# Supplementary material for: Two simple movement mechanisms for spatial division of labour in social insects
Source: Nat Commun. 2022 Nov 15;13:6985. doi: 10.1038/s41467-022-34706-7 (PMC9666475; doi:10.1038/s41467-022-34706-7)
Supplement: Supplementary file 5 — Source Data [file 41467_2022_34706_MOESM5_ESM.zip]

Archive with 149 entries (129 files):
- source_data/Figure_1/
- source_data/Figure_1/Example_site-visit-network,Apis,Colony_2,Ant_module_scores.csv
- source_data/Figure_1/Example_site-visit-network,Apis,Colony_2,Site_module_scores.csv
- source_data/Figure_1/Example_site-visit-network,Apis,Colony_2.csv
- source_data/Figure_1/Example_site-visit-network,Lasius,Colony_05,Ant_module_scores.csv
- source_data/Figure_1/Example_site-visit-network,Lasius,Colony_05,Site_module_scores.csv
- source_data/Figure_1/Example_site-visit-network,Lasius,Colony_05.csv
- source_data/Figure_1/Example_site-visit-network,Leptothorax,Colony_05,Ant_module_scores.csv
- source_data/Figure_1/Example_site-visit-network,Leptothorax,Colony_05,Site_module_scores.csv
- source_data/Figure_1/Example_site-visit-network,Leptothorax,Colony_05.csv
- source_data/Figure_1/Example_site-visit-network,Temnothorax,Colony_08,Ant_module_scores.csv
- source_data/Figure_1/Example_site-visit-network,Temnothorax,Colony_08,Site_module_scores.csv
- source_data/Figure_1/Example_site-visit-network,Temnothorax,Colony_08.csv
- source_data/Figure_2/
- source_data/Figure_2/Age_polyethism,Apis.csv
- source_data/Figure_2/Age_polyethism,Lasius.csv
- source_data/Figure_2/Task_profiles,Apis.csv
- source_data/Figure_2/Task_profiles,Lasius.csv
- source_data/Figure_3/
- source_data/Figure_3/Site_specialisation.csv
- source_data/Figure_3/Worker_specialisation.csv
- source_data/Figure_4/
- source_data/Figure_4/Individual_diversity_by_module.csv
- source_data/Figure_4/Site_diversity_by_module.csv
- source_data/Figure_5/
- source_data/Figure_5/Delta_taxis_indices.csv
- source_data/Figure_6/
- source_data/Figure_6/Movement_characteristics,Apis.csv
- source_data/Figure_6/Movement_characteristics,Lasius.csv
- source_data/Figure_6/Movement_characteristics,Leptothorax.csv
- source_data/Figure_6/Movement_characteristics,Temnothorax.csv
- source_data/Figure_7/
- source_data/Figure_7/Brood_pile_border.csv
- source_data/Figure_7/Relative_activity.csv
- source_data/Figure_7/Relative_speed_while_active.csv
- source_data/Figure_7/Relative_turn_angle_while_active.csv
- source_data/Figure_7/Spatial_modules_maps.csv
- source_data/Figure_8/
- source_data/Figure_8/Relative_turn_angle_depending_steepness,Apis.csv
- source_data/Figure_8/Relative_turn_angle_depending_steepness,Lasius.csv
- source_data/Figure_8/Relative_turn_angle_depending_steepness,Leptothorax.csv
- source_data/Figure_8/Relative_turn_angle_depending_steepness,Temnothorax.csv
- source_data/Figure_9/
- source_data/Figure_9/Model_coefficients.csv
- source_data/Figure_S13/
- source_data/Figure_S13/Taxis_index_difference,Apis,BE.csv
- source_data/Figure_S13/Taxis_index_difference,Apis,BE+LA.csv
- source_data/Figure_S13/Taxis_index_difference,Apis,FPA.csv
- source_data/Figure_S13/Taxis_index_difference,Apis,LA.csv
- source_data/Figure_S13/Taxis_index_difference,Apis,Obs.csv
- source_data/Figure_S13/Taxis_index_difference,Lasius,BE.csv
- source_data/Figure_S13/Taxis_index_difference,Lasius,BE+LA.csv
- source_data/Figure_S13/Taxis_index_difference,Lasius,FPA.csv
- source_data/Figure_S13/Taxis_index_difference,Lasius,LA.csv
- source_data/Figure_S13/Taxis_index_difference,Lasius,Obs.csv
- source_data/Figure_S13/Taxis_index_difference,Leptothorax,BE.csv
- source_data/Figure_S13/Taxis_index_difference,Leptothorax,BE+LA.csv
- source_data/Figure_S13/Taxis_index_difference,Leptothorax,FPA.csv
- source_data/Figure_S13/Taxis_index_difference,Leptothorax,LA.csv
- source_data/Figure_S13/Taxis_index_difference,Leptothorax,Obs.csv
- source_data/Figure_S13/Taxis_index_difference,Temnothorax,BE.csv
- source_data/Figure_S13/Taxis_index_difference,Temnothorax,BE+LA.csv
- source_data/Figure_S13/Taxis_index_difference,Temnothorax,FPA.csv
- source_data/Figure_S13/Taxis_index_difference,Temnothorax,LA.csv
- source_data/Figure_S13/Taxis_index_difference,Temnothorax,Obs.csv
- source_data/Figure_S14/
- source_data/Figure_S14/MeanMovementCharacteristics,Apis,BE.csv
- source_data/Figure_S14/MeanMovementCharacteristics,Apis,BE+LA.csv
- source_data/Figure_S14/MeanMovementCharacteristics,Apis,FPA.csv
- source_data/Figure_S14/MeanMovementCharacteristics,Apis,LA.csv
- source_data/Figure_S14/MeanMovementCharacteristics,Apis,Observed.csv
- source_data/Figure_S14/MeanMovementCharacteristics,Lasius,BE.csv
- source_data/Figure_S14/MeanMovementCharacteristics,Lasius,BE+LA.csv
- source_data/Figure_S14/MeanMovementCharacteristics,Lasius,FPA.csv
- source_data/Figure_S14/MeanMovementCharacteristics,Lasius,LA.csv
- source_data/Figure_S14/MeanMovementCharacteristics,Lasius,Observed.csv
- source_data/Figure_S14/MeanMovementCharacteristics,Leptothorax,BE.csv
- source_data/Figure_S14/MeanMovementCharacteristics,Leptothorax,BE+LA.csv
- source_data/Figure_S14/MeanMovementCharacteristics,Leptothorax,FPA.csv
- source_data/Figure_S14/MeanMovementCharacteristics,Leptothorax,LA.csv
- source_data/Figure_S14/MeanMovementCharacteristics,Leptothorax,Observed.csv
- source_data/Figure_S14/MeanMovementCharacteristics,Temnothorax,BE.csv
- source_data/Figure_S14/MeanMovementCharacteristics,Temnothorax,BE+LA.csv
- source_data/Figure_S14/MeanMovementCharacteristics,Temnothorax,FPA.csv
- source_data/Figure_S14/MeanMovementCharacteristics,Temnothorax,LA.csv
- source_data/Figure_S14/MeanMovementCharacteristics,Temnothorax,Observed.csv
- source_data/Figure_S15/
- source_data/Figure_S15/RelativeTurnAngle,Apis,BE.csv
- source_data/Figure_S15/RelativeTurnAngle,Apis,BE+LA.csv
- source_data/Figure_S15/RelativeTurnAngle,Apis,FPA.csv
- source_data/Figure_S15/RelativeTurnAngle,Apis,LA.csv
- source_data/Figure_S15/RelativeTurnAngle,Apis,Observed.csv
- source_data/Figure_S15/RelativeTurnAngle,Lasius,BE.csv
- source_data/Figure_S15/RelativeTurnAngle,Lasius,BE+LA.csv
- source_data/Figure_S15/RelativeTurnAngle,Lasius,FPA.csv
- source_data/Figure_S15/RelativeTurnAngle,Lasius,LA.csv
- source_data/Figure_S15/RelativeTurnAngle,Lasius,Observed.csv
- source_data/Figure_S15/RelativeTurnAngle,Leptothorax,BE.csv
- source_data/Figure_S15/RelativeTurnAngle,Leptothorax,BE+LA.csv
- source_data/Figure_S15/RelativeTurnAngle,Leptothorax,FPA.csv
- source_data/Figure_S15/RelativeTurnAngle,Leptothorax,LA.csv
- source_data/Figure_S15/RelativeTurnAngle,Leptothorax,Observed.csv
- source_data/Figure_S15/RelativeTurnAngle,Temnothorax,BE.csv
- source_data/Figure_S15/RelativeTurnAngle,Temnothorax,BE+LA.csv
- source_data/Figure_S15/RelativeTurnAngle,Temnothorax,FPA.csv
- source_data/Figure_S15/RelativeTurnAngle,Temnothorax,LA.csv
- source_data/Figure_S15/RelativeTurnAngle,Temnothorax,Observed.csv
- source_data/Figure_S16/
- source_data/Figure_S16/Weigthed_Modularities.csv
- source_data/Figure_S17/
- source_data/Figure_S17/ProportionNonOverlappingSites_Matrix,Apis,LocomotionAdjustment=FALSE,BoundaryEffect=TRUE.csv
- source_data/Figure_S17/ProportionNonOverlappingSites_Matrix,Apis,LocomotionAdjustment=TRUE,BoundaryEffect=FALSE.csv
- source_data/Figure_S17/ProportionNonOverlappingSites_Matrix,Apis,LocomotionAdjustment=TRUE,BoundaryEffect=TRUE.csv
- source_data/Figure_S17/ProportionNonOverlappingSites_Matrix,Lasius,LocomotionAdjustment=FALSE,BoundaryEffect=TRUE.csv
- source_data/Figure_S17/ProportionNonOverlappingSites_Matrix,Lasius,LocomotionAdjustment=TRUE,BoundaryEffect=FALSE.csv
- source_data/Figure_S17/ProportionNonOverlappingSites_Matrix,Lasius,LocomotionAdjustment=TRUE,BoundaryEffect=TRUE.csv
- source_data/Figure_S17/ProportionNonOverlappingSites_Matrix,Leptothorax,LocomotionAdjustment=FALSE,BoundaryEffect=TRUE.csv
- source_data/Figure_S17/ProportionNonOverlappingSites_Matrix,Leptothorax,LocomotionAdjustment=TRUE,BoundaryEffect=FALSE.csv
- source_data/Figure_S17/ProportionNonOverlappingSites_Matrix,Leptothorax,LocomotionAdjustment=TRUE,BoundaryEffect=TRUE.csv
- source_data/Figure_S17/ProportionNonOverlappingSites_Matrix,Temnothorax,LocomotionAdjustment=FALSE,BoundaryEffect=TRUE.csv
- source_data/Figure_S17/ProportionNonOverlappingSites_Matrix,Temnothorax,LocomotionAdjustment=TRUE,BoundaryEffect=FALSE.csv
- source_data/Figure_S17/ProportionNonOverlappingSites_Matrix,Temnothorax,LocomotionAdjustment=TRUE,BoundaryEffect=TRUE.csv
- source_data/Figure_S17/WeightedModularity_Matrix,Apis,LocomotionAdjustment=FALSE,BoundaryEffect=TRUE.csv
- source_data/Figure_S17/WeightedModularity_Matrix,Apis,LocomotionAdjustment=TRUE,BoundaryEffect=FALSE.csv
- source_data/Figure_S17/WeightedModularity_Matrix,Apis,LocomotionAdjustment=TRUE,BoundaryEffect=TRUE.csv
- source_data/Figure_S17/WeightedModularity_Matrix,Lasius,LocomotionAdjustment=FALSE,BoundaryEffect=TRUE.csv
- source_data/Figure_S17/WeightedModularity_Matrix,Lasius,LocomotionAdjustment=TRUE,BoundaryEffect=FALSE.csv
- source_data/Figure_S17/WeightedModularity_Matrix,Lasius,LocomotionAdjustment=TRUE,BoundaryEffect=TRUE.csv
- source_data/Figure_S17/WeightedModularity_Matrix,Leptothorax,LocomotionAdjustment=FALSE,BoundaryEffect=TRUE.csv
- source_data/Figure_S17/WeightedModularity_Matrix,Leptothorax,LocomotionAdjustment=TRUE,BoundaryEffect=FALSE.csv
- source_data/Figure_S17/WeightedModularity_Matrix,Leptothorax,LocomotionAdjustment=TRUE,BoundaryEffect=TRUE.csv
- source_data/Figure_S17/WeightedModularity_Matrix,Temnothorax,LocomotionAdjustment=FALSE,BoundaryEffect=TRUE.csv
- source_data/Figure_S17/WeightedModularity_Matrix,Temnothorax,LocomotionAdjustment=TRUE,BoundaryEffect=FALSE.csv
- source_data/Figure_S17/WeightedModularity_Matrix,Temnothorax,LocomotionAdjustment=TRUE,BoundaryEffect=TRUE.csv
- source_data/Figure_S3/
- source_data/Figure_S3/Site_visit_bipartite_networks_summary.csv
- source_data/Figure_S6/
- source_data/Figure_S6/Manova_analysis_input_data.csv
- source_data/Figure_S6/Manova_analysis_results.csv
- source_data/Figure_S7/
- source_data/Figure_S7/Movement_characteristics_per_module.csv
- source_data/Figure_S8/
- source_data/Figure_S8/Network_sizes.csv
- source_data/Figure_S8/Original_vs_resampled_networks.csv
- source_data/Table_1/
- source_data/Table_1/colony_sizes.csv
- source_data/Table_1/Tracking_data_summary.csv
- source_data/Table_S1/
- source_data/Table_S1/Distribution_across_modules.csv
