# Supplementary material for: Two simple movement mechanisms for spatial division of labour in social insects
Source: Nat Commun. 2022 Nov 15;13:6985. doi: 10.1038/s41467-022-34706-7 (PMC9666475; doi:10.1038/s41467-022-34706-7)
Supplement: Supplementary file 5 — Source Data [file 41467_2022_34706_MOESM5_ESM.zip › source_data/Figure_1/Example_site-visit-network,Apis,Colony_2,Ant_module_scores.csv]

Ant	Nursiness	Periphness	Intermedness	Foragness
1	0	1	0	0
10	0	1	0	0
1000	0	1	0	0
1001	0	1	0	0
1002	1	0	0	0
1003	1	0	0	0
1004	1	0	0	0
1005	0	1	0	0
1006	0.00508905852417303	0.994910941475827	0	0
1007	1	0	0	0
1008	0	1	0	0
101	1	0	0	0
1010	1	0	0	0
1011	0.0814249363867685	0	0	0.918575063613232
1012	0.0763358778625954	0.00508905852417303	0	0.918575063613232
1013	0	1	0	0
1014	1	0	0	0
1016	0.0763358778625954	0.00508905852417303	0	0.918575063613232
1017	1	0	0	0
1018	1	0	0	0
1019	1	0	0	0
1021	0.0127226463104326	0.0687022900763359	0	0.918575063613232
1023	1	0	0	0
105	1	0	0	0
106	0.0814249363867685	0	0	0.918575063613232
109	1	0	0	0
11	1	0	0	0
111	1	0	0	0
112	1	0	0	0
114	1	0	0	0
115	1	0	0	0
116	1	0	0	0
118	0	1	0	0
119	0.0763358778625954	0.00508905852417303	0	0.918575063613232
12	0.0814249363867685	0	0	0.918575063613232
120	0	1	0	0
124	0	1	0	0
127	0.132315521628499	0	0	0.867684478371501
13	0.0763358778625954	0.00508905852417303	0	0.918575063613232
130	1	0	0	0
131	0	1	0	0
132	1	0	0	0
136	1	0	0	0
137	1	0	0	0
139	1	0	0	0
14	0.0127226463104326	0.0687022900763359	0	0.918575063613232
140	0	1	0	0
141	0.0814249363867685	0	0	0.918575063613232
142	1	0	0	0
144	1	0	0	0
147	0	1	0	0
148	0	1	0	0
15	0.936386768447837	0.0636132315521628	0	0
150	1	0	0	0
153	0.282442748091603	0	0	0.717557251908397
154	1	0	0	0
155	1	0	0	0
156	0.0763358778625954	0.00508905852417303	0	0.918575063613232
157	1	0	0	0
158	0	1	0	0
159	1	0	0	0
16	1	0	0	0
160	1	0	0	0
161	0.0763358778625954	0.00508905852417303	0	0.918575063613232
162	0.340966921119593	0	0	0.659033078880407
163	1	0	0	0
164	1	0	0	0
165	1	0	0	0
166	1	0	0	0
167	1	0	0	0
169	0	1	0	0
170	1	0	0	0
174	0	1	0	0
175	0	1	0	0
176	1	0	0	0
177	1	0	0	0
178	0	1	0	0
18	0.987277353689567	0.0127226463104326	0	0
181	1	0	0	0
184	0	1	0	0
185	0	1	0	0
186	1	0	0	0
187	0	1	0	0
190	0.0763358778625954	0.00508905852417303	0	0.918575063613232
191	0	1	0	0
194	0	1	0	0
195	0	1	0	0
196	1	0	0	0
197	1	0	0	0
198	0.0763358778625954	0.00508905852417303	0	0.918575063613232
199	1	0	0	0
20	0	1	0	0
200	1	0	0	0
202	1	0	0	0
203	0.0814249363867685	0	0	0.918575063613232
206	0	1	0	0
207	0	1	0	0
209	0	1	0	0
21	1	0	0	0
212	0	1	0	0
215	0.0763358778625954	0.00508905852417303	0	0.918575063613232
217	0.0763358778625954	0.00508905852417303	0	0.918575063613232
219	0	1	0	0
22	1	0	0	0
220	1	0	0	0
221	1	0	0	0
222	1	0	0	0
224	0	1	0	0
225	0.0814249363867685	0	0	0.918575063613232
226	1	0	0	0
227	0.11704834605598	0.00254452926208651	0	0.880407124681934
228	0.0814249363867685	0	0	0.918575063613232
229	1	0	0	0
230	0	1	0	0
232	1	0	0	0
234	0	1	0	0
235	0	1	0	0
236	1	0	0	0
238	1	0	0	0
24	1	0	0	0
240	1	0	0	0
241	0	1	0	0
242	0.944020356234097	0.0559796437659033	0	0
243	1	0	0	0
244	0	1	0	0
246	1	0	0	0
248	1	0	0	0
249	0	1	0	0
25	1	0	0	0
252	1	0	0	0
254	0.0763358778625954	0.00508905852417303	0	0.918575063613232
256	1	0	0	0
257	1	0	0	0
258	0	1	0	0
259	0	1	0	0
26	1	0	0	0
261	1	0	0	0
264	1	0	0	0
265	1	0	0	0
266	0.0763358778625954	0.00508905852417303	0	0.918575063613232
268	0	1	0	0
269	0	1	0	0
27	1	0	0	0
272	1	0	0	0
273	1	0	0	0
274	0	1	0	0
275	1	0	0	0
276	0.974554707379135	0.0254452926208651	0	0
277	1	0	0	0
278	0	1	0	0
279	1	0	0	0
28	1	0	0	0
281	0.0814249363867685	0	0	0.918575063613232
282	0	1	0	0
283	0.0814249363867685	0	0	0.918575063613232
284	0	1	0	0
286	0.0763358778625954	0.00508905852417303	0	0.918575063613232
29	1	0	0	0
291	0	1	0	0
292	0	1	0	0
294	0	1	0	0
298	1	0	0	0
3	0	1	0	0
30	1	0	0	0
300	1	0	0	0
302	0	1	0	0
304	0	1	0	0
305	1	0	0	0
308	1	0	0	0
309	0.183206106870229	0.816793893129771	0	0
310	1	0	0	0
311	1	0	0	0
314	1	0	0	0
316	1	0	0	0
317	0.0763358778625954	0.00508905852417303	0	0.918575063613232
319	1	0	0	0
32	1	0	0	0
320	0.0763358778625954	0.00508905852417303	0	0.918575063613232
321	1	0	0	0
322	1	0	0	0
326	1	0	0	0
327	0.0763358778625954	0.00508905852417303	0	0.918575063613232
328	1	0	0	0
33	1	0	0	0
330	1	0	0	0
331	1	0	0	0
332	1	0	0	0
333	1	0	0	0
334	1	0	0	0
335	1	0	0	0
336	1	0	0	0
337	1	0	0	0
338	1	0	0	0
339	1	0	0	0
34	0	1	0	0
340	1	0	0	0
341	1	0	0	0
342	1	0	0	0
343	0	1	0	0
344	0.0763358778625954	0.00508905852417303	0	0.918575063613232
345	1	0	0	0
346	0	1	0	0
347	1	0	0	0
348	0	1	0	0
349	1	0	0	0
35	0	1	0	0
351	0.982188295165394	0.0178117048346056	0	0
352	0	1	0	0
353	1	0	0	0
354	0	1	0	0
355	0	1	0	0
356	1	0	0	0
358	1	0	0	0
359	1	0	0	0
36	0	1	0	0
360	1	0	0	0
361	0.615776081424936	0.384223918575064	0	0
362	0	1	0	0
364	1	0	0	0
365	0	1	0	0
366	0	1	0	0
367	1	0	0	0
37	1	0	0	0
370	1	0	0	0
371	0	1	0	0
372	0	1	0	0
373	1	0	0	0
374	0	1	0	0
376	1	0	0	0
378	1	0	0	0
379	0	1	0	0
38	1	0	0	0
380	0.737913486005089	0.262086513994911	0	0
382	0	1	0	0
383	0	1	0	0
385	0	1	0	0
386	1	0	0	0
387	1	0	0	0
389	0	1	0	0
39	1	0	0	0
390	0.984732824427481	0.0152671755725191	0	0
391	1	0	0	0
393	1	0	0	0
394	0.083969465648855	0	0	0.916030534351145
396	1	0	0	0
397	1	0	0	0
398	0.0814249363867685	0	0	0.918575063613232
399	0.124681933842239	0	0	0.875318066157761
4	1	0	0	0
40	1	0	0	0
400	0	1	0	0
402	1	0	0	0
403	0	1	0	0
404	1	0	0	0
405	1	0	0	0
406	1	0	0	0
407	1	0	0	0
408	1	0	0	0
41	1	0	0	0
410	1	0	0	0
413	0	1	0	0
415	1	0	0	0
417	0.0814249363867685	0	0	0.918575063613232
418	0.0763358778625954	0.00508905852417303	0	0.918575063613232
419	0.0814249363867685	0	0	0.918575063613232
42	1	0	0	0
422	0	1	0	0
424	0.0763358778625954	0.00508905852417303	0	0.918575063613232
427	1	0	0	0
428	1	0	0	0
429	0.0814249363867685	0	0	0.918575063613232
433	0	1	0	0
435	1	0	0	0
436	0	1	0	0
437	1	0	0	0
438	0.00508905852417303	0.994910941475827	0	0
44	1	0	0	0
440	1	0	0	0
442	0	1	0	0
444	0.0763358778625954	0.00508905852417303	0	0.918575063613232
445	0	1	0	0
446	1	0	0	0
447	1	0	0	0
448	0.0763358778625954	0.00508905852417303	0	0.918575063613232
449	1	0	0	0
45	0	1	0	0
450	1	0	0	0
451	1	0	0	0
452	1	0	0	0
453	1	0	0	0
454	1	0	0	0
455	1	0	0	0
456	1	0	0	0
457	1	0	0	0
458	0	1	0	0
459	1	0	0	0
460	1	0	0	0
461	1	0	0	0
462	0	1	0	0
463	0	1	0	0
464	0.488549618320611	0.511450381679389	0	0
466	1	0	0	0
468	0.00508905852417303	0.994910941475827	0	0
469	0	1	0	0
47	0.625954198473282	0	0	0.374045801526718
470	0	1	0	0
471	1	0	0	0
472	0	1	0	0
477	1	0	0	0
479	0.987277353689567	0.0127226463104326	0	0
480	0.00508905852417303	0.994910941475827	0	0
481	1	0	0	0
482	1	0	0	0
484	0	1	0	0
485	1	0	0	0
486	1	0	0	0
487	0.0763358778625954	0.00508905852417303	0	0.918575063613232
488	0.00508905852417303	0.994910941475827	0	0
489	0.00508905852417303	0.994910941475827	0	0
49	0.0814249363867685	0	0	0.918575063613232
490	0.00508905852417303	0.994910941475827	0	0
491	1	0	0	0
493	1	0	0	0
494	1	0	0	0
495	1	0	0	0
497	0.989821882951654	0.0101781170483461	0	0
498	0	1	0	0
500	0	1	0	0
502	0	1	0	0
503	0.0763358778625954	0.00508905852417303	0	0.918575063613232
504	1	0	0	0
505	0	1	0	0
506	1	0	0	0
507	0	1	0	0
508	0	1	0	0
510	0	1	0	0
513	0.208651399491094	0.791348600508906	0	0
514	1	0	0	0
515	1	0	0	0
516	0	1	0	0
517	1	0	0	0
518	0	1	0	0
519	1	0	0	0
520	0.669211195928753	0.330788804071247	0	0
521	1	0	0	0
522	0.0814249363867685	0	0	0.918575063613232
525	1	0	0	0
527	0	1	0	0
529	1	0	0	0
531	1	0	0	0
532	0.0814249363867685	0	0	0.918575063613232
534	0	1	0	0
535	1	0	0	0
536	0.0763358778625954	0.00508905852417303	0	0.918575063613232
537	1	0	0	0
538	1	0	0	0
539	0	1	0	0
540	0.0763358778625954	0.00508905852417303	0	0.918575063613232
541	0.0763358778625954	0.00508905852417303	0	0.918575063613232
542	1	0	0	0
544	0	1	0	0
549	0	1	0	0
55	1	0	0	0
550	1	0	0	0
551	1	0	0	0
552	1	0	0	0
554	0	1	0	0
557	1	0	0	0
558	1	0	0	0
559	1	0	0	0
560	1	0	0	0
561	1	0	0	0
562	1	0	0	0
563	1	0	0	0
564	0.867684478371501	0.132315521628499	0	0
565	1	0	0	0
566	1	0	0	0
567	1	0	0	0
568	0	1	0	0
569	1	0	0	0
57	0.0763358778625954	0.00508905852417303	0	0.918575063613232
570	1	0	0	0
571	1	0	0	0
572	0.00508905852417303	0.994910941475827	0	0
573	0	1	0	0
574	1	0	0	0
575	1	0	0	0
576	0	1	0	0
577	0.0763358778625954	0.00508905852417303	0	0.918575063613232
578	0	1	0	0
579	0.0763358778625954	0.00508905852417303	0	0.918575063613232
58	0.00508905852417303	0.994910941475827	0	0
580	0.435114503816794	0	0	0.564885496183206
581	0	1	0	0
582	0	1	0	0
583	1	0	0	0
584	0.641221374045801	0.358778625954198	0	0
585	0	1	0	0
586	1	0	0	0
587	1	0	0	0
589	0	1	0	0
59	1	0	0	0
590	0.936386768447837	0.0636132315521628	0	0
591	0.0814249363867685	0	0	0.918575063613232
592	0	1	0	0
593	0	1	0	0
594	1	0	0	0
595	1	0	0	0
596	1	0	0	0
597	1	0	0	0
598	1	0	0	0
599	0.00508905852417303	0.994910941475827	0	0
60	1	0	0	0
601	0	1	0	0
602	1	0	0	0
603	0	1	0	0
604	1	0	0	0
605	0	1	0	0
606	1	0	0	0
607	0	1	0	0
608	0.0636132315521628	0.0178117048346056	0	0.918575063613232
609	0	1	0	0
61	1	0	0	0
610	1	0	0	0
611	1	0	0	0
612	1	0	0	0
613	1	0	0	0
614	0	1	0	0
615	1	0	0	0
616	1	0	0	0
617	1	0	0	0
618	1	0	0	0
619	0.0763358778625954	0.00508905852417303	0	0.918575063613232
620	1	0	0	0
621	0	1	0	0
623	1	0	0	0
625	0.0763358778625954	0.00508905852417303	0	0.918575063613232
626	0	1	0	0
627	1	0	0	0
628	1	0	0	0
63	0.0763358778625954	0.00508905852417303	0	0.918575063613232
632	1	0	0	0
633	0	1	0	0
634	1	0	0	0
635	1	0	0	0
636	0	1	0	0
638	1	0	0	0
639	0	1	0	0
64	1	0	0	0
640	1	0	0	0
642	1	0	0	0
644	1	0	0	0
646	1	0	0	0
647	1	0	0	0
649	1	0	0	0
650	1	0	0	0
651	0	1	0	0
652	0.0814249363867685	0	0	0.918575063613232
653	0.0763358778625954	0.00508905852417303	0	0.918575063613232
657	1	0	0	0
66	0.0763358778625954	0.00508905852417303	0	0.918575063613232
661	0	1	0	0
663	1	0	0	0
665	1	0	0	0
667	1	0	0	0
668	0	1	0	0
67	0	1	0	0
670	0	1	0	0
672	0	1	0	0
673	0	1	0	0
674	0	1	0	0
675	1	0	0	0
676	0	1	0	0
677	0.0763358778625954	0.00508905852417303	0	0.918575063613232
679	0	1	0	0
681	1	0	0	0
683	1	0	0	0
685	0	1	0	0
687	0.0814249363867685	0	0	0.918575063613232
689	1	0	0	0
693	0.0763358778625954	0.00508905852417303	0	0.918575063613232
698	0.631043256997455	0.221374045801527	0	0.147582697201018
699	0	1	0	0
70	0.00508905852417303	0.994910941475827	0	0
701	0.0814249363867685	0	0	0.918575063613232
702	1	0	0	0
703	1	0	0	0
704	1	0	0	0
705	1	0	0	0
707	1	0	0	0
708	1	0	0	0
709	1	0	0	0
710	0.0814249363867685	0	0	0.918575063613232
713	0	1	0	0
714	0	1	0	0
715	1	0	0	0
716	1	0	0	0
718	1	0	0	0
719	0	1	0	0
72	0	1	0	0
720	1	0	0	0
721	1	0	0	0
724	1	0	0	0
725	0.0763358778625954	0.00508905852417303	0	0.918575063613232
726	0	1	0	0
727	0	1	0	0
728	1	0	0	0
729	1	0	0	0
73	1	0	0	0
730	1	0	0	0
731	0.442748091603053	0	0	0.557251908396947
732	1	0	0	0
733	1	0	0	0
737	0	1	0	0
738	0	1	0	0
739	0.00508905852417303	0.994910941475827	0	0
74	0	1	0	0
740	0	1	0	0
741	0	1	0	0
742	0.0763358778625954	0.00508905852417303	0	0.918575063613232
744	0	1	0	0
745	0.987277353689567	0.0127226463104326	0	0
746	1	0	0	0
747	0	1	0	0
748	0.00508905852417303	0.994910941475827	0	0
749	1	0	0	0
75	0	1	0	0
750	1	0	0	0
751	0	1	0	0
752	1	0	0	0
753	1	0	0	0
754	1	0	0	0
755	0	1	0	0
756	1	0	0	0
757	1	0	0	0
760	0.0814249363867685	0	0	0.918575063613232
762	0	1	0	0
766	0.979643765903308	0.0203562340966921	0	0
767	0.00508905852417303	0.994910941475827	0	0
768	1	0	0	0
77	1	0	0	0
770	1	0	0	0
771	1	0	0	0
772	1	0	0	0
773	0.0763358778625954	0.00508905852417303	0	0.918575063613232
774	1	0	0	0
777	0	1	0	0
778	1	0	0	0
779	1	0	0	0
78	0.0763358778625954	0.00508905852417303	0	0.918575063613232
780	0.0763358778625954	0.00508905852417303	0	0.918575063613232
781	1	0	0	0
782	1	0	0	0
783	1	0	0	0
784	0.404580152671756	0	0	0.595419847328244
785	1	0	0	0
786	0.689567430025445	0	0	0.310432569974555
787	1	0	0	0
788	1	0	0	0
789	0.38676844783715	0.61323155216285	0	0
79	0.0763358778625954	0.00508905852417303	0	0.918575063613232
790	0	1	0	0
792	0	1	0	0
793	1	0	0	0
795	1	0	0	0
797	0	1	0	0
799	0.0814249363867685	0	0	0.918575063613232
8	1	0	0	0
800	1	0	0	0
801	0.0763358778625954	0.00508905852417303	0	0.918575063613232
802	0.933842239185751	0.0661577608142494	0	0
805	0	1	0	0
806	1	0	0	0
807	0	1	0	0
808	0	1	0	0
809	0	1	0	0
81	1	0	0	0
810	1	0	0	0
811	0.0814249363867685	0	0	0.918575063613232
812	1	0	0	0
813	0.0814249363867685	0	0	0.918575063613232
816	0	1	0	0
819	0.0763358778625954	0.00508905852417303	0	0.918575063613232
82	1	0	0	0
821	1	0	0	0
822	0.936386768447837	0.0636132315521628	0	0
823	1	0	0	0
824	0.0763358778625954	0.00508905852417303	0	0.918575063613232
825	1	0	0	0
829	1	0	0	0
83	1	0	0	0
830	0	1	0	0
831	1	0	0	0
832	0	1	0	0
834	1	0	0	0
835	1	0	0	0
836	1	0	0	0
837	0	1	0	0
838	0	1	0	0
839	1	0	0	0
84	0.933842239185751	0.0661577608142494	0	0
840	1	0	0	0
841	0.0763358778625954	0.00508905852417303	0	0.918575063613232
842	1	0	0	0
845	1	0	0	0
847	0.0127226463104326	0.987277353689567	0	0
848	1	0	0	0
849	1	0	0	0
85	0	1	0	0
850	1	0	0	0
852	0.0814249363867685	0	0	0.918575063613232
853	0.931297709923664	0.0687022900763359	0	0
854	0	1	0	0
855	1	0	0	0
857	0.0763358778625954	0.00508905852417303	0	0.918575063613232
858	1	0	0	0
859	1	0	0	0
86	1	0	0	0
860	0	1	0	0
861	0	1	0	0
862	0.0763358778625954	0.00508905852417303	0	0.918575063613232
863	0.0763358778625954	0.00508905852417303	0	0.918575063613232
864	1	0	0	0
865	1	0	0	0
866	0.27735368956743	0	0	0.72264631043257
867	0.0763358778625954	0.00508905852417303	0	0.918575063613232
868	0	1	0	0
869	1	0	0	0
870	1	0	0	0
871	0	1	0	0
872	1	0	0	0
873	1	0	0	0
874	1	0	0	0
875	1	0	0	0
878	0	1	0	0
879	1	0	0	0
88	1	0	0	0
882	0	1	0	0
883	0	1	0	0
884	1	0	0	0
885	0	1	0	0
886	1	0	0	0
887	0	1	0	0
889	0.0763358778625954	0.00508905852417303	0	0.918575063613232
89	1	0	0	0
890	1	0	0	0
891	1	0	0	0
892	0	1	0	0
894	0	1	0	0
895	0	1	0	0
896	1	0	0	0
897	0.0763358778625954	0.00508905852417303	0	0.918575063613232
898	1	0	0	0
90	0.946564885496183	0.0534351145038168	0	0
900	0	1	0	0
901	1	0	0	0
902	1	0	0	0
904	0	1	0	0
905	0.982188295165394	0.0178117048346056	0	0
906	1	0	0	0
907	1	0	0	0
908	1	0	0	0
909	0.972010178117048	0.0279898218829517	0	0
910	1	0	0	0
912	1	0	0	0
915	1	0	0	0
916	1	0	0	0
917	1	0	0	0
919	0.0763358778625954	0.00508905852417303	0	0.918575063613232
92	1	0	0	0
922	1	0	0	0
923	0	1	0	0
924	0.0763358778625954	0.00508905852417303	0	0.918575063613232
925	0.0763358778625954	0.00508905852417303	0	0.918575063613232
926	0	1	0	0
928	1	0	0	0
93	1	0	0	0
930	1	0	0	0
931	1	0	0	0
932	1	0	0	0
935	1	0	0	0
937	1	0	0	0
939	0.0814249363867685	0	0	0.918575063613232
94	1	0	0	0
940	1	0	0	0
941	0	1	0	0
942	1	0	0	0
943	1	0	0	0
945	1	0	0	0
946	1	0	0	0
947	1	0	0	0
948	0	1	0	0
949	1	0	0	0
95	1	0	0	0
950	1	0	0	0
951	1	0	0	0
952	1	0	0	0
953	0	1	0	0
954	0	1	0	0
955	0.0763358778625954	0.00508905852417303	0	0.918575063613232
956	1	0	0	0
957	1	0	0	0
958	1	0	0	0
959	1	0	0	0
961	0.254452926208651	0	0	0.745547073791349
962	1	0	0	0
964	0.00508905852417303	0.994910941475827	0	0
968	0	1	0	0
970	1	0	0	0
971	0	1	0	0
973	1	0	0	0
976	0	1	0	0
977	1	0	0	0
978	1	0	0	0
979	1	0	0	0
98	0	1	0	0
981	1	0	0	0
982	0.638676844783715	0	0	0.361323155216285
983	1	0	0	0
986	0	1	0	0
987	0	1	0	0
988	1	0	0	0
99	0	1	0	0
990	1	0	0	0
991	0.536895674300254	0	0	0.463104325699746
992	0.0814249363867685	0	0	0.918575063613232
995	0.0814249363867685	0	0	0.918575063613232
996	1	0	0	0
998	0.0763358778625954	0.00508905852417303	0	0.918575063613232
