# Supplementary material for: Two simple movement mechanisms for spatial division of labour in social insects
Source: Nat Commun. 2022 Nov 15;13:6985. doi: 10.1038/s41467-022-34706-7 (PMC9666475; doi:10.1038/s41467-022-34706-7)
Supplement: Supplementary file 5 — Source Data [file 41467_2022_34706_MOESM5_ESM.zip › source_data/Figure_1/Example_site-visit-network,Apis,Colony_2,Site_module_scores.csv]

Side	x	y	Nursiness_A	Nursiness_B	Intermedness	Foragness	Typical_visiting_ant_entropy
21	1008.1	1042.3	0	0	0	0	0.671919413393849
21	1008.1	1111.6	0	0	0	0	0.576636313572311
21	1008.1	1180.9	0	0	0	0	0.527143873533038
21	1008.1	1250.2	0	0	0	0	0.66048868012539
21	1008.1	1319.5	0	0	0	0	0.678143004471172
21	1008.1	1388.7	0	0	0	0	0.70177839076451
21	1008.1	141.7	0	0	0	0	0.771428002262129
21	1008.1	1458	0	0	0	0	0.675186065140739
21	1008.1	1527.3	0	0	0	0	0.770235898600344
21	1008.1	1596.6	0	0	0	0	0.657012554630741
21	1008.1	1665.9	0	0	0	0	0.731001462361783
21	1008.1	1735.1	0	0	0	0	0.721319405925536
21	1008.1	1804.4	0	0	0	0	0.698403442801888
21	1008.1	1873.7	0	0	0	0	0.710892844283195
21	1008.1	1943	0	0	0	0	0.664151178607767
21	1008.1	2012.3	0.00508905852417303	0	0	0	0.680338975918143
21	1008.1	2081.6	0	0	0	0	0.689542737847612
21	1008.1	210.9	0	0	0	0	0.653112598209819
21	1008.1	2150.8	0	0	0	0	0.660198730906001
21	1008.1	2220.1	0	0	0	0	0.669225090494234
21	1008.1	2289.4	0	0	0	0	0.633727545067007
21	1008.1	2358.7	0	0	0	0	0.615229895465204
21	1008.1	2428	0	0	0	0	0.730381548648243
21	1008.1	2497.2	0	0	0	0	0.699750858471416
21	1008.1	2566.5	0	0	0	0	0.753662434580031
21	1008.1	2635.8	0	0	0	0	0.791732244340197
21	1008.1	2705.1	0	0	0	0	0.711545447672176
21	1008.1	2774.4	0	0	0	0	0.713424091710242
21	1008.1	280.2	0	0	0	0	0.609940410702604
21	1008.1	2843.7	0	0	0	0	0.699054026632223
21	1008.1	2912.9	0	0	0	0	0.751055126790774
21	1008.1	2982.2	0	0	0	0	0.816022694261526
21	1008.1	3051.5	0	0	0	0	0.728477723002427
21	1008.1	3120.8	0	0	0	0	0.736961001754865
21	1008.1	3190.1	0	0	0	0	0.786738754676812
21	1008.1	3259.3	0	0	0	0	0.660088442813628
21	1008.1	3328.6	0	0	0	0	0.554277116094518
21	1008.1	3397.9	0	0	0	0	0.471960036552297
21	1008.1	3467.2	0	0	0	0	0.672210102767081
21	1008.1	349.5	0	0	0	0	0.756250274518137
21	1008.1	3536.5	0	0	0	0	0.607936775193993
21	1008.1	3605.8	0	0	0	0	0.575895339633561
21	1008.1	3675	0	0	0	0	0.460396152765143
21	1008.1	3744.3	0	0	0	0	0.720250896621335
21	1008.1	3813.6	0	0	0	0	0.62901671889258
21	1008.1	3882.9	0	0	0	0	0.703424211025518
21	1008.1	3952.2	0	0	0	0	0.701163462431649
21	1008.1	4021.4	0	0	0	0	0.681920193260172
21	1008.1	4090.7	0	0	0	0	0.484203649812999
21	1008.1	4160	0	0	0	0	0.781854826000099
21	1008.1	418.8	0	0	0	0	0.756521020601866
21	1008.1	4229.3	0	0	0	0	0.832985250109762
21	1008.1	4298.6	0	0	0	0	0.664991735842447
21	1008.1	4367.9	0	0	0	0	0.5537572376564
21	1008.1	488.1	0	0	0	0	0.728042396946333
21	1008.1	557.4	0	0	0	0	0.645339158948433
21	1008.1	626.6	0	0	0	0	0.684406984929408
21	1008.1	695.9	0	0	0	0	0.727019378973094
21	1008.1	72.4	0	0	0	0	0.694012262303495
21	1008.1	765.2	0	0	0	0	0.758496385204644
21	1008.1	834.5	0	0	0	0	0.756158240522424
21	1008.1	903.8	0	0	0	0	0.611456972617081
21	1008.1	973	0	0	0	0	0.692690731853117
21	1028.1	1007.7	0	0	0	0	0.723078751684366
21	1028.1	107	0	0	0	0	0.79265334005468
21	1028.1	1077	0	0	0	0	0.645888022331894
21	1028.1	1146.2	0	0	0	0	0.566354572386274
21	1028.1	1215.5	0	0	0	0	0.625495082767104
21	1028.1	1284.8	0	0	0	0	0.670843357394414
21	1028.1	1354.1	0	0	0	0	0.666051281223535
21	1028.1	1423.4	0	0	0	0	0.6244327161194
21	1028.1	1492.7	0	0	0	0	0.705727357581143
21	1028.1	1561.9	0	0	0	0	0.601835115377279
21	1028.1	1631.2	0	0	0	0	0.657572459606289
21	1028.1	1700.5	0	0	0	0	0.727612675385272
21	1028.1	176.3	0	0	0	0	0.706612682376267
21	1028.1	1769.8	0	0	0	0	0.661219499323874
21	1028.1	1839.1	0	0	0	0	0.730898598547853
21	1028.1	1908.3	0	0	0	0	0.719016752833689
21	1028.1	1977.6	0	0	0	0	0.689821516228527
21	1028.1	2046.9	0	0	0	0	0.666897421376951
21	1028.1	2116.2	0	0	0	0	0.679247179324246
21	1028.1	2185.5	0	0	0	0	0.644520586678759
21	1028.1	2254.8	0	0	0	0	0.638907568292159
21	1028.1	2324	0	0	0	0	0.697710393080103
21	1028.1	2393.3	0	0	0	0	0.681530691796023
21	1028.1	245.6	0	0	0	0	0.628081702500496
21	1028.1	2462.6	0	0	0	0	0.72934445315148
21	1028.1	2531.9	0	0	0	0	0.694039029893933
21	1028.1	2601.2	0	0	0	0	0.766561807218145
21	1028.1	2670.4	0	0	0	0	0.806208267705154
21	1028.1	2739.7	0	0	0	0	0.684986006913207
21	1028.1	2809	0	0	0	0	0.660633273195887
21	1028.1	2878.3	0	0	0	0	0.730154875916817
21	1028.1	2947.6	0	0	0	0	0.797882978543062
21	1028.1	3016.9	0	0	0	0	0.82585428868422
21	1028.1	3086.1	0	0	0	0	0.787743561252687
21	1028.1	314.9	0	0	0	0	0.621609745079757
21	1028.1	3155.4	0	0	0	0	0.808186476517903
21	1028.1	3224.7	0	0	0	0	0.708715562182478
21	1028.1	3294	0	0	0	0	0.601758209434299
21	1028.1	3363.3	0	0	0	0	0.572577550550557
21	1028.1	3432.6	0	0	0	0	0.541840449419244
21	1028.1	3501.8	0	0	0	0	0.686853279901161
21	1028.1	3571.1	0	0	0	0	0.630537485988114
21	1028.1	3640.4	0	0	0	0	0.667098191408755
21	1028.1	37.7	0	0	0	0	0.731335323945596
21	1028.1	3709.7	0	0	0	0	0.728764692891954
21	1028.1	3779	0	0	0	0	0.622914649002778
21	1028.1	384.1	0	0	0	0	0.727451802981566
21	1028.1	3848.2	0	0	0	0	0.738174735365974
21	1028.1	3917.5	0	0	0	0	0.757951956518448
21	1028.1	3986.8	0	0	0	0	0.62867232812792
21	1028.1	4056.1	0	0	0	0	0.621370242488298
21	1028.1	4125.4	0	0	0	0	0.630321409538454
21	1028.1	4194.6	0	0	0	0	0.798579084820617
21	1028.1	4263.9	0	0	0	0	0.675238771133096
21	1028.1	4333.2	0	0	0	0	0.678234563492103
21	1028.1	453.4	0	0	0	0	0.753559173517666
21	1028.1	522.7	0	0	0	0	0.683241756032746
21	1028.1	592	0	0	0	0	0.673296767615582
21	1028.1	661.3	0	0	0	0	0.690194289710423
21	1028.1	730.5	0	0	0	0	0.808003442978774
21	1028.1	799.8	0	0	0	0	0.745667712435734
21	1028.1	869.1	0	0	0	0	0.660285209905042
21	1028.1	938.4	0	0	0	0	0.703561670428118
21	1048.1	1042.3	0	0	0	0	0.684966485972292
21	1048.1	1111.6	0	0	0	0	0.609874108895743
21	1048.1	1180.9	0	0	0	0	0.580745166490811
21	1048.1	1250.2	0	0	0	0	0.623382735573381
21	1048.1	1319.5	0	0	0	0	0.646444260790505
21	1048.1	1388.7	0	0	0	0	0.631489439827525
21	1048.1	141.7	0	0	0	0	0.76019781659357
21	1048.1	1458	0	0	0	0	0.655038245532975
21	1048.1	1527.3	0	0	0	0	0.70368227688202
21	1048.1	1596.6	0	0	0	0	0.705353656614303
21	1048.1	1665.9	0	0	0	0	0.681805033890787
21	1048.1	1735.1	0	0	0	0	0.672007565920571
21	1048.1	1804.4	0	0	0	0	0.722995419346437
21	1048.1	1873.7	0	0	0	0	0.714803058832198
21	1048.1	1943	0	0	0	0	0.682650201995258
21	1048.1	2012.3	0	0	0	0	0.681698782489217
21	1048.1	2081.6	0	0	0	0	0.658511982832697
21	1048.1	210.9	0	0	0	0	0.731282698810454
21	1048.1	2150.8	0	0	0	0	0.637166329476
21	1048.1	2220.1	0	0	0	0	0.656704702675307
21	1048.1	2289.4	0	0	0	0	0.683479767986627
21	1048.1	2358.7	0	0	0	0	0.679527858042805
21	1048.1	2428	0	0	0	0	0.734286023724593
21	1048.1	2497.2	0	0	0	0	0.699157916015377
21	1048.1	2566.5	0	0	0	0	0.732949944683587
21	1048.1	2635.8	0	0	0	0	0.717686513505544
21	1048.1	2705.1	0	0	0	0	0.745411315600453
21	1048.1	2774.4	0	0	0	0	0.670214136146651
21	1048.1	2843.7	0	0	0	0	0.703817891085777
21	1048.1	2912.9	0	0	0	0	0.799845447982244
21	1048.1	2982.2	0	0	0	0	0.781020961950292
21	1048.1	3051.5	0	0	0	0	0.829585004261306
21	1048.1	3120.8	0	0	0	0	0.823221370864804
21	1048.1	3190.1	0	0	0	0	0.778513862220065
21	1048.1	3259.3	0	0	0	0	0.651012250032319
21	1048.1	3328.6	0	0	0	0	0.570909883375393
21	1048.1	3397.9	0	0	0	0	0.470034142913955
21	1048.1	3467.2	0	0	0	0	0.631736157224574
21	1048.1	349.5	0	0	0	0	0.813754989794475
21	1048.1	3536.5	0	0	0	0	0.684482623233631
21	1048.1	3605.8	0	0	0	0	0.711683302063691
21	1048.1	3675	0	0	0	0	0.683416234415721
21	1048.1	3744.3	0	0	0	0	0.754550101346762
21	1048.1	3813.6	0	0	0	0	0.68925612585079
21	1048.1	3882.9	0	0	0	0	0.859460263285583
21	1048.1	3952.2	0	0	0	0	0.693139555187791
21	1048.1	4021.4	0	0	0	0	0.698759776936549
21	1048.1	4090.7	0	0	0	0	0.565746532776249
21	1048.1	4160	0	0	0	0	0.822187079208214
21	1048.1	418.8	0	0	0	0	0.762058942610788
21	1048.1	4229.3	0	0	0	0	0.731429790167378
21	1048.1	4298.6	0	0	0	0	0.659194240782878
21	1048.1	4367.9	0	0	0	0	0.638093405815746
21	1048.1	488.1	0	0	0	0	0.662007287707033
21	1048.1	557.4	0	0	0	0	0.636989820960928
21	1048.1	626.6	0	0	0	0	0.628230598057406
21	1048.1	695.9	0	0	0	0	0.677422943737826
21	1048.1	72.4	0	0	0	0	0.630590462849864
21	1048.1	765.2	0	0	0	0	0.794334310631576
21	1048.1	834.5	0	0	0	0	0.707808039887026
21	1048.1	903.8	0	0	0	0	0.640418653019232
21	1048.1	973	0	0	0	0	0.692641522565045
21	1068.1	1007.7	0	0	0	0	0.671356423482751
21	1068.1	107	0	0	0	0	0.787508617061846
21	1068.1	1077	0	0	0	0	0.617904764811621
21	1068.1	1146.2	0	0	0	0	0.608103236235599
21	1068.1	1215.5	0	0	0	0	0.618896071176408
21	1068.1	1284.8	0	0	0	0	0.643489574808273
21	1068.1	1354.1	0	0	0	0	0.699795376428822
21	1068.1	1423.4	0	0	0	0	0.497509244013969
21	1068.1	1492.7	0	0	0	0	0.747304601461673
21	1068.1	1561.9	0	0	0	0	0.732497205005217
21	1068.1	1631.2	0	0	0	0	0.662516829656798
21	1068.1	1700.5	0	0	0	0	0.698380175803616
21	1068.1	176.3	0	0	0	0	0.600839788815455
21	1068.1	1769.8	0	0	0	0	0.641664384490452
21	1068.1	1839.1	0	0	0	0	0.748764977994025
21	1068.1	1908.3	0	0	0	0	0.711152480703935
21	1068.1	1977.6	0	0	0	0	0.665196538147889
21	1068.1	2046.9	0	0	0	0	0.676651379150022
21	1068.1	2116.2	0	0	0	0	0.634088892553987
21	1068.1	2185.5	0	0	0	0	0.645088489847073
21	1068.1	2254.8	0	0	0	0	0.681772534138616
21	1068.1	2324	0	0	0	0	0.644418025424419
21	1068.1	2393.3	0	0	0	0	0.685039879732962
21	1068.1	245.6	0	0	0	0	0.73833613327654
21	1068.1	2462.6	0	0	0	0	0.704243571789865
21	1068.1	2531.9	0	0	0	0	0.722727491845537
21	1068.1	2601.2	0	0	0	0	0.730447498783402
21	1068.1	2670.4	0	0	0	0	0.748035999391487
21	1068.1	2739.7	0	0	0	0	0.670127448186652
21	1068.1	2809	0	0	0	0	0.712074644392942
21	1068.1	2878.3	0	0	0	0	0.772022739236637
21	1068.1	2947.6	0	0	0	0	0.838956414495738
21	1068.1	3016.9	0	0	0	0	0.787354549583559
21	1068.1	3086.1	0	0	0	0	0.847140407490448
21	1068.1	3155.4	0	0	0	0	0.833600744029046
21	1068.1	3224.7	0	0	0	0	0.717543383669323
21	1068.1	3294	0	0	0	0	0.631308657337559
21	1068.1	3363.3	0	0	0	0	0.573922729617508
21	1068.1	3432.6	0	0	0	0	0.556803386787115
21	1068.1	3501.8	0	0	0	0	0.732332834352644
21	1068.1	3571.1	0	0	0	0	0.694297066332196
21	1068.1	3640.4	0	0	0	0	0.694794457830075
21	1068.1	37.7	0	0	0	0	0.718209018347612
21	1068.1	3709.7	0	0	0	0	0.800719807197407
21	1068.1	3779	0	0	0	0	0.783487092443587
21	1068.1	384.1	0	0	0	0	0.706500087265276
21	1068.1	3848.2	0	0	0	0	0.881619356317046
21	1068.1	3917.5	0	0	0	0	0.596723730301167
21	1068.1	3986.8	0	0	0	0	0.69550598044795
21	1068.1	4056.1	0	0	0	0	0.600303193940159
21	1068.1	4125.4	0	0	0	0	0.680616776080752
21	1068.1	4194.6	0	0	0	0	0.747229004272129
21	1068.1	4263.9	0	0	0	0	0.595887201116839
21	1068.1	4333.2	0	0	0	0	0.648156141987608
21	1068.1	453.4	0	0	0	0	0.756478885155523
21	1068.1	522.7	0	0	0	0	0.687842292574454
21	1068.1	592	0	0	0	0	0.598212197382971
21	1068.1	661.3	0	0	0	0	0.704928415556752
21	1068.1	730.5	0	0	0	0	0.820202896278414
21	1068.1	799.8	0	0	0	0	0.786149808609741
21	1068.1	869.1	0	0	0	0	0.707605930785474
21	1068.1	938.4	0	0	0	0	0.755401290420111
21	108.1	1077	0	0.933842239185751	0	0	0.221720539193155
21	108.1	1146.2	0.99236641221374	0	0	0	0.85606280432551
21	108.1	1215.5	0	0	0	0	0.660019992229805
21	108.1	1284.8	0	0.0636132315521628	0	0.918575063613232	0.929295018969657
21	108.1	1354.1	0	0	0	0	0.533357058124595
21	108.1	1423.4	0	0	0	0	0.593510298897507
21	108.1	1492.7	0	0	0	0	0.512071442130475
21	108.1	1561.9	0	0	0	0	0.69355942918869
21	108.1	1631.2	0	0	0	0	0.766457297872953
21	108.1	1700.5	0	0	0	0	0.809493725030715
21	108.1	1769.8	0	0	0	0	0.867095793140621
21	108.1	1839.1	0.760814249363868	0	0	0	0.731024881246079
21	108.1	1908.3	1	0	0	0	0.585211244495522
21	108.1	1977.6	0.972010178117048	0	0	0	0.7318099744778
21	108.1	2046.9	0	0	0	0	0.715430407093121
21	108.1	2116.2	0	0	0	0	0.62847856429296
21	108.1	2185.5	0	0	0	0	0.775344768151501
21	108.1	2254.8	0	0	0	0	0.753609500164651
21	108.1	2324	0	0	0	0	0.824924901240178
21	108.1	2393.3	0	0	0	0	0.789191495723622
21	108.1	2462.6	0	0	0	0	0.732770784384731
21	108.1	2531.9	0	0	0	0	0.755012884226335
21	108.1	2601.2	0	0	0	0	0.556032649876389
21	108.1	2670.4	0	0	0	0	0.362841022369893
21	108.1	2739.7	0	0	0	0	0.527861537140782
21	108.1	2809	0	0	0	0	0.668639290316021
21	108.1	2878.3	0	0	0	0	0.82429433952288
21	108.1	3155.4	0	0	0	0	0.627236002182228
21	108.1	3224.7	0	0	0	0	0.562468299630847
21	108.1	3294	0	0	0	0	0.698956057976627
21	108.1	3363.3	0	0	0	0	0.577674640473545
21	108.1	3432.6	0.778625954198473	0	0	0	0.691347482274877
21	108.1	3571.1	1	0	0	0	0.565906520570467
21	108.1	3640.4	0	0	0	0	0.565157692938066
21	108.1	3709.7	0	0	0	0	0.00887809865523918
21	108.1	3779	0	0	0	0	0
21	108.1	3848.2	0	0	0	0	0.295903274289385
21	108.1	3986.8	0	1	0	0	0
21	108.1	4125.4	0	0	0	0	0
21	108.1	4194.6	0	0.183206106870229	0	0	0.433474486679222
21	108.1	938.4	0	0	0	0	0
21	1088.1	1042.3	0	0	0	0	0.642105512395228
21	1088.1	1111.6	0	0	0	0	0.623478502472215
21	1088.1	1180.9	0	0	0	0	0.629433947983087
21	1088.1	1250.2	0	0	0	0	0.64360767360909
21	1088.1	1319.5	0	0	0	0	0.709503801894253
21	1088.1	1388.7	0	0	0	0	0.632697602661231
21	1088.1	141.7	0	0	0	0	0.68088460906684
21	1088.1	1458	0	0	0	0	0.666039290313471
21	1088.1	1527.3	0	0	0	0	0.753273118656434
21	1088.1	1596.6	0	0	0	0	0.66977751298773
21	1088.1	1665.9	0	0	0	0	0.69708526980251
21	1088.1	1735.1	0	0	0	0	0.684061762921832
21	1088.1	1804.4	0	0	0	0	0.760866323926756
21	1088.1	1873.7	0	0	0	0	0.641670957881229
21	1088.1	1943	0	0	0	0	0.666549091212006
21	1088.1	2012.3	0	0	0	0	0.684888756886926
21	1088.1	2081.6	0	0	0	0	0.663600387606051
21	1088.1	210.9	0	0	0	0	0.613689180703121
21	1088.1	2150.8	0	0	0	0	0.661917288132968
21	1088.1	2220.1	0	0	0	0	0.637967647244445
21	1088.1	2289.4	0	0	0	0	0.671943556786647
21	1088.1	2358.7	0	0	0	0	0.689509855084947
21	1088.1	2428	0	0	0	0	0.738644379976038
21	1088.1	2497.2	0	0	0	0	0.681114988716885
21	1088.1	2566.5	0	0	0	0	0.702868310527699
21	1088.1	2635.8	0	0	0	0	0.754724339197017
21	1088.1	2705.1	0	0	0	0	0.732402185780122
21	1088.1	2774.4	0	0	0	0	0.737457620426851
21	1088.1	280.2	0	0	0	0	0.774654953086966
21	1088.1	2843.7	0	0	0	0	0.74515184145963
21	1088.1	2912.9	0	0	0	0	0.869604540167153
21	1088.1	2982.2	0	0	0	0	0.827595974213622
21	1088.1	3051.5	0	0	0	0	0.812955967053123
21	1088.1	3120.8	0	0	0	0	0.790209797528898
21	1088.1	3190.1	0	0	0	0	0.780505752599456
21	1088.1	3259.3	0	0	0	0	0.691356827921389
21	1088.1	3328.6	0	0	0	0	0.576559511266842
21	1088.1	3397.9	0	0	0	0	0.487363955975869
21	1088.1	3467.2	0	0	0	0	0.657319535108642
21	1088.1	349.5	0	0	0	0	0.809920865470021
21	1088.1	3536.5	0	0	0	0	0.698244098556935
21	1088.1	3605.8	0	0	0	0	0.761208935051939
21	1088.1	3675	0	0	0	0	0.704027564144821
21	1088.1	3744.3	0	0	0	0	0.828336734219554
21	1088.1	3813.6	0	0	0	0	0.79353983842247
21	1088.1	3882.9	0	0	0	0	0.69682736379515
21	1088.1	3952.2	0	0	0	0	0.630783336501912
21	1088.1	4021.4	0	0	0	0	0.628377105714425
21	1088.1	4090.7	0	0	0	0	0.675308585799557
21	1088.1	4160	0	0	0	0	0.733589415338438
21	1088.1	418.8	0	0	0	0	0.628546682722806
21	1088.1	4229.3	0	0	0	0	0.740577287971645
21	1088.1	4298.6	0	0	0	0	0.623433361153101
21	1088.1	4367.9	0	0	0	0	0.530713829810974
21	1088.1	488.1	0	0	0	0	0.699236254064562
21	1088.1	557.4	0	0	0	0	0.679713377760638
21	1088.1	626.6	0	0	0	0	0.647262414099126
21	1088.1	695.9	0	0	0	0	0.662881483503202
21	1088.1	72.4	0	0	0	0	0.75828205450473
21	1088.1	765.2	0	0	0	0	0.886327840778831
21	1088.1	834.5	0	0	0	0	0.755617691651687
21	1088.1	903.8	0	0	0	0	0.720595757151987
21	1088.1	973	0	0	0	0	0.649537436869347
21	1108.1	1007.7	0	0	0	0	0.642196540079312
21	1108.1	107	0	0	0	0	0.72714630089479
21	1108.1	1077	0	0	0	0	0.613902810135276
21	1108.1	1146.2	0	0	0	0	0.60376541517652
21	1108.1	1215.5	0	0	0	0	0.652099153186583
21	1108.1	1284.8	0	0	0	0	0.674235207992737
21	1108.1	1354.1	0	0	0	0	0.69645278257863
21	1108.1	1423.4	0	0	0	0	0.615774518065814
21	1108.1	1492.7	0	0	0	0	0.766701149799535
21	1108.1	1561.9	0	0	0	0	0.657207287190836
21	1108.1	1631.2	0	0	0	0	0.67868560106821
21	1108.1	1700.5	0	0	0	0	0.719676629186509
21	1108.1	176.3	0	0	0	0	0.719867791843742
21	1108.1	1769.8	0	0	0	0	0.706362166750113
21	1108.1	1839.1	0	0	0	0	0.618864071242666
21	1108.1	1908.3	0	0	0	0	0.653559268576741
21	1108.1	1977.6	0	0	0	0	0.673580776783852
21	1108.1	2046.9	0	0	0	0	0.712330116776016
21	1108.1	2116.2	0	0	0	0	0.654697238714522
21	1108.1	2185.5	0	0	0	0	0.668719299835334
21	1108.1	2254.8	0	0	0	0	0.670100088369169
21	1108.1	2324	0	0	0	0	0.704319282213611
21	1108.1	2393.3	0	0	0	0	0.746201154569039
21	1108.1	245.6	0	0	0	0	0.786151738039502
21	1108.1	2462.6	0	0	0	0	0.695710651514373
21	1108.1	2531.9	0	0	0	0	0.700041384877168
21	1108.1	2601.2	0	0	0	0	0.72329150703512
21	1108.1	2670.4	0	0	0	0	0.744993581023775
21	1108.1	2739.7	0	0	0	0	0.721618469808896
21	1108.1	2809	0	0	0	0	0.787473504272249
21	1108.1	2878.3	0	0	0	0	0.769079322979811
21	1108.1	2947.6	0	0	0	0	0.889698871197645
21	1108.1	3016.9	0	0	0	0	0.799332363338212
21	1108.1	3086.1	0	0	0	0	0.85496719401027
21	1108.1	314.9	0.0127226463104326	0.0636132315521628	0	0.918575063613232	0.877580574846996
21	1108.1	3155.4	0	0	0	0	0.806127919298223
21	1108.1	3224.7	0	0	0	0	0.767369204485429
21	1108.1	3294	0	0	0	0	0.687686571297266
21	1108.1	3363.3	0	0	0	0	0.510011987648099
21	1108.1	3432.6	0	0	0	0	0.581079916885708
21	1108.1	3501.8	0	0	0	0	0.76070260592098
21	1108.1	3571.1	0	0	0	0	0.776959126202857
21	1108.1	3640.4	0	0	0	0	0.72414847489199
21	1108.1	37.7	0	0	0	0	0.848312005275915
21	1108.1	3709.7	0	0	0	0	0.709474747941657
21	1108.1	3779	0	0	0	0	0.727077581312557
21	1108.1	384.1	0	0	0	0	0.647186004957721
21	1108.1	3848.2	0	0	0	0	0.858073155158644
21	1108.1	3917.5	0	0	0	0	0.698900958485227
21	1108.1	3986.8	0	0	0	0	0.629484188053031
21	1108.1	4056.1	0	0	0	0	0.554215299299355
21	1108.1	4125.4	0	0	0	0	0.616576487842802
21	1108.1	4194.6	0	0	0	0	0.721682700689085
21	1108.1	4263.9	0	0	0	0	0.671525248393557
21	1108.1	4333.2	0	0	0	0	0.580016474904461
21	1108.1	453.4	0	0	0	0	0.673293139569399
21	1108.1	522.7	0	0	0	0	0.689547229762841
21	1108.1	592	0	0	0	0	0.575456298716996
21	1108.1	661.3	0	0	0	0	0.735443039508914
21	1108.1	730.5	0	0	0	0	0.862905879325967
21	1108.1	799.8	0	0	0	0	0.798279356386941
21	1108.1	869.1	0	0	0	0	0.767257259342021
21	1108.1	938.4	0	0	0	0	0.71665194133069
21	1128.1	1042.3	0	0	0	0	0.686494672412514
21	1128.1	1111.6	0	0	0	0	0.526999387243131
21	1128.1	1180.9	0	0	0	0	0.603996478844232
21	1128.1	1250.2	0	0	0	0	0.61513661264746
21	1128.1	1319.5	0	0	0	0	0.706778078354593
21	1128.1	1388.7	0	0	0	0	0.63991031257117
21	1128.1	141.7	0	0	0	0	0.787548827447624
21	1128.1	1458	0	0	0	0	0.657128158129164
21	1128.1	1527.3	0	0	0	0	0.794206316614338
21	1128.1	1596.6	0	0	0	0	0.655106995533268
21	1128.1	1665.9	0	0	0	0	0.670300790123498
21	1128.1	1735.1	0	0	0	0	0.695758050253513
21	1128.1	1804.4	0	0	0	0	0.729843120527386
21	1128.1	1873.7	0	0	0	0	0.577639469686983
21	1128.1	1943	0	0	0	0	0.631993011750648
21	1128.1	2012.3	0	0	0	0	0.676588102548355
21	1128.1	2081.6	0	0	0	0	0.698627535085446
21	1128.1	210.9	0	0	0	0	0.701817823685781
21	1128.1	2150.8	0	0	0	0	0.641172354620832
21	1128.1	2220.1	0	0	0	0	0.578906294564835
21	1128.1	2289.4	0	0	0	0	0.699488870097837
21	1128.1	2358.7	0	0	0	0	0.743321014593518
21	1128.1	2428	0	0	0	0	0.785560702041159
21	1128.1	2497.2	0	0	0	0	0.702688172057222
21	1128.1	2566.5	0	0	0	0	0.707745773878772
21	1128.1	2635.8	0	0	0	0	0.73693382364934
21	1128.1	2705.1	0	0	0	0	0.709834924802981
21	1128.1	2774.4	0	0	0	0	0.736427187457035
21	1128.1	280.2	0	0	0	0	0.806362364227755
21	1128.1	2843.7	0	0	0	0	0.755985395760455
21	1128.1	2912.9	0	0	0	0	0.836073402297708
21	1128.1	2982.2	0	0	0	0	0.813138957794473
21	1128.1	3051.5	0	0	0	0	0.855746542688705
21	1128.1	3120.8	0	0	0	0	0.821407254891925
21	1128.1	3190.1	0	0	0	0	0.738362169770819
21	1128.1	3259.3	0	0	0	0	0.729240995612954
21	1128.1	3328.6	0	0	0	0	0.5711382671346
21	1128.1	3397.9	0	0	0	0	0.549447266294861
21	1128.1	3467.2	0	0	0	0	0.687863033946036
21	1128.1	349.5	0	0	0	0	0.788201488605594
21	1128.1	3536.5	0	0	0	0	0.811280170821405
21	1128.1	3605.8	0	0	0	0	0.798602374221659
21	1128.1	3675	0	0	0	0	0.677231773026208
21	1128.1	3744.3	0	0	0	0	0.805577856752398
21	1128.1	3813.6	0	0	0	0	0.7308906263571
21	1128.1	3882.9	0	0	0	0	0.715394342050054
21	1128.1	3952.2	0.00763358778625954	0	0	0	0.627524807761328
21	1128.1	4021.4	0	0	0	0	0.604999163402232
21	1128.1	4090.7	0	0	0	0	0.528266362055465
21	1128.1	4160	0	0	0	0	0.740279251716256
21	1128.1	418.8	0	0	0	0	0.677747329534681
21	1128.1	4229.3	0	0	0	0	0.576392221356897
21	1128.1	4298.6	0	0	0	0	0.702139525296298
21	1128.1	4367.9	0	0	0	0	0.588430155127593
21	1128.1	488.1	0	0	0	0	0.693910036929417
21	1128.1	557.4	0	0	0	0	0.740636717814502
21	1128.1	626.6	0	0	0	0	0.725293115440766
21	1128.1	695.9	0	0	0	0	0.849850519646316
21	1128.1	72.4	0	0	0	0	0.726655922882961
21	1128.1	765.2	0	0	0	0	0.843608925134913
21	1128.1	834.5	0	0	0	0	0.784648886220135
21	1128.1	903.8	0	0	0	0	0.710092160453789
21	1128.1	973	0	0	0	0	0.68796550728581
21	1148.1	1007.7	0	0	0	0	0.679585563083159
21	1148.1	107	0	0	0	0	0.778424554481488
21	1148.1	1077	0	0	0	0	0.61337219450215
21	1148.1	1146.2	0	0	0	0	0.581680155979718
21	1148.1	1215.5	0	0	0	0	0.616785656805382
21	1148.1	1284.8	0	0	0	0	0.709091974709907
21	1148.1	1354.1	0	0	0	0	0.729624956554043
21	1148.1	1423.4	0	0	0	0	0.653187710628464
21	1148.1	1492.7	0	0	0	0	0.669982867585615
21	1148.1	1561.9	0	0	0	0	0.735915582133013
21	1148.1	1631.2	0	0	0	0	0.629350611577258
21	1148.1	1700.5	0	0	0	0	0.70826009732231
21	1148.1	176.3	0	0	0	0	0.694060408878699
21	1148.1	1769.8	0	0	0	0	0.685325222730702
21	1148.1	1839.1	0	0	0	0	0.634048452846869
21	1148.1	1908.3	0	0	0	0	0.635575016293285
21	1148.1	1977.6	0	0	0	0	0.603356671634923
21	1148.1	2046.9	0	0	0	0	0.658356932242543
21	1148.1	2116.2	0	0	0	0	0.654522090976002
21	1148.1	2185.5	0	0	0	0	0.640135346899008
21	1148.1	2254.8	0	0	0	0	0.634349989518531
21	1148.1	2324	0	0	0	0	0.680130649773489
21	1148.1	2393.3	0	0	0	0	0.727122186706062
21	1148.1	245.6	0	0	0	0	0.645947543233161
21	1148.1	2462.6	0	0	0	0	0.702858612080714
21	1148.1	2531.9	0	0	0	0	0.720092314384486
21	1148.1	2601.2	0	0	0	0	0.734520976167379
21	1148.1	2670.4	0	0	0	0	0.691306969108003
21	1148.1	2739.7	0	0	0	0	0.730825189156521
21	1148.1	2809	0	0	0	0	0.756074877464328
21	1148.1	2878.3	0	0	0	0	0.788239265218184
21	1148.1	2947.6	0	0	0	0	0.837543775998152
21	1148.1	3016.9	0	0	0	0	0.833990111780916
21	1148.1	3086.1	0	0	0	0	0.802828364655693
21	1148.1	314.9	0	0	0	0	0.748587611822276
21	1148.1	3155.4	0	0	0	0	0.776341538977171
21	1148.1	3224.7	0	0	0	0	0.732591187398239
21	1148.1	3294	0	0	0	0	0.709427699379548
21	1148.1	3363.3	0	0	0	0	0.572246054840382
21	1148.1	3432.6	0	0	0	0	0.566369309312422
21	1148.1	3501.8	0	0	0	0	0.815457304427123
21	1148.1	3571.1	0	0	0	0	0.765121201007492
21	1148.1	3640.4	0	0	0	0	0.758267917531087
21	1148.1	37.7	0	0	0	0	0.618623317546409
21	1148.1	3709.7	0	0	0	0	0.836651089115664
21	1148.1	3779	0	0	0	0	0.770464642142771
21	1148.1	384.1	0	0	0	0	0.717967496766928
21	1148.1	3848.2	0	0	0	0	0.825307930176551
21	1148.1	3917.5	0	0	0	0	0.88353249063709
21	1148.1	3986.8	0.0636132315521628	0	0	0	0.708194411638553
21	1148.1	4056.1	0	0	0	0	0.702824980299279
21	1148.1	4125.4	0	0	0	0	0.718351990726273
21	1148.1	4194.6	0	0	0	0	0.696198562697979
21	1148.1	4263.9	0	0	0	0	0.657484150154867
21	1148.1	4333.2	0	0	0	0	0.587301810870083
21	1148.1	453.4	0	0	0	0	0.705775237564398
21	1148.1	522.7	0	0	0	0	0.767991799763369
21	1148.1	592	0	0	0	0	0.687323371528484
21	1148.1	661.3	0	0	0	0	0.725923440528001
21	1148.1	730.5	0	0	0	0	0.909176546763547
21	1148.1	799.8	0	0	0	0	0.785540991915182
21	1148.1	869.1	0	0	0	0	0.776102235289141
21	1148.1	938.4	0	0	0	0	0.703710267789312
21	1168.1	1042.3	0	0	0	0	0.682804368135307
21	1168.1	1111.6	0	0	0	0	0.645568981385203
21	1168.1	1180.9	0	0	0	0	0.593831990508718
21	1168.1	1250.2	0	0	0	0	0.651627116574753
21	1168.1	1319.5	0	0	0	0	0.697048321008949
21	1168.1	1388.7	0	0	0	0	0.639686865989873
21	1168.1	141.7	0	0	0	0	0.775799287264099
21	1168.1	1458	0	0	0	0	0.628155603340907
21	1168.1	1527.3	0	0	0	0	0.731203237860069
21	1168.1	1596.6	0	0	0	0	0.663656879225673
21	1168.1	1665.9	0	0	0	0	0.704080321439442
21	1168.1	1735.1	0	0	0	0	0.714327175679348
21	1168.1	1804.4	0	0	0	0	0.705148687692325
21	1168.1	1873.7	0	0	0	0	0.658761777220506
21	1168.1	1943	0	0	0	0	0.660335277188384
21	1168.1	2012.3	0	0	0	0	0.672765819818752
21	1168.1	2081.6	0	0	0	0	0.661032725650124
21	1168.1	210.9	0	0	0	0	0.745462657733777
21	1168.1	2150.8	0	0	0	0	0.676270730947273
21	1168.1	2220.1	0	0	0	0	0.565705784626776
21	1168.1	2289.4	0	0	0	0	0.707982268540511
21	1168.1	2358.7	0	0	0	0	0.779614683255946
21	1168.1	2428	0	0	0	0	0.718973293870547
21	1168.1	2497.2	0	0	0	0	0.73187614247991
21	1168.1	2566.5	0	0	0	0	0.741197062717048
21	1168.1	2635.8	0	0	0	0	0.765069823949575
21	1168.1	2705.1	0	0	0	0	0.692809816198164
21	1168.1	2774.4	0	0	0	0	0.72376249819027
21	1168.1	280.2	0	0	0	0	0.653079521777419
21	1168.1	2843.7	0	0	0	0	0.761007085670063
21	1168.1	2912.9	0	0	0	0	0.852631518355576
21	1168.1	2982.2	0	0	0	0	0.810047442661051
21	1168.1	3051.5	0	0	0	0	0.833495263102103
21	1168.1	3120.8	0	0	0	0	0.73638212653107
21	1168.1	3190.1	0	0	0	0	0.689718502714671
21	1168.1	3259.3	0	0	0	0	0.713471491357856
21	1168.1	3328.6	0	0	0	0	0.656214089813582
21	1168.1	3397.9	0	0	0	0	0.652478304561338
21	1168.1	3467.2	0	0	0	0	0.671166331800889
21	1168.1	349.5	0	0	0	0	0.674771332962525
21	1168.1	3536.5	0	0	0	0	0.828693056437232
21	1168.1	3605.8	0	0	0	0	0.747447907379638
21	1168.1	3675	0	0	0	0	0.685881703590187
21	1168.1	3744.3	0	0	0	0	0.630523501052939
21	1168.1	3813.6	0	0	0	0	0.839088119853064
21	1168.1	3882.9	0	0	0	0	0.807027757341269
21	1168.1	3952.2	0.0788804071246819	0	0	0	0.804357422140688
21	1168.1	4021.4	0	0	0	0	0.630278721238116
21	1168.1	4090.7	0	0	0	0	0.68830481772707
21	1168.1	4160	0	0	0	0	0.667387885537393
21	1168.1	418.8	0	0	0	0	0.657967366482789
21	1168.1	4229.3	0	0	0	0	0.592708194482943
21	1168.1	4298.6	0	0	0	0	0.684935549878475
21	1168.1	4367.9	0	0	0	0	0.604341541620651
21	1168.1	488.1	0	0	0	0	0.749193467700924
21	1168.1	557.4	0	0	0	0	0.787422692887748
21	1168.1	626.6	0	0	0	0	0.732820224431037
21	1168.1	695.9	0	0	0	0	0.865071265950915
21	1168.1	72.4	0	0	0	0	0.837731527921684
21	1168.1	765.2	0	0	0	0	0.749939931418375
21	1168.1	834.5	0	0	0	0	0.707847731953257
21	1168.1	903.8	0	0	0	0	0.717573704578713
21	1168.1	973	0	0	0	0	0.729233704835622
21	1188.1	1007.7	0	0	0	0	0.70972215160235
21	1188.1	107	0	0	0	0	0.816922141421692
21	1188.1	1077	0	0	0	0	0.6722939632382
21	1188.1	1146.2	0	0	0	0	0.648655116638298
21	1188.1	1215.5	0	0	0	0	0.676976696475248
21	1188.1	1284.8	0	0	0	0	0.666630972728807
21	1188.1	1354.1	0	0	0	0	0.677963509472555
21	1188.1	1423.4	0	0	0	0	0.628901105671705
21	1188.1	1492.7	0	0	0	0	0.63789899598243
21	1188.1	1561.9	0	0	0	0	0.680196902957269
21	1188.1	1631.2	0	0	0	0	0.58058133903999
21	1188.1	1700.5	0	0	0	0	0.705616088226636
21	1188.1	176.3	0	0	0	0	0.76120683717207
21	1188.1	1769.8	0	0	0	0	0.686279392264769
21	1188.1	1839.1	0	0	0	0	0.675556595707407
21	1188.1	1908.3	0	0	0	0	0.646311512655202
21	1188.1	1977.6	0	0	0	0	0.632810334315514
21	1188.1	2046.9	0	0	0	0	0.654544009836863
21	1188.1	2116.2	0	0	0	0	0.665147947624081
21	1188.1	2185.5	0	0	0	0	0.688309736260862
21	1188.1	2254.8	0	0	0	0	0.645472637253043
21	1188.1	2324	0	0	0	0	0.760340057003895
21	1188.1	2393.3	0	0	0	0	0.80853369294342
21	1188.1	245.6	0	0	0	0	0.755040199840457
21	1188.1	2462.6	0	0	0	0	0.729650991884055
21	1188.1	2531.9	0	0	0	0	0.753102683300952
21	1188.1	2601.2	0	0	0	0	0.754162053503254
21	1188.1	2670.4	0	0	0	0	0.728227900329031
21	1188.1	2739.7	0	0	0	0	0.739938537922268
21	1188.1	2809	0	0	0	0	0.719818815115844
21	1188.1	2878.3	0	0	0	0	0.770445631277902
21	1188.1	2947.6	0	0	0	0	0.797966645017846
21	1188.1	3016.9	0	0	0	0	0.807306369111588
21	1188.1	3086.1	0	0	0	0	0.777537572548416
21	1188.1	314.9	0	0	0	0	0.698482022093243
21	1188.1	3155.4	0	0	0	0	0.644105924369156
21	1188.1	3224.7	0	0	0	0	0.657982274117844
21	1188.1	3294	0	0	0	0	0.703357105544977
21	1188.1	3363.3	0	0	0	0	0.634391878084046
21	1188.1	3432.6	0	0	0	0	0.652444449806799
21	1188.1	3501.8	0	0	0	0	0.739499935405102
21	1188.1	3571.1	0	0	0	0	0.836865738766829
21	1188.1	3640.4	0	0	0	0	0.717956805831512
21	1188.1	37.7	0	0	0	0	0.599485956677614
21	1188.1	3709.7	0	0	0	0	0.699629175773361
21	1188.1	3779	0	0	0	0	0.773754260910419
21	1188.1	384.1	0	0	0	0	0.747747047277324
21	1188.1	3848.2	0	0	0	0	0.770594743474692
21	1188.1	3917.5	0	0	0	0	0.830898055815668
21	1188.1	3986.8	0	0	0	0	0.747153819983413
21	1188.1	4056.1	0	0	0	0	0.734488194754265
21	1188.1	4125.4	0	0	0	0	0.712863545046036
21	1188.1	4194.6	0	0	0	0	0.685248957238221
21	1188.1	4263.9	0	0	0	0	0.558923491373544
21	1188.1	4333.2	0	0	0	0	0.722645541444712
21	1188.1	453.4	0	0	0	0	0.662124166442013
21	1188.1	522.7	0	0	0	0	0.83707322322889
21	1188.1	592	0	0	0	0	0.828458183698254
21	1188.1	661.3	0	0	0	0	0.801776482763426
21	1188.1	730.5	0	0	0	0	0.788600817360413
21	1188.1	799.8	0	0	0	0	0.733866859601685
21	1188.1	869.1	0	0	0	0	0.757712638148632
21	1188.1	938.4	0	0	0	0	0.703133918977082
21	1208.1	1042.3	0	0	0	0	0.720606946585434
21	1208.1	1111.6	0	0	0	0	0.704520112501237
21	1208.1	1180.9	0	0	0	0	0.658217507635974
21	1208.1	1250.2	0	0	0	0	0.656279443006089
21	1208.1	1319.5	0	0	0	0	0.673168193859839
21	1208.1	1388.7	0	0	0	0	0.663311881886026
21	1208.1	141.7	0	0	0	0	0.786645857507284
21	1208.1	1458	0	0	0	0	0.617048823280936
21	1208.1	1527.3	0	0	0	0	0.671167125990622
21	1208.1	1596.6	0	0	0	0	0.600728214605959
21	1208.1	1665.9	0	0	0	0	0.678565070063782
21	1208.1	1735.1	0	0	0	0	0.737738208290901
21	1208.1	1804.4	0	0	0	0	0.679372623413146
21	1208.1	1873.7	0	0	0	0	0.700146345251989
21	1208.1	1943	0	0	0	0	0.680228033540778
21	1208.1	2012.3	0	0	0	0	0.667317146041503
21	1208.1	2081.6	0	0	0	0	0.696416139044774
21	1208.1	210.9	0	0	0	0	0.698746310380095
21	1208.1	2150.8	0	0	0	0	0.695614511890339
21	1208.1	2220.1	0	0	0	0	0.63677631192954
21	1208.1	2289.4	0	0	0	0	0.695856173182098
21	1208.1	2358.7	0	0	0	0	0.783054046572587
21	1208.1	2428	0	0	0	0	0.773034487295299
21	1208.1	2497.2	0	0	0	0	0.756195023032566
21	1208.1	2566.5	0	0	0	0	0.744707198879254
21	1208.1	2635.8	0	0	0	0	0.78176817074564
21	1208.1	2705.1	0	0	0	0	0.729487851586316
21	1208.1	2774.4	0	0	0	0	0.679667159655419
21	1208.1	280.2	0	0	0	0	0.714843130610346
21	1208.1	2843.7	0	0	0	0	0.731164878338468
21	1208.1	2912.9	0	0	0	0	0.777228182021534
21	1208.1	2982.2	0	0	0	0	0.781938843804112
21	1208.1	3051.5	0	0	0	0	0.786138839060029
21	1208.1	3120.8	0	0	0	0	0.727778060272919
21	1208.1	3190.1	0	0	0	0	0.634147945011831
21	1208.1	3259.3	0	0	0	0	0.686449183252221
21	1208.1	3328.6	0	0	0	0	0.636978979663743
21	1208.1	3397.9	0	0	0	0	0.693317169228904
21	1208.1	3467.2	0	0	0	0	0.686804088699759
21	1208.1	349.5	0	0	0	0	0.781515756543559
21	1208.1	3536.5	0	0	0	0	0.798272404209671
21	1208.1	3605.8	0	0	0	0	0.714031596273081
21	1208.1	3675	0	0	0	0	0.726560592737432
21	1208.1	3744.3	0	0	0	0	0.697681210091719
21	1208.1	3813.6	0	0	0	0	0.790210315689384
21	1208.1	3882.9	0	0	0	0	0.778804992284317
21	1208.1	3952.2	1	0	0	0	0.837342671644094
21	1208.1	4021.4	0	0	0	0	0.717000691102421
21	1208.1	4090.7	0	0	0	0	0.693555618345169
21	1208.1	4160	0	0	0	0	0.661181966956808
21	1208.1	418.8	0	0	0	0	0.745649834089603
21	1208.1	4229.3	0	0	0	0	0.547193780171716
21	1208.1	4298.6	0	0	0	0	0.720595323623771
21	1208.1	4367.9	0	0	0	0	0.630878594093504
21	1208.1	488.1	0	0	0	0	0.805170958696301
21	1208.1	557.4	0	0	0	0	0.781210759706791
21	1208.1	626.6	0	0	0	0	0.793560797715723
21	1208.1	695.9	0	0	0	0	0.796084339421816
21	1208.1	72.4	0	0	0	0	0.75628072974228
21	1208.1	765.2	0	0	0	0	0.714700736912409
21	1208.1	834.5	0	0	0	0	0.729343998944711
21	1208.1	903.8	0	0	0	0	0.749490288576383
21	1208.1	973	0	0	0	0	0.708823968872039
21	1228.1	1007.7	0	0	0	0	0.715608462353871
21	1228.1	107	0	0	0	0	0.846286855765791
21	1228.1	1077	0	0	0	0	0.717252804111068
21	1228.1	1146.2	0	0	0	0	0.724854576776538
21	1228.1	1215.5	0	0	0	0	0.640386484739676
21	1228.1	1284.8	0	0	0	0	0.616405487367676
21	1228.1	1354.1	0	0	0	0	0.643594193890227
21	1228.1	1423.4	0	0	0	0	0.665202335816565
21	1228.1	1492.7	0	0	0	0	0.63464017038016
21	1228.1	1561.9	0	0	0	0	0.6694396819121
21	1228.1	1631.2	0	0	0	0	0.66558747121241
21	1228.1	1700.5	0	0	0	0	0.679800777458934
21	1228.1	176.3	0	0	0	0	0.700888530515314
21	1228.1	1769.8	0	0	0	0	0.703738422795351
21	1228.1	1839.1	0	0	0	0	0.651185582993316
21	1228.1	1908.3	0	0	0	0	0.697491954112071
21	1228.1	1977.6	0	0	0	0	0.656220118714543
21	1228.1	2046.9	0	0	0	0	0.684524491019435
21	1228.1	2116.2	0	0	0	0	0.634375438725201
21	1228.1	2185.5	0	0	0	0	0.69999684147988
21	1228.1	2254.8	0	0	0	0	0.711117206956401
21	1228.1	2324	0	0	0	0	0.754832825555787
21	1228.1	2393.3	0	0	0	0	0.810531660986336
21	1228.1	245.6	0	0	0	0	0.801273187720497
21	1228.1	2462.6	0	0	0	0	0.755218680111299
21	1228.1	2531.9	0	0	0	0	0.771869531702478
21	1228.1	2601.2	0	0	0	0	0.776605019554279
21	1228.1	2670.4	0	0	0	0	0.745441583942058
21	1228.1	2739.7	0	0	0	0	0.747876212626233
21	1228.1	2809	0	0	0	0	0.689078112691365
21	1228.1	2878.3	0	0	0	0	0.756712208858347
21	1228.1	2947.6	0	0	0	0	0.765016913998181
21	1228.1	3016.9	0	0	0	0	0.764750483914488
21	1228.1	3086.1	0	0	0	0	0.741612329434851
21	1228.1	314.9	0	0	0	0	0.738660799656841
21	1228.1	3155.4	0	0	0	0	0.702528169787961
21	1228.1	3224.7	0	0	0	0	0.618474141697736
21	1228.1	3294	0	0	0	0	0.673768469262629
21	1228.1	3363.3	0	0	0	0	0.640411486642179
21	1228.1	3432.6	0	0	0	0	0.664872771902564
21	1228.1	3501.8	0	0	0	0	0.735735237901543
21	1228.1	3571.1	0	0	0	0	0.697510850795872
21	1228.1	3640.4	0	0	0	0	0.757711189127043
21	1228.1	37.7	0	0	0	0	0.798777283226413
21	1228.1	3709.7	0	0	0	0	0.688861335749388
21	1228.1	3779	0	0	0	0	0.701058260929621
21	1228.1	384.1	0	0	0	0	0.665163279965036
21	1228.1	3848.2	0	0	0	0	0.79740610091791
21	1228.1	3917.5	0.994910941475827	0	0	0	0.805673748387955
21	1228.1	3986.8	0	0	0	0	0.822236999103044
21	1228.1	4056.1	0	0	0	0	0.777172496100737
21	1228.1	4125.4	0	0	0	0	0.786865082573567
21	1228.1	4194.6	0	0	0	0	0.648533193704208
21	1228.1	4263.9	0	0	0	0	0.700658989780857
21	1228.1	4333.2	0	0	0	0	0.777761788892116
21	1228.1	453.4	0	0	0	0	0.732093396073888
21	1228.1	522.7	0	0	0	0	0.722461583310737
21	1228.1	592	0	0	0	0	0.799965057586551
21	1228.1	661.3	0	0	0	0	0.79316255500731
21	1228.1	730.5	0	0	0	0	0.793096046286286
21	1228.1	799.8	0	0	0	0	0.78766163666524
21	1228.1	869.1	0	0	0	0	0.711863305684704
21	1228.1	938.4	0	0	0	0	0.663890991362509
21	1248.1	1042.3	0	0	0	0	0.696529214884321
21	1248.1	1111.6	0	0	0	0	0.730179372592161
21	1248.1	1180.9	0	0	0	0	0.693136763756933
21	1248.1	1250.2	0	0	0	0	0.651407434420128
21	1248.1	1319.5	0	0	0	0	0.653111511055505
21	1248.1	1388.7	0	0	0	0	0.656572764642972
21	1248.1	141.7	0	0	0	0	0.630590462849864
21	1248.1	1458	0	0	0	0	0.617315298585529
21	1248.1	1527.3	0	0	0	0	0.612013223303633
21	1248.1	1596.6	0	0	0	0	0.639401774197654
21	1248.1	1665.9	0	0	0	0	0.701922290683657
21	1248.1	1735.1	0	0	0	0	0.715527646647863
21	1248.1	1804.4	0	0	0	0	0.618469850174297
21	1248.1	1873.7	0	0	0	0	0.669156455626252
21	1248.1	1943	0	0	0	0	0.711623676897099
21	1248.1	2012.3	0	0	0	0	0.64104650105967
21	1248.1	2081.6	0	0	0	0	0.653214689645989
21	1248.1	210.9	0	0	0	0	0.689501640474652
21	1248.1	2150.8	0	0	0	0	0.567437072964395
21	1248.1	2220.1	0	0	0	0	0.719355812171735
21	1248.1	2289.4	0	0	0	0	0.716810420885478
21	1248.1	2358.7	0	0	0	0	0.796248391356345
21	1248.1	2428	0	0	0	0	0.749793104800006
21	1248.1	2497.2	0	0	0	0	0.750521561925607
21	1248.1	2566.5	0	0	0	0	0.774792883067686
21	1248.1	2635.8	0	0	0	0	0.746390856132918
21	1248.1	2705.1	0	0	0	0	0.726617740459079
21	1248.1	2774.4	0	0	0	0	0.726965916543355
21	1248.1	280.2	0	0	0	0	0.706124919408695
21	1248.1	2843.7	0	0	0	0	0.722712486386217
21	1248.1	2912.9	0	0	0	0	0.749491683240308
21	1248.1	2982.2	0	0	0	0	0.76909694906048
21	1248.1	3051.5	0	0	0	0	0.754389871105164
21	1248.1	3120.8	0	0	0	0	0.754060242126042
21	1248.1	3190.1	0	0	0	0	0.610198307717904
21	1248.1	3259.3	0	0	0	0	0.641732411143758
21	1248.1	3328.6	0	0	0	0	0.664854861867084
21	1248.1	3397.9	0	0	0	0	0.733389529481345
21	1248.1	3467.2	0	0	0	0	0.713686409646582
21	1248.1	349.5	0	0	0	0	0.702388063449659
21	1248.1	3536.5	0	0	0	0	0.714009180471587
21	1248.1	3605.8	0	0	0	0	0.714190862228404
21	1248.1	3675	0	0	0	0	0.592758921346188
21	1248.1	3744.3	0	0	0	0	0.711474140617931
21	1248.1	3813.6	0	0	0	0	0.697008430165527
21	1248.1	3882.9	0	0	0	0	0.783893026858657
21	1248.1	3952.2	0	0	0	0	0.805552257164587
21	1248.1	4021.4	0	0	0	0	0.692010147379892
21	1248.1	4090.7	0	0	0	0	0.628050444645171
21	1248.1	4160	0	0	0	0	0.705446881773353
21	1248.1	418.8	0	0	0	0	0.638072891504309
21	1248.1	4229.3	0	0	0	0	0.641957493429294
21	1248.1	4298.6	0	0	0	0	0.69694333731205
21	1248.1	4367.9	0	0	0	0	0.627765532454713
21	1248.1	488.1	0	0	0	0	0.664547838354639
21	1248.1	557.4	0	0	0	0	0.760634775233835
21	1248.1	626.6	0	0	0	0	0.70914432945492
21	1248.1	695.9	0	0	0	0	0.760267789481678
21	1248.1	72.4	0	0	0	0	0.893534734450024
21	1248.1	765.2	0	0	0	0	0.768452523576641
21	1248.1	834.5	0	0	0	0	0.705258914420487
21	1248.1	903.8	0	0	0	0	0.65484059906726
21	1248.1	973	0	0	0	0	0.739910051331041
21	1268.1	1007.7	0	0	0	0	0.69676535270205
21	1268.1	107	0	0	0	0	0.865220757064026
21	1268.1	1077	0	0	0	0	0.704161304374288
21	1268.1	1146.2	0	0	0	0	0.704232398899316
21	1268.1	1215.5	0	0	0	0	0.650385891649668
21	1268.1	1284.8	0	0	0	0	0.716975468628534
21	1268.1	1354.1	0	0	0	0	0.698395793658694
21	1268.1	1423.4	0	0	0	0	0.672509174772105
21	1268.1	1492.7	0	0	0	0	0.637044721177706
21	1268.1	1561.9	0	0	0	0	0.655403363636532
21	1268.1	1631.2	0	0	0	0	0.684562814091608
21	1268.1	1700.5	0	0	0	0	0.734902899607407
21	1268.1	176.3	0	0	0	0	0.619058389903993
21	1268.1	1769.8	0	0	0	0	0.675163999648905
21	1268.1	1839.1	0	0	0	0	0.687938757299469
21	1268.1	1908.3	0	0	0	0	0.674664481716983
21	1268.1	1977.6	0	0	0	0	0.66180924768466
21	1268.1	2046.9	0	0	0	0	0.632853576803272
21	1268.1	2116.2	0	0	0	0	0.656720976472093
21	1268.1	2185.5	0	0	0	0	0.635785858248012
21	1268.1	2254.8	0	0	0	0	0.736094526527854
21	1268.1	2324	0	0	0	0	0.774116905238928
21	1268.1	2393.3	0	0	0	0	0.796431887568497
21	1268.1	245.6	0	0	0	0	0.717617658742444
21	1268.1	2462.6	0	0	0	0	0.73733914199166
21	1268.1	2531.9	0	0	0	0	0.742383076625945
21	1268.1	2601.2	0	0	0	0	0.688463205532288
21	1268.1	2670.4	0	0	0	0	0.695623156801351
21	1268.1	2739.7	0	0	0	0	0.707946658040381
21	1268.1	2809	0	0	0	0	0.727978317377829
21	1268.1	2878.3	0	0	0	0	0.750126997719002
21	1268.1	2947.6	0	0	0	0	0.763611881434678
21	1268.1	3016.9	0	0	0	0	0.769990766814691
21	1268.1	3086.1	0	0	0	0	0.774695786597835
21	1268.1	314.9	0	0	0	0	0.696532581245114
21	1268.1	3155.4	0	0	0	0	0.710489252085745
21	1268.1	3224.7	0	0	0	0	0.633811614387223
21	1268.1	3294	0	0	0	0	0.64984594275436
21	1268.1	3363.3	0	0	0	0	0.737461884198093
21	1268.1	3432.6	0	0	0	0	0.678229775878222
21	1268.1	3501.8	0	0	0	0	0.73082754574655
21	1268.1	3571.1	0	0	0	0	0.77329695264821
21	1268.1	3640.4	0	0	0	0	0.646701835096736
21	1268.1	37.7	0	0	0	0	0.843856014878802
21	1268.1	3709.7	0	0	0	0	0.633128446714592
21	1268.1	3779	0	0	0	0	0.758367576468671
21	1268.1	384.1	0	0	0	0	0.594590881064645
21	1268.1	3848.2	0	0	0	0	0.806796539873854
21	1268.1	3917.5	0.989821882951654	0	0	0	0.789456125759913
21	1268.1	3986.8	0	0	0	0	0.693577903902289
21	1268.1	4056.1	0	0	0	0	0.763257509960613
21	1268.1	4125.4	0	0	0	0	0.628016798359534
21	1268.1	4194.6	0	0	0	0	0.737279816112169
21	1268.1	4263.9	0	0	0	0	0.699975916267674
21	1268.1	4333.2	0	0	0	0	0.694362314099105
21	1268.1	453.4	0	0	0	0	0.628421445209246
21	1268.1	522.7	0	0	0	0	0.615789709445379
21	1268.1	592	0	0	0	0	0.712546749224854
21	1268.1	661.3	0	0	0	0	0.843306670992751
21	1268.1	730.5	0	0	0	0	0.610005062499741
21	1268.1	799.8	0	0	0	0	0.716532388988487
21	1268.1	869.1	0	0	0	0	0.723612933111641
21	1268.1	938.4	0	0	0	0	0.735105561970591
21	128.1	1042.3	0	0	0	0	0.832344475618525
21	128.1	1111.6	0	0	0	0	0.864057302690982
21	128.1	1180.9	0	0	0	0	0.664286911124048
21	128.1	1250.2	0	0	0	0	0.852039341877452
21	128.1	1319.5	0	0	0	0	0.832438417890919
21	128.1	1388.7	0	0	0	0	0.685537424747339
21	128.1	1458	0	0	0	0	0.730713906414723
21	128.1	1527.3	0	0	0	0	0.750476951275571
21	128.1	1596.6	0	0	0	0	0.678648461372086
21	128.1	1665.9	0	0	0	0	0.855013976658548
21	128.1	1735.1	0	0	0	0	0.860073037775802
21	128.1	1804.4	0	0	0	0	0.808263127440971
21	128.1	1873.7	0.987277353689567	0	0	0	0.714369833871998
21	128.1	1943	0	0	0	0	0.735492114992097
21	128.1	2012.3	0	0	0	0	0.740314538820469
21	128.1	2081.6	0	0	0	0	0.706828611184127
21	128.1	210.9	1	0	0	0	0
21	128.1	2150.8	0	0	0	0	0.678917413143362
21	128.1	2220.1	0	0	0	0	0.768628794011794
21	128.1	2289.4	0	0	0	0	0.799130063115963
21	128.1	2358.7	0	0	0	0	0.804894816184116
21	128.1	2428	0	0	0	0	0.841838000176759
21	128.1	2497.2	0	0	0	0	0.695884742558186
21	128.1	2566.5	0	0	0	0	0.750218147150834
21	128.1	2635.8	0	0	0	0	0.694545038075767
21	128.1	2705.1	0	0	0	0	0.633265966391
21	128.1	2774.4	0	0	0	0	0.600866457919681
21	128.1	280.2	0	0	0	0	0.931497718684933
21	128.1	2843.7	0	0	0	0	0.674435257123158
21	128.1	2912.9	0	0	0	0	0.629062131252536
21	128.1	3120.8	0	0.183206106870229	0	0	0.630862486419288
21	128.1	3190.1	0	0	0	0	0.684880544625985
21	128.1	3259.3	0	0	0	0	0.695870308762097
21	128.1	3328.6	0	0	0	0	0.666847128370875
21	128.1	3397.9	0	0	0	0	0.569725297803975
21	128.1	3467.2	0	0	0	0	0.618357902022719
21	128.1	349.5	0	0.254452926208651	0	0.745547073791349	0.781474752409537
21	128.1	3536.5	0	0.00508905852417303	0	0	0.630917966597691
21	128.1	3605.8	0	0	0	0	0.770095185019362
21	128.1	3675	0	0	0	0	0.598599700800141
21	128.1	3744.3	0	0	0	0	0.463728937197147
21	128.1	3813.6	0	0	0	0	0.490968410860616
21	128.1	3882.9	0	0	0	0	0.518475209775091
21	128.1	3952.2	0.00508905852417303	0	0	0	0.76004883182387
21	128.1	4021.4	0.083969465648855	0	0	0	0.845977305080696
21	128.1	4090.7	0	0	0	0	0.846484185850582
21	128.1	4160	0.00508905852417303	0	0	0.178117048346056	0.942212733968884
21	128.1	418.8	0	0.254452926208651	0	0.745547073791349	0.925624719335697
21	128.1	4229.3	0	0.183206106870229	0	0	0.433474486679222
21	128.1	4298.6	0	0	0	0	0.901269154380607
21	128.1	4367.9	0	0.183206106870229	0	0	0.584458283448269
21	128.1	488.1	0	0	0	0	0.734676210287534
21	128.1	557.4	0	0	0	0	0.91035417783227
21	128.1	626.6	0	0	0	0	0.889384209910232
21	128.1	695.9	0	0	0	0	0.625413635919361
21	128.1	72.4	0.0127226463104326	0.0636132315521628	0	0.918575063613232	0.274229876463011
21	128.1	765.2	0	0	0	0	0.575616543593961
21	128.1	834.5	0	0	0	0	0.628234075968277
21	128.1	903.8	0	0	0	0	0.533357058124595
21	128.1	973	0	0	0	0	0.579380164285695
21	1288.1	1042.3	0	0	0	0	0.712081764242368
21	1288.1	1111.6	0	0	0	0	0.740709809182643
21	1288.1	1180.9	0	0	0	0	0.673515339455987
21	1288.1	1250.2	0	0	0	0	0.63626119658594
21	1288.1	1319.5	0	0	0	0	0.72670021275817
21	1288.1	1388.7	0	0	0	0	0.6652744619717
21	1288.1	141.7	0	0	0	0	0.759168855064681
21	1288.1	1458	0	0	0	0	0.64999340892419
21	1288.1	1527.3	0	0	0	0	0.65242291669116
21	1288.1	1596.6	0	0	0	0	0.624933127742891
21	1288.1	1665.9	0	0	0	0	0.70270470749229
21	1288.1	1735.1	0	0	0	0	0.713213481545264
21	1288.1	1804.4	0	0	0	0	0.674469936390309
21	1288.1	1873.7	0	0	0	0	0.672811017229758
21	1288.1	1943	0	0	0	0	0.63748651693103
21	1288.1	2012.3	0	0	0	0	0.631802348841125
21	1288.1	2081.6	0	0	0	0	0.688275001015998
21	1288.1	210.9	0	0	0	0	0.723003670036317
21	1288.1	2150.8	0	0	0	0	0.595946670373621
21	1288.1	2220.1	0	0	0	0	0.665433894528229
21	1288.1	2289.4	0	0	0	0	0.747721851935
21	1288.1	2358.7	0	0	0	0	0.782505284816164
21	1288.1	2428	0	0	0	0	0.760869334447008
21	1288.1	2497.2	0	0	0	0	0.704068412120315
21	1288.1	2566.5	0	0	0	0	0.738512111935467
21	1288.1	2635.8	0	0	0	0	0.730990933163731
21	1288.1	2705.1	0	0	0	0	0.672967911976628
21	1288.1	2774.4	0	0	0	0	0.724461342698632
21	1288.1	280.2	0	0	0	0	0.774578959973569
21	1288.1	2843.7	0	0	0	0	0.678944721324282
21	1288.1	2912.9	0	0	0	0	0.772165004531763
21	1288.1	2982.2	0	0	0	0	0.744055061095294
21	1288.1	3051.5	0	0	0	0	0.805525664322407
21	1288.1	3120.8	0	0	0	0	0.805226206547504
21	1288.1	3190.1	0	0	0	0	0.707866380493861
21	1288.1	3259.3	0	0	0	0	0.676781023000727
21	1288.1	3328.6	0	0	0	0	0.688317135246789
21	1288.1	3397.9	0	0	0	0	0.74053349884784
21	1288.1	3467.2	0	0	0	0	0.662276084080934
21	1288.1	349.5	0	0	0	0	0.69345109774754
21	1288.1	3536.5	0	0	0	0	0.816654970453334
21	1288.1	3605.8	0	0	0	0	0.698254843503239
21	1288.1	3675	0	0	0	0	0.649508397531166
21	1288.1	3744.3	0	0	0	0	0.715764525505242
21	1288.1	3813.6	0	0	0	0	0.799353076193692
21	1288.1	3882.9	0	0	0	0	0.821041706327462
21	1288.1	3952.2	0	0	0	0	0.794016331043334
21	1288.1	4021.4	0	0	0	0	0.702913541050889
21	1288.1	4090.7	0	0	0	0	0.778937818457912
21	1288.1	4160	0	0	0	0	0.699659840198286
21	1288.1	418.8	0	0	0	0	0.611309982118464
21	1288.1	4229.3	0	0	0	0	0.668721338755535
21	1288.1	4298.6	0	0	0	0	0.70163054820926
21	1288.1	4367.9	0	0	0	0	0.61682738727738
21	1288.1	488.1	0	0	0	0	0.595172379052824
21	1288.1	557.4	0	0	0	0	0.734170048174695
21	1288.1	626.6	0	0	0	0	0.730875691609576
21	1288.1	695.9	0	0	0	0	0.73032095181864
21	1288.1	72.4	0	0	0	0	0.942255211594407
21	1288.1	765.2	0	0	0	0	0.741993560345482
21	1288.1	834.5	0	0	0	0	0.744698043489708
21	1288.1	903.8	0	0	0	0	0.721618643547742
21	1288.1	973	0	0	0	0	0.723874612149836
21	1308.1	1007.7	0	0	0	0	0.69373087287862
21	1308.1	107	0	0	0	0	0.899969529710831
21	1308.1	1077	0	0	0	0	0.723084391274685
21	1308.1	1146.2	0	0	0	0	0.711065969929115
21	1308.1	1215.5	0	0	0	0	0.617444353036904
21	1308.1	1284.8	0	0	0	0	0.688351380433648
21	1308.1	1354.1	0	0	0	0	0.677028956002515
21	1308.1	1423.4	0	0	0	0	0.662772819827126
21	1308.1	1492.7	0	0	0	0	0.639021153569127
21	1308.1	1561.9	0	0	0	0	0.606975024899747
21	1308.1	1631.2	0	0	0	0	0.646911236333279
21	1308.1	1700.5	0	0	0	0	0.721799984984185
21	1308.1	176.3	0	0	0	0	0.81631877443132
21	1308.1	1769.8	0	0	0	0	0.667797951349228
21	1308.1	1839.1	0	0	0	0	0.674834353046315
21	1308.1	1908.3	0	0	0	0	0.632383536636592
21	1308.1	1977.6	0	0	0	0	0.666931435671736
21	1308.1	2046.9	0	0	0	0	0.661207870992665
21	1308.1	2116.2	0	0	0	0	0.627969212432852
21	1308.1	2185.5	0	0	0	0	0.627246289737842
21	1308.1	2254.8	0	0	0	0	0.710989679121415
21	1308.1	2324	0	0	0	0	0.806285537661951
21	1308.1	2393.3	0	0	0	0	0.753377023162238
21	1308.1	245.6	0	0	0	0	0.797377390068602
21	1308.1	2462.6	0	0	0	0	0.718905437337058
21	1308.1	2531.9	0	0	0	0	0.710360530701036
21	1308.1	2601.2	0	0	0	0	0.686260618068508
21	1308.1	2670.4	0	0	0	0	0.702477766024834
21	1308.1	2739.7	0	0	0	0	0.677364931477649
21	1308.1	2809	0	0	0	0	0.68773834835047
21	1308.1	2878.3	0	0	0	0	0.707783571014993
21	1308.1	2947.6	0	0	0	0	0.752082621355893
21	1308.1	3016.9	0	0	0	0	0.708080642003251
21	1308.1	3086.1	0	0	0	0	0.821672274468365
21	1308.1	314.9	0	0	0	0	0.716511156461514
21	1308.1	3155.4	0	0	0	0	0.784914659739363
21	1308.1	3224.7	0	0	0	0	0.669453616547497
21	1308.1	3294	0	0	0	0	0.674922190958445
21	1308.1	3363.3	0	0	0	0	0.775117008870031
21	1308.1	3432.6	0	0	0	0	0.684695131806777
21	1308.1	3501.8	0	0	0	0	0.779676857553119
21	1308.1	3571.1	0	0	0	0	0.763374566000671
21	1308.1	3640.4	0	0	0	0	0.575753621071703
21	1308.1	37.7	0	0	0	0	0.633427771477086
21	1308.1	3709.7	0	0	0	0	0.624289708189018
21	1308.1	3779	1	0	0	0	0.77090470293765
21	1308.1	384.1	0	0	0	0	0.619926590840174
21	1308.1	3848.2	0.928753180661578	0	0	0	0.693291368531486
21	1308.1	3917.5	0.994910941475827	0	0	0	0.695746535223315
21	1308.1	3986.8	0	0	0	0	0.756158675891268
21	1308.1	4056.1	0	0	0	0	0.727930815115712
21	1308.1	4125.4	0	0	0	0	0.734297504107786
21	1308.1	4194.6	1	0	0	0	0.617598113558771
21	1308.1	4263.9	0	0	0	0	0.653612305198685
21	1308.1	4333.2	0	0	0	0	0.647446571416027
21	1308.1	453.4	0	0	0	0	0.59414732602962
21	1308.1	522.7	0	0	0	0	0.678127562785615
21	1308.1	592	0	0	0	0	0.742516233035874
21	1308.1	661.3	0	0	0	0	0.701892779816551
21	1308.1	730.5	0	0	0	0	0.804661346647486
21	1308.1	799.8	0	0	0	0	0.705612710463955
21	1308.1	869.1	0	0	0	0	0.730002894439114
21	1308.1	938.4	0	0	0	0	0.726623401502614
21	1328.1	1042.3	0	0	0	0	0.727015575837833
21	1328.1	1111.6	0	0	0	0	0.742356732913537
21	1328.1	1180.9	0	0	0	0	0.690574659425135
21	1328.1	1250.2	0	0	0	0	0.638540420889498
21	1328.1	1319.5	0	0	0	0	0.692084734074685
21	1328.1	1388.7	0	0	0	0	0.676276986409328
21	1328.1	141.7	0	0	0	0	0.82844602227078
21	1328.1	1458	0	0	0	0	0.623931920346478
21	1328.1	1527.3	0	0	0	0	0.617787137061851
21	1328.1	1596.6	0	0	0	0	0.670170756966805
21	1328.1	1665.9	0	0	0	0	0.706158552179121
21	1328.1	1735.1	0	0	0	0	0.674079224970367
21	1328.1	1804.4	0	0	0	0	0.627447544511911
21	1328.1	1873.7	0	0	0	0	0.637644935494055
21	1328.1	1943	0	0	0	0	0.61163584660265
21	1328.1	2012.3	0	0	0	0	0.707855196081001
21	1328.1	2081.6	0	0	0	0	0.697930849393337
21	1328.1	210.9	0	0	0	0	0.823878734877778
21	1328.1	2150.8	0	0	0	0	0.626135280198203
21	1328.1	2220.1	0	0	0	0	0.720394486787608
21	1328.1	2289.4	0	0	0	0	0.751924817885174
21	1328.1	2358.7	0	0	0	0	0.801976957782976
21	1328.1	2428	0	0	0	0	0.77366639632667
21	1328.1	2497.2	0	0	0	0	0.723179306198091
21	1328.1	2566.5	0	0	0	0	0.705320943533135
21	1328.1	2635.8	0	0	0	0	0.714795926839971
21	1328.1	2705.1	0	0	0	0	0.695491926022515
21	1328.1	2774.4	0	0	0	0	0.715967978722317
21	1328.1	280.2	0	0	0	0	0.74541005217709
21	1328.1	2843.7	0	0	0	0	0.707426855673243
21	1328.1	2912.9	0	0	0	0	0.698805290232905
21	1328.1	2982.2	0	0	0	0	0.679020984501345
21	1328.1	3051.5	0	0	0	0	0.747970646734409
21	1328.1	3120.8	0	0	0	0	0.745564698475527
21	1328.1	3190.1	0	0	0	0	0.685976323306131
21	1328.1	3259.3	0	0	0	0	0.713142931062301
21	1328.1	3328.6	0	0	0	0	0.733818012705365
21	1328.1	3397.9	0	0	0	0	0.775092969703599
21	1328.1	3467.2	0	0	0	0	0.731263733443501
21	1328.1	349.5	0	0	0	0	0.508334967087541
21	1328.1	3536.5	0	0	0	0	0.801093168411802
21	1328.1	3605.8	0	0	0	0	0.713281976188459
21	1328.1	3675	0	0	0	0	0.701282774808082
21	1328.1	3744.3	0	0	0	0	0.722565663080469
21	1328.1	3813.6	0.0127226463104326	0	0	0	0.853863676992536
21	1328.1	3882.9	1	0	0	0	0.649074947706761
21	1328.1	3952.2	0	0	0	0	0.700569366330854
21	1328.1	4021.4	0	0	0	0	0.701802392901368
21	1328.1	4090.7	0	0	0	0	0.807519524202513
21	1328.1	4160	1	0	0	0	0.703849011500008
21	1328.1	418.8	0	0	0	0	0.600578912740209
21	1328.1	4229.3	0.743002544529262	0	0	0	0.715989203124341
21	1328.1	4298.6	0	0	0	0	0.704292668399232
21	1328.1	4367.9	0	0	0	0	0.753678886364392
21	1328.1	488.1	0	0	0	0	0.582092966939533
21	1328.1	557.4	0	0	0	0	0.732360167924643
21	1328.1	626.6	0	0	0	0	0.746032478941673
21	1328.1	695.9	0	0	0	0	0.692408510932063
21	1328.1	72.4	0	0	0	0	0.687680648831702
21	1328.1	765.2	0	0	0	0	0.717502900443322
21	1328.1	834.5	0	0	0	0	0.78498921176618
21	1328.1	903.8	0	0	0	0	0.700448739267362
21	1328.1	973	0	0	0	0	0.715195318293754
21	1348.1	1007.7	0	0	0	0	0.752199102738543
21	1348.1	107	0	0	0	0	0.73402277164273
21	1348.1	1077	0	0	0	0	0.710829160828499
21	1348.1	1146.2	0	0	0	0	0.693443016859113
21	1348.1	1215.5	0	0	0	0	0.66920065226236
21	1348.1	1284.8	0	0	0	0	0.653468210793325
21	1348.1	1354.1	0	0	0	0	0.686378073096198
21	1348.1	1423.4	0	0	0	0	0.659516383587765
21	1348.1	1492.7	0	0	0	0	0.630375334480834
21	1348.1	1561.9	0	0	0	0	0.676154479200898
21	1348.1	1631.2	0	0	0	0	0.665818513547423
21	1348.1	1700.5	0	0	0	0	0.627978380226899
21	1348.1	176.3	0	0	0	0	0.663284680915637
21	1348.1	1769.8	0	0	0	0	0.636460559744177
21	1348.1	1839.1	0	0	0	0	0.605721209769597
21	1348.1	1908.3	0	0	0	0	0.63656915864746
21	1348.1	1977.6	0	0	0	0	0.675085757649264
21	1348.1	2046.9	0	0	0	0	0.718795034509827
21	1348.1	2116.2	0	0	0	0	0.678904790129693
21	1348.1	2185.5	0	0	0	0	0.662225593195824
21	1348.1	2254.8	0	0	0	0	0.716873962306804
21	1348.1	2324	0	0	0	0	0.820753334183704
21	1348.1	2393.3	0	0	0	0	0.781564268121931
21	1348.1	245.6	0	0	0	0	0.725430779323364
21	1348.1	2462.6	0	0	0	0	0.734302394886476
21	1348.1	2531.9	0	0	0	0	0.697996058121622
21	1348.1	2601.2	0	0	0	0	0.711673208422762
21	1348.1	2670.4	0	0	0	0	0.731762627533864
21	1348.1	2739.7	0	0	0	0	0.719388568429598
21	1348.1	2809	0	0	0	0	0.724027967695342
21	1348.1	2878.3	0	0	0	0	0.635690044198298
21	1348.1	2947.6	0	0	0	0	0.639986002825372
21	1348.1	3016.9	0	0	0	0	0.667554015626398
21	1348.1	3086.1	0	0	0	0	0.700829102445411
21	1348.1	314.9	0	0	0	0	0.680847160853625
21	1348.1	3155.4	0	0	0	0	0.753878296594294
21	1348.1	3224.7	0	0	0	0	0.729940073333334
21	1348.1	3294	0	0	0	0	0.760105154782806
21	1348.1	3363.3	0	0	0	0	0.812573755513255
21	1348.1	3432.6	0	0	0	0	0.776843351043831
21	1348.1	3501.8	0	0	0	0	0.701123996226733
21	1348.1	3571.1	0	0	0	0	0.723340291448808
21	1348.1	3640.4	0	0	0	0	0.768752462583966
21	1348.1	37.7	0	0	0	0	0.606246064720185
21	1348.1	3709.7	0	0	0	0	0.7964451784884
21	1348.1	3779	0	0	0	0	0.747661508459259
21	1348.1	384.1	0	0	0	0	0.629235616349683
21	1348.1	3848.2	0	0	0	0	0.801976093752541
21	1348.1	3917.5	0	0	0	0	0.624821993790452
21	1348.1	3986.8	0	0	0	0	0.629893902782853
21	1348.1	4056.1	0	0	0	0	0.566818343131255
21	1348.1	4125.4	0	0	0	0	0.764299383632143
21	1348.1	4194.6	1	0	0	0	0.566987152870722
21	1348.1	4263.9	0	0	0	0	0.721291694462862
21	1348.1	4333.2	0	0	0	0	0.711451370756086
21	1348.1	453.4	0	0	0	0	0.65260614752886
21	1348.1	522.7	0	0	0	0	0.668791901716492
21	1348.1	592	0	0	0	0	0.806627571223612
21	1348.1	661.3	0	0	0	0	0.701551187612935
21	1348.1	730.5	0	0	0	0	0.80381996893573
21	1348.1	799.8	0	0	0	0	0.706871507664042
21	1348.1	869.1	0	0	0	0	0.77722587976976
21	1348.1	938.4	0	0	0	0	0.706856642790031
21	1368.1	1042.3	0	0	0	0	0.731375508232194
21	1368.1	1111.6	0	0	0	0	0.723435865049727
21	1368.1	1180.9	0	0	0	0	0.608728469670107
21	1368.1	1250.2	0	0	0	0	0.6227971497629
21	1368.1	1319.5	0	0	0	0	0.675197842309021
21	1368.1	1388.7	0	0	0	0	0.66868133196846
21	1368.1	141.7	0	0	0	0	0.693174176340995
21	1368.1	1458	0	0	0	0	0.667244476413425
21	1368.1	1527.3	0	0	0	0	0.644787439109281
21	1368.1	1596.6	0	0	0	0	0.70311398461446
21	1368.1	1665.9	0	0	0	0	0.675217777081056
21	1368.1	1735.1	0	0	0	0	0.654659018380683
21	1368.1	1804.4	0	0	0	0	0.676854170152209
21	1368.1	1873.7	0	0	0	0	0.675378161378633
21	1368.1	1943	0	0	0	0	0.685542997866665
21	1368.1	2012.3	0	0	0	0	0.702596137243035
21	1368.1	2081.6	0	0	0	0	0.725651862396957
21	1368.1	210.9	0	0	0	0	0.723351098003912
21	1368.1	2150.8	0	0	0	0	0.664879481005281
21	1368.1	2220.1	0	0	0	0	0.684657852908538
21	1368.1	2289.4	0	0	0	0	0.775624845256064
21	1368.1	2358.7	0	0	0	0	0.796769914919795
21	1368.1	2428	0	0	0	0	0.795920441391615
21	1368.1	2497.2	0	0	0	0	0.722634288494286
21	1368.1	2566.5	0	0	0	0	0.756315438740577
21	1368.1	2635.8	0	0	0	0	0.736525932013011
21	1368.1	2705.1	0	0	0	0	0.741963552893653
21	1368.1	2774.4	0	0	0	0	0.721540889186032
21	1368.1	280.2	0	0	0	0	0.741855358499325
21	1368.1	2843.7	0	0	0	0	0.702426901303518
21	1368.1	2912.9	0	0	0	0	0.647551739643155
21	1368.1	2982.2	0	0	0	0	0.667683075281321
21	1368.1	3051.5	0	0	0	0	0.691177877646446
21	1368.1	3120.8	0	0	0	0	0.700994922924859
21	1368.1	3190.1	0	0	0	0	0.752732645056064
21	1368.1	3259.3	0	0	0	0	0.807132983245873
21	1368.1	3328.6	0	0	0	0	0.76707772100425
21	1368.1	3397.9	0	0	0	0	0.82170499395302
21	1368.1	3467.2	0	0	0	0	0.773639289352179
21	1368.1	349.5	0	0	0	0	0.655798697668679
21	1368.1	3536.5	0	0	0	0	0.688894380052689
21	1368.1	3605.8	0	0	0	0	0.76078423747164
21	1368.1	3675	0	0	0	0	0.795454277674952
21	1368.1	3744.3	0	0	0	0	0.794428198569566
21	1368.1	3813.6	0	0	0	0	0.803021466486928
21	1368.1	3882.9	0	0	0	0	0.699311633882046
21	1368.1	3952.2	1	0	0	0	0.754292390500768
21	1368.1	4021.4	0	0	0	0	0.618357902022719
21	1368.1	4090.7	0	0	0	0	0.695629237066613
21	1368.1	4160	0	0	0	0	0.75366990064932
21	1368.1	418.8	0	0	0	0	0.613476705486163
21	1368.1	4229.3	0.16030534351145	0	0	0	0.667669330178329
21	1368.1	4298.6	0	0	0	0	0.692289441866972
21	1368.1	4367.9	0	0	0	0	0.598170772597163
21	1368.1	488.1	0	0	0	0	0.640586764064611
21	1368.1	557.4	0	0	0	0	0.853132376754564
21	1368.1	626.6	0	0	0	0	0.849859358808934
21	1368.1	695.9	0	0	0	0	0.751874470669306
21	1368.1	72.4	0	0	0	0	0.576914152032639
21	1368.1	765.2	0.0585241730279898	0	0	0	0.821425173800966
21	1368.1	834.5	0	0	0	0	0.816719965375962
21	1368.1	903.8	0	0	0	0	0.736208331895681
21	1368.1	973	0	0	0	0	0.691997076731359
21	1388.1	1007.7	0	0	0	0	0.683223134753125
21	1388.1	107	0	0	0	0	0.712140447620669
21	1388.1	1077	0	0	0	0	0.730515661783116
21	1388.1	1146.2	0	0	0	0	0.60188576767531
21	1388.1	1215.5	0	0	0	0	0.574387666998023
21	1388.1	1284.8	0	0	0	0	0.621930203843981
21	1388.1	1354.1	0	0	0	0	0.721059077046843
21	1388.1	1423.4	0	0	0	0	0.685435523634604
21	1388.1	1492.7	0	0	0	0	0.646874985221976
21	1388.1	1561.9	0	0	0	0	0.61614926515079
21	1388.1	1631.2	0	0	0	0	0.599779070106113
21	1388.1	1700.5	0	0	0	0	0.705483886764496
21	1388.1	176.3	0	0	0	0	0.672429616646748
21	1388.1	1769.8	0	0	0	0	0.663779117811902
21	1388.1	1839.1	0	0	0	0	0.678551125940507
21	1388.1	1908.3	0	0	0	0	0.679805759774415
21	1388.1	1977.6	0	0	0	0	0.682634454564478
21	1388.1	2046.9	0	0	0	0	0.699015465839428
21	1388.1	2116.2	0	0	0	0	0.733432052151105
21	1388.1	2185.5	0	0	0	0	0.70736877927903
21	1388.1	2254.8	0	0	0	0	0.784753824663185
21	1388.1	2324	0	0	0	0	0.809383282987282
21	1388.1	2393.3	0	0	0	0	0.786275773796144
21	1388.1	245.6	0	0	0	0	0.766321055656715
21	1388.1	2462.6	0	0	0	0	0.740314314734298
21	1388.1	2531.9	0	0	0	0	0.73182209844858
21	1388.1	2601.2	0	0	0	0	0.750606130418977
21	1388.1	2670.4	0	0	0	0	0.694141709169199
21	1388.1	2739.7	0	0	0	0	0.722941284046339
21	1388.1	2809	0	0	0	0	0.736886747646586
21	1388.1	2878.3	0	0	0	0	0.62643329882872
21	1388.1	2947.6	0	0	0	0	0.686781097281101
21	1388.1	3016.9	0	0	0	0	0.619402495698188
21	1388.1	3086.1	0	0	0	0	0.648404138637107
21	1388.1	314.9	0	0	0	0	0.67856306406618
21	1388.1	3155.4	0	0	0	0	0.74991499505904
21	1388.1	3224.7	0	0	0	0	0.71813603675703
21	1388.1	3294	0	0	0	0	0.820719330042829
21	1388.1	3363.3	0	0	0	0	0.805697535519522
21	1388.1	3432.6	0	0	0	0	0.858393436629417
21	1388.1	3501.8	0	0	0	0	0.70885767295373
21	1388.1	3571.1	0	0	0	0	0.756450944785079
21	1388.1	3640.4	0	0	0	0	0.731371015263298
21	1388.1	37.7	0	0	0	0	0.630855447608253
21	1388.1	3709.7	0	0	0	0	0.819511131079599
21	1388.1	3779	0	0	0	0	0.857418502288505
21	1388.1	384.1	0	0	0	0	0.698998369813167
21	1388.1	3848.2	0	0	0	0	0.790224813170031
21	1388.1	3917.5	0	0	0	0	0.626930285011115
21	1388.1	3986.8	0.00508905852417303	0	0	0	0.68874137310413
21	1388.1	4056.1	0	0	0	0	0.698511866999043
21	1388.1	4125.4	0	0	0	0	0.710533259732356
21	1388.1	4194.6	0	0	0	0	0.787844938935496
21	1388.1	4263.9	0	0	0	0	0.746009994029073
21	1388.1	4333.2	0	0	0	0	0.704316722224705
21	1388.1	453.4	0	0	0	0	0.660375315297525
21	1388.1	522.7	0	0	0	0	0.704395558675522
21	1388.1	592	0	0	0	0	0.797111041708065
21	1388.1	661.3	0	0	0	0	0.790271436515548
21	1388.1	730.5	0	0	0	0	0.825004395787325
21	1388.1	799.8	0	0	0	0	0.90421811216507
21	1388.1	869.1	0	0	0	0	0.818474862799981
21	1388.1	938.4	0	0	0	0	0.780955040507111
21	1408.1	1042.3	0	0	0	0	0.730516861728451
21	1408.1	1111.6	0	0	0	0	0.673266433007098
21	1408.1	1180.9	0	0	0	0	0.579713794006555
21	1408.1	1250.2	0	0	0	0	0.591381504467766
21	1408.1	1319.5	0	0	0	0	0.638685199200828
21	1408.1	1388.7	0	0	0	0	0.726826999586381
21	1408.1	141.7	0	0	0	0	0.64265055087797
21	1408.1	1458	0	0	0	0	0.669441334172837
21	1408.1	1527.3	0	0	0	0	0.666526861053546
21	1408.1	1596.6	0	0	0	0	0.690904679159227
21	1408.1	1665.9	0	0	0	0	0.709990419877027
21	1408.1	1735.1	0	0	0	0	0.682521371628121
21	1408.1	1804.4	0	0	0	0	0.743620082067193
21	1408.1	1873.7	0	0	0	0	0.705627353746087
21	1408.1	1943	0	0	0	0	0.685104509446616
21	1408.1	2012.3	0	0	0	0	0.6714737699025
21	1408.1	2081.6	0	0	0	0	0.742872465280993
21	1408.1	210.9	0	0	0	0	0.71078756505062
21	1408.1	2150.8	0	0	0	0	0.695857528237847
21	1408.1	2220.1	0	0	0	0	0.706111096746223
21	1408.1	2289.4	0	0	0	0	0.798091702842264
21	1408.1	2358.7	0	0	0	0	0.768589654421456
21	1408.1	2428	0	0	0	0	0.81744699134442
21	1408.1	2497.2	0	0	0	0	0.760990490100302
21	1408.1	2566.5	0	0	0	0	0.767391358315135
21	1408.1	2635.8	0	0	0	0	0.704470250351189
21	1408.1	2705.1	0	0	0	0	0.70539217350442
21	1408.1	2774.4	0	0	0	0	0.745378593738339
21	1408.1	280.2	0	0	0	0	0.815162139463318
21	1408.1	2843.7	0	0	0	0	0.67601606982657
21	1408.1	2912.9	0	0	0	0	0.684446053393003
21	1408.1	2982.2	0	0	0	0	0.629633719757502
21	1408.1	3051.5	0	0	0	0	0.633520613955609
21	1408.1	3120.8	0	0	0	0	0.674385589477024
21	1408.1	3190.1	0	0	0	0	0.703977141348822
21	1408.1	3259.3	0	0	0	0	0.783987980318485
21	1408.1	3328.6	0	0	0	0	0.749815158838472
21	1408.1	3397.9	0	0	0	0	0.829570336879195
21	1408.1	3467.2	0	0	0	0	0.812163769356756
21	1408.1	349.5	0	0	0	0	0.705664904830705
21	1408.1	3536.5	0	0	0	0	0.768042198918737
21	1408.1	3605.8	0	0	0	0	0.7231175672915
21	1408.1	3675	0	0	0	0	0.787940125290533
21	1408.1	3744.3	0.254452926208651	0	0	0	0.784113284222684
21	1408.1	3813.6	0	0	0	0	0.825789536861301
21	1408.1	3882.9	0	0	0	0	0.707929921272672
21	1408.1	3952.2	0	0	0	0	0.7405868919514
21	1408.1	4021.4	0	0	0	0	0.701208612666266
21	1408.1	4090.7	0.00508905852417303	0	0	0	0.630198584384925
21	1408.1	4160	0	0	0	0	0.702602521870724
21	1408.1	418.8	0	0	0	0	0.661594941149683
21	1408.1	4229.3	0	0	0	0	0.731484365291249
21	1408.1	4298.6	0	0	0	0	0.714624720987478
21	1408.1	4367.9	0	0	0	0	0.511859507142915
21	1408.1	488.1	0	0	0	0	0.750105104233384
21	1408.1	557.4	0	0	0	0	0.867699496057336
21	1408.1	626.6	0	0	0	0	0.81157582879579
21	1408.1	695.9	0.00508905852417303	0	0	0	0.690471031412824
21	1408.1	72.4	0	0	0	0	0.716868614355213
21	1408.1	765.2	0	0	0	0	0.926775144911231
21	1408.1	834.5	0	0	0	0	0.873787066535411
21	1408.1	903.8	0	0	0	0	0.815742188209379
21	1408.1	973	0	0	0	0	0.720191184237805
21	1428.1	1007.7	0	0	0	0	0.702743808143603
21	1428.1	107	0	0	0	0	0.800350526265766
21	1428.1	1077	0	0	0	0	0.676054725008211
21	1428.1	1146.2	0	0	0	0	0.634554668165562
21	1428.1	1215.5	0	0	0	0	0.62179560901739
21	1428.1	1284.8	0	0	0	0	0.589886717927651
21	1428.1	1354.1	0	0	0	0	0.671360436995692
21	1428.1	1423.4	0	0	0	0	0.682690697029782
21	1428.1	1492.7	0	0	0	0	0.669855012357563
21	1428.1	1561.9	0	0	0	0	0.653058950360126
21	1428.1	1700.5	0	0	0	0	0.609303920845222
21	1428.1	176.3	0	0	0	0	0.753414666633789
21	1428.1	1769.8	0	0	0	0	0.706268885085745
21	1428.1	1839.1	0	0	0	0	0.754829633536477
21	1428.1	1908.3	0	0	0	0	0.67891965165833
21	1428.1	1977.6	0	0	0	0	0.705577489363512
21	1428.1	2046.9	0	0	0	0	0.710856035013913
21	1428.1	2116.2	0	0	0	0	0.695695535033881
21	1428.1	2185.5	0	0	0	0	0.753368474364483
21	1428.1	2254.8	0	0	0	0	0.782992721311752
21	1428.1	2324	0	0	0	0	0.785176743131792
21	1428.1	2393.3	0	0	0	0	0.814162377000991
21	1428.1	245.6	0	0	0	0	0.724540824734919
21	1428.1	2462.6	0	0	0	0	0.775658226859398
21	1428.1	2531.9	0	0	0	0	0.766893168487208
21	1428.1	2601.2	0	0	0	0	0.700346551434504
21	1428.1	2670.4	0	0	0	0	0.668550773732913
21	1428.1	2739.7	0	0	0	0	0.725850556365377
21	1428.1	2809	0	0	0	0	0.732139975570418
21	1428.1	2878.3	0	0	0	0	0.661276071624626
21	1428.1	2947.6	0	0	0	0	0.662242492149899
21	1428.1	3016.9	0	0	0	0	0.620172371771928
21	1428.1	3086.1	0	0	0	0	0.712342986907515
21	1428.1	314.9	0	0	0	0	0.750939386537682
21	1428.1	3155.4	0	0	0	0	0.706893762463822
21	1428.1	3224.7	0	0	0	0	0.717555763500988
21	1428.1	3294	0	0	0	0	0.775933669422729
21	1428.1	3363.3	0	0	0	0	0.802757163293549
21	1428.1	3432.6	0	0	0	0	0.844451633502125
21	1428.1	3501.8	0	0	0	0	0.757059383710612
21	1428.1	3571.1	0	0	0	0	0.741630998901407
21	1428.1	3640.4	0	0	0	0	0.813455463982515
21	1428.1	37.7	0	0	0	0	0.625616631204811
21	1428.1	3709.7	0.00508905852417303	0	0	0	0.717343995291312
21	1428.1	3779	0	0	0	0	0.761583852889953
21	1428.1	384.1	0	0	0	0	0.627843949902327
21	1428.1	3848.2	0	0	0	0	0.768628830988604
21	1428.1	3917.5	0	0	0	0	0.69064626106183
21	1428.1	3986.8	0	0	0	0	0.755870512383787
21	1428.1	4056.1	0	0	0	0	0.630929212335095
21	1428.1	4125.4	0	0	0	0	0.6864961143339
21	1428.1	4194.6	0	0	0	0	0.544517909709839
21	1428.1	4263.9	0	0	0	0	0.782085107781628
21	1428.1	4333.2	0	0	0	0	0.605988811593855
21	1428.1	453.4	0	0	0	0	0.67678731572971
21	1428.1	522.7	0	0	0	0	0.797613318053366
21	1428.1	592	0	0	0	0	0.841004972080955
21	1428.1	661.3	0	0	0	0	0.822058690376212
21	1428.1	730.5	0	0	0	0	0.786785427317173
21	1428.1	799.8	0	0	0	0	0.899428730781086
21	1428.1	869.1	0	0	0	0	0.816903351717688
21	1428.1	938.4	0	0	0	0	0.726452156468305
21	1448.1	1042.3	0	0	0	0	0.733111151709821
21	1448.1	1111.6	0	0	0	0	0.687633313268813
21	1448.1	1180.9	0	0	0	0	0.65084056128253
21	1448.1	1250.2	0	0	0	0	0.646635111134902
21	1448.1	1319.5	0	0	0	0	0.64239423009134
21	1448.1	1388.7	0	0	0	0	0.636396517969148
21	1448.1	141.7	0	0	0	0	0.786524145998436
21	1448.1	1458	0	0	0	0	0.656310618859577
21	1448.1	1527.3	0	0	0	0	0.666901114967406
21	1448.1	1596.6	0	0	0	0	0.686854001706702
21	1448.1	1665.9	1	0	0	0	0
21	1448.1	1735.1	0	0	0	0	0.673583094402273
21	1448.1	1804.4	0	0	0	0	0.698651288868141
21	1448.1	1873.7	0	0	0	0	0.692282663589695
21	1448.1	1943	0	0	0	0	0.67996238367422
21	1448.1	2012.3	0	0	0	0	0.74883857270956
21	1448.1	2081.6	0	0	0	0	0.778065215391
21	1448.1	210.9	0	0	0	0	0.723918869056547
21	1448.1	2150.8	0	0	0	0	0.76193229507154
21	1448.1	2220.1	0	0	0	0	0.755239970519509
21	1448.1	2289.4	0	0	0	0	0.780241979108566
21	1448.1	2358.7	0	0	0	0	0.800474902067521
21	1448.1	2428	0	0	0	0	0.789813739719401
21	1448.1	2497.2	0	0	0	0	0.774022178095462
21	1448.1	2566.5	0	0	0	0	0.738047632259121
21	1448.1	2635.8	0	0	0	0	0.740251822039395
21	1448.1	2705.1	0	0	0	0	0.690570095294844
21	1448.1	2774.4	0	0	0	0	0.71244833669222
21	1448.1	280.2	0	0	0	0	0.675679851709644
21	1448.1	2843.7	0	0	0	0	0.713015043799435
21	1448.1	2912.9	0	0	0	0	0.671825267779177
21	1448.1	2982.2	0	0	0	0	0.670509173093561
21	1448.1	3051.5	0	0	0	0	0.675822690869659
21	1448.1	3120.8	0	0	0	0	0.756828858853478
21	1448.1	3190.1	0	0	0	0	0.66059637698608
21	1448.1	3259.3	0	0	0	0	0.759412678516894
21	1448.1	3328.6	0	0	0	0	0.778040811418228
21	1448.1	3397.9	0	0	0	0	0.813889033475245
21	1448.1	3467.2	0	0	0	0	0.863610465368736
21	1448.1	349.5	0	0	0	0	0.712356786660971
21	1448.1	3536.5	0	0	0	0	0.747867414742342
21	1448.1	3605.8	0	0	0	0	0.693580690826789
21	1448.1	3675	0	0	0	0	0.762863919036414
21	1448.1	3744.3	0	0	0	0	0.748966957404009
21	1448.1	3813.6	0	0	0	0	0.796684942702667
21	1448.1	3882.9	0	0	0	0	0.700837059871385
21	1448.1	3952.2	0	0	0	0	0.680873091274968
21	1448.1	4021.4	0.00508905852417303	0	0	0	0.69864122790422
21	1448.1	4090.7	0.00508905852417303	0	0	0	0.630810610864601
21	1448.1	4160	0	0	0	0	0.596939143320247
21	1448.1	418.8	0	0	0	0	0.667974000907514
21	1448.1	4229.3	0	0	0	0	0.710963665611381
21	1448.1	4298.6	0	0	0	0	0.695793416807322
21	1448.1	4367.9	0	0	0	0	0.738622604919151
21	1448.1	488.1	0	0	0	0	0.792142457170022
21	1448.1	557.4	0	0	0	0	0.84670488455634
21	1448.1	626.6	0	0	0	0	0.845220398434927
21	1448.1	695.9	0	0	0	0	0.740906191074845
21	1448.1	72.4	0	0	0	0	0.745425327900869
21	1448.1	765.2	0	0	0	0	0.929187681086637
21	1448.1	834.5	0	0	0	0	0.804809474464531
21	1448.1	903.8	0	0	0	0	0.810259986022716
21	1448.1	973	0	0	0	0	0.743874049842001
21	1468.1	1007.7	0	0	0	0	0.716792331250402
21	1468.1	107	0	0	0	0	0.740082130867582
21	1468.1	1077	0	0	0	0	0.710610871487561
21	1468.1	1146.2	0	0	0	0	0.634223678947737
21	1468.1	1215.5	0	0	0	0	0.604484057090755
21	1468.1	1284.8	0	0	0	0	0.676951064146419
21	1468.1	1354.1	0	0	0	0	0.661675255196823
21	1468.1	1423.4	0	0	0	0	0.636831437546086
21	1468.1	1492.7	0	0	0	0	0.65594141203746
21	1468.1	1561.9	0	0	0	0	0.642196497751082
21	1468.1	176.3	0	0	0	0	0.784705787109313
21	1468.1	1769.8	0	0	0	0	0.723544510081088
21	1468.1	1839.1	0	0	0	0	0.70538436700329
21	1468.1	1908.3	0	0	0	0	0.749849908548679
21	1468.1	1977.6	0	0	0	0	0.704908024140421
21	1468.1	2046.9	0	0	0	0	0.687926483875649
21	1468.1	2116.2	0	0	0	0	0.750836952087684
21	1468.1	2185.5	0	0	0	0	0.723138136005524
21	1468.1	2254.8	0	0	0	0	0.732197632074798
21	1468.1	2324	0	0	0	0	0.777197980381326
21	1468.1	2393.3	0	0	0	0	0.732857066503984
21	1468.1	245.6	0	0	0	0	0.684434155685143
21	1468.1	2462.6	0	0	0	0	0.71868417726362
21	1468.1	2531.9	0	0	0	0	0.774568423416748
21	1468.1	2601.2	0	0	0	0	0.679786226206401
21	1468.1	2670.4	0	0	0	0	0.742811771010888
21	1468.1	2739.7	0	0	0	0	0.710098810860857
21	1468.1	2809	0	0	0	0	0.731729764054581
21	1468.1	2878.3	0	0	0	0	0.683559118444248
21	1468.1	2947.6	0	0	0	0	0.633499511307026
21	1468.1	3016.9	0	0	0	0	0.622898378103645
21	1468.1	3086.1	0	0	0	0	0.698954681354728
21	1468.1	314.9	0	0	0	0	0.683398067788463
21	1468.1	3155.4	0	0	0	0	0.727210129124461
21	1468.1	3224.7	0	0	0	0	0.679382260614104
21	1468.1	3294	0	0	0	0	0.759809723848092
21	1468.1	3363.3	0	0	0	0	0.816773351406738
21	1468.1	3432.6	0	0	0	0	0.82946630863678
21	1468.1	3501.8	0	0	0	0	0.811860571621177
21	1468.1	3571.1	0	0	0	0	0.701224243962562
21	1468.1	3640.4	0	0	0	0	0.747653953407162
21	1468.1	37.7	0	0	0	0	0.709417471282003
21	1468.1	3709.7	0	0	0	0	0.75084085014388
21	1468.1	3779	0	0	0	0	0.774546280317726
21	1468.1	384.1	0	0	0	0	0.752250631976053
21	1468.1	3848.2	0	0	0	0	0.742799581395539
21	1468.1	3917.5	0	0	0	0	0.60075903115977
21	1468.1	3986.8	0	0	0	0	0.74647228957987
21	1468.1	4056.1	0.00508905852417303	0	0	0	0.741609228140134
21	1468.1	4125.4	0	0	0	0	0.695127282428212
21	1468.1	4194.6	0	0	0	0	0.621636921327373
21	1468.1	4263.9	0	0	0	0	0.751022847960663
21	1468.1	4333.2	0	0	0	0	0.778896627897439
21	1468.1	453.4	0	0	0	0	0.763416108921821
21	1468.1	522.7	0	0	0	0	0.798381282468932
21	1468.1	592	0	0	0	0	0.895083429856464
21	1468.1	661.3	0	0	0	0	0.818369180874311
21	1468.1	730.5	0	0	0	0	0.794153123834988
21	1468.1	799.8	0	0	0	0	0.89462125883881
21	1468.1	869.1	0	0	0	0	0.776248324656153
21	1468.1	938.4	0	0	0	0	0.708835761176624
21	148.1	1007.7	0	0	0	0	0.725326635431274
21	148.1	107	0	0	0	0	0.917488528461345
21	148.1	1077	0	0	0	0	0.675532072373295
21	148.1	1146.2	0	0	0	0	0.765854561852302
21	148.1	1215.5	0	0	0	0	0.846831694588312
21	148.1	1284.8	0	0	0	0	0.781280584970192
21	148.1	1354.1	0	0	0	0	0.766789786570806
21	148.1	1423.4	0	0	0	0	0.701695264513585
21	148.1	1492.7	0	0	0	0	0.767752331053235
21	148.1	1561.9	0	0	0	0	0.820750880253927
21	148.1	1631.2	0	0	0	0	0.781325110256813
21	148.1	1700.5	0	0	0	0	0.817139406829843
21	148.1	176.3	0.0203562340966921	0	0	0.849872773536896	0.990028135788843
21	148.1	1769.8	0	0	0	0	0.780164021530846
21	148.1	1839.1	0	0	0	0	0.74433994230356
21	148.1	1908.3	0.99236641221374	0	0	0	0.703550434315097
21	148.1	1977.6	0.00763358778625954	0	0	0	0.717635062729688
21	148.1	2046.9	0	0	0	0	0.770143930030762
21	148.1	2116.2	0	0	0	0	0.786450383160705
21	148.1	2185.5	0	0	0	0	0.740461212971963
21	148.1	2254.8	0	0	0	0	0.847872377298123
21	148.1	2324	0	0	0	0	0.812276084155313
21	148.1	2393.3	0	0	0	0	0.830671467399926
21	148.1	245.6	1	0	0	0	0.804091153386098
21	148.1	2462.6	0	0	0	0	0.753430567796047
21	148.1	2531.9	0	0	0	0	0.690065955234535
21	148.1	2601.2	0	0	0	0	0.69212814341204
21	148.1	2670.4	0	0	0	0	0.680377984046277
21	148.1	2739.7	0	0	0	0	0.710398742328889
21	148.1	2809	0	0	0	0	0.726275715391802
21	148.1	2878.3	0	0	0	0	0.711303997410854
21	148.1	314.9	0	0.254452926208651	0	0.745547073791349	0.906280348778295
21	148.1	3155.4	0	0	0	0	0.637138619531737
21	148.1	3224.7	0	0	0	0	0.704928135320888
21	148.1	3294	0	0	0	0	0.616339758356371
21	148.1	3363.3	0	0	0	0	0.66699884788143
21	148.1	3432.6	0	0.0254452926208651	0	0.147582697201018	0.769465221207033
21	148.1	3571.1	0	0	0	0	0.621799137025647
21	148.1	3640.4	0	0	0	0	0.610741654654969
21	148.1	37.7	0	0	0	0	0.926201703525639
21	148.1	3709.7	0	0	0	0	0.540427872014347
21	148.1	3779	0	0	0	0	0.537617307349552
21	148.1	384.1	0	0.254452926208651	0	0.745547073791349	0.913353257748209
21	148.1	3848.2	0	0	0	0	0.572355354471657
21	148.1	3917.5	0	0	0	0	0.62193755541694
21	148.1	3986.8	0	0	0	0	0.77493176398171
21	148.1	4056.1	0.183206106870229	0	0	0	0.616479204266354
21	148.1	4125.4	0	0	0	0	0.8713719440609
21	148.1	4194.6	0.183206106870229	0	0	0	0.628362947518532
21	148.1	4263.9	0	0	0	0	0.882965062448573
21	148.1	4333.2	0	0	0	0	0.804892918763348
21	148.1	453.4	0	0	0	0	0.674166889522347
21	148.1	522.7	0	0	0	0	0.624144291412822
21	148.1	592	0	0	0	0	0.815541187860301
21	148.1	661.3	0	0	0	0	0.879243564782919
21	148.1	730.5	0	0	0	0	0.727948389186111
21	148.1	799.8	0	0	0	0	0.849428696345862
21	148.1	869.1	0	0	0	0	0.759534707765178
21	148.1	938.4	0	0	0	0	0.756244825725334
21	1488.1	1042.3	0	0	0	0	0.616951157387424
21	1488.1	1111.6	0	0	0	0	0.504303371688732
21	1488.1	1180.9	0	0	0	0	0.653209438955775
21	1488.1	1250.2	0	0	0	0	0.638507567063493
21	1488.1	1319.5	0	0	0	0	0.608252429786952
21	1488.1	1388.7	0	0	0	0	0.667275313710252
21	1488.1	141.7	0	0	0	0	0.752778732802384
21	1488.1	1458	0	0	0	0	0.639872126728759
21	1488.1	1527.3	0	0	0	0	0.655490868772381
21	1488.1	1596.6	0	0	0	0	0.649147074966278
21	1488.1	1665.9	0	0	0	0	0
21	1488.1	1735.1	0	0	0	0	0.719302059627937
21	1488.1	1804.4	0	0	0	0	0.702384461934022
21	1488.1	1873.7	0	0	0	0	0.748066131777812
21	1488.1	1943	0	0	0	0	0.700148805341596
21	1488.1	2012.3	0	0	0	0	0.708088480460998
21	1488.1	2081.6	0	0	0	0	0.701034280607216
21	1488.1	210.9	0	0	0	0	0.764616137069272
21	1488.1	2150.8	0	0	0	0	0.778291469718154
21	1488.1	2220.1	0	0	0	0	0.739185196659949
21	1488.1	2289.4	0	0	0	0	0.758100628195918
21	1488.1	2358.7	0	0	0	0	0.74250019211903
21	1488.1	2428	0	0	0	0	0.74969856996436
21	1488.1	2497.2	0	0	0	0	0.740793726591291
21	1488.1	2566.5	0	0	0	0	0.706297271981572
21	1488.1	2635.8	0	0	0	0	0.725614571480354
21	1488.1	2705.1	0	0	0	0	0.695563857019977
21	1488.1	2774.4	0	0	0	0	0.723817160095068
21	1488.1	280.2	0	0	0	0	0.669157604066241
21	1488.1	2843.7	0	0	0	0	0.709610091907166
21	1488.1	2912.9	0	0	0	0	0.686768366277684
21	1488.1	2982.2	0	0	0	0	0.665015937359851
21	1488.1	3051.5	0	0	0	0	0.683325024443044
21	1488.1	3120.8	0	0	0	0	0.73312503527366
21	1488.1	3190.1	0	0	0	0	0.627630140538729
21	1488.1	3259.3	0	0	0	0	0.720056674605691
21	1488.1	3328.6	0	0	0	0	0.722594253193794
21	1488.1	3397.9	0	0	0	0	0.852861051827761
21	1488.1	3467.2	0	0	0	0	0.830584652329372
21	1488.1	349.5	0	0	0	0	0.702199941180337
21	1488.1	3536.5	0	0	0	0	0.727901892123328
21	1488.1	3605.8	0	0	0	0	0.686506357650315
21	1488.1	3675	0	0	0	0	0.616094768985062
21	1488.1	3744.3	0	0	0	0	0.778407394886358
21	1488.1	3813.6	0	0	0	0	0.753820994076915
21	1488.1	3882.9	0	0	0	0	0.674963796237234
21	1488.1	3952.2	0	0	0	0	0.613802979890806
21	1488.1	4021.4	0.00508905852417303	0	0	0	0.696711595421829
21	1488.1	4090.7	0.00508905852417303	0	0	0	0.69719099928783
21	1488.1	4160	0	0	0	0	0.673985870959759
21	1488.1	418.8	0	0	0	0	0.707905704094849
21	1488.1	4229.3	0	0	0	0	0.67892780670777
21	1488.1	4298.6	0	0	0	0	0.773353274042727
21	1488.1	4367.9	0	0	0	0	0.78478155884056
21	1488.1	488.1	0	0	0	0	0.801303526917112
21	1488.1	557.4	0	0	0	0	0.792549891033203
21	1488.1	626.6	0	0	0	0	0.857997546241402
21	1488.1	695.9	0.0127226463104326	0	0	0	0.659530732191659
21	1488.1	72.4	0	0	0	0	0.752823950856635
21	1488.1	765.2	0	0	0	0	0.841257274499131
21	1488.1	834.5	0	0	0	0	0.779260116790783
21	1488.1	903.8	0	0	0	0	0.792122990977384
21	1488.1	973	0	0	0	0	0.714958394767551
21	1508.1	1007.7	0	0	0	0	0.60890264386787
21	1508.1	107	0	0	0	0	0.773182887491211
21	1508.1	1146.2	0	0	0	0	0.261089363385788
21	1508.1	1215.5	0	0	0	0	0.707613510297879
21	1508.1	1284.8	0	0	0	0	0.644427039830151
21	1508.1	1354.1	0	0	0	0	0.678785007862205
21	1508.1	1423.4	0	0	0	0	0.631632403890304
21	1508.1	1492.7	0	0	0	0	0.613888585652912
21	1508.1	1561.9	0	0	0	0	0.629978797667283
21	1508.1	1631.2	0	0	0	0	0.612897922564892
21	1508.1	1700.5	0	0	0	0	0.610768783755365
21	1508.1	176.3	0	0	0	0	0.730650781717545
21	1508.1	1769.8	0	0	0	0	0.714567637950844
21	1508.1	1839.1	0	0	0	0	0.731188434916864
21	1508.1	1908.3	0	0	0	0	0.73447657415454
21	1508.1	1977.6	0	0	0	0	0.696634066365783
21	1508.1	2046.9	0	0	0	0	0.701321404795418
21	1508.1	2116.2	0	0	0	0	0.726835885607417
21	1508.1	2185.5	0	0	0	0	0.748087335914623
21	1508.1	2254.8	0	0	0	0	0.703400370970463
21	1508.1	2324	0	0	0	0	0.711830985343832
21	1508.1	2393.3	0	0	0	0	0.744630294968186
21	1508.1	245.6	0	0	0	0	0.700540610226241
21	1508.1	2462.6	0	0	0	0	0.735035713430135
21	1508.1	2531.9	0	0	0	0	0.688160901902226
21	1508.1	2601.2	0	0	0	0	0.644026483319804
21	1508.1	2670.4	0	0	0	0	0.736102325307701
21	1508.1	2739.7	0	0	0	0	0.709902716655891
21	1508.1	2809	0	0	0	0	0.713272594473772
21	1508.1	2878.3	0	0	0	0	0.706018613342588
21	1508.1	2947.6	0	0	0	0	0.714922395359535
21	1508.1	3016.9	0	0	0	0	0.613484461680674
21	1508.1	3086.1	0	0	0	0	0.691856496130035
21	1508.1	314.9	0	0	0	0	0.667747872524113
21	1508.1	3155.4	0	0	0	0	0.70589800253934
21	1508.1	3224.7	0	0	0	0	0.668243928616976
21	1508.1	3294	0	0	0	0	0.70835511564257
21	1508.1	3363.3	0	0	0	0	0.8278709739351
21	1508.1	3432.6	0	0	0	0	0.838834374058741
21	1508.1	3501.8	0	0	0	0	0.788063458894731
21	1508.1	3571.1	0	0	0	0	0.627982464084495
21	1508.1	3640.4	0	0	0	0	0.792560899027278
21	1508.1	37.7	0	0	0	0	0.722907819382896
21	1508.1	3709.7	0	0	0	0	0.779283814926341
21	1508.1	3779	0	0	0	0	0.711776640594008
21	1508.1	384.1	0	0	0	0	0.746277188520917
21	1508.1	3848.2	0	0	0	0	0.621943955682729
21	1508.1	3917.5	0	0	0	0	0.62041384803245
21	1508.1	3986.8	0	0	0	0	0.657885928699695
21	1508.1	4056.1	0	0.00508905852417303	0	0	0.679753133552238
21	1508.1	4125.4	0	0	0	0	0.69658203295709
21	1508.1	4194.6	0	0	0	0	0.758357903746412
21	1508.1	4263.9	0	0	0	0	0.797073459722828
21	1508.1	4333.2	0	0	0	0	0.927479314526769
21	1508.1	453.4	0	0	0	0	0.74416217244524
21	1508.1	522.7	0	0	0	0	0.818069061954938
21	1508.1	592	0	0	0	0	0.792338680569346
21	1508.1	661.3	0	0	0	0	0.745875316389444
21	1508.1	730.5	0	0	0	0	0.767517942282684
21	1508.1	799.8	0	0	0	0	0.814598381849233
21	1508.1	869.1	0	0	0	0	0.799781700717122
21	1508.1	938.4	0	0	0	0	0.771062279663479
21	1528.1	1180.9	0	0	0	0	0.620950891521064
21	1528.1	1250.2	0	0	0	0	0.706101409771065
21	1528.1	1319.5	0	0	0	0	0.64598863101416
21	1528.1	1388.7	0	0	0	0	0.636210845580551
21	1528.1	141.7	0	0	0	0	0.728745449349505
21	1528.1	1458	0	0	0	0	0.594424814876955
21	1528.1	1527.3	0	0	0	0	0.632433748553357
21	1528.1	1596.6	0	0	0	0	0.677718017425662
21	1528.1	1665.9	0	0	0	0	0.652152024188092
21	1528.1	1735.1	0	0	0	0	0.712548321553356
21	1528.1	1804.4	0	0	0	0	0.725368793022415
21	1528.1	1873.7	0	0	0	0	0.702965322232066
21	1528.1	1943	0	0	0	0	0.652514063480025
21	1528.1	2012.3	0	0	0	0	0.627994692236042
21	1528.1	2081.6	0	0	0	0	0.710738549260402
21	1528.1	210.9	0	0	0	0	0.754397024030053
21	1528.1	2150.8	0	0	0	0	0.721597172556093
21	1528.1	2220.1	0	0	0	0	0.771804496799576
21	1528.1	2289.4	0	0	0	0	0.745556131351958
21	1528.1	2358.7	0	0	0	0	0.703654669119639
21	1528.1	2428	0	0	0	0	0.754376480603814
21	1528.1	2497.2	0	0	0	0	0.748457112393504
21	1528.1	2566.5	0	0	0	0	0.683452939207162
21	1528.1	2635.8	0	0	0	0	0.72986290788856
21	1528.1	2705.1	0	0	0	0	0.695633024581415
21	1528.1	2774.4	0	0	0	0	0.691876848711903
21	1528.1	280.2	0	0	0	0	0.75320543454851
21	1528.1	2843.7	0	0	0	0	0.731554231843357
21	1528.1	2912.9	0	0	0	0	0.747545470448139
21	1528.1	2982.2	0	0	0	0	0.6959705912293
21	1528.1	3051.5	0	0	0	0	0.667739352037715
21	1528.1	3120.8	0	0	0	0	0.668750013845674
21	1528.1	3190.1	0	0	0	0	0.689085312253257
21	1528.1	3259.3	0	0	0	0	0.680674154592445
21	1528.1	3328.6	0	0	0	0	0.787990355983054
21	1528.1	3397.9	0	0	0	0	0.841407736631238
21	1528.1	3467.2	0	0	0	0	0.861932307832935
21	1528.1	349.5	0	0	0	0	0.72445524609979
21	1528.1	3536.5	0	0	0	0	0.62979690071513
21	1528.1	3605.8	0	0	0	0	0.677364982730116
21	1528.1	3675	0	0	0	0	0.786854112572447
21	1528.1	3744.3	0	0	0	0	0.717311959980883
21	1528.1	3813.6	0	0	0	0	0.826153977836141
21	1528.1	3882.9	0	0	0	0	0.650710057936728
21	1528.1	3952.2	0	0	0	0	0.561415985993262
21	1528.1	4021.4	0	0	0	0	0.63916455736968
21	1528.1	4090.7	0	0.00508905852417303	0	0	0.755589932094934
21	1528.1	4160	0	0	0	0	0.665588768487232
21	1528.1	418.8	0	0	0	0	0.754091610793198
21	1528.1	4229.3	0	0	0	0	0.763743667140341
21	1528.1	4298.6	0	0	0	0	0.823201782528772
21	1528.1	4367.9	0	0	0	0	0.71334343782557
21	1528.1	488.1	0	0	0	0	0.801376991489187
21	1528.1	557.4	0	0	0	0	0.821183919248449
21	1528.1	626.6	0	0	0	0	0.769394831494707
21	1528.1	695.9	0	0	0	0	0.736435164304469
21	1528.1	72.4	0	0	0	0	0.750970039491712
21	1528.1	765.2	0	0	0	0	0.803184283765153
21	1528.1	834.5	0	0	0	0	0.806564078072238
21	1528.1	903.8	0	0	0	0	0.784494956786789
21	1528.1	973	0	0	0	0	0.721783070653837
21	1548.1	1007.7	0	0	0	0	0.560250680448974
21	1548.1	107	0	0	0	0	0.733674462565721
21	1548.1	1215.5	0	0	0	0	0.715645916394429
21	1548.1	1284.8	0	0	0	0	0.67787542414814
21	1548.1	1354.1	0	0	0	0	0.635681745915396
21	1548.1	1423.4	0	0	0	0	0.655305699155887
21	1548.1	1492.7	0	0	0	0	0.666325351074603
21	1548.1	1561.9	0	0	0	0	0.670836964015018
21	1548.1	1631.2	0	0	0	0	0.681032781939862
21	1548.1	1700.5	0	0	0	0	0.687725732734815
21	1548.1	176.3	0	0	0	0	0.809899174601488
21	1548.1	1769.8	0	0	0	0	0.784828666455795
21	1548.1	1839.1	0	0	0	0	0.702800932662458
21	1548.1	1908.3	0	0	0	0	0.677123458871099
21	1548.1	1977.6	0	0	0	0	0.650837261723306
21	1548.1	2046.9	0	0	0	0	0.691380438453988
21	1548.1	2116.2	0	0	0	0	0.7378556339635
21	1548.1	2185.5	0	0	0	0	0.721651450941243
21	1548.1	2254.8	0	0	0	0	0.770403932583886
21	1548.1	2324	0	0	0	0	0.750434324972296
21	1548.1	2393.3	0	0	0	0	0.746713311825791
21	1548.1	245.6	0	0	0	0	0.782053148730432
21	1548.1	2462.6	0	0	0	0	0.762225666043505
21	1548.1	2531.9	0	0	0	0	0.675208689898979
21	1548.1	2601.2	0	0	0	0	0.673218241126658
21	1548.1	2670.4	0	0	0	0	0.711541949929229
21	1548.1	2739.7	0	0	0	0	0.714249953264369
21	1548.1	2809	0	0	0	0	0.68489474513778
21	1548.1	2878.3	0	0	0	0	0.694899342501034
21	1548.1	2947.6	0	0	0	0	0.744710436290199
21	1548.1	3016.9	0	0	0	0	0.717487894528409
21	1548.1	3086.1	0	0	0	0	0.734480244940351
21	1548.1	314.9	0	0	0	0	0.659198985996931
21	1548.1	3155.4	0	0	0	0	0.668448731411031
21	1548.1	3224.7	0	0	0	0	0.71462977860608
21	1548.1	3294	0	0	0	0	0.700569965093754
21	1548.1	3363.3	0	0	0	0	0.791469059488238
21	1548.1	3432.6	0	0	0	0	0.810325917459998
21	1548.1	3501.8	0	0	0	0	0.783885512547576
21	1548.1	3571.1	0	0	0	0	0.579532941094136
21	1548.1	3640.4	0	0	0	0	0.681009240151777
21	1548.1	37.7	0	0	0	0	0.691690348291016
21	1548.1	3709.7	0	0	0	0	0.647746199667192
21	1548.1	3779	0	0	0	0	0.752060696860685
21	1548.1	384.1	0	0	0	0	0.799938305854873
21	1548.1	3848.2	0	0	0	0	0.693729259013181
21	1548.1	3917.5	0	0	0	0	0.645453053577501
21	1548.1	3986.8	0	0	0	0	0.506518871107235
21	1548.1	4056.1	0	0	0	0	0.617560137172517
21	1548.1	4125.4	0	0	0	0	0.676350205738882
21	1548.1	4194.6	0	0	0	0	0.791886832768708
21	1548.1	4263.9	0	0	0	0	0.796255063268999
21	1548.1	4333.2	0	0	0	0	0.591923112879396
21	1548.1	453.4	0	0	0	0	0.831385227090766
21	1548.1	522.7	0	0	0	0	0.797684166933378
21	1548.1	592	0	0	0	0	0.73706007548406
21	1548.1	661.3	0.00508905852417303	0	0	0	0.606015570793165
21	1548.1	730.5	0	0	0	0	0.788234397421402
21	1548.1	799.8	0	0	0	0	0.782159633627847
21	1548.1	869.1	0	0	0	0	0.685889931679914
21	1548.1	938.4	0	0	0	0	0.766237104488477
21	1568.1	1250.2	0	0	0	0	0.711681644626552
21	1568.1	1319.5	0	0	0	0	0.648773820294821
21	1568.1	1388.7	0	0	0	0	0.651626734072663
21	1568.1	141.7	0	0	0	0	0.8226948997263
21	1568.1	1458	0	0	0	0	0.641623217521477
21	1568.1	1527.3	0	0	0	0	0.680815365899442
21	1568.1	1596.6	0	0	0	0	0.64484591173117
21	1568.1	1665.9	0	0	0	0	0.651163685532877
21	1568.1	1735.1	0	0	0	0	0.702458642824245
21	1568.1	1804.4	0	0	0	0	0.739116832826607
21	1568.1	1873.7	0	0	0	0	0.664490755739956
21	1568.1	1943	0	0	0	0	0.675219126562786
21	1568.1	2012.3	0	0	0	0	0.672764727750858
21	1568.1	2081.6	0	0	0	0	0.689138992107188
21	1568.1	210.9	0	0	0	0	0.739181961219825
21	1568.1	2150.8	0	0	0	0	0.703209816171126
21	1568.1	2220.1	0	0	0	0	0.758832996332968
21	1568.1	2289.4	0	0	0	0	0.759449709181912
21	1568.1	2358.7	0	0	0	0	0.77440969430728
21	1568.1	2428	0	0	0	0	0.761550188955508
21	1568.1	2497.2	0	0	0	0	0.696659908354899
21	1568.1	2566.5	0	0	0	0	0.718694775621288
21	1568.1	2635.8	0	0	0	0	0.685733887344697
21	1568.1	2705.1	0	0	0	0	0.71531846422635
21	1568.1	2774.4	0	0	0	0	0.748201372269901
21	1568.1	280.2	0	0	0	0	0.702300332614982
21	1568.1	2843.7	0	0	0	0	0.730062682356639
21	1568.1	2912.9	0	0	0	0	0.718910118167173
21	1568.1	2982.2	0	0	0	0	0.723495828583904
21	1568.1	3051.5	0	0	0	0	0.749023355389565
21	1568.1	3120.8	0	0	0	0	0.729679704970516
21	1568.1	3190.1	0	0	0	0	0.738173154036303
21	1568.1	3259.3	0	0	0	0	0.707203595544695
21	1568.1	3328.6	0	0	0	0	0.773275018957842
21	1568.1	3397.9	0	0	0	0	0.764995344785019
21	1568.1	3467.2	0	0	0	0	0.799250115090719
21	1568.1	349.5	0	0	0	0	0.800210630079235
21	1568.1	3536.5	0	0	0	0	0.670577359243197
21	1568.1	3605.8	0	0	0	0	0.677940193408801
21	1568.1	3675	0	0	0	0	0.731605133572052
21	1568.1	3744.3	0	0	0	0	0.585879324743882
21	1568.1	3813.6	0	0	0	0	0.768854884525019
21	1568.1	3882.9	0	0	0	0	0.694020414319262
21	1568.1	3952.2	0	0	0	0	0.721496902605893
21	1568.1	4021.4	0	0	0	0	0.645759193476561
21	1568.1	4090.7	0	0	0	0	0.663318452573697
21	1568.1	4160	0	0	0	0	0.726930812308073
21	1568.1	418.8	0	0	0	0	0.791744275922634
21	1568.1	4229.3	0	0	0	0	0.777685568076939
21	1568.1	4298.6	0	0	0	0	0.868274528011153
21	1568.1	4367.9	0	0	0	0	0.67923958618267
21	1568.1	488.1	0	0	0	0	0.842164143436905
21	1568.1	557.4	0	0	0	0	0.717444197746051
21	1568.1	626.6	0	0	0	0	0.73639836793546
21	1568.1	695.9	0	0	0	0	0.725844334801618
21	1568.1	72.4	0	0	0	0	0.796451343236888
21	1568.1	765.2	0	0	0	0	0.630347831377834
21	1568.1	834.5	0	0	0	0	0.751863339144929
21	1568.1	903.8	0	0	0	0	0.749417915295162
21	1568.1	973	0	0	0	0	0.690347521973609
21	1588.1	1007.7	0	0	0	0	0.759928470724282
21	1588.1	107	0	0	0	0	0.799540957515071
21	1588.1	1077	0	0.0763358778625954	0	0.918575063613232	0.274229876463011
21	1588.1	1284.8	0	0	0	0	0.704404803822928
21	1588.1	1354.1	0	0	0	0	0.671927339080454
21	1588.1	1423.4	0	0	0	0	0.717549518228465
21	1588.1	1492.7	0	0	0	0	0.650871343146752
21	1588.1	1561.9	0	0	0	0	0.697437857223618
21	1588.1	1631.2	0	0	0	0	0.670030655699172
21	1588.1	1700.5	0	0	0	0	0.68825784006458
21	1588.1	176.3	0	0	0	0	0.793872172886474
21	1588.1	1769.8	0	0	0	0	0.746535749568464
21	1588.1	1839.1	0	0	0	0	0.675911334854339
21	1588.1	1908.3	0	0	0	0	0.677661325615815
21	1588.1	1977.6	0	0	0	0	0.655530331123648
21	1588.1	2046.9	0	0	0	0	0.708538276129589
21	1588.1	2116.2	0	0	0	0	0.712853235347736
21	1588.1	2185.5	0	0	0	0	0.727732380130798
21	1588.1	2254.8	0	0	0	0	0.770985212771205
21	1588.1	2324	0	0	0	0	0.742709920269238
21	1588.1	2393.3	0	0	0	0	0.754859960797879
21	1588.1	245.6	0	0	0	0	0.738915986014891
21	1588.1	2462.6	0	0	0	0	0.764440004900415
21	1588.1	2531.9	0	0	0	0	0.69203601693388
21	1588.1	2601.2	0	0	0	0	0.636841396782401
[truncated: 38,709 more rows]
