# Supplementary material for: Two simple movement mechanisms for spatial division of labour in social insects
Source: Nat Commun. 2022 Nov 15;13:6985. doi: 10.1038/s41467-022-34706-7 (PMC9666475; doi:10.1038/s41467-022-34706-7)
Supplement: Supplementary file 5 — Source Data [file 41467_2022_34706_MOESM5_ESM.zip › source_data/Figure_1/Example_site-visit-network,Lasius,Colony_05,Ant_module_scores.csv]

Ant	Nursiness	Periphness	Intermedness	Foragness
0	0	0.0677966101694915	0.0169491525423729	0.915254237288136
100	0	0.0508474576271186	0.0169491525423729	0.932203389830508
109	1	0	0	0
112	0.983050847457627	0	0.0169491525423729	0
113	0	0.0677966101694915	0.0338983050847458	0.898305084745763
117	0.694915254237288	0.0677966101694915	0.23728813559322	0
118	0	0.694915254237288	0.288135593220339	0.0169491525423729
120	1	0	0	0
124	0.0338983050847458	0.491525423728814	0.474576271186441	0
126	0	0	0	1
131	0	0.0338983050847458	0	0.966101694915254
135	0	0.322033898305085	0.0169491525423729	0.661016949152542
137	0	0.76271186440678	0	0.23728813559322
139	0	0.627118644067797	0.355932203389831	0.0169491525423729
142	0	0	0	1
147	0.389830508474576	0.11864406779661	0.491525423728814	0
149	1	0	0	0
15	0	0.0508474576271186	0.0338983050847458	0.915254237288136
156	0.457627118644068	0.0677966101694915	0.474576271186441	0
159	1	0	0	0
161	0.0338983050847458	0.491525423728814	0.474576271186441	0
172	1	0	0	0
173	0.0338983050847458	0.491525423728814	0.474576271186441	0
174	1	0	0	0
175	1	0	0	0
190	0	0.0677966101694915	0.0847457627118644	0.847457627118644
191	1	0	0	0
192	0	0.0677966101694915	0.0169491525423729	0.915254237288136
194	0	0.0677966101694915	0.0847457627118644	0.847457627118644
195	0	0.0847457627118644	0.11864406779661	0.796610169491525
196	0.355932203389831	0.152542372881356	0.491525423728814	0
198	1	0	0	0
20	1	0	0	0
202	1	0	0	0
209	1	0	0	0
210	0	0.0677966101694915	0.0338983050847458	0.898305084745763
215	0	0	0	1
217	1	0	0	0
218	1	0	0	0
219	0	0.542372881355932	0	0.457627118644068
227	0.0169491525423729	0.813559322033898	0.152542372881356	0.0169491525423729
229	1	0	0	0
23	0.406779661016949	0.0677966101694915	0.406779661016949	0.11864406779661
237	0	0.728813559322034	0	0.271186440677966
238	0	0.0508474576271186	0.0169491525423729	0.932203389830508
243	0.915254237288136	0.0508474576271186	0.0338983050847458	0
244	0	0	0	1
245	0.0338983050847458	0.525423728813559	0.440677966101695	0
250	0.474576271186441	0.101694915254237	0.423728813559322	0
251	0.847457627118644	0.0677966101694915	0.0847457627118644	0
252	1	0	0	0
256	0	0.0677966101694915	0.0847457627118644	0.847457627118644
257	0.694915254237288	0.0508474576271186	0.254237288135593	0
260	0	0	0	1
261	0	0	0	1
263	1	0	0	0
264	0	0.76271186440678	0	0.23728813559322
268	0.0338983050847458	0.491525423728814	0.474576271186441	0
28	0.966101694915254	0.0169491525423729	0.0169491525423729	0
289	1	0	0	0
29	0	0.0508474576271186	0.0338983050847458	0.915254237288136
294	0.101694915254237	0.423728813559322	0.474576271186441	0
296	1	0	0	0
298	0.966101694915254	0.0169491525423729	0.0169491525423729	0
305	1	0	0	0
313	1	0	0	0
32	0	0	0	1
320	0.0169491525423729	0.508474576271186	0.474576271186441	0
331	0	0.508474576271186	0.491525423728814	0
332	0	0	0	1
342	0.23728813559322	0.322033898305085	0.440677966101695	0
35	0	0.0508474576271186	0.0169491525423729	0.932203389830508
353	0.338983050847458	0.11864406779661	0.542372881355932	0
390	0.694915254237288	0.0677966101694915	0.23728813559322	0
394	0.542372881355932	0.457627118644068	0	0
397	0	0.0508474576271186	0.0169491525423729	0.932203389830508
42	1	0	0	0
43	0	0	0	1
433	0.745762711864407	0.0677966101694915	0.186440677966102	0
44	1	0	0	0
458	0.983050847457627	0	0.0169491525423729	0
462	0	0.0338983050847458	0.0169491525423729	0.949152542372881
475	0	0.610169491525424	0.372881355932203	0.0169491525423729
48	0.0338983050847458	0.76271186440678	0.203389830508475	0
50	0.152542372881356	0.220338983050847	0.457627118644068	0.169491525423729
501	0	0.0677966101694915	0.0169491525423729	0.915254237288136
507	0.372881355932203	0.152542372881356	0.474576271186441	0
509	1	0	0	0
518	0.0169491525423729	0.508474576271186	0.474576271186441	0
53	1	0	0	0
530	0	0.0508474576271186	0.0338983050847458	0.915254237288136
534	1	0	0	0
54	1	0	0	0
549	1	0	0	0
552	0.983050847457627	0	0.0169491525423729	0
564	0.966101694915254	0.0169491525423729	0.0169491525423729	0
57	1	0	0	0
575	0.0338983050847458	0.491525423728814	0.474576271186441	0
576	0.983050847457627	0	0.0169491525423729	0
59	0	0.0677966101694915	0.0847457627118644	0.847457627118644
599	0.0338983050847458	0.559322033898305	0.406779661016949	0
614	0.0508474576271186	0.508474576271186	0.440677966101695	0
63	0.525423728813559	0.0169491525423729	0.457627118644068	0
638	0	0	0	1
665	1	0	0	0
673	0.593220338983051	0.0169491525423729	0.389830508474576	0
70	0.338983050847458	0.271186440677966	0.389830508474576	0
71	0	0.0508474576271186	0	0.949152542372881
76	1	0	0	0
80	0	0.542372881355932	0.406779661016949	0.0508474576271186
98	0	0.0677966101694915	0.0169491525423729	0.915254237288136
