# Supplementary material for: Two simple movement mechanisms for spatial division of labour in social insects
Source: Nat Commun. 2022 Nov 15;13:6985. doi: 10.1038/s41467-022-34706-7 (PMC9666475; doi:10.1038/s41467-022-34706-7)
Supplement: Supplementary file 5 — Source Data [file 41467_2022_34706_MOESM5_ESM.zip › source_data/Figure_1/Example_site-visit-network,Lasius,Colony_05,Site_module_scores.csv]

x	y	Nursiness	Periphness	Intermedness	Foragness	Typical_visiting_ant_entropy
1000.9	2696.3	0	0.305084745762712	0.0169491525423729	0.677966101694915	0.83267109442294
1000.9	2752.7	0	0	0	1	0.712406914360602
1000.9	2808.9	0	0	0	1	0.694246701206021
1000.9	2865.2	0	0.0338983050847458	0	0.966101694915254	0.720662192361354
1000.9	2921.5	0	0.0508474576271186	0.0338983050847458	0.915254237288136	0.770860469768044
1000.9	2977.8	0	0.0508474576271186	0.0338983050847458	0.915254237288136	0.835100604475262
1000.9	3034.1	0	0.0677966101694915	0.0338983050847458	0.898305084745763	0.874412183038819
1000.9	3090.4	0	0.0677966101694915	0.0847457627118644	0.847457627118644	0.880944062498788
1000.9	3146.7	0	0.0677966101694915	0.11864406779661	0.813559322033898	0.909913481589102
1000.9	3203	0.372881355932203	0.0677966101694915	0.135593220338983	0.423728813559322	0.90636234748266
1000.9	3259.3	0.796610169491525	0.0677966101694915	0.11864406779661	0.0169491525423729	0.893872934900561
1000.9	3315.6	0.966101694915254	0.0169491525423729	0.0169491525423729	0	0.886755275490731
1000.9	3371.8	0.983050847457627	0	0.0169491525423729	0	0.864979892092799
1000.9	3428.2	0.983050847457627	0	0.0169491525423729	0	0.847178957566709
1000.9	3484.4	1	0	0	0	0.80470787798098
1000.9	3540.8	1	0	0	0	0.779516712432685
1000.9	3597	1	0	0	0	0.751086131109262
1000.9	3653.3	1	0	0	0	0.763439906070136
1000.9	3709.6	1	0	0	0	0.811546039289728
1000.9	3765.9	1	0	0	0	0.882100846487722
1000.9	3822.2	0.423728813559322	0.11864406779661	0.457627118644068	0	0.932664823080229
1000.9	3878.5	0.11864406779661	0.423728813559322	0.457627118644068	0	0.970570957103615
1000.9	3934.8	0.0338983050847458	0.491525423728814	0.474576271186441	0	0.988642741730407
1000.9	3991.1	0.0338983050847458	0.559322033898305	0.406779661016949	0	0.986641966996234
1000.9	4047.3	0.0338983050847458	0.677966101694915	0.288135593220339	0	0.981509390657786
1000.9	4103.6	0.0169491525423729	0.813559322033898	0.152542372881356	0.0169491525423729	0.955870573448603
1000.9	4159.9	0.0169491525423729	0.915254237288136	0.0338983050847458	0.0338983050847458	0.926015417077109
1000.9	4216.2	0	0.728813559322034	0	0.271186440677966	0.894758630925864
1000.9	4272.5	0	0.76271186440678	0	0.23728813559322	0.90288863280379
1000.9	4328.8	0	0.898305084745763	0.0169491525423729	0.0847457627118644	0.598135060241772
1017.1	2724.5	0	0	0	1	0.778682616469895
1017.1	2780.8	0	0	0	1	0.724353777740051
1017.1	2837.1	0	0	0	1	0.694304265062489
1017.1	2893.4	0	0.0508474576271186	0.0169491525423729	0.932203389830508	0.746997536706705
1017.1	2949.7	0	0.0508474576271186	0.0338983050847458	0.915254237288136	0.810122057081736
1017.1	3005.9	0	0.0677966101694915	0.0338983050847458	0.898305084745763	0.857129368616773
1017.1	3062.2	0	0.0677966101694915	0.0847457627118644	0.847457627118644	0.874934899807171
1017.1	3118.6	0	0.0677966101694915	0.0847457627118644	0.847457627118644	0.887600980018473
1017.1	3174.8	0.254237288135593	0.0677966101694915	0.11864406779661	0.559322033898305	0.909741908683429
1017.1	3231.2	0.610169491525424	0.0677966101694915	0.11864406779661	0.203389830508475	0.894262535512415
1017.1	3287.4	0.915254237288136	0.0508474576271186	0.0338983050847458	0	0.89185519049913
1017.1	3343.7	0.966101694915254	0.0169491525423729	0.0169491525423729	0	0.876303390891938
1017.1	3400	0.983050847457627	0	0.0169491525423729	0	0.847723792835981
1017.1	3456.3	0.983050847457627	0	0.0169491525423729	0	0.824037982881038
1017.1	3512.6	1	0	0	0	0.779477099628651
1017.1	3568.9	1	0	0	0	0.721655707095023
1017.1	3625.2	1	0	0	0	0.752998343417322
1017.1	3681.4	1	0	0	0	0.766230340292904
1017.1	3737.8	1	0	0	0	0.840358114401931
1017.1	3794.1	1	0	0	0	0.896678859238352
1017.1	3850.3	0.355932203389831	0.186440677966102	0.457627118644068	0	0.954240781304572
1017.1	3906.7	0.0847457627118644	0.440677966101695	0.474576271186441	0	0.972336554902071
1017.1	3962.9	0.0338983050847458	0.559322033898305	0.406779661016949	0	0.988068441845209
1017.1	4019.2	0.0338983050847458	0.677966101694915	0.288135593220339	0	0.980721890738407
1017.1	4075.5	0.0169491525423729	0.76271186440678	0.203389830508475	0.0169491525423729	0.970815984921007
1017.1	4131.8	0.0169491525423729	0.813559322033898	0.152542372881356	0.0169491525423729	0.926736098917998
1017.1	4188.1	0	0.88135593220339	0	0.11864406779661	0.889828439961681
1017.1	4244.4	0	0.76271186440678	0	0.23728813559322	0.896830754516199
1017.1	4300.7	0	0.728813559322034	0	0.271186440677966	0.805223233383174
1017.1	4356.9	0.0169491525423729	0.813559322033898	0.152542372881356	0.0169491525423729	0.427698431057223
1033.4	2696.3	0	0.101694915254237	0	0.898305084745763	0.85763918078647
1033.4	2752.7	0	0	0	1	0.700830681712945
1033.4	2808.9	0	0	0	1	0.664989410545181
1033.4	2865.2	0	0.0338983050847458	0	0.966101694915254	0.738443950405966
1033.4	2921.5	0	0.0508474576271186	0.0338983050847458	0.915254237288136	0.801774636421195
1033.4	2977.8	0	0.0677966101694915	0.0338983050847458	0.898305084745763	0.84281449242431
1033.4	3034.1	0	0.0677966101694915	0.0847457627118644	0.847457627118644	0.876336042523083
1033.4	3090.4	0	0.0677966101694915	0.0847457627118644	0.847457627118644	0.880096623574482
1033.4	3146.7	0	0.0677966101694915	0.11864406779661	0.813559322033898	0.88786574884192
1033.4	3203	0.406779661016949	0.0677966101694915	0.11864406779661	0.406779661016949	0.902690461735918
1033.4	3259.3	0.830508474576271	0.0677966101694915	0.101694915254237	0	0.898090791806799
1033.4	3315.6	0.966101694915254	0.0169491525423729	0.0169491525423729	0	0.878216122220246
1033.4	3371.8	0.983050847457627	0	0.0169491525423729	0	0.861096050005192
1033.4	3428.2	1	0	0	0	0.812820291159091
1033.4	3484.4	1	0	0	0	0.781249293061043
1033.4	3540.8	1	0	0	0	0.734089359417486
1033.4	3597	1	0	0	0	0.722158377791072
1033.4	3653.3	1	0	0	0	0.742885547980447
1033.4	3709.6	1	0	0	0	0.761802698475003
1033.4	3765.9	1	0	0	0	0.842311933271436
1033.4	3822.2	0.864406779661017	0.0169491525423729	0.11864406779661	0	0.914921939008365
1033.4	3878.5	0.338983050847458	0.186440677966102	0.474576271186441	0	0.955300244127852
1033.4	3934.8	0.0338983050847458	0.491525423728814	0.474576271186441	0	0.979728067221368
1033.4	3991.1	0.0338983050847458	0.559322033898305	0.406779661016949	0	0.987550042652936
1033.4	4047.3	0.0338983050847458	0.76271186440678	0.203389830508475	0	0.976845668760805
1033.4	4103.6	0.0169491525423729	0.76271186440678	0.203389830508475	0.0169491525423729	0.962621891631199
1033.4	4159.9	0.0169491525423729	0.898305084745763	0.0169491525423729	0.0677966101694915	0.928414768756459
1033.4	4216.2	0	0.76271186440678	0	0.23728813559322	0.903332249876862
1033.4	4272.5	0	0.76271186440678	0	0.23728813559322	0.894255790129795
1033.4	4328.8	0	0.728813559322034	0	0.271186440677966	0.77527290648212
1049.6	2724.5	0	0	0	1	0.771790770432374
1049.6	2780.8	0	0.0169491525423729	0	0.983050847457627	0.705463942869975
1049.6	2837.1	0	0.0169491525423729	0	0.983050847457627	0.689426422725644
1049.6	2893.4	0	0.0508474576271186	0.0169491525423729	0.932203389830508	0.753010813922413
1049.6	2949.7	0	0.0508474576271186	0.0338983050847458	0.915254237288136	0.821353057788386
1049.6	3005.9	0	0.0677966101694915	0.0338983050847458	0.898305084745763	0.851235233104022
1049.6	3062.2	0	0.0677966101694915	0.0847457627118644	0.847457627118644	0.892252935783942
1049.6	3118.6	0	0.0677966101694915	0.0847457627118644	0.847457627118644	0.880867524923432
1049.6	3174.8	0.0508474576271186	0.0677966101694915	0.11864406779661	0.76271186440678	0.90427677743168
1049.6	3231.2	0.813559322033898	0.0677966101694915	0.11864406779661	0	0.90060059563068
1049.6	3287.4	0.932203389830508	0.0508474576271186	0.0169491525423729	0	0.884274240610299
1049.6	3343.7	0.966101694915254	0.0169491525423729	0.0169491525423729	0	0.867855951299956
1049.6	3400	1	0	0	0	0.816117851211944
1049.6	3456.3	1	0	0	0	0.757366929858076
1049.6	3512.6	1	0	0	0	0.727273470587589
1049.6	3568.9	1	0	0	0	0.670597902905726
1049.6	3625.2	1	0	0	0	0.684248374548991
1049.6	3681.4	1	0	0	0	0.725740876891699
1049.6	3737.8	1	0	0	0	0.798987849713171
1049.6	3794.1	1	0	0	0	0.877988918177628
1049.6	3850.3	0.440677966101695	0.152542372881356	0.406779661016949	0	0.925516239387837
1049.6	3906.7	0.203389830508475	0.322033898305085	0.474576271186441	0	0.965877919828966
1049.6	3962.9	0.0338983050847458	0.525423728813559	0.440677966101695	0	0.987773058739523
1049.6	4019.2	0.0338983050847458	0.610169491525424	0.355932203389831	0	0.985676033131096
1049.6	4075.5	0.0169491525423729	0.76271186440678	0.203389830508475	0.0169491525423729	0.971085174695127
1049.6	4131.8	0	0.830508474576271	0.152542372881356	0.0169491525423729	0.952443965155853
1049.6	4188.1	0.0169491525423729	0.898305084745763	0	0.0847457627118644	0.925715633780861
1049.6	4244.4	0	0.813559322033898	0	0.186440677966102	0.914365169801567
1049.6	4300.7	0	0.728813559322034	0	0.271186440677966	0.840084781261697
1049.6	4356.9	0.0169491525423729	0.813559322033898	0.152542372881356	0.0169491525423729	0.427698431057223
1065.9	2696.3	0	0	0.0169491525423729	0.983050847457627	0.853884993392821
1065.9	2752.7	0	0	0	1	0.708849469196559
1065.9	2808.9	0	0	0	1	0.66984020655473
1065.9	2865.2	0	0.0338983050847458	0	0.966101694915254	0.736147357353711
1065.9	2921.5	0	0.0508474576271186	0.0338983050847458	0.915254237288136	0.787263329300391
1065.9	2977.8	0	0.0677966101694915	0.0338983050847458	0.898305084745763	0.833479436210322
1065.9	3034.1	0	0.0677966101694915	0.0847457627118644	0.847457627118644	0.867984744584555
1065.9	3090.4	0	0.0677966101694915	0.0847457627118644	0.847457627118644	0.888184491321512
1065.9	3146.7	0	0.0677966101694915	0.11864406779661	0.813559322033898	0.902497062804978
1065.9	3203	0.661016949152542	0.0677966101694915	0.203389830508475	0.0677966101694915	0.909063047326781
1065.9	3259.3	0.830508474576271	0.0677966101694915	0.101694915254237	0	0.89694287014764
1065.9	3315.6	0.966101694915254	0.0169491525423729	0.0169491525423729	0	0.875930810535037
1065.9	3371.8	1	0	0	0	0.851674561242007
1065.9	3428.2	1	0	0	0	0.782851625439133
1065.9	3484.4	1	0	0	0	0.708452179922632
1065.9	3540.8	1	0	0	0	0.659737025014564
1065.9	3597	1	0	0	0	0.633556153120744
1065.9	3653.3	1	0	0	0	0.688357196985407
1065.9	3709.6	1	0	0	0	0.720938254834742
1065.9	3765.9	1	0	0	0	0.824962914855476
1065.9	3822.2	1	0	0	0	0.890427902201308
1065.9	3878.5	0.23728813559322	0.288135593220339	0.474576271186441	0	0.960337308135127
1065.9	3934.8	0.0338983050847458	0.525423728813559	0.440677966101695	0	0.975517794931589
1065.9	3991.1	0.0338983050847458	0.559322033898305	0.406779661016949	0	0.990104501935285
1065.9	4047.3	0.0338983050847458	0.610169491525424	0.355932203389831	0	0.985360551577585
1065.9	4103.6	0.0169491525423729	0.76271186440678	0.203389830508475	0.0169491525423729	0.965310600678365
1065.9	4159.9	0.0169491525423729	0.88135593220339	0	0.101694915254237	0.923340060174209
1065.9	4216.2	0	0.745762711864407	0	0.254237288135593	0.907007356961167
1065.9	4272.5	0	0.728813559322034	0	0.271186440677966	0.866985065884057
1065.9	4328.8	0	0.76271186440678	0	0.23728813559322	0.680532859199297
107.1	2724.5	0	0.728813559322034	0.0169491525423729	0.254237288135593	0.826362060509036
107.1	2780.8	0	0.76271186440678	0	0.23728813559322	0.865590923937068
107.1	2837.1	0	0.728813559322034	0	0.271186440677966	0.752002926809625
107.1	2893.4	0	0.271186440677966	0	0.728813559322034	0.710051127681193
107.1	2949.7	0	0.0169491525423729	0	0.983050847457627	0.786733789083015
107.1	3005.9	0	0.457627118644068	0	0.542372881355932	0.822470372001613
107.1	3062.2	0	0.711864406779661	0	0.288135593220339	0.844669045493657
107.1	3118.6	0	0.101694915254237	0	0.898305084745763	0.772154221041473
107.1	3174.8	0	0.423728813559322	0	0.576271186440678	0.762353370731271
107.1	3231.2	0	0	0	1	0.712127842924718
107.1	3287.4	0	0.474576271186441	0.0169491525423729	0.508474576271186	0.804198291286964
107.1	3343.7	0	0.728813559322034	0	0.271186440677966	0.832566188119042
107.1	3400	0	0.542372881355932	0	0.457627118644068	0.788334931502021
107.1	3456.3	0	0.508474576271186	0	0.491525423728814	0.659106229683685
107.1	3512.6	0	0.627118644067797	0	0.372881355932203	0.760483821116506
107.1	3568.9	0	0.271186440677966	0	0.728813559322034	0.78511144448033
107.1	3625.2	0	0.542372881355932	0	0.457627118644068	0.656892248044878
107.1	3681.4	0	0.0169491525423729	0	0.983050847457627	0.756348302249803
107.1	3737.8	0	0.508474576271186	0	0.491525423728814	0.823593427074133
107.1	3794.1	0	0.0847457627118644	0	0.915254237288136	0.793747760465195
107.1	3850.3	0	0.728813559322034	0	0.271186440677966	0.919059703207272
107.1	3906.7	0	0.728813559322034	0	0.271186440677966	0.903966470837221
107.1	3962.9	0	0.728813559322034	0	0.271186440677966	0.856019819078767
107.1	4019.2	0	0.728813559322034	0	0.271186440677966	0.907569214527558
107.1	4075.5	0	0	0	1	0.468208154799003
107.1	4131.8	0.0169491525423729	0.711864406779661	0	0.271186440677966	0.894651682967756
107.1	4188.1	0	0.779661016949153	0	0.220338983050847	0.866399906271654
107.1	4244.4	0	0.728813559322034	0	0.271186440677966	0.805321998100451
107.1	4300.7	0	0.728813559322034	0	0.271186440677966	0.830606774044994
107.1	4356.9	0.0169491525423729	0.813559322033898	0.152542372881356	0.0169491525423729	0.427698431057223
1082.1	2724.5	0	0	0	1	0.773471152259039
1082.1	2780.8	0	0	0	1	0.672346571024415
1082.1	2837.1	0	0.0169491525423729	0	0.983050847457627	0.712928344750002
1082.1	2893.4	0	0.0508474576271186	0.0169491525423729	0.932203389830508	0.752401281902979
1082.1	2949.7	0	0.0508474576271186	0.0338983050847458	0.915254237288136	0.803836760171482
1082.1	3005.9	0	0.0677966101694915	0.0338983050847458	0.898305084745763	0.842153096740064
1082.1	3062.2	0	0.0677966101694915	0.101694915254237	0.830508474576271	0.890166054931709
1082.1	3118.6	0	0.0677966101694915	0.101694915254237	0.830508474576271	0.892534260519388
1082.1	3174.8	0.152542372881356	0.0677966101694915	0.11864406779661	0.661016949152542	0.9011943479417
1082.1	3231.2	0.813559322033898	0.0677966101694915	0.11864406779661	0	0.906314545396132
1082.1	3287.4	0.966101694915254	0.0169491525423729	0.0169491525423729	0	0.882914569480042
1082.1	3343.7	0.966101694915254	0.0169491525423729	0.0169491525423729	0	0.857689865155617
1082.1	3400	1	0	0	0	0.818710815547977
1082.1	3456.3	1	0	0	0	0.732180706770549
1082.1	3512.6	1	0	0	0	0.620880227348705
1082.1	3568.9	1	0	0	0	0.600089672290879
1082.1	3625.2	1	0	0	0	0.624024125680238
1082.1	3681.4	1	0	0	0	0.670657102526838
1082.1	3737.8	1	0	0	0	0.745686975543869
1082.1	3794.1	1	0	0	0	0.827399197194751
1082.1	3850.3	0.745762711864407	0.0169491525423729	0.23728813559322	0	0.898463642179916
1082.1	3906.7	0.23728813559322	0.288135593220339	0.474576271186441	0	0.953328217135678
1082.1	3962.9	0.0338983050847458	0.491525423728814	0.474576271186441	0	0.980711644971122
1082.1	4019.2	0.0338983050847458	0.593220338983051	0.372881355932203	0	0.987687679659852
1082.1	4075.5	0.0338983050847458	0.745762711864407	0.220338983050847	0	0.978992245773493
1082.1	4131.8	0.0169491525423729	0.864406779661017	0.0169491525423729	0.101694915254237	0.936784104887764
1082.1	4188.1	0	0.76271186440678	0	0.23728813559322	0.853581412555051
1082.1	4244.4	0	0.728813559322034	0	0.271186440677966	0.88235625920852
1082.1	4300.7	0	0.728813559322034	0	0.271186440677966	0.812282667452501
1082.1	4356.9	0.542372881355932	0.457627118644068	0	0	0.497406587745212
1098.4	2696.3	0	0.169491525423729	0	0.830508474576271	0.899728087068843
1098.4	2752.7	0	0	0	1	0.696649600000978
1098.4	2808.9	0	0.0169491525423729	0	0.983050847457627	0.653033899767638
1098.4	2865.2	0	0.0338983050847458	0	0.966101694915254	0.709538503542654
1098.4	2921.5	0	0.0508474576271186	0.0169491525423729	0.932203389830508	0.781686167401165
1098.4	2977.8	0	0.0677966101694915	0.0338983050847458	0.898305084745763	0.810372833263018
1098.4	3034.1	0	0.0677966101694915	0.0847457627118644	0.847457627118644	0.857279884651536
1098.4	3090.4	0	0.0677966101694915	0.101694915254237	0.830508474576271	0.895944323545934
1098.4	3146.7	0.0169491525423729	0.0677966101694915	0.11864406779661	0.796610169491525	0.899852301003348
1098.4	3203	0.745762711864407	0.0677966101694915	0.186440677966102	0	0.905844719707609
1098.4	3259.3	0.915254237288136	0.0508474576271186	0.0338983050847458	0	0.891710668150194
1098.4	3315.6	0.966101694915254	0.0169491525423729	0.0169491525423729	0	0.875899248378305
1098.4	3371.8	1	0	0	0	0.819246166310081
1098.4	3428.2	1	0	0	0	0.739307820222966
1098.4	3484.4	1	0	0	0	0.647506203500656
1098.4	3540.8	1	0	0	0	0.570933781533334
1098.4	3597	1	0	0	0	0.594554572713806
1098.4	3653.3	1	0	0	0	0.635336491783258
1098.4	3709.6	1	0	0	0	0.733459481668493
1098.4	3765.9	1	0	0	0	0.779325877838231
1098.4	3822.2	1	0	0	0	0.847439307635533
1098.4	3878.5	0.474576271186441	0.101694915254237	0.423728813559322	0	0.918963366408839
1098.4	3934.8	0.0508474576271186	0.474576271186441	0.474576271186441	0	0.959917698623898
1098.4	3991.1	0.0338983050847458	0.559322033898305	0.406779661016949	0	0.985054367553756
1098.4	4047.3	0.0338983050847458	0.559322033898305	0.406779661016949	0	0.98969379603182
1098.4	4103.6	0.0169491525423729	0.796610169491525	0.169491525423729	0.0169491525423729	0.969393611418162
1098.4	4159.9	0	0.76271186440678	0	0.23728813559322	0.918618207168254
1098.4	4216.2	0	0.76271186440678	0	0.23728813559322	0.879427595304663
1098.4	4272.5	0	0.728813559322034	0	0.271186440677966	0.865626493360172
1098.4	4328.8	0	0.728813559322034	0	0.271186440677966	0.733623408947758
1114.6	2724.5	0	0	0	1	0.780993823692726
1114.6	2780.8	0	0	0	1	0.66842016694033
1114.6	2837.1	0	0.0338983050847458	0	0.966101694915254	0.666407728364498
1114.6	2893.4	0	0.0508474576271186	0.0169491525423729	0.932203389830508	0.742656590521559
1114.6	2949.7	0	0.0508474576271186	0.0169491525423729	0.932203389830508	0.804253176115433
1114.6	3005.9	0	0.0677966101694915	0.0338983050847458	0.898305084745763	0.8471063311791
1114.6	3062.2	0	0.0677966101694915	0.101694915254237	0.830508474576271	0.888934538465253
1114.6	3118.6	0	0.0677966101694915	0.11864406779661	0.813559322033898	0.895841594264737
1114.6	3174.8	0.677966101694915	0.0677966101694915	0.11864406779661	0.135593220338983	0.901155723567455
1114.6	3231.2	0.864406779661017	0.0677966101694915	0.0677966101694915	0	0.899022193841394
1114.6	3287.4	0.966101694915254	0.0169491525423729	0.0169491525423729	0	0.881841386574738
1114.6	3343.7	0.983050847457627	0	0.0169491525423729	0	0.837913433444744
1114.6	3400	1	0	0	0	0.775550848693403
1114.6	3456.3	1	0	0	0	0.67786008599493
1114.6	3512.6	1	0	0	0	0.565788685964959
1114.6	3568.9	1	0	0	0	0.546666250313879
1114.6	3625.2	1	0	0	0	0.553102628421657
1114.6	3681.4	1	0	0	0	0.620862255524016
1114.6	3737.8	1	0	0	0	0.723458858468511
1114.6	3794.1	1	0	0	0	0.779290067645079
1114.6	3850.3	1	0	0	0	0.873049488209068
1114.6	3906.7	0.457627118644068	0.135593220338983	0.406779661016949	0	0.918380890215759
1114.6	3962.9	0.0338983050847458	0.491525423728814	0.474576271186441	0	0.975603095072299
1114.6	4019.2	0.0338983050847458	0.559322033898305	0.406779661016949	0	0.992367807588786
1114.6	4075.5	0.0338983050847458	0.76271186440678	0.203389830508475	0	0.976651310867605
1114.6	4131.8	0.0169491525423729	0.813559322033898	0.11864406779661	0.0508474576271186	0.948019856330094
1114.6	4188.1	0	0.76271186440678	0	0.23728813559322	0.901337925799378
1114.6	4244.4	0	0.76271186440678	0	0.23728813559322	0.907388729647146
1114.6	4300.7	0	0.728813559322034	0	0.271186440677966	0.872584195336743
1114.6	4356.9	0.0169491525423729	0.779661016949153	0.203389830508475	0	0.746446847501655
1130.9	2696.3	0	0	0	1	0.853434563554296
1130.9	2752.7	0	0	0	1	0.745854344324071
1130.9	2808.9	0	0.0169491525423729	0	0.983050847457627	0.667478570008828
1130.9	2865.2	0	0.0338983050847458	0	0.966101694915254	0.721292440522358
1130.9	2921.5	0	0.0508474576271186	0.0169491525423729	0.932203389830508	0.778713262379528
1130.9	2977.8	0	0.0677966101694915	0.0338983050847458	0.898305084745763	0.815357109103894
1130.9	3034.1	0	0.0677966101694915	0.0847457627118644	0.847457627118644	0.87147190269674
1130.9	3090.4	0	0.0677966101694915	0.101694915254237	0.830508474576271	0.889794389631929
1130.9	3146.7	0.305084745762712	0.0677966101694915	0.11864406779661	0.508474576271186	0.902387794478414
1130.9	3203	0.813559322033898	0.0677966101694915	0.11864406779661	0	0.907140479990921
1130.9	3259.3	0.966101694915254	0.0169491525423729	0.0169491525423729	0	0.884026252558383
1130.9	3315.6	0.983050847457627	0	0.0169491525423729	0	0.842618468217216
1130.9	3371.8	1	0	0	0	0.799564242590367
1130.9	3428.2	1	0	0	0	0.71435385237492
1130.9	3484.4	1	0	0	0	0.573627396572584
1130.9	3540.8	1	0	0	0	0.525119410556737
1130.9	3597	1	0	0	0	0.472487620690014
1130.9	3653.3	1	0	0	0	0.547905607110212
1130.9	3709.6	1	0	0	0	0.676705700921305
1130.9	3765.9	1	0	0	0	0.699392333129579
1130.9	3822.2	1	0	0	0	0.813729571833463
1130.9	3878.5	0.593220338983051	0.0508474576271186	0.355932203389831	0	0.885027401112817
1130.9	3934.8	0.101694915254237	0.423728813559322	0.474576271186441	0	0.939803001848896
1130.9	3991.1	0.0338983050847458	0.508474576271186	0.457627118644068	0	0.981698824393021
1130.9	4047.3	0.0338983050847458	0.559322033898305	0.406779661016949	0	0.987457907182369
1130.9	4103.6	0.0338983050847458	0.76271186440678	0.203389830508475	0	0.971665031643693
1130.9	4159.9	0	0.76271186440678	0	0.23728813559322	0.936335474307241
1130.9	4216.2	0	0.728813559322034	0	0.271186440677966	0.842663830468787
1130.9	4272.5	0	0.728813559322034	0	0.271186440677966	0.868451860348407
1130.9	4328.8	0	0.728813559322034	0	0.271186440677966	0.860866898595962
1147.1	2724.5	0	0	0	1	0.752952161779758
1147.1	2780.8	0	0	0	1	0.672231667560516
1147.1	2837.1	0	0.0338983050847458	0	0.966101694915254	0.668691125842548
1147.1	2893.4	0	0.0508474576271186	0.0169491525423729	0.932203389830508	0.727841629608078
1147.1	2949.7	0	0.0508474576271186	0.0169491525423729	0.932203389830508	0.797353992998537
1147.1	3005.9	0	0.0677966101694915	0.0338983050847458	0.898305084745763	0.851615601313534
1147.1	3062.2	0	0.0677966101694915	0.0847457627118644	0.847457627118644	0.884561820223944
1147.1	3118.6	0	0.0677966101694915	0.11864406779661	0.813559322033898	0.901790844645215
1147.1	3174.8	0.745762711864407	0.0677966101694915	0.186440677966102	0	0.906779058460733
1147.1	3231.2	0.915254237288136	0.0508474576271186	0.0338983050847458	0	0.885477524052905
1147.1	3287.4	0.966101694915254	0.0169491525423729	0.0169491525423729	0	0.859698757875456
1147.1	3343.7	1	0	0	0	0.822527460362478
1147.1	3400	1	0	0	0	0.7388027343213
1147.1	3456.3	1	0	0	0	0.593766985008378
1147.1	3512.6	1	0	0	0	0.495143674559528
1147.1	3568.9	1	0	0	0	0.453436219581661
1147.1	3625.2	1	0	0	0	0.562939358338215
1147.1	3681.4	1	0	0	0	0.584928972953855
1147.1	3737.8	1	0	0	0	0.684733092451426
1147.1	3794.1	1	0	0	0	0.726641331067717
1147.1	3850.3	1	0	0	0	0.828658485749676
1147.1	3906.7	0.457627118644068	0.152542372881356	0.389830508474576	0	0.897743354597549
1147.1	3962.9	0.0338983050847458	0.491525423728814	0.474576271186441	0	0.963427851144801
1147.1	4019.2	0.0338983050847458	0.559322033898305	0.406779661016949	0	0.989884617968104
1147.1	4075.5	0.0338983050847458	0.677966101694915	0.288135593220339	0	0.980444323291934
1147.1	4131.8	0.0169491525423729	0.813559322033898	0.152542372881356	0.0169491525423729	0.957098236683635
1147.1	4188.1	0	0.728813559322034	0	0.271186440677966	0.909646230548191
1147.1	4244.4	0	0.728813559322034	0	0.271186440677966	0.902262425260597
1147.1	4300.7	0	0.76271186440678	0	0.23728813559322	0.867266375700454
1147.1	4356.9	1	0	0	0	0
1163.4	2696.3	0	0	0	1	0.78349906142504
1163.4	2752.7	0	0	0	1	0.688643824427341
1163.4	2808.9	0	0	0	1	0.652889102221406
1163.4	2865.2	0	0.0508474576271186	0.0169491525423729	0.932203389830508	0.711674844426925
1163.4	2921.5	0	0.0508474576271186	0.0169491525423729	0.932203389830508	0.757740302487334
1163.4	2977.8	0	0.0677966101694915	0.0338983050847458	0.898305084745763	0.829634767704208
1163.4	3034.1	0	0.0677966101694915	0.0847457627118644	0.847457627118644	0.864291934981469
1163.4	3090.4	0	0.0677966101694915	0.101694915254237	0.830508474576271	0.885519757565139
1163.4	3146.7	0.728813559322034	0.0677966101694915	0.152542372881356	0.0508474576271186	0.899851097788989
1163.4	3203	0.813559322033898	0.0677966101694915	0.11864406779661	0	0.89970869050791
1163.4	3259.3	0.966101694915254	0.0169491525423729	0.0169491525423729	0	0.85903988766516
1163.4	3315.6	1	0	0	0	0.82730369888667
1163.4	3371.8	1	0	0	0	0.755600370500311
1163.4	3428.2	1	0	0	0	0.611221890012384
1163.4	3484.4	1	0	0	0	0.490586846327012
1163.4	3540.8	1	0	0	0	0.44790095972836
1163.4	3597	1	0	0	0	0.48696248008986
1163.4	3653.3	1	0	0	0	0.569169621603792
1163.4	3709.6	1	0	0	0	0.63615839296302
1163.4	3765.9	1	0	0	0	0.680332859518156
1163.4	3822.2	1	0	0	0	0.772515898860124
1163.4	3878.5	1	0	0	0	0.858004225242748
1163.4	3934.8	0.423728813559322	0.186440677966102	0.389830508474576	0	0.913651330331954
1163.4	3991.1	0.0338983050847458	0.508474576271186	0.457627118644068	0	0.98044645738791
1163.4	4047.3	0.0338983050847458	0.576271186440678	0.389830508474576	0	0.987719008372419
1163.4	4103.6	0.0338983050847458	0.745762711864407	0.220338983050847	0	0.971001629218008
1163.4	4159.9	0.0169491525423729	0.813559322033898	0.152542372881356	0.0169491525423729	0.964318059908929
1163.4	4216.2	0	0.728813559322034	0	0.271186440677966	0.896484684622345
1163.4	4272.5	0	0.728813559322034	0	0.271186440677966	0.851520440942048
1163.4	4328.8	0	0.694915254237288	0.152542372881356	0.152542372881356	0.926896466671699
1179.6	2724.5	0	0	0	1	0.753066838975642
1179.6	2780.8	0	0	0	1	0.632526261995371
1179.6	2837.1	0	0.0338983050847458	0	0.966101694915254	0.667486796312219
1179.6	2893.4	0	0.0508474576271186	0.0169491525423729	0.932203389830508	0.736631074174661
1179.6	2949.7	0	0.0508474576271186	0.0338983050847458	0.915254237288136	0.798705319228046
1179.6	3005.9	0	0.0677966101694915	0.0338983050847458	0.898305084745763	0.843970396574065
1179.6	3062.2	0	0.0677966101694915	0.0847457627118644	0.847457627118644	0.878987145585705
1179.6	3118.6	0	0.0677966101694915	0.11864406779661	0.813559322033898	0.8899255796311
1179.6	3174.8	0.813559322033898	0.0677966101694915	0.11864406779661	0	0.900242301436689
1179.6	3231.2	0.966101694915254	0.0169491525423729	0.0169491525423729	0	0.872723983124662
1179.6	3287.4	0.983050847457627	0	0.0169491525423729	0	0.846999662017754
1179.6	3343.7	1	0	0	0	0.78423422564386
1179.6	3400	1	0	0	0	0.646207005679334
1179.6	3456.3	1	0	0	0	0.491132947989538
1179.6	3512.6	1	0	0	0	0.412731424120101
1179.6	3568.9	1	0	0	0	0.447866307339094
1179.6	3625.2	1	0	0	0	0.509679017419059
1179.6	3681.4	1	0	0	0	0.597341460281037
1179.6	3737.8	1	0	0	0	0.630728728977339
1179.6	3794.1	1	0	0	0	0.690686095124302
1179.6	3850.3	1	0	0	0	0.824211053507099
1179.6	3906.7	0.779661016949153	0.11864406779661	0.101694915254237	0	0.886802293568373
1179.6	3962.9	0.0338983050847458	0.491525423728814	0.474576271186441	0	0.950302587187714
1179.6	4019.2	0.0338983050847458	0.525423728813559	0.440677966101695	0	0.988014097527194
1179.6	4075.5	0.0338983050847458	0.610169491525424	0.355932203389831	0	0.986671845531179
1179.6	4131.8	0.0169491525423729	0.813559322033898	0.152542372881356	0.0169491525423729	0.953147581031407
1179.6	4188.1	0	0.76271186440678	0	0.23728813559322	0.930682261276758
1179.6	4244.4	0	0.76271186440678	0	0.23728813559322	0.867513918906606
1179.6	4300.7	0	0.728813559322034	0	0.271186440677966	0.884952097209454
1179.6	4356.9	0.152542372881356	0.76271186440678	0	0.0847457627118644	0.697625346053842
1195.9	2696.3	0	0	0	1	0.738661150970146
1195.9	2752.7	0	0	0	1	0.683998115530378
1195.9	2808.9	0	0	0	1	0.663444035817493
1195.9	2865.2	0	0.0338983050847458	0	0.966101694915254	0.697182626598043
1195.9	2921.5	0	0.0508474576271186	0.0169491525423729	0.932203389830508	0.773058202296052
1195.9	2977.8	0	0.0677966101694915	0.0338983050847458	0.898305084745763	0.829595216101042
1195.9	3034.1	0	0.0677966101694915	0.0677966101694915	0.864406779661017	0.869197949248187
1195.9	3090.4	0	0.0677966101694915	0.101694915254237	0.830508474576271	0.891583628543116
1195.9	3146.7	0.661016949152542	0.0677966101694915	0.11864406779661	0.152542372881356	0.896324767760563
1195.9	3203	0.898305084745763	0.0677966101694915	0.0338983050847458	0	0.874717688709308
1195.9	3259.3	0.966101694915254	0.0169491525423729	0.0169491525423729	0	0.858973169598174
1195.9	3315.6	1	0	0	0	0.811358603838869
1195.9	3371.8	1	0	0	0	0.710579430677272
1195.9	3428.2	1	0	0	0	0.570627894200732
1195.9	3484.4	1	0	0	0	0.374512680168131
1195.9	3540.8	1	0	0	0	0.399568650167209
1195.9	3597	1	0	0	0	0.437750804955324
1195.9	3653.3	1	0	0	0	0.496577706469663
1195.9	3709.6	1	0	0	0	0.575031121972612
1195.9	3765.9	1	0	0	0	0.652072302678431
1195.9	3822.2	1	0	0	0	0.766714696248322
1195.9	3878.5	1	0	0	0	0.872254358631506
1195.9	3934.8	0.338983050847458	0.271186440677966	0.389830508474576	0	0.915454410398705
1195.9	3991.1	0.0338983050847458	0.508474576271186	0.457627118644068	0	0.978473918497297
1195.9	4047.3	0.0338983050847458	0.559322033898305	0.406779661016949	0	0.989670905855277
1195.9	4103.6	0.0338983050847458	0.76271186440678	0.203389830508475	0	0.980444135587287
1195.9	4159.9	0.0169491525423729	0.813559322033898	0.152542372881356	0.0169491525423729	0.96123759704659
1195.9	4216.2	0	0.76271186440678	0	0.23728813559322	0.913121860565806
1195.9	4272.5	0	0.830508474576271	0	0.169491525423729	0.912948335986601
1195.9	4328.8	0.0338983050847458	0.76271186440678	0.186440677966102	0.0169491525423729	0.918465593736981
1212.1	2724.5	0	0	0	1	0.729375511025991
1212.1	2780.8	0	0	0	1	0.621135340118751
1212.1	2837.1	0	0.0169491525423729	0	0.983050847457627	0.67684738216098
1212.1	2893.4	0	0.0508474576271186	0.0169491525423729	0.932203389830508	0.724635863942901
1212.1	2949.7	0	0.0677966101694915	0.0338983050847458	0.898305084745763	0.805335653395109
1212.1	3005.9	0	0.0677966101694915	0.0338983050847458	0.898305084745763	0.842581956109591
1212.1	3062.2	0	0.0677966101694915	0.0847457627118644	0.847457627118644	0.887465210997024
1212.1	3118.6	0	0.0677966101694915	0.11864406779661	0.813559322033898	0.890123539553932
1212.1	3174.8	0.813559322033898	0.0677966101694915	0.11864406779661	0	0.897746423565952
1212.1	3231.2	0.966101694915254	0.0169491525423729	0.0169491525423729	0	0.871254165858855
1212.1	3287.4	0.983050847457627	0	0.0169491525423729	0	0.839381821416564
1212.1	3343.7	1	0	0	0	0.761437476265763
1212.1	3400	1	0	0	0	0.612646099453375
1212.1	3456.3	1	0	0	0	0.386760026377293
1212.1	3512.6	1	0	0	0	0.355713221267088
1212.1	3568.9	1	0	0	0	0.41746320028034
1212.1	3625.2	1	0	0	0	0.437065140769597
1212.1	3681.4	1	0	0	0	0.530222949400978
1212.1	3737.8	1	0	0	0	0.561304696105885
1212.1	3794.1	1	0	0	0	0.670153215678265
1212.1	3850.3	1	0	0	0	0.801405724314769
1212.1	3906.7	0.457627118644068	0.152542372881356	0.389830508474576	0	0.897036921706698
1212.1	3962.9	0.0508474576271186	0.491525423728814	0.457627118644068	0	0.944296415549302
1212.1	4019.2	0.0338983050847458	0.508474576271186	0.457627118644068	0	0.985849268390195
1212.1	4075.5	0.0338983050847458	0.559322033898305	0.406779661016949	0	0.986550302992909
1212.1	4131.8	0.0169491525423729	0.813559322033898	0.152542372881356	0.0169491525423729	0.965566229365183
1212.1	4188.1	0	0.76271186440678	0	0.23728813559322	0.928089443829252
1212.1	4244.4	0.0169491525423729	0.76271186440678	0	0.220338983050847	0.919231047643133
1212.1	4300.7	0	0.728813559322034	0	0.271186440677966	0.862765163748995
1212.1	4356.9	0.0338983050847458	0.76271186440678	0.203389830508475	0	0.465449157363216
1228.4	2696.3	0	0	0	1	0.716269715195402
1228.4	2752.7	0	0	0	1	0.663899380075555
1228.4	2808.9	0	0.0169491525423729	0	0.983050847457627	0.65618260346161
1228.4	2865.2	0	0.0508474576271186	0.0169491525423729	0.932203389830508	0.679740709029431
1228.4	2921.5	0	0.0508474576271186	0.0169491525423729	0.932203389830508	0.773038250752861
1228.4	2977.8	0	0.0677966101694915	0.0338983050847458	0.898305084745763	0.817471947572239
1228.4	3034.1	0	0.0677966101694915	0.0338983050847458	0.898305084745763	0.877896548516513
1228.4	3090.4	0	0.0677966101694915	0.101694915254237	0.830508474576271	0.889826014745027
1228.4	3146.7	0.796610169491525	0.0677966101694915	0.11864406779661	0.0169491525423729	0.903579631337932
1228.4	3203	0.966101694915254	0.0169491525423729	0.0169491525423729	0	0.865803382590031
1228.4	3259.3	0.966101694915254	0.0169491525423729	0.0169491525423729	0	0.844503295289979
1228.4	3315.6	1	0	0	0	0.794884264689853
1228.4	3371.8	1	0	0	0	0.641680281722699
1228.4	3428.2	1	0	0	0	0.502082963464762
1228.4	3484.4	1	0	0	0	0.34778587028897
1228.4	3540.8	1	0	0	0	0.35422757284023
1228.4	3597	1	0	0	0	0.374946563803902
1228.4	3653.3	1	0	0	0	0.432592413465848
1228.4	3709.6	1	0	0	0	0.488291986918247
1228.4	3765.9	1	0	0	0	0.59956619834157
1228.4	3822.2	1	0	0	0	0.736598755231934
1228.4	3878.5	1	0	0	0	0.847061149784113
1228.4	3934.8	0.305084745762712	0.271186440677966	0.423728813559322	0	0.920757807928774
1228.4	3991.1	0.0338983050847458	0.508474576271186	0.457627118644068	0	0.971198765614937
1228.4	4047.3	0.0338983050847458	0.525423728813559	0.440677966101695	0	0.990603771234422
1228.4	4103.6	0.0338983050847458	0.745762711864407	0.220338983050847	0	0.977187084218886
1228.4	4159.9	0.0169491525423729	0.898305084745763	0.0508474576271186	0.0338983050847458	0.952574590838962
1228.4	4216.2	0	0.76271186440678	0	0.23728813559322	0.930611500300925
1228.4	4272.5	0	0.745762711864407	0	0.254237288135593	0.908123565992736
1228.4	4328.8	0	0.949152542372881	0.0508474576271186	0	0.899788038354704
123.4	2696.3	0	0.728813559322034	0.0169491525423729	0.254237288135593	0.540885564260203
123.4	2752.7	0	0.76271186440678	0	0.23728813559322	0.830797141436045
123.4	2808.9	0	0.711864406779661	0	0.288135593220339	0.796852855812234
123.4	2865.2	0	0.305084745762712	0	0.694915254237288	0.782714488245589
123.4	2921.5	0	0.23728813559322	0	0.76271186440678	0.749788576771933
123.4	2977.8	0	0.423728813559322	0	0.576271186440678	0.815338381205681
123.4	3034.1	0	0.254237288135593	0	0.745762711864407	0.79516461187564
123.4	3090.4	0	0.542372881355932	0	0.457627118644068	0.796243619489
123.4	3146.7	0	0.525423728813559	0	0.474576271186441	0.820531775623393
123.4	3203	0	0.525423728813559	0	0.474576271186441	0.736353128805468
123.4	3259.3	0	0.542372881355932	0	0.457627118644068	0.829638294556831
123.4	3315.6	0	0.372881355932203	0	0.627118644067797	0.739364407971935
123.4	3371.8	0	0.728813559322034	0	0.271186440677966	0.790412035240345
123.4	3428.2	0	0.711864406779661	0	0.288135593220339	0.85383090133136
123.4	3484.4	0	0.542372881355932	0	0.457627118644068	0.886371382780236
123.4	3540.8	0	0.542372881355932	0	0.457627118644068	0.799080288444859
123.4	3597	0	0.508474576271186	0	0.491525423728814	0.807310796628261
123.4	3653.3	0	0.135593220338983	0	0.864406779661017	0.785866904575292
123.4	3709.6	0	0.728813559322034	0	0.271186440677966	0.852889571379727
123.4	3765.9	0	0.728813559322034	0	0.271186440677966	0.82834289887394
123.4	3822.2	0	0	0	1	0.739054395038818
123.4	3878.5	0	0.728813559322034	0	0.271186440677966	0.877232146720909
123.4	3934.8	0	0.542372881355932	0	0.457627118644068	0.798831881418333
123.4	3991.1	0	0.76271186440678	0	0.23728813559322	0.889863315470051
123.4	4047.3	0	0.728813559322034	0	0.271186440677966	0.894219301889895
123.4	4103.6	0	0.728813559322034	0	0.271186440677966	0.765323798643956
123.4	4159.9	0	0.728813559322034	0	0.271186440677966	0.906117606763504
123.4	4216.2	0	0.728813559322034	0	0.271186440677966	0.851613817935891
123.4	4272.5	0	0.728813559322034	0.0169491525423729	0.254237288135593	0.884350022548645
123.4	4328.8	0	0.728813559322034	0	0.271186440677966	0.688802860704023
1244.6	2724.5	0	0	0	1	0.749545774558275
1244.6	2780.8	0	0	0	1	0.602902170540269
1244.6	2837.1	0	0.0169491525423729	0	0.983050847457627	0.634171573075149
1244.6	2893.4	0	0.0508474576271186	0.0169491525423729	0.932203389830508	0.731098230971397
1244.6	2949.7	0	0.0677966101694915	0.0338983050847458	0.898305084745763	0.784676922001797
1244.6	3005.9	0	0.0677966101694915	0.0338983050847458	0.898305084745763	0.848741382126945
1244.6	3062.2	0	0.0677966101694915	0.0847457627118644	0.847457627118644	0.888558680438226
1244.6	3118.6	0.0847457627118644	0.0677966101694915	0.11864406779661	0.728813559322034	0.889649842299456
1244.6	3174.8	0.847457627118644	0.0677966101694915	0.0847457627118644	0	0.890355972310827
1244.6	3231.2	0.966101694915254	0.0169491525423729	0.0169491525423729	0	0.877346418340882
1244.6	3287.4	1	0	0	0	0.828250132190588
1244.6	3343.7	1	0	0	0	0.72728502887832
1244.6	3400	1	0	0	0	0.526719415617222
1244.6	3456.3	1	0	0	0	0.386201949664496
1244.6	3512.6	1	0	0	0	0.331862120351243
1244.6	3568.9	1	0	0	0	0.360817679366717
1244.6	3625.2	1	0	0	0	0.404480054713343
1244.6	3681.4	1	0	0	0	0.44888968161139
1244.6	3737.8	1	0	0	0	0.538567805340603
1244.6	3794.1	1	0	0	0	0.632319530207053
1244.6	3850.3	1	0	0	0	0.780347573093596
1244.6	3906.7	1	0	0	0	0.873197405399224
1244.6	3962.9	0.152542372881356	0.389830508474576	0.457627118644068	0	0.931554388593458
1244.6	4019.2	0.0338983050847458	0.491525423728814	0.474576271186441	0	0.986596267904978
1244.6	4075.5	0.0338983050847458	0.593220338983051	0.372881355932203	0	0.98295234757502
1244.6	4131.8	0.0169491525423729	0.779661016949153	0.186440677966102	0.0169491525423729	0.974829241980879
1244.6	4188.1	0	0.728813559322034	0	0.271186440677966	0.923441801255576
1244.6	4244.4	0	0.728813559322034	0	0.271186440677966	0.902447554950848
1244.6	4300.7	0	0.76271186440678	0	0.23728813559322	0.905616931645244
1260.9	2696.3	0	0	0	1	0.725632602247869
1260.9	2752.7	0	0	0	1	0.622629926985625
1260.9	2808.9	0	0.0169491525423729	0	0.983050847457627	0.607358890355718
1260.9	2865.2	0	0.0508474576271186	0.0169491525423729	0.932203389830508	0.664733544791123
1260.9	2921.5	0	0.0508474576271186	0.0169491525423729	0.932203389830508	0.748669836803795
1260.9	2977.8	0	0.0677966101694915	0.0338983050847458	0.898305084745763	0.795452130715705
1260.9	3034.1	0	0.0677966101694915	0.0338983050847458	0.898305084745763	0.867487376200853
1260.9	3090.4	0	0.0677966101694915	0.101694915254237	0.830508474576271	0.889117294620593
1260.9	3146.7	0.847457627118644	0.0677966101694915	0.0847457627118644	0	0.888546535471534
1260.9	3203	0.966101694915254	0.0169491525423729	0.0169491525423729	0	0.863618887314992
1260.9	3259.3	0.983050847457627	0	0.0169491525423729	0	0.839606482480093
1260.9	3315.6	1	0	0	0	0.773372805672325
1260.9	3371.8	1	0	0	0	0.600363972075335
1260.9	3428.2	1	0	0	0	0.441170399347484
1260.9	3484.4	1	0	0	0	0.288901391763615
1260.9	3540.8	1	0	0	0	0.32245623934561
1260.9	3597	1	0	0	0	0.369603958277771
1260.9	3653.3	1	0	0	0	0.381695692468678
1260.9	3709.6	1	0	0	0	0.452377707680165
1260.9	3765.9	1	0	0	0	0.506691546030204
1260.9	3822.2	1	0	0	0	0.688597961271669
1260.9	3878.5	1	0	0	0	0.82587079298349
1260.9	3934.8	0.440677966101695	0.152542372881356	0.406779661016949	0	0.896748988459337
1260.9	3991.1	0.0338983050847458	0.508474576271186	0.457627118644068	0	0.956241260497767
1260.9	4047.3	0.0338983050847458	0.525423728813559	0.440677966101695	0	0.988499332007119
1260.9	4103.6	0.0338983050847458	0.76271186440678	0.203389830508475	0	0.978041110752004
1260.9	4159.9	0.0169491525423729	0.88135593220339	0.0847457627118644	0.0169491525423729	0.952669350987903
1260.9	4216.2	0	0.76271186440678	0	0.23728813559322	0.922274099410538
1260.9	4272.5	0	0.728813559322034	0	0.271186440677966	0.892068853828632
1260.9	4328.8	0	0.728813559322034	0	0.271186440677966	0.89772093459705
1277.1	2724.5	0	0	0	1	0.707800542645244
1277.1	2780.8	0	0	0	1	0.592504735983783
1277.1	2837.1	0	0.0338983050847458	0	0.966101694915254	0.620986070105284
1277.1	2893.4	0	0.0508474576271186	0.0169491525423729	0.932203389830508	0.689382461493126
1277.1	2949.7	0	0.0677966101694915	0.0338983050847458	0.898305084745763	0.773551895677344
1277.1	3005.9	0	0.0677966101694915	0.0338983050847458	0.898305084745763	0.852461347490456
1277.1	3062.2	0	0.0677966101694915	0.0847457627118644	0.847457627118644	0.873923381639192
1277.1	3118.6	0	0.0677966101694915	0.101694915254237	0.830508474576271	0.882414419207247
1277.1	3174.8	0.847457627118644	0.0677966101694915	0.0847457627118644	0	0.887260183330559
1277.1	3231.2	0.966101694915254	0.0169491525423729	0.0169491525423729	0	0.862010833237658
1277.1	3287.4	1	0	0	0	0.809615121007619
1277.1	3343.7	1	0	0	0	0.673109878577519
1277.1	3400	1	0	0	0	0.458988074626945
1277.1	3456.3	1	0	0	0	0.331543089597652
1277.1	3512.6	1	0	0	0	0.309110731524244
1277.1	3568.9	1	0	0	0	0.319778061780773
1277.1	3625.2	1	0	0	0	0.282829299914489
1277.1	3681.4	1	0	0	0	0.472776150348981
1277.1	3737.8	1	0	0	0	0.437687905934991
1277.1	3794.1	1	0	0	0	0.583187530483193
1277.1	3850.3	1	0	0	0	0.7573678195917
1277.1	3906.7	1	0	0	0	0.858180952996562
1277.1	3962.9	0.135593220338983	0.389830508474576	0.474576271186441	0	0.920127265129622
1277.1	4019.2	0.0338983050847458	0.491525423728814	0.474576271186441	0	0.976464755722491
1277.1	4075.5	0.0338983050847458	0.677966101694915	0.288135593220339	0	0.982347519043648
1277.1	4131.8	0.0169491525423729	0.813559322033898	0.152542372881356	0.0169491525423729	0.972920361812637
1277.1	4188.1	0.0169491525423729	0.88135593220339	0	0.101694915254237	0.944366896816906
1277.1	4244.4	0	0.728813559322034	0	0.271186440677966	0.909480139181237
1277.1	4300.7	0	0.728813559322034	0	0.271186440677966	0.870776292791051
1293.4	2696.3	0	0	0	1	0.740037552593516
1293.4	2752.7	0	0	0	1	0.617303016574354
1293.4	2808.9	0	0.0169491525423729	0	0.983050847457627	0.575823222735095
1293.4	2865.2	0	0.0338983050847458	0	0.966101694915254	0.663472685548981
1293.4	2921.5	0	0.0508474576271186	0.0169491525423729	0.932203389830508	0.749821479992732
1293.4	2977.8	0	0.0677966101694915	0.0169491525423729	0.915254237288136	0.803057569464701
1293.4	3034.1	0	0.0677966101694915	0.0338983050847458	0.898305084745763	0.851709327414865
1293.4	3090.4	0	0.0677966101694915	0.0847457627118644	0.847457627118644	0.877267802353679
1293.4	3146.7	0.813559322033898	0.0677966101694915	0.0847457627118644	0.0338983050847458	0.877587353520928
1293.4	3203	0.966101694915254	0.0169491525423729	0.0169491525423729	0	0.877909594695308
1293.4	3259.3	1	0	0	0	0.826384503263258
1293.4	3315.6	1	0	0	0	0.737996095859703
1293.4	3371.8	1	0	0	0	0.541673868556523
1293.4	3428.2	1	0	0	0	0.400224973204566
1293.4	3484.4	1	0	0	0	0.252223498000782
1293.4	3540.8	1	0	0	0	0.280166746672916
1293.4	3597	1	0	0	0	0.316890567685211
1293.4	3653.3	1	0	0	0	0.367645166730556
1293.4	3709.6	1	0	0	0	0.440507515528329
1293.4	3765.9	1	0	0	0	0.486956688741753
1293.4	3822.2	1	0	0	0	0.696488646074157
1293.4	3878.5	1	0	0	0	0.802233922347042
1293.4	3934.8	1	0	0	0	0.870622308089061
1293.4	3991.1	0.0338983050847458	0.491525423728814	0.474576271186441	0	0.949141525669241
1293.4	4047.3	0.0338983050847458	0.508474576271186	0.457627118644068	0	0.98468073157266
1293.4	4103.6	0.0338983050847458	0.593220338983051	0.372881355932203	0	0.985079381122006
1293.4	4159.9	0.0169491525423729	0.813559322033898	0.152542372881356	0.0169491525423729	0.948629504708069
1293.4	4216.2	0	0.745762711864407	0	0.254237288135593	0.909631571483977
1293.4	4272.5	0	0.728813559322034	0	0.271186440677966	0.914011042188959
1293.4	4328.8	0.0338983050847458	0.745762711864407	0.0169491525423729	0.203389830508475	0.914863607375608
1309.6	2724.5	0	0	0	1	0.710024095823018
1309.6	2780.8	0	0	0	1	0.532523387144489
1309.6	2837.1	0	0.0169491525423729	0	0.983050847457627	0.625764574651904
1309.6	2893.4	0	0.0508474576271186	0.0169491525423729	0.932203389830508	0.678069546765992
1309.6	2949.7	0	0.0677966101694915	0.0169491525423729	0.915254237288136	0.768059047191404
1309.6	3005.9	0	0.0677966101694915	0.0338983050847458	0.898305084745763	0.819214301566156
1309.6	3062.2	0	0.0677966101694915	0.0338983050847458	0.898305084745763	0.871102516845234
1309.6	3118.6	0	0.0677966101694915	0.101694915254237	0.830508474576271	0.876578170367309
1309.6	3174.8	0.847457627118644	0.0677966101694915	0.0847457627118644	0	0.880722559926252
1309.6	3231.2	0.983050847457627	0	0.0169491525423729	0	0.851462985393943
1309.6	3287.4	1	0	0	0	0.781641743982115
1309.6	3343.7	1	0	0	0	0.598897881035954
1309.6	3400	1	0	0	0	0.456450500995689
1309.6	3456.3	1	0	0	0	0.304540673015564
1309.6	3512.6	1	0	0	0	0.255145001172768
1309.6	3568.9	1	0	0	0	0.268360110412923
1309.6	3625.2	1	0	0	0	0.285146883185305
1309.6	3681.4	1	0	0	0	0.369021137235309
1309.6	3737.8	1	0	0	0	0.413941044812289
1309.6	3794.1	1	0	0	0	0.610110302824502
1309.6	3850.3	1	0	0	0	0.748316892613863
1309.6	3906.7	1	0	0	0	0.840816297432664
1309.6	3962.9	0.338983050847458	0.186440677966102	0.474576271186441	0	0.910609333524515
1309.6	4019.2	0.0338983050847458	0.508474576271186	0.457627118644068	0	0.973811819543561
1309.6	4075.5	0.0338983050847458	0.559322033898305	0.406779661016949	0	0.986511568672875
1309.6	4131.8	0.0338983050847458	0.76271186440678	0.203389830508475	0	0.973048081444253
1309.6	4188.1	0	0.847457627118644	0	0.152542372881356	0.945344531698552
1309.6	4244.4	0	0.796610169491525	0	0.203389830508475	0.92815096981994
1309.6	4300.7	0	0.728813559322034	0	0.271186440677966	0.887511262698313
1309.6	4356.9	0	0.0508474576271186	0.0169491525423729	0.932203389830508	0.206324306494313
1325.9	2696.3	0	0	0	1	0.791495565277379
1325.9	2752.7	0	0	0	1	0.624480253930968
1325.9	2808.9	0	0	0	1	0.567705172385942
1325.9	2865.2	0	0.0338983050847458	0	0.966101694915254	0.640504345312664
1325.9	2921.5	0	0.0508474576271186	0.0169491525423729	0.932203389830508	0.728342406492437
1325.9	2977.8	0	0.0677966101694915	0.0169491525423729	0.915254237288136	0.793616128418263
1325.9	3034.1	0	0.0677966101694915	0.0338983050847458	0.898305084745763	0.852608674427371
1325.9	3090.4	0	0.0677966101694915	0.0847457627118644	0.847457627118644	0.874895184651501
1325.9	3146.7	0.525423728813559	0.0677966101694915	0.11864406779661	0.288135593220339	0.88632875837658
1325.9	3203	0.966101694915254	0.0169491525423729	0.0169491525423729	0	0.864800041873329
1325.9	3259.3	1	0	0	0	0.827822579615034
1325.9	3315.6	1	0	0	0	0.706110152371348
1325.9	3371.8	1	0	0	0	0.494463171563391
1325.9	3428.2	1	0	0	0	0.387191483531084
1325.9	3484.4	1	0	0	0	0.258785915752745
1325.9	3540.8	1	0	0	0	0.249888895739137
1325.9	3597	1	0	0	0	0.239958390519712
1325.9	3653.3	1	0	0	0	0.349806611323085
1325.9	3709.6	1	0	0	0	0.378545430507283
1325.9	3765.9	1	0	0	0	0.489766259244831
1325.9	3822.2	1	0	0	0	0.697345142099766
1325.9	3878.5	1	0	0	0	0.81654418229866
1325.9	3934.8	0.593220338983051	0.0847457627118644	0.322033898305085	0	0.881426618309361
1325.9	3991.1	0.0847457627118644	0.440677966101695	0.474576271186441	0	0.951962533981504
1325.9	4047.3	0.0338983050847458	0.559322033898305	0.406779661016949	0	0.985617784843126
1325.9	4103.6	0.0338983050847458	0.677966101694915	0.288135593220339	0	0.981241096729124
1325.9	4159.9	0.0169491525423729	0.813559322033898	0.152542372881356	0.0169491525423729	0.960007090080671
1325.9	4216.2	0	0.76271186440678	0	0.23728813559322	0.91041901103048
1325.9	4272.5	0	0.728813559322034	0	0.271186440677966	0.851180743827865
1325.9	4328.8	0.0169491525423729	0.796610169491525	0	0.186440677966102	0.852868883336293
1342.1	2724.5	0	0	0	1	0.696528111734029
1342.1	2780.8	0	0	0	1	0.573743376107288
1342.1	2837.1	0	0	0	1	0.610477650051932
1342.1	2893.4	0	0.0508474576271186	0.0169491525423729	0.932203389830508	0.67030047050486
1342.1	2949.7	0	0.0508474576271186	0.0169491525423729	0.932203389830508	0.740463191319384
1342.1	3005.9	0	0.0677966101694915	0.0338983050847458	0.898305084745763	0.822189004825377
1342.1	3062.2	0	0.0677966101694915	0.0338983050847458	0.898305084745763	0.876593204862322
1342.1	3118.6	0	0.0677966101694915	0.101694915254237	0.830508474576271	0.889516903655296
1342.1	3174.8	0.847457627118644	0.0677966101694915	0.0847457627118644	0	0.881849722644424
1342.1	3231.2	0.983050847457627	0	0.0169491525423729	0	0.853370655578551
1342.1	3287.4	1	0	0	0	0.782010955705904
1342.1	3343.7	1	0	0	0	0.581715690508675
1342.1	3400	1	0	0	0	0.357952841832947
1342.1	3456.3	1	0	0	0	0.28906030429628
1342.1	3512.6	1	0	0	0	0.291644824974002
1342.1	3568.9	1	0	0	0	0.243510353800507
1342.1	3625.2	1	0	0	0	0.282086341303919
1342.1	3681.4	1	0	0	0	0.295124770537928
1342.1	3737.8	1	0	0	0	0.410368995106305
1342.1	3794.1	1	0	0	0	0.60819557736337
1342.1	3850.3	1	0	0	0	0.735177509319569
1342.1	3906.7	1	0	0	0	0.849962358276082
1342.1	3962.9	0.355932203389831	0.169491525423729	0.474576271186441	0	0.915229309552248
1342.1	4019.2	0.0338983050847458	0.559322033898305	0.406779661016949	0	0.973330846825586
1342.1	4075.5	0.0338983050847458	0.677966101694915	0.288135593220339	0	0.982542995660437
1342.1	4131.8	0.0169491525423729	0.796610169491525	0.169491525423729	0.0169491525423729	0.965677774030489
1342.1	4188.1	0.0169491525423729	0.898305084745763	0.0169491525423729	0.0677966101694915	0.94038474851241
1342.1	4244.4	0	0.76271186440678	0	0.23728813559322	0.917981289750789
1342.1	4300.7	0	0.728813559322034	0	0.271186440677966	0.902882202945238
1342.1	4356.9	0	0.76271186440678	0	0.23728813559322	0.395250692107685
1358.4	2696.3	0	0	0	1	0.747344307425976
1358.4	2752.7	0	0	0	1	0.599932158657266
1358.4	2808.9	0	0	0	1	0.573640585016655
1358.4	2865.2	0	0.0169491525423729	0	0.983050847457627	0.622196725798115
1358.4	2921.5	0	0.0508474576271186	0.0169491525423729	0.932203389830508	0.696940212127077
1358.4	2977.8	0	0.0677966101694915	0.0338983050847458	0.898305084745763	0.792987782877399
1358.4	3034.1	0	0.0677966101694915	0.0338983050847458	0.898305084745763	0.854743082685935
1358.4	3090.4	0	0.0677966101694915	0.101694915254237	0.830508474576271	0.877275950531335
1358.4	3146.7	0.830508474576271	0.0677966101694915	0.101694915254237	0	0.89239033327594
1358.4	3203	0.966101694915254	0.0169491525423729	0.0169491525423729	0	0.879313575081673
1358.4	3259.3	1	0	0	0	0.812955845552401
1358.4	3315.6	1	0	0	0	0.667654227047764
1358.4	3371.8	1	0	0	0	0.433941031011661
1358.4	3428.2	1	0	0	0	0.321281420335427
1358.4	3484.4	1	0	0	0	0.304755866727201
1358.4	3540.8	1	0	0	0	0.240216304683506
1358.4	3597	1	0	0	0	0.270008768765051
1358.4	3653.3	1	0	0	0	0.300432435079472
1358.4	3709.6	1	0	0	0	0.360557254865227
1358.4	3765.9	1	0	0	0	0.48146877384494
1358.4	3822.2	1	0	0	0	0.674209460521445
1358.4	3878.5	1	0	0	0	0.808189184225265
1358.4	3934.8	0.559322033898305	0.0847457627118644	0.355932203389831	0	0.885299843080983
1358.4	3991.1	0.0508474576271186	0.474576271186441	0.474576271186441	0	0.94795904686809
1358.4	4047.3	0.0338983050847458	0.559322033898305	0.406779661016949	0	0.985163275539007
1358.4	4103.6	0.0338983050847458	0.677966101694915	0.288135593220339	0	0.979806406146152
1358.4	4159.9	0.0169491525423729	0.813559322033898	0.152542372881356	0.0169491525423729	0.950059572876325
1358.4	4216.2	0	0.76271186440678	0	0.23728813559322	0.927147829020645
1358.4	4272.5	0	0.728813559322034	0	0.271186440677966	0.856252940719843
1358.4	4328.8	0	0.728813559322034	0	0.271186440677966	0.853527277407957
1374.6	2724.5	0	0	0	1	0.697127682304986
1374.6	2780.8	0	0	0	1	0.581805534593859
1374.6	2837.1	0	0	0	1	0.583697313542735
1374.6	2893.4	0	0.0338983050847458	0	0.966101694915254	0.675954565346248
1374.6	2949.7	0	0.0677966101694915	0.0169491525423729	0.915254237288136	0.763597054085635
1374.6	3005.9	0	0.0677966101694915	0.0338983050847458	0.898305084745763	0.818248315915463
1374.6	3062.2	0	0.0677966101694915	0.0847457627118644	0.847457627118644	0.877861017748092
1374.6	3118.6	0	0.0677966101694915	0.101694915254237	0.830508474576271	0.903344821784673
1374.6	3174.8	0.847457627118644	0.0677966101694915	0.0847457627118644	0	0.898714311559196
1374.6	3231.2	0.983050847457627	0	0.0169491525423729	0	0.850001295405272
1374.6	3287.4	1	0	0	0	0.76895841308981
1374.6	3343.7	1	0	0	0	0.590114585037767
1374.6	3400	1	0	0	0	0.359792268441564
1374.6	3456.3	1	0	0	0	0.296786580855849
1374.6	3512.6	1	0	0	0	0.280980146237894
1374.6	3568.9	1	0	0	0	0.267250610108399
1374.6	3625.2	1	0	0	0	0.302104663860537
1374.6	3681.4	1	0	0	0	0.301879141433804
1374.6	3737.8	1	0	0	0	0.395674942056765
1374.6	3794.1	1	0	0	0	0.579396216362108
1374.6	3850.3	1	0	0	0	0.747953277980515
1374.6	3906.7	1	0	0	0	0.845985056681912
1374.6	3962.9	0.406779661016949	0.169491525423729	0.423728813559322	0	0.921013924248359
1374.6	4019.2	0.0338983050847458	0.542372881355932	0.423728813559322	0	0.970357875367248
1374.6	4075.5	0.0338983050847458	0.677966101694915	0.288135593220339	0	0.981831384245989
1374.6	4131.8	0.0169491525423729	0.796610169491525	0.169491525423729	0.0169491525423729	0.972297811195419
1374.6	4188.1	0.0169491525423729	0.88135593220339	0	0.101694915254237	0.944296526394188
1374.6	4244.4	0.0169491525423729	0.898305084745763	0	0.0847457627118644	0.934847750233673
1374.6	4300.7	0	0.745762711864407	0	0.254237288135593	0.87620822963555
139.6	2724.5	0	0.728813559322034	0	0.271186440677966	0.630742044740945
139.6	2780.8	0	0.728813559322034	0	0.271186440677966	0.867098780877437
139.6	2837.1	0	0.559322033898305	0	0.440677966101695	0.856251694836289
139.6	2893.4	0	0.728813559322034	0	0.271186440677966	0.821869983316174
139.6	2949.7	0	0	0	1	0.723316951002952
139.6	3005.9	0	0	0	1	0.666300938568697
139.6	3062.2	0	0.677966101694915	0	0.322033898305085	0.806237633109457
139.6	3118.6	0	0.542372881355932	0	0.457627118644068	0.831016025514833
139.6	3174.8	0	0	0	1	0.764781102016157
139.6	3231.2	0	0.203389830508475	0	0.796610169491525	0.864111085486385
139.6	3287.4	0	0.389830508474576	0	0.610169491525424	0.80887521842799
139.6	3343.7	0	0.728813559322034	0	0.271186440677966	0.909786688598034
139.6	3400	0	0.542372881355932	0	0.457627118644068	0.838362828789018
139.6	3456.3	0	0.610169491525424	0	0.389830508474576	0.857324329595813
139.6	3512.6	0	0	0	1	0.748896472884853
139.6	3568.9	0	0.389830508474576	0	0.610169491525424	0.76631596780241
139.6	3625.2	0	0	0	1	0.788378048124995
139.6	3681.4	0	0	0	1	0.811726001754976
139.6	3737.8	0	0.76271186440678	0	0.23728813559322	0.888681726836339
139.6	3794.1	0	0.0847457627118644	0	0.915254237288136	0.853256322409011
139.6	3850.3	0	0.728813559322034	0	0.271186440677966	0.861701187238174
139.6	3906.7	0	0.76271186440678	0	0.23728813559322	0.896292895454311
139.6	3962.9	0	0.711864406779661	0	0.288135593220339	0.765131997700278
139.6	4019.2	0	0.728813559322034	0	0.271186440677966	0.833485695275632
139.6	4075.5	0.0169491525423729	0.76271186440678	0	0.220338983050847	0.928217760403022
139.6	4131.8	0	0.728813559322034	0	0.271186440677966	0.738204446146899
139.6	4188.1	0	0.728813559322034	0	0.271186440677966	0.86123514463833
139.6	4244.4	0	0.728813559322034	0	0.271186440677966	0.826126579490938
139.6	4300.7	0.101694915254237	0.796610169491525	0.0677966101694915	0.0338983050847458	0.965068154260955
139.6	4356.9	0.0169491525423729	0.813559322033898	0.152542372881356	0.0169491525423729	0.427698431057223
1390.9	2696.3	0	0	0	1	0.711050089685809
1390.9	2752.7	0	0	0	1	0.632281955262908
1390.9	2808.9	0	0	0	1	0.560065938769323
1390.9	2865.2	0	0	0	1	0.601103747434062
1390.9	2921.5	0	0.0508474576271186	0.0169491525423729	0.932203389830508	0.698354263096258
1390.9	2977.8	0	0.0677966101694915	0.0169491525423729	0.915254237288136	0.796042665130397
1390.9	3034.1	0	0.0677966101694915	0.0847457627118644	0.847457627118644	0.860746193082832
1390.9	3090.4	0	0.0677966101694915	0.101694915254237	0.830508474576271	0.885383510317243
1390.9	3146.7	0.745762711864407	0.0677966101694915	0.11864406779661	0.0677966101694915	0.896571201505248
1390.9	3203	0.966101694915254	0.0169491525423729	0.0169491525423729	0	0.877879689682724
1390.9	3259.3	1	0	0	0	0.818665615897766
1390.9	3315.6	1	0	0	0	0.633300483937099
1390.9	3371.8	1	0	0	0	0.426180379450862
1390.9	3428.2	1	0	0	0	0.373597865752021
1390.9	3484.4	1	0	0	0	0.34495277373298
1390.9	3540.8	1	0	0	0	0.301980103193632
1390.9	3597	1	0	0	0	0.290785293832126
1390.9	3653.3	1	0	0	0	0.342755723146231
1390.9	3709.6	1	0	0	0	0.355848804728069
1390.9	3765.9	1	0	0	0	0.478311149959043
1390.9	3822.2	1	0	0	0	0.686250356376034
1390.9	3878.5	1	0	0	0	0.782479819417818
1390.9	3934.8	0.661016949152542	0.101694915254237	0.23728813559322	0	0.884883461283539
1390.9	3991.1	0.0338983050847458	0.491525423728814	0.474576271186441	0	0.958977076249697
1390.9	4047.3	0.0338983050847458	0.559322033898305	0.406779661016949	0	0.986878296929063
1390.9	4103.6	0.0338983050847458	0.745762711864407	0.220338983050847	0	0.980459635329231
1390.9	4159.9	0.0169491525423729	0.813559322033898	0.152542372881356	0.0169491525423729	0.958257547157686
1390.9	4216.2	0	0.76271186440678	0	0.23728813559322	0.923069198901834
1390.9	4272.5	0	0.728813559322034	0	0.271186440677966	0.867545997846305
1390.9	4328.8	0	0.76271186440678	0	0.23728813559322	0.865944877398641
1407.1	2724.5	0	0	0	1	0.676018252616419
1407.1	2780.8	0	0	0	1	0.576991410692914
1407.1	2837.1	0	0	0	1	0.57920188983886
1407.1	2893.4	0	0.0169491525423729	0	0.983050847457627	0.620908846671117
1407.1	2949.7	0	0.0508474576271186	0.0169491525423729	0.932203389830508	0.752762513331578
1407.1	3005.9	0	0.0677966101694915	0.0169491525423729	0.915254237288136	0.816255919833255
1407.1	3062.2	0	0.0677966101694915	0.0847457627118644	0.847457627118644	0.876370750330927
1407.1	3118.6	0	0.0677966101694915	0.101694915254237	0.830508474576271	0.888201772186701
1407.1	3174.8	0.847457627118644	0.0677966101694915	0.0847457627118644	0	0.891944248573187
1407.1	3231.2	0.983050847457627	0	0.0169491525423729	0	0.851701299020508
1407.1	3287.4	1	0	0	0	0.742380880905621
1407.1	3343.7	1	0	0	0	0.559084168311209
1407.1	3400	1	0	0	0	0.33199401556992
1407.1	3456.3	1	0	0	0	0.393287178506655
1407.1	3512.6	1	0	0	0	0.315836034504863
1407.1	3568.9	1	0	0	0	0.334298447312702
1407.1	3625.2	1	0	0	0	0.290575497886884
1407.1	3681.4	1	0	0	0	0.335799921422209
1407.1	3737.8	1	0	0	0	0.423446534997271
1407.1	3794.1	1	0	0	0	0.589179531116607
1407.1	3850.3	1	0	0	0	0.740597726729478
1407.1	3906.7	1	0	0	0	0.85659335435968
1407.1	3962.9	0.271186440677966	0.271186440677966	0.457627118644068	0	0.922280604505316
1407.1	4019.2	0.0338983050847458	0.525423728813559	0.440677966101695	0	0.974369250305159
1407.1	4075.5	0.0338983050847458	0.610169491525424	0.355932203389831	0	0.985205874673456
1407.1	4131.8	0.0338983050847458	0.76271186440678	0.203389830508475	0	0.976324619732843
1407.1	4188.1	0.0169491525423729	0.796610169491525	0.135593220338983	0.0508474576271186	0.948196461234
1407.1	4244.4	0	0.76271186440678	0	0.23728813559322	0.917817262119016
1407.1	4300.7	0	0.728813559322034	0	0.271186440677966	0.85802343365059
1423.4	2696.3	0	0	0	1	0.736209529721231
1423.4	2752.7	0	0	0	1	0.607459631977887
1423.4	2808.9	0	0	0	1	0.539513596053344
1423.4	2865.2	0	0	0	1	0.594991154756593
1423.4	2921.5	0	0.0508474576271186	0.0169491525423729	0.932203389830508	0.688695993357045
1423.4	2977.8	0	0.0677966101694915	0.0169491525423729	0.915254237288136	0.776789160648641
1423.4	3034.1	0	0.0677966101694915	0.0169491525423729	0.915254237288136	0.852666502288078
1423.4	3090.4	0	0.0677966101694915	0.0847457627118644	0.847457627118644	0.885395189748537
1423.4	3146.7	0.76271186440678	0.0677966101694915	0.11864406779661	0.0508474576271186	0.889756610322647
1423.4	3203	0.966101694915254	0.0169491525423729	0.0169491525423729	0	0.882869934706093
1423.4	3259.3	1	0	0	0	0.829877069351226
1423.4	3315.6	1	0	0	0	0.667658763423756
1423.4	3371.8	1	0	0	0	0.449762798396452
1423.4	3428.2	1	0	0	0	0.401644658788941
1423.4	3484.4	1	0	0	0	0.391547547688021
1423.4	3540.8	1	0	0	0	0.281716773846058
1423.4	3597	1	0	0	0	0.371938544000527
1423.4	3653.3	1	0	0	0	0.390888392479156
1423.4	3709.6	1	0	0	0	0.371448202086198
1423.4	3765.9	1	0	0	0	0.521953910884715
1423.4	3822.2	1	0	0	0	0.65325877972431
1423.4	3878.5	1	0	0	0	0.80138102348867
1423.4	3934.8	0.457627118644068	0.152542372881356	0.389830508474576	0	0.910959306202963
1423.4	3991.1	0.0338983050847458	0.491525423728814	0.474576271186441	0	0.946059992176107
1423.4	4047.3	0.0338983050847458	0.559322033898305	0.406779661016949	0	0.976962716717459
1423.4	4103.6	0.0338983050847458	0.745762711864407	0.220338983050847	0	0.980826165216584
1423.4	4159.9	0.0169491525423729	0.813559322033898	0.152542372881356	0.0169491525423729	0.959935986122314
1423.4	4216.2	0	0.76271186440678	0	0.23728813559322	0.941804962170391
1423.4	4272.5	0	0.76271186440678	0	0.23728813559322	0.894571676431001
1423.4	4328.8	0	0.76271186440678	0	0.23728813559322	0.862114394043564
1439.6	2724.5	0	0	0	1	0.651356496203429
1439.6	2780.8	0	0	0	1	0.590913504996283
1439.6	2837.1	0	0	0	1	0.577433462327416
1439.6	2893.4	0	0	0	1	0.65828002427902
1439.6	2949.7	0	0.0508474576271186	0.0169491525423729	0.932203389830508	0.742284521455529
1439.6	3005.9	0	0.0677966101694915	0.0169491525423729	0.915254237288136	0.813341098375623
1439.6	3062.2	0	0.0677966101694915	0.0338983050847458	0.898305084745763	0.865079229777311
1439.6	3118.6	0	0.0677966101694915	0.101694915254237	0.830508474576271	0.897131289202647
1439.6	3174.8	0.847457627118644	0.0677966101694915	0.0847457627118644	0	0.885557211323107
1439.6	3231.2	0.983050847457627	0	0.0169491525423729	0	0.867826634243728
1439.6	3287.4	1	0	0	0	0.780409131844882
1439.6	3343.7	1	0	0	0	0.604849301426879
1439.6	3400	1	0	0	0	0.427783573728417
1439.6	3456.3	1	0	0	0	0.48921819450609
1439.6	3512.6	1	0	0	0	0.399974588456665
1439.6	3568.9	1	0	0	0	0.314188134868609
1439.6	3625.2	1	0	0	0	0.281557262393937
1439.6	3681.4	1	0	0	0	0.377763445332271
1439.6	3737.8	1	0	0	0	0.453771785275761
1439.6	3794.1	1	0	0	0	0.587154718798627
1439.6	3850.3	1	0	0	0	0.749305387167418
1439.6	3906.7	1	0	0	0	0.843099867976262
1439.6	3962.9	0.169491525423729	0.355932203389831	0.474576271186441	0	0.948828708000388
1439.6	4019.2	0.0338983050847458	0.491525423728814	0.474576271186441	0	0.973481526613162
1439.6	4075.5	0.0338983050847458	0.610169491525424	0.355932203389831	0	0.981488626391658
1439.6	4131.8	0.0338983050847458	0.76271186440678	0.203389830508475	0	0.973045065142414
1439.6	4188.1	0.0169491525423729	0.813559322033898	0.152542372881356	0.0169491525423729	0.954598114578068
1439.6	4244.4	0	0.76271186440678	0	0.23728813559322	0.930648725678281
1439.6	4300.7	0	0.728813559322034	0	0.271186440677966	0.875398873046201
1455.9	2696.3	0	0	0	1	0.721178226696914
1455.9	2752.7	0	0	0	1	0.595846889650299
1455.9	2808.9	0	0	0	1	0.553441672550711
1455.9	2865.2	0	0.0169491525423729	0	0.983050847457627	0.603781861927823
1455.9	2921.5	0	0.0508474576271186	0.0169491525423729	0.932203389830508	0.700234333338714
1455.9	2977.8	0	0.0677966101694915	0.0169491525423729	0.915254237288136	0.782693211945431
1455.9	3034.1	0	0.0677966101694915	0.0169491525423729	0.915254237288136	0.844573346399434
1455.9	3090.4	0	0.0677966101694915	0.0847457627118644	0.847457627118644	0.883244082363512
1455.9	3146.7	0.152542372881356	0.0677966101694915	0.11864406779661	0.661016949152542	0.889040360349535
1455.9	3203	0.966101694915254	0.0169491525423729	0.0169491525423729	0	0.895898188625601
1455.9	3259.3	0.983050847457627	0	0.0169491525423729	0	0.850000025740762
1455.9	3315.6	1	0	0	0	0.73409462647251
1455.9	3371.8	1	0	0	0	0.561922770338489
1455.9	3428.2	1	0	0	0	0.538778890975436
1455.9	3484.4	1	0	0	0	0.515101979623538
1455.9	3540.8	1	0	0	0	0.368578708340128
1455.9	3597	1	0	0	0	0.380745864978096
1455.9	3653.3	1	0	0	0	0.381728678668051
1455.9	3709.6	1	0	0	0	0.455836119690382
1455.9	3765.9	1	0	0	0	0.522456964024293
1455.9	3822.2	1	0	0	0	0.67837356483299
1455.9	3878.5	1	0	0	0	0.817900100644842
1455.9	3934.8	0.474576271186441	0.152542372881356	0.372881355932203	0	0.90272050340949
1455.9	3991.1	0.203389830508475	0.322033898305085	0.474576271186441	0	0.953826421313934
1455.9	4047.3	0.0338983050847458	0.559322033898305	0.406779661016949	0	0.981747158126518
1455.9	4103.6	0.0338983050847458	0.610169491525424	0.355932203389831	0	0.983342540657313
1455.9	4159.9	0.0169491525423729	0.813559322033898	0.152542372881356	0.0169491525423729	0.956981341139015
1455.9	4216.2	0	0.864406779661017	0.0847457627118644	0.0508474576271186	0.923937967735489
1455.9	4272.5	0	0.76271186440678	0	0.23728813559322	0.883210986886965
1455.9	4328.8	0	0.728813559322034	0	0.271186440677966	0.81588863844923
1472.1	2668.2	0	0	0	1	0
1472.1	2724.5	0	0	0	1	0.62443858978101
1472.1	2780.8	0	0	0	1	0.570160473778631
1472.1	2837.1	0	0	0	1	0.526303484964312
1472.1	2893.4	0	0.0169491525423729	0	0.983050847457627	0.62143912805801
1472.1	2949.7	0	0.0508474576271186	0.0169491525423729	0.932203389830508	0.755781052955165
1472.1	3005.9	0	0.0677966101694915	0.0169491525423729	0.915254237288136	0.810156390826592
1472.1	3062.2	0	0.0677966101694915	0.0169491525423729	0.915254237288136	0.855440436866154
1472.1	3118.6	0	0.0677966101694915	0.101694915254237	0.830508474576271	0.893313747316547
1472.1	3174.8	0.847457627118644	0.0677966101694915	0.0847457627118644	0	0.89161562588054
1472.1	3231.2	0.966101694915254	0.0169491525423729	0.0169491525423729	0	0.873442993808672
1472.1	3287.4	1	0	0	0	0.812472933878922
1472.1	3343.7	1	0	0	0	0.705840531971673
1472.1	3400	1	0	0	0	0.626580646519449
1472.1	3456.3	1	0	0	0	0.562856151436206
1472.1	3512.6	1	0	0	0	0.426343295803652
1472.1	3568.9	1	0	0	0	0.392811982406431
1472.1	3625.2	1	0	0	0	0.37481830387762
1472.1	3681.4	1	0	0	0	0.458727444721019
1472.1	3737.8	1	0	0	0	0.501811334886937
1472.1	3794.1	1	0	0	0	0.63406344346324
1472.1	3850.3	1	0	0	0	0.764600254696676
1472.1	3906.7	1	0	0	0	0.838556063216922
1472.1	3962.9	0.0508474576271186	0.474576271186441	0.474576271186441	0	0.951577683203183
1472.1	4019.2	0.0338983050847458	0.491525423728814	0.474576271186441	0	0.965412252020308
1472.1	4075.5	0.0338983050847458	0.610169491525424	0.355932203389831	0	0.984260870948569
1472.1	4131.8	0.0169491525423729	0.76271186440678	0.203389830508475	0.0169491525423729	0.973539618377998
1472.1	4188.1	0.0169491525423729	0.847457627118644	0.11864406779661	0.0169491525423729	0.951112231085876
1472.1	4244.4	0	0.76271186440678	0	0.23728813559322	0.916070745454399
1472.1	4300.7	0	0.728813559322034	0	0.271186440677966	0.866291118077504
1472.1	4356.9	0	0.542372881355932	0	0.457627118644068	0.497406587745212
1488.4	2696.3	0	0	0	1	0.583497534828414
1488.4	2752.7	0	0	0	1	0.603086974357157
1488.4	2808.9	0	0	0	1	0.551004540836277
1488.4	2865.2	0	0	0	1	0.610733726697737
1488.4	2921.5	0	0.0508474576271186	0.0169491525423729	0.932203389830508	0.694546330753616
1488.4	2977.8	0	0.0677966101694915	0.0169491525423729	0.915254237288136	0.776020495816875
1488.4	3034.1	0	0.0677966101694915	0.0169491525423729	0.915254237288136	0.820567813034849
1488.4	3090.4	0	0.0677966101694915	0.0338983050847458	0.898305084745763	0.868797628050018
1488.4	3146.7	0.169491525423729	0.0677966101694915	0.11864406779661	0.644067796610169	0.895848990599942
1488.4	3203	0.915254237288136	0.0508474576271186	0.0338983050847458	0	0.893806803112956
1488.4	3259.3	0.983050847457627	0	0.0169491525423729	0	0.862434664380906
1488.4	3315.6	1	0	0	0	0.805615677259736
1488.4	3371.8	1	0	0	0	0.694840791778187
1488.4	3428.2	1	0	0	0	0.667226834931152
1488.4	3484.4	1	0	0	0	0.595970018325759
1488.4	3540.8	1	0	0	0	0.492856490436316
1488.4	3597	1	0	0	0	0.415724067291244
1488.4	3653.3	1	0	0	0	0.430493657188872
1488.4	3709.6	1	0	0	0	0.541032702246768
1488.4	3765.9	1	0	0	0	0.606288503281056
1488.4	3822.2	1	0	0	0	0.685623697313226
1488.4	3878.5	1	0	0	0	0.815647137532956
1488.4	3934.8	0.440677966101695	0.152542372881356	0.406779661016949	0	0.910769085921043
1488.4	3991.1	0.0338983050847458	0.491525423728814	0.474576271186441	0	0.964165328443456
1488.4	4047.3	0.0338983050847458	0.559322033898305	0.406779661016949	0	0.984535318996573
1488.4	4103.6	0.0338983050847458	0.728813559322034	0.23728813559322	0	0.980915758643787
1488.4	4159.9	0.0169491525423729	0.813559322033898	0.152542372881356	0.0169491525423729	0.95888226220449
1488.4	4216.2	0.0169491525423729	0.898305084745763	0	0.0847457627118644	0.943665926402402
1488.4	4272.5	0	0.728813559322034	0	0.271186440677966	0.885504125158437
1488.4	4328.8	0.0169491525423729	0.745762711864407	0	0.23728813559322	0.911114232401033
1504.6	2724.5	0	0	0	1	0.565974415254445
1504.6	2780.8	0	0	0	1	0.592336616254909
1504.6	2837.1	0	0	0	1	0.569202825787004
1504.6	2893.4	0	0	0	1	0.649333667459688
1504.6	2949.7	0	0.0508474576271186	0.0169491525423729	0.932203389830508	0.737371970537711
1504.6	3005.9	0	0.0677966101694915	0.0169491525423729	0.915254237288136	0.799938935289388
1504.6	3062.2	0	0.0677966101694915	0.0169491525423729	0.915254237288136	0.853064288214182
1504.6	3118.6	0	0.0677966101694915	0.101694915254237	0.830508474576271	0.888466973063633
1504.6	3174.8	0.576271186440678	0.0677966101694915	0.101694915254237	0.254237288135593	0.902107967380884
1504.6	3231.2	0.966101694915254	0.0169491525423729	0.0169491525423729	0	0.890072675673927
1504.6	3287.4	1	0	0	0	0.838799481528517
1504.6	3343.7	1	0	0	0	0.759104865657174
1504.6	3400	1	0	0	0	0.720073815115795
1504.6	3456.3	1	0	0	0	0.646195787470902
1504.6	3512.6	1	0	0	0	0.614529640814386
1504.6	3568.9	1	0	0	0	0.479047328340285
1504.6	3625.2	1	0	0	0	0.481956222309913
1504.6	3681.4	1	0	0	0	0.507452027252608
1504.6	3737.8	1	0	0	0	0.564373287976643
1504.6	3794.1	1	0	0	0	0.64014685690696
1504.6	3850.3	1	0	0	0	0.768343218971288
1504.6	3906.7	1	0	0	0	0.861675458231893
1504.6	3962.9	0.23728813559322	0.288135593220339	0.474576271186441	0	0.944970505689789
1504.6	4019.2	0.0338983050847458	0.491525423728814	0.474576271186441	0	0.963239311602767
1504.6	4075.5	0.0338983050847458	0.576271186440678	0.389830508474576	0	0.987438469432496
1504.6	4131.8	0.0338983050847458	0.76271186440678	0.203389830508475	0	0.975833673588005
1504.6	4188.1	0.0169491525423729	0.813559322033898	0.152542372881356	0.0169491525423729	0.953638972078087
1504.6	4244.4	0	0.76271186440678	0	0.23728813559322	0.918613782626304
1504.6	4300.7	0	0.728813559322034	0	0.271186440677966	0.887602414735304
1520.9	2696.3	0	0	0	1	0.589627031999539
1520.9	2752.7	0	0	0	1	0.600036298992363
1520.9	2808.9	0	0	0	1	0.570803920893166
1520.9	2865.2	0	0	0	1	0.6159730322308
1520.9	2921.5	0	0.0338983050847458	0.0169491525423729	0.949152542372881	0.679055519183958
1520.9	2977.8	0	0.0677966101694915	0.0169491525423729	0.915254237288136	0.762249140297466
1520.9	3034.1	0	0.0677966101694915	0.0169491525423729	0.915254237288136	0.827786192326223
1520.9	3090.4	0	0.0677966101694915	0.0338983050847458	0.898305084745763	0.878262923235319
1520.9	3146.7	0	0.0677966101694915	0.101694915254237	0.830508474576271	0.894830536182427
1520.9	3203	0.847457627118644	0.0677966101694915	0.0847457627118644	0	0.905938708204152
1520.9	3259.3	0.983050847457627	0	0.0169491525423729	0	0.865983595078993
1520.9	3315.6	1	0	0	0	0.822746683403691
1520.9	3371.8	1	0	0	0	0.763725137063096
1520.9	3428.2	1	0	0	0	0.734007168812184
1520.9	3484.4	1	0	0	0	0.686461066453032
1520.9	3540.8	1	0	0	0	0.597498001957684
1520.9	3597	1	0	0	0	0.493476013332544
1520.9	3653.3	1	0	0	0	0.529746135544694
1520.9	3709.6	1	0	0	0	0.575479982787242
1520.9	3765.9	1	0	0	0	0.640632275434733
1520.9	3822.2	1	0	0	0	0.746255617351373
1520.9	3878.5	1	0	0	0	0.84481337525982
1520.9	3934.8	0.525423728813559	0.101694915254237	0.372881355932203	0	0.900474480421765
1520.9	3991.1	0.0338983050847458	0.491525423728814	0.474576271186441	0	0.973568998430019
1520.9	4047.3	0.0338983050847458	0.542372881355932	0.423728813559322	0	0.984065592098798
1520.9	4103.6	0.0338983050847458	0.677966101694915	0.288135593220339	0	0.982092383255536
1520.9	4159.9	0.0169491525423729	0.813559322033898	0.152542372881356	0.0169491525423729	0.965734835755739
1520.9	4216.2	0	0.76271186440678	0	0.23728813559322	0.935094147526337
1520.9	4272.5	0	0.728813559322034	0	0.271186440677966	0.905935516542342
1520.9	4328.8	0	0.728813559322034	0	0.271186440677966	0.893817665294504
1537.1	2724.5	0	0	0	1	0.609338476667448
1537.1	2780.8	0	0	0	1	0.559494494367066
1537.1	2837.1	0	0	0	1	0.570540581248602
1537.1	2893.4	0	0	0	1	0.634859644081489
1537.1	2949.7	0	0.0508474576271186	0.0169491525423729	0.932203389830508	0.748616652528555
1537.1	3005.9	0	0.0677966101694915	0.0169491525423729	0.915254237288136	0.811416516767289
1537.1	3062.2	0	0.0677966101694915	0.0169491525423729	0.915254237288136	0.848076923161493
1537.1	3118.6	0	0.0677966101694915	0.0847457627118644	0.847457627118644	0.886890337552682
1537.1	3174.8	0.101694915254237	0.0677966101694915	0.11864406779661	0.711864406779661	0.900284612296459
1537.1	3231.2	0.966101694915254	0.0169491525423729	0.0169491525423729	0	0.899042063602535
1537.1	3287.4	1	0	0	0	0.848012412604057
1537.1	3343.7	1	0	0	0	0.799052196626745
1537.1	3400	1	0	0	0	0.741521695287121
1537.1	3456.3	1	0	0	0	0.73533658492969
1537.1	3512.6	1	0	0	0	0.638107322284116
1537.1	3568.9	1	0	0	0	0.58331089478534
1537.1	3625.2	1	0	0	0	0.57843907719349
1537.1	3681.4	1	0	0	0	0.594539473510745
1537.1	3737.8	1	0	0	0	0.618397109827107
1537.1	3794.1	1	0	0	0	0.72845006469122
1537.1	3850.3	1	0	0	0	0.81263099765524
1537.1	3906.7	1	0	0	0	0.866716139325452
1537.1	3962.9	0.338983050847458	0.186440677966102	0.474576271186441	0	0.937961162600009
1537.1	4019.2	0.0338983050847458	0.525423728813559	0.440677966101695	0	0.985107331083889
1537.1	4075.5	0.0338983050847458	0.559322033898305	0.406779661016949	0	0.984735255577954
1537.1	4131.8	0.0338983050847458	0.813559322033898	0.152542372881356	0	0.970922885251769
1537.1	4188.1	0.0169491525423729	0.915254237288136	0.0508474576271186	0.0169491525423729	0.94025617042216
1537.1	4244.4	0	0.728813559322034	0	0.271186440677966	0.867557657591321
1537.1	4300.7	0	0.728813559322034	0	0.271186440677966	0.840985728633861
1537.1	4356.9	1	0	0	0	0
155.9	2696.3	0	0.728813559322034	0	0.271186440677966	0.508865416737049
155.9	2752.7	0	0.711864406779661	0	0.288135593220339	0.754220363545392
155.9	2808.9	0	0.728813559322034	0	0.271186440677966	0.849367211430318
155.9	2865.2	0	0.0338983050847458	0	0.966101694915254	0.806019677250633
155.9	2921.5	0	0.661016949152542	0	0.338983050847458	0.850691040430966
155.9	2977.8	0	0.0508474576271186	0	0.949152542372881	0.745259342965573
155.9	3034.1	0	0.627118644067797	0	0.372881355932203	0.874289647275525
155.9	3090.4	0	0.728813559322034	0	0.271186440677966	0.731632554188454
155.9	3146.7	0	0.627118644067797	0	0.372881355932203	0.845387463231812
155.9	3203	0	0.711864406779661	0	0.288135593220339	0.860610092803582
155.9	3259.3	0	0.796610169491525	0	0.203389830508475	0.938096918576903
155.9	3315.6	0	0.728813559322034	0	0.271186440677966	0.79394555576835
155.9	3371.8	0	0.728813559322034	0	0.271186440677966	0.903964953692589
155.9	3428.2	0	0.627118644067797	0	0.372881355932203	0.781920719676869
155.9	3484.4	0	0.423728813559322	0	0.576271186440678	0.877342800716894
155.9	3540.8	0	0.796610169491525	0	0.203389830508475	0.88009019297292
155.9	3597	0	0.406779661016949	0	0.593220338983051	0.914004145882594
155.9	3653.3	0	0.593220338983051	0	0.406779661016949	0.893291471999117
155.9	3709.6	0	0.728813559322034	0	0.271186440677966	0.896381606034735
155.9	3765.9	0	0.728813559322034	0	0.271186440677966	0.851580635960491
155.9	3822.2	0	0.677966101694915	0	0.322033898305085	0.877379810911034
155.9	3878.5	0	0.389830508474576	0	0.610169491525424	0.855334506660201
155.9	3934.8	0	0.728813559322034	0	0.271186440677966	0.853199301316016
155.9	3991.1	0	0.711864406779661	0	0.288135593220339	0.879993090973843
155.9	4047.3	0	0.508474576271186	0	0.491525423728814	0.876901672573939
155.9	4103.6	0	0.76271186440678	0	0.23728813559322	0.878565995048047
155.9	4159.9	0	0.728813559322034	0	0.271186440677966	0.878093829681376
155.9	4216.2	0	0.728813559322034	0	0.271186440677966	0.812267839025117
155.9	4272.5	0	0.728813559322034	0	0.271186440677966	0.872519024667571
155.9	4328.8	0	0.898305084745763	0	0.101694915254237	0.812701563548125
155.9	4385.1	1	0	0	0	0
1553.4	2696.3	0	0	0	1	0.592899668754621
1553.4	2752.7	0	0	0	1	0.579610056677846
1553.4	2808.9	0	0	0	1	0.581658379208819
1553.4	2865.2	0	0	0	1	0.600875512300032
1553.4	2921.5	0	0.0169491525423729	0	0.983050847457627	0.69413717104333
1553.4	2977.8	0	0.0677966101694915	0.0169491525423729	0.915254237288136	0.794078956673468
1553.4	3034.1	0	0.0677966101694915	0.0169491525423729	0.915254237288136	0.816600720452622
1553.4	3090.4	0	0.0677966101694915	0.0677966101694915	0.864406779661017	0.87218524822742
1553.4	3146.7	0	0.0677966101694915	0.0847457627118644	0.847457627118644	0.882186376533919
1553.4	3203	0.847457627118644	0.0677966101694915	0.0847457627118644	0	0.905306820467172
1553.4	3259.3	0.966101694915254	0.0169491525423729	0.0169491525423729	0	0.885583403694888
1553.4	3315.6	1	0	0	0	0.83420037378158
1553.4	3371.8	1	0	0	0	0.80041162976173
1553.4	3428.2	1	0	0	0	0.775271787081235
1553.4	3484.4	1	0	0	0	0.71156920379529
1553.4	3540.8	1	0	0	0	0.646922277884722
1553.4	3597	1	0	0	0	0.573845091699161
1553.4	3653.3	1	0	0	0	0.605921753506047
1553.4	3709.6	1	0	0	0	0.61595549535318
1553.4	3765.9	1	0	0	0	0.711444719199308
1553.4	3822.2	1	0	0	0	0.80142175615293
1553.4	3878.5	1	0	0	0	0.855869945308684
1553.4	3934.8	0.508474576271186	0.101694915254237	0.389830508474576	0	0.915408239413083
1553.4	3991.1	0.0338983050847458	0.491525423728814	0.474576271186441	0	0.967978130525047
1553.4	4047.3	0.0338983050847458	0.559322033898305	0.406779661016949	0	0.986812585900259
1553.4	4103.6	0.0338983050847458	0.677966101694915	0.288135593220339	0	0.97999648828619
1553.4	4159.9	0.0338983050847458	0.813559322033898	0.152542372881356	0	0.966307376062454
1553.4	4216.2	0.0169491525423729	0.898305084745763	0.0169491525423729	0.0677966101694915	0.934577117995433
1553.4	4272.5	0	0.728813559322034	0	0.271186440677966	0.894379754042365
1553.4	4328.8	0	0.76271186440678	0	0.23728813559322	0.821969892857769
1569.6	2668.2	0.457627118644068	0.220338983050847	0.322033898305085	0	0.776385973984857
1569.6	2724.5	0	0	0	1	0.57196784716473
1569.6	2780.8	0	0	0	1	0.605446593153709
1569.6	2837.1	0	0	0	1	0.575378088247865
1569.6	2893.4	0	0	0	1	0.660383580471931
1569.6	2949.7	0	0.0338983050847458	0.0169491525423729	0.949152542372881	0.741842257900794
1569.6	3005.9	0	0.0677966101694915	0.0169491525423729	0.915254237288136	0.804001868865687
1569.6	3062.2	0	0.0677966101694915	0.0169491525423729	0.915254237288136	0.836290315031375
1569.6	3118.6	0	0.0677966101694915	0.0169491525423729	0.915254237288136	0.87653009848328
1569.6	3174.8	0	0.0677966101694915	0.101694915254237	0.830508474576271	0.882895586313627
1569.6	3231.2	0.915254237288136	0.0508474576271186	0.0338983050847458	0	0.892388560076861
1569.6	3287.4	0.983050847457627	0	0.0169491525423729	0	0.872641336783959
1569.6	3343.7	1	0	0	0	0.835538863196798
1569.6	3400	1	0	0	0	0.786731525240608
1569.6	3456.3	1	0	0	0	0.771142729247419
1569.6	3512.6	1	0	0	0	0.704374706599124
1569.6	3568.9	1	0	0	0	0.639819883849565
1569.6	3625.2	1	0	0	0	0.635845971991999
1569.6	3681.4	1	0	0	0	0.656733137181155
1569.6	3737.8	1	0	0	0	0.677913622306362
1569.6	3794.1	1	0	0	0	0.787778239120036
1569.6	3850.3	1	0	0	0	0.851841200753411
1569.6	3906.7	1	0	0	0	0.879731558339344
1569.6	3962.9	0.23728813559322	0.288135593220339	0.474576271186441	0	0.947801581334804
1569.6	4019.2	0.0338983050847458	0.525423728813559	0.440677966101695	0	0.986208734037732
1569.6	4075.5	0.0338983050847458	0.610169491525424	0.355932203389831	0	0.986021065250255
1569.6	4131.8	0.0169491525423729	0.813559322033898	0.152542372881356	0.0169491525423729	0.973481047849325
1569.6	4188.1	0.0169491525423729	0.915254237288136	0.0508474576271186	0.0169491525423729	0.938546408197596
1569.6	4244.4	0	0.76271186440678	0	0.23728813559322	0.903399807875984
1569.6	4300.7	0	0.728813559322034	0	0.271186440677966	0.89432582452861
1585.9	2696.3	0	0	0	1	0.586978473640232
1585.9	2752.7	0	0	0	1	0.595916722798467
1585.9	2808.9	0	0	0	1	0.599850594791454
1585.9	2865.2	0	0	0	1	0.604649614523927
1585.9	2921.5	0	0	0	1	0.71234181355621
1585.9	2977.8	0	0.0508474576271186	0.0169491525423729	0.932203389830508	0.780418857275579
1585.9	3034.1	0	0.0677966101694915	0.0169491525423729	0.915254237288136	0.82809936331125
1585.9	3090.4	0	0.0677966101694915	0.0169491525423729	0.915254237288136	0.865445969013395
1585.9	3146.7	0	0.0677966101694915	0.0847457627118644	0.847457627118644	0.879544243004107
1585.9	3203	0.23728813559322	0.0677966101694915	0.101694915254237	0.593220338983051	0.907725138900861
1585.9	3259.3	0.966101694915254	0.0169491525423729	0.0169491525423729	0	0.890202572964882
1585.9	3315.6	1	0	0	0	0.871876219155886
1585.9	3371.8	1	0	0	0	0.82093229926105
1585.9	3428.2	1	0	0	0	0.792872690268109
1585.9	3484.4	1	0	0	0	0.75434749918269
1585.9	3540.8	1	0	0	0	0.703570788750177
1585.9	3597	1	0	0	0	0.668159443227665
1585.9	3653.3	1	0	0	0	0.685961806916217
1585.9	3709.6	1	0	0	0	0.70468888439821
1585.9	3765.9	1	0	0	0	0.749341609892156
1585.9	3822.2	1	0	0	0	0.823274700092434
1585.9	3878.5	1	0	0	0	0.874153108106241
1585.9	3934.8	0.389830508474576	0.152542372881356	0.457627118644068	0	0.930658006320736
1585.9	3991.1	0.0338983050847458	0.491525423728814	0.474576271186441	0	0.975692604760447
1585.9	4047.3	0.0338983050847458	0.559322033898305	0.406779661016949	0	0.986983709397963
1585.9	4103.6	0.0338983050847458	0.677966101694915	0.288135593220339	0	0.981081514108546
1585.9	4159.9	0.0169491525423729	0.813559322033898	0.152542372881356	0.0169491525423729	0.958851583907768
1585.9	4216.2	0.0169491525423729	0.915254237288136	0.0338983050847458	0.0338983050847458	0.944973903492172
1585.9	4272.5	0	0.728813559322034	0	0.271186440677966	0.886486332283916
1585.9	4328.8	0.0169491525423729	0.457627118644068	0.0169491525423729	0.508474576271186	0.885702404858451
1602.1	2668.2	0	0.542372881355932	0.406779661016949	0.0508474576271186	0.612558918583707
1602.1	2724.5	0	0	0	1	0.608165515640549
1602.1	2780.8	0	0	0	1	0.57365068673556
1602.1	2837.1	0	0	0	1	0.593975771217932
1602.1	2893.4	0	0	0	1	0.647485418578204
1602.1	2949.7	0	0.0508474576271186	0.0169491525423729	0.932203389830508	0.715173290069549
1602.1	3005.9	0	0.0677966101694915	0.0169491525423729	0.915254237288136	0.789200954992379
1602.1	3062.2	0	0.0677966101694915	0.0169491525423729	0.915254237288136	0.843242895593227
1602.1	3118.6	0	0.0677966101694915	0.0169491525423729	0.915254237288136	0.862533819324035
1602.1	3174.8	0	0.0677966101694915	0.101694915254237	0.830508474576271	0.896047865229773
1602.1	3231.2	0.898305084745763	0.0508474576271186	0.0508474576271186	0	0.896662863267439
1602.1	3287.4	0.966101694915254	0.0169491525423729	0.0169491525423729	0	0.892630950737207
1602.1	3343.7	1	0	0	0	0.863422416215936
1602.1	3400	1	0	0	0	0.822016339408303
1602.1	3456.3	1	0	0	0	0.790673916841556
1602.1	3512.6	1	0	0	0	0.757335213010108
1602.1	3568.9	1	0	0	0	0.71601355460663
1602.1	3625.2	1	0	0	0	0.686821833348644
1602.1	3681.4	1	0	0	0	0.727174245312709
1602.1	3737.8	1	0	0	0	0.761567240963386
1602.1	3794.1	1	0	0	0	0.786811175545544
1602.1	3850.3	1	0	0	0	0.847950861506435
1602.1	3906.7	0.610169491525424	0.0338983050847458	0.355932203389831	0	0.905120792211407
1602.1	3962.9	0.0338983050847458	0.491525423728814	0.474576271186441	0	0.963120424510893
1602.1	4019.2	0.0338983050847458	0.559322033898305	0.406779661016949	0	0.985323267179347
1602.1	4075.5	0.0338983050847458	0.610169491525424	0.355932203389831	0	0.981741368724674
1602.1	4131.8	0.0169491525423729	0.76271186440678	0.203389830508475	0.0169491525423729	0.974414719163041
1602.1	4188.1	0.0169491525423729	0.847457627118644	0.11864406779661	0.0169491525423729	0.945459011107643
1602.1	4244.4	0	0.728813559322034	0	0.271186440677966	0.903326774084477
1602.1	4300.7	0	0.728813559322034	0	0.271186440677966	0.860401841909332
1602.1	4356.9	0	0	0	1	0
1618.4	2696.3	0	0	0	1	0.644873791448289
1618.4	2752.7	0	0	0	1	0.604105786405471
1618.4	2808.9	0	0	0	1	0.570002227786445
1618.4	2865.2	0	0	0	1	0.600548252506391
1618.4	2921.5	0	0.0169491525423729	0	0.983050847457627	0.69606162979986
1618.4	2977.8	0	0.0508474576271186	0.0169491525423729	0.932203389830508	0.780163702246339
1618.4	3034.1	0	0.0677966101694915	0.0169491525423729	0.915254237288136	0.819104916331758
1618.4	3090.4	0	0.0677966101694915	0.0169491525423729	0.915254237288136	0.853312650403912
1618.4	3146.7	0	0.0677966101694915	0.0338983050847458	0.898305084745763	0.877919196255964
1618.4	3203	0.0847457627118644	0.0677966101694915	0.11864406779661	0.728813559322034	0.908685646333787
1618.4	3259.3	0.966101694915254	0.0169491525423729	0.0169491525423729	0	0.904452284444378
1618.4	3315.6	0.983050847457627	0	0.0169491525423729	0	0.889688787692098
1618.4	3371.8	1	0	0	0	0.866674919016575
1618.4	3428.2	1	0	0	0	0.838758000949741
1618.4	3484.4	1	0	0	0	0.790864674608831
1618.4	3540.8	1	0	0	0	0.751407189176942
1618.4	3597	1	0	0	0	0.718744086072923
1618.4	3653.3	1	0	0	0	0.708122725744278
1618.4	3709.6	1	0	0	0	0.763311028102893
1618.4	3765.9	1	0	0	0	0.79952081618372
1618.4	3822.2	1	0	0	0	0.825669616184614
1618.4	3878.5	0.932203389830508	0	0.0677966101694915	0	0.892533777747909
1618.4	3934.8	0.355932203389831	0.169491525423729	0.474576271186441	0	0.940112587681925
1618.4	3991.1	0.0338983050847458	0.491525423728814	0.474576271186441	0	0.980571384413366
1618.4	4047.3	0.0338983050847458	0.559322033898305	0.406779661016949	0	0.987861921396852
1618.4	4103.6	0.0338983050847458	0.677966101694915	0.288135593220339	0	0.98149328235241
1618.4	4159.9	0.0169491525423729	0.813559322033898	0.152542372881356	0.0169491525423729	0.958180156815016
1618.4	4216.2	0	0.898305084745763	0.0169491525423729	0.0847457627118644	0.935642841497083
1618.4	4272.5	0	0.728813559322034	0	0.271186440677966	0.910294112415408
1618.4	4328.8	0	0.542372881355932	0	0.457627118644068	0.833920762596708
1634.6	2668.2	0	0	0	1	0.523895159869319
1634.6	2724.5	0	0	0	1	0.613137234489488
1634.6	2780.8	0	0	0	1	0.57750168513941
1634.6	2837.1	0	0	0	1	0.596606907835191
1634.6	2893.4	0	0	0	1	0.648084239317871
1634.6	2949.7	0	0.0508474576271186	0.0169491525423729	0.932203389830508	0.724960155185256
1634.6	3005.9	0	0.0677966101694915	0.0169491525423729	0.915254237288136	0.777488373064115
1634.6	3062.2	0	0.0677966101694915	0.0169491525423729	0.915254237288136	0.829499280465883
1634.6	3118.6	0	0.0677966101694915	0.0338983050847458	0.898305084745763	0.872097242725285
1634.6	3174.8	0	0.0677966101694915	0.0847457627118644	0.847457627118644	0.899876066296478
1634.6	3231.2	0.661016949152542	0.0677966101694915	0.135593220338983	0.135593220338983	0.906720486142976
1634.6	3287.4	0.966101694915254	0.0169491525423729	0.0169491525423729	0	0.896120344364122
1634.6	3343.7	0.983050847457627	0	0.0169491525423729	0	0.885916079882516
1634.6	3400	1	0	0	0	0.861303696298675
1634.6	3456.3	1	0	0	0	0.825344567936565
1634.6	3512.6	1	0	0	0	0.78138498982776
1634.6	3568.9	1	0	0	0	0.760504900934461
1634.6	3625.2	1	0	0	0	0.730975485026608
1634.6	3681.4	1	0	0	0	0.753344172321094
1634.6	3737.8	1	0	0	0	0.780950499022892
1634.6	3794.1	1	0	0	0	0.82666434905062
1634.6	3850.3	1	0	0	0	0.845822879569411
1634.6	3906.7	0.372881355932203	0.152542372881356	0.474576271186441	0	0.919652015899772
1634.6	3962.9	0.101694915254237	0.423728813559322	0.474576271186441	0	0.959760547097284
1634.6	4019.2	0.0338983050847458	0.559322033898305	0.406779661016949	0	0.987958041417674
1634.6	4075.5	0.0338983050847458	0.661016949152542	0.305084745762712	0	0.983732734726446
1634.6	4131.8	0.0169491525423729	0.76271186440678	0.203389830508475	0.0169491525423729	0.976354615734814
1634.6	4188.1	0.0169491525423729	0.813559322033898	0.135593220338983	0.0338983050847458	0.94179361654834
1634.6	4244.4	0	0.728813559322034	0	0.271186440677966	0.907626363937765
1634.6	4300.7	0	0.728813559322034	0	0.271186440677966	0.879912974109203
1634.6	4356.9	0.0169491525423729	0.813559322033898	0.152542372881356	0.0169491525423729	0.427698431057223
1650.9	2696.3	0	0	0	1	0.665056199362922
1650.9	2752.7	0	0	0	1	0.634269348431965
1650.9	2808.9	0	0	0	1	0.585650784574923
1650.9	2865.2	0	0	0	1	0.640652128594784
1650.9	2921.5	0	0.0169491525423729	0	0.983050847457627	0.685491074119379
1650.9	2977.8	0	0.0508474576271186	0.0169491525423729	0.932203389830508	0.766202930870908
1650.9	3034.1	0	0.0677966101694915	0.0169491525423729	0.915254237288136	0.804625234746947
1650.9	3090.4	0	0.0677966101694915	0.0169491525423729	0.915254237288136	0.858330150526104
1650.9	3146.7	0	0.0677966101694915	0.0338983050847458	0.898305084745763	0.878693716834228
1650.9	3203	0	0.0677966101694915	0.101694915254237	0.830508474576271	0.902995699082311
1650.9	3259.3	0.830508474576271	0.0677966101694915	0.101694915254237	0	0.90765585835802
1650.9	3315.6	0.966101694915254	0.0169491525423729	0.0169491525423729	0	0.890685141096432
1650.9	3371.8	1	0	0	0	0.888149116774784
1650.9	3428.2	1	0	0	0	0.848609008715657
1650.9	3484.4	1	0	0	0	0.824774089462381
1650.9	3540.8	1	0	0	0	0.781143665189669
1650.9	3597	1	0	0	0	0.746589614673524
1650.9	3653.3	1	0	0	0	0.751703826564655
1650.9	3709.6	1	0	0	0	0.778758869424384
1650.9	3765.9	1	0	0	0	0.804903693820239
1650.9	3822.2	1	0	0	0	0.834912435260362
1650.9	3878.5	0.508474576271186	0.0847457627118644	0.406779661016949	0	0.910628458766731
1650.9	3934.8	0.355932203389831	0.169491525423729	0.474576271186441	0	0.949250801017921
1650.9	3991.1	0.0338983050847458	0.491525423728814	0.474576271186441	0	0.974518841186447
1650.9	4047.3	0.0338983050847458	0.559322033898305	0.406779661016949	0	0.990570857499557
1650.9	4103.6	0.0169491525423729	0.694915254237288	0.271186440677966	0.0169491525423729	0.973457835347408
1650.9	4159.9	0.0169491525423729	0.813559322033898	0.152542372881356	0.0169491525423729	0.962169289739529
1650.9	4216.2	0	0.88135593220339	0	0.11864406779661	0.925904941585353
1650.9	4272.5	0	0.728813559322034	0	0.271186440677966	0.905009895182604
1650.9	4328.8	0	0.76271186440678	0	0.23728813559322	0.883871103557136
1667.1	2668.2	0	0	0	1	0
1667.1	2724.5	0	0	0	1	0.656603613491915
1667.1	2780.8	0	0	0	1	0.591190942231698
1667.1	2837.1	0	0	0	1	0.600635508776858
1667.1	2893.4	0	0	0	1	0.68265928574421
1667.1	2949.7	0	0.0338983050847458	0.0169491525423729	0.949152542372881	0.738542859768817
1667.1	3005.9	0	0.0677966101694915	0.0169491525423729	0.915254237288136	0.779754480610863
1667.1	3062.2	0	0.0677966101694915	0.0169491525423729	0.915254237288136	0.841050214920542
1667.1	3118.6	0	0.0677966101694915	0.0338983050847458	0.898305084745763	0.870278788525461
1667.1	3174.8	0	0.0677966101694915	0.0338983050847458	0.898305084745763	0.897736495717418
1667.1	3231.2	0.0508474576271186	0.0677966101694915	0.11864406779661	0.76271186440678	0.901938695344354
1667.1	3287.4	0.966101694915254	0.0169491525423729	0.0169491525423729	0	0.904537208157791
1667.1	3343.7	0.966101694915254	0.0169491525423729	0.0169491525423729	0	0.898700465065244
1667.1	3400	1	0	0	0	0.874098635129736
1667.1	3456.3	1	0	0	0	0.837443078594089
1667.1	3512.6	1	0	0	0	0.816730693651139
1667.1	3568.9	1	0	0	0	0.780585686596305
1667.1	3625.2	1	0	0	0	0.761107737009005
1667.1	3681.4	1	0	0	0	0.772797234079342
1667.1	3737.8	1	0	0	0	0.806012734427717
1667.1	3794.1	1	0	0	0	0.831695288383294
1667.1	3850.3	1	0	0	0	0.873330444238095
1667.1	3906.7	0.406779661016949	0.11864406779661	0.474576271186441	0	0.931199045663551
1667.1	3962.9	0.0847457627118644	0.440677966101695	0.474576271186441	0	0.971421709892558
1667.1	4019.2	0.0338983050847458	0.525423728813559	0.440677966101695	0	0.989467329745511
1667.1	4075.5	0.0338983050847458	0.627118644067797	0.338983050847458	0	0.984540139333182
1667.1	4131.8	0.0338983050847458	0.76271186440678	0.203389830508475	0	0.978673607175846
1667.1	4188.1	0.0169491525423729	0.88135593220339	0	0.101694915254237	0.94091410845617
1667.1	4244.4	0	0.76271186440678	0	0.23728813559322	0.917934024042767
1667.1	4300.7	0	0.728813559322034	0	0.271186440677966	0.862814259009012
1667.1	4356.9	0	0.0169491525423729	0	0.983050847457627	0.141829055388903
1683.4	2696.3	0	0	0	1	0.694436743471581
1683.4	2752.7	0	0	0	1	0.62584844964162
1683.4	2808.9	0	0	0	1	0.57913358238588
1683.4	2865.2	0	0	0	1	0.647531764095338
1683.4	2921.5	0	0	0	1	0.710107309549658
1683.4	2977.8	0	0.0508474576271186	0.0169491525423729	0.932203389830508	0.774238969108981
1683.4	3034.1	0	0.0677966101694915	0.0169491525423729	0.915254237288136	0.8028813552248
1683.4	3090.4	0	0.0677966101694915	0.0169491525423729	0.915254237288136	0.850899965147177
1683.4	3146.7	0	0.0677966101694915	0.0169491525423729	0.915254237288136	0.882623046819983
1683.4	3203	0	0.0677966101694915	0.0169491525423729	0.915254237288136	0.894964809446531
1683.4	3259.3	0.864406779661017	0.0508474576271186	0.0847457627118644	0	0.905727669373909
1683.4	3315.6	0.966101694915254	0.0169491525423729	0.0169491525423729	0	0.901117969320653
1683.4	3371.8	0.983050847457627	0	0.0169491525423729	0	0.894195089724789
1683.4	3428.2	1	0	0	0	0.870032378209924
1683.4	3484.4	1	0	0	0	0.832376970846448
1683.4	3540.8	1	0	0	0	0.800475926651582
1683.4	3597	1	0	0	0	0.777621630050906
1683.4	3653.3	1	0	0	0	0.777399830146178
1683.4	3709.6	1	0	0	0	0.792543380366113
1683.4	3765.9	1	0	0	0	0.829192136205894
1683.4	3822.2	1	0	0	0	0.864050160194959
1683.4	3878.5	0.406779661016949	0.11864406779661	0.474576271186441	0	0.925180072413654
1683.4	3934.8	0.355932203389831	0.169491525423729	0.474576271186441	0	0.964517516029243
1683.4	3991.1	0.0338983050847458	0.491525423728814	0.474576271186441	0	0.982034956674634
1683.4	4047.3	0.0338983050847458	0.593220338983051	0.372881355932203	0	0.990070148658633
1683.4	4103.6	0.0169491525423729	0.694915254237288	0.271186440677966	0.0169491525423729	0.980302737024751
1683.4	4159.9	0.0169491525423729	0.813559322033898	0.152542372881356	0.0169491525423729	0.952565533253474
1683.4	4216.2	0	0.76271186440678	0	0.23728813559322	0.929662147457754
1683.4	4272.5	0	0.76271186440678	0	0.23728813559322	0.920871764726809
1683.4	4328.8	0	0.728813559322034	0	0.271186440677966	0.772919391723159
1699.6	2724.5	0	0	0	1	0.6737096770795
1699.6	2780.8	0	0	0	1	0.62619131607639
1699.6	2837.1	0	0	0	1	0.613440015005078
1699.6	2893.4	0	0	0	1	0.691309506396203
1699.6	2949.7	0	0.0169491525423729	0	0.983050847457627	0.748072636889216
1699.6	3005.9	0	0.0677966101694915	0.0169491525423729	0.915254237288136	0.789314287050266
1699.6	3062.2	0	0.0677966101694915	0.0169491525423729	0.915254237288136	0.834962500998785
1699.6	3118.6	0	0.0677966101694915	0.0338983050847458	0.898305084745763	0.877332137147497
1699.6	3174.8	0	0.0677966101694915	0.0169491525423729	0.915254237288136	0.891222276533565
1699.6	3231.2	0	0.0677966101694915	0.101694915254237	0.830508474576271	0.900474625276569
1699.6	3287.4	0.915254237288136	0.0508474576271186	0.0338983050847458	0	0.900603951875037
1699.6	3343.7	0.966101694915254	0.0169491525423729	0.0169491525423729	0	0.908780053678231
1699.6	3400	1	0	0	0	0.88899764046051
1699.6	3456.3	1	0	0	0	0.873230137710383
1699.6	3512.6	1	0	0	0	0.828639894285367
1699.6	3568.9	1	0	0	0	0.782599816537921
1699.6	3625.2	1	0	0	0	0.777283788551096
1699.6	3681.4	1	0	0	0	0.785330876191893
1699.6	3737.8	1	0	0	0	0.809628649555864
1699.6	3794.1	1	0	0	0	0.861288786535327
1699.6	3850.3	0.864406779661017	0	0.135593220338983	0	0.889689193170403
1699.6	3906.7	0.372881355932203	0.152542372881356	0.474576271186441	0	0.947163580190467
1699.6	3962.9	0.0338983050847458	0.491525423728814	0.474576271186441	0	0.982323421311591
1699.6	4019.2	0.0338983050847458	0.542372881355932	0.423728813559322	0	0.992000884983843
1699.6	4075.5	0.0338983050847458	0.593220338983051	0.372881355932203	0	0.985859246817737
1699.6	4131.8	0.0169491525423729	0.76271186440678	0.203389830508475	0.0169491525423729	0.972857520286243
1699.6	4188.1	0	0.76271186440678	0	0.23728813559322	0.932348666782517
1699.6	4244.4	0	0.728813559322034	0	0.271186440677966	0.898273583873752
1699.6	4300.7	0	0.728813559322034	0	0.271186440677966	0.835117369127558
1715.9	2696.3	0	0	0	1	0.769295992386782
1715.9	2752.7	0	0	0	1	0.644329993895667
1715.9	2808.9	0	0	0	1	0.614360358603569
1715.9	2865.2	0	0	0	1	0.644227521269785
1715.9	2921.5	0	0	0	1	0.727826201599552
1715.9	2977.8	0	0.0508474576271186	0.0169491525423729	0.932203389830508	0.751490666188076
1715.9	3034.1	0	0.0677966101694915	0.0169491525423729	0.915254237288136	0.80558801568437
1715.9	3090.4	0	0.0677966101694915	0.0169491525423729	0.915254237288136	0.853919111060578
1715.9	3146.7	0	0.0677966101694915	0.0169491525423729	0.915254237288136	0.893942763912333
1715.9	3203	0	0.0677966101694915	0.0677966101694915	0.864406779661017	0.896381653329303
1715.9	3259.3	0.135593220338983	0.0677966101694915	0.152542372881356	0.644067796610169	0.911955837814581
1715.9	3315.6	0.88135593220339	0.0508474576271186	0.0677966101694915	0	0.914137237986737
1715.9	3371.8	0.966101694915254	0.0169491525423729	0.0169491525423729	0	0.89621318494046
1715.9	3428.2	0.983050847457627	0	0.0169491525423729	0	0.895827177164545
1715.9	3484.4	1	0	0	0	0.846018715552214
1715.9	3540.8	1	0	0	0	0.812395582617974
1715.9	3597	1	0	0	0	0.805070390904258
1715.9	3653.3	1	0	0	0	0.804183865817397
1715.9	3709.6	1	0	0	0	0.812532356556565
1715.9	3765.9	1	0	0	0	0.857882726596541
1715.9	3822.2	0.983050847457627	0	0.0169491525423729	0	0.896558349738867
1715.9	3878.5	0.423728813559322	0.11864406779661	0.457627118644068	0	0.928629840623602
1715.9	3934.8	0.101694915254237	0.423728813559322	0.474576271186441	0	0.969649368954003
1715.9	3991.1	0.0338983050847458	0.491525423728814	0.474576271186441	0	0.991805093417243
1715.9	4047.3	0.0338983050847458	0.559322033898305	0.406779661016949	0	0.987444821718213
1715.9	4103.6	0.0169491525423729	0.610169491525424	0.355932203389831	0.0169491525423729	0.981275373833787
1715.9	4159.9	0.0169491525423729	0.813559322033898	0.152542372881356	0.0169491525423729	0.944143472325268
1715.9	4216.2	0	0.76271186440678	0	0.23728813559322	0.925157807471977
1715.9	4272.5	0	0.76271186440678	0	0.23728813559322	0.904682205308868
1715.9	4328.8	0	0.76271186440678	0	0.23728813559322	0.816809192525081
172.1	2724.5	0	0.627118644067797	0	0.372881355932203	0.715372560452127
172.1	2780.8	0	0.728813559322034	0	0.271186440677966	0.842868813810168
172.1	2837.1	0	0.76271186440678	0	0.23728813559322	0.86316194862439
172.1	2893.4	0	0.728813559322034	0	0.271186440677966	0.804285194803836
172.1	2949.7	0	0.355932203389831	0	0.644067796610169	0.816095076699016
172.1	3005.9	0	0.76271186440678	0	0.23728813559322	0.932931525232257
172.1	3062.2	0	0.813559322033898	0.0508474576271186	0.135593220338983	0.886362441723808
172.1	3118.6	0	0.76271186440678	0	0.23728813559322	0.897097941440663
172.1	3174.8	0	0.76271186440678	0	0.23728813559322	0.834214062350057
172.1	3231.2	0	0.76271186440678	0	0.23728813559322	0.900931279088719
172.1	3287.4	0	0.76271186440678	0	0.23728813559322	0.815007217948348
172.1	3343.7	0	0.76271186440678	0	0.23728813559322	0.839491288609583
172.1	3400	0	0.728813559322034	0	0.271186440677966	0.810901858938112
172.1	3456.3	0	0.728813559322034	0	0.271186440677966	0.844125992252132
172.1	3512.6	0	0.372881355932203	0	0.627118644067797	0.777929301342305
172.1	3568.9	0	0.677966101694915	0	0.322033898305085	0.837236555832746
172.1	3625.2	0	0.322033898305085	0	0.677966101694915	0.875531056062917
172.1	3681.4	0	0	0	1	0.82164889700096
172.1	3737.8	0	0.728813559322034	0	0.271186440677966	0.828779253071232
172.1	3794.1	0	0.76271186440678	0	0.23728813559322	0.831742747576528
172.1	3850.3	0	0.813559322033898	0.0677966101694915	0.11864406779661	0.915103365153515
172.1	3906.7	0	0.728813559322034	0	0.271186440677966	0.791274250153714
172.1	3962.9	0	0.728813559322034	0	0.271186440677966	0.895120754052037
172.1	4019.2	0	0.728813559322034	0.0677966101694915	0.203389830508475	0.945711749199792
172.1	4075.5	0	0.728813559322034	0	0.271186440677966	0.826816197489194
172.1	4131.8	0	0.76271186440678	0	0.23728813559322	0.887087297691974
172.1	4188.1	0	0.711864406779661	0	0.288135593220339	0.883514038479709
172.1	4244.4	0.186440677966102	0.796610169491525	0	0.0169491525423729	0.921695154006281
172.1	4300.7	0.169491525423729	0.813559322033898	0	0.0169491525423729	0.885538245775948
172.1	4356.9	0.288135593220339	0.711864406779661	0	0	0.694346437547458
1732.1	2724.5	0	0	0	1	0.678279533090755
1732.1	2780.8	0	0	0	1	0.63275708915991
1732.1	2837.1	0	0	0	1	0.628842704512965
1732.1	2893.4	0	0	0	1	0.691123852573525
1732.1	2949.7	0	0.0508474576271186	0.0169491525423729	0.932203389830508	0.744838414584176
1732.1	3005.9	0	0.0508474576271186	0.0169491525423729	0.932203389830508	0.787154089374949
1732.1	3062.2	0	0.0677966101694915	0.0169491525423729	0.915254237288136	0.832550645557975
1732.1	3118.6	0	0.0677966101694915	0.0169491525423729	0.915254237288136	0.870617426955854
1732.1	3174.8	0	0.0677966101694915	0.0169491525423729	0.915254237288136	0.903716477039758
1732.1	3231.2	0	0.0677966101694915	0.101694915254237	0.830508474576271	0.906845060465829
1732.1	3287.4	0.745762711864407	0.0677966101694915	0.11864406779661	0.0677966101694915	0.904291943954964
1732.1	3343.7	0.966101694915254	0.0169491525423729	0.0169491525423729	0	0.91258880763146
1732.1	3400	0.966101694915254	0.0169491525423729	0.0169491525423729	0	0.899801855264363
1732.1	3456.3	1	0	0	0	0.893849998562734
1732.1	3512.6	1	0	0	0	0.855243073420433
1732.1	3568.9	1	0	0	0	0.829122608950261
1732.1	3625.2	1	0	0	0	0.829096563155238
1732.1	3681.4	1	0	0	0	0.804620885539927
1732.1	3737.8	1	0	0	0	0.832473168412365
1732.1	3794.1	1	0	0	0	0.872833661267034
1732.1	3850.3	0.779661016949153	0.0338983050847458	0.186440677966102	0	0.898803228285881
1732.1	3906.7	0.254237288135593	0.271186440677966	0.474576271186441	0	0.964775176764661
1732.1	3962.9	0.0338983050847458	0.491525423728814	0.474576271186441	0	0.98565621823388
1732.1	4019.2	0.0338983050847458	0.559322033898305	0.406779661016949	0	0.994025194564581
1732.1	4075.5	0.0169491525423729	0.644067796610169	0.322033898305085	0.0169491525423729	0.983672560208011
1732.1	4131.8	0.0169491525423729	0.76271186440678	0.203389830508475	0.0169491525423729	0.980181876506888
1732.1	4188.1	0.0169491525423729	0.847457627118644	0.0677966101694915	0.0677966101694915	0.934961561432347
1732.1	4244.4	0	0.728813559322034	0	0.271186440677966	0.90367373444022
1732.1	4300.7	0	0.728813559322034	0	0.271186440677966	0.823152304715783
1748.4	2696.3	0	0	0	1	0.747877931162658
1748.4	2752.7	0	0	0	1	0.633088501527392
1748.4	2808.9	0	0	0	1	0.632160500162627
1748.4	2865.2	0	0	0	1	0.671795652187204
1748.4	2921.5	0	0	0	1	0.705895991573922
1748.4	2977.8	0	0.0508474576271186	0.0169491525423729	0.932203389830508	0.778431239145359
1748.4	3034.1	0	0.0677966101694915	0.0169491525423729	0.915254237288136	0.802633767962937
1748.4	3090.4	0	0.0677966101694915	0.0169491525423729	0.915254237288136	0.849935530794011
1748.4	3146.7	0	0.0677966101694915	0.0169491525423729	0.915254237288136	0.878360000491124
1748.4	3203	0	0.0677966101694915	0.0847457627118644	0.847457627118644	0.904958957397955
1748.4	3259.3	0.0677966101694915	0.0677966101694915	0.11864406779661	0.745762711864407	0.911110204741259
1748.4	3315.6	0.779661016949153	0.0508474576271186	0.169491525423729	0	0.915532728808624
1748.4	3371.8	0.966101694915254	0.0169491525423729	0.0169491525423729	0	0.909523864259662
1748.4	3428.2	0.966101694915254	0.0169491525423729	0.0169491525423729	0	0.902766460260912
1748.4	3484.4	1	0	0	0	0.887260836825201
1748.4	3540.8	1	0	0	0	0.840767832332233
1748.4	3597	1	0	0	0	0.846568298177751
1748.4	3653.3	1	0	0	0	0.823842263483185
1748.4	3709.6	1	0	0	0	0.835453204801579
1748.4	3765.9	1	0	0	0	0.883468140215917
1748.4	3822.2	0.983050847457627	0	0.0169491525423729	0	0.908791037637829
1748.4	3878.5	0.389830508474576	0.152542372881356	0.457627118644068	0	0.95390375238004
1748.4	3934.8	0.0338983050847458	0.491525423728814	0.474576271186441	0	0.984865193923323
1748.4	3991.1	0.0338983050847458	0.491525423728814	0.474576271186441	0	0.99292630302088
1748.4	4047.3	0.0338983050847458	0.559322033898305	0.406779661016949	0	0.990645669124056
1748.4	4103.6	0.0169491525423729	0.76271186440678	0.203389830508475	0.0169491525423729	0.973926854327454
1748.4	4159.9	0	0.796610169491525	0.169491525423729	0.0338983050847458	0.941894668514434
1748.4	4216.2	0.0169491525423729	0.898305084745763	0	0.0847457627118644	0.926382296183258
1748.4	4272.5	0	0.728813559322034	0	0.271186440677966	0.867401034081721
1748.4	4328.8	0	0.76271186440678	0	0.23728813559322	0.870600776613091
1764.6	2724.5	0	0	0	1	0.673907230045143
1764.6	2780.8	0	0	0	1	0.640318699745443
1764.6	2837.1	0	0	0	1	0.610943866353025
1764.6	2893.4	0	0	0	1	0.671793644074974
1764.6	2949.7	0	0.0338983050847458	0.0169491525423729	0.949152542372881	0.762990869235065
1764.6	3005.9	0	0.0508474576271186	0.0169491525423729	0.932203389830508	0.784398378742825
1764.6	3062.2	0	0.0508474576271186	0.0169491525423729	0.932203389830508	0.826790069538054
1764.6	3118.6	0	0.0677966101694915	0.0169491525423729	0.915254237288136	0.860110186496051
1764.6	3174.8	0	0.0677966101694915	0.0508474576271186	0.88135593220339	0.905444239126951
1764.6	3231.2	0	0.0677966101694915	0.0847457627118644	0.847457627118644	0.902031690815062
1764.6	3287.4	0.11864406779661	0.0677966101694915	0.152542372881356	0.661016949152542	0.917452229360028
1764.6	3343.7	0.88135593220339	0.0508474576271186	0.0677966101694915	0	0.9169135525369
1764.6	3400	0.932203389830508	0.0169491525423729	0.0508474576271186	0	0.916052256300925
1764.6	3456.3	0.983050847457627	0	0.0169491525423729	0	0.914433831883319
1764.6	3512.6	1	0	0	0	0.879014255023534
1764.6	3568.9	1	0	0	0	0.850948548044896
1764.6	3625.2	1	0	0	0	0.856406889485363
1764.6	3681.4	1	0	0	0	0.835314069429882
1764.6	3737.8	1	0	0	0	0.856117430803558
1764.6	3794.1	1	0	0	0	0.922758517592443
1764.6	3850.3	0.542372881355932	0.101694915254237	0.355932203389831	0	0.924358358466373
1764.6	3906.7	0.288135593220339	0.23728813559322	0.474576271186441	0	0.970650966556676
1764.6	3962.9	0.0338983050847458	0.491525423728814	0.474576271186441	0	0.99258206284947
1764.6	4019.2	0.0338983050847458	0.508474576271186	0.457627118644068	0	0.994334000925384
1764.6	4075.5	0.0169491525423729	0.610169491525424	0.355932203389831	0.0169491525423729	0.984018185351776
1764.6	4131.8	0.0169491525423729	0.813559322033898	0.152542372881356	0.0169491525423729	0.970419370483679
1764.6	4188.1	0	0.76271186440678	0	0.23728813559322	0.912060361278512
1764.6	4244.4	0	0.76271186440678	0	0.23728813559322	0.900104800767113
1764.6	4300.7	0	0.728813559322034	0	0.271186440677966	0.844497542579577
1780.9	2696.3	0	0.0169491525423729	0	0.983050847457627	0.730343447073395
1780.9	2752.7	0	0	0	1	0.670543212936474
1780.9	2808.9	0	0	0	1	0.640439344042906
1780.9	2865.2	0	0	0	1	0.664463859623243
1780.9	2921.5	0	0	0	1	0.697785072880139
1780.9	2977.8	0	0.0338983050847458	0.0169491525423729	0.949152542372881	0.755803414231534
1780.9	3034.1	0	0.0508474576271186	0.0169491525423729	0.932203389830508	0.820741107769266
1780.9	3090.4	0	0.0677966101694915	0.0169491525423729	0.915254237288136	0.850014810830807
1780.9	3146.7	0	0.0677966101694915	0.0169491525423729	0.915254237288136	0.88221331248827
1780.9	3203	0	0.0677966101694915	0.0677966101694915	0.864406779661017	0.905166309672835
1780.9	3259.3	0	0.0677966101694915	0.101694915254237	0.830508474576271	0.908946548805975
1780.9	3315.6	0.76271186440678	0.0677966101694915	0.169491525423729	0	0.921691119324795
1780.9	3371.8	0.915254237288136	0.0338983050847458	0.0508474576271186	0	0.919882581200543
1780.9	3428.2	0.949152542372881	0.0169491525423729	0.0338983050847458	0	0.911216533086097
1780.9	3484.4	1	0	0	0	0.911394677347641
1780.9	3540.8	1	0	0	0	0.885483890595877
1780.9	3597	1	0	0	0	0.872791963200835
1780.9	3653.3	1	0	0	0	0.848727532338773
1780.9	3709.6	1	0	0	0	0.866623775496875
1780.9	3765.9	1	0	0	0	0.903573147242321
1780.9	3822.2	0.474576271186441	0.101694915254237	0.423728813559322	0	0.93146099713861
1780.9	3878.5	0.372881355932203	0.152542372881356	0.474576271186441	0	0.961443587381521
1780.9	3934.8	0.0338983050847458	0.491525423728814	0.474576271186441	0	0.984160042417178
1780.9	3991.1	0.0338983050847458	0.491525423728814	0.474576271186441	0	0.991856087222722
1780.9	4047.3	0.0169491525423729	0.610169491525424	0.355932203389831	0.0169491525423729	0.987167542823575
1780.9	4103.6	0.0169491525423729	0.76271186440678	0.203389830508475	0.0169491525423729	0.969055717886897
1780.9	4159.9	0.0169491525423729	0.813559322033898	0.152542372881356	0.0169491525423729	0.952153997484416
1780.9	4216.2	0	0.76271186440678	0	0.23728813559322	0.917863159291669
1780.9	4272.5	0	0.728813559322034	0	0.271186440677966	0.857527060456405
1780.9	4328.8	0	0.76271186440678	0	0.23728813559322	0.826841789210151
1797.1	2724.5	0	0	0	1	0.687307647007259
1797.1	2780.8	0	0	0	1	0.64239938829126
1797.1	2837.1	0	0	0	1	0.642808452399487
1797.1	2893.4	0	0	0	1	0.676469797022224
1797.1	2949.7	0	0.0169491525423729	0	0.983050847457627	0.716287537718948
1797.1	3005.9	0	0.0338983050847458	0.0169491525423729	0.949152542372881	0.771267048175626
1797.1	3062.2	0	0.0508474576271186	0.0169491525423729	0.932203389830508	0.832501846298363
1797.1	3118.6	0	0.0677966101694915	0.0169491525423729	0.915254237288136	0.859093875982531
1797.1	3174.8	0	0.0677966101694915	0.0169491525423729	0.915254237288136	0.902630648146006
1797.1	3231.2	0	0.0677966101694915	0.0677966101694915	0.864406779661017	0.916079459395976
1797.1	3287.4	0	0.0677966101694915	0.11864406779661	0.813559322033898	0.920793349671795
1797.1	3343.7	0.677966101694915	0.0677966101694915	0.254237288135593	0	0.928223537678467
1797.1	3400	0.830508474576271	0.0169491525423729	0.152542372881356	0	0.925018038941058
1797.1	3456.3	0.949152542372881	0	0.0508474576271186	0	0.920904392656093
1797.1	3512.6	1	0	0	0	0.908934656743621
1797.1	3568.9	1	0	0	0	0.88960202547684
1797.1	3625.2	1	0	0	0	0.875084706475692
1797.1	3681.4	1	0	0	0	0.872782797261953
1797.1	3737.8	1	0	0	0	0.88559334742403
1797.1	3794.1	0.525423728813559	0.0847457627118644	0.389830508474576	0	0.93255701630915
1797.1	3850.3	0.423728813559322	0.11864406779661	0.457627118644068	0	0.948422206123757
1797.1	3906.7	0.0338983050847458	0.491525423728814	0.474576271186441	0	0.973998205921302
1797.1	3962.9	0.0338983050847458	0.491525423728814	0.474576271186441	0	0.9928900906099
1797.1	4019.2	0.0338983050847458	0.525423728813559	0.440677966101695	0	0.995357310435003
1797.1	4075.5	0.0169491525423729	0.677966101694915	0.288135593220339	0.0169491525423729	0.979600878170824
1797.1	4131.8	0	0.915254237288136	0.0169491525423729	0.0677966101694915	0.948661762283198
1797.1	4188.1	0	0.779661016949153	0	0.220338983050847	0.931043114278051
1797.1	4244.4	0	0.728813559322034	0	0.271186440677966	0.912597001141237
1797.1	4300.7	0	0.728813559322034	0	0.271186440677966	0.871699411675174
1797.1	4356.9	0	0	0	1	0.445446277768574
1813.4	2696.3	0	0.0338983050847458	0	0.966101694915254	0.7651918007129
1813.4	2752.7	0	0	0	1	0.669100461450229
1813.4	2808.9	0	0	0	1	0.638821162162002
1813.4	2865.2	0	0	0	1	0.644414416905467
1813.4	2921.5	0	0	0	1	0.691493090996609
1813.4	2977.8	0	0.0338983050847458	0.0169491525423729	0.949152542372881	0.751472545885849
1813.4	3034.1	0	0.0508474576271186	0.0169491525423729	0.932203389830508	0.799821998612083
1813.4	3090.4	0	0.0677966101694915	0.0169491525423729	0.915254237288136	0.849584587899552
1813.4	3146.7	0	0.0677966101694915	0.0169491525423729	0.915254237288136	0.884474814192361
1813.4	3203	0	0.0677966101694915	0.0169491525423729	0.915254237288136	0.894337670298442
1813.4	3259.3	0	0.0677966101694915	0.0677966101694915	0.864406779661017	0.914409039743396
1813.4	3315.6	0.711864406779661	0.0677966101694915	0.220338983050847	0	0.920424055695648
1813.4	3371.8	0.576271186440678	0.0508474576271186	0.372881355932203	0	0.936097763803377
1813.4	3428.2	0.813559322033898	0.0169491525423729	0.169491525423729	0	0.932978061555347
1813.4	3484.4	1	0	0	0	0.916274414513436
1813.4	3540.8	1	0	0	0	0.891316230608537
1813.4	3597	1	0	0	0	0.896107870227043
1813.4	3653.3	1	0	0	0	0.887961099012483
1813.4	3709.6	1	0	0	0	0.880440750850725
1813.4	3765.9	1	0	0	0	0.925411047293658
1813.4	3822.2	0.372881355932203	0.152542372881356	0.474576271186441	0	0.958316307825393
1813.4	3878.5	0.372881355932203	0.152542372881356	0.474576271186441	0	0.967693489883748
1813.4	3934.8	0.0338983050847458	0.491525423728814	0.474576271186441	0	0.985172901333992
1813.4	3991.1	0.0338983050847458	0.491525423728814	0.474576271186441	0	0.995319515731065
1813.4	4047.3	0.0338983050847458	0.610169491525424	0.355932203389831	0	0.988628279547627
1813.4	4103.6	0.0169491525423729	0.745762711864407	0.220338983050847	0.0169491525423729	0.969648269044906
1813.4	4159.9	0	0.830508474576271	0.0847457627118644	0.0847457627118644	0.934156608475837
1813.4	4216.2	0	0.76271186440678	0	0.23728813559322	0.920379807164276
1813.4	4272.5	0	0.728813559322034	0	0.271186440677966	0.846436905467615
1813.4	4328.8	0	0.728813559322034	0	0.271186440677966	0.819152850124966
1829.6	2724.5	0	0	0	1	0.669859952241331
1829.6	2780.8	0	0	0	1	0.689681294792016
1829.6	2837.1	0	0	0	1	0.645176456528453
1829.6	2893.4	0	0	0	1	0.667916812732834
1829.6	2949.7	0	0	0	1	0.710529589251201
1829.6	3005.9	0	0.0338983050847458	0.0169491525423729	0.949152542372881	0.782895043853247
1829.6	3062.2	0	0.0508474576271186	0.0169491525423729	0.932203389830508	0.83251765227235
1829.6	3118.6	0	0.0677966101694915	0.0169491525423729	0.915254237288136	0.861048001670176
1829.6	3174.8	0	0.0677966101694915	0.0169491525423729	0.915254237288136	0.889971325530697
1829.6	3231.2	0	0.0677966101694915	0.0169491525423729	0.915254237288136	0.909144906323481
1829.6	3287.4	0.0169491525423729	0.0677966101694915	0.169491525423729	0.745762711864407	0.922177537186545
1829.6	3343.7	0.644067796610169	0.0677966101694915	0.288135593220339	0	0.929927983841514
1829.6	3400	0.76271186440678	0.0508474576271186	0.186440677966102	0	0.935027661059274
1829.6	3456.3	0.711864406779661	0	0.288135593220339	0	0.937506960778771
1829.6	3512.6	0.983050847457627	0	0.0169491525423729	0	0.926071497131742
1829.6	3568.9	1	0	0	0	0.901726217467828
1829.6	3625.2	1	0	0	0	0.903844596643485
1829.6	3681.4	1	0	0	0	0.898025662755497
1829.6	3737.8	1	0	0	0	0.921043420705468
1829.6	3794.1	0.474576271186441	0.101694915254237	0.423728813559322	0	0.94621973685899
1829.6	3850.3	0.101694915254237	0.423728813559322	0.474576271186441	0	0.971687437515991
1829.6	3906.7	0.0338983050847458	0.491525423728814	0.474576271186441	0	0.979662350869538
1829.6	3962.9	0.0338983050847458	0.491525423728814	0.474576271186441	0	0.996898511248633
1829.6	4019.2	0.0338983050847458	0.559322033898305	0.406779661016949	0	0.991792162922036
1829.6	4075.5	0.0169491525423729	0.677966101694915	0.288135593220339	0.0169491525423729	0.976252749287177
1829.6	4131.8	0	0.830508474576271	0.152542372881356	0.0169491525423729	0.947279228691813
1829.6	4188.1	0	0.76271186440678	0	0.23728813559322	0.923003914245729
1829.6	4244.4	0	0.728813559322034	0	0.271186440677966	0.892113181127958
1829.6	4300.7	0	0.728813559322034	0	0.271186440677966	0.884357859985366
1845.9	2696.3	0	0.11864406779661	0	0.88135593220339	0.789405255062697
1845.9	2752.7	0	0	0	1	0.69217078216372
1845.9	2808.9	0	0	0	1	0.654449715856549
1845.9	2865.2	0	0	0	1	0.651493641626896
1845.9	2921.5	0	0	0	1	0.697933147814975
1845.9	2977.8	0	0	0	1	0.767060483420686
1845.9	3034.1	0	0.0338983050847458	0.0169491525423729	0.949152542372881	0.773886541846727
1845.9	3090.4	0	0.0508474576271186	0.0169491525423729	0.932203389830508	0.845921926735984
1845.9	3146.7	0	0.0677966101694915	0.0169491525423729	0.915254237288136	0.879864480824578
1845.9	3203	0	0.0677966101694915	0.0169491525423729	0.915254237288136	0.905235067231243
1845.9	3259.3	0	0.0677966101694915	0.0338983050847458	0.898305084745763	0.915632138534827
1845.9	3315.6	0.372881355932203	0.0847457627118644	0.440677966101695	0.101694915254237	0.934167484717694
1845.9	3371.8	0.491525423728814	0.0677966101694915	0.440677966101695	0	0.934690239202097
1845.9	3428.2	0.76271186440678	0.0508474576271186	0.186440677966102	0	0.927724832415862
1845.9	3484.4	0.677966101694915	0	0.322033898305085	0	0.940716229866501
1845.9	3540.8	1	0	0	0	0.922729813604224
1845.9	3597	1	0	0	0	0.915164594102387
1845.9	3653.3	1	0	0	0	0.919476296843104
1845.9	3709.6	1	0	0	0	0.910878046170098
1845.9	3765.9	0.915254237288136	0	0.0847457627118644	0	0.92675395854984
1845.9	3822.2	0.406779661016949	0.11864406779661	0.474576271186441	0	0.949718625673282
1845.9	3878.5	0.0338983050847458	0.491525423728814	0.474576271186441	0	0.978048513138051
1845.9	3934.8	0.0338983050847458	0.491525423728814	0.474576271186441	0	0.993131488319222
1845.9	3991.1	0.0338983050847458	0.525423728813559	0.440677966101695	0	0.993265169191348
1845.9	4047.3	0.0338983050847458	0.610169491525424	0.355932203389831	0	0.986312695522441
1845.9	4103.6	0.0169491525423729	0.76271186440678	0.203389830508475	0.0169491525423729	0.966185420739883
1845.9	4159.9	0	0.830508474576271	0.0847457627118644	0.0847457627118644	0.923245598643748
1845.9	4216.2	0	0.745762711864407	0	0.254237288135593	0.890647042237983
1845.9	4272.5	0	0.728813559322034	0	0.271186440677966	0.893748314573489
1845.9	4328.8	0.0338983050847458	0.898305084745763	0.0338983050847458	0.0338983050847458	0.876368245033189
1862.1	2724.5	0	0	0	1	0.726982885523514
1862.1	2780.8	0	0	0	1	0.677759352723731
1862.1	2837.1	0	0	0	1	0.640330839127407
1862.1	2893.4	0	0	0	1	0.6834266772467
1862.1	2949.7	0	0	0	1	0.730772333439817
1862.1	3005.9	0	0.0508474576271186	0.0169491525423729	0.932203389830508	0.775573176447963
1862.1	3062.2	0	0.0508474576271186	0.0169491525423729	0.932203389830508	0.815628382090974
1862.1	3118.6	0	0.0508474576271186	0.0169491525423729	0.932203389830508	0.864841162740119
1862.1	3174.8	0	0.0677966101694915	0.0169491525423729	0.915254237288136	0.902879789671449
1862.1	3231.2	0	0.0677966101694915	0.0169491525423729	0.915254237288136	0.916739185921869
1862.1	3287.4	0	0.0677966101694915	0.11864406779661	0.813559322033898	0.927054164913657
1862.1	3343.7	0.0169491525423729	0.101694915254237	0.322033898305085	0.559322033898305	0.931467270082585
1862.1	3400	0.627118644067797	0.0508474576271186	0.322033898305085	0	0.933093548939868
1862.1	3456.3	0.711864406779661	0.0169491525423729	0.271186440677966	0	0.933744925997464
1862.1	3512.6	0.898305084745763	0	0.101694915254237	0	0.932722708707797
1862.1	3568.9	1	0	0	0	0.924079519093649
1862.1	3625.2	1	0	0	0	0.920521978552488
1862.1	3681.4	1	0	0	0	0.923907897314056
1862.1	3737.8	0.966101694915254	0	0.0338983050847458	0	0.922374761974325
1862.1	3794.1	0.474576271186441	0.11864406779661	0.406779661016949	0	0.942181813781142
1862.1	3850.3	0.101694915254237	0.423728813559322	0.474576271186441	0	0.976954377229254
1862.1	3906.7	0.0338983050847458	0.491525423728814	0.474576271186441	0	0.989234189772691
1862.1	3962.9	0.0338983050847458	0.491525423728814	0.474576271186441	0	0.995499740839327
1862.1	4019.2	0.0338983050847458	0.559322033898305	0.406779661016949	0	0.988812308674923
1862.1	4075.5	0.0169491525423729	0.76271186440678	0.203389830508475	0.0169491525423729	0.967542569514125
1862.1	4131.8	0	0.813559322033898	0.135593220338983	0.0508474576271186	0.945250296576665
1862.1	4188.1	0	0.76271186440678	0	0.23728813559322	0.924032729376302
1862.1	4244.4	0	0.76271186440678	0	0.23728813559322	0.889433145708189
1862.1	4300.7	0	0.728813559322034	0	0.271186440677966	0.854488927862936
1862.1	4356.9	0.983050847457627	0	0.0169491525423729	0	0.0619749338555039
1878.4	2696.3	0	0.0847457627118644	0	0.915254237288136	0.771205351211238
1878.4	2752.7	0	0	0	1	0.670881785358503
1878.4	2808.9	0	0	0	1	0.678466791447309
1878.4	2865.2	0	0	0	1	0.659304179149811
1878.4	2921.5	0	0	0	1	0.702285421019655
1878.4	2977.8	0	0.0338983050847458	0.0169491525423729	0.949152542372881	0.75809678985734
1878.4	3034.1	0	0.0338983050847458	0.0169491525423729	0.949152542372881	0.78756719673415
1878.4	3090.4	0	0.0508474576271186	0.0169491525423729	0.932203389830508	0.855843112306778
1878.4	3146.7	0	0.0508474576271186	0.0169491525423729	0.932203389830508	0.87877462423123
1878.4	3203	0	0.0677966101694915	0.0169491525423729	0.915254237288136	0.900724879007569
1878.4	3259.3	0	0.0677966101694915	0.0169491525423729	0.915254237288136	0.925026075947308
1878.4	3315.6	0	0.0677966101694915	0.271186440677966	0.661016949152542	0.93167016152347
1878.4	3371.8	0.406779661016949	0.0677966101694915	0.508474576271186	0.0169491525423729	0.936469384141811
1878.4	3428.2	0.559322033898305	0.0508474576271186	0.389830508474576	0	0.940979424205211
1878.4	3484.4	0.474576271186441	0.101694915254237	0.423728813559322	0	0.948757584658374
1878.4	3540.8	0.864406779661017	0	0.135593220338983	0	0.93396632344854
1878.4	3597	0.983050847457627	0	0.0169491525423729	0	0.931864361100231
1878.4	3653.3	1	0	0	0	0.923688162105591
1878.4	3709.6	1	0	0	0	0.92736180007153
1878.4	3765.9	0.372881355932203	0.152542372881356	0.474576271186441	0	0.954177208012926
1878.4	3822.2	0.372881355932203	0.152542372881356	0.474576271186441	0	0.948812090268245
1878.4	3878.5	0.0338983050847458	0.491525423728814	0.474576271186441	0	0.978692666146322
1878.4	3934.8	0.0338983050847458	0.491525423728814	0.474576271186441	0	0.989940476540395
1878.4	3991.1	0.0338983050847458	0.525423728813559	0.440677966101695	0	0.992949068340276
1878.4	4047.3	0.0338983050847458	0.576271186440678	0.389830508474576	0	0.980404783079292
1878.4	4103.6	0.0169491525423729	0.813559322033898	0.152542372881356	0.0169491525423729	0.953827817944164
1878.4	4159.9	0	0.898305084745763	0	0.101694915254237	0.925970199808999
1878.4	4216.2	0	0.76271186440678	0	0.23728813559322	0.901086231096585
1878.4	4272.5	0	0.728813559322034	0	0.271186440677966	0.854295756379794
1878.4	4328.8	0.0169491525423729	0.796610169491525	0	0.186440677966102	0.864947289983168
188.4	2696.3	0	0.694915254237288	0.254237288135593	0.0508474576271186	0.719502840113263
188.4	2752.7	0	0.76271186440678	0	0.23728813559322	0.898634425720082
188.4	2808.9	0	0.728813559322034	0	0.271186440677966	0.866771681733654
188.4	2865.2	0	0.728813559322034	0	0.271186440677966	0.831767808001658
188.4	2921.5	0	0.76271186440678	0	0.23728813559322	0.88173983384177
188.4	2977.8	0	0.0169491525423729	0	0.983050847457627	0.850852300347364
188.4	3034.1	0	0.76271186440678	0	0.23728813559322	0.914372959163116
188.4	3090.4	0	0.76271186440678	0	0.23728813559322	0.906682826675855
188.4	3146.7	0	0.864406779661017	0.0508474576271186	0.0847457627118644	0.950168312107706
188.4	3203	0	0.610169491525424	0	0.389830508474576	0.832478969987063
188.4	3259.3	0	0.135593220338983	0	0.864406779661017	0.837600883337954
188.4	3315.6	0	0.76271186440678	0	0.23728813559322	0.919502862800826
188.4	3371.8	0	0.76271186440678	0	0.23728813559322	0.919336313472242
188.4	3428.2	0	0.76271186440678	0	0.23728813559322	0.900062759290173
188.4	3484.4	0	0.440677966101695	0	0.559322033898305	0.8815810273353
188.4	3540.8	0	0.728813559322034	0	0.271186440677966	0.862102950912854
188.4	3597	0	0.389830508474576	0	0.610169491525424	0.8169680132368
188.4	3653.3	0	0	0	1	0.736203082554549
188.4	3709.6	0	0.779661016949153	0.203389830508475	0.0169491525423729	0.943683992447837
188.4	3765.9	0	0.728813559322034	0	0.271186440677966	0.747629247232672
188.4	3822.2	0	0.779661016949153	0.169491525423729	0.0508474576271186	0.969844908874081
188.4	3878.5	0	0.76271186440678	0	0.23728813559322	0.875215196026558
188.4	3934.8	0	0.677966101694915	0	0.322033898305085	0.912214217687477
188.4	3991.1	0	0.610169491525424	0	0.389830508474576	0.894272559876861
188.4	4047.3	0	0.728813559322034	0	0.271186440677966	0.880431025059836
188.4	4103.6	0	0.0677966101694915	0	0.932203389830508	0.829912811673038
188.4	4159.9	0	0.457627118644068	0	0.542372881355932	0.850655244406451
188.4	4216.2	0	0.728813559322034	0	0.271186440677966	0.881834863395099
188.4	4272.5	0.0169491525423729	0.830508474576271	0	0.152542372881356	0.885810870199024
188.4	4328.8	0.0169491525423729	0.898305084745763	0	0.0847457627118644	0.818414919817118
1894.6	2724.5	0	0	0	1	0.740813308793595
1894.6	2780.8	0	0	0	1	0.668197884371521
1894.6	2837.1	0	0	0	1	0.659420934738655
1894.6	2893.4	0	0	0	1	0.694919023816174
1894.6	2949.7	0	0	0	1	0.734390014282278
1894.6	3005.9	0	0.0338983050847458	0.0169491525423729	0.949152542372881	0.756104106491866
1894.6	3062.2	0	0.0338983050847458	0.0169491525423729	0.949152542372881	0.814838426800642
1894.6	3118.6	0	0.0508474576271186	0.0169491525423729	0.932203389830508	0.862460777844914
1894.6	3174.8	0	0.0508474576271186	0.0169491525423729	0.932203389830508	0.888772003639553
1894.6	3231.2	0	0.0677966101694915	0.0169491525423729	0.915254237288136	0.901412203999404
1894.6	3287.4	0	0.0677966101694915	0.0508474576271186	0.88135593220339	0.928534024186387
1894.6	3343.7	0	0.135593220338983	0.271186440677966	0.593220338983051	0.932633762945939
1894.6	3400	0.423728813559322	0.0847457627118644	0.491525423728814	0	0.940089844867614
1894.6	3456.3	0.440677966101695	0.11864406779661	0.440677966101695	0	0.948950975729318
1894.6	3512.6	0.474576271186441	0.0847457627118644	0.440677966101695	0	0.951337198495004
1894.6	3568.9	0.88135593220339	0	0.11864406779661	0	0.942099946128778
1894.6	3625.2	0.983050847457627	0	0.0169491525423729	0	0.935501880029929
1894.6	3681.4	1	0	0	0	0.933311383387443
1894.6	3737.8	0.525423728813559	0.0847457627118644	0.389830508474576	0	0.941515884506114
1894.6	3794.1	0.372881355932203	0.152542372881356	0.474576271186441	0	0.962482543976642
1894.6	3850.3	0.0338983050847458	0.491525423728814	0.474576271186441	0	0.977478411678406
1894.6	3906.7	0.0338983050847458	0.491525423728814	0.474576271186441	0	0.994083435410082
1894.6	3962.9	0.0338983050847458	0.508474576271186	0.457627118644068	0	0.993816524260232
1894.6	4019.2	0.0338983050847458	0.610169491525424	0.355932203389831	0	0.984941333460011
1894.6	4075.5	0.0169491525423729	0.76271186440678	0.203389830508475	0.0169491525423729	0.96690167665724
1894.6	4131.8	0	0.898305084745763	0.0169491525423729	0.0847457627118644	0.931515398300557
1894.6	4188.1	0	0.76271186440678	0	0.23728813559322	0.922989330275105
1894.6	4244.4	0	0.76271186440678	0	0.23728813559322	0.903192797401588
1894.6	4300.7	0	0.76271186440678	0	0.23728813559322	0.908339269031111
1910.9	2696.3	0	0.0169491525423729	0	0.983050847457627	0.811787454383105
1910.9	2752.7	0	0	0	1	0.689826172101353
1910.9	2808.9	0	0	0	1	0.678766595565381
1910.9	2865.2	0	0	0	1	0.705406121033816
1910.9	2921.5	0	0	0	1	0.710158066724431
1910.9	2977.8	0	0	0	1	0.766584532061122
1910.9	3034.1	0	0.0338983050847458	0.0169491525423729	0.949152542372881	0.788855826995917
1910.9	3090.4	0	0.0338983050847458	0.0169491525423729	0.949152542372881	0.846295450956993
1910.9	3146.7	0	0.0508474576271186	0.0169491525423729	0.932203389830508	0.875167631480066
1910.9	3203	0	0.0677966101694915	0.0169491525423729	0.915254237288136	0.898591063256717
1910.9	3259.3	0	0.0677966101694915	0.0169491525423729	0.915254237288136	0.923403864341488
1910.9	3315.6	0	0.0508474576271186	0.0847457627118644	0.864406779661017	0.93093727591438
1910.9	3371.8	0	0.0847457627118644	0.338983050847458	0.576271186440678	0.935781244123832
1910.9	3428.2	0.372881355932203	0.135593220338983	0.491525423728814	0	0.94875639403188
1910.9	3484.4	0.576271186440678	0.0338983050847458	0.389830508474576	0	0.943689061443825
1910.9	3540.8	0.559322033898305	0.0508474576271186	0.389830508474576	0	0.948257757049
1910.9	3597	0.830508474576271	0.0169491525423729	0.152542372881356	0	0.943863803511078
1910.9	3653.3	0.983050847457627	0	0.0169491525423729	0	0.936288963728536
1910.9	3709.6	0.627118644067797	0.0508474576271186	0.322033898305085	0	0.943294682366935
1910.9	3765.9	0.338983050847458	0.186440677966102	0.474576271186441	0	0.967905417566438
1910.9	3822.2	0.0338983050847458	0.491525423728814	0.474576271186441	0	0.976878036021626
1910.9	3878.5	0.0338983050847458	0.491525423728814	0.474576271186441	0	0.987242611398283
1910.9	3934.8	0.0338983050847458	0.491525423728814	0.474576271186441	0	0.993293750991226
1910.9	3991.1	0.0338983050847458	0.593220338983051	0.372881355932203	0	0.988573405105036
1910.9	4047.3	0.0169491525423729	0.728813559322034	0.23728813559322	0.0169491525423729	0.97660106011532
1910.9	4103.6	0	0.813559322033898	0.135593220338983	0.0508474576271186	0.942132810019144
1910.9	4159.9	0	0.76271186440678	0	0.23728813559322	0.918433320083709
1910.9	4216.2	0	0.76271186440678	0	0.23728813559322	0.902657833839107
1910.9	4272.5	0	0.728813559322034	0	0.271186440677966	0.868130493376767
1910.9	4328.8	0.0169491525423729	0.898305084745763	0	0.0847457627118644	0.798769640280317
1927.1	2724.5	0	0	0	1	0.704521098540557
1927.1	2780.8	0	0	0	1	0.673903544442985
1927.1	2837.1	0	0	0	1	0.694690629862932
1927.1	2893.4	0	0	0	1	0.709268391591476
1927.1	2949.7	0	0	0	1	0.758721991514053
1927.1	3005.9	0	0	0	1	0.765033628897162
1927.1	3062.2	0	0.0169491525423729	0.0169491525423729	0.966101694915254	0.816415844437931
1927.1	3118.6	0	0.0338983050847458	0.0169491525423729	0.949152542372881	0.871616221582901
1927.1	3174.8	0	0.0338983050847458	0.0169491525423729	0.949152542372881	0.88676870617947
1927.1	3231.2	0	0.0677966101694915	0.0169491525423729	0.915254237288136	0.907973076128916
1927.1	3287.4	0	0.0677966101694915	0.0338983050847458	0.898305084745763	0.930249269909565
1927.1	3343.7	0	0.101694915254237	0.288135593220339	0.610169491525424	0.93515094088686
1927.1	3400	0.355932203389831	0.135593220338983	0.508474576271186	0	0.942998366800773
1927.1	3456.3	0.389830508474576	0.11864406779661	0.491525423728814	0	0.94967484173831
1927.1	3512.6	0.508474576271186	0.0677966101694915	0.423728813559322	0	0.948661566631376
1927.1	3568.9	0.661016949152542	0.0169491525423729	0.322033898305085	0	0.945501938583024
1927.1	3625.2	0.847457627118644	0	0.152542372881356	0	0.939425777529996
1927.1	3681.4	1	0	0	0	0.933740422580165
1927.1	3737.8	0.423728813559322	0.11864406779661	0.457627118644068	0	0.951822424064583
1927.1	3794.1	0.288135593220339	0.23728813559322	0.474576271186441	0	0.967049612263924
1927.1	3850.3	0.0338983050847458	0.491525423728814	0.474576271186441	0	0.980451838753217
1927.1	3906.7	0.0338983050847458	0.491525423728814	0.474576271186441	0	0.99475314823932
1927.1	3962.9	0.0338983050847458	0.559322033898305	0.406779661016949	0	0.992300761450257
1927.1	4019.2	0.0338983050847458	0.576271186440678	0.389830508474576	0	0.985933140030889
1927.1	4075.5	0.0169491525423729	0.813559322033898	0.152542372881356	0.0169491525423729	0.959399039890142
1927.1	4131.8	0	0.796610169491525	0	0.203389830508475	0.925821686086368
1927.1	4188.1	0	0.76271186440678	0	0.23728813559322	0.888011372442028
1927.1	4244.4	0	0.728813559322034	0	0.271186440677966	0.887848693444822
1927.1	4300.7	0	0.728813559322034	0	0.271186440677966	0.837425245855491
1927.1	4356.9	0	0.779661016949153	0.220338983050847	0	0.61575341749582
1943.4	2696.3	0	0.728813559322034	0	0.271186440677966	0.830354895586678
1943.4	2752.7	0	0	0	1	0.70885275382087
1943.4	2808.9	0	0	0	1	0.690709966511181
1943.4	2865.2	0	0	0	1	0.709466384013899
1943.4	2921.5	0	0	0	1	0.724048732308851
1943.4	2977.8	0	0	0	1	0.752339020787729
1943.4	3034.1	0	0	0	1	0.799938252613658
1943.4	3090.4	0	0	0	1	0.840997570369329
1943.4	3146.7	0	0.0338983050847458	0.0169491525423729	0.949152542372881	0.879992605423292
1943.4	3203	0	0.0338983050847458	0.0169491525423729	0.949152542372881	0.882615683239004
1943.4	3259.3	0	0.0677966101694915	0.0169491525423729	0.915254237288136	0.914059936727746
1943.4	3315.6	0	0.0847457627118644	0.169491525423729	0.745762711864407	0.935200057120807
1943.4	3371.8	0.135593220338983	0.0847457627118644	0.440677966101695	0.338983050847458	0.940024148947495
1943.4	3428.2	0.338983050847458	0.11864406779661	0.542372881355932	0	0.951873222404143
1943.4	3484.4	0.491525423728814	0.0847457627118644	0.423728813559322	0	0.945019366444464
1943.4	3540.8	0.593220338983051	0.0169491525423729	0.389830508474576	0	0.941482660239355
1943.4	3597	0.864406779661017	0	0.135593220338983	0	0.937755805682961
1943.4	3653.3	0.864406779661017	0	0.135593220338983	0	0.935958875960943
1943.4	3709.6	0.542372881355932	0.0677966101694915	0.389830508474576	0	0.948926210765448
1943.4	3765.9	0.406779661016949	0.11864406779661	0.474576271186441	0	0.952345825513142
1943.4	3822.2	0.0338983050847458	0.491525423728814	0.474576271186441	0	0.986032512096464
1943.4	3878.5	0.0338983050847458	0.491525423728814	0.474576271186441	0	0.995014680200906
1943.4	3934.8	0.0338983050847458	0.525423728813559	0.440677966101695	0	0.994420884938384
1943.4	3991.1	0.0338983050847458	0.559322033898305	0.406779661016949	0	0.987896606896199
1943.4	4047.3	0.0169491525423729	0.677966101694915	0.288135593220339	0.0169491525423729	0.980675492731527
1943.4	4103.6	0.0169491525423729	0.898305084745763	0	0.0847457627118644	0.940647943481183
1943.4	4159.9	0	0.76271186440678	0	0.23728813559322	0.880636690986734
1943.4	4216.2	0	0.745762711864407	0	0.254237288135593	0.894669768697117
1943.4	4272.5	0	0.728813559322034	0	0.271186440677966	0.877942698353205
1943.4	4328.8	0.0169491525423729	0.796610169491525	0	0.186440677966102	0.831326145779018
1959.6	2724.5	0	0	0	1	0.733089736881475
1959.6	2780.8	0	0	0	1	0.686563895566789
1959.6	2837.1	0	0	0	1	0.708711510830252
1959.6	2893.4	0	0	0	1	0.715411174847156
1959.6	2949.7	0	0	0	1	0.74082589184746
1959.6	3005.9	0	0	0	1	0.780062299055155
1959.6	3062.2	0	0	0	1	0.810859574481065
1959.6	3118.6	0	0	0	1	0.863362241402259
1959.6	3174.8	0	0.0338983050847458	0.0169491525423729	0.949152542372881	0.884330527729049
1959.6	3231.2	0	0.0338983050847458	0.0169491525423729	0.949152542372881	0.90199320304219
1959.6	3287.4	0	0.0508474576271186	0.0169491525423729	0.932203389830508	0.919601129440222
1959.6	3343.7	0	0.0847457627118644	0.186440677966102	0.728813559322034	0.935740442379266
1959.6	3400	0	0.152542372881356	0.525423728813559	0.322033898305085	0.946472030085044
1959.6	3456.3	0.423728813559322	0.0677966101694915	0.508474576271186	0	0.944123780779547
1959.6	3512.6	0.389830508474576	0.11864406779661	0.491525423728814	0	0.9479761837727
1959.6	3568.9	0.677966101694915	0	0.322033898305085	0	0.940972873018732
1959.6	3625.2	0.559322033898305	0	0.440677966101695	0	0.947383232410602
1959.6	3681.4	0.457627118644068	0.11864406779661	0.423728813559322	0	0.95453914364309
1959.6	3737.8	0.372881355932203	0.152542372881356	0.474576271186441	0	0.955078927324749
1959.6	3794.1	0.11864406779661	0.406779661016949	0.474576271186441	0	0.974258003795377
1959.6	3850.3	0.0338983050847458	0.508474576271186	0.457627118644068	0	0.990139716161691
1959.6	3906.7	0.0338983050847458	0.508474576271186	0.457627118644068	0	0.994010689806727
1959.6	3962.9	0.0338983050847458	0.559322033898305	0.406779661016949	0	0.991249635448178
1959.6	4019.2	0.0169491525423729	0.644067796610169	0.322033898305085	0.0169491525423729	0.980840148361296
1959.6	4075.5	0.0169491525423729	0.813559322033898	0.152542372881356	0.0169491525423729	0.966063888239956
1959.6	4131.8	0	0.796610169491525	0	0.203389830508475	0.915461264353636
1959.6	4188.1	0	0.76271186440678	0	0.23728813559322	0.885783980514923
1959.6	4244.4	0	0.728813559322034	0	0.271186440677966	0.844630743228386
1959.6	4300.7	0	0.728813559322034	0	0.271186440677966	0.857166984929253
1975.9	2696.3	0	0.542372881355932	0	0.457627118644068	0.844305161087759
1975.9	2752.7	0	0	0	1	0.718511643485496
1975.9	2808.9	0	0	0	1	0.708836312731814
1975.9	2865.2	0	0	0	1	0.705593477339951
1975.9	2921.5	0	0	0	1	0.745648596640879
1975.9	2977.8	0	0	0	1	0.751767416810278
1975.9	3034.1	0	0	0	1	0.799710110842005
1975.9	3090.4	0	0	0	1	0.829148042512705
1975.9	3146.7	0	0.0338983050847458	0.0169491525423729	0.949152542372881	0.858453633256005
1975.9	3203	0	0.0338983050847458	0.0169491525423729	0.949152542372881	0.880623518292512
1975.9	3259.3	0	0.0338983050847458	0.0169491525423729	0.949152542372881	0.915013371773343
1975.9	3315.6	0	0.101694915254237	0.305084745762712	0.593220338983051	0.938780189463237
1975.9	3371.8	0	0.135593220338983	0.423728813559322	0.440677966101695	0.943623958263418
1975.9	3428.2	0.322033898305085	0.135593220338983	0.542372881355932	0	0.95623246518588
1975.9	3484.4	0.372881355932203	0.101694915254237	0.525423728813559	0	0.946248707979514
1975.9	3540.8	0.423728813559322	0.0847457627118644	0.491525423728814	0	0.953491898110372
1975.9	3597	0.576271186440678	0	0.423728813559322	0	0.946655345547206
1975.9	3653.3	0.694915254237288	0.0169491525423729	0.288135593220339	0	0.942251745381538
1975.9	3709.6	0.372881355932203	0.152542372881356	0.474576271186441	0	0.957429697750191
1975.9	3765.9	0.0338983050847458	0.491525423728814	0.474576271186441	0	0.972790302509605
1975.9	3822.2	0.0338983050847458	0.508474576271186	0.457627118644068	0	0.986106258079537
1975.9	3878.5	0.0338983050847458	0.491525423728814	0.474576271186441	0	0.992024198093663
1975.9	3934.8	0.0338983050847458	0.525423728813559	0.440677966101695	0	0.992778121289913
1975.9	3991.1	0.0338983050847458	0.576271186440678	0.389830508474576	0	0.985209505508848
1975.9	4047.3	0.0169491525423729	0.813559322033898	0.152542372881356	0.0169491525423729	0.971279207883778
1975.9	4103.6	0	0.76271186440678	0	0.23728813559322	0.937508700260601
[truncated: 3,351 more rows]
