# Supplementary material for: Two simple movement mechanisms for spatial division of labour in social insects
Source: Nat Commun. 2022 Nov 15;13:6985. doi: 10.1038/s41467-022-34706-7 (PMC9666475; doi:10.1038/s41467-022-34706-7)
Supplement: Supplementary file 5 — Source Data [file 41467_2022_34706_MOESM5_ESM.zip › source_data/Figure_1/Example_site-visit-network,Lasius,Colony_05.csv]

Ant	x	y	N_visits_20sec
0	1163.4	2696.3	1
0	1195.9	2696.3	1
0	1228.4	2696.3	1
0	1260.9	2696.3	1
0	1293.4	2696.3	1
0	1325.9	2696.3	1
0	1358.4	2696.3	2
0	1390.9	2696.3	2
0	1423.4	2696.3	3
0	1455.9	2696.3	7
0	1488.4	2696.3	18
0	1520.9	2696.3	24
0	1553.4	2696.3	35
0	1585.9	2696.3	31
0	1618.4	2696.3	31
0	1650.9	2696.3	17
0	1683.4	2696.3	12
0	1715.9	2696.3	2
0	1780.9	2696.3	1
0	1813.4	2696.3	1
0	1845.9	2696.3	1
0	1878.4	2696.3	1
0	107.1	2724.5	1
0	204.6	2724.5	1
0	399.6	2724.5	1
0	464.6	2724.5	1
0	594.6	2724.5	1
0	627.1	2724.5	2
0	659.6	2724.5	1
0	692.1	2724.5	1
0	724.6	2724.5	1
0	789.6	2724.5	2
0	822.1	2724.5	3
0	854.6	2724.5	1
0	919.6	2724.5	1
0	952.1	2724.5	3
0	984.6	2724.5	4
0	1017.1	2724.5	2
0	1049.6	2724.5	5
0	1082.1	2724.5	4
0	1114.6	2724.5	3
0	1147.1	2724.5	6
0	1179.6	2724.5	12
0	1212.1	2724.5	10
0	1244.6	2724.5	8
0	1277.1	2724.5	11
0	1309.6	2724.5	11
0	1342.1	2724.5	11
0	1374.6	2724.5	13
0	1407.1	2724.5	23
0	1439.6	2724.5	16
0	1472.1	2724.5	29
0	1504.6	2724.5	35
0	1537.1	2724.5	58
0	1569.6	2724.5	44
0	1602.1	2724.5	38
0	1634.6	2724.5	36
0	1667.1	2724.5	33
0	1699.6	2724.5	25
0	1732.1	2724.5	17
0	1764.6	2724.5	10
0	1797.1	2724.5	8
0	1829.6	2724.5	11
0	1862.1	2724.5	5
0	1894.6	2724.5	3
0	1959.6	2724.5	1
0	2317.1	2724.5	1
0	2382.1	2724.5	2
0	2414.6	2724.5	1
0	2447.1	2724.5	1
0	2577.1	2724.5	1
0	2674.6	2724.5	2
0	2804.6	2724.5	1
0	2902.1	2724.5	1
0	2934.6	2724.5	3
0	90.9	2752.7	1
0	123.4	2752.7	1
0	155.9	2752.7	3
0	188.4	2752.7	1
0	220.9	2752.7	2
0	285.9	2752.7	4
0	383.4	2752.7	2
0	415.9	2752.7	2
0	448.4	2752.7	1
0	480.9	2752.7	1
0	513.4	2752.7	4
0	545.9	2752.7	2
0	578.4	2752.7	3
0	610.9	2752.7	2
0	643.4	2752.7	2
0	675.9	2752.7	5
0	708.4	2752.7	1
0	740.9	2752.7	7
0	773.4	2752.7	4
0	805.9	2752.7	4
0	838.4	2752.7	6
0	870.9	2752.7	4
0	903.4	2752.7	8
0	935.9	2752.7	9
0	968.4	2752.7	11
0	1000.9	2752.7	12
0	1033.4	2752.7	9
0	1065.9	2752.7	10
0	1098.4	2752.7	8
0	1130.9	2752.7	13
0	1163.4	2752.7	9
0	1195.9	2752.7	17
0	1228.4	2752.7	21
0	1260.9	2752.7	27
0	1293.4	2752.7	26
0	1325.9	2752.7	28
0	1358.4	2752.7	31
0	1390.9	2752.7	38
0	1423.4	2752.7	40
0	1455.9	2752.7	42
0	1488.4	2752.7	39
0	1520.9	2752.7	42
0	1553.4	2752.7	38
0	1585.9	2752.7	38
0	1618.4	2752.7	29
0	1650.9	2752.7	26
0	1683.4	2752.7	28
0	1715.9	2752.7	32
0	1748.4	2752.7	28
0	1780.9	2752.7	26
0	1813.4	2752.7	16
0	1845.9	2752.7	16
0	1878.4	2752.7	18
0	1910.9	2752.7	10
0	1943.4	2752.7	12
0	1975.9	2752.7	5
0	2008.4	2752.7	6
0	2040.9	2752.7	4
0	2073.4	2752.7	5
0	2105.9	2752.7	1
0	2138.4	2752.7	1
0	2170.9	2752.7	2
0	2203.4	2752.7	1
0	2268.4	2752.7	2
0	2300.9	2752.7	1
0	2333.4	2752.7	2
0	2365.9	2752.7	2
0	2398.4	2752.7	4
0	2430.9	2752.7	1
0	2463.4	2752.7	2
0	2528.4	2752.7	1
0	2560.9	2752.7	2
0	2625.9	2752.7	1
0	2658.4	2752.7	1
0	2723.4	2752.7	1
0	2755.9	2752.7	1
0	2820.9	2752.7	2
0	2853.4	2752.7	1
0	2885.9	2752.7	1
0	2918.4	2752.7	2
0	2950.9	2752.7	2
0	107.1	2780.8	1
0	172.1	2780.8	3
0	204.6	2780.8	1
0	237.1	2780.8	3
0	269.6	2780.8	1
0	302.1	2780.8	2
0	334.6	2780.8	3
0	367.1	2780.8	1
0	399.6	2780.8	1
0	432.1	2780.8	1
0	464.6	2780.8	2
0	497.1	2780.8	1
0	529.6	2780.8	2
0	562.1	2780.8	2
0	594.6	2780.8	2
0	627.1	2780.8	2
0	692.1	2780.8	1
0	724.6	2780.8	7
0	757.1	2780.8	6
0	789.6	2780.8	8
0	822.1	2780.8	6
0	854.6	2780.8	6
0	887.1	2780.8	6
0	919.6	2780.8	8
0	952.1	2780.8	6
0	984.6	2780.8	8
0	1017.1	2780.8	7
0	1049.6	2780.8	8
0	1082.1	2780.8	9
0	1114.6	2780.8	10
0	1147.1	2780.8	9
0	1179.6	2780.8	16
0	1212.1	2780.8	19
0	1244.6	2780.8	24
0	1277.1	2780.8	22
0	1309.6	2780.8	30
0	1342.1	2780.8	27
0	1374.6	2780.8	37
0	1407.1	2780.8	43
0	1439.6	2780.8	45
0	1472.1	2780.8	48
0	1504.6	2780.8	39
0	1537.1	2780.8	40
0	1569.6	2780.8	34
0	1602.1	2780.8	29
0	1634.6	2780.8	26
0	1667.1	2780.8	33
0	1699.6	2780.8	24
0	1732.1	2780.8	23
0	1764.6	2780.8	28
0	1797.1	2780.8	23
0	1829.6	2780.8	12
0	1862.1	2780.8	22
0	1894.6	2780.8	14
0	1927.1	2780.8	13
0	1959.6	2780.8	12
0	1992.1	2780.8	6
0	2024.6	2780.8	6
0	2057.1	2780.8	4
0	2089.6	2780.8	1
0	2122.1	2780.8	2
0	2154.6	2780.8	2
0	2187.1	2780.8	2
0	2219.6	2780.8	1
0	2252.1	2780.8	1
0	2317.1	2780.8	1
0	2382.1	2780.8	4
0	2447.1	2780.8	1
0	2479.6	2780.8	2
0	2707.1	2780.8	2
0	2772.1	2780.8	2
0	2934.6	2780.8	1
0	123.4	2808.9	1
0	155.9	2808.9	2
0	188.4	2808.9	1
0	220.9	2808.9	1
0	253.4	2808.9	1
0	383.4	2808.9	1
0	448.4	2808.9	1
0	513.4	2808.9	1
0	545.9	2808.9	1
0	578.4	2808.9	2
0	610.9	2808.9	1
0	643.4	2808.9	2
0	675.9	2808.9	5
0	708.4	2808.9	2
0	740.9	2808.9	4
0	773.4	2808.9	3
0	805.9	2808.9	6
0	838.4	2808.9	6
0	870.9	2808.9	4
0	903.4	2808.9	3
0	935.9	2808.9	9
0	968.4	2808.9	8
0	1000.9	2808.9	6
0	1033.4	2808.9	8
0	1065.9	2808.9	12
0	1098.4	2808.9	11
0	1130.9	2808.9	11
0	1163.4	2808.9	16
0	1195.9	2808.9	14
0	1228.4	2808.9	18
0	1260.9	2808.9	20
0	1293.4	2808.9	27
0	1325.9	2808.9	19
0	1358.4	2808.9	24
0	1390.9	2808.9	33
0	1423.4	2808.9	41
0	1455.9	2808.9	48
0	1488.4	2808.9	44
0	1520.9	2808.9	42
0	1553.4	2808.9	38
0	1585.9	2808.9	26
0	1618.4	2808.9	31
0	1650.9	2808.9	34
0	1683.4	2808.9	37
0	1715.9	2808.9	29
0	1748.4	2808.9	26
0	1780.9	2808.9	22
0	1813.4	2808.9	23
0	1845.9	2808.9	24
0	1878.4	2808.9	13
0	1910.9	2808.9	21
0	1943.4	2808.9	10
0	1975.9	2808.9	6
0	2008.4	2808.9	11
0	2040.9	2808.9	3
0	2073.4	2808.9	6
0	2105.9	2808.9	3
0	2138.4	2808.9	3
0	2170.9	2808.9	1
0	2203.4	2808.9	1
0	2235.9	2808.9	2
0	2268.4	2808.9	1
0	2300.9	2808.9	1
0	2333.4	2808.9	1
0	2365.9	2808.9	3
0	2430.9	2808.9	1
0	2463.4	2808.9	2
0	2495.9	2808.9	2
0	2528.4	2808.9	1
0	2885.9	2808.9	1
0	2918.4	2808.9	1
0	2983.4	2808.9	1
0	172.1	2837.1	2
0	302.1	2837.1	1
0	334.6	2837.1	1
0	399.6	2837.1	1
0	432.1	2837.1	1
0	464.6	2837.1	1
0	497.1	2837.1	1
0	529.6	2837.1	1
0	562.1	2837.1	2
0	594.6	2837.1	1
0	627.1	2837.1	3
0	659.6	2837.1	2
0	692.1	2837.1	3
0	724.6	2837.1	4
0	757.1	2837.1	4
0	789.6	2837.1	4
0	822.1	2837.1	7
0	854.6	2837.1	4
0	887.1	2837.1	6
0	919.6	2837.1	7
0	952.1	2837.1	13
0	984.6	2837.1	12
0	1017.1	2837.1	14
0	1049.6	2837.1	17
0	1082.1	2837.1	14
0	1114.6	2837.1	13
0	1147.1	2837.1	17
0	1179.6	2837.1	20
0	1212.1	2837.1	25
0	1244.6	2837.1	23
0	1277.1	2837.1	26
0	1309.6	2837.1	26
0	1342.1	2837.1	24
0	1374.6	2837.1	25
0	1407.1	2837.1	35
0	1439.6	2837.1	31
0	1472.1	2837.1	39
0	1504.6	2837.1	34
0	1537.1	2837.1	44
0	1569.6	2837.1	32
0	1602.1	2837.1	31
0	1634.6	2837.1	25
0	1667.1	2837.1	31
0	1699.6	2837.1	25
0	1732.1	2837.1	28
0	1764.6	2837.1	26
0	1797.1	2837.1	24
0	1829.6	2837.1	19
0	1862.1	2837.1	18
0	1894.6	2837.1	16
0	1927.1	2837.1	14
0	1959.6	2837.1	12
0	1992.1	2837.1	11
0	2024.6	2837.1	5
0	2057.1	2837.1	5
0	2089.6	2837.1	2
0	2122.1	2837.1	4
0	2154.6	2837.1	2
0	2187.1	2837.1	1
0	2219.6	2837.1	2
0	2252.1	2837.1	2
0	2284.6	2837.1	2
0	2317.1	2837.1	2
0	2382.1	2837.1	1
0	2414.6	2837.1	2
0	2447.1	2837.1	1
0	2479.6	2837.1	2
0	2577.1	2837.1	1
0	2674.6	2837.1	1
0	2739.6	2837.1	1
0	2804.6	2837.1	1
0	123.4	2865.2	1
0	155.9	2865.2	2
0	220.9	2865.2	1
0	253.4	2865.2	1
0	318.4	2865.2	1
0	383.4	2865.2	1
0	448.4	2865.2	1
0	480.9	2865.2	1
0	578.4	2865.2	1
0	610.9	2865.2	2
0	643.4	2865.2	1
0	675.9	2865.2	3
0	708.4	2865.2	3
0	740.9	2865.2	4
0	773.4	2865.2	5
0	805.9	2865.2	9
0	838.4	2865.2	10
0	870.9	2865.2	7
0	903.4	2865.2	7
0	935.9	2865.2	13
0	968.4	2865.2	10
0	1000.9	2865.2	13
0	1033.4	2865.2	13
0	1065.9	2865.2	12
0	1098.4	2865.2	15
0	1130.9	2865.2	17
0	1163.4	2865.2	16
0	1195.9	2865.2	17
0	1228.4	2865.2	28
0	1260.9	2865.2	22
0	1293.4	2865.2	21
0	1325.9	2865.2	29
0	1358.4	2865.2	35
0	1390.9	2865.2	34
0	1423.4	2865.2	35
0	1455.9	2865.2	42
0	1488.4	2865.2	39
0	1520.9	2865.2	39
0	1553.4	2865.2	36
0	1585.9	2865.2	29
0	1618.4	2865.2	34
0	1650.9	2865.2	35
0	1683.4	2865.2	31
0	1715.9	2865.2	34
0	1748.4	2865.2	25
0	1780.9	2865.2	25
0	1813.4	2865.2	27
0	1845.9	2865.2	25
0	1878.4	2865.2	21
0	1910.9	2865.2	21
0	1943.4	2865.2	19
0	1975.9	2865.2	17
0	2008.4	2865.2	10
0	2040.9	2865.2	7
0	2073.4	2865.2	6
0	2105.9	2865.2	3
0	2138.4	2865.2	4
0	2170.9	2865.2	1
0	2203.4	2865.2	2
0	2235.9	2865.2	1
0	2268.4	2865.2	1
0	2300.9	2865.2	2
0	2430.9	2865.2	1
0	2495.9	2865.2	2
0	2528.4	2865.2	1
0	2918.4	2865.2	2
0	2950.9	2865.2	1
0	107.1	2893.4	2
0	139.6	2893.4	2
0	172.1	2893.4	1
0	367.1	2893.4	1
0	529.6	2893.4	1
0	562.1	2893.4	1
0	627.1	2893.4	2
0	659.6	2893.4	2
0	692.1	2893.4	2
0	724.6	2893.4	3
0	757.1	2893.4	6
0	789.6	2893.4	5
0	822.1	2893.4	10
0	854.6	2893.4	10
0	887.1	2893.4	11
0	919.6	2893.4	12
0	952.1	2893.4	4
0	984.6	2893.4	9
0	1017.1	2893.4	9
0	1049.6	2893.4	15
0	1082.1	2893.4	23
0	1114.6	2893.4	17
0	1147.1	2893.4	18
0	1179.6	2893.4	12
0	1212.1	2893.4	29
0	1244.6	2893.4	29
0	1277.1	2893.4	27
0	1309.6	2893.4	29
0	1342.1	2893.4	35
0	1374.6	2893.4	41
0	1407.1	2893.4	45
0	1439.6	2893.4	45
0	1472.1	2893.4	42
0	1504.6	2893.4	41
0	1537.1	2893.4	42
0	1569.6	2893.4	33
0	1602.1	2893.4	37
0	1634.6	2893.4	31
0	1667.1	2893.4	43
0	1699.6	2893.4	46
0	1732.1	2893.4	32
0	1764.6	2893.4	21
0	1797.1	2893.4	27
0	1829.6	2893.4	23
0	1862.1	2893.4	24
0	1894.6	2893.4	20
0	1927.1	2893.4	24
0	1959.6	2893.4	19
0	1992.1	2893.4	14
0	2024.6	2893.4	9
0	2057.1	2893.4	10
0	2089.6	2893.4	3
0	2122.1	2893.4	4
0	2154.6	2893.4	4
0	2187.1	2893.4	3
0	2219.6	2893.4	5
0	2252.1	2893.4	2
0	2284.6	2893.4	1
0	2382.1	2893.4	3
0	2414.6	2893.4	1
0	2479.6	2893.4	4
0	2512.1	2893.4	1
0	2609.6	2893.4	1
0	2642.1	2893.4	2
0	2772.1	2893.4	1
0	2837.1	2893.4	1
0	2869.6	2893.4	1
0	2934.6	2893.4	1
0	123.4	2921.5	2
0	188.4	2921.5	1
0	318.4	2921.5	1
0	350.9	2921.5	1
0	448.4	2921.5	2
0	513.4	2921.5	1
0	578.4	2921.5	1
0	610.9	2921.5	1
0	643.4	2921.5	6
0	675.9	2921.5	2
0	708.4	2921.5	4
0	740.9	2921.5	8
0	773.4	2921.5	10
0	805.9	2921.5	10
0	838.4	2921.5	11
0	870.9	2921.5	10
0	903.4	2921.5	7
0	935.9	2921.5	10
0	968.4	2921.5	14
0	1000.9	2921.5	14
0	1033.4	2921.5	12
0	1065.9	2921.5	25
0	1098.4	2921.5	22
0	1130.9	2921.5	23
0	1163.4	2921.5	16
0	1195.9	2921.5	18
0	1228.4	2921.5	30
0	1260.9	2921.5	40
0	1293.4	2921.5	29
0	1325.9	2921.5	32
0	1358.4	2921.5	38
0	1390.9	2921.5	40
0	1423.4	2921.5	51
0	1455.9	2921.5	52
0	1488.4	2921.5	53
0	1520.9	2921.5	40
0	1553.4	2921.5	37
0	1585.9	2921.5	32
0	1618.4	2921.5	41
0	1650.9	2921.5	42
0	1683.4	2921.5	41
0	1715.9	2921.5	42
0	1748.4	2921.5	34
0	1780.9	2921.5	29
0	1813.4	2921.5	24
0	1845.9	2921.5	23
0	1878.4	2921.5	22
0	1910.9	2921.5	24
0	1943.4	2921.5	25
0	1975.9	2921.5	19
0	2008.4	2921.5	14
0	2040.9	2921.5	11
0	2073.4	2921.5	9
0	2105.9	2921.5	6
0	2138.4	2921.5	6
0	2170.9	2921.5	6
0	2203.4	2921.5	3
0	2235.9	2921.5	1
0	2268.4	2921.5	3
0	2333.4	2921.5	1
0	2365.9	2921.5	1
0	2398.4	2921.5	2
0	2430.9	2921.5	1
0	2463.4	2921.5	1
0	2495.9	2921.5	1
0	2528.4	2921.5	2
0	2560.9	2921.5	1
0	2625.9	2921.5	1
0	2658.4	2921.5	1
0	2690.9	2921.5	1
0	2885.9	2921.5	2
0	2918.4	2921.5	1
0	2950.9	2921.5	1
0	139.6	2949.7	1
0	172.1	2949.7	2
0	269.6	2949.7	1
0	302.1	2949.7	2
0	334.6	2949.7	1
0	367.1	2949.7	1
0	399.6	2949.7	1
0	432.1	2949.7	1
0	497.1	2949.7	1
0	562.1	2949.7	1
0	594.6	2949.7	3
0	627.1	2949.7	4
0	659.6	2949.7	5
0	692.1	2949.7	5
0	724.6	2949.7	6
0	757.1	2949.7	8
0	789.6	2949.7	12
0	822.1	2949.7	8
0	854.6	2949.7	8
0	887.1	2949.7	9
0	919.6	2949.7	8
0	952.1	2949.7	16
0	984.6	2949.7	13
0	1017.1	2949.7	8
0	1049.6	2949.7	20
0	1082.1	2949.7	20
0	1114.6	2949.7	27
0	1147.1	2949.7	20
0	1179.6	2949.7	20
0	1212.1	2949.7	30
0	1244.6	2949.7	33
0	1277.1	2949.7	31
0	1309.6	2949.7	27
0	1342.1	2949.7	39
0	1374.6	2949.7	39
0	1407.1	2949.7	48
0	1439.6	2949.7	57
0	1472.1	2949.7	58
0	1504.6	2949.7	49
0	1537.1	2949.7	44
0	1569.6	2949.7	37
0	1602.1	2949.7	47
0	1634.6	2949.7	41
0	1667.1	2949.7	46
0	1699.6	2949.7	42
0	1732.1	2949.7	38
0	1764.6	2949.7	38
0	1797.1	2949.7	32
0	1829.6	2949.7	15
0	1862.1	2949.7	26
0	1894.6	2949.7	24
0	1927.1	2949.7	25
0	1959.6	2949.7	20
0	1992.1	2949.7	23
0	2024.6	2949.7	16
0	2057.1	2949.7	9
0	2089.6	2949.7	8
0	2122.1	2949.7	4
0	2154.6	2949.7	5
0	2187.1	2949.7	1
0	2219.6	2949.7	2
0	2284.6	2949.7	1
0	2317.1	2949.7	4
0	2349.6	2949.7	3
0	2382.1	2949.7	1
0	2447.1	2949.7	2
0	2674.6	2949.7	1
0	2837.1	2949.7	1
0	2902.1	2949.7	3
0	2934.6	2949.7	1
0	123.4	2977.8	1
0	155.9	2977.8	2
0	188.4	2977.8	1
0	350.9	2977.8	2
0	383.4	2977.8	1
0	610.9	2977.8	2
0	643.4	2977.8	6
0	675.9	2977.8	4
0	708.4	2977.8	4
0	740.9	2977.8	9
0	773.4	2977.8	13
0	805.9	2977.8	8
0	838.4	2977.8	9
0	870.9	2977.8	15
0	903.4	2977.8	12
0	935.9	2977.8	13
0	968.4	2977.8	16
0	1000.9	2977.8	17
0	1033.4	2977.8	22
0	1065.9	2977.8	27
0	1098.4	2977.8	28
0	1130.9	2977.8	26
0	1163.4	2977.8	22
0	1195.9	2977.8	27
0	1228.4	2977.8	28
0	1260.9	2977.8	32
0	1293.4	2977.8	35
0	1325.9	2977.8	37
0	1358.4	2977.8	33
0	1390.9	2977.8	50
0	1423.4	2977.8	44
0	1455.9	2977.8	59
0	1488.4	2977.8	66
0	1520.9	2977.8	56
0	1553.4	2977.8	43
0	1585.9	2977.8	44
0	1618.4	2977.8	52
0	1650.9	2977.8	42
0	1683.4	2977.8	58
0	1715.9	2977.8	46
0	1748.4	2977.8	40
0	1780.9	2977.8	37
0	1813.4	2977.8	31
0	1845.9	2977.8	24
0	1878.4	2977.8	28
0	1910.9	2977.8	28
0	1943.4	2977.8	19
0	1975.9	2977.8	14
0	2008.4	2977.8	17
0	2040.9	2977.8	12
0	2073.4	2977.8	12
0	2105.9	2977.8	10
0	2138.4	2977.8	5
0	2170.9	2977.8	3
0	2203.4	2977.8	3
0	2235.9	2977.8	2
0	2268.4	2977.8	1
0	2300.9	2977.8	3
0	2333.4	2977.8	3
0	2365.9	2977.8	4
0	2463.4	2977.8	2
0	2560.9	2977.8	1
0	2593.4	2977.8	1
0	2950.9	2977.8	1
0	139.6	3005.9	1
0	334.6	3005.9	1
0	367.1	3005.9	2
0	399.6	3005.9	2
0	497.1	3005.9	1
0	562.1	3005.9	1
0	594.6	3005.9	3
0	627.1	3005.9	7
0	659.6	3005.9	5
0	692.1	3005.9	7
0	724.6	3005.9	10
0	757.1	3005.9	15
0	789.6	3005.9	21
0	822.1	3005.9	11
0	854.6	3005.9	19
0	887.1	3005.9	21
0	919.6	3005.9	15
0	952.1	3005.9	18
0	984.6	3005.9	16
0	1017.1	3005.9	17
0	1049.6	3005.9	29
0	1082.1	3005.9	26
0	1114.6	3005.9	34
0	1147.1	3005.9	37
0	1179.6	3005.9	26
0	1212.1	3005.9	38
0	1244.6	3005.9	31
0	1277.1	3005.9	37
0	1309.6	3005.9	42
0	1342.1	3005.9	45
0	1374.6	3005.9	47
0	1407.1	3005.9	48
0	1439.6	3005.9	54
0	1472.1	3005.9	64
0	1504.6	3005.9	61
0	1537.1	3005.9	50
0	1569.6	3005.9	57
0	1602.1	3005.9	50
0	1634.6	3005.9	59
0	1667.1	3005.9	52
0	1699.6	3005.9	43
0	1732.1	3005.9	48
0	1764.6	3005.9	39
0	1797.1	3005.9	27
0	1829.6	3005.9	29
0	1862.1	3005.9	34
0	1894.6	3005.9	24
0	1927.1	3005.9	25
0	1959.6	3005.9	19
0	1992.1	3005.9	23
0	2024.6	3005.9	16
0	2057.1	3005.9	10
0	2089.6	3005.9	11
0	2122.1	3005.9	7
0	2154.6	3005.9	7
0	2187.1	3005.9	4
0	2219.6	3005.9	3
0	2284.6	3005.9	1
0	2317.1	3005.9	2
0	2349.6	3005.9	2
0	2382.1	3005.9	2
0	2414.6	3005.9	2
0	2447.1	3005.9	2
0	2544.6	3005.9	1
0	2577.1	3005.9	1
0	2642.1	3005.9	1
0	2902.1	3005.9	1
0	2934.6	3005.9	1
0	123.4	3034.1	3
0	155.9	3034.1	1
0	383.4	3034.1	1
0	480.9	3034.1	2
0	545.9	3034.1	1
0	578.4	3034.1	2
0	610.9	3034.1	4
0	643.4	3034.1	7
0	675.9	3034.1	9
0	708.4	3034.1	6
0	740.9	3034.1	11
0	773.4	3034.1	23
0	805.9	3034.1	19
0	838.4	3034.1	19
0	870.9	3034.1	15
0	903.4	3034.1	18
0	935.9	3034.1	19
0	968.4	3034.1	16
0	1000.9	3034.1	15
0	1033.4	3034.1	21
0	1065.9	3034.1	31
0	1098.4	3034.1	28
0	1130.9	3034.1	34
0	1163.4	3034.1	35
0	1195.9	3034.1	34
0	1228.4	3034.1	38
0	1260.9	3034.1	32
0	1293.4	3034.1	40
0	1325.9	3034.1	34
0	1358.4	3034.1	42
0	1390.9	3034.1	57
0	1423.4	3034.1	62
0	1455.9	3034.1	69
0	1488.4	3034.1	62
0	1520.9	3034.1	58
0	1553.4	3034.1	51
0	1585.9	3034.1	56
0	1618.4	3034.1	54
0	1650.9	3034.1	52
0	1683.4	3034.1	51
0	1715.9	3034.1	47
0	1748.4	3034.1	50
0	1780.9	3034.1	31
0	1813.4	3034.1	26
0	1845.9	3034.1	33
0	1878.4	3034.1	38
0	1910.9	3034.1	34
0	1943.4	3034.1	23
0	1975.9	3034.1	22
0	2008.4	3034.1	27
0	2040.9	3034.1	20
0	2073.4	3034.1	13
0	2105.9	3034.1	10
0	2138.4	3034.1	6
0	2170.9	3034.1	6
0	2203.4	3034.1	4
0	2235.9	3034.1	5
0	2268.4	3034.1	5
0	2300.9	3034.1	5
0	2333.4	3034.1	1
0	2430.9	3034.1	1
0	2463.4	3034.1	1
0	2495.9	3034.1	1
0	2690.9	3034.1	2
0	2853.4	3034.1	1
0	2918.4	3034.1	1
0	2950.9	3034.1	1
0	497.1	3062.2	2
0	529.6	3062.2	3
0	562.1	3062.2	2
0	594.6	3062.2	3
0	627.1	3062.2	3
0	659.6	3062.2	9
0	692.1	3062.2	16
0	724.6	3062.2	13
0	757.1	3062.2	19
0	789.6	3062.2	18
0	822.1	3062.2	24
0	854.6	3062.2	23
0	887.1	3062.2	15
0	919.6	3062.2	14
0	952.1	3062.2	18
0	984.6	3062.2	22
0	1017.1	3062.2	21
0	1049.6	3062.2	28
0	1082.1	3062.2	27
0	1114.6	3062.2	24
0	1147.1	3062.2	31
0	1179.6	3062.2	32
0	1212.1	3062.2	34
0	1244.6	3062.2	34
0	1277.1	3062.2	36
0	1309.6	3062.2	37
0	1342.1	3062.2	42
0	1374.6	3062.2	52
0	1407.1	3062.2	62
0	1439.6	3062.2	57
0	1472.1	3062.2	47
0	1504.6	3062.2	48
0	1537.1	3062.2	48
0	1569.6	3062.2	47
0	1602.1	3062.2	55
0	1634.6	3062.2	57
0	1667.1	3062.2	55
0	1699.6	3062.2	47
0	1732.1	3062.2	42
0	1764.6	3062.2	34
0	1797.1	3062.2	35
0	1829.6	3062.2	33
0	1862.1	3062.2	37
0	1894.6	3062.2	37
0	1927.1	3062.2	32
0	1959.6	3062.2	35
0	1992.1	3062.2	18
0	2024.6	3062.2	19
0	2057.1	3062.2	16
0	2089.6	3062.2	11
0	2122.1	3062.2	6
0	2154.6	3062.2	10
0	2187.1	3062.2	5
0	2219.6	3062.2	5
0	2252.1	3062.2	5
0	2284.6	3062.2	5
0	2317.1	3062.2	3
0	2349.6	3062.2	1
0	2414.6	3062.2	2
0	2447.1	3062.2	2
0	2512.1	3062.2	2
0	2544.6	3062.2	1
0	2837.1	3062.2	1
0	2934.6	3062.2	2
0	123.4	3090.4	1
0	188.4	3090.4	2
0	253.4	3090.4	1
0	285.9	3090.4	1
0	383.4	3090.4	1
0	415.9	3090.4	2
0	448.4	3090.4	2
0	480.9	3090.4	1
0	545.9	3090.4	1
0	578.4	3090.4	3
0	610.9	3090.4	1
0	643.4	3090.4	10
0	675.9	3090.4	10
0	708.4	3090.4	11
0	740.9	3090.4	15
0	773.4	3090.4	15
0	805.9	3090.4	25
0	838.4	3090.4	28
0	870.9	3090.4	26
0	903.4	3090.4	24
0	935.9	3090.4	21
0	968.4	3090.4	23
0	1000.9	3090.4	24
0	1033.4	3090.4	18
0	1065.9	3090.4	41
0	1098.4	3090.4	27
0	1130.9	3090.4	28
0	1163.4	3090.4	35
0	1195.9	3090.4	41
0	1228.4	3090.4	38
0	1260.9	3090.4	35
0	1293.4	3090.4	42
0	1325.9	3090.4	43
0	1358.4	3090.4	52
0	1390.9	3090.4	49
0	1423.4	3090.4	49
0	1455.9	3090.4	51
0	1488.4	3090.4	43
0	1520.9	3090.4	49
0	1553.4	3090.4	52
0	1585.9	3090.4	50
0	1618.4	3090.4	47
0	1650.9	3090.4	49
0	1683.4	3090.4	54
0	1715.9	3090.4	43
0	1748.4	3090.4	38
0	1780.9	3090.4	39
0	1813.4	3090.4	35
0	1845.9	3090.4	32
0	1878.4	3090.4	43
0	1910.9	3090.4	33
0	1943.4	3090.4	33
0	1975.9	3090.4	24
0	2008.4	3090.4	22
0	2040.9	3090.4	16
0	2073.4	3090.4	9
0	2105.9	3090.4	8
0	2138.4	3090.4	4
0	2170.9	3090.4	6
0	2203.4	3090.4	4
0	2235.9	3090.4	5
0	2268.4	3090.4	5
0	2300.9	3090.4	1
0	2333.4	3090.4	3
0	2365.9	3090.4	1
0	2398.4	3090.4	2
0	2495.9	3090.4	1
0	2528.4	3090.4	1
0	2560.9	3090.4	2
0	2593.4	3090.4	1
0	2690.9	3090.4	1
0	2885.9	3090.4	1
0	2918.4	3090.4	1
0	2950.9	3090.4	1
0	107.1	3118.6	1
0	139.6	3118.6	1
0	334.6	3118.6	1
0	464.6	3118.6	1
0	497.1	3118.6	1
0	529.6	3118.6	3
0	562.1	3118.6	2
0	594.6	3118.6	1
0	627.1	3118.6	7
0	659.6	3118.6	6
0	692.1	3118.6	12
0	724.6	3118.6	16
0	757.1	3118.6	15
0	789.6	3118.6	11
0	822.1	3118.6	26
0	854.6	3118.6	24
0	887.1	3118.6	30
0	919.6	3118.6	22
0	952.1	3118.6	28
0	984.6	3118.6	26
0	1017.1	3118.6	26
0	1049.6	3118.6	32
0	1082.1	3118.6	26
0	1114.6	3118.6	29
0	1147.1	3118.6	31
0	1179.6	3118.6	43
0	1212.1	3118.6	47
0	1244.6	3118.6	37
0	1277.1	3118.6	43
0	1309.6	3118.6	42
0	1342.1	3118.6	49
0	1374.6	3118.6	52
0	1407.1	3118.6	51
0	1439.6	3118.6	43
0	1472.1	3118.6	37
0	1504.6	3118.6	43
0	1537.1	3118.6	53
0	1569.6	3118.6	39
0	1602.1	3118.6	42
0	1634.6	3118.6	42
0	1667.1	3118.6	48
0	1699.6	3118.6	54
0	1732.1	3118.6	46
0	1764.6	3118.6	41
0	1797.1	3118.6	31
0	1829.6	3118.6	29
0	1862.1	3118.6	32
0	1894.6	3118.6	23
0	1927.1	3118.6	31
0	1959.6	3118.6	30
0	1992.1	3118.6	12
0	2024.6	3118.6	19
0	2057.1	3118.6	21
0	2089.6	3118.6	9
0	2122.1	3118.6	11
0	2154.6	3118.6	7
0	2187.1	3118.6	4
0	2219.6	3118.6	9
0	2252.1	3118.6	5
0	2284.6	3118.6	2
0	2317.1	3118.6	1
0	2382.1	3118.6	3
0	2414.6	3118.6	1
0	2512.1	3118.6	1
0	2544.6	3118.6	2
0	2577.1	3118.6	1
0	2642.1	3118.6	1
0	2707.1	3118.6	1
0	2739.6	3118.6	1
0	2902.1	3118.6	1
0	2934.6	3118.6	1
0	90.9	3146.7	1
0	285.9	3146.7	1
0	383.4	3146.7	1
0	480.9	3146.7	2
0	513.4	3146.7	2
0	545.9	3146.7	4
0	578.4	3146.7	6
0	610.9	3146.7	2
0	643.4	3146.7	3
0	675.9	3146.7	7
0	708.4	3146.7	14
0	740.9	3146.7	9
0	773.4	3146.7	5
0	805.9	3146.7	12
0	838.4	3146.7	21
0	870.9	3146.7	27
0	903.4	3146.7	27
0	935.9	3146.7	30
0	968.4	3146.7	27
0	1000.9	3146.7	26
0	1033.4	3146.7	31
0	1065.9	3146.7	33
0	1098.4	3146.7	29
0	1130.9	3146.7	25
0	1163.4	3146.7	29
0	1195.9	3146.7	37
0	1228.4	3146.7	39
0	1260.9	3146.7	38
0	1293.4	3146.7	42
0	1325.9	3146.7	41
0	1358.4	3146.7	32
0	1390.9	3146.7	39
0	1423.4	3146.7	38
0	1455.9	3146.7	34
0	1488.4	3146.7	31
0	1520.9	3146.7	23
0	1553.4	3146.7	43
0	1585.9	3146.7	46
0	1618.4	3146.7	47
0	1650.9	3146.7	46
0	1683.4	3146.7	51
0	1715.9	3146.7	44
0	1748.4	3146.7	32
0	1780.9	3146.7	35
0	1813.4	3146.7	21
0	1845.9	3146.7	32
0	1878.4	3146.7	25
0	1910.9	3146.7	14
0	1943.4	3146.7	27
0	1975.9	3146.7	30
0	2008.4	3146.7	25
0	2040.9	3146.7	22
0	2073.4	3146.7	13
0	2105.9	3146.7	11
0	2138.4	3146.7	10
0	2170.9	3146.7	8
0	2203.4	3146.7	3
0	2235.9	3146.7	7
0	2268.4	3146.7	1
0	2300.9	3146.7	3
0	2333.4	3146.7	1
0	2365.9	3146.7	2
0	2398.4	3146.7	1
0	2560.9	3146.7	1
0	2593.4	3146.7	3
0	2625.9	3146.7	2
0	2658.4	3146.7	3
0	2690.9	3146.7	1
0	2755.9	3146.7	1
0	139.6	3174.8	1
0	172.1	3174.8	1
0	204.6	3174.8	1
0	269.6	3174.8	1
0	302.1	3174.8	1
0	334.6	3174.8	1
0	497.1	3174.8	3
0	529.6	3174.8	1
0	562.1	3174.8	4
0	594.6	3174.8	5
0	627.1	3174.8	3
0	659.6	3174.8	9
0	692.1	3174.8	11
0	724.6	3174.8	10
0	757.1	3174.8	14
0	789.6	3174.8	12
0	822.1	3174.8	18
0	854.6	3174.8	32
0	887.1	3174.8	33
0	919.6	3174.8	32
0	952.1	3174.8	31
0	984.6	3174.8	29
0	1017.1	3174.8	22
0	1049.6	3174.8	31
0	1082.1	3174.8	30
0	1114.6	3174.8	20
0	1147.1	3174.8	18
0	1179.6	3174.8	35
0	1212.1	3174.8	35
0	1244.6	3174.8	35
0	1277.1	3174.8	31
0	1309.6	3174.8	39
0	1342.1	3174.8	32
0	1374.6	3174.8	24
0	1407.1	3174.8	21
0	1439.6	3174.8	24
0	1472.1	3174.8	30
0	1504.6	3174.8	22
0	1537.1	3174.8	21
0	1569.6	3174.8	32
0	1602.1	3174.8	37
0	1634.6	3174.8	39
0	1667.1	3174.8	45
0	1699.6	3174.8	46
0	1732.1	3174.8	34
0	1764.6	3174.8	29
0	1797.1	3174.8	28
0	1829.6	3174.8	23
0	1862.1	3174.8	31
0	1894.6	3174.8	21
0	1927.1	3174.8	16
0	1959.6	3174.8	33
0	1992.1	3174.8	24
0	2024.6	3174.8	17
0	2057.1	3174.8	21
0	2089.6	3174.8	18
0	2122.1	3174.8	15
0	2154.6	3174.8	10
0	2187.1	3174.8	4
0	2219.6	3174.8	4
0	2252.1	3174.8	2
0	2284.6	3174.8	4
0	2317.1	3174.8	2
0	2382.1	3174.8	2
0	2512.1	3174.8	1
0	2577.1	3174.8	1
0	2609.6	3174.8	2
0	2642.1	3174.8	1
0	2674.6	3174.8	2
0	2772.1	3174.8	1
0	2804.6	3174.8	1
0	2902.1	3174.8	1
0	2934.6	3174.8	1
0	123.4	3203	1
0	155.9	3203	1
0	188.4	3203	2
0	253.4	3203	2
0	285.9	3203	1
0	350.9	3203	1
0	415.9	3203	1
0	448.4	3203	1
0	480.9	3203	2
0	513.4	3203	2
0	545.9	3203	4
0	578.4	3203	5
0	610.9	3203	8
0	643.4	3203	5
0	675.9	3203	8
0	708.4	3203	19
0	740.9	3203	14
0	773.4	3203	13
0	805.9	3203	18
0	838.4	3203	26
0	870.9	3203	32
0	903.4	3203	32
0	935.9	3203	32
0	968.4	3203	35
0	1000.9	3203	20
0	1033.4	3203	20
0	1065.9	3203	26
0	1098.4	3203	27
0	1130.9	3203	29
0	1163.4	3203	31
0	1195.9	3203	33
0	1228.4	3203	29
0	1260.9	3203	26
0	1293.4	3203	16
0	1325.9	3203	17
0	1358.4	3203	19
0	1390.9	3203	16
0	1423.4	3203	17
0	1455.9	3203	21
0	1488.4	3203	24
0	1520.9	3203	25
0	1553.4	3203	22
0	1585.9	3203	27
0	1618.4	3203	42
0	1650.9	3203	39
0	1683.4	3203	34
0	1715.9	3203	39
0	1748.4	3203	33
0	1780.9	3203	34
0	1813.4	3203	23
0	1845.9	3203	25
0	1878.4	3203	25
0	1910.9	3203	25
0	1943.4	3203	36
0	1975.9	3203	24
0	2008.4	3203	19
0	2040.9	3203	22
0	2073.4	3203	21
0	2105.9	3203	14
0	2138.4	3203	13
0	2170.9	3203	7
0	2203.4	3203	4
0	2235.9	3203	6
0	2268.4	3203	1
0	2300.9	3203	1
0	2333.4	3203	2
0	2788.4	3203	1
0	2820.9	3203	1
0	2853.4	3203	1
0	107.1	3231.2	1
0	139.6	3231.2	2
0	237.1	3231.2	1
0	269.6	3231.2	1
0	464.6	3231.2	3
0	497.1	3231.2	2
0	529.6	3231.2	3
0	562.1	3231.2	7
0	594.6	3231.2	9
0	627.1	3231.2	12
0	659.6	3231.2	14
0	692.1	3231.2	19
0	724.6	3231.2	21
0	757.1	3231.2	16
0	789.6	3231.2	19
0	822.1	3231.2	25
0	854.6	3231.2	27
0	887.1	3231.2	30
0	919.6	3231.2	31
0	952.1	3231.2	38
0	984.6	3231.2	35
0	1017.1	3231.2	29
0	1049.6	3231.2	27
0	1082.1	3231.2	20
0	1114.6	3231.2	28
0	1147.1	3231.2	32
0	1179.6	3231.2	21
0	1212.1	3231.2	25
0	1244.6	3231.2	20
0	1277.1	3231.2	15
0	1309.6	3231.2	16
0	1342.1	3231.2	16
0	1374.6	3231.2	27
0	1407.1	3231.2	19
0	1439.6	3231.2	18
0	1472.1	3231.2	20
0	1504.6	3231.2	28
0	1537.1	3231.2	22
0	1569.6	3231.2	25
0	1602.1	3231.2	35
0	1634.6	3231.2	42
0	1667.1	3231.2	43
0	1699.6	3231.2	37
0	1732.1	3231.2	38
0	1764.6	3231.2	31
0	1797.1	3231.2	27
0	1829.6	3231.2	28
0	1862.1	3231.2	31
0	1894.6	3231.2	43
0	1927.1	3231.2	25
0	1959.6	3231.2	29
0	1992.1	3231.2	24
0	2024.6	3231.2	19
0	2057.1	3231.2	19
0	2089.6	3231.2	18
0	2122.1	3231.2	14
0	2154.6	3231.2	8
0	2187.1	3231.2	2
0	2219.6	3231.2	3
0	2252.1	3231.2	4
0	2284.6	3231.2	3
0	2317.1	3231.2	1
0	2349.6	3231.2	1
0	2382.1	3231.2	1
0	2479.6	3231.2	3
0	2577.1	3231.2	1
0	2609.6	3231.2	2
0	2739.6	3231.2	2
0	2902.1	3231.2	2
0	123.4	3259.3	3
0	155.9	3259.3	2
0	188.4	3259.3	1
0	220.9	3259.3	1
0	285.9	3259.3	1
0	318.4	3259.3	1
0	415.9	3259.3	3
0	448.4	3259.3	2
0	513.4	3259.3	1
0	545.9	3259.3	6
0	578.4	3259.3	6
0	610.9	3259.3	7
0	643.4	3259.3	14
0	675.9	3259.3	11
0	708.4	3259.3	14
0	740.9	3259.3	14
0	773.4	3259.3	21
0	805.9	3259.3	25
0	838.4	3259.3	30
0	870.9	3259.3	24
0	903.4	3259.3	28
0	935.9	3259.3	39
0	968.4	3259.3	43
0	1000.9	3259.3	42
0	1033.4	3259.3	35
0	1065.9	3259.3	36
0	1098.4	3259.3	34
0	1130.9	3259.3	25
0	1163.4	3259.3	18
0	1195.9	3259.3	22
0	1228.4	3259.3	22
0	1260.9	3259.3	17
0	1293.4	3259.3	14
0	1325.9	3259.3	13
0	1358.4	3259.3	14
0	1390.9	3259.3	17
0	1423.4	3259.3	13
0	1455.9	3259.3	13
0	1488.4	3259.3	19
0	1520.9	3259.3	22
0	1553.4	3259.3	26
0	1585.9	3259.3	26
0	1618.4	3259.3	32
0	1650.9	3259.3	33
0	1683.4	3259.3	29
0	1715.9	3259.3	41
0	1748.4	3259.3	38
0	1780.9	3259.3	37
0	1813.4	3259.3	35
0	1845.9	3259.3	30
0	1878.4	3259.3	41
0	1910.9	3259.3	32
0	1943.4	3259.3	26
0	1975.9	3259.3	18
0	2008.4	3259.3	19
0	2040.9	3259.3	22
0	2073.4	3259.3	19
0	2105.9	3259.3	14
0	2138.4	3259.3	3
0	2170.9	3259.3	4
0	2203.4	3259.3	4
0	2235.9	3259.3	3
0	2268.4	3259.3	2
0	2300.9	3259.3	1
0	2333.4	3259.3	2
0	2365.9	3259.3	1
0	2398.4	3259.3	2
0	2463.4	3259.3	2
0	2528.4	3259.3	1
0	2560.9	3259.3	1
0	2658.4	3259.3	1
0	2755.9	3259.3	1
0	107.1	3287.4	1
0	139.6	3287.4	1
0	204.6	3287.4	1
0	302.1	3287.4	1
0	334.6	3287.4	1
0	367.1	3287.4	1
0	399.6	3287.4	2
0	432.1	3287.4	2
0	497.1	3287.4	1
0	529.6	3287.4	2
0	562.1	3287.4	5
0	594.6	3287.4	8
0	627.1	3287.4	11
0	659.6	3287.4	9
0	692.1	3287.4	13
0	724.6	3287.4	17
0	757.1	3287.4	19
0	789.6	3287.4	22
0	822.1	3287.4	31
0	854.6	3287.4	24
0	887.1	3287.4	22
0	919.6	3287.4	26
0	952.1	3287.4	33
0	984.6	3287.4	33
0	1017.1	3287.4	37
0	1049.6	3287.4	45
0	1082.1	3287.4	37
0	1114.6	3287.4	31
0	1147.1	3287.4	23
0	1179.6	3287.4	29
0	1212.1	3287.4	33
0	1244.6	3287.4	24
0	1277.1	3287.4	20
0	1309.6	3287.4	13
0	1342.1	3287.4	11
0	1374.6	3287.4	7
0	1407.1	3287.4	6
0	1439.6	3287.4	5
0	1472.1	3287.4	7
0	1504.6	3287.4	17
0	1537.1	3287.4	14
0	1569.6	3287.4	14
0	1602.1	3287.4	23
0	1634.6	3287.4	29
0	1667.1	3287.4	34
0	1699.6	3287.4	32
0	1732.1	3287.4	31
0	1764.6	3287.4	34
0	1797.1	3287.4	42
0	1829.6	3287.4	27
0	1862.1	3287.4	40
0	1894.6	3287.4	30
0	1927.1	3287.4	35
0	1959.6	3287.4	30
0	1992.1	3287.4	25
0	2024.6	3287.4	19
0	2057.1	3287.4	18
0	2089.6	3287.4	19
0	2122.1	3287.4	16
0	2154.6	3287.4	10
0	2187.1	3287.4	1
0	2219.6	3287.4	4
0	2252.1	3287.4	5
0	2317.1	3287.4	3
0	2414.6	3287.4	2
0	2447.1	3287.4	1
0	2544.6	3287.4	1
0	2707.1	3287.4	1
0	2869.6	3287.4	1
0	2934.6	3287.4	1
0	123.4	3315.6	3
0	155.9	3315.6	1
0	220.9	3315.6	1
0	318.4	3315.6	1
0	350.9	3315.6	2
0	415.9	3315.6	1
0	448.4	3315.6	1
0	480.9	3315.6	1
0	513.4	3315.6	1
0	545.9	3315.6	2
0	578.4	3315.6	4
0	610.9	3315.6	7
0	643.4	3315.6	8
0	675.9	3315.6	13
0	708.4	3315.6	15
0	740.9	3315.6	13
0	773.4	3315.6	19
0	805.9	3315.6	23
0	838.4	3315.6	18
0	870.9	3315.6	18
0	903.4	3315.6	28
0	935.9	3315.6	25
0	968.4	3315.6	26
0	1000.9	3315.6	35
0	1033.4	3315.6	36
0	1065.9	3315.6	30
0	1098.4	3315.6	34
0	1130.9	3315.6	28
0	1163.4	3315.6	22
0	1195.9	3315.6	29
0	1228.4	3315.6	19
0	1260.9	3315.6	15
0	1293.4	3315.6	15
0	1325.9	3315.6	6
0	1358.4	3315.6	3
0	1390.9	3315.6	2
0	1423.4	3315.6	2
0	1455.9	3315.6	1
0	1488.4	3315.6	8
0	1520.9	3315.6	15
0	1553.4	3315.6	18
0	1585.9	3315.6	16
0	1618.4	3315.6	16
0	1650.9	3315.6	22
0	1683.4	3315.6	36
0	1715.9	3315.6	32
0	1748.4	3315.6	28
0	1780.9	3315.6	40
0	1813.4	3315.6	36
0	1845.9	3315.6	35
0	1878.4	3315.6	34
0	1910.9	3315.6	31
0	1943.4	3315.6	31
0	1975.9	3315.6	24
0	2008.4	3315.6	22
0	2040.9	3315.6	15
0	2073.4	3315.6	14
0	2105.9	3315.6	11
0	2138.4	3315.6	9
0	2170.9	3315.6	8
0	2203.4	3315.6	10
0	2235.9	3315.6	5
0	2268.4	3315.6	1
0	2300.9	3315.6	2
0	2333.4	3315.6	2
0	2365.9	3315.6	2
0	2398.4	3315.6	1
0	2430.9	3315.6	1
0	2658.4	3315.6	1
0	2820.9	3315.6	1
0	2885.9	3315.6	1
0	2918.4	3315.6	1
0	172.1	3343.7	1
0	204.6	3343.7	1
0	237.1	3343.7	1
0	269.6	3343.7	1
0	367.1	3343.7	1
0	432.1	3343.7	1
0	464.6	3343.7	1
0	497.1	3343.7	1
0	529.6	3343.7	3
0	562.1	3343.7	2
0	594.6	3343.7	3
0	627.1	3343.7	8
0	659.6	3343.7	7
0	692.1	3343.7	13
0	724.6	3343.7	16
0	757.1	3343.7	16
0	789.6	3343.7	18
0	822.1	3343.7	15
0	854.6	3343.7	19
0	887.1	3343.7	17
0	919.6	3343.7	26
0	952.1	3343.7	27
0	984.6	3343.7	21
0	1017.1	3343.7	26
0	1049.6	3343.7	33
0	1082.1	3343.7	20
0	1114.6	3343.7	21
0	1147.1	3343.7	18
0	1179.6	3343.7	14
0	1212.1	3343.7	11
0	1244.6	3343.7	14
0	1277.1	3343.7	8
0	1309.6	3343.7	2
0	1342.1	3343.7	1
0	1439.6	3343.7	1
0	1472.1	3343.7	4
0	1504.6	3343.7	13
0	1537.1	3343.7	12
0	1569.6	3343.7	9
0	1602.1	3343.7	13
0	1634.6	3343.7	18
0	1667.1	3343.7	26
0	1699.6	3343.7	24
0	1732.1	3343.7	30
0	1764.6	3343.7	28
0	1797.1	3343.7	31
0	1829.6	3343.7	27
0	1862.1	3343.7	34
0	1894.6	3343.7	27
0	1927.1	3343.7	33
0	1959.6	3343.7	28
0	1992.1	3343.7	19
0	2024.6	3343.7	15
0	2057.1	3343.7	14
0	2089.6	3343.7	9
0	2122.1	3343.7	13
0	2154.6	3343.7	7
0	2187.1	3343.7	13
0	2219.6	3343.7	7
0	2252.1	3343.7	6
0	2284.6	3343.7	4
0	2317.1	3343.7	1
0	2349.6	3343.7	1
0	2382.1	3343.7	1
0	2414.6	3343.7	1
0	2447.1	3343.7	1
0	2577.1	3343.7	1
0	2674.6	3343.7	1
0	2772.1	3343.7	1
0	2902.1	3343.7	1
0	123.4	3371.8	2
0	155.9	3371.8	2
0	448.4	3371.8	2
0	480.9	3371.8	1
0	513.4	3371.8	3
0	545.9	3371.8	5
0	578.4	3371.8	4
0	610.9	3371.8	3
0	643.4	3371.8	5
0	675.9	3371.8	10
0	708.4	3371.8	14
0	740.9	3371.8	21
0	773.4	3371.8	18
0	805.9	3371.8	15
0	838.4	3371.8	15
0	870.9	3371.8	17
0	903.4	3371.8	14
0	935.9	3371.8	34
0	968.4	3371.8	26
0	1000.9	3371.8	17
0	1033.4	3371.8	22
0	1065.9	3371.8	15
0	1098.4	3371.8	18
0	1130.9	3371.8	10
0	1163.4	3371.8	13
0	1195.9	3371.8	10
0	1228.4	3371.8	6
0	1260.9	3371.8	2
0	1488.4	3371.8	5
0	1520.9	3371.8	10
0	1553.4	3371.8	9
0	1585.9	3371.8	15
0	1618.4	3371.8	16
0	1650.9	3371.8	12
0	1683.4	3371.8	18
0	1715.9	3371.8	23
0	1748.4	3371.8	26
0	1780.9	3371.8	20
0	1813.4	3371.8	20
0	1845.9	3371.8	20
0	1878.4	3371.8	30
0	1910.9	3371.8	26
0	1943.4	3371.8	23
0	1975.9	3371.8	17
0	2008.4	3371.8	13
0	2040.9	3371.8	6
0	2073.4	3371.8	12
0	2105.9	3371.8	9
0	2138.4	3371.8	5
0	2170.9	3371.8	7
0	2203.4	3371.8	13
0	2235.9	3371.8	7
0	2268.4	3371.8	3
0	2300.9	3371.8	1
0	2333.4	3371.8	1
0	2365.9	3371.8	2
0	2398.4	3371.8	1
0	2430.9	3371.8	1
0	2495.9	3371.8	2
0	2690.9	3371.8	1
0	2755.9	3371.8	1
0	2853.4	3371.8	1
0	107.1	3400	1
0	204.6	3400	2
0	432.1	3400	1
0	464.6	3400	1
0	497.1	3400	1
0	529.6	3400	4
0	562.1	3400	3
0	594.6	3400	3
0	627.1	3400	8
0	659.6	3400	10
0	692.1	3400	15
0	724.6	3400	14
0	757.1	3400	17
0	789.6	3400	17
0	822.1	3400	15
0	854.6	3400	9
0	887.1	3400	11
0	919.6	3400	18
0	952.1	3400	32
0	984.6	3400	29
0	1017.1	3400	23
0	1049.6	3400	14
0	1082.1	3400	16
0	1114.6	3400	12
0	1147.1	3400	9
0	1179.6	3400	4
0	1212.1	3400	8
0	1244.6	3400	4
0	1472.1	3400	1
0	1504.6	3400	7
0	1537.1	3400	8
0	1569.6	3400	13
0	1602.1	3400	17
0	1634.6	3400	15
0	1667.1	3400	10
0	1699.6	3400	14
0	1732.1	3400	20
0	1764.6	3400	26
0	1797.1	3400	17
0	1829.6	3400	28
0	1862.1	3400	25
0	1894.6	3400	27
0	1927.1	3400	13
0	1959.6	3400	11
0	1992.1	3400	9
0	2024.6	3400	9
0	2057.1	3400	13
0	2089.6	3400	12
0	2122.1	3400	10
0	2154.6	3400	8
0	2187.1	3400	11
0	2219.6	3400	11
0	2252.1	3400	4
0	2284.6	3400	4
0	2317.1	3400	4
0	2349.6	3400	3
0	2382.1	3400	1
0	2414.6	3400	1
0	2447.1	3400	4
0	2512.1	3400	1
0	2674.6	3400	1
0	2739.6	3400	1
0	2902.1	3400	1
0	123.4	3428.2	1
0	188.4	3428.2	1
0	285.9	3428.2	2
0	415.9	3428.2	1
0	480.9	3428.2	1
0	513.4	3428.2	1
0	545.9	3428.2	2
0	578.4	3428.2	4
0	610.9	3428.2	12
0	643.4	3428.2	20
0	675.9	3428.2	7
0	708.4	3428.2	14
0	740.9	3428.2	11
0	773.4	3428.2	10
0	805.9	3428.2	12
0	838.4	3428.2	12
0	870.9	3428.2	14
0	903.4	3428.2	17
0	935.9	3428.2	22
0	968.4	3428.2	23
0	1000.9	3428.2	20
0	1033.4	3428.2	19
0	1065.9	3428.2	9
0	1098.4	3428.2	4
0	1130.9	3428.2	6
0	1163.4	3428.2	2
0	1195.9	3428.2	2
0	1228.4	3428.2	3
0	1260.9	3428.2	1
0	1455.9	3428.2	1
0	1488.4	3428.2	3
0	1520.9	3428.2	5
0	1553.4	3428.2	10
0	1585.9	3428.2	8
0	1618.4	3428.2	12
0	1650.9	3428.2	12
0	1683.4	3428.2	7
0	1715.9	3428.2	12
0	1748.4	3428.2	17
0	1780.9	3428.2	15
0	1813.4	3428.2	17
0	1845.9	3428.2	22
0	1878.4	3428.2	20
0	1910.9	3428.2	19
0	1943.4	3428.2	17
0	1975.9	3428.2	12
0	2008.4	3428.2	11
0	2040.9	3428.2	8
0	2073.4	3428.2	10
0	2105.9	3428.2	9
0	2138.4	3428.2	7
0	2170.9	3428.2	9
0	2203.4	3428.2	11
0	2235.9	3428.2	6
0	2268.4	3428.2	7
0	2300.9	3428.2	3
0	2333.4	3428.2	2
0	2365.9	3428.2	1
0	2398.4	3428.2	1
0	2430.9	3428.2	1
0	2463.4	3428.2	2
0	2495.9	3428.2	1
0	2528.4	3428.2	1
0	2560.9	3428.2	1
0	2593.4	3428.2	1
0	2885.9	3428.2	1
0	74.6	3456.3	1
0	269.6	3456.3	1
0	432.1	3456.3	2
0	464.6	3456.3	1
0	497.1	3456.3	2
0	529.6	3456.3	1
0	562.1	3456.3	1
0	594.6	3456.3	4
0	627.1	3456.3	11
0	659.6	3456.3	6
0	692.1	3456.3	12
0	724.6	3456.3	10
0	757.1	3456.3	11
0	789.6	3456.3	13
0	822.1	3456.3	12
0	854.6	3456.3	15
0	887.1	3456.3	22
0	919.6	3456.3	18
0	952.1	3456.3	27
0	984.6	3456.3	15
0	1017.1	3456.3	14
0	1049.6	3456.3	11
0	1082.1	3456.3	3
0	1114.6	3456.3	5
0	1147.1	3456.3	3
0	1179.6	3456.3	2
0	1472.1	3456.3	2
0	1504.6	3456.3	5
0	1537.1	3456.3	6
0	1569.6	3456.3	9
0	1602.1	3456.3	11
0	1634.6	3456.3	11
0	1667.1	3456.3	6
0	1699.6	3456.3	3
0	1732.1	3456.3	7
0	1764.6	3456.3	11
0	1797.1	3456.3	11
0	1829.6	3456.3	18
0	1862.1	3456.3	23
0	1894.6	3456.3	19
0	1927.1	3456.3	15
0	1959.6	3456.3	11
0	1992.1	3456.3	13
0	2024.6	3456.3	13
0	2057.1	3456.3	9
0	2089.6	3456.3	8
0	2122.1	3456.3	9
0	2154.6	3456.3	12
0	2187.1	3456.3	9
0	2219.6	3456.3	9
0	2252.1	3456.3	2
0	2284.6	3456.3	4
0	2317.1	3456.3	1
0	2349.6	3456.3	3
0	2414.6	3456.3	2
0	2479.6	3456.3	1
0	2512.1	3456.3	1
0	2544.6	3456.3	1
0	2707.1	3456.3	1
0	2804.6	3456.3	1
0	2869.6	3456.3	1
0	2902.1	3456.3	2
0	350.9	3484.4	1
0	513.4	3484.4	1
0	545.9	3484.4	3
0	578.4	3484.4	1
0	610.9	3484.4	4
0	643.4	3484.4	5
0	675.9	3484.4	8
0	708.4	3484.4	13
0	740.9	3484.4	13
0	773.4	3484.4	14
0	805.9	3484.4	13
0	838.4	3484.4	12
0	870.9	3484.4	13
0	903.4	3484.4	18
0	935.9	3484.4	16
0	968.4	3484.4	18
0	1000.9	3484.4	8
0	1033.4	3484.4	9
0	1065.9	3484.4	5
0	1098.4	3484.4	2
0	1130.9	3484.4	2
0	1455.9	3484.4	1
0	1488.4	3484.4	3
0	1520.9	3484.4	5
0	1553.4	3484.4	5
0	1585.9	3484.4	11
0	1618.4	3484.4	16
0	1650.9	3484.4	12
0	1683.4	3484.4	2
0	1715.9	3484.4	5
0	1748.4	3484.4	9
0	1780.9	3484.4	14
0	1813.4	3484.4	11
0	1845.9	3484.4	18
0	1878.4	3484.4	17
0	1910.9	3484.4	18
0	1943.4	3484.4	16
0	1975.9	3484.4	11
0	2008.4	3484.4	10
0	2040.9	3484.4	5
0	2073.4	3484.4	8
0	2105.9	3484.4	11
0	2138.4	3484.4	10
0	2170.9	3484.4	12
0	2203.4	3484.4	7
0	2235.9	3484.4	5
0	2268.4	3484.4	2
0	2300.9	3484.4	3
0	2333.4	3484.4	3
0	2365.9	3484.4	2
0	2430.9	3484.4	1
0	2463.4	3484.4	1
0	2528.4	3484.4	1
0	2788.4	3484.4	1
0	2885.9	3484.4	1
0	2918.4	3484.4	2
0	269.6	3512.6	1
0	302.1	3512.6	1
0	562.1	3512.6	1
0	594.6	3512.6	2
0	627.1	3512.6	3
0	659.6	3512.6	6
0	692.1	3512.6	10
0	724.6	3512.6	10
0	757.1	3512.6	12
0	789.6	3512.6	6
0	822.1	3512.6	9
0	854.6	3512.6	15
0	887.1	3512.6	15
0	919.6	3512.6	18
0	952.1	3512.6	12
0	984.6	3512.6	11
0	1017.1	3512.6	9
0	1049.6	3512.6	8
0	1082.1	3512.6	2
0	1114.6	3512.6	1
0	1147.1	3512.6	1
0	1537.1	3512.6	1
0	1569.6	3512.6	4
0	1602.1	3512.6	9
0	1634.6	3512.6	7
0	1667.1	3512.6	9
0	1699.6	3512.6	9
0	1732.1	3512.6	11
0	1764.6	3512.6	12
0	1797.1	3512.6	14
0	1829.6	3512.6	18
0	1862.1	3512.6	16
0	1894.6	3512.6	19
0	1927.1	3512.6	21
0	1959.6	3512.6	19
0	1992.1	3512.6	13
0	2024.6	3512.6	5
0	2057.1	3512.6	7
0	2089.6	3512.6	9
0	2122.1	3512.6	12
0	2154.6	3512.6	12
0	2187.1	3512.6	5
0	2219.6	3512.6	4
0	2252.1	3512.6	4
0	2284.6	3512.6	3
0	2317.1	3512.6	1
0	2349.6	3512.6	2
0	2382.1	3512.6	2
0	2414.6	3512.6	2
0	2479.6	3512.6	2
0	2642.1	3512.6	1
0	2707.1	3512.6	1
0	2772.1	3512.6	1
0	2902.1	3512.6	1
0	2934.6	3512.6	1
0	90.9	3540.8	1
0	123.4	3540.8	1
0	155.9	3540.8	1
0	188.4	3540.8	1
0	318.4	3540.8	2
0	350.9	3540.8	1
0	415.9	3540.8	2
0	448.4	3540.8	1
0	480.9	3540.8	1
0	513.4	3540.8	1
0	545.9	3540.8	2
0	610.9	3540.8	2
0	643.4	3540.8	4
0	675.9	3540.8	5
[truncated: 344,530 more rows]
