# Supplementary material for: Two simple movement mechanisms for spatial division of labour in social insects
Source: Nat Commun. 2022 Nov 15;13:6985. doi: 10.1038/s41467-022-34706-7 (PMC9666475; doi:10.1038/s41467-022-34706-7)
Supplement: Supplementary file 5 — Source Data [file 41467_2022_34706_MOESM5_ESM.zip › source_data/Figure_1/Example_site-visit-network,Leptothorax,Colony_05,Ant_module_scores.csv]

Ant	Nursiness	Periphness	Intermedness	Foragness
105	1	0	0	0
109	0.894117647058824	0	0.105882352941176	0
111	0	0	0	1
114	0.976470588235294	0	0.0235294117647059	0
117	0.882352941176471	0	0.117647058823529	0
118	0	0	0	1
12	0	0	0	1
127	0.976470588235294	0	0.0235294117647059	0
137	0.317647058823529	0.0941176470588235	0.588235294117647	0
139	0.988235294117647	0	0.0117647058823529	0
142	1	0	0	0
144	0.882352941176471	0	0.117647058823529	0
156	0	0.0352941176470588	0.635294117647059	0.329411764705882
158	0	0	0	1
159	0.741176470588235	0	0.258823529411765	0
161	0	0	0	1
169	0.811764705882353	0	0.188235294117647	0
17	0	0.752941176470588	0.247058823529412	0
173	0	0.870588235294118	0	0.129411764705882
176	0	0.423529411764706	0.576470588235294	0
196	0	0	0	1
198	0	0.964705882352941	0.0352941176470588	0
202	0	0	0	1
206	0	0	0	1
207	0.364705882352941	0.0588235294117647	0.576470588235294	0
212	0	0	0	1
217	0	0	0	1
218	0	0.882352941176471	0.0352941176470588	0.0823529411764706
244	0	0.870588235294118	0	0.129411764705882
245	0	0.611764705882353	0.388235294117647	0
251	0.988235294117647	0	0.0117647058823529	0
256	0.882352941176471	0	0.117647058823529	0
261	0	0.447058823529412	0.517647058823529	0.0352941176470588
263	0	0.847058823529412	0.152941176470588	0
268	0	0.247058823529412	0	0.752941176470588
28	0	0.917647058823529	0	0.0823529411764706
294	0	0.870588235294118	0	0.129411764705882
298	0.988235294117647	0	0.0117647058823529	0
299	0	0	0	1
30	0	0	0	1
301	0.105882352941176	0.470588235294118	0.423529411764706	0
305	0	0.247058823529412	0	0.752941176470588
311	0.929411764705882	0	0.0705882352941176	0
32	0.882352941176471	0	0.117647058823529	0
324	0	0	0	1
329	0	0	0	1
332	0	0.141176470588235	0	0.858823529411765
342	0	0	0	1
347	0	0	0	1
38	0.988235294117647	0	0.0117647058823529	0
4	0	0.282352941176471	0.658823529411765	0.0588235294117647
42	1	0	0	0
437	0	0	0	1
458	0.917647058823529	0	0.0823529411764706	0
476	0	0.411764705882353	0.588235294117647	0
48	0	0	0	1
501	0.0235294117647059	0.0352941176470588	0.505882352941176	0.435294117647059
509	0	0.141176470588235	0	0.858823529411765
518	0	0	0	1
527	0	0.223529411764706	0.776470588235294	0
53	0	0	0	1
538	0.894117647058824	0	0.105882352941176	0
549	0	0.0352941176470588	0.317647058823529	0.647058823529412
552	0	0	0	1
57	0.882352941176471	0	0.117647058823529	0
575	0	0.305882352941176	0	0.694117647058824
593	0.894117647058824	0	0.105882352941176	0
599	0.811764705882353	0	0.188235294117647	0
60	0.882352941176471	0	0.117647058823529	0
607	0	0	0	1
614	0.894117647058824	0	0.105882352941176	0
620	0.894117647058824	0	0.105882352941176	0
621	0	0	0.0352941176470588	0.964705882352941
63	0.988235294117647	0	0.0117647058823529	0
64	0	0.0352941176470588	0.352941176470588	0.611764705882353
66	0.988235294117647	0	0.0117647058823529	0
665	1	0	0	0
68	0	0.364705882352941	0	0.635294117647059
7	0.294117647058824	0.0352941176470588	0.552941176470588	0.117647058823529
71	0.152941176470588	0.0352941176470588	0.811764705882353	0
72	0.964705882352941	0	0.0352941176470588	0
81	0	0	0	1
82	0	0.305882352941176	0.694117647058824	0
96	0.894117647058824	0	0.105882352941176	0
