# Supplementary material for: Two simple movement mechanisms for spatial division of labour in social insects
Source: Nat Commun. 2022 Nov 15;13:6985. doi: 10.1038/s41467-022-34706-7 (PMC9666475; doi:10.1038/s41467-022-34706-7)
Supplement: Supplementary file 5 — Source Data [file 41467_2022_34706_MOESM5_ESM.zip › source_data/Figure_1/Example_site-visit-network,Leptothorax,Colony_05,Site_module_scores.csv]

x	y	Nursiness	Periphness	Intermedness	Foragness	Typical_visiting_ant_entropy
1019.3	1019.1	0	0.447058823529412	0.0470588235294118	0.505882352941176	0.968789364169993
1019.3	1136.1	0	0.188235294117647	0.435294117647059	0.376470588235294	0.976622691782255
1019.3	1253	0	0.0588235294117647	0.423529411764706	0.517647058823529	0.981922180847495
1019.3	1369.9	0	0.0352941176470588	0.564705882352941	0.4	0.985917286039492
1019.3	1486.8	0.0235294117647059	0.0470588235294118	0.635294117647059	0.294117647058824	0.990919787070798
1019.3	1603.7	0.0941176470588235	0.0352941176470588	0.6	0.270588235294118	0.978542298570296
1019.3	1720.7	0.164705882352941	0.0352941176470588	0.588235294117647	0.211764705882353	0.972437556130824
1019.3	1837.5	0.0941176470588235	0.0352941176470588	0.423529411764706	0.447058823529412	0.967569437770844
1019.3	1954.5	0.0941176470588235	0.0352941176470588	0.447058823529412	0.423529411764706	0.975349427369316
1019.3	200.8	0	0.870588235294118	0	0.129411764705882	0.812149602114382
1019.3	2071.4	0.0941176470588235	0.0352941176470588	0.482352941176471	0.388235294117647	0.968438283020737
1019.3	2188.3	0.105882352941176	0.0352941176470588	0.411764705882353	0.447058823529412	0.954943323725963
1019.3	2305.2	0.141176470588235	0.0235294117647059	0.364705882352941	0.470588235294118	0.947100479311038
1019.3	2422.1	0.388235294117647	0.0352941176470588	0.482352941176471	0.0941176470588235	0.963879545470234
1019.3	2539	0.658823529411765	0.0117647058823529	0.294117647058824	0.0352941176470588	0.962315739707382
1019.3	2655.9	0.729411764705882	0	0.270588235294118	0	0.952969709569617
1019.3	2772.8	0.4	0.0352941176470588	0.552941176470588	0.0117647058823529	0.970170988401689
1019.3	2889.8	0.505882352941176	0.0352941176470588	0.458823529411765	0	0.977312708952138
1019.3	3006.7	0.647058823529412	0.0117647058823529	0.341176470588235	0	0.951862075244361
1019.3	3123.6	0.388235294117647	0.0352941176470588	0.576470588235294	0	0.961383954380209
1019.3	317.7	0	0.917647058823529	0	0.0823529411764706	0.888974983036575
1019.3	3240.5	0.211764705882353	0.0352941176470588	0.752941176470588	0	0.982134189520685
1019.3	3357.4	0.0823529411764706	0.0823529411764706	0.835294117647059	0	0.992686692870445
1019.3	3474.3	0.0352941176470588	0.0823529411764706	0.835294117647059	0.0470588235294118	0.993605998159217
1019.3	3591.2	0	0.176470588235294	0.788235294117647	0.0352941176470588	0.991087447279096
1019.3	3708.2	0	0.529411764705882	0.470588235294118	0	0.986860740204322
1019.3	3825.1	0	0.611764705882353	0.388235294117647	0	0.954867552249555
1019.3	3942	0	0.741176470588235	0.258823529411765	0	0.94824941585901
1019.3	4058.9	0	0.858823529411765	0.141176470588235	0	0.895962723367951
1019.3	4175.8	0	0.964705882352941	0.0352941176470588	0	0.891823276505245
1019.3	4292.7	0	0.988235294117647	0	0.0117647058823529	0.872132236087979
1019.3	434.6	0	0.917647058823529	0	0.0823529411764706	0.891398772622817
1019.3	4409.6	0	0.870588235294118	0	0.129411764705882	0.750079572761869
1019.3	551.5	0	0.882352941176471	0.0352941176470588	0.0823529411764706	0.939361644983781
1019.3	668.4	0	0.882352941176471	0.0352941176470588	0.0823529411764706	0.909117093008542
1019.3	785.3	0	0.882352941176471	0.0352941176470588	0.0823529411764706	0.958370558085489
1019.3	902.2	0	0.882352941176471	0.0352941176470588	0.0823529411764706	0.963385797803298
1053.1	1077.6	0	0.305882352941176	0.282352941176471	0.411764705882353	0.979747440382376
1053.1	1194.5	0	0.105882352941176	0.411764705882353	0.482352941176471	0.981650632064009
1053.1	1311.5	0	0.0352941176470588	0.623529411764706	0.341176470588235	0.987240966310691
1053.1	1428.3	0.0941176470588235	0.0705882352941176	0.788235294117647	0.0470588235294118	0.991224684983196
1053.1	1545.3	0.117647058823529	0.0352941176470588	0.658823529411765	0.188235294117647	0.979728500215368
1053.1	1662.2	0.2	0.0352941176470588	0.658823529411765	0.105882352941176	0.975380695527355
1053.1	1779.1	0.329411764705882	0.0352941176470588	0.552941176470588	0.0823529411764706	0.971512054739358
1053.1	1896	0.188235294117647	0.0352941176470588	0.517647058823529	0.258823529411765	0.97142942132896
1053.1	2012.9	0.270588235294118	0.0352941176470588	0.541176470588235	0.152941176470588	0.972774363148393
1053.1	2129.8	0.294117647058824	0.0352941176470588	0.423529411764706	0.247058823529412	0.954718767912547
1053.1	2246.8	0.341176470588235	0.0235294117647059	0.376470588235294	0.258823529411765	0.944830750674173
1053.1	2363.7	0.576470588235294	0	0.341176470588235	0.0823529411764706	0.950780308115451
1053.1	2480.6	0.705882352941177	0	0.294117647058824	0	0.960916555783485
1053.1	259.2	0	0.917647058823529	0	0.0823529411764706	0.934766573010163
1053.1	2597.5	0.823529411764706	0	0.176470588235294	0	0.950858441629309
1053.1	2714.4	0.729411764705882	0	0.270588235294118	0	0.949544628952735
1053.1	2831.3	0.482352941176471	0.0352941176470588	0.482352941176471	0	0.96707748469922
1053.1	2948.2	0.847058823529412	0	0.152941176470588	0	0.941621075970618
1053.1	3065.2	0.752941176470588	0	0.247058823529412	0	0.926596109720164
1053.1	3182.1	0.294117647058824	0.0352941176470588	0.670588235294118	0	0.9616415988843
1053.1	3299	0.235294117647059	0.0352941176470588	0.729411764705882	0	0.981745966878913
1053.1	3415.9	0.129411764705882	0.0352941176470588	0.835294117647059	0	0.98712389159371
1053.1	3532.8	0.0235294117647059	0.0470588235294118	0.811764705882353	0.117647058823529	0.993447791008177
1053.1	3649.7	0	0.247058823529412	0.741176470588235	0.0117647058823529	0.991340127599894
1053.1	376.1	0	0.917647058823529	0	0.0823529411764706	0.89033428812805
1053.1	3766.6	0	0.541176470588235	0.458823529411765	0	0.978767176888875
1053.1	3883.5	0	0.611764705882353	0.388235294117647	0	0.939343749220792
1053.1	4000.4	0	0.811764705882353	0.188235294117647	0	0.939369086449311
1053.1	4117.4	0	0.894117647058824	0.105882352941176	0	0.940829488225305
1053.1	4234.3	0	0.976470588235294	0	0.0235294117647059	0.874725489887664
1053.1	4351.2	0	0.917647058823529	0	0.0823529411764706	0.885967821248824
1053.1	493.1	0	0.917647058823529	0	0.0823529411764706	0.90146710987348
1053.1	610	0	0.964705882352941	0.0352941176470588	0	0.917335113905564
1053.1	726.9	0	0.905882352941176	0.0941176470588235	0	0.946466631160127
1053.1	843.8	0	0.835294117647059	0.164705882352941	0	0.972128726059476
1053.1	960.7	0	0.741176470588235	0.176470588235294	0.0823529411764706	0.977498542996948
108.1	1311.5	0	0.870588235294118	0	0.129411764705882	0.277911368883247
108.1	1428.3	0	0	0	1	0
108.1	1545.3	0	0.870588235294118	0	0.129411764705882	0.648450400813056
108.1	1662.2	0	0.8	0.0117647058823529	0.188235294117647	0.897543332334088
108.1	1779.1	0	0.870588235294118	0	0.129411764705882	0.802702516057861
108.1	1896	0	0	0	1	0.775599318075254
108.1	2012.9	0	0.141176470588235	0	0.858823529411765	0.795767429021437
108.1	2129.8	0	0	0	1	0.629227412775448
108.1	2246.8	0	0	0	1	0.535858219981959
108.1	2363.7	0	0	0	1	0.586157882995276
108.1	2480.6	0	0.141176470588235	0	0.858823529411765	0.668963847024006
108.1	2597.5	0	0.870588235294118	0	0.129411764705882	0.750764682785709
108.1	2714.4	0	0.870588235294118	0	0.129411764705882	0.692209544100334
108.1	2831.3	0	0.870588235294118	0	0.129411764705882	0.774502408261345
108.1	2948.2	0	0.870588235294118	0	0.129411764705882	0.728321614483599
108.1	3065.2	0	0.870588235294118	0	0.129411764705882	0.488315560365455
108.1	3182.1	0	0.870588235294118	0	0.129411764705882	0.635169575747047
108.1	3299	0	0.870588235294118	0	0.129411764705882	0.277911368883247
108.1	3415.9	0	0.870588235294118	0	0.129411764705882	0.269780086009273
108.1	3532.8	0	0.870588235294118	0	0.129411764705882	0.277911368883247
108.1	3649.7	0	0.870588235294118	0	0.129411764705882	0.46570693548882
108.1	3766.6	0	0.870588235294118	0	0.129411764705882	0.712869276659052
108.1	3883.5	0	0.870588235294118	0	0.129411764705882	0.605600573821125
108.1	4000.4	0	0.270588235294118	0.729411764705882	0	0.810050553562216
108.1	4117.4	0	0.270588235294118	0.729411764705882	0	0.829280856498865
108.1	4234.3	0	0.635294117647059	0.352941176470588	0.0117647058823529	0.63079685302263
108.1	4351.2	0	0.870588235294118	0	0.129411764705882	0.590372528426293
108.1	726.9	0	0.870588235294118	0	0.129411764705882	0.277911368883247
1086.8	1019.1	0	0.364705882352941	0.352941176470588	0.282352941176471	0.98612303907789
1086.8	1136.1	0	0.117647058823529	0.564705882352941	0.317647058823529	0.983402590224769
1086.8	1253	0	0.105882352941176	0.635294117647059	0.258823529411765	0.986581914803212
1086.8	1369.9	0.0235294117647059	0.0352941176470588	0.705882352941177	0.235294117647059	0.98621984343511
1086.8	1486.8	0.211764705882353	0.0352941176470588	0.729411764705882	0.0235294117647059	0.981493684431803
1086.8	1603.7	0.294117647058824	0.0352941176470588	0.658823529411765	0.0117647058823529	0.972804430009664
1086.8	1720.7	0.611764705882353	0.0235294117647059	0.364705882352941	0	0.959796482528152
1086.8	1837.5	0.470588235294118	0.0352941176470588	0.494117647058824	0	0.96641037882685
1086.8	1954.5	0.576470588235294	0.0352941176470588	0.388235294117647	0	0.960075223891068
1086.8	200.8	0	0.952941176470588	0	0.0470588235294118	0.892457600032519
1086.8	2071.4	0.317647058823529	0.0352941176470588	0.552941176470588	0.0941176470588235	0.972563533864136
1086.8	2188.3	0.576470588235294	0.0117647058823529	0.341176470588235	0.0705882352941176	0.947654165581931
1086.8	2305.2	0.682352941176471	0	0.317647058823529	0	0.948081906257266
1086.8	2422.1	0.717647058823529	0	0.282352941176471	0	0.953481364900662
1086.8	2539	0.8	0	0.2	0	0.94144489977141
1086.8	2655.9	0.870588235294118	0	0.129411764705882	0	0.933692817779812
1086.8	2772.8	0.764705882352941	0	0.235294117647059	0	0.952442736605207
1086.8	2889.8	0.988235294117647	0	0.0117647058823529	0	0.913223869943003
1086.8	3006.7	0.988235294117647	0	0.0117647058823529	0	0.895034534838681
1086.8	3123.6	0.823529411764706	0	0.176470588235294	0	0.92200657464487
1086.8	317.7	0	0.917647058823529	0	0.0823529411764706	0.847507937993321
1086.8	3240.5	0.305882352941176	0.0352941176470588	0.658823529411765	0	0.962552677494417
1086.8	3357.4	0.223529411764706	0.0352941176470588	0.741176470588235	0	0.97570084512281
1086.8	3474.3	0.176470588235294	0.0352941176470588	0.788235294117647	0	0.989271486518604
1086.8	3591.2	0.0235294117647059	0.0470588235294118	0.823529411764706	0.105882352941176	0.988948852424982
1086.8	3708.2	0	0.294117647058824	0.705882352941177	0	0.991477968232592
1086.8	3825.1	0	0.611764705882353	0.388235294117647	0	0.957569021828142
1086.8	3942	0	0.694117647058824	0.305882352941176	0	0.937790090959921
1086.8	4058.9	0	0.847058823529412	0.152941176470588	0	0.92654685416898
1086.8	4175.8	0	0.952941176470588	0.0470588235294118	0	0.902170775890978
1086.8	4292.7	0	0.988235294117647	0.0117647058823529	0	0.848811186857351
1086.8	434.6	0	0.917647058823529	0	0.0823529411764706	0.890339121561137
1086.8	4409.6	0	0.905882352941176	0	0.0941176470588235	0.80652559858739
1086.8	551.5	0	0.882352941176471	0.0352941176470588	0.0823529411764706	0.905671007631993
1086.8	668.4	0	0.964705882352941	0.0352941176470588	0	0.940702753844202
1086.8	785.3	0	0.870588235294118	0.129411764705882	0	0.972060616178385
1086.8	902.2	0	0.752941176470588	0.247058823529412	0	0.985998254804906
1120.6	1077.6	0	0.258823529411765	0.552941176470588	0.188235294117647	0.988010254189121
1120.6	1194.5	0	0.0470588235294118	0.647058823529412	0.305882352941176	0.984230175911882
1120.6	1311.5	0	0.0941176470588235	0.741176470588235	0.164705882352941	0.991369776478595
1120.6	1428.3	0.235294117647059	0.0352941176470588	0.682352941176471	0.0470588235294118	0.980141806756849
1120.6	1545.3	0.6	0.0352941176470588	0.364705882352941	0	0.965731464415452
1120.6	1662.2	0.505882352941176	0.0352941176470588	0.458823529411765	0	0.965005644767885
1120.6	1779.1	0.741176470588235	0	0.258823529411765	0	0.951087471465581
1120.6	1896	0.764705882352941	0	0.235294117647059	0	0.939638501090966
1120.6	2012.9	0.717647058823529	0	0.282352941176471	0	0.951775486446982
1120.6	2129.8	0.6	0.0235294117647059	0.376470588235294	0	0.953883265595582
1120.6	2246.8	0.752941176470588	0	0.247058823529412	0	0.939885940277391
1120.6	2363.7	0.776470588235294	0	0.223529411764706	0	0.930672109013426
1120.6	2480.6	0.717647058823529	0	0.282352941176471	0	0.950719287903633
1120.6	259.2	0	0.917647058823529	0	0.0823529411764706	0.903504319511917
1120.6	2597.5	0.988235294117647	0	0.0117647058823529	0	0.918728814704893
1120.6	2714.4	0.823529411764706	0	0.176470588235294	0	0.934450502339611
1120.6	2831.3	0.964705882352941	0	0.0352941176470588	0	0.91715616174586
1120.6	2948.2	0.988235294117647	0	0.0117647058823529	0	0.844713637272326
1120.6	3065.2	0.988235294117647	0	0.0117647058823529	0	0.87064373490142
1120.6	3182.1	0.811764705882353	0	0.188235294117647	0	0.909399836981094
1120.6	3299	0.423529411764706	0.0235294117647059	0.552941176470588	0	0.944648637967556
1120.6	3415.9	0.258823529411765	0.0352941176470588	0.705882352941177	0	0.971804830692005
1120.6	3532.8	0.0705882352941176	0.0470588235294118	0.835294117647059	0.0470588235294118	0.990811519744707
1120.6	3649.7	0.0117647058823529	0.105882352941176	0.835294117647059	0.0470588235294118	0.991629980033003
1120.6	376.1	0	0.917647058823529	0	0.0823529411764706	0.842268576192258
1120.6	3766.6	0	0.517647058823529	0.482352941176471	0	0.991266420342947
1120.6	3883.5	0	0.623529411764706	0.376470588235294	0	0.954591971721209
1120.6	4000.4	0	0.741176470588235	0.258823529411765	0	0.92680880002465
1120.6	4117.4	0	0.882352941176471	0.117647058823529	0	0.914620645294607
1120.6	4234.3	0	0.964705882352941	0.0352941176470588	0	0.909200712071534
1120.6	4351.2	0	1	0	0	0.843035659122091
1120.6	493.1	0	0.964705882352941	0.0352941176470588	0	0.910072288459684
1120.6	610	0	0.964705882352941	0.0352941176470588	0	0.92114252180593
1120.6	726.9	0	0.952941176470588	0.0470588235294118	0	0.955245094638386
1120.6	843.8	0	0.835294117647059	0.164705882352941	0	0.978147991069319
1120.6	960.7	0	0.682352941176471	0.317647058823529	0	0.989712788698858
1154.3	1019.1	0	0.494117647058824	0.482352941176471	0.0235294117647059	0.99298778915915
1154.3	1136.1	0	0.247058823529412	0.6	0.152941176470588	0.990605661808367
1154.3	1253	0	0.188235294117647	0.811764705882353	0	0.993613303457482
1154.3	1369.9	0.235294117647059	0.0352941176470588	0.682352941176471	0.0470588235294118	0.9787586002136
1154.3	1486.8	0.8	0	0.2	0	0.961201685385399
1154.3	1603.7	0.764705882352941	0	0.235294117647059	0	0.956678620270512
1154.3	1720.7	0.729411764705882	0.0117647058823529	0.258823529411765	0	0.948757677454708
1154.3	1837.5	0.870588235294118	0	0.129411764705882	0	0.929545901807307
1154.3	1954.5	0.811764705882353	0	0.188235294117647	0	0.93122590494668
1154.3	200.8	0	0.917647058823529	0	0.0823529411764706	0.790877819351473
1154.3	2071.4	0.811764705882353	0	0.188235294117647	0	0.941919808486478
1154.3	2188.3	0.811764705882353	0	0.188235294117647	0	0.930162786042419
1154.3	2305.2	0.811764705882353	0	0.188235294117647	0	0.923938164200236
1154.3	2422.1	0.788235294117647	0	0.211764705882353	0	0.945446370266699
1154.3	2539	0.988235294117647	0	0.0117647058823529	0	0.92889002543839
1154.3	2655.9	0.988235294117647	0	0.0117647058823529	0	0.903448922967701
1154.3	2772.8	0.988235294117647	0	0.0117647058823529	0	0.889022297056495
1154.3	2889.8	0.988235294117647	0	0.0117647058823529	0	0.829466364512332
1154.3	3006.7	0.988235294117647	0	0.0117647058823529	0	0.821039409627564
1154.3	3123.6	0.976470588235294	0	0.0235294117647059	0	0.841868570586606
1154.3	317.7	0	0.917647058823529	0	0.0823529411764706	0.875154605678111
1154.3	3240.5	0.964705882352941	0	0.0352941176470588	0	0.897148007049898
1154.3	3357.4	0.764705882352941	0	0.235294117647059	0	0.928083318552608
1154.3	3474.3	0.258823529411765	0.0352941176470588	0.705882352941177	0	0.973931405289819
1154.3	3591.2	0.0352941176470588	0.0823529411764706	0.847058823529412	0.0352941176470588	0.991007487347058
1154.3	3708.2	0	0.223529411764706	0.776470588235294	0	0.993871537932192
1154.3	3825.1	0	0.564705882352941	0.435294117647059	0	0.976796887102075
1154.3	3942	0	0.635294117647059	0.364705882352941	0	0.933773998349292
1154.3	4058.9	0	0.741176470588235	0.258823529411765	0	0.920970055074775
1154.3	4175.8	0	0.870588235294118	0.129411764705882	0	0.928455125701013
1154.3	4292.7	0	0.964705882352941	0.0352941176470588	0	0.923604311914053
1154.3	434.6	0	0.917647058823529	0	0.0823529411764706	0.901987291489959
1154.3	4409.6	0	0.917647058823529	0	0.0823529411764706	0.639773671429998
1154.3	551.5	0	0.964705882352941	0.0352941176470588	0	0.876095075674041
1154.3	668.4	0	0.941176470588235	0.0588235294117647	0	0.930308680519319
1154.3	785.3	0	0.788235294117647	0.211764705882353	0	0.971424983434708
1154.3	902.2	0	0.717647058823529	0.282352941176471	0	0.991682218655815
1188.1	1077.6	0	0.4	0.6	0	0.992678368701526
1188.1	1194.5	0	0.0941176470588235	0.694117647058824	0.211764705882353	0.984446026300395
1188.1	1311.5	0.117647058823529	0.0705882352941176	0.8	0.0117647058823529	0.981940943995925
1188.1	1428.3	0.494117647058824	0.0352941176470588	0.470588235294118	0	0.969294641467601
1188.1	1545.3	0.988235294117647	0	0.0117647058823529	0	0.948308411622141
1188.1	1662.2	0.988235294117647	0	0.0117647058823529	0	0.942086526512437
1188.1	1779.1	0.988235294117647	0	0.0117647058823529	0	0.904655969231703
1188.1	1896	0.988235294117647	0	0.0117647058823529	0	0.908090855630292
1188.1	2012.9	0.882352941176471	0	0.117647058823529	0	0.91785161162181
1188.1	2129.8	0.988235294117647	0	0.0117647058823529	0	0.907084110589536
1188.1	2246.8	0.941176470588235	0	0.0588235294117647	0	0.907194651013481
1188.1	2363.7	0.988235294117647	0	0.0117647058823529	0	0.916101139920932
1188.1	2480.6	0.988235294117647	0	0.0117647058823529	0	0.923072381634291
1188.1	259.2	0	1	0	0	0.911935053187371
1188.1	2597.5	0.988235294117647	0	0.0117647058823529	0	0.888341725248991
1188.1	2714.4	0.988235294117647	0	0.0117647058823529	0	0.876209379337852
1188.1	2831.3	0.988235294117647	0	0.0117647058823529	0	0.838004002883905
1188.1	2948.2	0.988235294117647	0	0.0117647058823529	0	0.786064278474255
1188.1	3065.2	0.976470588235294	0	0.0235294117647059	0	0.804132570138205
1188.1	3182.1	0.988235294117647	0	0.0117647058823529	0	0.735687014252568
1188.1	3299	0.929411764705882	0	0.0705882352941176	0	0.872113510590346
1188.1	3415.9	0.529411764705882	0.0235294117647059	0.447058823529412	0	0.942353653385277
1188.1	3532.8	0.0823529411764706	0.0823529411764706	0.835294117647059	0	0.990346120409421
1188.1	3649.7	0	0.117647058823529	0.847058823529412	0.0352941176470588	0.992489051393355
1188.1	376.1	0	0.917647058823529	0	0.0823529411764706	0.862880249046856
1188.1	3766.6	0	0.458823529411765	0.541176470588235	0	0.992502230569928
1188.1	3883.5	0	0.611764705882353	0.388235294117647	0	0.958121279699154
1188.1	4000.4	0	0.729411764705882	0.270588235294118	0	0.932189313476661
1188.1	4117.4	0	0.788235294117647	0.211764705882353	0	0.934764805194468
1188.1	4234.3	0	0.917647058823529	0	0.0823529411764706	0.850314278659255
1188.1	4351.2	0	1	0	0	0.86538508020709
1188.1	493.1	0	0.964705882352941	0.0352941176470588	0	0.907185658733048
1188.1	610	0	0.964705882352941	0.0352941176470588	0	0.913728822617552
1188.1	726.9	0	0.847058823529412	0.152941176470588	0	0.950435600762093
1188.1	843.8	0	0.752941176470588	0.247058823529412	0	0.963204965960393
1188.1	960.7	0	0.705882352941177	0.294117647058824	0	0.993026604260078
1221.8	1019.1	0	0.458823529411765	0.541176470588235	0	0.995806905952281
1221.8	1136.1	0	0.164705882352941	0.823529411764706	0.0117647058823529	0.989787985605845
1221.8	1253	0.164705882352941	0.105882352941176	0.729411764705882	0	0.982773748488528
1221.8	1369.9	0.294117647058824	0.0470588235294118	0.658823529411765	0	0.973575319604359
1221.8	1486.8	0.988235294117647	0	0.0117647058823529	0	0.943180444091452
1221.8	1603.7	0.988235294117647	0	0.0117647058823529	0	0.929145344929213
1221.8	1720.7	0.988235294117647	0	0.0117647058823529	0	0.891887131525984
1221.8	1837.5	0.988235294117647	0	0.0117647058823529	0	0.88702062497074
1221.8	1954.5	0.988235294117647	0	0.0117647058823529	0	0.879141460373429
1221.8	200.8	0	0.964705882352941	0.0352941176470588	0	0.943981452531464
1221.8	2071.4	0.988235294117647	0	0.0117647058823529	0	0.893500953379747
1221.8	2188.3	0.988235294117647	0	0.0117647058823529	0	0.893624981113921
1221.8	2305.2	0.988235294117647	0	0.0117647058823529	0	0.910764435259211
1221.8	2422.1	0.988235294117647	0	0.0117647058823529	0	0.905497141526015
1221.8	2539	0.988235294117647	0	0.0117647058823529	0	0.902646162633438
1221.8	2655.9	0.988235294117647	0	0.0117647058823529	0	0.851774881321397
1221.8	2772.8	0.988235294117647	0	0.0117647058823529	0	0.826188577876644
1221.8	2889.8	0.988235294117647	0	0.0117647058823529	0	0.748662166446409
1221.8	3006.7	0.988235294117647	0	0.0117647058823529	0	0.705432426617285
1221.8	3123.6	0.988235294117647	0	0.0117647058823529	0	0.701464052669378
1221.8	317.7	0	0.917647058823529	0	0.0823529411764706	0.873846690039124
1221.8	3240.5	0.988235294117647	0	0.0117647058823529	0	0.746889599965545
1221.8	3357.4	0.964705882352941	0	0.0352941176470588	0	0.880914423453512
1221.8	3474.3	0.352941176470588	0.0352941176470588	0.611764705882353	0	0.953192276943392
1221.8	3591.2	0.0352941176470588	0.141176470588235	0.823529411764706	0	0.991021043825309
1221.8	3708.2	0	0.2	0.8	0	0.995729953407349
1221.8	3825.1	0	0.517647058823529	0.482352941176471	0	0.986784438608886
1221.8	3942	0	0.623529411764706	0.376470588235294	0	0.94841142412273
1221.8	4058.9	0	0.729411764705882	0.270588235294118	0	0.901217436650417
1221.8	4175.8	0	0.847058823529412	0.152941176470588	0	0.923040191561997
1221.8	4292.7	0	0.964705882352941	0.0352941176470588	0	0.923842315526628
1221.8	434.6	0	0.964705882352941	0.0352941176470588	0	0.902973891641974
1221.8	4409.6	0	0.870588235294118	0	0.129411764705882	0.711309217572748
1221.8	551.5	0	0.964705882352941	0.0352941176470588	0	0.934131218197412
1221.8	668.4	0	0.835294117647059	0.164705882352941	0	0.950243590738004
1221.8	785.3	0	0.847058823529412	0.152941176470588	0	0.959199463388856
1221.8	902.2	0	0.752941176470588	0.247058823529412	0	0.986066280066372
1255.6	1077.6	0	0.435294117647059	0.564705882352941	0	0.996824285385375
1255.6	1194.5	0.117647058823529	0.105882352941176	0.776470588235294	0	0.987324973301097
1255.6	1311.5	0.894117647058824	0	0.105882352941176	0	0.964967425605246
1255.6	1428.3	0.976470588235294	0	0.0235294117647059	0	0.936047998282436
1255.6	1545.3	0.988235294117647	0	0.0117647058823529	0	0.881299784146798
1255.6	1662.2	0.988235294117647	0	0.0117647058823529	0	0.855917416254441
1255.6	1779.1	0.988235294117647	0	0.0117647058823529	0	0.842344812321702
1255.6	1896	0.988235294117647	0	0.0117647058823529	0	0.875967183060812
1255.6	2012.9	0.988235294117647	0	0.0117647058823529	0	0.839742309347542
1255.6	2129.8	0.988235294117647	0	0.0117647058823529	0	0.85636510267015
1255.6	2246.8	0.988235294117647	0	0.0117647058823529	0	0.877643890879682
1255.6	2363.7	0.988235294117647	0	0.0117647058823529	0	0.89425946325157
1255.6	2480.6	0.988235294117647	0	0.0117647058823529	0	0.888360052254332
1255.6	259.2	0	1	0	0	0.927593873912091
1255.6	2597.5	0.988235294117647	0	0.0117647058823529	0	0.873213324398781
1255.6	2714.4	0.988235294117647	0	0.0117647058823529	0	0.810234386256871
1255.6	2831.3	0.988235294117647	0	0.0117647058823529	0	0.730014754039696
1255.6	2948.2	0.988235294117647	0	0.0117647058823529	0	0.672523901859906
1255.6	3065.2	0.988235294117647	0	0.0117647058823529	0	0.606490406850215
1255.6	3182.1	0.988235294117647	0	0.0117647058823529	0	0.634438242934408
1255.6	3299	0.976470588235294	0	0.0235294117647059	0	0.807743486237708
1255.6	3415.9	0.964705882352941	0	0.0352941176470588	0	0.903919016183128
1255.6	3532.8	0.152941176470588	0.0352941176470588	0.811764705882353	0	0.971005812615108
1255.6	3649.7	0.0352941176470588	0.0705882352941176	0.882352941176471	0.0117647058823529	0.988627042322657
1255.6	376.1	0	0.917647058823529	0	0.0823529411764706	0.909321684192538
1255.6	3766.6	0	0.411764705882353	0.588235294117647	0	0.998816284715757
1255.6	3883.5	0	0.541176470588235	0.458823529411765	0	0.967105798101081
1255.6	4000.4	0	0.729411764705882	0.270588235294118	0	0.943160822579728
1255.6	4117.4	0	0.741176470588235	0.258823529411765	0	0.913248417000092
1255.6	4234.3	0	0.952941176470588	0.0470588235294118	0	0.88228073625441
1255.6	4351.2	0	0.952941176470588	0	0.0470588235294118	0.843014816586506
1255.6	4468.1	0	0	0	1	0
1255.6	493.1	0	0.964705882352941	0.0352941176470588	0	0.901919815445801
1255.6	610	0	0.929411764705882	0.0705882352941176	0	0.932981339502556
1255.6	726.9	0	0.952941176470588	0.0470588235294118	0	0.954991427893371
1255.6	843.8	0	0.752941176470588	0.247058823529412	0	0.97823807703601
1255.6	960.7	0	0.717647058823529	0.282352941176471	0	0.998404305708275
1289.3	1019.1	0	0.6	0.4	0	0.998867377806776
1289.3	1136.1	0.0117647058823529	0.282352941176471	0.705882352941177	0	0.993421124881223
1289.3	1253	0.894117647058824	0	0.105882352941176	0	0.961089352603122
1289.3	1369.9	0.952941176470588	0	0.0470588235294118	0	0.932215139420576
1289.3	1486.8	0.988235294117647	0	0.0117647058823529	0	0.878050283780794
1289.3	1603.7	0.988235294117647	0	0.0117647058823529	0	0.840672514009438
1289.3	1720.7	0.988235294117647	0	0.0117647058823529	0	0.767784686333224
1289.3	1837.5	0.988235294117647	0	0.0117647058823529	0	0.812033251179478
1289.3	1954.5	0.988235294117647	0	0.0117647058823529	0	0.809578971832713
1289.3	200.8	0	0.870588235294118	0	0.129411764705882	0.896376876878293
1289.3	2071.4	0.988235294117647	0	0.0117647058823529	0	0.809475491529756
1289.3	2188.3	0.988235294117647	0	0.0117647058823529	0	0.837327198324826
1289.3	2305.2	0.988235294117647	0	0.0117647058823529	0	0.877124581807941
1289.3	2422.1	0.988235294117647	0	0.0117647058823529	0	0.846025580650998
1289.3	2539	0.988235294117647	0	0.0117647058823529	0	0.865188100214165
1289.3	2655.9	0.988235294117647	0	0.0117647058823529	0	0.801500310925184
1289.3	2772.8	0.988235294117647	0	0.0117647058823529	0	0.720684736725527
1289.3	2889.8	0.988235294117647	0	0.0117647058823529	0	0.637903238809068
1289.3	3006.7	0.988235294117647	0	0.0117647058823529	0	0.56235210607398
1289.3	3123.6	0.988235294117647	0	0.0117647058823529	0	0.467949114138784
1289.3	317.7	0	0.917647058823529	0	0.0823529411764706	0.886528443439304
1289.3	3240.5	0.988235294117647	0	0.0117647058823529	0	0.604788959914457
1289.3	3357.4	0.988235294117647	0	0.0117647058823529	0	0.812554913881395
1289.3	3474.3	0.564705882352941	0	0.435294117647059	0	0.93817772585663
1289.3	3591.2	0.117647058823529	0.0352941176470588	0.847058823529412	0	0.979934925959921
1289.3	3708.2	0	0.188235294117647	0.811764705882353	0	0.994690764998864
1289.3	3825.1	0	0.411764705882353	0.588235294117647	0	0.992009688427203
1289.3	3942	0	0.611764705882353	0.388235294117647	0	0.955893140905255
1289.3	4058.9	0	0.694117647058824	0.305882352941176	0	0.925917559416068
1289.3	4175.8	0	0.847058823529412	0.152941176470588	0	0.947433806345455
1289.3	4292.7	0	0.988235294117647	0	0.0117647058823529	0.933388088569802
1289.3	434.6	0	0.988235294117647	0	0.0117647058823529	0.895383127373829
1289.3	4409.6	0	0.870588235294118	0	0.129411764705882	0.739583752719245
1289.3	551.5	0	0.952941176470588	0.0470588235294118	0	0.944292704111968
1289.3	668.4	0	0.858823529411765	0.141176470588235	0	0.948247936805418
1289.3	785.3	0	0.847058823529412	0.152941176470588	0	0.977488115687773
1289.3	902.2	0	0.752941176470588	0.247058823529412	0	0.992530996093429
1323.1	1077.6	0	0.517647058823529	0.482352941176471	0	0.994452095031295
1323.1	1194.5	0.458823529411765	0.0588235294117647	0.482352941176471	0	0.971540997891573
1323.1	1311.5	0.905882352941176	0	0.0941176470588235	0	0.938003125963564
1323.1	1428.3	0.988235294117647	0	0.0117647058823529	0	0.879351957150765
1323.1	1545.3	0.988235294117647	0	0.0117647058823529	0	0.799988242834618
1323.1	1662.2	0.988235294117647	0	0.0117647058823529	0	0.730335243736369
1323.1	1779.1	0.988235294117647	0	0.0117647058823529	0	0.759962311994086
1323.1	1896	0.988235294117647	0	0.0117647058823529	0	0.765590542930535
1323.1	2012.9	0.988235294117647	0	0.0117647058823529	0	0.776809819864739
1323.1	2129.8	0.988235294117647	0	0.0117647058823529	0	0.801654633154517
1323.1	2246.8	0.988235294117647	0	0.0117647058823529	0	0.839474970281987
1323.1	2363.7	0.988235294117647	0	0.0117647058823529	0	0.853612249551638
1323.1	2480.6	0.988235294117647	0	0.0117647058823529	0	0.852542114638281
1323.1	259.2	0	1	0	0	0.923421942136752
1323.1	2597.5	0.988235294117647	0	0.0117647058823529	0	0.815693202569274
1323.1	2714.4	0.988235294117647	0	0.0117647058823529	0	0.726171839947553
1323.1	2831.3	0.988235294117647	0	0.0117647058823529	0	0.598666636402408
1323.1	2948.2	0.988235294117647	0	0.0117647058823529	0	0.539246143744599
1323.1	3065.2	0.988235294117647	0	0.0117647058823529	0	0.377200766717999
1323.1	3182.1	0.988235294117647	0	0.0117647058823529	0	0.487725545096923
1323.1	3299	0.976470588235294	0	0.0235294117647059	0	0.701065889383442
1323.1	3415.9	0.988235294117647	0	0.0117647058823529	0	0.859220447010935
1323.1	3532.8	0.647058823529412	0	0.352941176470588	0	0.941297765970357
1323.1	3649.7	0.0470588235294118	0.0705882352941176	0.882352941176471	0	0.98783398335192
1323.1	376.1	0	0.917647058823529	0	0.0823529411764706	0.900727224147771
1323.1	3766.6	0	0.376470588235294	0.623529411764706	0	0.999129405627702
1323.1	3883.5	0	0.423529411764706	0.576470588235294	0	0.977331996894795
1323.1	4000.4	0	0.611764705882353	0.388235294117647	0	0.941323077581656
1323.1	4117.4	0	0.741176470588235	0.258823529411765	0	0.90820501557377
1323.1	4234.3	0	0.964705882352941	0.0352941176470588	0	0.90173605690557
1323.1	4351.2	0	0.917647058823529	0	0.0823529411764706	0.842852627954645
1323.1	493.1	0	0.964705882352941	0.0352941176470588	0	0.917949099476683
1323.1	610	0	0.964705882352941	0.0352941176470588	0	0.946251788681089
1323.1	726.9	0	0.882352941176471	0.117647058823529	0	0.964960167517427
1323.1	843.8	0	0.752941176470588	0.247058823529412	0	0.988218497575431
1323.1	960.7	0	0.611764705882353	0.388235294117647	0	0.999253319447354
1356.8	1019.1	0	0.658823529411765	0.341176470588235	0	0.997145741704915
1356.8	1136.1	0.776470588235294	0.0235294117647059	0.2	0	0.971417829587281
1356.8	1253	0.894117647058824	0	0.105882352941176	0	0.932687156983957
1356.8	1369.9	0.952941176470588	0	0.0470588235294118	0	0.880462674068039
1356.8	1486.8	0.988235294117647	0	0.0117647058823529	0	0.79777928636274
1356.8	1603.7	1	0	0	0	0.694683047422738
1356.8	1720.7	0.988235294117647	0	0.0117647058823529	0	0.649517265257966
1356.8	1837.5	0.988235294117647	0	0.0117647058823529	0	0.645447551946585
1356.8	1954.5	0.988235294117647	0	0.0117647058823529	0	0.720647619846778
1356.8	200.8	0	0.964705882352941	0.0117647058823529	0.0235294117647059	0.903308920776177
1356.8	2071.4	0.988235294117647	0	0.0117647058823529	0	0.748751136968254
1356.8	2188.3	0.988235294117647	0	0.0117647058823529	0	0.788814290586292
1356.8	2305.2	0.988235294117647	0	0.0117647058823529	0	0.832739313364298
1356.8	2422.1	0.988235294117647	0	0.0117647058823529	0	0.83467562584625
1356.8	2539	0.988235294117647	0	0.0117647058823529	0	0.835823982836338
1356.8	2655.9	0.988235294117647	0	0.0117647058823529	0	0.723409932488639
1356.8	2772.8	0.988235294117647	0	0.0117647058823529	0	0.576805298142774
1356.8	2889.8	0.988235294117647	0	0.0117647058823529	0	0.483859888808119
1356.8	3006.7	0.988235294117647	0	0.0117647058823529	0	0.347707528182874
1356.8	3123.6	0.988235294117647	0	0.0117647058823529	0	0.415289010594011
1356.8	317.7	0	0.917647058823529	0	0.0823529411764706	0.879621352009928
1356.8	3240.5	0.988235294117647	0	0.0117647058823529	0	0.519834162887383
1356.8	3357.4	0.988235294117647	0	0.0117647058823529	0	0.772202315655205
1356.8	3474.3	0.964705882352941	0	0.0352941176470588	0	0.894401404351728
1356.8	3591.2	0.2	0.0705882352941176	0.729411764705882	0	0.967980759967671
1356.8	3708.2	0	0.176470588235294	0.823529411764706	0	0.992074612177511
1356.8	3825.1	0	0.411764705882353	0.588235294117647	0	0.996696766641045
1356.8	3942	0	0.411764705882353	0.588235294117647	0	0.981110279928408
1356.8	4058.9	0	0.623529411764706	0.376470588235294	0	0.929268117462553
1356.8	4175.8	0	0.835294117647059	0.164705882352941	0	0.920948118954862
1356.8	4292.7	0	0.964705882352941	0.0352941176470588	0	0.918112314386868
1356.8	434.6	0	0.964705882352941	0.0352941176470588	0	0.904398890500923
1356.8	4409.6	0	0.917647058823529	0	0.0823529411764706	0.592654400091747
1356.8	551.5	0	0.929411764705882	0.0705882352941176	0	0.944041351808997
1356.8	668.4	0	0.823529411764706	0.176470588235294	0	0.9519382509335
1356.8	785.3	0	0.752941176470588	0.247058823529412	0	0.970412006958598
1356.8	902.2	0	0.752941176470588	0.247058823529412	0	0.992669672853147
1390.6	1077.6	0.341176470588235	0.129411764705882	0.529411764705882	0	0.983354228283693
1390.6	1194.5	0.894117647058824	0	0.105882352941176	0	0.94094438690726
1390.6	1311.5	0.917647058823529	0	0.0823529411764706	0	0.909065769479937
1390.6	1428.3	0.952941176470588	0	0.0470588235294118	0	0.801016013096886
1390.6	1545.3	0.988235294117647	0	0.0117647058823529	0	0.679362580491619
1390.6	1662.2	1	0	0	0	0.562164260820273
1390.6	1779.1	0.988235294117647	0	0.0117647058823529	0	0.555487655831996
1390.6	1896	0.988235294117647	0	0.0117647058823529	0	0.605828279199843
1390.6	2012.9	0.988235294117647	0	0.0117647058823529	0	0.682748214429288
1390.6	2129.8	0.988235294117647	0	0.0117647058823529	0	0.751018723452795
1390.6	2246.8	0.988235294117647	0	0.0117647058823529	0	0.779947121631869
1390.6	2363.7	0.988235294117647	0	0.0117647058823529	0	0.801292733077554
1390.6	2480.6	0.988235294117647	0	0.0117647058823529	0	0.804210535838318
1390.6	259.2	0	0.917647058823529	0	0.0823529411764706	0.903778161506768
1390.6	2597.5	0.988235294117647	0	0.0117647058823529	0	0.752112466967617
1390.6	2714.4	0.988235294117647	0	0.0117647058823529	0	0.652873594726437
1390.6	2831.3	0.988235294117647	0	0.0117647058823529	0	0.508923235408421
1390.6	2948.2	0.988235294117647	0	0.0117647058823529	0	0.321949770310079
1390.6	3065.2	0.988235294117647	0	0.0117647058823529	0	0.41455578591288
1390.6	3182.1	0.988235294117647	0	0.0117647058823529	0	0.445312280647036
1390.6	3299	0.964705882352941	0	0.0352941176470588	0	0.652236967898977
1390.6	3415.9	0.988235294117647	0	0.0117647058823529	0	0.809122708765525
1390.6	3532.8	0.882352941176471	0	0.117647058823529	0	0.912568545924054
1390.6	3649.7	0.152941176470588	0.0941176470588235	0.752941176470588	0	0.974761557053481
1390.6	376.1	0	0.941176470588235	0	0.0588235294117647	0.895212442985521
1390.6	3766.6	0	0.282352941176471	0.717647058823529	0	0.998220011265745
1390.6	3883.5	0	0.411764705882353	0.588235294117647	0	0.989152876365689
1390.6	4000.4	0	0.635294117647059	0.364705882352941	0	0.955454667625504
1390.6	4117.4	0	0.764705882352941	0.235294117647059	0	0.928537654927479
1390.6	4234.3	0	0.952941176470588	0.0470588235294118	0	0.899221540696499
1390.6	4351.2	0	0.917647058823529	0	0.0823529411764706	0.858835637973987
1390.6	493.1	0	0.964705882352941	0.0352941176470588	0	0.921836813293332
1390.6	610	0	0.964705882352941	0.0352941176470588	0	0.932476723357956
1390.6	726.9	0	0.964705882352941	0.0352941176470588	0	0.958903693145515
1390.6	843.8	0	0.752941176470588	0.247058823529412	0	0.989565975719157
1390.6	960.7	0	0.576470588235294	0.423529411764706	0	0.999193741179007
141.8	1019.1	0	0.870588235294118	0	0.129411764705882	0.49063541321765
141.8	1136.1	0	0.870588235294118	0	0.129411764705882	0.496301573703891
141.8	1253	0	0.282352941176471	0	0.717647058823529	0.476514785160739
141.8	1369.9	0	0.870588235294118	0	0.129411764705882	0.56106280961822
141.8	1486.8	0	0.870588235294118	0	0.129411764705882	0.612858568586452
141.8	1603.7	0	0.870588235294118	0	0.129411764705882	0.777196045625286
141.8	1720.7	0	0.870588235294118	0	0.129411764705882	0.811155504233337
141.8	1837.5	0	0.435294117647059	0	0.564705882352941	0.823598411161196
141.8	1954.5	0	0.141176470588235	0	0.858823529411765	0.767592315226844
141.8	2071.4	0	0	0	1	0.689036166518457
141.8	2188.3	0	0	0	1	0.564574998288712
141.8	2305.2	0	0	0	1	0.510572881542887
141.8	2422.1	0	0	0	1	0.634823612559578
141.8	2539	0	0.141176470588235	0	0.858823529411765	0.761560897704622
141.8	2655.9	0	0.870588235294118	0	0.129411764705882	0.802057557626216
141.8	2772.8	0	0.870588235294118	0	0.129411764705882	0.803915230610293
141.8	2889.8	0	0.870588235294118	0	0.129411764705882	0.777464863392359
141.8	3006.7	0	0.870588235294118	0	0.129411764705882	0.765541385616155
141.8	3123.6	0	0.870588235294118	0	0.129411764705882	0.624185898683668
141.8	317.7	0	0.882352941176471	0.0352941176470588	0.0823529411764706	0.516626025024058
141.8	3240.5	0	0.870588235294118	0	0.129411764705882	0.686367186901635
141.8	3357.4	0	0.870588235294118	0	0.129411764705882	0.676722146500044
141.8	3474.3	0	0.870588235294118	0	0.129411764705882	0.394075167052249
141.8	3591.2	0	0.870588235294118	0	0.129411764705882	0.523664146068666
141.8	3708.2	0	0.870588235294118	0	0.129411764705882	0.722035682260809
141.8	3825.1	0	0.870588235294118	0	0.129411764705882	0.758630448582016
141.8	3942	0	0.870588235294118	0	0.129411764705882	0.873715915052325
141.8	4058.9	0	0.988235294117647	0.0117647058823529	0	0.805968377035746
141.8	4175.8	0	0.870588235294118	0	0.129411764705882	0.78326061914233
141.8	4292.7	0	0.870588235294118	0	0.129411764705882	0.8289302147286
141.8	434.6	0	0.988235294117647	0	0.0117647058823529	0.23607375792272
141.8	4409.6	0	0.976470588235294	0.0235294117647059	0	0.924490594803527
141.8	551.5	0	0.870588235294118	0	0.129411764705882	0.44278126589398
141.8	668.4	0	0.870588235294118	0	0.129411764705882	0.492443131662716
141.8	785.3	0	0.870588235294118	0	0.129411764705882	0.46570693548882
141.8	902.2	0	0.870588235294118	0	0.129411764705882	0.64747830213814
1424.3	1019.1	0	0.541176470588235	0.458823529411765	0	0.996478385303239
1424.3	1136.1	0.517647058823529	0.0823529411764706	0.4	0	0.966358286405537
1424.3	1253	0.917647058823529	0	0.0823529411764706	0	0.905506226720534
1424.3	1369.9	0.952941176470588	0	0.0470588235294118	0	0.813382232618747
1424.3	1486.8	0.988235294117647	0	0.0117647058823529	0	0.639140363314786
1424.3	1603.7	0.964705882352941	0	0.0352941176470588	0	0.491188580238906
1424.3	1720.7	1	0	0	0	0.441543231617637
1424.3	1837.5	0.988235294117647	0	0.0117647058823529	0	0.495945758733435
1424.3	1954.5	0.988235294117647	0	0.0117647058823529	0	0.657167815179932
1424.3	200.8	0	0.870588235294118	0	0.129411764705882	0.7657082467025
1424.3	2071.4	0.988235294117647	0	0.0117647058823529	0	0.642087352795524
1424.3	2188.3	0.988235294117647	0	0.0117647058823529	0	0.719983624324481
1424.3	2305.2	0.988235294117647	0	0.0117647058823529	0	0.758187653789834
1424.3	2422.1	0.988235294117647	0	0.0117647058823529	0	0.781957197581364
1424.3	2539	0.988235294117647	0	0.0117647058823529	0	0.776017313296783
1424.3	2655.9	0.988235294117647	0	0.0117647058823529	0	0.695398073604075
1424.3	2772.8	0.988235294117647	0	0.0117647058823529	0	0.58079403842216
1424.3	2889.8	0.988235294117647	0	0.0117647058823529	0	0.383028822571748
1424.3	3006.7	0.988235294117647	0	0.0117647058823529	0	0.313866190677841
1424.3	3123.6	0.988235294117647	0	0.0117647058823529	0	0.413975890752224
1424.3	317.7	0	0.917647058823529	0	0.0823529411764706	0.912283733174649
1424.3	3240.5	0.988235294117647	0	0.0117647058823529	0	0.414426460008137
1424.3	3357.4	0.988235294117647	0	0.0117647058823529	0	0.678592374715121
1424.3	3474.3	0.905882352941176	0	0.0941176470588235	0	0.837568027735926
1424.3	3591.2	0.882352941176471	0	0.117647058823529	0	0.942683974982978
1424.3	3708.2	0.0470588235294118	0.0941176470588235	0.858823529411765	0	0.981841446050291
1424.3	3825.1	0	0.376470588235294	0.623529411764706	0	0.996571572014822
1424.3	3942	0	0.411764705882353	0.588235294117647	0	0.98943254647533
1424.3	4058.9	0	0.729411764705882	0.270588235294118	0	0.929655331423024
1424.3	4175.8	0	0.847058823529412	0.152941176470588	0	0.928799074685463
1424.3	4292.7	0	0.964705882352941	0.0352941176470588	0	0.911033780380407
1424.3	434.6	0	0.941176470588235	0	0.0588235294117647	0.931312712394467
1424.3	4409.6	0	1	0	0	0.739828250907731
1424.3	551.5	0	0.964705882352941	0.0352941176470588	0	0.913918559925059
1424.3	668.4	0	0.870588235294118	0.129411764705882	0	0.949352573603401
1424.3	785.3	0	0.752941176470588	0.247058823529412	0	0.967100773958059
1424.3	902.2	0	0.752941176470588	0.247058823529412	0	0.99570967125195
1458.1	1077.6	0.341176470588235	0.129411764705882	0.529411764705882	0	0.972441862517522
1458.1	1194.5	0.905882352941176	0	0.0941176470588235	0	0.922121068585031
1458.1	1311.5	0.929411764705882	0	0.0705882352941176	0	0.847738847020527
1458.1	1428.3	0.952941176470588	0	0.0470588235294118	0	0.6904849751432
1458.1	1545.3	1	0	0	0	0.43104535373177
1458.1	1662.2	1	0	0	0	0.263275322398219
1458.1	1779.1	1	0	0	0	0.35978850889495
1458.1	1896	0.988235294117647	0	0.0117647058823529	0	0.451171943892812
1458.1	2012.9	0.988235294117647	0	0.0117647058823529	0	0.596526474421911
1458.1	2129.8	0.988235294117647	0	0.0117647058823529	0	0.669015316476512
1458.1	2246.8	0.988235294117647	0	0.0117647058823529	0	0.715551165167767
1458.1	2363.7	0.988235294117647	0	0.0117647058823529	0	0.798392713657303
1458.1	2480.6	0.988235294117647	0	0.0117647058823529	0	0.78795454751954
1458.1	259.2	0	1	0	0	0.945138064487433
1458.1	2597.5	0.988235294117647	0	0.0117647058823529	0	0.735337490176724
1458.1	2714.4	0.988235294117647	0	0.0117647058823529	0	0.594963674525329
1458.1	2831.3	0.988235294117647	0	0.0117647058823529	0	0.417019194860261
1458.1	2948.2	1	0	0	0	0.356173686744342
1458.1	3065.2	0.988235294117647	0	0.0117647058823529	0	0.304181931334055
1458.1	3182.1	0.988235294117647	0	0.0117647058823529	0	0.447909240888606
1458.1	3299	0.988235294117647	0	0.0117647058823529	0	0.554689614645317
1458.1	3415.9	0.988235294117647	0	0.0117647058823529	0	0.72818252671281
1458.1	3532.8	0.894117647058824	0	0.105882352941176	0	0.878335270434027
1458.1	3649.7	0.870588235294118	0	0.129411764705882	0	0.949038712654486
1458.1	376.1	0	0.964705882352941	0.0352941176470588	0	0.850510313079506
1458.1	3766.6	0	0.294117647058824	0.705882352941177	0	0.993620993429602
1458.1	3883.5	0	0.411764705882353	0.588235294117647	0	0.988877114834768
1458.1	4000.4	0	0.694117647058824	0.305882352941176	0	0.971485713992354
1458.1	4117.4	0	0.741176470588235	0.258823529411765	0	0.932497940023704
1458.1	4234.3	0	0.870588235294118	0.129411764705882	0	0.928052140242377
1458.1	4351.2	0	0.917647058823529	0	0.0823529411764706	0.856167728388433
1458.1	493.1	0	0.964705882352941	0.0352941176470588	0	0.936311376703047
1458.1	610	0	0.964705882352941	0.0352941176470588	0	0.916209569847043
1458.1	726.9	0	0.764705882352941	0.235294117647059	0	0.949327872234323
1458.1	843.8	0	0.752941176470588	0.247058823529412	0	0.980160707663181
1458.1	960.7	0	0.588235294117647	0.411764705882353	0	0.997065765616756
1491.8	1019.1	0	0.435294117647059	0.564705882352941	0	0.992971312230324
1491.8	1136.1	0.894117647058824	0	0.105882352941176	0	0.930083076928753
1491.8	1253	0.894117647058824	0	0.105882352941176	0	0.856541134505501
1491.8	1369.9	0.929411764705882	0	0.0705882352941176	0	0.731794147576519
1491.8	1486.8	1	0	0	0	0.483569384570243
1491.8	1603.7	1	0	0	0	0.282975810423039
1491.8	1720.7	1	0	0	0	0.225826175464585
1491.8	1837.5	1	0	0	0	0.276487126034379
1491.8	1954.5	0.988235294117647	0	0.0117647058823529	0	0.441775311127185
1491.8	200.8	0	0.941176470588235	0.0117647058823529	0.0470588235294118	0.97116297909916
1491.8	2071.4	0.988235294117647	0	0.0117647058823529	0	0.554610154378036
1491.8	2188.3	0.988235294117647	0	0.0117647058823529	0	0.657021569983837
1491.8	2305.2	0.988235294117647	0	0.0117647058823529	0	0.763738654975451
1491.8	2422.1	0.988235294117647	0	0.0117647058823529	0	0.730655857257692
1491.8	2539	0.988235294117647	0	0.0117647058823529	0	0.704180415433013
1491.8	2655.9	0.988235294117647	0	0.0117647058823529	0	0.64930557489491
1491.8	2772.8	1	0	0	0	0.406728270429259
1491.8	2889.8	1	0	0	0	0.242881981450344
1491.8	3006.7	0.988235294117647	0	0.0117647058823529	0	0.346412205570759
1491.8	3123.6	0.988235294117647	0	0.0117647058823529	0	0.338853699162037
1491.8	317.7	0	1	0	0	0.911486418687101
1491.8	3240.5	0.988235294117647	0	0.0117647058823529	0	0.417559253454221
1491.8	3357.4	0.988235294117647	0	0.0117647058823529	0	0.582334162686599
1491.8	3474.3	0.976470588235294	0	0.0235294117647059	0	0.85927283937707
1491.8	3591.2	0.882352941176471	0	0.117647058823529	0	0.904486111218711
1491.8	3708.2	0.188235294117647	0.0823529411764706	0.729411764705882	0	0.972710291567678
1491.8	3825.1	0	0.376470588235294	0.623529411764706	0	0.995760535347068
1491.8	3942	0	0.423529411764706	0.576470588235294	0	0.986195201984552
1491.8	4058.9	0	0.729411764705882	0.270588235294118	0	0.961499762103774
1491.8	4175.8	0	0.729411764705882	0.270588235294118	0	0.953777937852033
1491.8	4292.7	0	0.952941176470588	0.0470588235294118	0	0.887697786024079
1491.8	434.6	0	0.964705882352941	0.0352941176470588	0	0.920410568541513
1491.8	4409.6	0	0.870588235294118	0.129411764705882	0	0.891086648972076
1491.8	551.5	0	0.964705882352941	0.0352941176470588	0	0.938359310961405
1491.8	668.4	0	0.752941176470588	0.247058823529412	0	0.929514903311864
1491.8	785.3	0	0.752941176470588	0.247058823529412	0	0.963493644375738
1491.8	902.2	0	0.752941176470588	0.247058823529412	0	0.995156596504258
1525.6	1077.6	0.164705882352941	0.235294117647059	0.6	0	0.968650618275503
1525.6	1194.5	0.894117647058824	0	0.105882352941176	0	0.868633631650292
1525.6	1311.5	0.917647058823529	0	0.0823529411764706	0	0.716929904438896
1525.6	1428.3	0.941176470588235	0	0.0588235294117647	0	0.534402544576621
1525.6	1545.3	1	0	0	0	0.310407403012287
1525.6	1662.2	1	0	0	0	0.154750812008721
1525.6	1779.1	1	0	0	0	0.196305676363703
1525.6	1896	1	0	0	0	0.28149330247785
1525.6	2012.9	0.988235294117647	0	0.0117647058823529	0	0.451444536633634
1525.6	2129.8	0.988235294117647	0	0.0117647058823529	0	0.574043584419679
1525.6	2246.8	0.988235294117647	0	0.0117647058823529	0	0.677060510857159
1525.6	2363.7	0.988235294117647	0	0.0117647058823529	0	0.758520709196319
1525.6	2480.6	0.988235294117647	0	0.0117647058823529	0	0.69946570958289
1525.6	259.2	0	1	0	0	0.932232867179003
1525.6	2597.5	0.988235294117647	0	0.0117647058823529	0	0.66712292794783
1525.6	2714.4	0.988235294117647	0	0.0117647058823529	0	0.523481190607808
1525.6	2831.3	1	0	0	0	0.343878035662962
1525.6	2948.2	1	0	0	0	0.235526081121283
1525.6	3065.2	0.988235294117647	0	0.0117647058823529	0	0.310598983653521
1525.6	3182.1	0.988235294117647	0	0.0117647058823529	0	0.329565841199958
1525.6	3299	0.988235294117647	0	0.0117647058823529	0	0.459098957750653
1525.6	3415.9	0.952941176470588	0	0.0470588235294118	0	0.699549922184824
1525.6	3532.8	0.941176470588235	0	0.0588235294117647	0	0.867660623078746
1525.6	3649.7	0.882352941176471	0	0.117647058823529	0	0.932692492392701
1525.6	376.1	0	0.964705882352941	0.0352941176470588	0	0.919902373985137
1525.6	3766.6	0.129411764705882	0.129411764705882	0.741176470588235	0	0.979926661250197
1525.6	3883.5	0	0.376470588235294	0.623529411764706	0	0.994534588691722
1525.6	4000.4	0	0.611764705882353	0.388235294117647	0	0.981749124645348
1525.6	4117.4	0	0.729411764705882	0.270588235294118	0	0.953192174731494
1525.6	4234.3	0	0.811764705882353	0.188235294117647	0	0.9644905676985
1525.6	4351.2	0	1	0	0	0.862436332942465
1525.6	493.1	0	0.964705882352941	0.0352941176470588	0	0.951745346897672
1525.6	610	0	0.964705882352941	0.0352941176470588	0	0.916169084812585
1525.6	726.9	0	0.752941176470588	0.247058823529412	0	0.93315126523526
1525.6	843.8	0	0.752941176470588	0.247058823529412	0	0.978637344551665
1525.6	960.7	0	0.388235294117647	0.611764705882353	0	0.996962058794871
1559.3	1019.1	0.0705882352941176	0.282352941176471	0.647058823529412	0	0.981994474985497
1559.3	1136.1	0.882352941176471	0	0.117647058823529	0	0.888543310128599
1559.3	1253	0.917647058823529	0	0.0823529411764706	0	0.777124846595481
1559.3	1369.9	0.929411764705882	0	0.0705882352941176	0	0.569704434029291
1559.3	1486.8	1	0	0	0	0.3536055460895
1559.3	1603.7	1	0	0	0	0.195347948389254
1559.3	1720.7	1	0	0	0	0.162370793274798
1559.3	1837.5	1	0	0	0	0.262650723993193
1559.3	1954.5	0.988235294117647	0	0.0117647058823529	0	0.350969118034915
1559.3	200.8	0.2	0.505882352941176	0.294117647058824	0	0.964104982840072
1559.3	2071.4	0.988235294117647	0	0.0117647058823529	0	0.48325019772655
1559.3	2188.3	0.988235294117647	0	0.0117647058823529	0	0.631798008455022
1559.3	2305.2	0.988235294117647	0	0.0117647058823529	0	0.70839321449266
1559.3	2422.1	0.988235294117647	0	0.0117647058823529	0	0.699589019284366
1559.3	2539	0.988235294117647	0	0.0117647058823529	0	0.670290162101522
1559.3	2655.9	0.988235294117647	0	0.0117647058823529	0	0.536004286361756
1559.3	2772.8	1	0	0	0	0.38656162214362
1559.3	2889.8	1	0	0	0	0.273833691573879
1559.3	3006.7	1	0	0	0	0.351419335369814
1559.3	3123.6	0.988235294117647	0	0.0117647058823529	0	0.375465628326763
1559.3	317.7	0	1	0	0	0.926317585355984
1559.3	3240.5	0.988235294117647	0	0.0117647058823529	0	0.361718402384921
1559.3	3357.4	0.988235294117647	0	0.0117647058823529	0	0.547309241434427
1559.3	3474.3	0.964705882352941	0	0.0352941176470588	0	0.788478855236496
1559.3	3591.2	0.882352941176471	0	0.117647058823529	0	0.869315233987326
1559.3	3708.2	0.364705882352941	0.0470588235294118	0.588235294117647	0	0.951899811735119
1559.3	3825.1	0	0.341176470588235	0.658823529411765	0	0.986057691342025
1559.3	3942	0	0.411764705882353	0.588235294117647	0	0.983064318424563
1559.3	4058.9	0	0.717647058823529	0.282352941176471	0	0.965809367440869
1559.3	4175.8	0	0.764705882352941	0.235294117647059	0	0.951413023008489
1559.3	4292.7	0	1	0	0	0.889510113999585
1559.3	434.6	0	0.964705882352941	0.0352941176470588	0	0.950192203627637
1559.3	4409.6	0	0.811764705882353	0.188235294117647	0	0.967222072360296
1559.3	551.5	0	0.964705882352941	0.0352941176470588	0	0.957701899935999
1559.3	668.4	0	0.752941176470588	0.247058823529412	0	0.946924547780285
1559.3	785.3	0	0.752941176470588	0.247058823529412	0	0.96117748126832
1559.3	902.2	0	0.752941176470588	0.247058823529412	0	0.992379844886724
1593.1	1077.6	0.8	0	0.2	0	0.937789659951866
1593.1	1194.5	0.894117647058824	0	0.105882352941176	0	0.79360318019556
1593.1	1311.5	0.929411764705882	0	0.0705882352941176	0	0.602416847381355
1593.1	142.3	0.882352941176471	0	0.117647058823529	0	0.26127968726847
1593.1	1428.3	0.941176470588235	0	0.0588235294117647	0	0.389844177583233
1593.1	1545.3	1	0	0	0	0.208758258841852
1593.1	1662.2	1	0	0	0	0.154897335506134
1593.1	1779.1	1	0	0	0	0.231218436169347
1593.1	1896	1	0	0	0	0.298218182862437
1593.1	2012.9	0.988235294117647	0	0.0117647058823529	0	0.358950397758871
1593.1	2129.8	0.988235294117647	0	0.0117647058823529	0	0.535499253002314
1593.1	2246.8	0.988235294117647	0	0.0117647058823529	0	0.650503732901963
1593.1	2363.7	0.988235294117647	0	0.0117647058823529	0	0.729762129975369
1593.1	2480.6	0.988235294117647	0	0.0117647058823529	0	0.63949570343742
1593.1	259.2	0	0.929411764705882	0	0.0705882352941176	0.911450650610647
1593.1	2597.5	0.988235294117647	0	0.0117647058823529	0	0.534782752768347
1593.1	2714.4	0.988235294117647	0	0.0117647058823529	0	0.449519105261613
1593.1	2831.3	1	0	0	0	0.338149577802516
1593.1	2948.2	1	0	0	0	0.219024536734265
1593.1	3065.2	0.988235294117647	0	0.0117647058823529	0	0.352582228078877
1593.1	3182.1	0.988235294117647	0	0.0117647058823529	0	0.44474662176635
1593.1	3299	0.988235294117647	0	0.0117647058823529	0	0.468807289503997
1593.1	3415.9	0.988235294117647	0	0.0117647058823529	0	0.666058506656803
1593.1	3532.8	0.929411764705882	0	0.0705882352941176	0	0.809917701238777
1593.1	3649.7	0.882352941176471	0	0.117647058823529	0	0.885400753217464
1593.1	376.1	0	0.964705882352941	0.0352941176470588	0	0.90421344231129
1593.1	3766.6	0.211764705882353	0.105882352941176	0.682352941176471	0	0.968412014545196
1593.1	3883.5	0	0.376470588235294	0.623529411764706	0	0.991314060727612
1593.1	4000.4	0	0.411764705882353	0.588235294117647	0	0.99308844055696
1593.1	4117.4	0	0.611764705882353	0.388235294117647	0	0.979730602096354
1593.1	4234.3	0	0.882352941176471	0.117647058823529	0	0.940268117571983
1593.1	4351.2	0	0.917647058823529	0	0.0823529411764706	0.842507993256652
1593.1	493.1	0	0.964705882352941	0.0352941176470588	0	0.969717338135396
1593.1	610	0	0.788235294117647	0.211764705882353	0	0.954651349462894
1593.1	726.9	0	0.764705882352941	0.235294117647059	0	0.949088001549945
1593.1	843.8	0	0.752941176470588	0.247058823529412	0	0.983923835492293
1593.1	960.7	0	0.388235294117647	0.611764705882353	0	0.995730422019449
1626.8	1019.1	0.294117647058824	0.129411764705882	0.576470588235294	0	0.972034675042298
1626.8	1136.1	0.882352941176471	0	0.117647058823529	0	0.852156839859111
1626.8	1253	0.905882352941176	0	0.0941176470588235	0	0.663557260801691
1626.8	1369.9	0.941176470588235	0	0.0588235294117647	0	0.423214473053834
1626.8	1486.8	1	0	0	0	0.260552450039138
1626.8	1603.7	1	0	0	0	0.160864780769037
1626.8	1720.7	1	0	0	0	0.184252281803082
1626.8	1837.5	1	0	0	0	0.296205939898233
1626.8	1954.5	1	0	0	0	0.260418791515959
1626.8	200.8	0	0.905882352941176	0.0941176470588235	0	0.93463743620632
1626.8	2071.4	0.988235294117647	0	0.0117647058823529	0	0.433503503262337
1626.8	2188.3	0.988235294117647	0	0.0117647058823529	0	0.625732062415911
1626.8	2305.2	0.988235294117647	0	0.0117647058823529	0	0.671058730148416
1626.8	2422.1	0.988235294117647	0	0.0117647058823529	0	0.676451485635493
1626.8	2539	0.988235294117647	0	0.0117647058823529	0	0.629492245489341
1626.8	2655.9	0.988235294117647	0	0.0117647058823529	0	0.460456463302408
1626.8	2772.8	1	0	0	0	0.381936529805324
1626.8	2889.8	1	0	0	0	0.354407433293703
1626.8	3006.7	1	0	0	0	0.254305136091179
1626.8	3123.6	0.952941176470588	0	0.0470588235294118	0	0.408828067686684
1626.8	317.7	0	0.964705882352941	0.0352941176470588	0	0.942803912173146
1626.8	3240.5	0.988235294117647	0	0.0117647058823529	0	0.470605615771635
1626.8	3357.4	0.988235294117647	0	0.0117647058823529	0	0.616044776249581
1626.8	3474.3	0.905882352941176	0	0.0941176470588235	0	0.756119484778022
1626.8	3591.2	0.882352941176471	0	0.117647058823529	0	0.847301244571972
1626.8	3708.2	0.882352941176471	0	0.117647058823529	0	0.904897459467323
1626.8	3825.1	0.129411764705882	0.188235294117647	0.682352941176471	0	0.97504950651093
1626.8	3942	0	0.388235294117647	0.611764705882353	0	0.990736023382139
1626.8	4058.9	0	0.611764705882353	0.388235294117647	0	0.956848908164335
1626.8	4175.8	0	0.752941176470588	0.247058823529412	0	0.966567748014847
1626.8	4292.7	0	0.964705882352941	0.0352941176470588	0	0.864458917161722
1626.8	434.6	0	0.964705882352941	0.0352941176470588	0	0.945185977977506
1626.8	4409.6	0	0.870588235294118	0	0.129411764705882	0.836182156190266
1626.8	551.5	0	0.964705882352941	0.0352941176470588	0	0.96653833189235
1626.8	668.4	0	0.941176470588235	0.0588235294117647	0	0.934456730365777
1626.8	785.3	0	0.752941176470588	0.247058823529412	0	0.960754549133611
1626.8	902.2	0	0.752941176470588	0.247058823529412	0	0.993206521445708
1660.6	1077.6	0.882352941176471	0	0.117647058823529	0	0.927456538783444
1660.6	1194.5	0.882352941176471	0	0.117647058823529	0	0.722938638248038
1660.6	1311.5	0.929411764705882	0	0.0705882352941176	0	0.486125973063207
1660.6	142.3	0	0.870588235294118	0	0.129411764705882	0.277911368883247
1660.6	1428.3	0.964705882352941	0	0.0352941176470588	0	0.276164872316862
1660.6	1545.3	1	0	0	0	0.215497146551932
1660.6	1662.2	1	0	0	0	0.182182241961915
1660.6	1779.1	1	0	0	0	0.299238164131088
1660.6	1896	1	0	0	0	0.335074068368768
1660.6	2012.9	0.988235294117647	0	0.0117647058823529	0	0.41011934735043
1660.6	2129.8	0.988235294117647	0	0.0117647058823529	0	0.523216870187491
1660.6	2246.8	0.988235294117647	0	0.0117647058823529	0	0.64597870983751
1660.6	2363.7	0.988235294117647	0	0.0117647058823529	0	0.683236904893294
1660.6	2480.6	0.988235294117647	0	0.0117647058823529	0	0.618657523661722
1660.6	259.2	0	0.941176470588235	0.0235294117647059	0.0352941176470588	0.94030732983696
1660.6	2597.5	0.988235294117647	0	0.0117647058823529	0	0.541682369338152
1660.6	2714.4	1	0	0	0	0.409865741580009
1660.6	2831.3	1	0	0	0	0.360564093824938
1660.6	2948.2	1	0	0	0	0.314306961806949
1660.6	3065.2	1	0	0	0	0.348509374017611
1660.6	3182.1	0.988235294117647	0	0.0117647058823529	0	0.430507621858271
1660.6	3299	0.988235294117647	0	0.0117647058823529	0	0.54506915612876
1660.6	3415.9	0.941176470588235	0	0.0588235294117647	0	0.684015514762099
1660.6	3532.8	0.882352941176471	0	0.117647058823529	0	0.805337422428732
1660.6	3649.7	0.882352941176471	0	0.117647058823529	0	0.871619329973479
1660.6	376.1	0	0.976470588235294	0.0235294117647059	0	0.900248056575516
1660.6	3766.6	0.870588235294118	0	0.129411764705882	0	0.93842776932062
1660.6	3883.5	0	0.329411764705882	0.670588235294118	0	0.988349277646874
1660.6	4000.4	0	0.447058823529412	0.552941176470588	0	0.976958136861808
1660.6	4117.4	0	0.6	0.4	0	0.972594931621059
1660.6	4234.3	0	0.847058823529412	0.152941176470588	0	0.951529802812695
1660.6	4351.2	0	1	0	0	0.868597370419316
1660.6	493.1	0	0.964705882352941	0.0352941176470588	0	0.947395669601253
1660.6	610	0	0.941176470588235	0.0588235294117647	0	0.927806652760726
1660.6	726.9	0	0.752941176470588	0.247058823529412	0	0.956620750144403
1660.6	843.8	0	0.788235294117647	0.211764705882353	0	0.980174133650542
1660.6	960.7	0	0.423529411764706	0.576470588235294	0	0.994572998643953
1694.3	1019.1	0.305882352941176	0.129411764705882	0.564705882352941	0	0.969876041795619
1694.3	1136.1	0.894117647058824	0	0.105882352941176	0	0.834067245424965
1694.3	1253	0.894117647058824	0	0.105882352941176	0	0.585777584096488
1694.3	1369.9	0.929411764705882	0	0.0705882352941176	0	0.366181919293749
1694.3	1486.8	1	0	0	0	0.241130954049164
1694.3	1603.7	1	0	0	0	0.152051900011018
1694.3	1720.7	1	0	0	0	0.257177447951657
1694.3	1837.5	1	0	0	0	0.293684046629914
1694.3	1954.5	1	0	0	0	0.283029553368935
1694.3	200.8	0	0.917647058823529	0	0.0823529411764706	0.899572428305505
1694.3	2071.4	0.988235294117647	0	0.0117647058823529	0	0.456020667675389
1694.3	2188.3	0.988235294117647	0	0.0117647058823529	0	0.536117016350162
1694.3	2305.2	0.988235294117647	0	0.0117647058823529	0	0.63554731397319
1694.3	2422.1	0.988235294117647	0	0.0117647058823529	0	0.656070633957775
1694.3	2539	0.988235294117647	0	0.0117647058823529	0	0.594315606047927
1694.3	2655.9	1	0	0	0	0.414992839436057
1694.3	2772.8	1	0	0	0	0.380358968156614
1694.3	2889.8	1	0	0	0	0.31837226416756
1694.3	3006.7	1	0	0	0	0.343732445326516
1694.3	3123.6	1	0	0	0	0.342167041306707
1694.3	317.7	0	0.964705882352941	0.0352941176470588	0	0.933602089503402
1694.3	3240.5	0.988235294117647	0	0.0117647058823529	0	0.455521835459387
1694.3	3357.4	0.964705882352941	0	0.0352941176470588	0	0.638108443732845
1694.3	3474.3	0.894117647058824	0	0.105882352941176	0	0.730301268477517
1694.3	3591.2	0.882352941176471	0	0.117647058823529	0	0.838763153913568
1694.3	3708.2	0.882352941176471	0	0.117647058823529	0	0.899728079047451
1694.3	3825.1	0.211764705882353	0.105882352941176	0.682352941176471	0	0.965040650189217
1694.3	3942	0	0.388235294117647	0.611764705882353	0	0.987409158952418
1694.3	4058.9	0	0.588235294117647	0.411764705882353	0	0.9758111486204
1694.3	4175.8	0	0.729411764705882	0.270588235294118	0	0.954441484310541
1694.3	4292.7	0	1	0	0	0.895480050269461
1694.3	434.6	0	0.964705882352941	0.0352941176470588	0	0.952384814521223
1694.3	4409.6	0	0.788235294117647	0.105882352941176	0.105882352941176	0.895825365658647
1694.3	551.5	0	0.964705882352941	0.0352941176470588	0	0.980544072744811
1694.3	668.4	0	0.847058823529412	0.152941176470588	0	0.934964621205142
1694.3	785.3	0	0.752941176470588	0.247058823529412	0	0.959823772904612
1694.3	902.2	0	0.729411764705882	0.270588235294118	0	0.993328861621143
1728.1	1077.6	0.882352941176471	0	0.117647058823529	0	0.934755169234409
1728.1	1194.5	0.882352941176471	0	0.117647058823529	0	0.670187359945441
1728.1	1311.5	0.917647058823529	0	0.0823529411764706	0	0.50271542662194
1728.1	142.3	0	0.870588235294118	0	0.129411764705882	0.277911368883247
1728.1	1428.3	0.964705882352941	0	0.0352941176470588	0	0.343664403094514
1728.1	1545.3	1	0	0	0	0.298887950775698
1728.1	1662.2	1	0	0	0	0.294545231148847
1728.1	1779.1	1	0	0	0	0.225152307882617
1728.1	1896	1	0	0	0	0.331332532117396
1728.1	2012.9	0.988235294117647	0	0.0117647058823529	0	0.43981126388425
1728.1	2129.8	0.988235294117647	0	0.0117647058823529	0	0.53362230348469
1728.1	2246.8	0.988235294117647	0	0.0117647058823529	0	0.624664620394485
1728.1	2363.7	0.988235294117647	0	0.0117647058823529	0	0.672357941360771
1728.1	2480.6	0.988235294117647	0	0.0117647058823529	0	0.62823458306457
1728.1	259.2	0	0.917647058823529	0.0823529411764706	0	0.953103567539834
1728.1	2597.5	0.988235294117647	0	0.0117647058823529	0	0.50252959385277
1728.1	2714.4	1	0	0	0	0.314994458185732
1728.1	2831.3	1	0	0	0	0.298040593994845
1728.1	2948.2	1	0	0	0	0.370620649567954
1728.1	3065.2	1	0	0	0	0.325793509435903
1728.1	3182.1	0.988235294117647	0	0.0117647058823529	0	0.375062885700842
1728.1	3299	0.988235294117647	0	0.0117647058823529	0	0.531915465896436
1728.1	3415.9	0.905882352941176	0	0.0941176470588235	0	0.635861002868576
1728.1	3532.8	0.894117647058824	0	0.105882352941176	0	0.77159605701971
1728.1	3649.7	0.882352941176471	0	0.117647058823529	0	0.879705341145552
1728.1	376.1	0	0.976470588235294	0	0.0235294117647059	0.911020663041297
1728.1	3766.6	0.882352941176471	0	0.117647058823529	0	0.922620402722448
1728.1	3883.5	0	0.305882352941176	0.694117647058824	0	0.982591524146661
1728.1	4000.4	0	0.411764705882353	0.588235294117647	0	0.974044433824872
1728.1	4117.4	0	0.623529411764706	0.376470588235294	0	0.967529569224191
1728.1	4234.3	0	0.964705882352941	0.0352941176470588	0	0.921698136059486
1728.1	4351.2	0	1	0	0	0.839257317035111
1728.1	493.1	0	0.964705882352941	0.0352941176470588	0	0.932946407790525
1728.1	610	0	0.952941176470588	0.0470588235294118	0	0.960489370402933
1728.1	726.9	0	0.823529411764706	0.176470588235294	0	0.95816126139435
1728.1	843.8	0	0.752941176470588	0.247058823529412	0	0.986883166392441
1728.1	960.7	0	0.352941176470588	0.647058823529412	0	0.989219810348327
175.6	1077.6	0	0.905882352941176	0	0.0941176470588235	0.676141265306876
175.6	1194.5	0	0.870588235294118	0	0.129411764705882	0.701492655014641
175.6	1311.5	0	0.870588235294118	0	0.129411764705882	0.709861620024878
175.6	1428.3	0	0.870588235294118	0	0.129411764705882	0.661631979183721
175.6	1545.3	0	0.870588235294118	0	0.129411764705882	0.706831468105923
175.6	1662.2	0	0.870588235294118	0	0.129411764705882	0.823420870841384
175.6	1779.1	0	0.870588235294118	0	0.129411764705882	0.838702534290266
175.6	1896	0	0.141176470588235	0	0.858823529411765	0.784780256836153
175.6	2012.9	0	0	0	1	0.706490187245547
175.6	2129.8	0	0	0	1	0.60492077847585
175.6	2246.8	0	0	0	1	0.52127819792814
175.6	2363.7	0	0	0	1	0.543989152701056
175.6	2480.6	0	0	0	1	0.678427591598736
175.6	259.2	0	0.917647058823529	0.0352941176470588	0.0470588235294118	0.853007266072225
175.6	2597.5	0	0.141176470588235	0	0.858823529411765	0.782672694119263
175.6	2714.4	0	0.870588235294118	0	0.129411764705882	0.810560677928644
175.6	2831.3	0	0.870588235294118	0	0.129411764705882	0.809307190007976
175.6	2948.2	0	0.870588235294118	0	0.129411764705882	0.781072774030897
175.6	3065.2	0	0.870588235294118	0	0.129411764705882	0.756078400617912
175.6	3182.1	0	0.870588235294118	0	0.129411764705882	0.718718587525183
175.6	3299	0	0.870588235294118	0	0.129411764705882	0.709924723711815
175.6	3415.9	0	0.870588235294118	0	0.129411764705882	0.654477473048764
175.6	3532.8	0	0.870588235294118	0	0.129411764705882	0.749361996077082
175.6	3649.7	0	0.870588235294118	0	0.129411764705882	0.77595945798094
175.6	376.1	0	0.882352941176471	0	0.117647058823529	0.759413209578647
175.6	3766.6	0	0.870588235294118	0	0.129411764705882	0.807394588986322
175.6	3883.5	0	0.870588235294118	0	0.129411764705882	0.744730984422403
175.6	4000.4	0	0.870588235294118	0	0.129411764705882	0.815385120451377
175.6	4117.4	0	0.870588235294118	0	0.129411764705882	0.8206859428335
175.6	4234.3	0	1	0	0	0.850499620804595
175.6	4351.2	0	1	0	0	0.900319999077143
175.6	4468.1	0	0.223529411764706	0.776470588235294	0	0.383279970227168
175.6	493.1	0	0.870588235294118	0	0.129411764705882	0.695261630553245
175.6	610	0	0.870588235294118	0	0.129411764705882	0.743768733686972
175.6	726.9	0	0.870588235294118	0	0.129411764705882	0.752939704318483
175.6	843.8	0	0.870588235294118	0	0.129411764705882	0.649119628255931
175.6	960.7	0	0.870588235294118	0	0.129411764705882	0.730966714305866
1761.8	1019.1	0.352941176470588	0.188235294117647	0.458823529411765	0	0.973563578451104
1761.8	1136.1	0.882352941176471	0	0.117647058823529	0	0.830451005551812
1761.8	1253	0.894117647058824	0	0.105882352941176	0	0.574000497210288
1761.8	1369.9	0.929411764705882	0	0.0705882352941176	0	0.42456518231683
1761.8	1486.8	0.964705882352941	0	0.0352941176470588	0	0.315692522592057
1761.8	1603.7	1	0	0	0	0.227980456726212
1761.8	1720.7	1	0	0	0	0.217899959855937
1761.8	1837.5	1	0	0	0	0.248380347279972
1761.8	1954.5	1	0	0	0	0.391645210396031
1761.8	200.8	0	0.905882352941176	0.0117647058823529	0.0823529411764706	0.878512577589437
1761.8	2071.4	0.988235294117647	0	0.0117647058823529	0	0.466371317319012
1761.8	2188.3	0.988235294117647	0	0.0117647058823529	0	0.443295167093391
1761.8	2305.2	0.988235294117647	0	0.0117647058823529	0	0.630211957170243
1761.8	2422.1	0.988235294117647	0	0.0117647058823529	0	0.658058376686312
1761.8	2539	0.988235294117647	0	0.0117647058823529	0	0.582875509489955
1761.8	2655.9	0.988235294117647	0	0.0117647058823529	0	0.410821999663581
1761.8	2772.8	1	0	0	0	0.255340249346108
1761.8	2889.8	1	0	0	0	0.32399108624683
1761.8	3006.7	1	0	0	0	0.381216879835197
1761.8	3123.6	1	0	0	0	0.361446223804863
1761.8	317.7	0	0.929411764705882	0.0352941176470588	0.0352941176470588	0.921685952248435
1761.8	3240.5	0.988235294117647	0	0.0117647058823529	0	0.397203231820899
1761.8	3357.4	0.894117647058824	0	0.105882352941176	0	0.573965771231013
1761.8	3474.3	0.894117647058824	0	0.105882352941176	0	0.694038032594269
1761.8	3591.2	0.882352941176471	0	0.117647058823529	0	0.818956704316149
1761.8	3708.2	0.882352941176471	0	0.117647058823529	0	0.890427237370657
1761.8	3825.1	0.329411764705882	0.0588235294117647	0.611764705882353	0	0.944231034628945
1761.8	3942	0	0.388235294117647	0.611764705882353	0	0.986970249309699
1761.8	4058.9	0	0.447058823529412	0.552941176470588	0	0.976104946367965
1761.8	4175.8	0	0.529411764705882	0.470588235294118	0	0.920994511660578
1761.8	4292.7	0	1	0	0	0.931415658053226
1761.8	434.6	0	1	0	0	0.92124326566633
1761.8	4409.6	0	0.870588235294118	0	0.129411764705882	0.767611581977619
1761.8	551.5	0	0.964705882352941	0.0352941176470588	0	0.949512396517908
1761.8	668.4	0	0.847058823529412	0.152941176470588	0	0.960087370051878
1761.8	785.3	0	0.752941176470588	0.247058823529412	0	0.966123286781512
1761.8	902.2	0	0.752941176470588	0.247058823529412	0	0.990125473647192
1795.6	1077.6	0.882352941176471	0	0.117647058823529	0	0.924329460919697
1795.6	1194.5	0.882352941176471	0	0.117647058823529	0	0.68621633058435
1795.6	1311.5	0.894117647058824	0	0.105882352941176	0	0.508406791281262
1795.6	142.3	0	0.870588235294118	0	0.129411764705882	0.277911368883247
1795.6	1428.3	0.964705882352941	0	0.0352941176470588	0	0.376658967483723
1795.6	1545.3	1	0	0	0	0.257661176232818
1795.6	1662.2	1	0	0	0	0.247129970422049
1795.6	1779.1	1	0	0	0	0.220633251641382
1795.6	1896	1	0	0	0	0.266358245267267
1795.6	2012.9	1	0	0	0	0.392905192745499
1795.6	2129.8	0.988235294117647	0	0.0117647058823529	0	0.485001749521532
1795.6	2246.8	0.988235294117647	0	0.0117647058823529	0	0.615736379592382
1795.6	2363.7	0.988235294117647	0	0.0117647058823529	0	0.631904413492198
1795.6	2480.6	0.988235294117647	0	0.0117647058823529	0	0.638180710860991
1795.6	259.2	0	0.964705882352941	0.0352941176470588	0	0.972122977818649
1795.6	2597.5	0.988235294117647	0	0.0117647058823529	0	0.541816978717897
1795.6	2714.4	1	0	0	0	0.358746011312675
1795.6	2831.3	1	0	0	0	0.222280687763168
1795.6	2948.2	1	0	0	0	0.337545932692573
1795.6	3065.2	1	0	0	0	0.32601339020814
1795.6	3182.1	0.988235294117647	0	0.0117647058823529	0	0.340232523084366
1795.6	3299	0.905882352941176	0	0.0941176470588235	0	0.512415733073727
1795.6	3415.9	0.894117647058824	0	0.105882352941176	0	0.575977549950533
1795.6	3532.8	0.894117647058824	0	0.105882352941176	0	0.709057346956861
1795.6	3649.7	0.882352941176471	0	0.117647058823529	0	0.838786392685515
1795.6	376.1	0	1	0	0	0.956170201732573
1795.6	3766.6	0.882352941176471	0	0.117647058823529	0	0.888036915898459
1795.6	3883.5	0.0235294117647059	0.294117647058824	0.682352941176471	0	0.968337715059388
1795.6	4000.4	0	0.411764705882353	0.588235294117647	0	0.983180723455727
1795.6	4117.4	0	0.517647058823529	0.482352941176471	0	0.961624230005501
1795.6	4234.3	0	0.905882352941176	0.0941176470588235	0	0.90920335304738
1795.6	4351.2	0	0.952941176470588	0	0.0470588235294118	0.877460747611938
1795.6	493.1	0	0.964705882352941	0.0352941176470588	0	0.927924800782898
1795.6	610	0	0.964705882352941	0.0352941176470588	0	0.946453294511369
1795.6	726.9	0	0.788235294117647	0.211764705882353	0	0.95789889530617
1795.6	843.8	0	0.752941176470588	0.247058823529412	0	0.983847780594687
1795.6	960.7	0	0.317647058823529	0.682352941176471	0	0.98708374336828
1829.3	1019.1	0.505882352941176	0.129411764705882	0.364705882352941	0	0.96134865071741
1829.3	1136.1	0.882352941176471	0	0.117647058823529	0	0.820354311583016
1829.3	1253	0.882352941176471	0	0.117647058823529	0	0.599424484934068
1829.3	1369.9	0.917647058823529	0	0.0823529411764706	0	0.42940959570993
1829.3	1486.8	0.941176470588235	0	0.0588235294117647	0	0.298069210014565
1829.3	1603.7	1	0	0	0	0.23152637163017
1829.3	1720.7	1	0	0	0	0.25195798926238
1829.3	1837.5	1	0	0	0	0.235095524327808
1829.3	1954.5	1	0	0	0	0.344420968345756
1829.3	200.8	0	1	0	0	0.822190324382645
1829.3	2071.4	0.988235294117647	0	0.0117647058823529	0	0.483603518273084
1829.3	2188.3	0.988235294117647	0	0.0117647058823529	0	0.547320995068551
1829.3	2305.2	0.988235294117647	0	0.0117647058823529	0	0.662446054024469
1829.3	2422.1	0.988235294117647	0	0.0117647058823529	0	0.664798982931032
1829.3	2539	0.988235294117647	0	0.0117647058823529	0	0.577001810864063
1829.3	2655.9	1	0	0	0	0.525844810008772
1829.3	2772.8	1	0	0	0	0.221621244114534
1829.3	2889.8	1	0	0	0	0.280388195170793
1829.3	3006.7	1	0	0	0	0.324159158729737
1829.3	3123.6	1	0	0	0	0.343771975741031
1829.3	317.7	0	0.917647058823529	0	0.0823529411764706	0.947260460640626
1829.3	3240.5	0.988235294117647	0	0.0117647058823529	0	0.433804599865635
1829.3	3357.4	0.894117647058824	0	0.105882352941176	0	0.520850802200307
1829.3	3474.3	0.894117647058824	0	0.105882352941176	0	0.597737042611699
1829.3	3591.2	0.882352941176471	0	0.117647058823529	0	0.729706596642875
1829.3	3708.2	0.882352941176471	0	0.117647058823529	0	0.82027388026967
1829.3	3825.1	0.764705882352941	0	0.235294117647059	0	0.91319798896537
1829.3	3942	0	0.329411764705882	0.670588235294118	0	0.981373681915094
1829.3	4058.9	0	0.423529411764706	0.576470588235294	0	0.974843923487493
1829.3	4175.8	0	0.717647058823529	0.282352941176471	0	0.951574052276772
1829.3	4292.7	0	0.964705882352941	0.0352941176470588	0	0.919352417287024
1829.3	434.6	0	0.976470588235294	0.0235294117647059	0	0.917562429634945
1829.3	4409.6	0	0.870588235294118	0	0.129411764705882	0.859992404861591
1829.3	551.5	0	0.964705882352941	0.0352941176470588	0	0.945509257464538
1829.3	668.4	0	0.964705882352941	0.0352941176470588	0	0.944489187040357
1829.3	785.3	0	0.752941176470588	0.247058823529412	0	0.96932853705856
1829.3	902.2	0	0.729411764705882	0.270588235294118	0	0.984971034411084
1863.1	1077.6	0.882352941176471	0	0.117647058823529	0	0.922205681252954
1863.1	1194.5	0.894117647058824	0	0.105882352941176	0	0.697059607887531
1863.1	1311.5	0.894117647058824	0	0.105882352941176	0	0.515859746948829
1863.1	1428.3	0.929411764705882	0	0.0705882352941176	0	0.408353196839457
1863.1	1545.3	0.988235294117647	0	0.0117647058823529	0	0.284695801404219
1863.1	1662.2	1	0	0	0	0.204645393419405
1863.1	1779.1	1	0	0	0	0.265416544715199
1863.1	1896	1	0	0	0	0.289590595639084
1863.1	2012.9	0.988235294117647	0	0.0117647058823529	0	0.452230518483516
1863.1	2129.8	0.988235294117647	0	0.0117647058823529	0	0.506356176513173
1863.1	2246.8	0.988235294117647	0	0.0117647058823529	0	0.636012575775121
1863.1	2363.7	0.988235294117647	0	0.0117647058823529	0	0.697508636306217
1863.1	2480.6	1	0	0	0	0.614170819036126
1863.1	259.2	0	0.941176470588235	0.0588235294117647	0	0.973026587100123
1863.1	2597.5	1	0	0	0	0.467536579955945
1863.1	2714.4	1	0	0	0	0.348419016567266
1863.1	2831.3	1	0	0	0	0.225149564306188
1863.1	2948.2	1	0	0	0	0.234469396397808
1863.1	3065.2	1	0	0	0	0.338460148886192
1863.1	3182.1	1	0	0	0	0.342150960037094
1863.1	3299	0.929411764705882	0	0.0705882352941176	0	0.484080296834694
1863.1	3415.9	0.894117647058824	0	0.105882352941176	0	0.514560787489995
1863.1	3532.8	0.882352941176471	0	0.117647058823529	0	0.5998301684645
1863.1	3649.7	0.882352941176471	0	0.117647058823529	0	0.739070693538358
1863.1	376.1	0	1	0	0	0.954709165382007
1863.1	3766.6	0.882352941176471	0	0.117647058823529	0	0.844236159021213
1863.1	3883.5	0.164705882352941	0.152941176470588	0.682352941176471	0	0.945313730780319
1863.1	4000.4	0	0.388235294117647	0.611764705882353	0	0.991167571322844
1863.1	4117.4	0	0.635294117647059	0.364705882352941	0	0.953138539393898
1863.1	4234.3	0	0.905882352941176	0.0941176470588235	0	0.918659544408611
1863.1	4351.2	0	0.917647058823529	0	0.0823529411764706	0.830727459704916
1863.1	493.1	0	0.964705882352941	0.0352941176470588	0	0.93141247833388
1863.1	610	0	0.964705882352941	0.0352941176470588	0	0.959697484573991
1863.1	726.9	0	0.941176470588235	0.0588235294117647	0	0.961199617870396
1863.1	843.8	0	0.752941176470588	0.247058823529412	0	0.981966307947411
1863.1	960.7	0	0.376470588235294	0.623529411764706	0	0.987636706315574
1896.8	1019.1	0.470588235294118	0.141176470588235	0.388235294117647	0	0.968606040224596
1896.8	1136.1	0.894117647058824	0	0.105882352941176	0	0.8279401494173
1896.8	1253	0.894117647058824	0	0.105882352941176	0	0.627427028820268
1896.8	1369.9	0.917647058823529	0	0.0823529411764706	0	0.442965840293835
1896.8	1486.8	0.929411764705882	0	0.0705882352941176	0	0.392016544553993
1896.8	1603.7	0.976470588235294	0	0.0235294117647059	0	0.203199855335769
1896.8	1720.7	0.976470588235294	0	0.0235294117647059	0	0.25442607156703
1896.8	1837.5	1	0	0	0	0.252994223001525
1896.8	1954.5	1	0	0	0	0.351866677175828
1896.8	200.8	0	0.882352941176471	0.117647058823529	0	0.937180780496255
1896.8	2071.4	0.988235294117647	0	0.0117647058823529	0	0.507953464919849
1896.8	2188.3	0.988235294117647	0	0.0117647058823529	0	0.630948508153692
1896.8	2305.2	0.988235294117647	0	0.0117647058823529	0	0.722371171130052
1896.8	2422.1	0.988235294117647	0	0.0117647058823529	0	0.656512680214922
1896.8	2539	1	0	0	0	0.573139294487699
1896.8	2655.9	1	0	0	0	0.393467655014716
1896.8	2772.8	1	0	0	0	0.21208550549241
1896.8	2889.8	1	0	0	0	0.209535548459847
1896.8	3006.7	1	0	0	0	0.247231384790007
1896.8	3123.6	1	0	0	0	0.318407329757661
1896.8	317.7	0	0.917647058823529	0	0.0823529411764706	0.945421401977404
1896.8	3240.5	1	0	0	0	0.345224295709958
1896.8	3357.4	0.894117647058824	0	0.105882352941176	0	0.490358717521864
1896.8	3474.3	0.894117647058824	0	0.105882352941176	0	0.49959835851165
1896.8	3591.2	0.882352941176471	0	0.117647058823529	0	0.649136491915049
1896.8	3708.2	0.882352941176471	0	0.117647058823529	0	0.745997625705406
1896.8	3825.1	0.882352941176471	0	0.117647058823529	0	0.896934430233396
1896.8	3942	0	0.305882352941176	0.694117647058824	0	0.976933922013827
1896.8	4058.9	0	0.411764705882353	0.588235294117647	0	0.980894914591877
1896.8	4175.8	0	0.741176470588235	0.258823529411765	0	0.929302839147899
1896.8	4292.7	0	0.976470588235294	0.0235294117647059	0	0.927340558605957
1896.8	434.6	0	0.952941176470588	0.0470588235294118	0	0.967888166603684
1896.8	4409.6	0	0.882352941176471	0	0.117647058823529	0.865185838857014
1896.8	551.5	0	0.964705882352941	0.0352941176470588	0	0.882920471915712
1896.8	668.4	0	0.788235294117647	0.211764705882353	0	0.964507100668977
1896.8	785.3	0	0.835294117647059	0.164705882352941	0	0.979322380301419
1896.8	902.2	0	0.752941176470588	0.247058823529412	0	0.987267457691164
1930.6	1077.6	0.882352941176471	0	0.117647058823529	0	0.89452966165723
1930.6	1194.5	0.894117647058824	0	0.105882352941176	0	0.770665028844631
1930.6	1311.5	0.894117647058824	0	0.105882352941176	0	0.60896712452422
1930.6	1428.3	0.929411764705882	0	0.0705882352941176	0	0.423124354324715
1930.6	1545.3	0.964705882352941	0	0.0352941176470588	0	0.305044496937842
1930.6	1662.2	0.964705882352941	0	0.0352941176470588	0	0.253549326035258
1930.6	1779.1	0.976470588235294	0	0.0235294117647059	0	0.21594481351043
1930.6	1896	1	0	0	0	0.307676007162943
1930.6	2012.9	0.964705882352941	0	0.0352941176470588	0	0.470629685578084
1930.6	2129.8	0.976470588235294	0	0.0235294117647059	0	0.602032498840376
1930.6	2246.8	0.988235294117647	0	0.0117647058823529	0	0.701233026897782
1930.6	2363.7	0.988235294117647	0	0.0117647058823529	0	0.731050164196536
1930.6	2480.6	1	0	0	0	0.647575292665839
1930.6	259.2	0	0.917647058823529	0	0.0823529411764706	0.93585860674576
1930.6	2597.5	1	0	0	0	0.440173153648899
1930.6	2714.4	1	0	0	0	0.272845344830649
1930.6	2831.3	1	0	0	0	0.19316566067468
1930.6	2948.2	1	0	0	0	0.202504791634819
1930.6	3065.2	0.988235294117647	0	0.0117647058823529	0	0.221880374015683
1930.6	3182.1	1	0	0	0	0.291990683092866
1930.6	3299	0.905882352941176	0	0.0941176470588235	0	0.413244187764473
1930.6	3415.9	0.882352941176471	0	0.117647058823529	0	0.518841746502148
1930.6	3532.8	0.882352941176471	0	0.117647058823529	0	0.511184254717345
1930.6	3649.7	0.882352941176471	0	0.117647058823529	0	0.600625811895927
1930.6	376.1	0	0.964705882352941	0.0352941176470588	0	0.961226838950861
1930.6	3766.6	0.882352941176471	0	0.117647058823529	0	0.762065634931973
1930.6	3883.5	0.776470588235294	0.0352941176470588	0.188235294117647	0	0.916141210743637
1930.6	4000.4	0	0.4	0.6	0	0.988762397283925
1930.6	4117.4	0	0.564705882352941	0.435294117647059	0	0.953788751159602
1930.6	4234.3	0	0.905882352941176	0.0941176470588235	0	0.923070208981708
1930.6	4351.2	0	0.976470588235294	0	0.0235294117647059	0.8564170671078
1930.6	493.1	0	0.964705882352941	0.0352941176470588	0	0.946624789141224
1930.6	610	0	0.964705882352941	0.0352941176470588	0	0.958832361390315
1930.6	726.9	0	0.929411764705882	0.0705882352941176	0	0.968469831744101
1930.6	843.8	0	0.752941176470588	0.247058823529412	0	0.977795465064248
1930.6	960.7	0	0.588235294117647	0.411764705882353	0	0.988322945468113
1964.3	1019.1	0.423529411764706	0.164705882352941	0.411764705882353	0	0.971482301322069
1964.3	1136.1	0.894117647058824	0	0.105882352941176	0	0.8518170070392
1964.3	1253	0.894117647058824	0	0.105882352941176	0	0.734277182045375
1964.3	1369.9	0.882352941176471	0	0.117647058823529	0	0.553657888765618
1964.3	1486.8	0.917647058823529	0	0.0823529411764706	0	0.431724957020013
1964.3	1603.7	0.964705882352941	0	0.0352941176470588	0	0.302964875985239
1964.3	1720.7	0.976470588235294	0	0.0235294117647059	0	0.256005479314955
1964.3	1837.5	0.964705882352941	0	0.0352941176470588	0	0.302196520529104
1964.3	1954.5	1	0	0	0	0.346224513739536
1964.3	200.8	0	1	0	0	0.798830834008752
1964.3	2071.4	0.964705882352941	0	0.0352941176470588	0	0.594821721745733
1964.3	2188.3	0.988235294117647	0	0.0117647058823529	0	0.727209304028492
1964.3	2305.2	0.988235294117647	0	0.0117647058823529	0	0.754657514489413
1964.3	2422.1	1	0	0	0	0.676403631223879
1964.3	2539	1	0	0	0	0.548854252050133
1964.3	2655.9	1	0	0	0	0.318282430309072
1964.3	2772.8	1	0	0	0	0.184361285712986
1964.3	2889.8	1	0	0	0	0.186783053156703
1964.3	3006.7	1	0	0	0	0.195280435107516
1964.3	3123.6	1	0	0	0	0.214084145812787
1964.3	317.7	0	0.964705882352941	0	0.0352941176470588	0.88454687557253
1964.3	3240.5	1	0	0	0	0.299167404661302
1964.3	3357.4	0.894117647058824	0	0.105882352941176	0	0.458740654391055
1964.3	3474.3	0.882352941176471	0	0.117647058823529	0	0.46059976841217
1964.3	3591.2	0.882352941176471	0	0.117647058823529	0	0.485936820987296
1964.3	3708.2	0.882352941176471	0	0.117647058823529	0	0.599670542139626
1964.3	3825.1	0.882352941176471	0	0.117647058823529	0	0.813009854968309
1964.3	3942	0	0.305882352941176	0.694117647058824	0	0.960412861477617
1964.3	4058.9	0	0.411764705882353	0.588235294117647	0	0.983134773465107
1964.3	4175.8	0	0.835294117647059	0.164705882352941	0	0.91575361838741
1964.3	4292.7	0	0.870588235294118	0.129411764705882	0	0.920485653417391
1964.3	434.6	0	0.964705882352941	0.0352941176470588	0	0.924503655225924
1964.3	4409.6	0	0.952941176470588	0.0470588235294118	0	0.68267854136255
1964.3	551.5	0	0.964705882352941	0.0352941176470588	0	0.956787817987486
1964.3	668.4	0	0.964705882352941	0.0352941176470588	0	0.970409955674599
1964.3	785.3	0	0.917647058823529	0.0823529411764706	0	0.976580974801332
1964.3	902.2	0	0.752941176470588	0.247058823529412	0	0.991834243596311
1998.1	1077.6	0.882352941176471	0	0.117647058823529	0	0.922355844292146
1998.1	1194.5	0.882352941176471	0	0.117647058823529	0	0.84128683523195
1998.1	1311.5	0.894117647058824	0	0.105882352941176	0	0.704129473232902
1998.1	1428.3	0.894117647058824	0	0.105882352941176	0	0.496684034935988
1998.1	1545.3	0.929411764705882	0	0.0705882352941176	0	0.3345414702623
1998.1	1662.2	0.964705882352941	0	0.0352941176470588	0	0.25055110310916
1998.1	1779.1	0.964705882352941	0	0.0352941176470588	0	0.345304316227308
1998.1	1896	0.964705882352941	0	0.0352941176470588	0	0.326343099139133
1998.1	2012.9	0.952941176470588	0	0.0470588235294118	0	0.497994536656038
1998.1	2129.8	0.964705882352941	0	0.0352941176470588	0	0.699040276174288
1998.1	2246.8	0.976470588235294	0	0.0235294117647059	0	0.762215766344933
1998.1	2363.7	0.964705882352941	0	0.0352941176470588	0	0.720404877602124
1998.1	2480.6	0.964705882352941	0	0.0352941176470588	0	0.647494807513589
1998.1	259.2	0	1	0	0	0.914003353539111
1998.1	2597.5	1	0	0	0	0.394728009307655
1998.1	2714.4	1	0	0	0	0.240681355721787
1998.1	2831.3	1	0	0	0	0.139485403502704
1998.1	2948.2	1	0	0	0	0.216483287388394
1998.1	3065.2	0.988235294117647	0	0.0117647058823529	0	0.220306424430609
1998.1	3182.1	1	0	0	0	0.222243441167896
1998.1	3299	0.917647058823529	0	0.0823529411764706	0	0.347876822693121
1998.1	3415.9	0.882352941176471	0	0.117647058823529	0	0.441303320406268
1998.1	3532.8	0.882352941176471	0	0.117647058823529	0	0.437034141333968
1998.1	3649.7	0.882352941176471	0	0.117647058823529	0	0.506677040672185
1998.1	376.1	0	0.964705882352941	0.0352941176470588	0	0.932905627979473
1998.1	3766.6	0.882352941176471	0	0.117647058823529	0	0.638209533356278
1998.1	3883.5	0.882352941176471	0	0.117647058823529	0	0.899820230902983
1998.1	4000.4	0	0.411764705882353	0.588235294117647	0	0.989822487197116
1998.1	4117.4	0	0.435294117647059	0.564705882352941	0	0.981533390116089
1998.1	4234.3	0	0.894117647058824	0.105882352941176	0	0.928969673292085
1998.1	4351.2	0	1	0	0	0.867134678702797
1998.1	493.1	0	0.964705882352941	0.0352941176470588	0	0.970677532512956
1998.1	610	0	0.929411764705882	0.0705882352941176	0	0.957491511363361
1998.1	726.9	0	0.964705882352941	0.0352941176470588	0	0.946791526645736
1998.1	843.8	0	0.964705882352941	0.0352941176470588	0	0.970458738431223
1998.1	960.7	0	0.647058823529412	0.352941176470588	0	0.989886325068009
2031.8	1019.1	0.235294117647059	0.141176470588235	0.623529411764706	0	0.968345999177762
2031.8	1136.1	0.894117647058824	0	0.105882352941176	0	0.906887372657533
2031.8	1253	0.882352941176471	0	0.117647058823529	0	0.800057315077921
2031.8	1369.9	0.882352941176471	0	0.117647058823529	0	0.652269563588855
2031.8	1486.8	0.905882352941176	0	0.0941176470588235	0	0.476554741450488
2031.8	1603.7	0.929411764705882	0	0.0705882352941176	0	0.292228030522105
2031.8	1720.7	0.941176470588235	0	0.0588235294117647	0	0.315087247004964
2031.8	1837.5	0.964705882352941	0	0.0352941176470588	0	0.395011182529734
2031.8	1954.5	0.964705882352941	0	0.0352941176470588	0	0.38145556484562
2031.8	200.8	0	1	0	0	0.833908882262959
2031.8	2071.4	0.929411764705882	0	0.0705882352941176	0	0.624573366223207
2031.8	2188.3	0.952941176470588	0	0.0470588235294118	0	0.742544062809929
2031.8	2305.2	0.929411764705882	0	0.0705882352941176	0	0.756296049884485
2031.8	2422.1	0.964705882352941	0	0.0352941176470588	0	0.715718534851278
2031.8	2539	0.964705882352941	0	0.0352941176470588	0	0.49898010569152
2031.8	2655.9	0.976470588235294	0	0.0235294117647059	0	0.301229118176981
2031.8	2772.8	1	0	0	0	0.200196778970741
2031.8	2889.8	1	0	0	0	0.175816975118955
2031.8	3006.7	0.964705882352941	0	0.0352941176470588	0	0.245367900440839
2031.8	3123.6	1	0	0	0	0.191247550285255
2031.8	317.7	0	0.988235294117647	0	0.0117647058823529	0.95376940535946
2031.8	3240.5	0.964705882352941	0	0.0352941176470588	0	0.262331556298538
2031.8	3357.4	0.882352941176471	0	0.117647058823529	0	0.390762567214398
2031.8	3474.3	0.882352941176471	0	0.117647058823529	0	0.36252099758268
2031.8	3591.2	0.882352941176471	0	0.117647058823529	0	0.447260618521974
2031.8	3708.2	0.882352941176471	0	0.117647058823529	0	0.503543029344498
2031.8	3825.1	0.882352941176471	0	0.117647058823529	0	0.757732234302129
2031.8	3942	0.223529411764706	0.117647058823529	0.658823529411765	0	0.948445828363513
2031.8	4058.9	0	0.4	0.6	0	0.98900579918972
2031.8	4175.8	0	0.447058823529412	0.552941176470588	0	0.927350949520062
2031.8	4292.7	0	0.988235294117647	0.0117647058823529	0	0.916012710927448
2031.8	434.6	0	0.964705882352941	0.0352941176470588	0	0.966817923164024
2031.8	4409.6	0	0.870588235294118	0	0.129411764705882	0.827934347628687
2031.8	551.5	0	0.964705882352941	0.0352941176470588	0	0.94496137514927
2031.8	668.4	0	0.835294117647059	0.164705882352941	0	0.951748903792703
2031.8	785.3	0	0.929411764705882	0.0705882352941176	0	0.975895408287136
2031.8	902.2	0	0.764705882352941	0.235294117647059	0	0.985802230913936
2065.6	1077.6	0.541176470588235	0.105882352941176	0.352941176470588	0	0.949796702936498
2065.6	1194.5	0.882352941176471	0	0.117647058823529	0	0.89958753905787
2065.6	1311.5	0.882352941176471	0	0.117647058823529	0	0.735085991118826
2065.6	1428.3	0.894117647058824	0	0.105882352941176	0	0.604697547806027
2065.6	1545.3	0.929411764705882	0	0.0705882352941176	0	0.395430562779469
2065.6	1662.2	0.964705882352941	0	0.0352941176470588	0	0.278783439866814
2065.6	1779.1	0.941176470588235	0	0.0588235294117647	0	0.356034714194333
2065.6	1896	0.941176470588235	0	0.0588235294117647	0	0.365165715871354
2065.6	2012.9	0.929411764705882	0	0.0705882352941176	0	0.570504652412058
2065.6	2129.8	0.905882352941176	0	0.0941176470588235	0	0.735721603947408
2065.6	2246.8	0.917647058823529	0	0.0823529411764706	0	0.786024522323844
2065.6	2363.7	0.952941176470588	0	0.0470588235294118	0	0.764440327904717
2065.6	2480.6	0.964705882352941	0	0.0352941176470588	0	0.648607014025157
2065.6	259.2	0	0.929411764705882	0	0.0705882352941176	0.909854598013089
2065.6	2597.5	0.964705882352941	0	0.0352941176470588	0	0.359049055055097
2065.6	2714.4	0.964705882352941	0	0.0352941176470588	0	0.235831598368411
2065.6	2831.3	0.976470588235294	0	0.0235294117647059	0	0.188521389078826
2065.6	2948.2	0.964705882352941	0	0.0352941176470588	0	0.252250483072446
2065.6	3065.2	1	0	0	0	0.181892484580399
2065.6	3182.1	0.964705882352941	0	0.0352941176470588	0	0.259790578662726
2065.6	3299	0.905882352941176	0	0.0941176470588235	0	0.299631882440891
2065.6	3415.9	0.882352941176471	0	0.117647058823529	0	0.329737614053913
2065.6	3532.8	0.894117647058824	0	0.105882352941176	0	0.321194794226389
2065.6	3649.7	0.882352941176471	0	0.117647058823529	0	0.432721302828953
2065.6	376.1	0	0.964705882352941	0.0352941176470588	0	0.949393344582978
2065.6	3766.6	0.882352941176471	0	0.117647058823529	0	0.592470164912832
2065.6	3883.5	0.882352941176471	0	0.117647058823529	0	0.863311375347638
2065.6	4000.4	0	0.329411764705882	0.670588235294118	0	0.971949350289195
2065.6	4117.4	0	0.458823529411765	0.541176470588235	0	0.950166076903667
2065.6	4234.3	0	0.882352941176471	0.117647058823529	0	0.937429777094879
2065.6	4351.2	0	0.894117647058824	0	0.105882352941176	0.85411844580016
2065.6	493.1	0	0.917647058823529	0.0823529411764706	0	0.932030713926444
2065.6	610	0	0.964705882352941	0.0352941176470588	0	0.940272143261982
2065.6	726.9	0	0.929411764705882	0.0705882352941176	0	0.971103540444477
2065.6	843.8	0	0.964705882352941	0.0352941176470588	0	0.952801179115138
2065.6	960.7	0	0.717647058823529	0.282352941176471	0	0.991443549376084
209.3	1019.1	0	0.917647058823529	0	0.0823529411764706	0.827880801336585
209.3	1136.1	0	0.917647058823529	0	0.0823529411764706	0.811947655450251
209.3	1253	0	0.870588235294118	0	0.129411764705882	0.809106153478483
209.3	1369.9	0	0.870588235294118	0	0.129411764705882	0.824164888090587
209.3	1486.8	0	0.870588235294118	0	0.129411764705882	0.840806733860008
209.3	1603.7	0	0.870588235294118	0	0.129411764705882	0.844185161720308
209.3	1720.7	0	0.870588235294118	0	0.129411764705882	0.858753300689911
209.3	1837.5	0	0.141176470588235	0	0.858823529411765	0.773446867174272
209.3	1954.5	0	0	0	1	0.704623047471099
209.3	200.8	0	0.917647058823529	0	0.0823529411764706	0.826459393777642
209.3	2071.4	0	0	0	1	0.602808440899251
209.3	2188.3	0	0	0	1	0.505419990768453
209.3	2305.2	0	0	0	1	0.486300621569722
209.3	2422.1	0	0	0	1	0.579530754092856
209.3	2539	0	0	0	1	0.666543671613244
209.3	2655.9	0	0.141176470588235	0	0.858823529411765	0.7823977845449
209.3	2772.8	0	0.870588235294118	0	0.129411764705882	0.817114580388894
209.3	2889.8	0	0.870588235294118	0	0.129411764705882	0.825440860962749
209.3	3006.7	0	0.870588235294118	0	0.129411764705882	0.815118817241385
209.3	3123.6	0	0.870588235294118	0	0.129411764705882	0.828632013022131
209.3	317.7	0	0.964705882352941	0	0.0352941176470588	0.831390172383297
209.3	3240.5	0	0.870588235294118	0	0.129411764705882	0.814657256909511
209.3	3357.4	0	0.870588235294118	0	0.129411764705882	0.790217380057839
209.3	3474.3	0	0.870588235294118	0	0.129411764705882	0.788384435301112
209.3	3591.2	0	0.870588235294118	0	0.129411764705882	0.830149034610909
209.3	3708.2	0	0.870588235294118	0	0.129411764705882	0.828350601539472
209.3	3825.1	0	0.870588235294118	0	0.129411764705882	0.8071181107865
209.3	3942	0	0.870588235294118	0	0.129411764705882	0.825117692617688
209.3	4058.9	0	0.870588235294118	0	0.129411764705882	0.818861346202238
209.3	4175.8	0	0.870588235294118	0	0.129411764705882	0.853136714016961
209.3	4292.7	0	1	0	0	0.892005161802643
209.3	434.6	0	0.917647058823529	0	0.0823529411764706	0.781689138471789
209.3	4409.6	0	0.988235294117647	0.0117647058823529	0	0.923166635030818
209.3	551.5	0	0.976470588235294	0	0.0235294117647059	0.860953085768676
209.3	668.4	0	0.917647058823529	0	0.0823529411764706	0.805632694445165
209.3	785.3	0	0.941176470588235	0	0.0588235294117647	0.84426191557952
209.3	902.2	0	0.941176470588235	0	0.0588235294117647	0.805967701105758
2099.3	1019.1	0	0.364705882352941	0.635294117647059	0	0.979713566922788
2099.3	1136.1	0.882352941176471	0	0.117647058823529	0	0.923609543301123
2099.3	1253	0.882352941176471	0	0.117647058823529	0	0.826651592734719
2099.3	1369.9	0.882352941176471	0	0.117647058823529	0	0.704404418802525
2099.3	1486.8	0.917647058823529	0	0.0823529411764706	0	0.498374785987956
2099.3	1603.7	0.929411764705882	0	0.0705882352941176	0	0.382115758919125
2099.3	1720.7	0.941176470588235	0	0.0588235294117647	0	0.305192292000884
2099.3	1837.5	0.929411764705882	0	0.0705882352941176	0	0.384575578660117
2099.3	1954.5	0.894117647058824	0	0.105882352941176	0	0.521900960916385
2099.3	200.8	0	0.917647058823529	0.0823529411764706	0	0.944364832796008
2099.3	2071.4	0.905882352941176	0	0.0941176470588235	0	0.720910386084811
2099.3	2188.3	0.894117647058824	0	0.105882352941176	0	0.789224867377291
2099.3	2305.2	0.917647058823529	0	0.0823529411764706	0	0.786550558203674
2099.3	2422.1	0.929411764705882	0	0.0705882352941176	0	0.712434351579261
2099.3	2539	0.941176470588235	0	0.0588235294117647	0	0.496442490952039
2099.3	2655.9	0.964705882352941	0	0.0352941176470588	0	0.260023774119779
2099.3	2772.8	0.988235294117647	0	0.0117647058823529	0	0.187542134170324
2099.3	2889.8	0.929411764705882	0	0.0705882352941176	0	0.244350528583193
2099.3	3006.7	0.929411764705882	0	0.0705882352941176	0	0.259437437115641
2099.3	3123.6	1	0	0	0	0.186075584794234
2099.3	317.7	0	0.964705882352941	0.0352941176470588	0	0.880262971723609
2099.3	3240.5	0.941176470588235	0	0.0588235294117647	0	0.266693588739328
2099.3	3357.4	0.894117647058824	0	0.105882352941176	0	0.305170654317622
2099.3	3474.3	0.894117647058824	0	0.105882352941176	0	0.29831920971323
2099.3	3591.2	0.894117647058824	0	0.105882352941176	0	0.35595255928865
2099.3	3708.2	0.894117647058824	0	0.105882352941176	0	0.476705083034086
2099.3	3825.1	0.882352941176471	0	0.117647058823529	0	0.71426125913727
2099.3	3942	0.270588235294118	0.0823529411764706	0.647058823529412	0	0.939253615228619
2099.3	4058.9	0	0.435294117647059	0.564705882352941	0	0.983166026001155
2099.3	4175.8	0	0.858823529411765	0.141176470588235	0	0.934093387899525
2099.3	4292.7	0	1	0	0	0.892956139453854
2099.3	434.6	0	1	0	0	0.946645647339667
2099.3	4409.6	0	0.870588235294118	0	0.129411764705882	0.374271894498931
2099.3	551.5	0	0.964705882352941	0.0352941176470588	0	0.964822071926035
2099.3	668.4	0	0.964705882352941	0.0352941176470588	0	0.953122958397295
2099.3	785.3	0	0.964705882352941	0.0352941176470588	0	0.937119932848024
2099.3	902.2	0	0.964705882352941	0.0352941176470588	0	0.979299642673866
2133.1	1077.6	0.364705882352941	0.129411764705882	0.505882352941176	0	0.962852142125246
2133.1	1194.5	0.882352941176471	0	0.117647058823529	0	0.914180045212654
2133.1	1311.5	0.882352941176471	0	0.117647058823529	0	0.77112073892143
2133.1	1428.3	0.882352941176471	0	0.117647058823529	0	0.6360822765576
2133.1	1545.3	0.894117647058824	0	0.105882352941176	0	0.487540662534524
2133.1	1662.2	0.929411764705882	0	0.0705882352941176	0	0.396864106686479
2133.1	1779.1	0.964705882352941	0	0.0352941176470588	0	0.388580950653101
2133.1	1896	0.882352941176471	0	0.117647058823529	0	0.468699716324287
2133.1	2012.9	0.882352941176471	0	0.117647058823529	0	0.671469373792539
2133.1	2129.8	0.882352941176471	0	0.117647058823529	0	0.792221638421957
2133.1	2246.8	0.894117647058824	0	0.105882352941176	0	0.825761558836103
2133.1	2363.7	0.905882352941176	0	0.0941176470588235	0	0.773329892029763
2133.1	2480.6	0.941176470588235	0	0.0588235294117647	0	0.641650907617949
2133.1	259.2	0	0.917647058823529	0	0.0823529411764706	0.901381860056958
2133.1	2597.5	0.941176470588235	0	0.0588235294117647	0	0.3404206824908
2133.1	2714.4	0.976470588235294	0	0.0235294117647059	0	0.268734019659804
2133.1	2831.3	0.941176470588235	0	0.0588235294117647	0	0.232877928340805
2133.1	2948.2	0.929411764705882	0	0.0705882352941176	0	0.398170189459861
2133.1	3065.2	0.976470588235294	0	0.0235294117647059	0	0.213087023749818
2133.1	3182.1	1	0	0	0	0.233337998123032
2133.1	3299	0.894117647058824	0	0.105882352941176	0	0.31603405971519
2133.1	3415.9	0.894117647058824	0	0.105882352941176	0	0.248939976370724
2133.1	3532.8	0.894117647058824	0	0.105882352941176	0	0.34700795943928
2133.1	3649.7	0.894117647058824	0	0.105882352941176	0	0.355624661244975
2133.1	376.1	0	0.964705882352941	0.0352941176470588	0	0.933199349393319
2133.1	3766.6	0.882352941176471	0	0.117647058823529	0	0.504626855218391
2133.1	3883.5	0.882352941176471	0	0.117647058823529	0	0.822590710416807
2133.1	4000.4	0	0.305882352941176	0.694117647058824	0	0.979977555658062
2133.1	4117.4	0	0.670588235294118	0.329411764705882	0	0.956723542902336
2133.1	4234.3	0	0.847058823529412	0.152941176470588	0	0.937886684122701
2133.1	4351.2	0	1	0	0	0.879922802143897
2133.1	493.1	0	0.964705882352941	0.0352941176470588	0	0.933956151339118
2133.1	610	0	0.964705882352941	0.0352941176470588	0	0.952377237506854
2133.1	726.9	0	0.964705882352941	0.0352941176470588	0	0.913419106776866
2133.1	843.8	0	0.964705882352941	0.0352941176470588	0	0.95982689714538
2133.1	960.7	0	0.764705882352941	0.235294117647059	0	0.989071282871955
2166.8	1019.1	0.0117647058823529	0.635294117647059	0.352941176470588	0	0.970519393913274
2166.8	1136.1	0.658823529411765	0.0705882352941176	0.270588235294118	0	0.9458976875995
2166.8	1253	0.882352941176471	0	0.117647058823529	0	0.869115003433052
2166.8	1369.9	0.882352941176471	0	0.117647058823529	0	0.752738683911972
2166.8	1486.8	0.882352941176471	0	0.117647058823529	0	0.583113101005069
2166.8	1603.7	0.894117647058824	0	0.105882352941176	0	0.472623512334873
2166.8	1720.7	0.941176470588235	0	0.0588235294117647	0	0.372599890980968
2166.8	1837.5	0.882352941176471	0	0.117647058823529	0	0.418786554208955
2166.8	1954.5	0.882352941176471	0	0.117647058823529	0	0.612869987195435
2166.8	200.8	0	0.917647058823529	0	0.0823529411764706	0.857216676598184
2166.8	2071.4	0.882352941176471	0	0.117647058823529	0	0.763458096042744
2166.8	2188.3	0.882352941176471	0	0.117647058823529	0	0.833129350044889
2166.8	2305.2	0.894117647058824	0	0.105882352941176	0	0.808018060906177
2166.8	2422.1	0.917647058823529	0	0.0823529411764706	0	0.707318859961398
2166.8	2539	0.941176470588235	0	0.0588235294117647	0	0.477937859191112
2166.8	2655.9	0.941176470588235	0	0.0588235294117647	0	0.322057028064774
2166.8	2772.8	0.976470588235294	0	0.0235294117647059	0	0.219830722723962
2166.8	2889.8	0.929411764705882	0	0.0705882352941176	0	0.303283654904751
2166.8	3006.7	0.941176470588235	0	0.0588235294117647	0	0.416015228434222
2166.8	3123.6	1	0	0	0	0.173337026825754
2166.8	317.7	0	0.917647058823529	0	0.0823529411764706	0.928935642307993
2166.8	3240.5	0.894117647058824	0	0.105882352941176	0	0.26945866395883
2166.8	3357.4	0.894117647058824	0	0.105882352941176	0	0.264683489294226
2166.8	3474.3	0.894117647058824	0	0.105882352941176	0	0.296744514199852
2166.8	3591.2	0.882352941176471	0	0.117647058823529	0	0.324451886072185
2166.8	3708.2	0.894117647058824	0	0.105882352941176	0	0.397188922598459
2166.8	3825.1	0.882352941176471	0	0.117647058823529	0	0.662390599043262
2166.8	3942	0.882352941176471	0	0.117647058823529	0	0.909337979697229
2166.8	4058.9	0	0.411764705882353	0.588235294117647	0	0.983477366857085
2166.8	4175.8	0	0.788235294117647	0.211764705882353	0	0.958221724507844
2166.8	4292.7	0	1	0	0	0.900563546544842
2166.8	434.6	0	1	0	0	0.919415073828725
2166.8	4409.6	0	0.870588235294118	0	0.129411764705882	0.657299031983763
2166.8	551.5	0	0.917647058823529	0	0.0823529411764706	0.921041941852896
2166.8	668.4	0	0.964705882352941	0.0352941176470588	0	0.948875971314891
2166.8	785.3	0	0.964705882352941	0.0352941176470588	0	0.937180134031576
2166.8	902.2	0	0.894117647058824	0.105882352941176	0	0.985209468113268
2200.6	1077.6	0.247058823529412	0.4	0.352941176470588	0	0.969948841339172
2200.6	1194.5	0.882352941176471	0	0.117647058823529	0	0.949666831754573
2200.6	1311.5	0.894117647058824	0	0.105882352941176	0	0.804704845328466
2200.6	1428.3	0.882352941176471	0	0.117647058823529	0	0.702158737837584
2200.6	1545.3	0.882352941176471	0	0.117647058823529	0	0.555762996583174
2200.6	1662.2	0.882352941176471	0	0.117647058823529	0	0.430154922463651
2200.6	1779.1	0.894117647058824	0	0.105882352941176	0	0.404938697546087
2200.6	1896	0.882352941176471	0	0.117647058823529	0	0.565344081976471
2200.6	2012.9	0.882352941176471	0	0.117647058823529	0	0.760983900953212
2200.6	2129.8	0.882352941176471	0	0.117647058823529	0	0.826659738524107
2200.6	2246.8	0.894117647058824	0	0.105882352941176	0	0.845497142990761
2200.6	2363.7	0.894117647058824	0	0.105882352941176	0	0.771319550344992
2200.6	2480.6	0.894117647058824	0	0.105882352941176	0	0.685085745041921
2200.6	259.2	0	0.976470588235294	0	0.0235294117647059	0.922529759583271
2200.6	2597.5	0.929411764705882	0	0.0705882352941176	0	0.398436895538304
2200.6	2714.4	0.941176470588235	0	0.0588235294117647	0	0.316510135640558
2200.6	2831.3	0.929411764705882	0	0.0705882352941176	0	0.280197759485882
2200.6	2948.2	0.941176470588235	0	0.0588235294117647	0	0.485548815804639
2200.6	3065.2	0.929411764705882	0	0.0705882352941176	0	0.244831810376956
2200.6	3182.1	0.941176470588235	0	0.0588235294117647	0	0.216662043142315
2200.6	3299	0.894117647058824	0	0.105882352941176	0	0.293954586200722
2200.6	3415.9	0.894117647058824	0	0.105882352941176	0	0.254127049525971
2200.6	3532.8	1	0	0	0	0.247439032860814
2200.6	3649.7	0.894117647058824	0	0.105882352941176	0	0.36793132612363
2200.6	376.1	0	0.952941176470588	0.0117647058823529	0.0352941176470588	0.980036216753568
2200.6	3766.6	0.894117647058824	0	0.105882352941176	0	0.476920339953151
2200.6	3883.5	0.882352941176471	0	0.117647058823529	0	0.812031877624157
2200.6	4000.4	0	0.317647058823529	0.682352941176471	0	0.986278969550339
2200.6	4117.4	0	0.517647058823529	0.482352941176471	0	0.968611671223596
2200.6	4234.3	0	0.870588235294118	0.129411764705882	0	0.950530295815606
2200.6	4351.2	0	1	0	0	0.875125764959943
2200.6	493.1	0	0.964705882352941	0.0352941176470588	0	0.917548836778122
2200.6	610	0	1	0	0	0.947178856568813
2200.6	726.9	0	0.964705882352941	0.0352941176470588	0	0.95444337052784
2200.6	843.8	0	0.964705882352941	0.0352941176470588	0	0.958799169787887
2200.6	960.7	0	0.905882352941176	0.0941176470588235	0	0.986055163370842
2234.3	1019.1	0	0.764705882352941	0.235294117647059	0	0.972025419984088
2234.3	1136.1	0.0117647058823529	0.423529411764706	0.564705882352941	0	0.973696365162455
2234.3	1253	0.882352941176471	0	0.117647058823529	0	0.929066336078957
2234.3	1369.9	0.894117647058824	0	0.105882352941176	0	0.807652851908843
2234.3	1486.8	0.882352941176471	0	0.117647058823529	0	0.702056388333501
2234.3	1603.7	0.882352941176471	0	0.117647058823529	0	0.577979667362993
2234.3	1720.7	0.882352941176471	0	0.117647058823529	0	0.466256902614467
2234.3	1837.5	0.882352941176471	0	0.117647058823529	0	0.543388685861175
2234.3	1954.5	0.882352941176471	0	0.117647058823529	0	0.737467539471242
2234.3	200.8	0	0.917647058823529	0	0.0823529411764706	0.817142924068465
2234.3	2071.4	0.882352941176471	0	0.117647058823529	0	0.845842801734783
2234.3	2188.3	0.882352941176471	0	0.117647058823529	0	0.855492012669279
2234.3	2305.2	0.882352941176471	0	0.117647058823529	0	0.824731067347705
2234.3	2422.1	0.894117647058824	0	0.105882352941176	0	0.747140830719797
2234.3	2539	0.941176470588235	0	0.0588235294117647	0	0.557602346438419
2234.3	2655.9	0.905882352941176	0	0.0941176470588235	0	0.34162908777589
2234.3	2772.8	0.929411764705882	0	0.0705882352941176	0	0.277041078073442
2234.3	2889.8	0.929411764705882	0	0.0705882352941176	0	0.352401683246633
2234.3	3006.7	0.929411764705882	0	0.0705882352941176	0	0.403726613193039
2234.3	3123.6	0.941176470588235	0	0.0588235294117647	0	0.315396947462903
2234.3	317.7	0	0.964705882352941	0.0352941176470588	0	0.948845221488426
2234.3	3240.5	0.894117647058824	0	0.105882352941176	0	0.309342975836416
2234.3	3357.4	0.894117647058824	0	0.105882352941176	0	0.228302533911214
2234.3	3474.3	0.894117647058824	0	0.105882352941176	0	0.215976582007821
2234.3	3591.2	0.894117647058824	0	0.105882352941176	0	0.252608002205571
2234.3	3708.2	0.894117647058824	0	0.105882352941176	0	0.343698200790622
2234.3	3825.1	0.882352941176471	0	0.117647058823529	0	0.699938013578968
2234.3	3942	0.788235294117647	0	0.211764705882353	0	0.932672394186849
2234.3	4058.9	0	0.411764705882353	0.588235294117647	0	0.992954520527407
2234.3	4175.8	0	0.811764705882353	0.188235294117647	0	0.964488832854556
2234.3	4292.7	0	1	0	0	0.90136234922615
2234.3	434.6	0	0.964705882352941	0.0352941176470588	0	0.912929116332367
2234.3	4409.6	0	0.870588235294118	0	0.129411764705882	0.793388151790716
2234.3	551.5	0	1	0	0	0.916595084471529
2234.3	668.4	0	0.964705882352941	0.0352941176470588	0	0.959994423473666
2234.3	785.3	0	0.964705882352941	0.0352941176470588	0	0.942759052412771
2234.3	902.2	0	0.964705882352941	0.0352941176470588	0	0.972038377760578
2268.1	1077.6	0	0.576470588235294	0.423529411764706	0	0.991882720493908
2268.1	1194.5	0.0705882352941176	0.329411764705882	0.6	0	0.972589403118772
2268.1	1311.5	0.882352941176471	0	0.117647058823529	0	0.894917497073149
2268.1	1428.3	0.882352941176471	0	0.117647058823529	0	0.798095113432185
2268.1	1545.3	0.882352941176471	0	0.117647058823529	0	0.700656492539947
2268.1	1662.2	0.882352941176471	0	0.117647058823529	0	0.570039470510634
2268.1	1779.1	0.882352941176471	0	0.117647058823529	0	0.5537722766897
2268.1	1896	0.882352941176471	0	0.117647058823529	0	0.722585958942209
2268.1	2012.9	0.882352941176471	0	0.117647058823529	0	0.833447424758076
2268.1	2129.8	0.882352941176471	0	0.117647058823529	0	0.862247832259899
2268.1	2246.8	0.882352941176471	0	0.117647058823529	0	0.852842285177655
2268.1	2363.7	0.882352941176471	0	0.117647058823529	0	0.840832188937128
2268.1	2480.6	0.905882352941176	0	0.0941176470588235	0	0.716810439565621
2268.1	259.2	0	1	0	0	0.912535649325034
2268.1	2597.5	0.905882352941176	0	0.0941176470588235	0	0.496992074982556
2268.1	2714.4	0.917647058823529	0	0.0823529411764706	0	0.328534751701917
2268.1	2831.3	0.929411764705882	0	0.0705882352941176	0	0.285330563189356
2268.1	2948.2	0.929411764705882	0	0.0705882352941176	0	0.420525210369728
2268.1	3065.2	0.929411764705882	0	0.0705882352941176	0	0.358556703196161
2268.1	3182.1	0.905882352941176	0	0.0941176470588235	0	0.322443191537488
2268.1	3299	0.894117647058824	0	0.105882352941176	0	0.282898115436704
2268.1	3415.9	0.894117647058824	0	0.105882352941176	0	0.221654755774981
2268.1	3532.8	0.894117647058824	0	0.105882352941176	0	0.17965166797109
2268.1	3649.7	0.894117647058824	0	0.105882352941176	0	0.302486373524362
2268.1	376.1	0	0.964705882352941	0.0352941176470588	0	0.950522903780398
2268.1	3766.6	0.894117647058824	0	0.105882352941176	0	0.460049541349294
2268.1	3883.5	0.882352941176471	0	0.117647058823529	0	0.816630474971236
2268.1	4000.4	0	0.317647058823529	0.682352941176471	0	0.991979466289369
2268.1	4117.4	0	0.741176470588235	0.258823529411765	0	0.984830357932818
2268.1	4234.3	0	0.858823529411765	0.141176470588235	0	0.937696426065179
2268.1	4351.2	0	0.917647058823529	0	0.0823529411764706	0.854979777273239
2268.1	493.1	0	0.964705882352941	0.0352941176470588	0	0.894025280031944
2268.1	610	0	0.964705882352941	0.0352941176470588	0	0.926888747672207
2268.1	726.9	0	0.964705882352941	0.0352941176470588	0	0.94268177348155
2268.1	843.8	0	0.964705882352941	0.0352941176470588	0	0.963869060340597
2268.1	960.7	0	0.835294117647059	0.164705882352941	0	0.969247085145081
2301.8	1019.1	0	0.929411764705882	0.0705882352941176	0	0.970182328650098
2301.8	1136.1	0	0.505882352941176	0.494117647058824	0	0.986589908670013
2301.8	1253	0.247058823529412	0.282352941176471	0.470588235294118	0	0.964842992975535
2301.8	1369.9	0.882352941176471	0	0.117647058823529	0	0.88892007350283
2301.8	1486.8	0.882352941176471	0	0.117647058823529	0	0.787794083515972
2301.8	1603.7	0.882352941176471	0	0.117647058823529	0	0.729770512464612
2301.8	1720.7	0.882352941176471	0	0.117647058823529	0	0.639730880453735
2301.8	1837.5	0.882352941176471	0	0.117647058823529	0	0.731224199712206
2301.8	1954.5	0.882352941176471	0	0.117647058823529	0	0.816584331225658
2301.8	200.8	0.0823529411764706	0.917647058823529	0	0	0.886676158296904
2301.8	2071.4	0.882352941176471	0	0.117647058823529	0	0.887803995315367
2301.8	2188.3	0.882352941176471	0	0.117647058823529	0	0.89273793613431
2301.8	2305.2	0.882352941176471	0	0.117647058823529	0	0.878611170056277
2301.8	2422.1	0.882352941176471	0	0.117647058823529	0	0.812854387891332
2301.8	2539	0.894117647058824	0	0.105882352941176	0	0.671256107982055
2301.8	2655.9	0.894117647058824	0	0.105882352941176	0	0.416019127403889
2301.8	2772.8	0.917647058823529	0	0.0823529411764706	0	0.298908726447588
2301.8	2889.8	0.929411764705882	0	0.0705882352941176	0	0.374850299387385
2301.8	3006.7	0.929411764705882	0	0.0705882352941176	0	0.341812694700256
2301.8	3123.6	0.917647058823529	0	0.0823529411764706	0	0.315044268213737
2301.8	317.7	0	0.964705882352941	0.0352941176470588	0	0.950077811089652
2301.8	3240.5	0.894117647058824	0	0.105882352941176	0	0.341247546002824
2301.8	3357.4	0.894117647058824	0	0.105882352941176	0	0.270306576740809
2301.8	3474.3	0.894117647058824	0	0.105882352941176	0	0.217743664021081
2301.8	3591.2	0.894117647058824	0	0.105882352941176	0	0.253705481832348
2301.8	3708.2	0.894117647058824	0	0.105882352941176	0	0.359792792399044
2301.8	3825.1	0.882352941176471	0	0.117647058823529	0	0.683795758005518
2301.8	3942	0.294117647058824	0.0588235294117647	0.647058823529412	0	0.9597102100604
2301.8	4058.9	0	0.411764705882353	0.588235294117647	0	0.980366508011847
2301.8	4175.8	0	0.835294117647059	0.164705882352941	0	0.957019863103176
2301.8	4292.7	0	0.917647058823529	0	0.0823529411764706	0.883819945894165
2301.8	434.6	0	0.964705882352941	0.0352941176470588	0	0.870554685805568
2301.8	4409.6	0.117647058823529	0.870588235294118	0	0.0117647058823529	0.725417921865427
2301.8	551.5	0	0.964705882352941	0.0352941176470588	0	0.948582167339471
2301.8	668.4	0	0.964705882352941	0.0352941176470588	0	0.970794525622323
2301.8	785.3	0	0.964705882352941	0.0352941176470588	0	0.947921033926956
2301.8	902.2	0	0.952941176470588	0.0470588235294118	0	0.979758287212961
2335.6	1077.6	0	0.764705882352941	0.235294117647059	0	0.982250774056597
2335.6	1194.5	0	0.435294117647059	0.564705882352941	0	0.978379589552231
2335.6	1311.5	0.647058823529412	0.0470588235294118	0.305882352941176	0	0.953562704273381
2335.6	1428.3	0.882352941176471	0	0.117647058823529	0	0.914257317753785
2335.6	1545.3	0.882352941176471	0	0.117647058823529	0	0.835188716532249
2335.6	1662.2	0.882352941176471	0	0.117647058823529	0	0.75142881115971
2335.6	1779.1	0.882352941176471	0	0.117647058823529	0	0.754757788509989
2335.6	1896	0.882352941176471	0	0.117647058823529	0	0.820199094819337
2335.6	2012.9	0.882352941176471	0	0.117647058823529	0	0.893073125071191
2335.6	2129.8	0.882352941176471	0	0.117647058823529	0	0.903789762324906
2335.6	2246.8	0.882352941176471	0	0.117647058823529	0	0.912514030380659
2335.6	2363.7	0.882352941176471	0	0.117647058823529	0	0.882468005525865
2335.6	2480.6	0.882352941176471	0	0.117647058823529	0	0.771702364957829
2335.6	259.2	0	1	0	0	0.933131516714291
2335.6	2597.5	0.894117647058824	0	0.105882352941176	0	0.580276856713788
2335.6	2714.4	0.894117647058824	0	0.105882352941176	0	0.399375477472921
2335.6	2831.3	0.905882352941176	0	0.0941176470588235	0	0.342627242691316
2335.6	2948.2	0.917647058823529	0	0.0823529411764706	0	0.370019673220489
2335.6	3065.2	0.929411764705882	0	0.0705882352941176	0	0.303997111622862
2335.6	3182.1	0.894117647058824	0	0.105882352941176	0	0.354228574005139
2335.6	3299	0.894117647058824	0	0.105882352941176	0	0.338146488992627
2335.6	3415.9	0.894117647058824	0	0.105882352941176	0	0.240838911932434
2335.6	3532.8	0.894117647058824	0	0.105882352941176	0	0.236241058019012
2335.6	3649.7	0.894117647058824	0	0.105882352941176	0	0.30262157052629
2335.6	376.1	0	0.964705882352941	0.0352941176470588	0	0.950046518796007
2335.6	3766.6	0.894117647058824	0	0.105882352941176	0	0.516911961541293
2335.6	3883.5	0.882352941176471	0	0.117647058823529	0	0.871255079265445
2335.6	4000.4	0	0.329411764705882	0.670588235294118	0	0.980686557805607
2335.6	4117.4	0	0.823529411764706	0.176470588235294	0	0.968325059425218
2335.6	4234.3	0	0.917647058823529	0.0823529411764706	0	0.95471458588429
2335.6	4351.2	0	0.976470588235294	0	0.0235294117647059	0.857568254116185
2335.6	493.1	0	0.917647058823529	0.0823529411764706	0	0.938413071434386
2335.6	610	0	0.964705882352941	0.0352941176470588	0	0.965865744573933
2335.6	726.9	0	0.964705882352941	0.0352941176470588	0	0.973220257515554
2335.6	843.8	0	0.964705882352941	0.0352941176470588	0	0.973253495629228
2335.6	960.7	0	0.882352941176471	0.117647058823529	0	0.974434908239187
2369.3	1019.1	0	0.964705882352941	0.0352941176470588	0	0.964982964014043
2369.3	1136.1	0	0.835294117647059	0.164705882352941	0	0.984222020824194
2369.3	1253	0	0.517647058823529	0.482352941176471	0	0.992357734232798
2369.3	1369.9	0.882352941176471	0	0.117647058823529	0	0.952364779275398
2369.3	1486.8	0.882352941176471	0	0.117647058823529	0	0.907919993682467
2369.3	1603.7	0.882352941176471	0	0.117647058823529	0	0.856929075119569
2369.3	1720.7	0.882352941176471	0	0.117647058823529	0	0.812358950618109
2369.3	1837.5	0.882352941176471	0	0.117647058823529	0	0.852707110066596
2369.3	1954.5	0.882352941176471	0	0.117647058823529	0	0.893187862521488
2369.3	200.8	0	0.905882352941176	0.0235294117647059	0.0705882352941176	0.907484343544602
2369.3	2071.4	0.8	0	0.2	0	0.94091511032195
2369.3	2188.3	0.882352941176471	0	0.117647058823529	0	0.937370615881223
2369.3	2305.2	0.882352941176471	0	0.117647058823529	0	0.932119706230799
2369.3	2422.1	0.882352941176471	0	0.117647058823529	0	0.870806009136139
2369.3	2539	0.882352941176471	0	0.117647058823529	0	0.769219436699685
2369.3	2655.9	0.894117647058824	0	0.105882352941176	0	0.528416793155795
2369.3	2772.8	0.894117647058824	0	0.105882352941176	0	0.41202078021436
2369.3	2889.8	0.894117647058824	0	0.105882352941176	0	0.378619644213626
2369.3	3006.7	0.894117647058824	0	0.105882352941176	0	0.337263847536678
2369.3	3123.6	0.894117647058824	0	0.105882352941176	0	0.335340726050249
2369.3	317.7	0	0.964705882352941	0.0352941176470588	0	0.946577933029187
2369.3	3240.5	0.894117647058824	0	0.105882352941176	0	0.413078672615609
2369.3	3357.4	0.894117647058824	0	0.105882352941176	0	0.254041847172284
2369.3	3474.3	0.894117647058824	0	0.105882352941176	0	0.257322600649177
2369.3	3591.2	0.894117647058824	0	0.105882352941176	0	0.254517495489884
2369.3	3708.2	0.894117647058824	0	0.105882352941176	0	0.422836167147548
2369.3	3825.1	0.882352941176471	0	0.117647058823529	0	0.779688075250048
2369.3	3942	0.164705882352941	0.211764705882353	0.623529411764706	0	0.960325300485884
2369.3	4058.9	0	0.411764705882353	0.588235294117647	0	0.986272915697833
2369.3	4175.8	0	0.552941176470588	0.447058823529412	0	0.97461349060568
2369.3	4292.7	0	0.917647058823529	0	0.0823529411764706	0.902158616415665
2369.3	434.6	0	0.952941176470588	0.0470588235294118	0	0.957933499464891
2369.3	4409.6	0	0.341176470588235	0.447058823529412	0.211764705882353	0.985831638974403
2369.3	551.5	0	0.964705882352941	0.0352941176470588	0	0.905860962451644
2369.3	668.4	0	0.964705882352941	0.0352941176470588	0	0.945722768304188
2369.3	785.3	0	0.964705882352941	0.0352941176470588	0	0.967949656052404
2369.3	902.2	0	0.952941176470588	0.0470588235294118	0	0.984138073413681
2403.1	1077.6	0	0.964705882352941	0.0352941176470588	0	0.967986721956598
2403.1	1194.5	0	0.764705882352941	0.235294117647059	0	0.982722152156329
2403.1	1311.5	0	0.411764705882353	0.588235294117647	0	0.987752391710933
2403.1	1428.3	0.411764705882353	0.0941176470588235	0.494117647058824	0	0.959355013399271
2403.1	1545.3	0.882352941176471	0	0.117647058823529	0	0.912250488355177
2403.1	1662.2	0.882352941176471	0	0.117647058823529	0	0.901181374661579
2403.1	1779.1	0.882352941176471	0	0.117647058823529	0	0.909946939177497
2403.1	1896	0.882352941176471	0	0.117647058823529	0	0.92552964491029
2403.1	2012.9	0.552941176470588	0.0235294117647059	0.423529411764706	0	0.942335897808241
2403.1	2129.8	0.270588235294118	0.0823529411764706	0.647058823529412	0	0.965108099842441
2403.1	2246.8	0.788235294117647	0	0.211764705882353	0	0.9577378659356
2403.1	2363.7	0.882352941176471	0	0.117647058823529	0	0.939200584977995
2403.1	2480.6	0.882352941176471	0	0.117647058823529	0	0.868743001972743
2403.1	259.2	0	1	0	0	0.921195352523028
2403.1	2597.5	0.894117647058824	0	0.105882352941176	0	0.775551501618251
2403.1	2714.4	0.894117647058824	0	0.105882352941176	0	0.518156332591487
2403.1	2831.3	0.894117647058824	0	0.105882352941176	0	0.426775234817606
2403.1	2948.2	0.894117647058824	0	0.105882352941176	0	0.356052991001488
2403.1	3065.2	0.894117647058824	0	0.105882352941176	0	0.36762426230687
2403.1	3182.1	0.894117647058824	0	0.105882352941176	0	0.403631823569519
2403.1	3299	0.894117647058824	0	0.105882352941176	0	0.380393969121226
2403.1	3415.9	0.894117647058824	0	0.105882352941176	0	0.280414362601326
2403.1	3532.8	0.894117647058824	0	0.105882352941176	0	0.298621152262229
2403.1	3649.7	0.894117647058824	0	0.105882352941176	0	0.360291360095155
2403.1	376.1	0	0.917647058823529	0	0.0823529411764706	0.955871965371759
2403.1	3766.6	0.882352941176471	0	0.117647058823529	0	0.624132954219973
2403.1	3883.5	0.658823529411765	0.0235294117647059	0.317647058823529	0	0.927214363219342
2403.1	4000.4	0	0.317647058823529	0.682352941176471	0	0.972174897706358
2403.1	4117.4	0	0.611764705882353	0.388235294117647	0	0.979555543067768
2403.1	4234.3	0	0.941176470588235	0	0.0588235294117647	0.953080183960872
2403.1	4351.2	0	0.976470588235294	0	0.0235294117647059	0.855843535920571
2403.1	493.1	0	0.905882352941176	0.0941176470588235	0	0.959264475050209
2403.1	610	0	0.964705882352941	0.0352941176470588	0	0.934101926252919
2403.1	726.9	0	0.964705882352941	0.0352941176470588	0	0.964970522439822
2403.1	843.8	0	0.964705882352941	0.0352941176470588	0	0.969687070415075
2403.1	960.7	0	0.964705882352941	0.0352941176470588	0	0.962276688806046
243.1	1077.6	0	0.917647058823529	0	0.0823529411764706	0.910036547832579
243.1	1194.5	0	0.870588235294118	0	0.129411764705882	0.877454173052579
243.1	1311.5	0	0.870588235294118	0	0.129411764705882	0.848696429560651
243.1	1428.3	0	0.870588235294118	0	0.129411764705882	0.870200531984888
243.1	1545.3	0	0.870588235294118	0	0.129411764705882	0.855601074471494
243.1	1662.2	0	0.811764705882353	0	0.188235294117647	0.843393085278036
243.1	1779.1	0	0.141176470588235	0	0.858823529411765	0.791159850347575
243.1	1896	0	0	0	1	0.69608178906161
243.1	2012.9	0	0	0	1	0.586861311937371
243.1	2129.8	0	0	0	1	0.497089624367656
243.1	2246.8	0	0	0	1	0.468049039842858
243.1	2363.7	0	0	0	1	0.488378207977326
243.1	2480.6	0	0	0	1	0.589927206240342
243.1	259.2	0	1	0	0	0.90675020391712
243.1	2597.5	0	0	0	1	0.685237330560274
243.1	2714.4	0	0.141176470588235	0	0.858823529411765	0.749248494058701
243.1	2831.3	0	0.141176470588235	0	0.858823529411765	0.789763958531141
243.1	2948.2	0	0.870588235294118	0	0.129411764705882	0.825093530898014
243.1	3065.2	0	0.870588235294118	0	0.129411764705882	0.843672882851386
243.1	3182.1	0	0.870588235294118	0	0.129411764705882	0.843536584175272
243.1	3299	0	0.870588235294118	0	0.129411764705882	0.824464899641501
243.1	3415.9	0	0.870588235294118	0	0.129411764705882	0.786956571909588
243.1	3532.8	0	0.870588235294118	0	0.129411764705882	0.825060465290586
243.1	3649.7	0	0.870588235294118	0	0.129411764705882	0.842784003200038
243.1	376.1	0	0.964705882352941	0.0352941176470588	0	0.831201842725798
243.1	3766.6	0	0.870588235294118	0	0.129411764705882	0.830978794707336
243.1	3883.5	0	0.870588235294118	0	0.129411764705882	0.807871335960759
243.1	4000.4	0	0.870588235294118	0	0.129411764705882	0.771094714144004
243.1	4117.4	0	0.870588235294118	0	0.129411764705882	0.850420775249158
243.1	4234.3	0	0.917647058823529	0	0.0823529411764706	0.850060829546542
243.1	4351.2	0	1	0	0	0.90819778163681
243.1	4468.1	0	0.870588235294118	0	0.129411764705882	0.25552594516564
243.1	493.1	0	1	0	0	0.843726521215832
243.1	610	0	0.917647058823529	0	0.0823529411764706	0.866580451634143
243.1	726.9	0	0.917647058823529	0	0.0823529411764706	0.899645622692626
243.1	843.8	0	0.917647058823529	0	0.0823529411764706	0.915563071776804
243.1	960.7	0	0.917647058823529	0	0.0823529411764706	0.889390445644824
2436.8	1019.1	0	0.964705882352941	0.0352941176470588	0	0.971835721809821
2436.8	1136.1	0	0.788235294117647	0.211764705882353	0	0.970653064277509
2436.8	1253	0	0.517647058823529	0.482352941176471	0	0.979534218505348
2436.8	1369.9	0	0.364705882352941	0.635294117647059	0	0.985838712724395
2436.8	1486.8	0.294117647058824	0.117647058823529	0.588235294117647	0	0.965107246375681
2436.8	1603.7	0.835294117647059	0	0.164705882352941	0	0.941406014213129
2436.8	1720.7	0.729411764705882	0	0.270588235294118	0	0.952905576436479
2436.8	1837.5	0.435294117647059	0.0235294117647059	0.541176470588235	0	0.960573482783267
2436.8	1954.5	0.117647058823529	0.0823529411764706	0.8	0	0.970613112844167
2436.8	200.8	0.894117647058824	0.0705882352941176	0.0352941176470588	0	0.869407333805511
2436.8	2071.4	0.164705882352941	0.129411764705882	0.705882352941177	0	0.960913636023003
2436.8	2188.3	0.0588235294117647	0.0823529411764706	0.858823529411765	0	0.977216489184042
2436.8	2305.2	0.564705882352941	0.0117647058823529	0.423529411764706	0	0.964866907993362
2436.8	2422.1	0.870588235294118	0	0.129411764705882	0	0.934460683474795
2436.8	2539	0.894117647058824	0	0.105882352941176	0	0.868808220986133
2436.8	2655.9	0.894117647058824	0	0.105882352941176	0	0.738319734553405
2436.8	2772.8	0.894117647058824	0	0.105882352941176	0	0.579694435265245
2436.8	2889.8	0.894117647058824	0	0.105882352941176	0	0.464076401410799
2436.8	3006.7	0.894117647058824	0	0.105882352941176	0	0.4155507331893
2436.8	3123.6	0.894117647058824	0	0.105882352941176	0	0.442411442091542
2436.8	317.7	0	0.952941176470588	0.0470588235294118	0	0.957714870041727
2436.8	3240.5	0.894117647058824	0	0.105882352941176	0	0.50607010686866
2436.8	3357.4	0.894117647058824	0	0.105882352941176	0	0.39036032292553
2436.8	3474.3	0.894117647058824	0	0.105882352941176	0	0.388266080396666
2436.8	3591.2	0.894117647058824	0	0.105882352941176	0	0.365188387077096
2436.8	3708.2	0.894117647058824	0	0.105882352941176	0	0.564136778615487
2436.8	3825.1	0.882352941176471	0	0.117647058823529	0	0.860684678924123
2436.8	3942	0	0.305882352941176	0.694117647058824	0	0.961591826309949
2436.8	4058.9	0	0.423529411764706	0.576470588235294	0	0.975473682991635
2436.8	4175.8	0	0.929411764705882	0.0705882352941176	0	0.968105241857159
2436.8	4292.7	0	0.952941176470588	0	0.0470588235294118	0.878896308348295
2436.8	434.6	0	0.964705882352941	0.0352941176470588	0	0.914228471927887
2436.8	4409.6	0	0.870588235294118	0	0.129411764705882	0.816315430244846
2436.8	551.5	0	0.964705882352941	0.0352941176470588	0	0.952407819756327
2436.8	668.4	0	0.964705882352941	0.0352941176470588	0	0.92400127543658
2436.8	785.3	0	0.964705882352941	0.0235294117647059	0.0117647058823529	0.972756578263624
2436.8	902.2	0	0.964705882352941	0.0352941176470588	0	0.970621677475654
2470.6	1077.6	0	0.929411764705882	0.0705882352941176	0	0.973738902299402
2470.6	1194.5	0	0.741176470588235	0.258823529411765	0	0.978389558891265
2470.6	1311.5	0	0.658823529411765	0.341176470588235	0	0.980933137647925
2470.6	1428.3	0	0.4	0.6	0	0.986901957179444
2470.6	1545.3	0.176470588235294	0.129411764705882	0.694117647058824	0	0.973715609810355
2470.6	1662.2	0.0823529411764706	0.164705882352941	0.752941176470588	0	0.974828562697022
2470.6	1779.1	0.152941176470588	0.129411764705882	0.717647058823529	0	0.976327434525275
2470.6	1896	0.117647058823529	0.117647058823529	0.764705882352941	0	0.974959000316771
2470.6	2012.9	0.0117647058823529	0.188235294117647	0.8	0	0.980030865257802
2470.6	2129.8	0	0.305882352941176	0.694117647058824	0	0.992982950168115
2470.6	2246.8	0.0705882352941176	0.0705882352941176	0.858823529411765	0	0.984814373516188
2470.6	2363.7	0.211764705882353	0.129411764705882	0.658823529411765	0	0.97124682568427
2470.6	2480.6	0.882352941176471	0	0.117647058823529	0	0.930859694369752
2470.6	259.2	0	0.964705882352941	0.0352941176470588	0	0.939370030225111
2470.6	2597.5	0.882352941176471	0	0.117647058823529	0	0.883156270519038
2470.6	2714.4	0.894117647058824	0	0.105882352941176	0	0.750378372688107
2470.6	2831.3	0.894117647058824	0	0.105882352941176	0	0.642649700862753
2470.6	2948.2	0.894117647058824	0	0.105882352941176	0	0.552856977645708
2470.6	3065.2	0.894117647058824	0	0.105882352941176	0	0.531405519319718
2470.6	3182.1	0.894117647058824	0	0.105882352941176	0	0.643221586446582
2470.6	3299	0.894117647058824	0	0.105882352941176	0	0.497772654965811
2470.6	3415.9	0.894117647058824	0	0.105882352941176	0	0.456186360824497
2470.6	3532.8	0.894117647058824	0	0.105882352941176	0	0.485142727774585
2470.6	3649.7	0.894117647058824	0	0.105882352941176	0	0.528656408803262
2470.6	376.1	0	0.870588235294118	0.129411764705882	0	0.969474396175838
2470.6	3766.6	0.882352941176471	0	0.117647058823529	0	0.800675355878169
2470.6	3883.5	0.352941176470588	0.0588235294117647	0.588235294117647	0	0.94949969346526
2470.6	4000.4	0	0.411764705882353	0.588235294117647	0	0.971696415036163
2470.6	4117.4	0	0.647058823529412	0.352941176470588	0	0.976516762675981
2470.6	4234.3	0	0.917647058823529	0.0235294117647059	0.0588235294117647	0.964942974820456
2470.6	4351.2	0	0.917647058823529	0	0.0823529411764706	0.884396393477206
2470.6	493.1	0	0.964705882352941	0.0352941176470588	0	0.905546765621722
2470.6	610	0	0.964705882352941	0.0352941176470588	0	0.960477312365666
2470.6	726.9	0	0.917647058823529	0	0.0823529411764706	0.969695515942123
2470.6	843.8	0	0.964705882352941	0.0352941176470588	0	0.981855467630908
2470.6	960.7	0	0.964705882352941	0.0352941176470588	0	0.973521052834745
2504.3	1019.1	0	0.964705882352941	0.0352941176470588	0	0.948936886746121
2504.3	1136.1	0	0.764705882352941	0.235294117647059	0	0.986190239274182
2504.3	1253	0	0.729411764705882	0.270588235294118	0	0.98441634075906
2504.3	1369.9	0	0.611764705882353	0.388235294117647	0	0.982575401157168
2504.3	1486.8	0	0.411764705882353	0.588235294117647	0	0.989964622527016
2504.3	1603.7	0	0.388235294117647	0.611764705882353	0	0.992094968992257
2504.3	1720.7	0	0.329411764705882	0.670588235294118	0	0.989921237842346
2504.3	1837.5	0	0.176470588235294	0.823529411764706	0	0.987158235962986
2504.3	1954.5	0	0.282352941176471	0.717647058823529	0	0.985634329804251
2504.3	200.8	0.105882352941176	0.882352941176471	0	0.0117647058823529	0.874015286489023
2504.3	2071.4	0	0.317647058823529	0.682352941176471	0	0.99477214949172
2504.3	2188.3	0	0.235294117647059	0.764705882352941	0	0.989940327513389
2504.3	2305.2	0	0.282352941176471	0.717647058823529	0	0.991884055965631
2504.3	2422.1	0.0117647058823529	0.258823529411765	0.729411764705882	0	0.978307946611843
2504.3	2539	0.588235294117647	0	0.411764705882353	0	0.948148578491378
2504.3	2655.9	0.882352941176471	0	0.117647058823529	0	0.893813553079238
2504.3	2772.8	0.894117647058824	0	0.105882352941176	0	0.829837757869825
2504.3	2889.8	0.894117647058824	0	0.105882352941176	0	0.731064402890516
2504.3	3006.7	0.894117647058824	0	0.105882352941176	0	0.661470047642789
2504.3	3123.6	0.882352941176471	0	0.117647058823529	0	0.71944841913457
2504.3	317.7	0	0.941176470588235	0.0588235294117647	0	0.961171209038416
2504.3	3240.5	0.882352941176471	0	0.117647058823529	0	0.723020391236912
2504.3	3357.4	0.882352941176471	0	0.117647058823529	0	0.603688079434954
2504.3	3474.3	0.894117647058824	0	0.105882352941176	0	0.558221357469224
2504.3	3591.2	0.882352941176471	0	0.117647058823529	0	0.591234362063426
2504.3	3708.2	0.882352941176471	0	0.117647058823529	0	0.77254856535485
2504.3	3825.1	0.494117647058824	0.0352941176470588	0.470588235294118	0	0.918372638749323
2504.3	3942	0	0.329411764705882	0.670588235294118	0	0.969823914907563
2504.3	4058.9	0	0.494117647058824	0.505882352941176	0	0.988250092957798
2504.3	4175.8	0	0.964705882352941	0.0352941176470588	0	0.960636337336701
2504.3	4292.7	0	1	0	0	0.906649357986508
2504.3	434.6	0	1	0	0	0.913650400888685
2504.3	4409.6	0	0.905882352941176	0.0117647058823529	0.0823529411764706	0.939782320866268
2504.3	551.5	0	0.847058823529412	0.152941176470588	0	0.955717836241037
2504.3	668.4	0	1	0	0	0.960767868590818
2504.3	785.3	0	0.964705882352941	0.0352941176470588	0	0.968598804052268
2504.3	902.2	0	0.964705882352941	0.0352941176470588	0	0.964616018612054
2538.1	1077.6	0	0.917647058823529	0.0823529411764706	0	0.977170674055725
2538.1	1194.5	0	0.811764705882353	0.188235294117647	0	0.981311485516476
2538.1	1311.5	0	0.717647058823529	0.282352941176471	0	0.978383934456067
2538.1	1428.3	0	0.411764705882353	0.588235294117647	0	0.985012075547791
2538.1	1545.3	0	0.411764705882353	0.588235294117647	0	0.997146171518983
2538.1	1662.2	0	0.4	0.6	0	0.992333746012525
2538.1	1779.1	0	0.4	0.6	0	0.995853359472388
2538.1	1896	0	0.364705882352941	0.635294117647059	0	0.993869150649728
2538.1	2012.9	0	0.4	0.6	0	0.996944033891707
2538.1	2129.8	0	0.341176470588235	0.658823529411765	0	0.9943736788971
2538.1	2246.8	0	0.341176470588235	0.658823529411765	0	0.995627635769958
2538.1	2363.7	0	0.352941176470588	0.647058823529412	0	0.99077308492603
2538.1	2480.6	0	0.305882352941176	0.694117647058824	0	0.978212353560984
2538.1	259.2	0	0.964705882352941	0.0352941176470588	0	0.956648510080588
2538.1	2597.5	0.211764705882353	0.105882352941176	0.682352941176471	0	0.95826541329072
2538.1	2714.4	0.882352941176471	0	0.117647058823529	0	0.901759889358396
2538.1	2831.3	0.882352941176471	0	0.117647058823529	0	0.882328743796027
2538.1	2948.2	0.882352941176471	0	0.117647058823529	0	0.828587707934682
2538.1	3065.2	0.882352941176471	0	0.117647058823529	0	0.793846769303272
2538.1	3182.1	0.882352941176471	0	0.117647058823529	0	0.824864312781139
2538.1	3299	0.882352941176471	0	0.117647058823529	0	0.765726884829716
2538.1	3415.9	0.882352941176471	0	0.117647058823529	0	0.686112245150737
2538.1	3532.8	0.882352941176471	0	0.117647058823529	0	0.665797402115258
2538.1	3649.7	0.882352941176471	0	0.117647058823529	0	0.75845821678784
2538.1	376.1	0	0.976470588235294	0	0.0235294117647059	0.9261873057935
2538.1	3766.6	0.729411764705882	0	0.270588235294118	0	0.902370450821722
2538.1	3883.5	0	0.411764705882353	0.588235294117647	0	0.972733989534034
2538.1	4000.4	0	0.411764705882353	0.588235294117647	0	0.981072845160365
2538.1	4117.4	0	0.811764705882353	0.188235294117647	0	0.974601228452485
2538.1	4234.3	0	0.917647058823529	0	0.0823529411764706	0.94999318180318
2538.1	4351.2	0	0.917647058823529	0	0.0823529411764706	0.877672376469843
2538.1	493.1	0	0.952941176470588	0.0470588235294118	0	0.954225387953895
2538.1	610	0	0.964705882352941	0.0352941176470588	0	0.906368493313445
2538.1	726.9	0	0.988235294117647	0.0117647058823529	0	0.934000956855708
2538.1	843.8	0	0.964705882352941	0.0352941176470588	0	0.928503089558731
2538.1	960.7	0	0.917647058823529	0	0.0823529411764706	0.979058912589387
2571.8	1019.1	0	0.976470588235294	0.0235294117647059	0	0.958617015653433
2571.8	1136.1	0	0.964705882352941	0.0352941176470588	0	0.956983960779585
2571.8	1253	0	0.635294117647059	0.364705882352941	0	0.969337331380879
2571.8	1369.9	0	0.423529411764706	0.576470588235294	0	0.98453660577862
2571.8	1486.8	0	0.411764705882353	0.588235294117647	0	0.995160259733501
2571.8	1603.7	0	0.4	0.6	0	0.997427741119031
2571.8	1720.7	0	0.411764705882353	0.588235294117647	0	0.999033687868376
2571.8	1837.5	0	0.4	0.6	0	0.997288271642678
2571.8	1954.5	0	0.4	0.6	0	0.995690421318569
2571.8	200.8	0.988235294117647	0	0.0117647058823529	0	0.863622057649955
2571.8	2071.4	0	0.4	0.6	0	0.998066588976007
2571.8	2188.3	0	0.4	0.6	0	0.998558984123109
2571.8	2305.2	0	0.4	0.6	0	0.998764105294103
2571.8	2422.1	0	0.4	0.6	0	0.994384537913134
2571.8	2539	0	0.305882352941176	0.694117647058824	0	0.979881322932091
2571.8	2655.9	0.0470588235294118	0.258823529411765	0.694117647058824	0	0.96782799739452
2571.8	2772.8	0.741176470588235	0	0.258823529411765	0	0.943238294043743
2571.8	2889.8	0.882352941176471	0	0.117647058823529	0	0.917063848580945
2571.8	3006.7	0.882352941176471	0	0.117647058823529	0	0.906595698701998
2571.8	3123.6	0.882352941176471	0	0.117647058823529	0	0.8864502830452
2571.8	317.7	0	0.964705882352941	0.0352941176470588	0	0.939616787950541
2571.8	3240.5	0.882352941176471	0	0.117647058823529	0	0.87251531009379
2571.8	3357.4	0.882352941176471	0	0.117647058823529	0	0.785578191170826
2571.8	3474.3	0.882352941176471	0	0.117647058823529	0	0.798745936697945
2571.8	3591.2	0.882352941176471	0	0.117647058823529	0	0.830865401513015
2571.8	3708.2	0.858823529411765	0	0.141176470588235	0	0.910245021284352
2571.8	3825.1	0	0.376470588235294	0.623529411764706	0	0.964593776456102
2571.8	3942	0	0.411764705882353	0.588235294117647	0	0.98160133486037
2571.8	4058.9	0	0.552941176470588	0.447058823529412	0	0.98060960366169
2571.8	4175.8	0	0.964705882352941	0.0352941176470588	0	0.939409352610317
2571.8	4292.7	0	1	0	0	0.870321483165362
2571.8	434.6	0	0.988235294117647	0.0117647058823529	0	0.942410191003195
2571.8	4409.6	0	0.905882352941176	0	0.0941176470588235	0.703392695288314
2571.8	551.5	0	0.964705882352941	0.0352941176470588	0	0.975006039967488
2571.8	668.4	0	1	0	0	0.983772021155576
2571.8	785.3	0	0.917647058823529	0	0.0823529411764706	0.94861016422422
2571.8	902.2	0	0.964705882352941	0.0352941176470588	0	0.955544643767347
2605.6	1077.6	0	0.964705882352941	0.0352941176470588	0	0.964708026602758
2605.6	1194.5	0	0.894117647058824	0.105882352941176	0	0.983789247528127
2605.6	1311.5	0	0.541176470588235	0.458823529411765	0	0.969938227744568
2605.6	142.3	0.988235294117647	0	0.0117647058823529	0	0.0461386238722868
2605.6	1428.3	0	0.552941176470588	0.447058823529412	0	0.984600618262428
2605.6	1545.3	0	0.4	0.6	0	0.992344780529252
2605.6	1662.2	0	0.4	0.6	0	0.993889876234288
2605.6	1779.1	0	0.423529411764706	0.576470588235294	0	0.990338108163411
2605.6	1896	0	0.423529411764706	0.576470588235294	0	0.994969661063949
2605.6	2012.9	0	0.4	0.6	0	0.993712212620619
2605.6	2129.8	0	0.4	0.6	0	0.996654376188417
2605.6	2246.8	0	0.411764705882353	0.588235294117647	0	0.996785031378634
2605.6	2363.7	0	0.4	0.6	0	0.995278461199583
2605.6	2480.6	0	0.4	0.6	0	0.996430782276238
2605.6	259.2	0	0.964705882352941	0.0352941176470588	0	0.922888840574123
2605.6	2597.5	0	0.305882352941176	0.694117647058824	0	0.984389936051255
2605.6	2714.4	0.0823529411764706	0.223529411764706	0.694117647058824	0	0.966538251581501
2605.6	2831.3	0.141176470588235	0.223529411764706	0.635294117647059	0	0.96222999488616
2605.6	2948.2	0.694117647058824	0.0352941176470588	0.270588235294118	0	0.927148415058085
2605.6	3065.2	0.858823529411765	0	0.141176470588235	0	0.917265161510265
2605.6	3182.1	0.882352941176471	0	0.117647058823529	0	0.926782009722478
2605.6	3299	0.882352941176471	0	0.117647058823529	0	0.903800994056183
2605.6	3415.9	0.882352941176471	0	0.117647058823529	0	0.856545273322141
2605.6	3532.8	0.882352941176471	0	0.117647058823529	0	0.862011877693452
2605.6	3649.7	0.741176470588235	0	0.258823529411765	0	0.922701311149998
2605.6	376.1	0	0.964705882352941	0.0352941176470588	0	0.940868315812278
2605.6	3766.6	0	0.4	0.6	0	0.952406711075575
2605.6	3883.5	0	0.411764705882353	0.588235294117647	0	0.957891808315764
2605.6	4000.4	0	0.411764705882353	0.588235294117647	0	0.971503665374359
2605.6	4117.4	0	0.8	0.2	0	0.972954340364756
2605.6	4234.3	0	1	0	0	0.93418614162753
2605.6	4351.2	0	0.917647058823529	0	0.0823529411764706	0.885425165397403
2605.6	493.1	0	0.964705882352941	0.0352941176470588	0	0.959836697098713
2605.6	610	0	0.964705882352941	0.0352941176470588	0	0.976686676021529
2605.6	726.9	0.188235294117647	0.729411764705882	0.0823529411764706	0	0.97671535942953
2605.6	843.8	0	0.964705882352941	0.0352941176470588	0	0.944060251276595
2605.6	960.7	0	0.976470588235294	0.0235294117647059	0	0.985951156287379
2639.3	1019.1	0	0.988235294117647	0	0.0117647058823529	0.957871554253088
2639.3	1136.1	0	0.952941176470588	0.0352941176470588	0.0117647058823529	0.959023129844529
2639.3	1253	0	0.905882352941176	0.0941176470588235	0	0.960428922091037
2639.3	1369.9	0	0.564705882352941	0.435294117647059	0	0.952402320473617
2639.3	1486.8	0	0.435294117647059	0.564705882352941	0	0.983883344310825
2639.3	1603.7	0	0.423529411764706	0.576470588235294	0	0.986068937256301
2639.3	1720.7	0	0.423529411764706	0.576470588235294	0	0.987889494913833
2639.3	1837.5	0	0.423529411764706	0.576470588235294	0	0.970205570191537
2639.3	1954.5	0	0.423529411764706	0.576470588235294	0	0.987045442700015
2639.3	200.8	0.258823529411765	0.694117647058824	0.0470588235294118	0	0.887933643729711
2639.3	2071.4	0	0.423529411764706	0.576470588235294	0	0.989568366299981
2639.3	2188.3	0	0.411764705882353	0.588235294117647	0	0.997155326144018
2639.3	2305.2	0	0.4	0.6	0	0.989651638958564
2639.3	2422.1	0	0.411764705882353	0.588235294117647	0	0.988230927641889
2639.3	2539	0	0.411764705882353	0.588235294117647	0	0.995056005366994
2639.3	2655.9	0	0.317647058823529	0.682352941176471	0	0.985785003664995
2639.3	2772.8	0	0.317647058823529	0.682352941176471	0	0.974486912848114
2639.3	2889.8	0	0.305882352941176	0.694117647058824	0	0.965540389981938
2639.3	3006.7	0.258823529411765	0.152941176470588	0.588235294117647	0	0.941475134343395
2639.3	3123.6	0.270588235294118	0.129411764705882	0.6	0	0.949443740224746
2639.3	317.7	0	0.964705882352941	0.0352941176470588	0	0.957729073215884
2639.3	3240.5	0	0.305882352941176	0.694117647058824	0	0.968079303621229
2639.3	3357.4	0.2	0.141176470588235	0.658823529411765	0	0.94932716956363
2639.3	3474.3	0.341176470588235	0.0588235294117647	0.6	0	0.927416253846261
2639.3	3591.2	0.376470588235294	0.0941176470588235	0.529411764705882	0	0.941661070767729
2639.3	3708.2	0	0.364705882352941	0.635294117647059	0	0.973433638163495
2639.3	3825.1	0	0.411764705882353	0.588235294117647	0	0.970458328522557
2639.3	3942	0	0.470588235294118	0.529411764705882	0	0.956829047369042
2639.3	4058.9	0	0.470588235294118	0.529411764705882	0	0.966778250513065
2639.3	4175.8	0	0.964705882352941	0.0352941176470588	0	0.92117415768618
2639.3	4292.7	0	1	0	0	0.892590475315002
2639.3	434.6	0	0.964705882352941	0.0352941176470588	0	0.900953823718058
2639.3	4409.6	0	0.870588235294118	0	0.129411764705882	0.702916116065986
2639.3	551.5	0	0.964705882352941	0.0352941176470588	0	0.978378032276686
2639.3	668.4	0	0.964705882352941	0.0352941176470588	0	0.965577995618977
2639.3	785.3	0	0.988235294117647	0.0117647058823529	0	0.987247333577378
2639.3	902.2	0	0.964705882352941	0.0352941176470588	0	0.967224441393205
2673.1	1077.6	0	0.988235294117647	0	0.0117647058823529	0.93515471287743
2673.1	1194.5	0	0.964705882352941	0.0352941176470588	0	0.926808209082317
2673.1	1311.5	0	0.529411764705882	0.470588235294118	0	0.961709268430811
2673.1	142.3	0.988235294117647	0	0.0117647058823529	0	0.0461386238722868
2673.1	1428.3	0	0.635294117647059	0.364705882352941	0	0.964330708080185
2673.1	1545.3	0	0.423529411764706	0.576470588235294	0	0.978089781930117
2673.1	1662.2	0	0.423529411764706	0.576470588235294	0	0.975024013517077
2673.1	1779.1	0	0.423529411764706	0.576470588235294	0	0.97143417278599
2673.1	1896	0	0.423529411764706	0.576470588235294	0	0.965893427717062
2673.1	2012.9	0	0.423529411764706	0.576470588235294	0	0.968905629191061
2673.1	2129.8	0	0.423529411764706	0.576470588235294	0	0.980680512033579
2673.1	2246.8	0	0.423529411764706	0.576470588235294	0	0.983331904825994
2673.1	2363.7	0	0.411764705882353	0.588235294117647	0	0.979861372249713
2673.1	2480.6	0	0.4	0.6	0	0.98880998960761
2673.1	259.2	0	0.976470588235294	0	0.0235294117647059	0.902791460962137
2673.1	2597.5	0	0.4	0.6	0	0.993353972938321
2673.1	2714.4	0	0.411764705882353	0.588235294117647	0	0.988374204826364
2673.1	2831.3	0	0.411764705882353	0.588235294117647	0	0.984518853195455
2673.1	2948.2	0	0.305882352941176	0.694117647058824	0	0.981178767221374
2673.1	3065.2	0	0.329411764705882	0.670588235294118	0	0.982234777566709
2673.1	3182.1	0	0.317647058823529	0.682352941176471	0	0.980475333185149
2673.1	3299	0	0.317647058823529	0.682352941176471	0	0.969295401363346
2673.1	3415.9	0.0117647058823529	0.294117647058824	0.694117647058824	0	0.959746164027166
2673.1	3532.8	0.0117647058823529	0.305882352941176	0.682352941176471	0	0.965100618346721
2673.1	3649.7	0	0.411764705882353	0.588235294117647	0	0.985861522009042
2673.1	376.1	0	0.964705882352941	0.0352941176470588	0	0.933808492260376
2673.1	3766.6	0	0.411764705882353	0.588235294117647	0	0.972461979928761
2673.1	3883.5	0	0.6	0.4	0	0.967050269544638
2673.1	4000.4	0	0.411764705882353	0.588235294117647	0	0.96932163695038
[truncated: 1,101 more rows]
