# Supplementary material for: Two simple movement mechanisms for spatial division of labour in social insects
Source: Nat Commun. 2022 Nov 15;13:6985. doi: 10.1038/s41467-022-34706-7 (PMC9666475; doi:10.1038/s41467-022-34706-7)
Supplement: Supplementary file 5 — Source Data [file 41467_2022_34706_MOESM5_ESM.zip › source_data/Figure_1/Example_site-visit-network,Leptothorax,Colony_05.csv]

Ant	x	y	N_visits_20sec
105	1998.1	259.2	1
105	2200.6	259.2	1
105	2268.1	259.2	1
105	1964.3	317.7	1
105	2234.3	317.7	1
105	1930.6	376.1	1
105	1998.1	376.1	1
105	2200.6	376.1	1
105	2268.1	376.1	1
105	1896.8	434.6	1
105	2031.8	434.6	1
105	2166.8	434.6	2
105	2234.3	434.6	3
105	2301.8	434.6	1
105	2369.3	434.6	2
105	2436.8	434.6	1
105	2504.3	434.6	1
105	2571.8	434.6	1
105	2639.3	434.6	1
105	1458.1	493.1	1
105	1525.6	493.1	1
105	1593.1	493.1	1
105	1660.6	493.1	1
105	1728.1	493.1	1
105	1795.6	493.1	1
105	1863.1	493.1	1
105	1930.6	493.1	2
105	2065.6	493.1	3
105	2133.1	493.1	3
105	2200.6	493.1	2
105	2268.1	493.1	1
105	2335.6	493.1	1
105	2403.1	493.1	1
105	2470.6	493.1	1
105	2538.1	493.1	2
105	2605.6	493.1	2
105	2673.1	493.1	1
105	951.8	551.5	1
105	1154.3	551.5	1
105	1289.3	551.5	1
105	1356.8	551.5	1
105	1491.8	551.5	1
105	1559.3	551.5	1
105	1626.8	551.5	1
105	1694.3	551.5	2
105	1761.8	551.5	1
105	1829.3	551.5	1
105	1896.8	551.5	1
105	1964.3	551.5	1
105	2031.8	551.5	1
105	2166.8	551.5	1
105	2436.8	551.5	1
105	2504.3	551.5	1
105	2571.8	551.5	1
105	2639.3	551.5	1
105	2706.8	551.5	1
105	2774.3	551.5	1
105	2841.8	551.5	1
105	918.1	610	1
105	985.6	610	1
105	1120.6	610	1
105	1188.1	610	1
105	1255.6	610	2
105	1323.1	610	1
105	1390.6	610	1
105	1458.1	610	1
105	1728.1	610	1
105	1863.1	610	2
105	1930.6	610	1
105	2133.1	610	1
105	2200.6	610	1
105	2403.1	610	1
105	2673.1	610	1
105	2740.6	610	1
105	2808.1	610	1
105	681.8	668.4	1
105	749.3	668.4	1
105	816.8	668.4	1
105	951.8	668.4	1
105	1086.8	668.4	2
105	1154.3	668.4	1
105	1221.8	668.4	2
105	1289.3	668.4	2
105	1356.8	668.4	2
105	1761.8	668.4	2
105	2234.3	668.4	1
105	2301.8	668.4	1
105	2639.3	668.4	1
105	918.1	726.9	1
105	985.6	726.9	1
105	1053.1	726.9	2
105	1120.6	726.9	2
105	1188.1	726.9	2
105	1255.6	726.9	1
105	1323.1	726.9	2
105	1390.6	726.9	3
105	1458.1	726.9	1
105	1525.6	726.9	2
105	1593.1	726.9	2
105	1660.6	726.9	2
105	1728.1	726.9	1
105	1795.6	726.9	1
105	1863.1	726.9	1
105	1930.6	726.9	1
105	1998.1	726.9	2
105	2065.6	726.9	1
105	2200.6	726.9	1
105	2538.1	726.9	1
105	2605.6	726.9	1
105	951.8	785.3	2
105	1019.3	785.3	3
105	1086.8	785.3	4
105	1154.3	785.3	2
105	1221.8	785.3	2
105	1289.3	785.3	2
105	1356.8	785.3	2
105	1559.3	785.3	2
105	1626.8	785.3	2
105	1694.3	785.3	2
105	1761.8	785.3	3
105	1829.3	785.3	1
105	1964.3	785.3	1
105	2031.8	785.3	1
105	2099.3	785.3	1
105	2166.8	785.3	1
105	2234.3	785.3	2
105	2504.3	785.3	1
105	580.6	843.8	1
105	648.1	843.8	1
105	850.6	843.8	2
105	918.1	843.8	1
105	985.6	843.8	3
105	1053.1	843.8	5
105	1120.6	843.8	4
105	1188.1	843.8	2
105	1390.6	843.8	2
105	1458.1	843.8	1
105	1525.6	843.8	1
105	1593.1	843.8	3
105	1660.6	843.8	2
105	1728.1	843.8	2
105	1795.6	843.8	1
105	1863.1	843.8	1
105	1930.6	843.8	3
105	1998.1	843.8	1
105	2133.1	843.8	2
105	2200.6	843.8	1
105	2268.1	843.8	2
105	2335.6	843.8	1
105	2403.1	843.8	1
105	2470.6	843.8	1
105	546.8	902.2	1
105	614.3	902.2	2
105	749.3	902.2	1
105	816.8	902.2	1
105	884.3	902.2	2
105	951.8	902.2	3
105	1019.3	902.2	3
105	1086.8	902.2	4
105	1154.3	902.2	4
105	1221.8	902.2	1
105	1289.3	902.2	1
105	1356.8	902.2	3
105	1424.3	902.2	3
105	1491.8	902.2	5
105	1559.3	902.2	4
105	1626.8	902.2	2
105	1694.3	902.2	1
105	1761.8	902.2	1
105	1829.3	902.2	1
105	1896.8	902.2	2
105	1964.3	902.2	3
105	2031.8	902.2	1
105	2099.3	902.2	1
105	2234.3	902.2	1
105	2369.3	902.2	1
105	2436.8	902.2	1
105	580.6	960.7	1
105	648.1	960.7	1
105	715.6	960.7	1
105	783.1	960.7	1
105	850.6	960.7	2
105	918.1	960.7	3
105	985.6	960.7	4
105	1053.1	960.7	2
105	1120.6	960.7	5
105	1188.1	960.7	6
105	1255.6	960.7	1
105	1390.6	960.7	4
105	1458.1	960.7	5
105	1525.6	960.7	3
105	1593.1	960.7	4
105	1660.6	960.7	6
105	1728.1	960.7	4
105	1795.6	960.7	3
105	1863.1	960.7	2
105	1930.6	960.7	4
105	1998.1	960.7	4
105	2335.6	960.7	1
105	546.8	1019.1	1
105	614.3	1019.1	3
105	681.8	1019.1	2
105	749.3	1019.1	2
105	816.8	1019.1	1
105	884.3	1019.1	1
105	951.8	1019.1	1
105	1019.3	1019.1	2
105	1086.8	1019.1	5
105	1154.3	1019.1	5
105	1221.8	1019.1	5
105	1289.3	1019.1	4
105	1356.8	1019.1	6
105	1424.3	1019.1	5
105	1491.8	1019.1	6
105	1559.3	1019.1	4
105	1626.8	1019.1	4
105	1694.3	1019.1	4
105	1761.8	1019.1	2
105	1829.3	1019.1	1
105	1896.8	1019.1	2
105	1964.3	1019.1	4
105	2031.8	1019.1	2
105	2099.3	1019.1	1
105	2166.8	1019.1	1
105	2369.3	1019.1	1
105	513.1	1077.6	1
105	580.6	1077.6	2
105	648.1	1077.6	1
105	715.6	1077.6	1
105	850.6	1077.6	1
105	918.1	1077.6	1
105	985.6	1077.6	3
105	1053.1	1077.6	7
105	1120.6	1077.6	6
105	1188.1	1077.6	6
105	1255.6	1077.6	8
105	1323.1	1077.6	9
105	1390.6	1077.6	7
105	1458.1	1077.6	5
105	1525.6	1077.6	6
105	1593.1	1077.6	8
105	1660.6	1077.6	7
105	1728.1	1077.6	6
105	1795.6	1077.6	4
105	1863.1	1077.6	8
105	1930.6	1077.6	6
105	1998.1	1077.6	2
105	2065.6	1077.6	1
105	2133.1	1077.6	1
105	2200.6	1077.6	2
105	2335.6	1077.6	1
105	479.3	1136.1	1
105	546.8	1136.1	3
105	614.3	1136.1	1
105	681.8	1136.1	1
105	749.3	1136.1	1
105	816.8	1136.1	1
105	884.3	1136.1	1
105	951.8	1136.1	2
105	1019.3	1136.1	5
105	1086.8	1136.1	5
105	1154.3	1136.1	6
105	1221.8	1136.1	12
105	1289.3	1136.1	6
105	1356.8	1136.1	4
105	1424.3	1136.1	6
105	1491.8	1136.1	6
105	1559.3	1136.1	8
105	1626.8	1136.1	6
105	1694.3	1136.1	9
105	1761.8	1136.1	8
105	1829.3	1136.1	10
105	1896.8	1136.1	7
105	1964.3	1136.1	5
105	2031.8	1136.1	3
105	2099.3	1136.1	2
105	2166.8	1136.1	1
105	2234.3	1136.1	1
105	513.1	1194.5	3
105	580.6	1194.5	1
105	648.1	1194.5	2
105	715.6	1194.5	1
105	850.6	1194.5	2
105	918.1	1194.5	3
105	985.6	1194.5	3
105	1053.1	1194.5	5
105	1120.6	1194.5	6
105	1188.1	1194.5	7
105	1255.6	1194.5	10
105	1323.1	1194.5	5
105	1390.6	1194.5	3
105	1458.1	1194.5	5
105	1525.6	1194.5	9
105	1593.1	1194.5	8
105	1660.6	1194.5	6
105	1728.1	1194.5	9
105	1795.6	1194.5	13
105	1863.1	1194.5	10
105	1930.6	1194.5	5
105	1998.1	1194.5	4
105	2065.6	1194.5	3
105	2133.1	1194.5	2
105	2200.6	1194.5	1
105	2335.6	1194.5	2
105	479.3	1253	4
105	546.8	1253	1
105	614.3	1253	2
105	681.8	1253	3
105	749.3	1253	3
105	816.8	1253	2
105	884.3	1253	2
105	951.8	1253	7
105	1019.3	1253	7
105	1086.8	1253	8
105	1154.3	1253	7
105	1221.8	1253	9
105	1289.3	1253	8
105	1356.8	1253	5
105	1424.3	1253	9
105	1491.8	1253	8
105	1559.3	1253	6
105	1626.8	1253	7
105	1694.3	1253	11
105	1761.8	1253	8
105	1829.3	1253	10
105	1896.8	1253	6
105	1964.3	1253	3
105	2031.8	1253	4
105	2099.3	1253	7
105	2166.8	1253	1
105	2234.3	1253	2
105	2301.8	1253	1
105	2369.3	1253	1
105	445.6	1311.5	2
105	513.1	1311.5	1
105	580.6	1311.5	1
105	648.1	1311.5	2
105	715.6	1311.5	4
105	783.1	1311.5	2
105	850.6	1311.5	3
105	918.1	1311.5	10
105	985.6	1311.5	9
105	1053.1	1311.5	6
105	1120.6	1311.5	10
105	1188.1	1311.5	9
105	1255.6	1311.5	6
105	1323.1	1311.5	10
105	1390.6	1311.5	8
105	1458.1	1311.5	5
105	1525.6	1311.5	5
105	1593.1	1311.5	3
105	1660.6	1311.5	5
105	1728.1	1311.5	3
105	1795.6	1311.5	3
105	1863.1	1311.5	6
105	1930.6	1311.5	10
105	1998.1	1311.5	3
105	2065.6	1311.5	4
105	2133.1	1311.5	2
105	2200.6	1311.5	4
105	2268.1	1311.5	1
105	2335.6	1311.5	2
105	2403.1	1311.5	1
105	411.8	1369.9	2
105	479.3	1369.9	2
105	546.8	1369.9	1
105	614.3	1369.9	1
105	681.8	1369.9	2
105	749.3	1369.9	3
105	816.8	1369.9	4
105	884.3	1369.9	6
105	951.8	1369.9	7
105	1019.3	1369.9	8
105	1086.8	1369.9	5
105	1154.3	1369.9	12
105	1221.8	1369.9	8
105	1289.3	1369.9	12
105	1356.8	1369.9	17
105	1424.3	1369.9	11
105	1491.8	1369.9	6
105	1559.3	1369.9	2
105	1626.8	1369.9	2
105	1694.3	1369.9	6
105	1761.8	1369.9	14
105	1829.3	1369.9	5
105	1896.8	1369.9	6
105	1964.3	1369.9	7
105	2031.8	1369.9	4
105	2099.3	1369.9	4
105	2166.8	1369.9	3
105	2234.3	1369.9	4
105	2301.8	1369.9	4
105	2369.3	1369.9	3
105	2436.8	1369.9	1
105	445.6	1428.3	1
105	513.1	1428.3	1
105	580.6	1428.3	1
105	648.1	1428.3	2
105	715.6	1428.3	5
105	783.1	1428.3	5
105	850.6	1428.3	6
105	918.1	1428.3	6
105	985.6	1428.3	8
105	1053.1	1428.3	8
105	1120.6	1428.3	11
105	1188.1	1428.3	14
105	1255.6	1428.3	12
105	1323.1	1428.3	18
105	1390.6	1428.3	17
105	1458.1	1428.3	9
105	1525.6	1428.3	6
105	1593.1	1428.3	5
105	1660.6	1428.3	9
105	1728.1	1428.3	13
105	1795.6	1428.3	8
105	1863.1	1428.3	6
105	1930.6	1428.3	4
105	1998.1	1428.3	4
105	2065.6	1428.3	5
105	2133.1	1428.3	4
105	2200.6	1428.3	6
105	2268.1	1428.3	3
105	2335.6	1428.3	4
105	2403.1	1428.3	3
105	546.8	1486.8	3
105	614.3	1486.8	2
105	681.8	1486.8	4
105	749.3	1486.8	4
105	816.8	1486.8	1
105	884.3	1486.8	5
105	951.8	1486.8	9
105	1019.3	1486.8	9
105	1086.8	1486.8	12
105	1154.3	1486.8	14
105	1221.8	1486.8	15
105	1289.3	1486.8	18
105	1356.8	1486.8	17
105	1424.3	1486.8	21
105	1491.8	1486.8	14
105	1559.3	1486.8	17
105	1626.8	1486.8	21
105	1694.3	1486.8	18
105	1761.8	1486.8	9
105	1829.3	1486.8	6
105	1896.8	1486.8	2
105	1964.3	1486.8	1
105	2031.8	1486.8	1
105	2099.3	1486.8	6
105	2166.8	1486.8	3
105	2234.3	1486.8	4
105	2301.8	1486.8	3
105	2369.3	1486.8	3
105	2436.8	1486.8	4
105	2504.3	1486.8	2
105	2571.8	1486.8	1
105	513.1	1545.3	1
105	580.6	1545.3	3
105	648.1	1545.3	3
105	715.6	1545.3	3
105	783.1	1545.3	1
105	850.6	1545.3	2
105	918.1	1545.3	3
105	985.6	1545.3	10
105	1053.1	1545.3	15
105	1120.6	1545.3	19
105	1188.1	1545.3	14
105	1255.6	1545.3	19
105	1323.1	1545.3	16
105	1390.6	1545.3	24
105	1458.1	1545.3	21
105	1525.6	1545.3	10
105	1593.1	1545.3	14
105	1660.6	1545.3	11
105	1728.1	1545.3	16
105	1795.6	1545.3	11
105	1863.1	1545.3	7
105	1930.6	1545.3	3
105	1998.1	1545.3	3
105	2065.6	1545.3	3
105	2133.1	1545.3	5
105	2200.6	1545.3	2
105	2268.1	1545.3	1
105	2335.6	1545.3	5
105	2403.1	1545.3	4
105	2470.6	1545.3	4
105	2538.1	1545.3	1
105	479.3	1603.7	1
105	546.8	1603.7	2
105	614.3	1603.7	7
105	681.8	1603.7	6
105	749.3	1603.7	6
105	816.8	1603.7	4
105	884.3	1603.7	2
105	951.8	1603.7	6
105	1019.3	1603.7	18
105	1086.8	1603.7	14
105	1154.3	1603.7	19
105	1221.8	1603.7	21
105	1289.3	1603.7	20
105	1356.8	1603.7	24
105	1424.3	1603.7	28
105	1491.8	1603.7	13
105	1559.3	1603.7	5
105	1626.8	1603.7	5
105	1694.3	1603.7	9
105	1761.8	1603.7	9
105	1829.3	1603.7	5
105	1896.8	1603.7	2
105	1964.3	1603.7	2
105	2031.8	1603.7	4
105	2099.3	1603.7	4
105	2166.8	1603.7	5
105	2234.3	1603.7	3
105	2301.8	1603.7	1
105	2369.3	1603.7	3
105	2436.8	1603.7	6
105	2504.3	1603.7	1
105	513.1	1662.2	1
105	580.6	1662.2	4
105	648.1	1662.2	5
105	715.6	1662.2	6
105	783.1	1662.2	2
105	850.6	1662.2	6
105	918.1	1662.2	4
105	985.6	1662.2	12
105	1053.1	1662.2	10
105	1120.6	1662.2	13
105	1188.1	1662.2	24
105	1255.6	1662.2	26
105	1323.1	1662.2	20
105	1390.6	1662.2	37
105	1458.1	1662.2	22
105	1525.6	1662.2	4
105	1593.1	1662.2	1
105	1660.6	1662.2	3
105	1728.1	1662.2	7
105	1795.6	1662.2	6
105	1863.1	1662.2	2
105	1930.6	1662.2	2
105	1998.1	1662.2	1
105	2065.6	1662.2	2
105	2133.1	1662.2	4
105	2200.6	1662.2	5
105	2268.1	1662.2	2
105	2335.6	1662.2	3
105	2403.1	1662.2	2
105	2470.6	1662.2	4
105	2538.1	1662.2	2
105	479.3	1720.7	2
105	546.8	1720.7	2
105	614.3	1720.7	6
105	681.8	1720.7	4
105	749.3	1720.7	4
105	816.8	1720.7	2
105	884.3	1720.7	7
105	951.8	1720.7	11
105	1019.3	1720.7	9
105	1086.8	1720.7	12
105	1154.3	1720.7	17
105	1221.8	1720.7	19
105	1289.3	1720.7	20
105	1356.8	1720.7	29
105	1424.3	1720.7	33
105	1491.8	1720.7	30
105	1559.3	1720.7	3
105	1626.8	1720.7	5
105	1694.3	1720.7	6
105	1761.8	1720.7	9
105	1829.3	1720.7	8
105	1896.8	1720.7	5
105	1964.3	1720.7	1
105	2031.8	1720.7	1
105	2099.3	1720.7	1
105	2166.8	1720.7	1
105	2234.3	1720.7	3
105	2301.8	1720.7	4
105	2369.3	1720.7	4
105	2436.8	1720.7	5
105	2504.3	1720.7	2
105	2571.8	1720.7	1
105	445.6	1779.1	2
105	513.1	1779.1	3
105	580.6	1779.1	6
105	648.1	1779.1	7
105	715.6	1779.1	2
105	783.1	1779.1	3
105	850.6	1779.1	5
105	918.1	1779.1	9
105	985.6	1779.1	11
105	1053.1	1779.1	13
105	1120.6	1779.1	7
105	1188.1	1779.1	16
105	1255.6	1779.1	15
105	1323.1	1779.1	25
105	1390.6	1779.1	26
105	1458.1	1779.1	34
105	1525.6	1779.1	12
105	1593.1	1779.1	7
105	1660.6	1779.1	6
105	1728.1	1779.1	10
105	1795.6	1779.1	10
105	1863.1	1779.1	10
105	1930.6	1779.1	1
105	2200.6	1779.1	3
105	2268.1	1779.1	4
105	2335.6	1779.1	4
105	2403.1	1779.1	7
105	2470.6	1779.1	3
105	2538.1	1779.1	2
105	411.8	1837.5	1
105	479.3	1837.5	4
105	546.8	1837.5	3
105	614.3	1837.5	5
105	681.8	1837.5	3
105	749.3	1837.5	1
105	816.8	1837.5	4
105	884.3	1837.5	4
105	951.8	1837.5	7
105	1019.3	1837.5	14
105	1086.8	1837.5	8
105	1154.3	1837.5	8
105	1221.8	1837.5	13
105	1289.3	1837.5	13
105	1356.8	1837.5	26
105	1424.3	1837.5	25
105	1491.8	1837.5	20
105	1559.3	1837.5	1
105	1626.8	1837.5	2
105	1694.3	1837.5	4
105	1761.8	1837.5	8
105	1829.3	1837.5	7
105	1896.8	1837.5	5
105	2031.8	1837.5	1
105	2234.3	1837.5	7
105	2301.8	1837.5	4
105	2369.3	1837.5	5
105	2436.8	1837.5	6
105	2504.3	1837.5	4
105	2571.8	1837.5	2
105	445.6	1896	1
105	513.1	1896	1
105	580.6	1896	3
105	648.1	1896	4
105	715.6	1896	3
105	783.1	1896	4
105	850.6	1896	3
105	918.1	1896	5
105	985.6	1896	11
105	1053.1	1896	10
105	1120.6	1896	11
105	1188.1	1896	6
105	1255.6	1896	11
105	1323.1	1896	13
105	1390.6	1896	17
105	1458.1	1896	18
105	1525.6	1896	6
105	1593.1	1896	2
105	1660.6	1896	3
105	1728.1	1896	3
105	1795.6	1896	2
105	1863.1	1896	5
105	1930.6	1896	2
105	1998.1	1896	4
105	2065.6	1896	1
105	2133.1	1896	4
105	2200.6	1896	7
105	2268.1	1896	7
105	2335.6	1896	8
105	2403.1	1896	12
105	2470.6	1896	7
105	2538.1	1896	5
105	2605.6	1896	1
105	411.8	1954.5	1
105	479.3	1954.5	4
105	546.8	1954.5	4
105	614.3	1954.5	4
105	681.8	1954.5	2
105	749.3	1954.5	4
105	816.8	1954.5	2
105	884.3	1954.5	1
105	951.8	1954.5	6
105	1019.3	1954.5	9
105	1086.8	1954.5	7
105	1154.3	1954.5	6
105	1221.8	1954.5	10
105	1289.3	1954.5	14
105	1356.8	1954.5	9
105	1424.3	1954.5	17
105	1491.8	1954.5	11
105	1559.3	1954.5	4
105	1626.8	1954.5	4
105	1694.3	1954.5	2
105	1761.8	1954.5	1
105	1829.3	1954.5	4
105	1896.8	1954.5	4
105	1964.3	1954.5	5
105	2031.8	1954.5	6
105	2099.3	1954.5	6
105	2166.8	1954.5	6
105	2234.3	1954.5	8
105	2301.8	1954.5	8
105	2369.3	1954.5	10
105	2436.8	1954.5	7
105	2504.3	1954.5	10
105	2571.8	1954.5	3
105	378.1	2012.9	1
105	445.6	2012.9	2
105	513.1	2012.9	1
105	580.6	2012.9	2
105	648.1	2012.9	5
105	715.6	2012.9	3
105	783.1	2012.9	3
105	850.6	2012.9	1
105	918.1	2012.9	4
105	985.6	2012.9	6
105	1053.1	2012.9	10
105	1120.6	2012.9	7
105	1188.1	2012.9	4
105	1255.6	2012.9	9
105	1323.1	2012.9	12
105	1390.6	2012.9	21
105	1458.1	2012.9	10
105	1525.6	2012.9	14
105	1593.1	2012.9	4
105	1660.6	2012.9	3
105	1728.1	2012.9	3
105	1795.6	2012.9	4
105	1863.1	2012.9	4
105	1930.6	2012.9	7
105	1998.1	2012.9	5
105	2065.6	2012.9	7
105	2133.1	2012.9	8
105	2200.6	2012.9	7
105	2268.1	2012.9	7
105	2335.6	2012.9	9
105	2403.1	2012.9	11
105	2470.6	2012.9	5
105	2538.1	2012.9	6
105	2605.6	2012.9	4
105	411.8	2071.4	1
105	479.3	2071.4	2
105	614.3	2071.4	3
105	681.8	2071.4	4
105	749.3	2071.4	2
105	816.8	2071.4	3
105	884.3	2071.4	3
105	951.8	2071.4	8
105	1019.3	2071.4	8
105	1086.8	2071.4	7
105	1154.3	2071.4	9
105	1221.8	2071.4	4
105	1289.3	2071.4	13
105	1356.8	2071.4	14
105	1424.3	2071.4	24
105	1491.8	2071.4	15
105	1559.3	2071.4	20
105	1626.8	2071.4	6
105	1694.3	2071.4	3
105	1761.8	2071.4	2
105	1829.3	2071.4	3
105	1896.8	2071.4	4
105	1964.3	2071.4	6
105	2031.8	2071.4	9
105	2099.3	2071.4	12
105	2166.8	2071.4	13
105	2234.3	2071.4	7
105	2301.8	2071.4	6
105	2369.3	2071.4	10
105	2436.8	2071.4	6
105	2504.3	2071.4	6
105	2571.8	2071.4	3
105	2639.3	2071.4	3
105	378.1	2129.8	1
105	445.6	2129.8	1
105	513.1	2129.8	4
105	580.6	2129.8	2
105	648.1	2129.8	3
105	715.6	2129.8	4
105	783.1	2129.8	3
105	850.6	2129.8	3
105	918.1	2129.8	7
105	985.6	2129.8	4
105	1053.1	2129.8	8
105	1120.6	2129.8	6
105	1188.1	2129.8	4
105	1255.6	2129.8	7
105	1323.1	2129.8	15
105	1390.6	2129.8	19
105	1458.1	2129.8	13
105	1525.6	2129.8	20
105	1593.1	2129.8	16
105	1660.6	2129.8	2
105	1795.6	2129.8	1
105	1863.1	2129.8	2
105	1930.6	2129.8	4
105	1998.1	2129.8	6
105	2065.6	2129.8	11
105	2133.1	2129.8	12
105	2200.6	2129.8	12
105	2268.1	2129.8	11
105	2335.6	2129.8	9
105	2403.1	2129.8	9
105	2470.6	2129.8	5
105	2538.1	2129.8	4
105	2605.6	2129.8	1
105	2673.1	2129.8	2
105	344.3	2188.3	1
105	411.8	2188.3	1
105	479.3	2188.3	3
105	546.8	2188.3	3
105	614.3	2188.3	2
105	681.8	2188.3	5
105	749.3	2188.3	3
105	816.8	2188.3	2
105	884.3	2188.3	7
105	951.8	2188.3	5
105	1019.3	2188.3	4
105	1086.8	2188.3	5
105	1154.3	2188.3	5
105	1221.8	2188.3	5
105	1289.3	2188.3	8
105	1356.8	2188.3	11
105	1424.3	2188.3	15
105	1491.8	2188.3	14
105	1559.3	2188.3	18
105	1626.8	2188.3	8
105	1694.3	2188.3	1
105	1761.8	2188.3	3
105	1829.3	2188.3	6
105	1896.8	2188.3	7
105	1964.3	2188.3	8
105	2031.8	2188.3	13
105	2099.3	2188.3	15
105	2166.8	2188.3	13
105	2234.3	2188.3	12
105	2301.8	2188.3	8
105	2369.3	2188.3	8
105	2436.8	2188.3	8
105	2504.3	2188.3	7
105	2639.3	2188.3	1
105	2706.8	2188.3	1
105	378.1	2246.8	1
105	445.6	2246.8	2
105	513.1	2246.8	1
105	580.6	2246.8	3
105	648.1	2246.8	5
105	715.6	2246.8	3
105	783.1	2246.8	1
105	850.6	2246.8	5
105	918.1	2246.8	8
105	985.6	2246.8	1
105	1053.1	2246.8	6
105	1120.6	2246.8	4
105	1188.1	2246.8	6
105	1255.6	2246.8	7
105	1323.1	2246.8	16
105	1390.6	2246.8	10
105	1458.1	2246.8	11
105	1525.6	2246.8	15
105	1593.1	2246.8	13
105	1660.6	2246.8	6
105	1728.1	2246.8	4
105	1795.6	2246.8	5
105	1863.1	2246.8	7
105	1930.6	2246.8	7
105	1998.1	2246.8	9
105	2065.6	2246.8	10
105	2133.1	2246.8	15
105	2200.6	2246.8	17
105	2268.1	2246.8	8
105	2335.6	2246.8	11
105	2403.1	2246.8	4
105	2470.6	2246.8	4
105	2538.1	2246.8	2
105	2740.6	2246.8	1
105	344.3	2305.2	1
105	411.8	2305.2	2
105	479.3	2305.2	2
105	546.8	2305.2	2
105	614.3	2305.2	3
105	681.8	2305.2	5
105	749.3	2305.2	3
105	816.8	2305.2	4
105	884.3	2305.2	6
105	951.8	2305.2	9
105	1019.3	2305.2	7
105	1086.8	2305.2	6
105	1154.3	2305.2	5
105	1221.8	2305.2	9
105	1289.3	2305.2	17
105	1356.8	2305.2	12
105	1424.3	2305.2	7
105	1491.8	2305.2	11
105	1559.3	2305.2	14
105	1626.8	2305.2	11
105	1694.3	2305.2	3
105	1761.8	2305.2	5
105	1829.3	2305.2	3
105	1896.8	2305.2	9
105	1964.3	2305.2	6
105	2031.8	2305.2	8
105	2099.3	2305.2	12
105	2166.8	2305.2	14
105	2234.3	2305.2	18
105	2301.8	2305.2	20
105	2369.3	2305.2	6
105	2436.8	2305.2	7
105	2504.3	2305.2	4
105	2571.8	2305.2	1
105	2639.3	2305.2	1
105	2706.8	2305.2	1
105	310.6	2363.7	1
105	378.1	2363.7	1
105	445.6	2363.7	2
105	513.1	2363.7	1
105	580.6	2363.7	2
105	648.1	2363.7	2
105	715.6	2363.7	5
105	783.1	2363.7	5
105	850.6	2363.7	5
105	918.1	2363.7	7
105	985.6	2363.7	11
105	1053.1	2363.7	5
105	1120.6	2363.7	8
105	1188.1	2363.7	6
105	1255.6	2363.7	9
105	1323.1	2363.7	12
105	1390.6	2363.7	8
105	1458.1	2363.7	10
105	1525.6	2363.7	11
105	1593.1	2363.7	3
105	1660.6	2363.7	9
105	1728.1	2363.7	9
105	1795.6	2363.7	8
105	1863.1	2363.7	11
105	1930.6	2363.7	16
105	1998.1	2363.7	14
105	2065.6	2363.7	12
105	2133.1	2363.7	12
105	2200.6	2363.7	15
105	2268.1	2363.7	14
105	2335.6	2363.7	12
105	2403.1	2363.7	10
105	2470.6	2363.7	5
105	2538.1	2363.7	3
105	2673.1	2363.7	1
105	2740.6	2363.7	1
105	344.3	2422.1	1
105	411.8	2422.1	1
105	479.3	2422.1	1
105	546.8	2422.1	1
105	681.8	2422.1	3
105	749.3	2422.1	7
105	816.8	2422.1	4
105	884.3	2422.1	5
105	951.8	2422.1	12
105	1019.3	2422.1	4
105	1086.8	2422.1	7
105	1154.3	2422.1	10
105	1221.8	2422.1	11
105	1289.3	2422.1	16
105	1356.8	2422.1	11
105	1424.3	2422.1	7
105	1491.8	2422.1	11
105	1559.3	2422.1	8
105	1626.8	2422.1	5
105	1694.3	2422.1	5
105	1761.8	2422.1	6
105	1829.3	2422.1	13
105	1896.8	2422.1	19
105	1964.3	2422.1	18
105	2031.8	2422.1	14
105	2099.3	2422.1	16
105	2166.8	2422.1	19
105	2234.3	2422.1	16
105	2301.8	2422.1	20
105	2369.3	2422.1	11
105	2436.8	2422.1	10
105	2504.3	2422.1	3
105	2571.8	2422.1	1
105	2639.3	2422.1	2
105	2706.8	2422.1	1
105	445.6	2480.6	1
105	513.1	2480.6	1
105	580.6	2480.6	1
105	648.1	2480.6	1
105	715.6	2480.6	3
105	783.1	2480.6	4
105	850.6	2480.6	6
105	918.1	2480.6	9
105	985.6	2480.6	9
105	1053.1	2480.6	5
105	1120.6	2480.6	9
105	1188.1	2480.6	13
105	1255.6	2480.6	15
105	1323.1	2480.6	12
105	1390.6	2480.6	9
105	1458.1	2480.6	9
105	1525.6	2480.6	9
105	1593.1	2480.6	4
105	1660.6	2480.6	6
105	1728.1	2480.6	7
105	1795.6	2480.6	11
105	1863.1	2480.6	12
105	1930.6	2480.6	14
105	1998.1	2480.6	14
105	2065.6	2480.6	19
105	2133.1	2480.6	26
105	2200.6	2480.6	25
105	2268.1	2480.6	20
105	2335.6	2480.6	17
105	2403.1	2480.6	13
105	2470.6	2480.6	9
105	2538.1	2480.6	3
105	2605.6	2480.6	1
105	2673.1	2480.6	1
105	411.8	2539	1
105	546.8	2539	1
105	681.8	2539	1
105	749.3	2539	2
105	884.3	2539	4
105	951.8	2539	5
105	1019.3	2539	6
105	1086.8	2539	7
105	1154.3	2539	9
105	1221.8	2539	15
105	1289.3	2539	14
105	1356.8	2539	11
105	1424.3	2539	16
105	1491.8	2539	10
105	1559.3	2539	9
105	1626.8	2539	6
105	1694.3	2539	6
105	1761.8	2539	11
105	1829.3	2539	11
105	1896.8	2539	8
105	1964.3	2539	12
105	2031.8	2539	17
105	2099.3	2539	19
105	2166.8	2539	32
105	2234.3	2539	23
105	2301.8	2539	26
105	2369.3	2539	21
105	2436.8	2539	12
105	2504.3	2539	8
105	2571.8	2539	4
105	445.6	2597.5	1
105	580.6	2597.5	1
105	715.6	2597.5	1
105	850.6	2597.5	1
105	918.1	2597.5	2
105	985.6	2597.5	2
105	1053.1	2597.5	4
105	1120.6	2597.5	8
105	1188.1	2597.5	11
105	1255.6	2597.5	10
105	1323.1	2597.5	7
105	1390.6	2597.5	18
105	1458.1	2597.5	17
105	1525.6	2597.5	8
105	1593.1	2597.5	7
105	1660.6	2597.5	4
105	1728.1	2597.5	13
105	1795.6	2597.5	11
105	1863.1	2597.5	11
105	1930.6	2597.5	13
105	1998.1	2597.5	21
105	2065.6	2597.5	14
105	2133.1	2597.5	23
105	2200.6	2597.5	31
105	2268.1	2597.5	23
105	2335.6	2597.5	28
105	2403.1	2597.5	17
105	2470.6	2597.5	10
105	2538.1	2597.5	9
105	2605.6	2597.5	1
105	479.3	2655.9	1
105	681.8	2655.9	1
105	816.8	2655.9	1
105	884.3	2655.9	2
105	951.8	2655.9	2
105	1019.3	2655.9	4
105	1086.8	2655.9	7
105	1154.3	2655.9	9
105	1221.8	2655.9	8
105	1289.3	2655.9	9
105	1356.8	2655.9	8
105	1424.3	2655.9	9
105	1491.8	2655.9	5
105	1559.3	2655.9	4
105	1626.8	2655.9	7
105	1694.3	2655.9	7
105	1761.8	2655.9	4
105	1829.3	2655.9	12
105	1896.8	2655.9	11
105	1964.3	2655.9	14
105	2031.8	2655.9	16
105	2099.3	2655.9	21
105	2166.8	2655.9	21
105	2234.3	2655.9	18
105	2301.8	2655.9	21
105	2369.3	2655.9	24
105	2436.8	2655.9	21
105	2504.3	2655.9	11
105	2571.8	2655.9	2
105	378.1	2714.4	1
105	445.6	2714.4	1
105	580.6	2714.4	2
105	715.6	2714.4	1
105	850.6	2714.4	2
105	918.1	2714.4	2
105	985.6	2714.4	4
105	1053.1	2714.4	3
105	1120.6	2714.4	6
105	1188.1	2714.4	2
105	1255.6	2714.4	10
105	1323.1	2714.4	16
105	1390.6	2714.4	14
105	1458.1	2714.4	9
105	1525.6	2714.4	7
105	1593.1	2714.4	4
105	1660.6	2714.4	6
105	1728.1	2714.4	2
105	1795.6	2714.4	4
105	1863.1	2714.4	4
105	1930.6	2714.4	10
105	1998.1	2714.4	10
105	2065.6	2714.4	11
105	2133.1	2714.4	15
105	2200.6	2714.4	13
105	2268.1	2714.4	14
105	2335.6	2714.4	23
105	2403.1	2714.4	23
105	2470.6	2714.4	16
105	2538.1	2714.4	7
105	2605.6	2714.4	3
105	276.8	2772.8	1
105	344.3	2772.8	1
105	411.8	2772.8	1
105	479.3	2772.8	1
105	681.8	2772.8	1
105	749.3	2772.8	1
105	816.8	2772.8	1
105	884.3	2772.8	2
105	951.8	2772.8	3
105	1019.3	2772.8	3
105	1086.8	2772.8	4
105	1154.3	2772.8	2
105	1221.8	2772.8	5
105	1289.3	2772.8	11
105	1356.8	2772.8	13
105	1424.3	2772.8	11
105	1491.8	2772.8	9
105	1559.3	2772.8	6
105	1626.8	2772.8	11
105	1694.3	2772.8	9
105	1761.8	2772.8	11
105	1829.3	2772.8	4
105	1896.8	2772.8	7
105	1964.3	2772.8	11
105	2031.8	2772.8	13
105	2099.3	2772.8	10
105	2166.8	2772.8	14
105	2234.3	2772.8	10
105	2301.8	2772.8	22
105	2369.3	2772.8	26
105	2436.8	2772.8	21
105	2504.3	2772.8	13
105	2571.8	2772.8	3
105	310.6	2831.3	1
105	378.1	2831.3	1
105	513.1	2831.3	1
105	648.1	2831.3	1
105	715.6	2831.3	2
105	850.6	2831.3	1
105	918.1	2831.3	3
105	985.6	2831.3	2
105	1053.1	2831.3	3
105	1120.6	2831.3	3
105	1188.1	2831.3	3
105	1255.6	2831.3	4
105	1323.1	2831.3	8
105	1390.6	2831.3	5
105	1458.1	2831.3	7
105	1525.6	2831.3	7
105	1593.1	2831.3	9
105	1660.6	2831.3	17
105	1728.1	2831.3	16
105	1795.6	2831.3	13
105	1863.1	2831.3	3
105	1930.6	2831.3	5
105	1998.1	2831.3	10
105	2065.6	2831.3	8
105	2133.1	2831.3	2
105	2200.6	2831.3	3
105	2268.1	2831.3	10
105	2335.6	2831.3	29
105	2403.1	2831.3	26
105	2470.6	2831.3	19
105	2538.1	2831.3	9
105	2605.6	2831.3	3
105	2673.1	2831.3	1
105	344.3	2889.8	1
105	411.8	2889.8	1
105	479.3	2889.8	2
105	546.8	2889.8	1
105	681.8	2889.8	2
105	749.3	2889.8	1
105	884.3	2889.8	4
105	951.8	2889.8	4
105	1019.3	2889.8	3
105	1086.8	2889.8	5
105	1154.3	2889.8	4
105	1221.8	2889.8	6
105	1289.3	2889.8	10
105	1356.8	2889.8	5
105	1424.3	2889.8	5
105	1491.8	2889.8	6
105	1559.3	2889.8	7
105	1626.8	2889.8	10
105	1694.3	2889.8	9
105	1761.8	2889.8	9
105	1829.3	2889.8	1
105	1896.8	2889.8	2
105	1964.3	2889.8	4
105	2031.8	2889.8	8
105	2099.3	2889.8	4
105	2234.3	2889.8	2
105	2301.8	2889.8	14
105	2369.3	2889.8	35
105	2436.8	2889.8	30
105	2504.3	2889.8	17
105	2571.8	2889.8	6
105	2639.3	2889.8	1
105	445.6	2948.2	1
105	513.1	2948.2	1
105	580.6	2948.2	2
105	648.1	2948.2	2
105	715.6	2948.2	2
105	783.1	2948.2	4
105	850.6	2948.2	3
105	918.1	2948.2	5
105	985.6	2948.2	6
105	1053.1	2948.2	7
105	1120.6	2948.2	4
105	1188.1	2948.2	5
105	1255.6	2948.2	10
105	1323.1	2948.2	5
105	1390.6	2948.2	6
105	1458.1	2948.2	8
105	1525.6	2948.2	4
105	1593.1	2948.2	7
105	1660.6	2948.2	10
105	1728.1	2948.2	11
105	1795.6	2948.2	6
105	1863.1	2948.2	6
105	1930.6	2948.2	7
105	1998.1	2948.2	4
105	2065.6	2948.2	4
105	2133.1	2948.2	1
105	2200.6	2948.2	3
105	2268.1	2948.2	7
105	2335.6	2948.2	17
105	2403.1	2948.2	31
105	2470.6	2948.2	32
105	2538.1	2948.2	8
105	2605.6	2948.2	3
105	2673.1	2948.2	1
105	479.3	3006.7	1
105	546.8	3006.7	2
105	614.3	3006.7	2
105	681.8	3006.7	4
105	749.3	3006.7	2
105	816.8	3006.7	3
105	884.3	3006.7	7
105	951.8	3006.7	5
105	1019.3	3006.7	5
105	1086.8	3006.7	7
105	1154.3	3006.7	3
105	1221.8	3006.7	6
105	1289.3	3006.7	18
105	1356.8	3006.7	13
105	1424.3	3006.7	3
105	1491.8	3006.7	1
105	1559.3	3006.7	2
105	1626.8	3006.7	5
105	1694.3	3006.7	6
105	1761.8	3006.7	4
105	1829.3	3006.7	17
105	1896.8	3006.7	13
105	1964.3	3006.7	13
105	2031.8	3006.7	4
105	2099.3	3006.7	1
105	2234.3	3006.7	5
105	2301.8	3006.7	11
105	2369.3	3006.7	19
105	2436.8	3006.7	24
105	2504.3	3006.7	19
105	2571.8	3006.7	3
105	2639.3	3006.7	3
105	513.1	3065.2	1
105	580.6	3065.2	1
105	648.1	3065.2	1
105	715.6	3065.2	3
105	783.1	3065.2	2
105	850.6	3065.2	2
105	918.1	3065.2	3
105	985.6	3065.2	7
105	1053.1	3065.2	10
105	1120.6	3065.2	7
105	1188.1	3065.2	7
105	1255.6	3065.2	9
105	1323.1	3065.2	17
105	1390.6	3065.2	14
105	1525.6	3065.2	1
105	1593.1	3065.2	2
105	1660.6	3065.2	6
105	1728.1	3065.2	6
105	1795.6	3065.2	7
105	1863.1	3065.2	14
105	1930.6	3065.2	27
105	1998.1	3065.2	8
105	2133.1	3065.2	2
105	2200.6	3065.2	1
105	2268.1	3065.2	2
105	2335.6	3065.2	13
105	2403.1	3065.2	14
105	2470.6	3065.2	22
105	2538.1	3065.2	10
105	2605.6	3065.2	3
105	2673.1	3065.2	1
105	749.3	3123.6	2
105	816.8	3123.6	2
105	884.3	3123.6	2
105	951.8	3123.6	7
105	1019.3	3123.6	8
105	1086.8	3123.6	14
105	1154.3	3123.6	10
105	1221.8	3123.6	7
105	1289.3	3123.6	14
105	1356.8	3123.6	14
105	1424.3	3123.6	1
105	1491.8	3123.6	1
105	1559.3	3123.6	1
105	1626.8	3123.6	2
105	1694.3	3123.6	3
105	1761.8	3123.6	9
105	1829.3	3123.6	14
105	1896.8	3123.6	18
105	1964.3	3123.6	19
105	2031.8	3123.6	3
105	2099.3	3123.6	4
105	2166.8	3123.6	4
105	2234.3	3123.6	7
105	2301.8	3123.6	16
105	2369.3	3123.6	13
105	2436.8	3123.6	16
105	2504.3	3123.6	8
105	2571.8	3123.6	5
105	2639.3	3123.6	2
105	2706.8	3123.6	2
105	783.1	3182.1	2
105	850.6	3182.1	3
105	918.1	3182.1	7
105	985.6	3182.1	8
105	1053.1	3182.1	16
105	1120.6	3182.1	11
105	1188.1	3182.1	14
105	1255.6	3182.1	12
105	1323.1	3182.1	8
105	1390.6	3182.1	2
105	1458.1	3182.1	1
105	1525.6	3182.1	2
105	1593.1	3182.1	3
105	1660.6	3182.1	5
105	1728.1	3182.1	10
105	1795.6	3182.1	14
105	1863.1	3182.1	18
105	1930.6	3182.1	20
105	1998.1	3182.1	11
105	2065.6	3182.1	9
105	2133.1	3182.1	14
105	2200.6	3182.1	12
105	2268.1	3182.1	21
105	2335.6	3182.1	17
105	2403.1	3182.1	15
105	2470.6	3182.1	13
105	2538.1	3182.1	4
105	2605.6	3182.1	4
105	2673.1	3182.1	1
105	816.8	3240.5	1
105	884.3	3240.5	4
105	951.8	3240.5	5
105	1019.3	3240.5	7
105	1086.8	3240.5	8
105	1154.3	3240.5	8
105	1221.8	3240.5	15
105	1289.3	3240.5	18
105	1356.8	3240.5	8
105	1424.3	3240.5	2
105	1491.8	3240.5	1
105	1559.3	3240.5	3
105	1626.8	3240.5	9
105	1694.3	3240.5	14
105	1761.8	3240.5	14
105	1829.3	3240.5	15
105	1896.8	3240.5	17
105	1964.3	3240.5	9
105	2031.8	3240.5	13
105	2099.3	3240.5	17
105	2166.8	3240.5	16
105	2234.3	3240.5	20
105	2301.8	3240.5	20
105	2369.3	3240.5	12
105	2436.8	3240.5	8
105	2504.3	3240.5	7
105	2571.8	3240.5	5
105	2639.3	3240.5	2
105	2706.8	3240.5	1
105	783.1	3299	1
105	850.6	3299	2
105	918.1	3299	6
105	985.6	3299	8
105	1053.1	3299	6
105	1120.6	3299	5
105	1188.1	3299	6
105	1255.6	3299	9
105	1323.1	3299	7
105	1390.6	3299	4
105	1458.1	3299	7
105	1525.6	3299	7
105	1593.1	3299	8
105	1660.6	3299	16
105	1728.1	3299	14
105	1795.6	3299	12
105	1863.1	3299	9
105	1930.6	3299	12
105	1998.1	3299	11
105	2065.6	3299	11
105	2133.1	3299	11
105	2200.6	3299	11
105	2268.1	3299	14
105	2335.6	3299	7
105	2403.1	3299	4
105	2470.6	3299	5
105	2538.1	3299	6
105	2605.6	3299	4
105	2673.1	3299	1
105	884.3	3357.4	3
105	951.8	3357.4	5
105	1019.3	3357.4	6
105	1086.8	3357.4	6
105	1154.3	3357.4	7
105	1221.8	3357.4	12
105	1289.3	3357.4	10
105	1356.8	3357.4	6
105	1424.3	3357.4	8
105	1491.8	3357.4	15
105	1559.3	3357.4	13
105	1626.8	3357.4	15
105	1694.3	3357.4	18
105	1761.8	3357.4	8
105	1829.3	3357.4	5
105	1896.8	3357.4	9
105	1964.3	3357.4	13
105	2031.8	3357.4	11
105	2099.3	3357.4	6
105	2166.8	3357.4	8
105	2234.3	3357.4	8
105	2301.8	3357.4	2
105	2369.3	3357.4	1
105	2436.8	3357.4	1
105	2504.3	3357.4	4
105	2571.8	3357.4	4
105	2639.3	3357.4	1
105	850.6	3415.9	1
105	918.1	3415.9	2
105	985.6	3415.9	4
105	1053.1	3415.9	8
105	1120.6	3415.9	4
105	1188.1	3415.9	5
105	1255.6	3415.9	11
105	1323.1	3415.9	8
105	1390.6	3415.9	5
105	1458.1	3415.9	6
105	1525.6	3415.9	6
105	1593.1	3415.9	11
105	1660.6	3415.9	13
105	1728.1	3415.9	12
105	1795.6	3415.9	5
105	1863.1	3415.9	8
105	1930.6	3415.9	13
105	1998.1	3415.9	15
105	2065.6	3415.9	8
105	2133.1	3415.9	3
105	2200.6	3415.9	1
105	2335.6	3415.9	1
105	2470.6	3415.9	3
105	2538.1	3415.9	4
105	2605.6	3415.9	1
105	884.3	3474.3	2
105	951.8	3474.3	1
105	1019.3	3474.3	1
105	1086.8	3474.3	4
105	1154.3	3474.3	5
105	1221.8	3474.3	2
105	1289.3	3474.3	7
105	1356.8	3474.3	9
105	1424.3	3474.3	4
105	1491.8	3474.3	4
105	1559.3	3474.3	13
105	1626.8	3474.3	11
105	1694.3	3474.3	11
105	1761.8	3474.3	9
105	1829.3	3474.3	6
105	1896.8	3474.3	10
105	1964.3	3474.3	16
105	2031.8	3474.3	9
105	2166.8	3474.3	1
105	2234.3	3474.3	1
105	2369.3	3474.3	1
105	2504.3	3474.3	2
105	2571.8	3474.3	2
105	850.6	3532.8	1
105	918.1	3532.8	2
105	1053.1	3532.8	2
105	1120.6	3532.8	3
105	1323.1	3532.8	5
105	1390.6	3532.8	8
105	1458.1	3532.8	4
105	1525.6	3532.8	9
105	1593.1	3532.8	12
105	1660.6	3532.8	7
105	1728.1	3532.8	7
105	1795.6	3532.8	6
105	1863.1	3532.8	7
105	1930.6	3532.8	8
105	1998.1	3532.8	10
105	2065.6	3532.8	3
105	2133.1	3532.8	1
105	2470.6	3532.8	1
105	2538.1	3532.8	2
105	884.3	3591.2	1
105	951.8	3591.2	2
105	1086.8	3591.2	2
105	1154.3	3591.2	3
105	1221.8	3591.2	2
105	1289.3	3591.2	2
105	1356.8	3591.2	4
105	1424.3	3591.2	5
105	1491.8	3591.2	9
105	1559.3	3591.2	10
105	1626.8	3591.2	10
105	1694.3	3591.2	10
105	1761.8	3591.2	7
105	1829.3	3591.2	7
105	1896.8	3591.2	7
105	1964.3	3591.2	5
105	2031.8	3591.2	4
105	2099.3	3591.2	5
105	2166.8	3591.2	1
105	2504.3	3591.2	2
105	2571.8	3591.2	1
105	918.1	3649.7	2
105	985.6	3649.7	3
105	1053.1	3649.7	1
105	1120.6	3649.7	3
105	1188.1	3649.7	3
105	1255.6	3649.7	3
105	1323.1	3649.7	3
105	1390.6	3649.7	4
105	1458.1	3649.7	5
105	1525.6	3649.7	5
105	1593.1	3649.7	8
105	1660.6	3649.7	9
105	1728.1	3649.7	8
105	1795.6	3649.7	7
105	1863.1	3649.7	9
105	1930.6	3649.7	4
105	1998.1	3649.7	3
105	2065.6	3649.7	2
105	2133.1	3649.7	2
105	2200.6	3649.7	1
105	2470.6	3649.7	3
105	2538.1	3649.7	1
105	1019.3	3708.2	2
105	1086.8	3708.2	1
105	1154.3	3708.2	1
105	1221.8	3708.2	3
105	1289.3	3708.2	1
105	1356.8	3708.2	3
105	1424.3	3708.2	3
105	1491.8	3708.2	1
105	1559.3	3708.2	1
105	1626.8	3708.2	3
105	1694.3	3708.2	7
105	1761.8	3708.2	4
105	1829.3	3708.2	3
105	1896.8	3708.2	2
105	2031.8	3708.2	1
105	2099.3	3708.2	1
105	2166.8	3708.2	3
105	2234.3	3708.2	1
105	2436.8	3708.2	4
105	2504.3	3708.2	1
105	1053.1	3766.6	1
105	1120.6	3766.6	1
105	1188.1	3766.6	2
105	1255.6	3766.6	1
105	1323.1	3766.6	1
105	1390.6	3766.6	2
105	1458.1	3766.6	3
105	1525.6	3766.6	3
105	1593.1	3766.6	4
105	1660.6	3766.6	4
105	1728.1	3766.6	4
105	1795.6	3766.6	2
105	1863.1	3766.6	1
105	1930.6	3766.6	1
105	2200.6	3766.6	1
105	2268.1	3766.6	2
105	2335.6	3766.6	3
105	2403.1	3766.6	4
105	2470.6	3766.6	1
105	1221.8	3825.1	1
105	1289.3	3825.1	1
105	1356.8	3825.1	1
105	1424.3	3825.1	2
105	1491.8	3825.1	2
105	1559.3	3825.1	4
105	1626.8	3825.1	4
105	1694.3	3825.1	3
105	1761.8	3825.1	4
105	1829.3	3825.1	3
105	1896.8	3825.1	2
105	1964.3	3825.1	2
105	2031.8	3825.1	2
105	2099.3	3825.1	1
105	2166.8	3825.1	1
105	2234.3	3825.1	2
105	2301.8	3825.1	4
105	2369.3	3825.1	1
105	2436.8	3825.1	1
105	2504.3	3825.1	1
105	1323.1	3883.5	1
105	1390.6	3883.5	1
105	1458.1	3883.5	1
105	1525.6	3883.5	1
105	1660.6	3883.5	1
105	1728.1	3883.5	2
105	1795.6	3883.5	1
105	1863.1	3883.5	2
105	1930.6	3883.5	1
105	1998.1	3883.5	1
105	2065.6	3883.5	1
105	2200.6	3883.5	1
105	2268.1	3883.5	2
105	2335.6	3883.5	1
105	2470.6	3883.5	1
105	2538.1	3883.5	1
105	1356.8	3942	1
105	1896.8	3942	1
105	1964.3	3942	1
105	2166.8	3942	1
105	2234.3	3942	1
105	2369.3	3942	1
105	2436.8	3942	1
105	2504.3	3942	1
105	2571.8	3942	1
105	1930.6	4000.4	1
105	1998.1	4000.4	1
105	2065.6	4000.4	1
105	2133.1	4000.4	1
105	2470.6	4000.4	1
105	2538.1	4000.4	1
105	2504.3	4058.9	1
105	2470.6	4117.4	1
105	2436.8	4175.8	1
109	243.1	259.2	2
109	310.6	259.2	2
109	378.1	259.2	1
109	445.6	259.2	1
109	513.1	259.2	1
109	648.1	259.2	1
109	715.6	259.2	1
109	783.1	259.2	1
109	850.6	259.2	2
109	1053.1	259.2	1
109	1120.6	259.2	1
109	1188.1	259.2	1
109	1255.6	259.2	1
109	1593.1	259.2	1
109	2335.6	259.2	1
109	2740.6	259.2	1
109	276.8	317.7	2
109	344.3	317.7	1
109	411.8	317.7	1
109	479.3	317.7	1
109	546.8	317.7	1
109	614.3	317.7	2
109	681.8	317.7	1
109	749.3	317.7	1
109	884.3	317.7	1
109	951.8	317.7	2
109	1289.3	317.7	1
109	1356.8	317.7	3
109	1424.3	317.7	2
109	1491.8	317.7	1
109	1559.3	317.7	1
109	1626.8	317.7	1
109	1694.3	317.7	1
109	1761.8	317.7	1
109	1896.8	317.7	1
109	2031.8	317.7	1
109	2099.3	317.7	2
109	2166.8	317.7	2
109	2234.3	317.7	1
109	2301.8	317.7	1
109	2369.3	317.7	1
109	2774.3	317.7	1
109	243.1	376.1	1
109	310.6	376.1	1
109	580.6	376.1	1
109	648.1	376.1	1
109	783.1	376.1	1
109	985.6	376.1	1
109	1120.6	376.1	1
109	1188.1	376.1	1
109	1255.6	376.1	1
109	1458.1	376.1	1
109	1795.6	376.1	2
109	1863.1	376.1	2
109	2065.6	376.1	1
109	2133.1	376.1	1
109	2200.6	376.1	1
109	2268.1	376.1	1
109	2808.1	376.1	1
109	209.3	434.6	1
109	276.8	434.6	2
109	546.8	434.6	1
109	614.3	434.6	3
109	681.8	434.6	3
109	749.3	434.6	2
109	816.8	434.6	1
109	884.3	434.6	2
109	951.8	434.6	3
109	1086.8	434.6	1
109	1154.3	434.6	2
109	1221.8	434.6	1
109	1289.3	434.6	1
109	1356.8	434.6	2
109	1491.8	434.6	1
109	1559.3	434.6	2
109	1626.8	434.6	1
109	1694.3	434.6	2
109	1761.8	434.6	3
109	1829.3	434.6	3
109	1964.3	434.6	1
109	2234.3	434.6	1
109	2301.8	434.6	1
109	2774.3	434.6	1
109	243.1	493.1	1
109	310.6	493.1	1
109	513.1	493.1	2
109	580.6	493.1	1
109	715.6	493.1	1
109	918.1	493.1	1
109	985.6	493.1	2
109	1053.1	493.1	2
109	1120.6	493.1	3
109	1188.1	493.1	2
109	1255.6	493.1	3
109	1323.1	493.1	1
109	1390.6	493.1	1
109	1458.1	493.1	3
109	1525.6	493.1	3
109	1593.1	493.1	2
109	1660.6	493.1	2
109	1728.1	493.1	1
109	1863.1	493.1	1
109	1930.6	493.1	1
109	1998.1	493.1	1
109	2133.1	493.1	1
109	2200.6	493.1	1
109	2268.1	493.1	1
109	2808.1	493.1	2
109	209.3	551.5	1
109	276.8	551.5	1
109	411.8	551.5	1
109	479.3	551.5	2
109	681.8	551.5	1
109	749.3	551.5	1
109	884.3	551.5	2
109	951.8	551.5	2
109	1019.3	551.5	3
109	1086.8	551.5	1
109	1221.8	551.5	1
109	1289.3	551.5	1
109	1356.8	551.5	2
109	1424.3	551.5	3
109	1491.8	551.5	5
109	1559.3	551.5	5
109	1626.8	551.5	2
109	1694.3	551.5	4
109	1761.8	551.5	3
109	1829.3	551.5	3
109	1896.8	551.5	3
109	1964.3	551.5	3
109	2234.3	551.5	1
109	2301.8	551.5	1
109	2706.8	551.5	1
109	2774.3	551.5	2
109	243.1	610	1
109	310.6	610	1
109	378.1	610	1
109	445.6	610	2
109	648.1	610	1
109	715.6	610	1
109	918.1	610	3
109	1120.6	610	1
109	1188.1	610	2
109	1255.6	610	1
109	1323.1	610	3
109	1390.6	610	3
109	1458.1	610	1
109	1525.6	610	2
109	1593.1	610	5
109	1660.6	610	2
109	1728.1	610	4
109	1795.6	610	1
109	1863.1	610	3
109	1930.6	610	2
109	1998.1	610	4
109	2065.6	610	3
109	2133.1	610	2
109	2268.1	610	1
109	2335.6	610	1
109	2403.1	610	1
109	2605.6	610	1
109	2673.1	610	2
109	2740.6	610	1
109	2808.1	610	1
109	344.3	668.4	1
109	411.8	668.4	2
109	479.3	668.4	1
109	546.8	668.4	2
109	614.3	668.4	1
109	681.8	668.4	3
109	749.3	668.4	1
109	816.8	668.4	1
109	884.3	668.4	2
109	951.8	668.4	2
109	1221.8	668.4	3
109	1289.3	668.4	4
109	1356.8	668.4	3
109	1424.3	668.4	6
109	1491.8	668.4	6
109	1559.3	668.4	7
109	1626.8	668.4	7
109	1694.3	668.4	4
109	1761.8	668.4	3
109	1829.3	668.4	1
109	1896.8	668.4	1
109	1964.3	668.4	1
109	2031.8	668.4	3
109	2099.3	668.4	5
109	2166.8	668.4	3
109	2234.3	668.4	1
109	2301.8	668.4	1
109	2369.3	668.4	1
109	2436.8	668.4	2
109	2504.3	668.4	1
109	2571.8	668.4	2
109	2639.3	668.4	4
109	2706.8	668.4	3
109	2841.8	668.4	1
109	310.6	726.9	2
109	378.1	726.9	3
109	513.1	726.9	1
109	580.6	726.9	1
109	715.6	726.9	1
109	783.1	726.9	1
109	850.6	726.9	4
109	918.1	726.9	3
109	985.6	726.9	5
109	1053.1	726.9	5
109	1120.6	726.9	5
109	1188.1	726.9	8
109	1255.6	726.9	3
109	1323.1	726.9	6
109	1390.6	726.9	6
109	1458.1	726.9	9
109	1525.6	726.9	7
109	1593.1	726.9	4
109	1660.6	726.9	6
109	1728.1	726.9	5
109	1795.6	726.9	3
109	1863.1	726.9	2
109	1930.6	726.9	3
109	1998.1	726.9	3
109	2065.6	726.9	5
109	2133.1	726.9	4
109	2200.6	726.9	2
109	2268.1	726.9	1
109	2335.6	726.9	1
109	2403.1	726.9	2
109	2538.1	726.9	1
109	2605.6	726.9	2
109	2673.1	726.9	1
109	2740.6	726.9	2
109	2808.1	726.9	1
109	276.8	785.3	1
109	344.3	785.3	1
109	411.8	785.3	3
109	546.8	785.3	3
109	681.8	785.3	2
109	749.3	785.3	1
109	816.8	785.3	3
109	884.3	785.3	2
109	951.8	785.3	4
109	1019.3	785.3	2
109	1086.8	785.3	12
109	1154.3	785.3	10
109	1221.8	785.3	6
109	1289.3	785.3	9
109	1356.8	785.3	10
109	1424.3	785.3	14
109	1491.8	785.3	11
109	1559.3	785.3	5
109	1626.8	785.3	8
109	1694.3	785.3	8
109	1761.8	785.3	7
109	1829.3	785.3	8
109	1896.8	785.3	9
109	1964.3	785.3	10
109	2031.8	785.3	8
109	2099.3	785.3	5
109	2166.8	785.3	6
109	2234.3	785.3	2
109	2301.8	785.3	1
109	2369.3	785.3	2
109	2436.8	785.3	1
109	2504.3	785.3	1
109	2571.8	785.3	1
109	2639.3	785.3	1
109	2774.3	785.3	2
109	310.6	843.8	1
109	445.6	843.8	1
109	513.1	843.8	1
109	580.6	843.8	3
109	715.6	843.8	1
109	783.1	843.8	2
109	850.6	843.8	6
109	918.1	843.8	6
109	985.6	843.8	4
109	1053.1	843.8	8
109	1120.6	843.8	15
109	1188.1	843.8	8
109	1255.6	843.8	12
109	1323.1	843.8	17
109	1390.6	843.8	16
109	1458.1	843.8	16
109	1525.6	843.8	16
109	1593.1	843.8	15
109	1660.6	843.8	13
109	1728.1	843.8	18
109	1795.6	843.8	13
109	1863.1	843.8	14
109	1930.6	843.8	10
109	1998.1	843.8	9
109	2065.6	843.8	6
109	2133.1	843.8	5
109	2200.6	843.8	3
109	2268.1	843.8	2
109	2335.6	843.8	2
109	2403.1	843.8	4
109	2470.6	843.8	2
109	2538.1	843.8	1
109	2673.1	843.8	1
109	2740.6	843.8	3
109	2808.1	843.8	1
109	276.8	902.2	2
109	344.3	902.2	1
109	411.8	902.2	1
109	546.8	902.2	1
109	614.3	902.2	2
109	681.8	902.2	1
109	749.3	902.2	4
109	816.8	902.2	4
109	884.3	902.2	12
109	951.8	902.2	8
109	1019.3	902.2	5
109	1086.8	902.2	11
109	1154.3	902.2	10
109	1221.8	902.2	16
109	1289.3	902.2	24
109	1356.8	902.2	16
109	1424.3	902.2	23
109	1491.8	902.2	21
[truncated: 170,518 more rows]
