# Supplementary material for: Two simple movement mechanisms for spatial division of labour in social insects
Source: Nat Commun. 2022 Nov 15;13:6985. doi: 10.1038/s41467-022-34706-7 (PMC9666475; doi:10.1038/s41467-022-34706-7)
Supplement: Supplementary file 5 — Source Data [file 41467_2022_34706_MOESM5_ESM.zip › source_data/Figure_1/Example_site-visit-network,Temnothorax,Colony_08,Ant_module_scores.csv]

Ant	Nursiness	Periphness	Intermedness	Foragness
0	0	0	0	1
1	0	0	0	1
100	0.00890207715133531	0.0682492581602374	0.919881305637982	0.0029673590504451
102	0	0.624629080118694	0.00445103857566766	0.370919881305638
105	0	0.596439169139466	0	0.403560830860534
109	0	0.621661721068249	0.00890207715133531	0.369436201780415
111	0	0.00148367952522255	0	0.998516320474777
112	0	0.0326409495548961	0	0.967359050445104
113	0.998516320474777	0.00148367952522255	0	0
114	1	0	0	0
117	1	0	0	0
118	0	0.072700296735905	0.919881305637982	0.00741839762611276
12	0	0.735905044510386	0.185459940652819	0.0786350148367952
120	0	0.0029673590504451	0	0.997032640949555
124	0.998516320474777	0.00148367952522255	0	0
126	0.449554896142433	0.0445103857566766	0.50593471810089	0
127	0	0	0	1
13	1	0	0	0
131	0	0.013353115727003	0	0.986646884272997
135	1	0	0	0
137	0	0	0	1
139	0	0.584569732937685	0	0.415430267062315
14	0	0.482195845697329	0	0.517804154302671
142	1	0	0	0
144	0.36646884272997	0.615727002967359	0.0178041543026706	0
147	1	0	0	0
148	0	0.256676557863501	0	0.743323442136498
15	0.771513353115727	0.00445103857566766	0.224035608308605	0
153	0.522255192878338	0.0504451038575668	0.427299703264095	0
156	0.491097922848665	0.0445103857566766	0.464391691394659	0
158	0	0	0	1
159	0.0029673590504451	0.0771513353115727	0.91839762611276	0.00148367952522255
161	0.663204747774481	0.189910979228487	0.146884272997033	0
17	0.998516320474777	0.00148367952522255	0	0
172	0	0	0	1
173	0.043026706231454	0.0652818991097923	0.891691394658754	0
174	0.200296735905045	0.775964391691395	0	0.0237388724035608
178	1	0	0	0
186	0	0.20919881305638	0.741839762611276	0.0489614243323442
19	0.998516320474777	0.00148367952522255	0	0
190	1	0	0	0
191	0	0.57566765578635	0	0.42433234421365
194	0	0.654302670623145	0.00890207715133531	0.336795252225519
196	1	0	0	0
2	0	0	0	1
20	1	0	0	0
202	1	0	0	0
206	0	0.636498516320475	0.00445103857566766	0.359050445103858
207	0.126112759643917	0.863501483679525	0.0103857566765579	0
209	0.817507418397626	0.0192878338278932	0.0964391691394659	0.0667655786350148
210	0	0.479228486646884	0	0.520771513353116
212	0.175074183976261	0.820474777448071	0.00445103857566766	0
215	0.718100890207715	0.0356083086053412	0.246290801186944	0
217	0.086053412462908	0.0608308605341246	0.853115727002967	0
218	0	0.919881305637982	0.0801186943620178	0
219	1	0	0	0
220	0	0.013353115727003	0	0.986646884272997
221	0	0.0326409495548961	0	0.967359050445104
227	0	0.661721068249258	0.00445103857566766	0.333827893175074
23	1	0	0	0
232	0.998516320474777	0.00148367952522255	0	0
24	0	0.572700296735905	0	0.427299703264095
242	0.562314540059347	0.249258160237389	0.188427299703264	0
244	0.00148367952522255	0.0712166172106825	0.91839762611276	0.00890207715133531
245	0.998516320474777	0.00148367952522255	0	0
25	0.583086053412463	0.00741839762611276	0.409495548961424	0
250	1	0	0	0
252	0.903560830860534	0.0964391691394659	0	0
255	0	0	0	1
26	1	0	0	0
260	0	0.0029673590504451	0	0.997032640949555
261	1	0	0	0
262	0	0	0	1
263	0.181008902077151	0.428783382789317	0	0.390207715133531
264	1	0	0	0
265	1	0	0	0
268	0.0967261904761905	0.90327380952381	0	0
27	0.798219584569733	0.086053412462908	0.115727002967359	0
278	0	0.670623145400593	0.00445103857566766	0.324925816023739
28	0	0.0029673590504451	0	0.997032640949555
289	0.00890207715133531	0.44213649851632	0.548961424332344	0
29	0	0.649851632047478	0.00890207715133531	0.341246290801187
294	1	0	0	0
296	0	0.261127596439169	0	0.738872403560831
298	0	0	0	1
30	0	0.0029673590504451	0	0.997032640949555
301	0.244807121661721	0.0237388724035608	0.731454005934718	0
305	0	0.707715133531157	0.182492581602374	0.109792284866469
311	0	0.00148367952522255	0	0.998516320474777
313	0.998516320474777	0.00148367952522255	0	0
318	0.0029673590504451	0.0756676557863502	0.91839762611276	0.0029673590504451
32	0.998516320474777	0.00148367952522255	0	0
320	0.470326409495549	0.167655786350148	0.362017804154303	0
324	0	0.00148367952522255	0	0.998516320474777
326	0	0	0	1
329	0.00741839762611276	0.390207715133531	0.602373887240356	0
332	1	0	0	0
334	0.00741839762611276	0.0697329376854599	0.919881305637982	0.0029673590504451
342	1	0	0	0
347	1	0	0	0
35	0	0	0	1
38	0	0.545994065281899	0.367952522255193	0.086053412462908
380	0.00741839762611276	0.0712166172106825	0.91839762611276	0.0029673590504451
387	0.857566765578635	0.0281899109792285	0.114243323442137	0
390	1	0	0	0
391	1	0	0	0
394	1	0	0	0
395	0.998516320474777	0.00148367952522255	0	0
397	1	0	0	0
398	0	0	0	1
4	1	0	0	0
40	0.888724035608309	0.111275964391691	0	0
400	0	0.612759643916914	0	0.387240356083086
42	0	0	0	1
43	0.998516320474777	0.00148367952522255	0	0
433	0.86646884272997	0.0712166172106825	0.0623145400593472	0
458	0.998516320474777	0.00148367952522255	0	0
475	0.00148367952522255	0.0741839762611276	0.91839762611276	0.00593471810089021
476	0	0.428783382789317	0	0.571216617210683
48	0.00148367952522255	0.893175074183976	0	0.105341246290801
49	0	0	0	1
492	0	0.0525525525525526	0.274774774774775	0.672672672672673
5	0.043026706231454	0.0623145400593472	0.894658753709199	0
50	0	0.413946587537092	0	0.586053412462908
502	0	0	0	1
507	0	0.250741839762611	0	0.749258160237389
509	0.013353115727003	0.0682492581602374	0.91839762611276	0
51	0	0.482195845697329	0	0.517804154302671
518	0.00445103857566766	0.0741839762611276	0.91839762611276	0.0029673590504451
52	0.00148367952522255	0.0697329376854599	0.919881305637982	0.00890207715133531
53	0.63353115727003	0.36646884272997	0	0
530	0	0.246290801186944	0	0.753709198813056
534	0	0	0	1
538	0	0.873887240356083	0	0.126112759643917
54	0.256676557863501	0.734421364985163	0.00890207715133531	0
540	0.998516320474777	0.00148367952522255	0	0
549	0	0.593471810089021	0	0.406528189910979
55	0.93620178041543	0.0637982195845697	0	0
552	0	0.551928783382789	0	0.448071216617211
556	0	0.00148367952522255	0	0.998516320474777
560	1	0	0	0
564	0	0	0	1
57	0.998516320474777	0.00148367952522255	0	0
575	0.00148367952522255	0.0979228486646884	0.899109792284866	0.00148367952522255
576	0.00890207715133531	0.0682492581602374	0.919881305637982	0.0029673590504451
580	0	0.00148367952522255	0	0.998516320474777
59	1	0	0	0
592	0.00445103857566766	0.397626112759644	0.597922848664688	0
593	0	0	0	1
599	0.00148367952522255	0.502967359050445	0.495548961424332	0
6	0.998516320474777	0.00148367952522255	0	0
600	1	0	0	0
604	1	0	0	0
607	1	0	0	0
610	0.906528189910979	0.0934718100890208	0	0
614	0	0.0326409495548961	0	0.967359050445104
62	0.998516320474777	0.00148367952522255	0	0
620	1	0	0	0
621	0	0	0	1
63	0	0.103857566765579	0	0.896142433234421
632	0	0.3486646884273	0.64540059347181	0.00593471810089021
635	0	0	0	1
64	1	0	0	0
646	0.0118694362017804	0.0697329376854599	0.91839762611276	0
65	1	0	0	0
650	0	0.449554896142433	0	0.550445103857567
66	0	0	0	1
663	0	0.795252225519288	0.00445103857566766	0.200296735905045
665	1	0	0	0
673	0	0.408011869436202	0.0637982195845697	0.528189910979229
68	1	0	0	0
7	0	0	0	1
70	1	0	0	0
71	0.565281899109792	0.0905044510385757	0.344213649851632	0
72	0	0.00148367952522255	0	0.998516320474777
73	1	0	0	0
74	1	0	0	0
740	0	0	0	1
76	1	0	0	0
80	0	0.013353115727003	0	0.986646884272997
82	1	0	0	0
838	0.998516320474777	0.00148367952522255	0	0
85	0	0.486646884272997	0	0.513353115727003
9	0	0.00148367952522255	0	0.998516320474777
91	0.00741839762611276	0.0712166172106825	0.91839762611276	0.0029673590504451
929	0	0.00148367952522255	0	0.998516320474777
954	1	0	0	0
96	0.596439169139466	0.0697329376854599	0.333827893175074	0
97	0.998516320474777	0.00148367952522255	0	0
98	0.00148367952522255	0.0771513353115727	0.91839762611276	0.0029673590504451
99	0	0.597922848664688	0	0.402077151335312
