# Supplementary material for: Two simple movement mechanisms for spatial division of labour in social insects
Source: Nat Commun. 2022 Nov 15;13:6985. doi: 10.1038/s41467-022-34706-7 (PMC9666475; doi:10.1038/s41467-022-34706-7)
Supplement: Supplementary file 5 — Source Data [file 41467_2022_34706_MOESM5_ESM.zip › source_data/Figure_1/Example_site-visit-network,Temnothorax,Colony_08,Site_module_scores.csv]

x	y	Nursiness	Periphness	Intermedness	Foragness	Typical_visiting_ant_entropy
1014.7	1007.4	1	0	0	0	0.50137525387058
1014.7	1085.4	1	0	0	0	0.759442764199666
1014.7	1163.3	1	0	0	0	0.6915768836004
1014.7	1241.2	1	0	0	0	0.701324193234132
1014.7	1319.2	1	0	0	0	0.757704839735077
1014.7	1397.2	0.998516320474777	0.00148367952522255	0	0	0.00439123314741209
1014.7	1475.1	1	0	0	0	0.620076856345594
1014.7	1553	1	0	0	0	0.681736572080647
1014.7	1631	1	0	0	0	0.735640140401129
1014.7	1864.8	0.998516320474777	0.00148367952522255	0	0	0.518326492124403
1014.7	1942.7	0.998516320474777	0.00148367952522255	0	0	0.602818573792814
1014.7	2020.7	1	0	0	0	0.846239236571911
1014.7	2098.6	0.867952522255193	0.0029673590504451	0.129080118694362	0	0.889107114409913
1014.7	2176.6	0.729970326409496	0.0237388724035608	0.246290801186944	0	0.886923392723451
1014.7	2254.5	0.589020771513353	0.0178041543026706	0.393175074183976	0	0.869157619140688
1014.7	228	0	0.0029673590504451	0	0.997032640949555	0.521171858594669
1014.7	2410.4	0.0148367952522255	0.0667655786350148	0.916913946587537	0.00148367952522255	0.802493644576558
1014.7	2488.3	0	0.00890207715133531	0.249258160237389	0.741839762611276	0.841774889722007
1014.7	2566.3	0.00741839762611276	0.0712166172106825	0.91839762611276	0.0029673590504451	0.823753590459874
1014.7	2644.2	0.115727002967359	0.0608308605341246	0.823442136498516	0	0.908071312643687
1014.7	2722.2	1	0	0	0	0.459147917027245
1014.7	2800.1	0.00890207715133531	0.0697329376854599	0.91839762611276	0.0029673590504451	0.807664861157909
1014.7	2878.1	0.0459940652818991	0.0652818991097923	0.888724035608309	0	0.83016881096074
1014.7	2956	0.0400593471810089	0.0949554896142433	0.864985163204748	0	0.919036307709504
1014.7	3033.9	0.00890207715133531	0.0682492581602374	0.919881305637982	0.0029673590504451	0.869797919128957
1014.7	305.9	0	0.0029673590504451	0	0.997032640949555	0.72082336873252
1014.7	3111.9	0.00890207715133531	0.0682492581602374	0.919881305637982	0.0029673590504451	0.91552020742374
1014.7	3267.8	0.00741839762611276	0.0712166172106825	0.91839762611276	0.0029673590504451	0.870348590340909
1014.7	3345.7	0.013353115727003	0.0682492581602374	0.91839762611276	0	0.885421479297253
1014.7	3423.7	0.0237388724035608	0.0623145400593472	0.913946587537092	0	0.893135742036054
1014.7	3501.6	0.0118694362017804	0.0682492581602374	0.91839762611276	0.00148367952522255	0.904456010425768
1014.7	3579.5	0.013353115727003	0.0682492581602374	0.91839762611276	0	0.921141117694894
1014.7	3657.5	0.013353115727003	0.0682492581602374	0.91839762611276	0	0.912015656344374
1014.7	3735.4	0.00741839762611276	0.0712166172106825	0.91839762611276	0.0029673590504451	0.922564169290362
1014.7	3813.3	0.00890207715133531	0.0697329376854599	0.91839762611276	0.0029673590504451	0.960096273410579
1014.7	383.9	0	0.120178041543027	0	0.879821958456973	0.799961718967472
1014.7	3891.3	0.00593471810089021	0.072700296735905	0.91839762611276	0.0029673590504451	0.980687586302178
1014.7	3969.2	0.00445103857566766	0.0741839762611276	0.91839762611276	0.0029673590504451	0.972007757841671
1014.7	4047.2	0.00148367952522255	0.0919881305637982	0.902077151335312	0.00445103857566766	0.988746573809492
1014.7	4125.1	0	0.212166172106825	0.781899109792285	0.00593471810089021	0.984074363125068
1014.7	4203.1	0	0.597922848664688	0.0415430267062315	0.36053412462908	0.969091938059769
1014.7	4281	0	0.621661721068249	0.0029673590504451	0.375370919881306	0.923652313522338
1014.7	4358.9	0	0.00148367952522255	0	0.998516320474777	0.786462061353583
1014.7	4436.9	0	0	0	1	0.592566355068262
1014.7	461.8	0	0.479228486646884	0	0.520771513353116	0.886685523810064
1014.7	539.8	0	0.606824925816024	0	0.393175074183976	0.953330803709035
1014.7	617.7	0.150297619047619	0.849702380952381	0	0	0.956282704059398
1014.7	695.7	0.943620178041543	0.056379821958457	0	0	0.908630283139957
1014.7	773.6	0.998516320474777	0.00148367952522255	0	0	0.793988817137902
1014.7	851.5	0.955489614243323	0.0445103857566766	0	0	0.868675500290578
1014.7	929.5	1	0	0	0	0.763489834187024
1037.2	1046.4	1	0	0	0	0.56645981150393
1037.2	1124.3	1	0	0	0	0.687803145646922
1037.2	1202.3	1	0	0	0	0.681690416611691
1037.2	1280.2	1	0	0	0	0.730144043384617
1037.2	1358.2	1	0	0	0	0.825900882730122
1037.2	1436.1	1	0	0	0	0.633168105450656
1037.2	1514	1	0	0	0	0.673216137921571
1037.2	1592	1	0	0	0	0.667621464374158
1037.2	1669.9	1	0	0	0	0.756746496254998
1037.2	1825.8	0.998516320474777	0.00148367952522255	0	0	0.00804022926100089
1037.2	189	0	0.636498516320475	0.00445103857566766	0.359050445103858	0.4901024594263
1037.2	1903.8	0.998516320474777	0.00148367952522255	0	0	0.649052895426415
1037.2	1981.7	1	0	0	0	0.213040133394504
1037.2	2059.7	1	0	0	0	0.841321576232487
1037.2	2137.6	0.998516320474777	0	0.00148367952522255	0	0.846404293076504
1037.2	2215.5	0.732937685459941	0.0118694362017804	0.255192878338279	0	0.866841452865535
1037.2	2371.4	0.77893175074184	0.00445103857566766	0.216617210682493	0	0.720237560727656
1037.2	2527.3	0.00148367952522255	0.0712166172106825	0.91839762611276	0.00890207715133531	0.921812409650875
1037.2	2605.2	0.0163204747774481	0.0712166172106825	0.903560830860534	0.00890207715133531	0.763005028081357
1037.2	267	0	0.013353115727003	0	0.986646884272997	0.686459258571749
1037.2	2683.2	1	0	0	0	0
1037.2	2761.1	0.0103857566765579	0.0682492581602374	0.91839762611276	0.0029673590504451	0.812928802680739
1037.2	2839.1	0.043026706231454	0.0652818991097923	0.891691394658754	0	0.829613687391448
1037.2	2917	0.0252225519287834	0.0652818991097923	0.906528189910979	0.0029673590504451	0.863016040171835
1037.2	2994.9	0.0237388724035608	0.0652818991097923	0.910979228486647	0	0.895800401049803
1037.2	3072.9	0.0103857566765579	0.0682492581602374	0.919881305637982	0.00148367952522255	0.886138670140013
1037.2	3306.7	0.013353115727003	0.0682492581602374	0.91839762611276	0	0.844052058585285
1037.2	3384.7	0.0192878338278932	0.0637982195845697	0.916913946587537	0	0.878057402351549
1037.2	344.9	0	0.0326409495548961	0	0.967359050445104	0.780210862210831
1037.2	3462.6	0.013353115727003	0.0682492581602374	0.91839762611276	0	0.890046157056109
1037.2	3540.6	0.0103857566765579	0.0697329376854599	0.91839762611276	0.00148367952522255	0.903879859986038
1037.2	3618.5	0.0118694362017804	0.0682492581602374	0.91839762611276	0.00148367952522255	0.911081725000684
1037.2	3696.4	0.00741839762611276	0.0712166172106825	0.91839762611276	0.0029673590504451	0.905751257365131
1037.2	3774.4	0.0103857566765579	0.0697329376854599	0.91839762611276	0.00148367952522255	0.934092317897225
1037.2	3852.3	0.00890207715133531	0.0712166172106825	0.91839762611276	0.00148367952522255	0.97292612382699
1037.2	3930.3	0.00741839762611276	0.0712166172106825	0.91839762611276	0.0029673590504451	0.977958724291462
1037.2	4008.2	0.0029673590504451	0.0771513353115727	0.916913946587537	0.0029673590504451	0.979607615695763
1037.2	4086.2	0	0.253709198813056	0.740356083086053	0.00593471810089021	0.982133817265301
1037.2	4164.1	0	0.353115727002967	0.640949554896142	0.00593471810089021	0.98169108317145
1037.2	422.9	0	0.252225519287834	0	0.747774480712166	0.839312390265845
1037.2	4242	0	0.597922848664688	0	0.402077151335312	0.929538897537024
1037.2	4320	0	0.476261127596439	0	0.523738872403561	0.856023573596851
1037.2	4397.9	0	0.00148367952522255	0	0.998516320474777	0.697430328759139
1037.2	500.8	0	0.574183976261128	0	0.425816023738872	0.944684847876356
1037.2	578.8	0.087797619047619	0.907738095238095	0.00446428571428571	0	0.965713702374741
1037.2	656.7	0.888724035608309	0.111275964391691	0	0	0.913582751265601
1037.2	734.6	0.998516320474777	0.00148367952522255	0	0	0.800902157297557
1037.2	812.6	0.998516320474777	0.00148367952522255	0	0	0.781855280574643
1037.2	890.5	0.998516320474777	0.00148367952522255	0	0	0.78493529931358
1037.2	968.5	1	0	0	0	0.707910159837091
1059.7	1007.4	0.998516320474777	0.00148367952522255	0	0	0.555050386415843
1059.7	1085.4	1	0	0	0	0.762332989115096
1059.7	1163.3	1	0	0	0	0.686951405421706
1059.7	1241.2	1	0	0	0	0.622300511388545
1059.7	1319.2	1	0	0	0	0.73771480005877
1059.7	1397.2	1	0	0	0	0.7149189419255
1059.7	1475.1	1	0	0	0	0.583029101393722
1059.7	1553	1	0	0	0	0.68394389222164
1059.7	1631	1	0	0	0	0.718330278809629
1059.7	1708.9	0.244807121661721	0.0237388724035608	0.731454005934718	0	0.477570212041322
1059.7	1864.8	0.998516320474777	0.00148367952522255	0	0	0.53689907753738
1059.7	1942.7	0.998516320474777	0.00148367952522255	0	0	0.317751415497921
1059.7	2020.7	0.00741839762611276	0.0697329376854599	0.919881305637982	0.0029673590504451	0.228070604408946
1059.7	2098.6	0.989614243323442	0.00148367952522255	0.00890207715133531	0	0.87848225687045
1059.7	2176.6	0.762611275964392	0.0148367952522255	0.222551928783383	0	0.867568614552422
1059.7	2254.5	0.56379821958457	0.00741839762611276	0.428783382789317	0	0.815535088191474
1059.7	228	0	0.0029673590504451	0	0.997032640949555	0.467563113715938
1059.7	2410.4	0.724035608308605	0.00593471810089021	0.270029673590504	0	0.786750365283916
1059.7	2488.3	0.00148367952522255	0.0712166172106825	0.91839762611276	0.00890207715133531	0.852412599561716
1059.7	2566.3	0.043026706231454	0.0652818991097923	0.891691394658754	0	0.572311012556883
1059.7	2644.2	0.0637982195845697	0.0801186943620178	0.856083086053412	0	0.974476631695107
1059.7	2722.2	0	0	0	1	0
1059.7	2800.1	0.235905044510386	0.0608308605341246	0.70326409495549	0	0.716954540386408
1059.7	2878.1	0.043026706231454	0.0652818991097923	0.891691394658754	0	0.857437265730845
1059.7	2956	0.0118694362017804	0.0682492581602374	0.919881305637982	0	0.907932976427378
1059.7	3033.9	0.00890207715133531	0.0682492581602374	0.919881305637982	0.0029673590504451	0.874893224222468
1059.7	305.9	0	0.0326409495548961	0	0.967359050445104	0.758862593060604
1059.7	3111.9	0.00741839762611276	0.0697329376854599	0.919881305637982	0.0029673590504451	0.911598750162492
1059.7	3189.8	0.0029673590504451	0.0697329376854599	0.919881305637982	0.00741839762611276	0.231514979057433
1059.7	3267.8	0.013353115727003	0.0682492581602374	0.91839762611276	0	0.862319547033698
1059.7	3345.7	0.013353115727003	0.0682492581602374	0.91839762611276	0	0.869486184434711
1059.7	3423.7	0.013353115727003	0.0682492581602374	0.91839762611276	0	0.870108507734442
1059.7	3501.6	0.013353115727003	0.0682492581602374	0.91839762611276	0	0.900048892010071
1059.7	3579.5	0.00890207715133531	0.0712166172106825	0.91839762611276	0.00148367952522255	0.91937131956152
1059.7	3657.5	0.00890207715133531	0.0712166172106825	0.91839762611276	0.00148367952522255	0.919374532994849
1059.7	3735.4	0.00741839762611276	0.0712166172106825	0.91839762611276	0.0029673590504451	0.935476500382456
1059.7	3813.3	0.0118694362017804	0.0697329376854599	0.91839762611276	0	0.953892063458608
1059.7	383.9	0	0.200296735905045	0	0.799703264094956	0.822367156244866
1059.7	3891.3	0.0103857566765579	0.0697329376854599	0.91839762611276	0.00148367952522255	0.976917557722627
1059.7	3969.2	0.00445103857566766	0.0741839762611276	0.91839762611276	0.0029673590504451	0.976759163841414
1059.7	4047.2	0.00148367952522255	0.225519287833828	0.768545994065282	0.00445103857566766	0.994309388688045
1059.7	4125.1	0	0.41839762611276	0.547477744807122	0.0341246290801187	0.979356635288483
1059.7	4203.1	0	0.627596439169139	0.0252225519287834	0.347181008902077	0.97048766385725
1059.7	4281	0	0.589020771513353	0	0.410979228486647	0.907941303800241
1059.7	4358.9	0	0.0029673590504451	0	0.997032640949555	0.788173271304643
1059.7	4436.9	0	0	0	1	0.664760630577939
1059.7	461.8	0	0.507418397626113	0	0.492581602373887	0.9202160704131
1059.7	539.8	0	0.967359050445104	0.0252225519287834	0.00741839762611276	0.980505357044901
1059.7	617.7	0.801186943620178	0.195845697329377	0.0029673590504451	0	0.934209071376391
1059.7	695.7	0.998516320474777	0.00148367952522255	0	0	0.829510700326535
1059.7	773.6	0.998516320474777	0.00148367952522255	0	0	0.7425859897003
1059.7	851.5	0.973293768545994	0.0267062314540059	0	0	0.740036000231866
1059.7	929.5	0.998516320474777	0.00148367952522255	0	0	0.818048391409224
1082.2	1046.4	1	0	0	0	0.628733502933172
1082.2	1124.3	1	0	0	0	0.702224307684152
1082.2	1202.3	1	0	0	0	0.640992417107825
1082.2	1280.2	1	0	0	0	0.659839541747636
1082.2	1358.2	1	0	0	0	0.70093407329712
1082.2	1436.1	1	0	0	0	0.565195593408828
1082.2	1514	1	0	0	0	0.605126228267908
1082.2	1592	1	0	0	0	0.628754670633705
1082.2	1669.9	1	0	0	0	0.85400091218739
1082.2	1825.8	1	0	0	0	0.689933408776838
1082.2	189	0	0	0	1	0
1082.2	1903.8	0.998516320474777	0.00148367952522255	0	0	0.728918748973049
1082.2	1981.7	1	0	0	0	0
1082.2	2059.7	0.976261127596439	0	0.0237388724035608	0	0.760417269871689
1082.2	2137.6	0.759643916913947	0.0029673590504451	0.237388724035608	0	0.843207912431593
1082.2	2215.5	0.725519287833828	0.00593471810089021	0.268545994065282	0	0.861992843968277
1082.2	2293.5	0.00741839762611276	0.0697329376854599	0.919881305637982	0.0029673590504451	0.527523481674849
1082.2	2371.4	0.768545994065282	0.00445103857566766	0.22700296735905	0	0.776623573679524
1082.2	2527.3	0.00890207715133531	0.0697329376854599	0.91839762611276	0.0029673590504451	0.786354684490166
1082.2	2605.2	0.826409495548961	0.0103857566765579	0.163204747774481	0	0.821032757646764
1082.2	267	0	0.0029673590504451	0	0.997032640949555	0.674474775122805
1082.2	2683.2	0.00741839762611276	0.0712166172106825	0.91839762611276	0.0029673590504451	0.230819218170542
1082.2	2761.1	0.971810089020771	0.0029673590504451	0.0252225519287834	0	0.777004580737092
1082.2	2839.1	0.043026706231454	0.0652818991097923	0.891691394658754	0	0.810267770381816
1082.2	2917	0.0118694362017804	0.0682492581602374	0.91839762611276	0.00148367952522255	0.885863130684103
1082.2	2994.9	0.0103857566765579	0.0682492581602374	0.919881305637982	0.00148367952522255	0.86482381141
1082.2	3072.9	0.0118694362017804	0.0682492581602374	0.919881305637982	0	0.869863623568068
1082.2	3150.8	0.00741839762611276	0.0712166172106825	0.91839762611276	0.0029673590504451	0.881252443512643
1082.2	3228.8	0.013353115727003	0.0682492581602374	0.91839762611276	0	0.867900474600488
1082.2	3306.7	0.013353115727003	0.0682492581602374	0.91839762611276	0	0.848481652429737
1082.2	3384.7	0.013353115727003	0.0682492581602374	0.91839762611276	0	0.887282510602052
1082.2	344.9	0	0.161721068249258	0	0.838278931750742	0.782010745886854
1082.2	3462.6	0.0118694362017804	0.0682492581602374	0.91839762611276	0.00148367952522255	0.865978977177294
1082.2	3540.6	0.013353115727003	0.0682492581602374	0.91839762611276	0	0.880970534778718
1082.2	3618.5	0.013353115727003	0.0682492581602374	0.91839762611276	0	0.910608288965593
1082.2	3696.4	0.00741839762611276	0.0712166172106825	0.91839762611276	0.0029673590504451	0.939716358897468
1082.2	3774.4	0.00741839762611276	0.0712166172106825	0.91839762611276	0.0029673590504451	0.958072529176278
1082.2	3852.3	0.0118694362017804	0.0697329376854599	0.91839762611276	0	0.971880756452683
1082.2	3930.3	0.0103857566765579	0.0697329376854599	0.91839762611276	0.00148367952522255	0.966677272497742
1082.2	4008.2	0.0029673590504451	0.13353115727003	0.86053412462908	0.0029673590504451	0.992195609404511
1082.2	4086.2	0	0.232937685459941	0.761127596439169	0.00593471810089021	0.984993350244374
1082.2	4164.1	0	0.367952522255193	0.626112759643917	0.00593471810089021	0.974428876102855
1082.2	422.9	0	0.212166172106825	0	0.787833827893175	0.892794289377314
1082.2	4242	0	0.623145400593472	0.00890207715133531	0.367952522255193	0.939596183827248
1082.2	4320	0	0.443620178041543	0	0.556379821958457	0.872122375316322
1082.2	4397.9	0	0	0	1	0.757328503808952
1082.2	500.8	0	0.508902077151335	0	0.491097922848665	0.953150983330291
1082.2	578.8	0.234421364985163	0.753709198813056	0.0118694362017804	0	0.973065525217772
1082.2	656.7	0.998516320474777	0.00148367952522255	0	0	0.851256261863664
1082.2	734.6	0.998516320474777	0.00148367952522255	0	0	0.735652024129448
1082.2	812.6	0.998516320474777	0.00148367952522255	0	0	0.619506536627505
1082.2	890.5	0.998516320474777	0.00148367952522255	0	0	0.812643035557584
1082.2	968.5	0.998516320474777	0.00148367952522255	0	0	0.503553218223568
1104.7	1007.4	0.998516320474777	0.00148367952522255	0	0	0.545497765157192
1104.7	1085.4	1	0	0	0	0.714376697687691
1104.7	1163.3	1	0	0	0	0.678367995311511
1104.7	1241.2	1	0	0	0	0.543874932749371
1104.7	1319.2	1	0	0	0	0.592208767950186
1104.7	1397.2	1	0	0	0	0.562051898185604
1104.7	1475.1	1	0	0	0	0.451420909120295
1104.7	1553	1	0	0	0	0.620877204947787
1104.7	1631	1	0	0	0	0.704671339699653
1104.7	1708.9	0.597922848664688	0.0103857566765579	0.391691394658754	0	0.903894709063073
1104.7	1786.8	1	0	0	0	0.690236471788557
1104.7	1864.8	1	0	0	0	0.556332091001967
1104.7	1942.7	1	0	0	0	0.00307218237251497
1104.7	2020.7	0.903560830860534	0.0964391691394659	0	0	0.788293103828288
1104.7	2098.6	0.673590504451039	0.00741839762611276	0.318991097922849	0	0.819946546975387
1104.7	2176.6	0.713649851632048	0.00741839762611276	0.27893175074184	0	0.850756618466971
1104.7	2254.5	0.0623145400593472	0.0534124629080119	0.884272997032641	0	0.915629710678911
1104.7	228	0	0.013353115727003	0	0.986646884272997	0.587567328590881
1104.7	2332.4	0.00890207715133531	0.0682492581602374	0.919881305637982	0.0029673590504451	0.783507652595357
1104.7	2410.4	0.0118694362017804	0.0682492581602374	0.91839762611276	0.00148367952522255	0.834149449374884
1104.7	2488.3	0.00148367952522255	0.0712166172106825	0.91839762611276	0.00890207715133531	0.83813099568797
1104.7	2566.3	0.0504451038575668	0.0652818991097923	0.884272997032641	0	0.7008849125859
1104.7	2644.2	0.997032640949555	0	0.0029673590504451	0	0.775786032861305
1104.7	2722.2	0.00741839762611276	0.0697329376854599	0.919881305637982	0.0029673590504451	0.821989912354027
1104.7	2800.1	0.875370919881306	0.0237388724035608	0.100890207715134	0	0.777910816237367
1104.7	2878.1	0.0459940652818991	0.0623145400593472	0.891691394658754	0	0.864457044784711
1104.7	2956	0.00890207715133531	0.0697329376854599	0.91839762611276	0.0029673590504451	0.912729793803878
1104.7	3033.9	0.0118694362017804	0.0682492581602374	0.919881305637982	0	0.852239387737371
1104.7	305.9	0	0.0415430267062315	0	0.958456973293769	0.759524586281457
1104.7	3111.9	0.0103857566765579	0.0697329376854599	0.91839762611276	0.00148367952522255	0.874342197596304
1104.7	3189.8	0.0118694362017804	0.0682492581602374	0.91839762611276	0.00148367952522255	0.902708551571383
1104.7	3267.8	0.0163204747774481	0.0682492581602374	0.915430267062315	0	0.88007057911944
1104.7	3345.7	0.0118694362017804	0.0697329376854599	0.91839762611276	0	0.896910270287305
1104.7	3423.7	0.013353115727003	0.0682492581602374	0.91839762611276	0	0.877785805206856
1104.7	3501.6	0.013353115727003	0.0682492581602374	0.91839762611276	0	0.860296126406478
1104.7	3579.5	0.0118694362017804	0.0697329376854599	0.91839762611276	0	0.913106427596285
1104.7	3657.5	0.0118694362017804	0.0697329376854599	0.91839762611276	0	0.903969136366133
1104.7	3735.4	0.00741839762611276	0.0712166172106825	0.91839762611276	0.0029673590504451	0.944615955197612
1104.7	3813.3	0.0118694362017804	0.0697329376854599	0.91839762611276	0	0.949018541106327
1104.7	383.9	0	0.228486646884273	0	0.771513353115727	0.851137814554426
1104.7	3891.3	0.0103857566765579	0.0697329376854599	0.91839762611276	0.00148367952522255	0.961908948609396
1104.7	3969.2	0.00741839762611276	0.0712166172106825	0.91839762611276	0.0029673590504451	0.968632048753789
1104.7	4047.2	0.0029673590504451	0.121661721068249	0.872403560830861	0.0029673590504451	0.990224974781902
1104.7	4125.1	0	0.350148367952522	0.643916913946588	0.00593471810089021	0.978935082745786
1104.7	4203.1	0	0.635014836795252	0.102373887240356	0.262611275964392	0.973347480022744
1104.7	4281	0	0.612759643916914	0	0.387240356083086	0.915400372064084
1104.7	4358.9	0	0.0029673590504451	0	0.997032640949555	0.825701130498712
1104.7	4436.9	0	0.00148367952522255	0	0.998516320474777	0.652403146987107
1104.7	461.8	0	0.384272997032641	0	0.615727002967359	0.932414420229249
1104.7	539.8	0	0.91839762611276	0.0548961424332344	0.0267062314540059	0.982529369119232
1104.7	617.7	0.998516320474777	0.00148367952522255	0	0	0.90034933932035
1104.7	695.7	1	0	0	0	0.780628681265327
1104.7	773.6	1	0	0	0	0.769007402567607
1104.7	851.5	0.998516320474777	0.00148367952522255	0	0	0.732734675208832
1104.7	929.5	0.998516320474777	0.00148367952522255	0	0	0.735163365632379
1127.2	1046.4	1	0	0	0	0.611118853425407
1127.2	1124.3	1	0	0	0	0.675529607772365
1127.2	1202.3	1	0	0	0	0.597383476319204
1127.2	1280.2	1	0	0	0	0.521899433292047
1127.2	1358.2	1	0	0	0	0.526058493579828
1127.2	1436.1	1	0	0	0	0.564968313355545
1127.2	1514	1	0	0	0	0.525585680834745
1127.2	1592	1	0	0	0	0.586562939873792
1127.2	1669.9	0.998516320474777	0	0.00148367952522255	0	0.812717165717891
1127.2	1747.9	1	0	0	0	0.648782874469003
1127.2	1825.8	1	0	0	0	0.517593530279329
1127.2	1903.8	1	0	0	0	0.607391969958509
1127.2	2059.7	1	0	0	0	0.666118049612088
1127.2	2137.6	0.685459940652819	0.00741839762611276	0.307121661721068	0	0.817393319639289
1127.2	2215.5	0.691394658753709	0.00741839762611276	0.301186943620178	0	0.858031079045355
1127.2	2293.5	0.013353115727003	0.0682492581602374	0.91839762611276	0	0.791510435499411
1127.2	2371.4	0.27893175074184	0.013353115727003	0.707715133531157	0	0.815446987588783
1127.2	2449.4	0.241839762611276	0.0237388724035608	0.734421364985163	0	0.81552947460713
1127.2	2527.3	0.0178041543026706	0.0667655786350148	0.915430267062315	0	0.790029021506555
1127.2	2605.2	1	0	0	0	0.730514213306276
1127.2	267	0	0.0029673590504451	0	0.997032640949555	0.657514469484796
1127.2	2683.2	0.072700296735905	0.0697329376854599	0.856083086053412	0.00148367952522255	0.805096618907676
1127.2	2761.1	0.0845697329376855	0.0652818991097923	0.850148367952522	0	0.774136523328738
1127.2	2839.1	0.0534124629080119	0.0623145400593472	0.884272997032641	0	0.837601487826342
1127.2	2917	0.072700296735905	0.0623145400593472	0.864985163204748	0	0.915533957655423
1127.2	2994.9	0.013353115727003	0.0682492581602374	0.91839762611276	0	0.887225934579756
1127.2	3072.9	0.013353115727003	0.0682492581602374	0.91839762611276	0	0.848311803543819
1127.2	3150.8	0.0118694362017804	0.0697329376854599	0.91839762611276	0	0.897023869311649
1127.2	3228.8	0.0178041543026706	0.0682492581602374	0.913946587537092	0	0.886099434247945
1127.2	3306.7	0.013353115727003	0.0682492581602374	0.91839762611276	0	0.900036852793012
1127.2	3384.7	0.013353115727003	0.0682492581602374	0.91839762611276	0	0.902592443041262
1127.2	344.9	0	0.246290801186944	0	0.753709198813056	0.832932919929305
1127.2	3462.6	0.0118694362017804	0.0682492581602374	0.91839762611276	0.00148367952522255	0.848527855037437
1127.2	3540.6	0.013353115727003	0.0682492581602374	0.91839762611276	0	0.904839985134518
1127.2	3618.5	0.529673590504451	0.0504451038575668	0.419881305637982	0	0.871779199047727
1127.2	3696.4	0.00741839762611276	0.0712166172106825	0.91839762611276	0.0029673590504451	0.931179531222569
1127.2	3774.4	0.00890207715133531	0.0697329376854599	0.91839762611276	0.0029673590504451	0.942755460301873
1127.2	3852.3	0.0118694362017804	0.0697329376854599	0.91839762611276	0	0.960444329442055
1127.2	3930.3	0.00890207715133531	0.0697329376854599	0.91839762611276	0.0029673590504451	0.973349714373489
1127.2	4008.2	0.0029673590504451	0.0756676557863502	0.91839762611276	0.0029673590504451	0.981298448279074
1127.2	4086.2	0	0.158753709198813	0.835311572700297	0.00593471810089021	0.986049814344489
1127.2	4164.1	0	0.34272997032641	0.6513353115727	0.00593471810089021	0.963858676143267
1127.2	422.9	0	0.264094955489614	0	0.735905044510386	0.899070259646817
1127.2	4242	0	0.615727002967359	0.0311572700296736	0.353115727002967	0.956001257649416
1127.2	4320	0	0.344213649851632	0	0.655786350148368	0.866519151490322
1127.2	4397.9	0	0	0	1	0.777040785213408
1127.2	500.8	0	0.510385756676558	0	0.489614243323442	0.963520745142158
1127.2	578.8	0.752225519287834	0.247774480712166	0	0	0.950400935257323
1127.2	656.7	0.998516320474777	0.00148367952522255	0	0	0.812462641121232
1127.2	734.6	1	0	0	0	0.81806684535727
1127.2	812.6	0.998516320474777	0.00148367952522255	0	0	0.714678239345297
1127.2	890.5	0.998516320474777	0.00148367952522255	0	0	0.782797865102566
1127.2	968.5	0.998516320474777	0.00148367952522255	0	0	0.65244797468499
1149.7	1007.4	1	0	0	0	0.607982185432184
1149.7	1085.4	1	0	0	0	0.673590755925626
1149.7	1163.3	1	0	0	0	0.678438440993309
1149.7	1241.2	1	0	0	0	0.504257168613782
1149.7	1319.2	1	0	0	0	0.559289253997479
1149.7	1397.2	1	0	0	0	0.628922295522419
1149.7	1475.1	1	0	0	0	0.565031320777811
1149.7	1553	1	0	0	0	0.571968234276623
1149.7	1631	1	0	0	0	0.580366672961553
1149.7	1708.9	1	0	0	0	0.452481107583949
1149.7	1786.8	1	0	0	0	0.517651187736698
1149.7	1864.8	1	0	0	0	0.495615119732246
1149.7	1942.7	1	0	0	0	0.758159505833896
1149.7	2020.7	1	0	0	0	0.677712795795111
1149.7	2098.6	0.72106824925816	0.00741839762611276	0.271513353115727	0	0.754579320980172
1149.7	2176.6	0.729970326409496	0.00593471810089021	0.264094955489614	0	0.828512216989966
1149.7	2254.5	0.27299703264095	0.0237388724035608	0.70326409495549	0	0.856305397910081
1149.7	228	0	0.0029673590504451	0	0.997032640949555	0.550219997584062
1149.7	2332.4	0.189910979228487	0.029673590504451	0.780415430267062	0	0.837482091930751
1149.7	2410.4	0.34272997032641	0.013353115727003	0.643916913946588	0	0.814876798585393
1149.7	2488.3	0.029673590504451	0.0652818991097923	0.905044510385757	0	0.807664676750718
1149.7	2566.3	0.850148367952522	0.0148367952522255	0.135014836795252	0	0.725491837358269
1149.7	2644.2	0.302670623145401	0.0637982195845697	0.63353115727003	0	0.796031510406873
1149.7	2722.2	0.00890207715133531	0.0682492581602374	0.919881305637982	0.0029673590504451	0.838394134861162
1149.7	2800.1	0.0192878338278932	0.0652818991097923	0.915430267062315	0	0.80901913170721
1149.7	2878.1	0.0489614243323442	0.0623145400593472	0.888724035608309	0	0.911657923684006
1149.7	3033.9	0.0118694362017804	0.0697329376854599	0.91839762611276	0	0.845795480878005
1149.7	305.9	0	0.0326409495548961	0	0.967359050445104	0.782293141723619
1149.7	3111.9	0.013353115727003	0.0682492581602374	0.91839762611276	0	0.8740412897654
1149.7	3189.8	0.0163204747774481	0.0682492581602374	0.915430267062315	0	0.920080826436148
1149.7	3267.8	0.0163204747774481	0.0652818991097923	0.91839762611276	0	0.915149123208464
1149.7	3345.7	0.00890207715133531	0.0712166172106825	0.91839762611276	0.00148367952522255	0.876995606573616
1149.7	3423.7	0.00741839762611276	0.0697329376854599	0.919881305637982	0.0029673590504451	0.845682918997603
1149.7	3501.6	0.013353115727003	0.0682492581602374	0.91839762611276	0	0.888702950410908
1149.7	3579.5	0.013353115727003	0.0682492581602374	0.91839762611276	0	0.908583666097147
1149.7	3657.5	0.00890207715133531	0.0712166172106825	0.91839762611276	0.00148367952522255	0.923143989484956
1149.7	3735.4	0.0118694362017804	0.0697329376854599	0.91839762611276	0	0.95084331762145
1149.7	3813.3	0.0103857566765579	0.0697329376854599	0.91839762611276	0.00148367952522255	0.958749867596024
1149.7	383.9	0	0.261127596439169	0	0.738872403560831	0.889455897746227
1149.7	3891.3	0.00890207715133531	0.0697329376854599	0.91839762611276	0.0029673590504451	0.962146630920328
1149.7	3969.2	0.00445103857566766	0.0741839762611276	0.91839762611276	0.0029673590504451	0.9748478100016
1149.7	4047.2	0.00445103857566766	0.0756676557863502	0.916913946587537	0.0029673590504451	0.981945010673193
1149.7	4125.1	0	0.344213649851632	0.649851632047478	0.00593471810089021	0.983764472928143
1149.7	4203.1	0	0.6513353115727	0.164688427299703	0.183976261127596	0.963042344916813
1149.7	4281	0	0.514836795252225	0	0.485163204747774	0.912489653815295
1149.7	4358.9	0	0.154302670623145	0	0.845697329376855	0.858469503254225
1149.7	4436.9	0	0.0118694362017804	0	0.98813056379822	0.758332834854478
1149.7	461.8	0	0.393175074183976	0	0.606824925816024	0.939547424897031
1149.7	539.8	0.0548961424332344	0.79080118694362	0.120178041543027	0.0341246290801187	0.977956537519812
1149.7	617.7	0.998516320474777	0.00148367952522255	0	0	0.914142443104762
1149.7	695.7	1	0	0	0	0.835712152813543
1149.7	773.6	1	0	0	0	0.711501418629887
1149.7	851.5	1	0	0	0	0.723904324118704
1149.7	929.5	0.998516320474777	0.00148367952522255	0	0	0.732640509962264
1172.2	1046.4	1	0	0	0	0.622408071715131
1172.2	1124.3	1	0	0	0	0.719852098597382
1172.2	1202.3	1	0	0	0	0.567323429346806
1172.2	1280.2	1	0	0	0	0.548138576149817
1172.2	1358.2	1	0	0	0	0.538503685696759
1172.2	1436.1	0	0	0	1	0
1172.2	1514	1	0	0	0	0.478382335049776
1172.2	1592	1	0	0	0	0.517777942016574
1172.2	1669.9	1	0	0	0	0.408193590320146
1172.2	1747.9	1	0	0	0	0.482281823033853
1172.2	1825.8	1	0	0	0	0.426917730874563
1172.2	189	0	0.449554896142433	0	0.550445103857567	0.496322508010349
1172.2	1903.8	1	0	0	0	0.54516364849262
1172.2	1981.7	1	0	0	0	0.619403542151379
1172.2	2059.7	0.985163204747775	0	0.0148367952522255	0	0.692023751835646
1172.2	2137.6	0.792284866468843	0.0029673590504451	0.204747774480712	0	0.781459948484051
1172.2	2215.5	0.802670623145401	0.00445103857566766	0.192878338278932	0	0.823904145286147
1172.2	2293.5	0.532640949554896	0.00890207715133531	0.458456973293769	0	0.851804886504709
1172.2	2371.4	0.679525222551929	0.00593471810089021	0.314540059347181	0	0.79549035828838
1172.2	2449.4	0.0504451038575668	0.0608308605341246	0.888724035608309	0	0.819303997855954
1172.2	2527.3	0.0356083086053412	0.0652818991097923	0.899109792284866	0	0.724592525664412
1172.2	2605.2	0.958456973293769	0.013353115727003	0.0281899109792285	0	0.660292089508087
1172.2	267	0	0.0029673590504451	0	0.997032640949555	0.681531629871778
1172.2	2683.2	0.728486646884273	0.00741839762611276	0.264094955489614	0	0.86385840453183
1172.2	2761.1	0.013353115727003	0.0682492581602374	0.91839762611276	0	0.851764100113043
1172.2	2839.1	0.0504451038575668	0.0623145400593472	0.887240356083086	0	0.850268093988492
1172.2	2994.9	0.00890207715133531	0.0682492581602374	0.919881305637982	0.0029673590504451	0.894178409871488
1172.2	3072.9	0.013353115727003	0.0682492581602374	0.91839762611276	0	0.85540146838393
1172.2	3150.8	0.013353115727003	0.0682492581602374	0.91839762611276	0	0.908756463487595
1172.2	3228.8	0.029673590504451	0.0682492581602374	0.902077151335312	0	0.923073911634927
1172.2	3306.7	0.00593471810089021	0.072700296735905	0.91839762611276	0.0029673590504451	0.920863426836717
1172.2	3384.7	0.0118694362017804	0.0697329376854599	0.91839762611276	0	0.873632557597615
1172.2	344.9	0	0.261127596439169	0	0.738872403560831	0.863504343215828
1172.2	3462.6	0.013353115727003	0.0682492581602374	0.91839762611276	0	0.882750967476222
1172.2	3540.6	0.072700296735905	0.0682492581602374	0.859050445103858	0	0.898786829442598
1172.2	3618.5	0.686943620178042	0.0474777448071217	0.265578635014837	0	0.894521599058639
1172.2	3696.4	0.00890207715133531	0.0712166172106825	0.91839762611276	0.00148367952522255	0.969868298469957
1172.2	3774.4	0.0118694362017804	0.0697329376854599	0.91839762611276	0	0.964990459392535
1172.2	3852.3	0.0029673590504451	0.0756676557863502	0.91839762611276	0.0029673590504451	0.966147256705609
1172.2	3930.3	0.00445103857566766	0.0741839762611276	0.91839762611276	0.0029673590504451	0.975097555420511
1172.2	4008.2	0.00593471810089021	0.086053412462908	0.906528189910979	0.00148367952522255	0.982599048400543
1172.2	4086.2	0.00148367952522255	0.255192878338279	0.738872403560831	0.00445103857566766	0.993225914474238
1172.2	4164.1	0	0.486646884272997	0.508902077151335	0.00445103857566766	0.978984878958312
1172.2	422.9	0	0.274480712166172	0	0.725519287833828	0.908062828153992
1172.2	4242	0	0.620178041543027	0.0118694362017804	0.367952522255193	0.934151651515831
1172.2	4320	0	0.445103857566766	0	0.554896142433234	0.87748740291492
1172.2	4397.9	0	0.00148367952522255	0	0.998516320474777	0.763184585142665
1172.2	500.8	0	0.577151335311573	0.00148367952522255	0.421364985163205	0.970135500200959
1172.2	578.8	0.758160237388724	0.237388724035608	0.00445103857566766	0	0.962551711071568
1172.2	656.7	0.998516320474777	0.00148367952522255	0	0	0.873025825005541
1172.2	734.6	0.998516320474777	0.00148367952522255	0	0	0.850788647128843
1172.2	812.6	1	0	0	0	0.553334108174069
1172.2	890.5	1	0	0	0	0.697537100424416
1172.2	968.5	0.998516320474777	0.00148367952522255	0	0	0.593673425934846
1194.7	1007.4	0.998516320474777	0.00148367952522255	0	0	0.57424439951779
1194.7	1085.4	1	0	0	0	0.613191376371541
1194.7	1163.3	1	0	0	0	0.703056913044803
1194.7	1241.2	1	0	0	0	0.53651255685132
1194.7	1319.2	1	0	0	0	0.424131239902688
1194.7	1397.2	1	0	0	0	0.198730914696863
1194.7	1475.1	1	0	0	0	0
1194.7	1553	1	0	0	0	0.424782402207043
1194.7	1631	1	0	0	0	0.475473284247386
1194.7	1708.9	1	0	0	0	0.385479692534259
1194.7	1786.8	1	0	0	0	0.396309692983446
1194.7	1864.8	1	0	0	0	0.441038953003153
1194.7	1942.7	1	0	0	0	0.497396232860458
1194.7	2020.7	1	0	0	0	0.61351694392286
1194.7	2098.6	0.955489614243323	0	0.0445103857566766	0	0.703940849654283
1194.7	2176.6	1	0	0	0	0.780933812769632
1194.7	2254.5	0.793768545994065	0.0029673590504451	0.20326409495549	0	0.808790860285607
1194.7	228	0	0.0029673590504451	0	0.997032640949555	0.55481300417452
1194.7	2332.4	0.816023738872404	0.0029673590504451	0.181008902077151	0	0.752533311738609
1194.7	2410.4	0.602373887240356	0.00741839762611276	0.390207715133531	0	0.793822834618948
1194.7	2488.3	0.0697329376854599	0.0578635014836795	0.872403560830861	0	0.72561346398332
1194.7	2566.3	0.0326409495548961	0.0652818991097923	0.902077151335312	0	0.695378224773282
1194.7	2644.2	1	0	0	0	0.766406168733269
1194.7	2722.2	0.508902077151335	0.056379821958457	0.434718100890208	0	0.797112757553122
1194.7	2800.1	0.013353115727003	0.0682492581602374	0.91839762611276	0	0.911203207290543
1194.7	2878.1	0.241839762611276	0.0608308605341246	0.697329376854599	0	0.853438347390912
1194.7	2956	0.491097922848665	0.0445103857566766	0.464391691394659	0	0.463574162862892
1194.7	3033.9	0.0192878338278932	0.0652818991097923	0.915430267062315	0	0.856073094649067
1194.7	305.9	0	0.0949554896142433	0	0.905044510385757	0.8088740764483
1194.7	3111.9	0.0222551928783383	0.0682492581602374	0.909495548961424	0	0.866293463846791
1194.7	3189.8	0.0103857566765579	0.0697329376854599	0.91839762611276	0.00148367952522255	0.916095725460665
1194.7	3267.8	0.0029673590504451	0.0771513353115727	0.91839762611276	0.00148367952522255	0.92941859495992
1194.7	3345.7	0.0103857566765579	0.0697329376854599	0.91839762611276	0.00148367952522255	0.864442835018383
1194.7	3423.7	0.0118694362017804	0.0697329376854599	0.91839762611276	0	0.867712005275494
1194.7	3501.6	0.0875370919881306	0.0637982195845697	0.8486646884273	0	0.895967255289174
1194.7	3579.5	0.910979228486647	0.0163204747774481	0.072700296735905	0	0.890685780251017
1194.7	3657.5	0.0637982195845697	0.0697329376854599	0.86646884272997	0	0.942353517812568
1194.7	3735.4	0.0103857566765579	0.0919881305637982	0.897626112759644	0	0.965876607259252
1194.7	3813.3	0.00741839762611276	0.0712166172106825	0.91839762611276	0.0029673590504451	0.965275949052359
1194.7	383.9	0	0.261127596439169	0	0.738872403560831	0.882112421290441
1194.7	3891.3	0.00593471810089021	0.072700296735905	0.91839762611276	0.0029673590504451	0.973802837682692
1194.7	3969.2	0.00741839762611276	0.0712166172106825	0.91839762611276	0.0029673590504451	0.971136673688307
1194.7	4047.2	0.0029673590504451	0.0816023738872404	0.912462908011869	0.0029673590504451	0.984344199376588
1194.7	4125.1	0	0.363501483679525	0.630563798219585	0.00593471810089021	0.982201249634948
1194.7	4203.1	0	0.661721068249258	0.268545994065282	0.0697329376854599	0.966944086970192
1194.7	4281	0	0.20919881305638	0	0.79080118694362	0.893080788268949
1194.7	4358.9	0	0.0326409495548961	0	0.967359050445104	0.85459770262384
1194.7	4436.9	0	0.00445103857566766	0	0.995548961424332	0.597494259926966
1194.7	461.8	0	0.440652818991098	0	0.559347181008902	0.949780125374528
1194.7	539.8	0.0252225519287834	0.836795252225519	0.00148367952522255	0.136498516320475	0.975760965970168
1194.7	617.7	0.952522255192878	0.0474777448071217	0	0	0.921660297934248
1194.7	695.7	0.998516320474777	0.00148367952522255	0	0	0.784729848933172
1194.7	773.6	0.998516320474777	0.00148367952522255	0	0	0.690985222784546
1194.7	851.5	1	0	0	0	0.635602925584022
1194.7	929.5	1	0	0	0	0.604579334087362
1217.2	1046.4	0.998516320474777	0.00148367952522255	0	0	0.469381605156539
1217.2	1124.3	1	0	0	0	0.69348731255963
1217.2	1202.3	1	0	0	0	0.610604912941697
1217.2	1280.2	1	0	0	0	0.532525295902871
1217.2	1358.2	1	0	0	0	0.26409974133606
1217.2	1514	1	0	0	0	0.380561964948485
1217.2	1592	1	0	0	0	0.450355694002445
1217.2	1669.9	1	0	0	0	0.492714867644981
1217.2	1747.9	1	0	0	0	0.370156493636059
1217.2	1825.8	1	0	0	0	0.431873513116954
1217.2	1903.8	1	0	0	0	0.388488461332715
1217.2	1981.7	1	0	0	0	0.53250359970284
1217.2	2059.7	1	0	0	0	0.596476008373354
1217.2	2137.6	1	0	0	0	0.749980108942697
1217.2	2215.5	0.913946587537092	0.00148367952522255	0.0845697329376855	0	0.800568682810589
1217.2	2293.5	0.805637982195846	0.0029673590504451	0.191394658753709	0	0.806855723611663
1217.2	2371.4	1	0	0	0	0.738197074790975
1217.2	2449.4	0.0445103857566766	0.0623145400593472	0.893175074183976	0	0.744673734452886
1217.2	2527.3	0.149851632047478	0.0519287833827893	0.798219584569733	0	0.690844680722444
1217.2	2605.2	0.043026706231454	0.0652818991097923	0.891691394658754	0	0.746445768144819
1217.2	267	0	0.0326409495548961	0	0.967359050445104	0.698815430048672
1217.2	2683.2	1	0	0	0	0.726012556032132
1217.2	2761.1	0.013353115727003	0.0682492581602374	0.91839762611276	0	0.904074830268278
1217.2	2839.1	0.0519287833827893	0.0623145400593472	0.885756676557863	0	0.867269096595857
1217.2	2917	1	0	0	0	0.744175743625824
1217.2	2994.9	0.043026706231454	0.0623145400593472	0.894658753709199	0	0.846719196275141
1217.2	3072.9	0.0237388724035608	0.0652818991097923	0.910979228486647	0	0.859390729729501
1217.2	3150.8	0.0118694362017804	0.0697329376854599	0.91839762611276	0	0.932609558188677
1217.2	3228.8	0.00445103857566766	0.0756676557863502	0.91839762611276	0.00148367952522255	0.84900165145601
1217.2	3306.7	0.0029673590504451	0.0771513353115727	0.91839762611276	0.00148367952522255	0.951241958262307
1217.2	3384.7	0.0118694362017804	0.0697329376854599	0.91839762611276	0	0.902128948918026
1217.2	344.9	0	0.255192878338279	0	0.744807121661721	0.85557528105349
1217.2	3462.6	0.0207715133531157	0.0682492581602374	0.910979228486647	0	0.899115879406129
1217.2	3540.6	0.658753709198813	0.0534124629080119	0.287833827893175	0	0.911863220855133
1217.2	3618.5	0.688427299703264	0.0178041543026706	0.293768545994065	0	0.89936224983733
1217.2	3696.4	0.0178041543026706	0.0801186943620178	0.902077151335312	0	0.961244907554676
1217.2	3774.4	0.00593471810089021	0.0905044510385757	0.902077151335312	0.00148367952522255	0.968976712131446
1217.2	3852.3	0.00741839762611276	0.0712166172106825	0.91839762611276	0.0029673590504451	0.952344166829044
1217.2	3930.3	0.0103857566765579	0.0741839762611276	0.915430267062315	0	0.969103893237536
1217.2	4008.2	0.0029673590504451	0.0756676557863502	0.91839762611276	0.0029673590504451	0.979900307062881
1217.2	4086.2	0.0029673590504451	0.243323442136499	0.750741839762611	0.0029673590504451	0.992522647475364
1217.2	4164.1	0	0.672106824925816	0.166172106824926	0.161721068249258	0.972897741071573
1217.2	422.9	0	0.437685459940653	0	0.562314540059347	0.895833768753541
1217.2	4242	0	0.620178041543027	0.00890207715133531	0.370919881305638	0.935639303375952
1217.2	4320	0	0.155786350148368	0	0.844213649851632	0.897341992718207
1217.2	4397.9	0	0.00445103857566766	0	0.995548961424332	0.846391000037467
1217.2	500.8	0	0.461424332344214	0	0.538575667655786	0.954454445857837
1217.2	578.8	0.954005934718101	0.0459940652818991	0	0	0.940801531390772
1217.2	656.7	1	0	0	0	0.673060506743267
1217.2	734.6	0.519287833827893	0.178041543026706	0	0.302670623145401	0.901700647858615
1217.2	812.6	1	0	0	0	0.722611104177938
1217.2	890.5	1	0	0	0	0.494678474773222
1217.2	968.5	0.998516320474777	0.00148367952522255	0	0	0.561757636330363
1239.7	1007.4	0.998516320474777	0.00148367952522255	0	0	0.577914043518303
1239.7	1085.4	1	0	0	0	0.676984190761127
1239.7	1163.3	1	0	0	0	0.664116293052356
1239.7	1241.2	1	0	0	0	0.646386137090471
1239.7	1319.2	1	0	0	0	0.343876379076655
1239.7	1397.2	1	0	0	0	0.248585480045761
1239.7	1553	1	0	0	0	0.405548387586911
1239.7	1631	1	0	0	0	0.42971343639991
1239.7	1708.9	1	0	0	0	0.413879194285225
1239.7	1786.8	1	0	0	0	0.380804500744873
1239.7	1864.8	1	0	0	0	0.411969018630958
1239.7	1942.7	1	0	0	0	0.351968393115502
1239.7	2020.7	1	0	0	0	0.549238966503022
1239.7	2098.6	1	0	0	0	0.68165842298039
1239.7	2176.6	1	0	0	0	0.775129263802684
1239.7	2254.5	1	0	0	0	0.775191553891221
1239.7	228	0	0.0148367952522255	0	0.985163204747775	0.590154165710385
1239.7	2332.4	1	0	0	0	0.767469120947748
1239.7	2410.4	1	0	0	0	0.767515538924982
1239.7	2488.3	0.176557863501484	0.0356083086053412	0.787833827893175	0	0.723835925756025
1239.7	2566.3	0.57566765578635	0.00890207715133531	0.415430267062315	0	0.753925172949478
1239.7	2644.2	0.991097922848665	0	0.00890207715133531	0	0.750850750270097
1239.7	2722.2	1	0	0	0	0.844632730626457
1239.7	2800.1	0.114243323442137	0.0608308605341246	0.824925816023739	0	0.887760095028335
1239.7	2878.1	0.761127596439169	0.0326409495548961	0.206231454005935	0	0.817681511824995
1239.7	2956	0.525222551928783	0.0504451038575668	0.42433234421365	0	0.787404214656199
1239.7	3033.9	0.0548961424332344	0.0608308605341246	0.884272997032641	0	0.83932291824981
1239.7	305.9	0	0.0326409495548961	0	0.967359050445104	0.815623662630686
1239.7	3111.9	0.0267062314540059	0.0652818991097923	0.908011869436202	0	0.888029296672024
1239.7	3189.8	0.013353115727003	0.0682492581602374	0.91839762611276	0	0.904256373334272
1239.7	3267.8	0.00741839762611276	0.072700296735905	0.91839762611276	0.00148367952522255	0.8269924892891
1239.7	3345.7	0.0103857566765579	0.0712166172106825	0.91839762611276	0	0.935084823258045
1239.7	3423.7	0.0178041543026706	0.0682492581602374	0.913946587537092	0	0.898400157453976
1239.7	3501.6	0.56973293768546	0.0504451038575668	0.379821958456973	0	0.890169296116604
1239.7	3579.5	0.989614243323442	0.0029673590504451	0.00741839762611276	0	0.879914384818447
1239.7	3657.5	0.0905044510385757	0.0652818991097923	0.844213649851632	0	0.92992113643725
1239.7	3735.4	0.00741839762611276	0.0712166172106825	0.91839762611276	0.0029673590504451	0.960471738311542
1239.7	3813.3	0.00741839762611276	0.0712166172106825	0.91839762611276	0.0029673590504451	0.943611331292699
1239.7	383.9	0	0.246290801186944	0	0.753709198813056	0.852445770618721
1239.7	3891.3	0.0103857566765579	0.0741839762611276	0.915430267062315	0	0.951766016909573
1239.7	3969.2	0.00445103857566766	0.0890207715133531	0.905044510385757	0.00148367952522255	0.97385879356535
1239.7	4047.2	0.0029673590504451	0.0756676557863502	0.91839762611276	0.0029673590504451	0.982644164219742
1239.7	4125.1	0	0.35459940652819	0.63946587537092	0.00593471810089021	0.977677332420487
1239.7	4203.1	0	0.63946587537092	0.029673590504451	0.330860534124629	0.965893867974806
1239.7	4281	0	0.526706231454006	0.0830860534124629	0.390207715133531	0.934558414943665
1239.7	4358.9	0	0.0326409495548961	0	0.967359050445104	0.835187513573323
1239.7	4436.9	0	0	0	1	0.745715190358168
1239.7	461.8	0	0.43026706231454	0	0.56973293768546	0.920899826084559
1239.7	539.8	0	0.758160237388724	0	0.241839762611276	0.967050233886245
1239.7	617.7	0.98813056379822	0.0118694362017804	0	0	0.890351923557223
1239.7	773.6	0.998516320474777	0.00148367952522255	0	0	0.785257239908956
1239.7	851.5	0.998516320474777	0.00148367952522255	0	0	0.492037958676921
1239.7	929.5	1	0	0	0	0.552545214427091
1262.2	1046.4	1	0	0	0	0.706699540399521
1262.2	1124.3	1	0	0	0	0.624171030551939
1262.2	1202.3	1	0	0	0	0.66612601499788
1262.2	1280.2	1	0	0	0	0.562924720647363
1262.2	1358.2	1	0	0	0	0.306204310265997
1262.2	1436.1	1	0	0	0	0.489739412548212
1262.2	1514	1	0	0	0	0.394163169061917
1262.2	1592	1	0	0	0	0.322287659698417
1262.2	1669.9	1	0	0	0	0.45365907877498
1262.2	1747.9	1	0	0	0	0.361840562509165
1262.2	1825.8	1	0	0	0	0.428481861659334
1262.2	1903.8	1	0	0	0	0.350385604809046
1262.2	1981.7	1	0	0	0	0.451241273612985
1262.2	2059.7	1	0	0	0	0.607972110345647
1262.2	2137.6	1	0	0	0	0.692339961691705
1262.2	2215.5	1	0	0	0	0.766206090865579
1262.2	2293.5	0.974777448071217	0.0252225519287834	0	0	0.834538993872104
1262.2	2371.4	1	0	0	0	0.640963383593844
1262.2	2449.4	0.577151335311573	0.0118694362017804	0.410979228486647	0	0.728363853505135
1262.2	2527.3	0.713649851632048	0.00741839762611276	0.27893175074184	0	0.709414952740455
1262.2	2605.2	0.63946587537092	0.00741839762611276	0.353115727002967	0	0.741135990180967
1262.2	267	0	0.253709198813056	0	0.746290801186944	0.776412800416815
1262.2	2683.2	1	0	0	0	0.773742347648007
1262.2	2761.1	1	0	0	0	0.858879190827273
1262.2	2839.1	0.98813056379822	0	0.0118694362017804	0	0.807015169182009
1262.2	2917	0.513353115727003	0.0504451038575668	0.43620178041543	0	0.797455098452731
1262.2	2994.9	0.314540059347181	0.0608308605341246	0.624629080118694	0	0.813859942074489
1262.2	3072.9	0.013353115727003	0.0682492581602374	0.91839762611276	0	0.867374618606553
1262.2	3150.8	0.0222551928783383	0.0682492581602374	0.909495548961424	0	0.898319202027899
1262.2	3228.8	0.0163204747774481	0.0697329376854599	0.913946587537092	0	0.924013633660163
1262.2	3306.7	0.0415430267062315	0.0667655786350148	0.891691394658754	0	0.899988146760606
1262.2	3384.7	0.00890207715133531	0.310089020771513	0.681008902077151	0	0.888559089417061
1262.2	344.9	0	0.249258160237389	0	0.750741839762611	0.828730997758595
1262.2	3462.6	0.520771513353116	0.0519287833827893	0.427299703264095	0	0.872519555529597
1262.2	3540.6	0.896142433234421	0.0326409495548961	0.0712166172106825	0	0.860023811408533
1262.2	3618.5	0.243323442136499	0.0534124629080119	0.70326409495549	0	0.902833606812333
1262.2	3696.4	0.0801186943620178	0.0786350148367952	0.841246290801187	0	0.901270974296069
1262.2	3774.4	0.00741839762611276	0.0712166172106825	0.91839762611276	0.0029673590504451	0.925218999493853
1262.2	3852.3	0.0103857566765579	0.072700296735905	0.916913946587537	0	0.931577999903228
1262.2	3930.3	0.00593471810089021	0.0756676557863502	0.916913946587537	0.00148367952522255	0.967733039076243
1262.2	4008.2	0.0029673590504451	0.0756676557863502	0.91839762611276	0.0029673590504451	0.980025765500091
1262.2	4086.2	0.0029673590504451	0.183976261127596	0.810089020771513	0.0029673590504451	0.987759531735323
1262.2	4164.1	0	0.351632047477745	0.643916913946588	0.00445103857566766	0.975717705425677
1262.2	422.9	0	0.397626112759644	0	0.602373887240356	0.887885093198773
1262.2	4242	0	0.623145400593472	0.00890207715133531	0.367952522255193	0.936212575495404
1262.2	4320	0	0.169139465875371	0	0.830860534124629	0.913737440735625
1262.2	4397.9	0	0	0	1	0.759201227520759
1262.2	500.8	0	0.543026706231454	0	0.456973293768546	0.958303276881853
1262.2	578.8	0.755192878338279	0.244807121661721	0	0	0.948914531900653
1262.2	656.7	0.979228486646884	0.0192878338278932	0.00148367952522255	0	0.926433375011019
1262.2	812.6	1	0	0	0	0.606399905008424
1262.2	890.5	1	0	0	0	0.522323133457267
1262.2	968.5	0.998516320474777	0.00148367952522255	0	0	0.658135528799539
1284.7	1007.4	0.998516320474777	0.00148367952522255	0	0	0.712825601975319
1284.7	1085.4	0.998516320474777	0.00148367952522255	0	0	0.734744985756031
1284.7	1163.3	1	0	0	0	0.68664797660372
1284.7	1241.2	1	0	0	0	0.733641227862864
1284.7	1319.2	1	0	0	0	0.501395727876479
1284.7	1397.2	1	0	0	0	0.420516541073762
1284.7	1475.1	1	0	0	0	0.505922537533413
1284.7	1553	1	0	0	0	0.344362593784829
1284.7	1631	1	0	0	0	0.405513313767481
1284.7	1708.9	1	0	0	0	0.506747395896981
1284.7	1786.8	1	0	0	0	0.353331815871437
1284.7	1864.8	1	0	0	0	0.415665273171774
1284.7	1942.7	1	0	0	0	0.36506387185217
1284.7	2020.7	1	0	0	0	0.539627623768612
1284.7	2098.6	1	0	0	0	0.658658600383895
1284.7	2176.6	1	0	0	0	0.766034906931372
1284.7	2254.5	1	0	0	0	0.796605621408633
1284.7	228	0	0.013353115727003	0	0.986646884272997	0.629020104929879
1284.7	2332.4	1	0	0	0	0.727775565642094
1284.7	2410.4	1	0	0	0	0.680827607915403
1284.7	2488.3	0.586053412462908	0.00741839762611276	0.406528189910979	0	0.707210026983905
1284.7	2566.3	1	0	0	0	0.670347308602395
1284.7	2644.2	1	0	0	0	0.741541997663035
1284.7	2722.2	1	0	0	0	0.798827098787442
1284.7	2800.1	1	0	0	0	0.765495697914431
1284.7	2878.1	0.890207715133531	0.00593471810089021	0.103857566765579	0	0.746863092237616
1284.7	2956	0.109792284866469	0.0608308605341246	0.829376854599407	0	0.830010505506033
1284.7	3033.9	0.363501483679525	0.0578635014836795	0.578635014836795	0	0.883368720717567
1284.7	305.9	0	0.330860534124629	0	0.669139465875371	0.840211672556345
1284.7	3111.9	0.013353115727003	0.0682492581602374	0.91839762611276	0	0.863481051143422
1284.7	3189.8	0.013353115727003	0.0682492581602374	0.91839762611276	0	0.871416637884911
1284.7	3267.8	0.043026706231454	0.0652818991097923	0.891691394658754	0	0.849540929697931
1284.7	3345.7	0.0103857566765579	0.21513353115727	0.774480712166172	0	0.905313765420462
1284.7	3423.7	0.289317507418398	0.0623145400593472	0.648367952522255	0	0.850699558097258
1284.7	3501.6	1	0	0	0	0.845348554370832
1284.7	3579.5	0.888724035608309	0.0103857566765579	0.100890207715134	0	0.848107340389305
1284.7	3657.5	0.308605341246291	0.0652818991097923	0.626112759643917	0	0.818579032818667
1284.7	3735.4	0.0118694362017804	0.0741839762611276	0.913946587537092	0	0.906765003475656
1284.7	3813.3	0.0118694362017804	0.0712166172106825	0.916913946587537	0	0.907292417202672
1284.7	383.9	0	0.335311572700297	0	0.664688427299703	0.880101076122303
1284.7	3891.3	0.0103857566765579	0.0741839762611276	0.915430267062315	0	0.936950644648166
1284.7	3969.2	0.00445103857566766	0.0816023738872404	0.912462908011869	0.00148367952522255	0.975615785298963
1284.7	4047.2	0.00445103857566766	0.0741839762611276	0.91839762611276	0.0029673590504451	0.974128644651445
1284.7	4125.1	0.00148367952522255	0.146884272997033	0.847181008902077	0.00445103857566766	0.979113677289212
1284.7	4203.1	0	0.686943620178042	0.20919881305638	0.103857566765579	0.969120012708605
1284.7	4281	0	0.514836795252225	0	0.485163204747774	0.918164446262059
1284.7	4358.9	0	0.0029673590504451	0	0.997032640949555	0.846846928101112
1284.7	4436.9	0	0	0	1	0.73843217666684
1284.7	461.8	0	0.498516320474777	0	0.501483679525223	0.936866930018529
1284.7	539.8	0.173590504451039	0.826409495548961	0	0	0.97328276272509
1284.7	617.7	0.945103857566766	0.0548961424332344	0	0	0.902234411464436
1284.7	773.6	0.998516320474777	0.00148367952522255	0	0	0.629908245031641
1284.7	851.5	1	0	0	0	0.516003000133412
1284.7	929.5	0.998516320474777	0.00148367952522255	0	0	0.560319038195918
1307.2	1046.4	0.998516320474777	0.00148367952522255	0	0	0.729941521977407
1307.2	1124.3	1	0	0	0	0.655908707528815
1307.2	1202.3	1	0	0	0	0.778986706111392
1307.2	1280.2	0.998516320474777	0.00148367952522255	0	0	0.795571300602193
1307.2	1358.2	0.741839762611276	0.0697329376854599	0.188427299703264	0	0.920633793230455
1307.2	1436.1	1	0	0	0	0.559291814135456
1307.2	1514	1	0	0	0	0.376518848633515
1307.2	1592	1	0	0	0	0.372523694252167
1307.2	1669.9	1	0	0	0	0.482591472735615
1307.2	1747.9	1	0	0	0	0.451214527210726
1307.2	1825.8	1	0	0	0	0.314487925995949
1307.2	1903.8	1	0	0	0	0.504078226805059
1307.2	1981.7	1	0	0	0	0.409474903123424
1307.2	2059.7	1	0	0	0	0.537284736226275
1307.2	2137.6	1	0	0	0	0.67374838447959
1307.2	2215.5	1	0	0	0	0.770353439843777
1307.2	2293.5	1	0	0	0	0.807990089170947
1307.2	2371.4	1	0	0	0	0.583697202224977
1307.2	2449.4	0.369436201780415	0.0118694362017804	0.618694362017804	0	0.75103906790353
1307.2	2527.3	0.816023738872404	0.00593471810089021	0.178041543026706	0	0.702137580704153
1307.2	2605.2	1	0	0	0	0.66908738015997
1307.2	267	0	0.0326409495548961	0	0.967359050445104	0.739818679626877
1307.2	2683.2	1	0	0	0	0.796573700392345
1307.2	2761.1	1	0	0	0	0.783674477994617
1307.2	2839.1	1	0	0	0	0.723441027465596
1307.2	2917	0.617210682492582	0.0445103857566766	0.338278931750742	0	0.76035698204271
1307.2	2994.9	0.103857566765579	0.0608308605341246	0.835311572700297	0	0.828456535056843
1307.2	3150.8	0.0118694362017804	0.0697329376854599	0.91839762611276	0	0.892911950491326
1307.2	3228.8	0.0222551928783383	0.0652818991097923	0.912462908011869	0	0.861695911026076
1307.2	3306.7	0.0356083086053412	0.0652818991097923	0.899109792284866	0	0.888958585477243
1307.2	3384.7	0.160237388724036	0.0623145400593472	0.777448071216617	0	0.847379371601018
1307.2	344.9	0	0.394658753709199	0	0.605341246290801	0.841658213323431
1307.2	3462.6	0.964391691394659	0.0029673590504451	0.0326409495548961	0	0.81127369765588
1307.2	3540.6	0.70919881305638	0.0385756676557863	0.252225519287834	0	0.847414307906528
1307.2	3618.5	0.253709198813056	0.0608308605341246	0.685459940652819	0	0.837909801917643
1307.2	3696.4	0.568249258160237	0.0697329376854599	0.362017804154303	0	0.817279170323038
1307.2	3774.4	0.0118694362017804	0.0964391691394659	0.891691394658754	0	0.940038392572696
1307.2	3852.3	0.0103857566765579	0.0712166172106825	0.91839762611276	0	0.932439566482219
1307.2	3930.3	0.0103857566765579	0.0712166172106825	0.91839762611276	0	0.964428009137835
1307.2	4008.2	0.00593471810089021	0.072700296735905	0.91839762611276	0.0029673590504451	0.969924240276095
1307.2	4086.2	0.0029673590504451	0.0756676557863502	0.91839762611276	0.0029673590504451	0.983191193062614
1307.2	4164.1	0	0.350148367952522	0.64540059347181	0.00445103857566766	0.983201345962528
1307.2	422.9	0	0.43026706231454	0	0.56973293768546	0.918724505295882
1307.2	4242	0	0.621661721068249	0.0118694362017804	0.36646884272997	0.945931979664623
1307.2	4320	0	0.114243323442137	0	0.885756676557863	0.890880839471959
1307.2	4397.9	0	0	0	1	0.782083404709957
1307.2	500.8	0	0.686943620178042	0	0.313056379821958	0.967532812424553
1307.2	578.8	0.532640949554896	0.467359050445104	0	0	0.965719326569809
1307.2	656.7	0.997032640949555	0.0029673590504451	0	0	0.852651775886524
1307.2	734.6	0.629080118694362	0.370919881305638	0	0	0.740637205629961
1307.2	812.6	1	0	0	0	0.607198237536007
1307.2	890.5	1	0	0	0	0.578411764301347
1307.2	968.5	0.998516320474777	0.00148367952522255	0	0	0.621867249632602
1329.7	1007.4	0.998516320474777	0.00148367952522255	0	0	0.681009137752763
1329.7	1085.4	0.998516320474777	0.00148367952522255	0	0	0.671017095361341
1329.7	1163.3	1	0	0	0	0.662519954076968
1329.7	1241.2	0.998516320474777	0.00148367952522255	0	0	0.52411769625804
1329.7	1397.2	0.961424332344214	0.0163204747774481	0.0222551928783383	0	0.756780844154047
1329.7	1475.1	1	0	0	0	0.472393112957494
1329.7	1553	1	0	0	0	0.387918840336149
1329.7	1631	1	0	0	0	0.421361824134479
1329.7	1708.9	1	0	0	0	0.499258029986082
1329.7	1786.8	1	0	0	0	0.358489000317093
1329.7	1864.8	1	0	0	0	0.429781434083425
1329.7	1942.7	1	0	0	0	0.388141081421734
1329.7	2020.7	1	0	0	0	0.456816427471353
1329.7	2098.6	1	0	0	0	0.602861894028089
1329.7	2176.6	1	0	0	0	0.662880533225279
1329.7	2254.5	1	0	0	0	0.775962540934218
1329.7	228	0	0.013353115727003	0	0.986646884272997	0.636759719193074
1329.7	2332.4	1	0	0	0	0.589989613360047
1329.7	2410.4	1	0	0	0	0.610565049372234
1329.7	2488.3	0.908011869436202	0.00148367952522255	0.0905044510385757	0	0.647004340658953
1329.7	2566.3	0.93620178041543	0.00445103857566766	0.0593471810089021	0	0.691123791403876
1329.7	2644.2	1	0	0	0	0.710620707766036
1329.7	2722.2	1	0	0	0	0.780722104650167
1329.7	2800.1	1	0	0	0	0.708922311231495
1329.7	2878.1	0.916913946587537	0.0029673590504451	0.0801186943620178	0	0.755166790399692
1329.7	2956	0.454005934718101	0.0578635014836795	0.48813056379822	0	0.781280486954599
1329.7	305.9	0	0.422848664688427	0	0.577151335311573	0.83457548060578
1329.7	3111.9	0.0029673590504451	0.178041543026706	0.816023738872404	0.0029673590504451	0.96708535515179
1329.7	3189.8	0.013353115727003	0.0682492581602374	0.91839762611276	0	0.878217197978225
1329.7	3267.8	0.0118694362017804	0.0697329376854599	0.91839762611276	0	0.870461110826657
1329.7	3345.7	0.0415430267062315	0.0652818991097923	0.893175074183976	0	0.881732722557799
1329.7	3423.7	0.79080118694362	0.0445103857566766	0.164688427299703	0	0.790970022306924
1329.7	3501.6	0.661721068249258	0.0415430267062315	0.29673590504451	0	0.84410087024131
1329.7	3579.5	0.480712166172107	0.0519287833827893	0.467359050445104	0	0.821808592748588
1329.7	3657.5	0.648367952522255	0.043026706231454	0.308605341246291	0	0.77729665969568
1329.7	3735.4	0.589020771513353	0.056379821958457	0.35459940652819	0	0.823077325581145
1329.7	3813.3	0.0118694362017804	0.0712166172106825	0.916913946587537	0	0.918228098407624
1329.7	383.9	0	0.335311572700297	0	0.664688427299703	0.882922989116916
1329.7	3891.3	0.0103857566765579	0.0712166172106825	0.91839762611276	0	0.928175193563506
1329.7	3969.2	0.0029673590504451	0.0756676557863502	0.91839762611276	0.0029673590504451	0.973164583805707
1329.7	4047.2	0.0029673590504451	0.0756676557863502	0.91839762611276	0.0029673590504451	0.986995132680115
1329.7	4125.1	0	0.173590504451039	0.820474777448071	0.00593471810089021	0.981009318748167
1329.7	4203.1	0	0.678041543026706	0.255192878338279	0.0667655786350148	0.967589706142309
1329.7	4281	0	0.612759643916914	0.00445103857566766	0.382789317507418	0.941444791688686
1329.7	4358.9	0	0.0370919881305638	0	0.962908011869436	0.870782410685424
1329.7	4436.9	0	0.0029673590504451	0	0.997032640949555	0.539121252046473
1329.7	461.8	0	0.51186943620178	0	0.48813056379822	0.948156087997713
1329.7	539.8	0.103857566765579	0.896142433234421	0	0	0.980104509702204
1329.7	617.7	0.964391691394659	0.0356083086053412	0	0	0.912458035543858
1329.7	695.7	0.992581602373887	0.00741839762611276	0	0	0.810430791340207
1329.7	773.6	0.998516320474777	0.00148367952522255	0	0	0.684566204607685
1329.7	851.5	1	0	0	0	0.591980261796371
1329.7	929.5	0.998516320474777	0.00148367952522255	0	0	0.601923540718654
1352.2	1046.4	0.998516320474777	0.00148367952522255	0	0	0.671210168293029
1352.2	1124.3	0.998516320474777	0.00148367952522255	0	0	0.675865748890621
1352.2	1202.3	0.998516320474777	0.00148367952522255	0	0	0.728018487714152
1352.2	1358.2	0.749258160237389	0.0593471810089021	0.191394658753709	0	0.696522192821746
1352.2	1436.1	0.827893175074184	0.0267062314540059	0.14540059347181	0	0.594066821217445
1352.2	1514	1	0	0	0	0.432652246429917
1352.2	1592	1	0	0	0	0.36559325380539
1352.2	1669.9	1	0	0	0	0.452513974844514
1352.2	1747.9	1	0	0	0	0.362249626624112
1352.2	1825.8	1	0	0	0	0.364173002029902
1352.2	1903.8	1	0	0	0	0.481203587404345
1352.2	1981.7	1	0	0	0	0.401155275629937
1352.2	2059.7	1	0	0	0	0.489149920916627
1352.2	2137.6	1	0	0	0	0.565812095524847
1352.2	2215.5	1	0	0	0	0.672408334940928
1352.2	2293.5	1	0	0	0	0.738721975322704
1352.2	2371.4	1	0	0	0	0.437389608537429
1352.2	2449.4	1	0	0	0	0.607478766649541
1352.2	2527.3	0.459940652818991	0.00593471810089021	0.534124629080119	0	0.712552675820684
1352.2	2605.2	1	0	0	0	0.66735746910452
1352.2	267	0	0.222551928783383	0	0.777448071216617	0.756854536642942
1352.2	2683.2	1	0	0	0	0.746371880454497
1352.2	2761.1	1	0	0	0	0.70278443416918
1352.2	2839.1	1	0	0	0	0.726105884184735
1352.2	2917	0.72106824925816	0.0267062314540059	0.252225519287834	0	0.793670044078066
1352.2	2994.9	0.979228486646884	0	0.0207715133531157	0	0.767886195537564
1352.2	3150.8	0.0474777448071217	0.0697329376854599	0.882789317507418	0	0.903294440146599
1352.2	3228.8	0.0118694362017804	0.0697329376854599	0.91839762611276	0	0.857701880055486
1352.2	3306.7	0.056379821958457	0.0652818991097923	0.878338278931751	0	0.868571979363576
1352.2	3384.7	0.0771513353115727	0.0623145400593472	0.86053412462908	0	0.811914317711369
1352.2	344.9	0	0.434718100890208	0	0.565281899109792	0.852971405799148
1352.2	3462.6	0.697329376854599	0.0415430267062315	0.261127596439169	0	0.79221275342578
1352.2	3540.6	0.491097922848665	0.0445103857566766	0.464391691394659	0	0.847245161332288
1352.2	3618.5	0.593471810089021	0.0445103857566766	0.362017804154303	0	0.806692581090841
1352.2	3696.4	0.620178041543027	0.0489614243323442	0.330860534124629	0	0.832175734786855
1352.2	3774.4	0.602373887240356	0.0608308605341246	0.336795252225519	0	0.871428108798623
1352.2	3852.3	0.013353115727003	0.0682492581602374	0.91839762611276	0	0.902548245998748
1352.2	3930.3	0.00890207715133531	0.0712166172106825	0.91839762611276	0.00148367952522255	0.95343282420094
1352.2	4008.2	0.0029673590504451	0.0756676557863502	0.91839762611276	0.0029673590504451	0.989457869419084
1352.2	4086.2	0.0029673590504451	0.0756676557863502	0.91839762611276	0.0029673590504451	0.98387196766977
1352.2	4164.1	0	0.29080118694362	0.704747774480712	0.00445103857566766	0.979003575227691
1352.2	422.9	0	0.523738872403561	0	0.476261127596439	0.941854006134128
1352.2	4242	0	0.636498516320475	0.0163204747774481	0.347181008902077	0.95819099140175
1352.2	4320	0	0.173590504451039	0	0.826409495548961	0.889182018437031
1352.2	4397.9	0	0	0	1	0.808438829436926
1352.2	500.8	0.00148367952522255	0.850148367952522	0	0.148367952522255	0.965642718838283
1352.2	578.8	0.307121661721068	0.692878338278932	0	0	0.962894366713553
1352.2	656.7	0.997032640949555	0.0029673590504451	0	0	0.845120543414553
1352.2	734.6	0.998516320474777	0.00148367952522255	0	0	0.751198957835034
1352.2	812.6	1	0	0	0	0.566749564428244
1352.2	890.5	1	0	0	0	0.639529925307237
1352.2	968.5	0.998516320474777	0.00148367952522255	0	0	0.636465078251633
137.2	1436.1	0	0.502967359050445	0	0.497032640949555	0.440008822321552
137.2	1592	0	0.250741839762611	0	0.749258160237389	0.406225898425155
137.2	1669.9	0	0.250741839762611	0	0.749258160237389	0.326157006574275
137.2	1747.9	0	0.00148367952522255	0	0.998516320474777	0.00804022926100089
137.2	1825.8	0	0	0	1	0.00439123314741209
137.2	1903.8	0	0	0	1	0
137.2	1981.7	0	0.654302670623145	0.00890207715133531	0.336795252225519	0.498197478365619
137.2	2059.7	0.0029673590504451	0.0712166172106825	0.91839762611276	0.00741839762611276	0.610916059584484
137.2	2137.6	0	0.00148367952522255	0	0.998516320474777	0.00662336580365958
137.2	2215.5	0	0	0	1	0
137.2	2293.5	0	0	0	1	0.249760197018764
137.2	2371.4	0	0	0	1	0.00165975320639588
1374.7	1007.4	0.998516320474777	0.00148367952522255	0	0	0.689297449642898
1374.7	1085.4	0.998516320474777	0.00148367952522255	0	0	0.679012106888459
1374.7	1163.3	1	0	0	0	0.640730879221334
1374.7	1241.2	0.998516320474777	0.00148367952522255	0	0	0.341223143163366
1374.7	1397.2	1	0	0	0	0.379261824745569
1374.7	1475.1	1	0	0	0	0.369842771598021
1374.7	1553	1	0	0	0	0.39781518614901
1374.7	1631	1	0	0	0	0.445904201417909
1374.7	1708.9	1	0	0	0	0.358951120232622
1374.7	1786.8	1	0	0	0	0.42618274706177
1374.7	1864.8	1	0	0	0	0.356927159306634
1374.7	1942.7	1	0	0	0	0.377205228843136
1374.7	2020.7	1	0	0	0	0.400653812340716
1374.7	2098.6	1	0	0	0	0.536125514765592
1374.7	2176.6	1	0	0	0	0.621235959692719
1374.7	2254.5	1	0	0	0	0.696300488888371
1374.7	228	0	0.0326409495548961	0	0.967359050445104	0.678687531238933
1374.7	2332.4	1	0	0	0	0.537783970867303
1374.7	2410.4	1	0	0	0	0.552029316719808
1374.7	2488.3	1	0	0	0	0.669226467041981
1374.7	2566.3	1	0	0	0	0.66868795978762
1374.7	2644.2	1	0	0	0	0.676540278783613
1374.7	2722.2	1	0	0	0	0.767121174857242
1374.7	2800.1	1	0	0	0	0.665850188606394
1374.7	2878.1	0.991097922848665	0.00148367952522255	0.00741839762611276	0	0.744051617175774
1374.7	2956	0.513353115727003	0.0489614243323442	0.437685459940653	0	0.819096378043852
1374.7	3033.9	1	0	0	0	0.534325575282814
1374.7	305.9	0	0.428783382789317	0	0.571216617210683	0.83565122711203
1374.7	3111.9	0.906528189910979	0.0311572700296736	0.0623145400593472	0	0.782458218256352
1374.7	3189.8	0.0118694362017804	0.0697329376854599	0.91839762611276	0	0.882934099656685
1374.7	3267.8	0.0163204747774481	0.0682492581602374	0.915430267062315	0	0.8538083716567
1374.7	3345.7	0.100890207715134	0.0637982195845697	0.835311572700297	0	0.851421073343146
1374.7	3423.7	1	0	0	0	0.716640173104647
1374.7	3501.6	0.587537091988131	0.043026706231454	0.369436201780415	0	0.811434774988516
1374.7	3579.5	0.485163204747774	0.0459940652818991	0.468842729970326	0	0.819107201323593
1374.7	3657.5	0.620178041543027	0.0504451038575668	0.329376854599407	0	0.831036530424239
1374.7	3735.4	0.606824925816024	0.0489614243323442	0.344213649851632	0	0.883232727661855
1374.7	3813.3	0.192878338278932	0.0682492581602374	0.738872403560831	0	0.894064380537984
1374.7	383.9	0	0.452522255192878	0	0.547477744807122	0.927431497961194
1374.7	3891.3	0.0118694362017804	0.0697329376854599	0.91839762611276	0	0.928954747148873
1374.7	3969.2	0.00593471810089021	0.072700296735905	0.91839762611276	0.0029673590504451	0.979304268824563
1374.7	4047.2	0.0029673590504451	0.0756676557863502	0.91839762611276	0.0029673590504451	0.986501346150757
1374.7	4125.1	0.00148367952522255	0.137982195845697	0.856083086053412	0.00445103857566766	0.98742372228053
1374.7	4203.1	0	0.410979228486647	0.586053412462908	0.0029673590504451	0.970878336604872
1374.7	4281	0	0.618694362017804	0.00445103857566766	0.376854599406528	0.932549857092444
1374.7	4358.9	0	0.0356083086053412	0	0.964391691394659	0.879070763363493
1374.7	4436.9	0	0	0	1	0.337366576423693
1374.7	461.8	0	0.589020771513353	0	0.410979228486647	0.952538059303315
1374.7	539.8	0.0979228486646884	0.902077151335312	0	0	0.980660150745081
1374.7	617.7	0.909495548961424	0.0905044510385757	0	0	0.921614992018987
1374.7	695.7	0.998516320474777	0.00148367952522255	0	0	0.769847115694545
1374.7	773.6	0.998516320474777	0.00148367952522255	0	0	0.621307328662981
1374.7	851.5	1	0	0	0	0.626117184112714
1374.7	929.5	0.998516320474777	0.00148367952522255	0	0	0.597428094382361
1397.2	1046.4	0.998516320474777	0.00148367952522255	0	0	0.709139602978634
1397.2	1124.3	0.998516320474777	0.00148367952522255	0	0	0.588423649752552
1397.2	1202.3	0.998516320474777	0.00148367952522255	0	0	0.707313025350633
1397.2	1358.2	0.817507418397626	0.0192878338278932	0.0964391691394659	0.0667655786350148	0.466812329952779
1397.2	1436.1	1	0	0	0	0.397948811529297
1397.2	1514	1	0	0	0	0.460845095345109
1397.2	1592	1	0	0	0	0.376384918336369
1397.2	1669.9	1	0	0	0	0.341447513985204
1397.2	1747.9	1	0	0	0	0.387891241683891
1397.2	1825.8	1	0	0	0	0.402293259427499
1397.2	189	0	0.919881305637982	0.0801186943620178	0	0.47664648370918
1397.2	1903.8	1	0	0	0	0.397193662999421
1397.2	1981.7	1	0	0	0	0.384236091220058
1397.2	2059.7	1	0	0	0	0.487408270136808
1397.2	2137.6	1	0	0	0	0.54697825823673
1397.2	2215.5	1	0	0	0	0.619134109169516
1397.2	2293.5	1	0	0	0	0.682128618553182
1397.2	2371.4	1	0	0	0	0.458522152121466
1397.2	2449.4	1	0	0	0	0.606999332671573
1397.2	2527.3	0.369436201780415	0.00890207715133531	0.621661721068249	0	0.747022904010793
1397.2	2605.2	1	0	0	0	0.70648471125258
1397.2	267	0	0.0326409495548961	0	0.967359050445104	0.732886916029647
1397.2	2683.2	1	0	0	0	0.771747666722376
1397.2	2761.1	1	0	0	0	0.740973162457612
1397.2	2839.1	1	0	0	0	0.789096187056692
1397.2	2917	0.148367952522255	0.0548961424332344	0.79673590504451	0	0.799087635721322
1397.2	2994.9	1	0	0	0	0.819940437111307
1397.2	3072.9	0.922848664688427	0.0207715133531157	0.056379821958457	0	0.704244448453372
1397.2	3150.8	1	0	0	0	0.796968486988389
1397.2	3228.8	0.013353115727003	0.0682492581602374	0.91839762611276	0	0.894029581890326
1397.2	3306.7	0.0415430267062315	0.0652818991097923	0.893175074183976	0	0.879541795064699
1397.2	3384.7	0.921364985163205	0	0.0786350148367952	0	0.841818169061773
1397.2	344.9	0	0.465875370919881	0	0.534124629080119	0.879487674381756
1397.2	3462.6	0.940652818991098	0.00593471810089021	0.0534124629080119	0	0.795831629092517
1397.2	3540.6	0.548961424332344	0.0445103857566766	0.406528189910979	0	0.829366368622536
1397.2	3618.5	0.486646884272997	0.0459940652818991	0.467359050445104	0	0.837376813553832
1397.2	3696.4	0.540059347181009	0.0504451038575668	0.409495548961424	0	0.877671640704264
1397.2	3774.4	0.520771513353116	0.0534124629080119	0.425816023738872	0	0.889275634466128
1397.2	3852.3	0.0474777448071217	0.0697329376854599	0.882789317507418	0	0.926558988408492
1397.2	3930.3	0.0103857566765579	0.0771513353115727	0.912462908011869	0	0.974958743537927
1397.2	4008.2	0.0029673590504451	0.0816023738872404	0.912462908011869	0.0029673590504451	0.980268507641052
1397.2	4086.2	0.0029673590504451	0.0756676557863502	0.91839762611276	0.0029673590504451	0.98050682710291
1397.2	4164.1	0	0.36646884272997	0.629080118694362	0.00445103857566766	0.984368081943735
1397.2	422.9	0	0.787833827893175	0	0.212166172106825	0.954624981037447
1397.2	4242	0	0.624629080118694	0.00890207715133531	0.36646884272997	0.957118349085688
1397.2	4320	0	0.384272997032641	0	0.615727002967359	0.895936901121226
1397.2	4397.9	0	0.0029673590504451	0	0.997032640949555	0.815977357396494
1397.2	500.8	0.00148367952522255	0.876854599406528	0	0.121661721068249	0.971972143461366
1397.2	578.8	0.623145400593472	0.376854599406528	0	0	0.952699996287124
1397.2	656.7	0.997032640949555	0.0029673590504451	0	0	0.846067500187812
1397.2	734.6	0.998516320474777	0.00148367952522255	0	0	0.690476134839294
1397.2	812.6	1	0	0	0	0.595004809613705
1397.2	890.5	1	0	0	0	0.539835552559173
1397.2	968.5	0.998516320474777	0.00148367952522255	0	0	0.678206957686807
1419.7	1007.4	0.998516320474777	0.00148367952522255	0	0	0.681324549495658
1419.7	1085.4	0.998516320474777	0.00148367952522255	0	0	0.553742224478203
1419.7	1163.3	1	0	0	0	0.571621793900275
1419.7	1241.2	0.998516320474777	0.00148367952522255	0	0	0.465801968222335
1419.7	1319.2	0.817507418397626	0.0192878338278932	0.0964391691394659	0.0667655786350148	0.466812329952779
1419.7	1397.2	0.0029673590504451	0.0697329376854599	0.919881305637982	0.00741839762611276	0.621416010863351
1419.7	1475.1	1	0	0	0	0.430512534523372
1419.7	1553	1	0	0	0	0.404662089359976
1419.7	1631	1	0	0	0	0.366400102748953
1419.7	1708.9	1	0	0	0	0.347636797521768
1419.7	1786.8	1	0	0	0	0.430082586665245
1419.7	1864.8	1	0	0	0	0.370728050029571
1419.7	1942.7	1	0	0	0	0.375771566741346
1419.7	2020.7	1	0	0	0	0.399377608487467
1419.7	2098.6	0.890207715133531	0.00148367952522255	0.108308605341246	0	0.655917118005362
1419.7	2176.6	1	0	0	0	0.553290249305056
1419.7	2254.5	1	0	0	0	0.567882524890812
1419.7	228	0	0.0326409495548961	0	0.967359050445104	0.670077201209696
1419.7	2332.4	1	0	0	0	0.629607284083491
1419.7	2410.4	1	0	0	0	0.570129148819116
1419.7	2488.3	0.247774480712166	0.0237388724035608	0.728486646884273	0	0.715418223143271
1419.7	2566.3	1	0	0	0	0.647160237621059
1419.7	2644.2	1	0	0	0	0.799086318620464
1419.7	2722.2	1	0	0	0	0.777155445997566
1419.7	2800.1	0.654654654654655	0.039039039039039	0.306306306306306	0	0.85352655801274
1419.7	2878.1	0.977744807121662	0	0.0222551928783383	0	0.79697066108785
1419.7	2956	0.8486646884273	0.00593471810089021	0.14540059347181	0	0.823938548590953
1419.7	3033.9	1	0	0	0	0.698690901982385
1419.7	305.9	0	0.51186943620178	0	0.48813056379822	0.846153329583313
1419.7	3111.9	1	0	0	0	0.722797604989922
1419.7	3189.8	0.198813056379822	0.0637982195845697	0.737388724035608	0	0.89333931228335
1419.7	3267.8	0.456973293768546	0.0519287833827893	0.491097922848665	0	0.871408499142382
1419.7	3345.7	0.15727002967359	0.0534124629080119	0.789317507418398	0	0.880636086370317
1419.7	3423.7	1	0	0	0	0.799054221710279
1419.7	3501.6	0.51186943620178	0.0519287833827893	0.43620178041543	0	0.852784537245017
1419.7	3579.5	0.409495548961424	0.0548961424332344	0.535608308605341	0	0.849931648792919
1419.7	3657.5	0.439169139465875	0.0519287833827893	0.508902077151335	0	0.893095504934734
1419.7	3735.4	0.660237388724036	0.043026706231454	0.29673590504451	0	0.874640776866255
1419.7	3813.3	0.336795252225519	0.0637982195845697	0.599406528189911	0	0.900713412339368
1419.7	383.9	0	0.640949554896142	0	0.359050445103858	0.929506446654891
1419.7	3891.3	0.0504451038575668	0.0712166172106825	0.878338278931751	0	0.935809318367399
1419.7	3969.2	0.00741839762611276	0.0801186943620178	0.912462908011869	0	0.975072318915841
1419.7	4047.2	0.0029673590504451	0.0756676557863502	0.91839762611276	0.0029673590504451	0.9822008904271
1419.7	4125.1	0.00148367952522255	0.182492581602374	0.811572700296736	0.00445103857566766	0.983023793664258
1419.7	4203.1	0	0.606824925816024	0.302670623145401	0.0905044510385757	0.972781325207895
1419.7	4281	0	0.559347181008902	0.0623145400593472	0.378338278931751	0.94142151028943
1419.7	4358.9	0	0.353115727002967	0	0.646884272997033	0.880470654125671
1419.7	4436.9	0	0	0	1	0.315880484940509
1419.7	461.8	0	0.786350148367952	0	0.213649851632047	0.957578778265625
1419.7	539.8	0.126112759643917	0.873887240356083	0	0	0.96344162192593
1419.7	617.7	0.989614243323442	0.0103857566765579	0	0	0.919524477589748
1419.7	695.7	0.998516320474777	0.00148367952522255	0	0	0.773374361412335
1419.7	773.6	0.998516320474777	0.00148367952522255	0	0	0.629254042423835
1419.7	851.5	1	0	0	0	0.535095849904245
1419.7	929.5	1	0	0	0	0.611637988920708
1442.2	1046.4	0.998516320474777	0.00148367952522255	0	0	0.609754084494599
1442.2	1124.3	1	0	0	0	0.560315580878896
1442.2	1202.3	1	0	0	0	0.615954852377813
1442.2	1280.2	0.817507418397626	0.0192878338278932	0.0964391691394659	0.0667655786350148	0.557539113978284
1442.2	1436.1	1	0	0	0	0.315429343032159
1442.2	1514	1	0	0	0	0.468378746895242
1442.2	1592	1	0	0	0	0.38779926547604
1442.2	1669.9	1	0	0	0	0.408273064595225
1442.2	1747.9	1	0	0	0	0.419392340099422
1442.2	1825.8	1	0	0	0	0.384429672391374
1442.2	1903.8	1	0	0	0	0.398766745646319
1442.2	1981.7	1	0	0	0	0.381215057651154
1442.2	2059.7	1	0	0	0	0.528858160975866
1442.2	2137.6	1	0	0	0	0.413755224600459
1442.2	2215.5	1	0	0	0	0.55653395240612
1442.2	2293.5	1	0	0	0	0.644526471990174
1442.2	2371.4	1	0	0	0	0.593374247810619
1442.2	2449.4	1	0	0	0	0.733827237676449
1442.2	2527.3	1	0	0	0	0.721392224855956
1442.2	2605.2	1	0	0	0	0.794247803006399
1442.2	267	0	0.0326409495548961	0	0.967359050445104	0.7495328036757
1442.2	2683.2	1	0	0	0	0.842550542855078
1442.2	2761.1	1	0	0	0	0.784127917144522
1442.2	2839.1	0.951038575667656	0.00148367952522255	0.0474777448071217	0	0.823889916369596
1442.2	2917	0.943620178041543	0.00593471810089021	0.0504451038575668	0	0.821593364223747
1442.2	2994.9	1	0	0	0	0.823297672115698
1442.2	3072.9	1	0	0	0	0.56774964913702
1442.2	3150.8	1	0	0	0	0.84011683907157
1442.2	3228.8	0.0934718100890208	0.0667655786350148	0.839762611275964	0	0.862423524398913
1442.2	3306.7	0.629080118694362	0.0400593471810089	0.330860534124629	0	0.86768699813953
1442.2	3384.7	0.347181008902077	0.0548961424332344	0.597922848664688	0	0.852480368351801
1442.2	344.9	0	0.519287833827893	0	0.480712166172107	0.894407223974074
1442.2	3462.6	0.718100890207715	0.0356083086053412	0.246290801186944	0	0.79877126680944
1442.2	3540.6	0.351632047477745	0.0548961424332344	0.593471810089021	0	0.838526795613574
1442.2	3618.5	0.310089020771513	0.0593471810089021	0.630563798219585	0	0.869140183312899
1442.2	3696.4	0.746290801186944	0.0356083086053412	0.218100890207715	0	0.852383890864531
1442.2	3774.4	1	0	0	0	0.789634164059872
1442.2	3852.3	0.0786350148367952	0.0623145400593472	0.859050445103858	0	0.905807594354756
1442.2	3930.3	0.0103857566765579	0.0949554896142433	0.894658753709199	0	0.949881442048814
1442.2	4008.2	0.0029673590504451	0.0756676557863502	0.91839762611276	0.0029673590504451	0.973188201389574
1442.2	4086.2	0.0029673590504451	0.0816023738872404	0.912462908011869	0.0029673590504451	0.986543102202211
1442.2	4164.1	0	0.29673590504451	0.698813056379822	0.00445103857566766	0.99150673332577
1442.2	422.9	0	0.839762611275964	0	0.160237388724036	0.960374294954796
1442.2	4242	0	0.617210682492582	0.00741839762611276	0.375370919881306	0.952936196226715
1442.2	4320	0	0.191394658753709	0	0.808605341246291	0.89274901866135
1442.2	4397.9	0	0	0	1	0.796177980570048
1442.2	500.8	0.102373887240356	0.896142433234421	0	0.00148367952522255	0.975848622103684
1442.2	578.8	0.777448071216617	0.222551928783383	0	0	0.933136322119152
1442.2	656.7	0.991097922848665	0.00890207715133531	0	0	0.896015286263258
1442.2	734.6	0.998516320474777	0.00148367952522255	0	0	0.727844605828045
1442.2	812.6	1	0	0	0	0.583318999302749
1442.2	890.5	1	0	0	0	0.652484413026592
1442.2	968.5	0.998516320474777	0.00148367952522255	0	0	0.632753098910598
1464.7	1007.4	0.998516320474777	0.00148367952522255	0	0	0.611412843789549
1464.7	1085.4	0.998516320474777	0.00148367952522255	0	0	0.42049131314296
1464.7	1163.3	1	0	0	0	0.550407622214159
1464.7	1241.2	1	0	0	0	0.592321326460245
1464.7	1475.1	1	0	0	0	0.468884854985677
1464.7	1553	1	0	0	0	0.36218929052669
1464.7	1631	1	0	0	0	0.465548128871852
1464.7	1708.9	1	0	0	0	0.425172401766298
1464.7	1786.8	1	0	0	0	0.385732264006765
1464.7	1864.8	1	0	0	0	0.360619203342282
1464.7	1942.7	1	0	0	0	0.414011490937775
1464.7	2020.7	1	0	0	0	0.422374287996908
1464.7	2098.6	1	0	0	0	0.639419907641444
1464.7	2176.6	1	0	0	0	0.333110110288399
1464.7	2254.5	1	0	0	0	0.616374547602322
1464.7	228	0	0.0326409495548961	0	0.967359050445104	0.660828815759151
1464.7	2332.4	1	0	0	0	0.631541366382083
1464.7	2410.4	1	0	0	0	0.600570436545936
1464.7	2488.3	1	0	0	0	0.769794155738923
1464.7	2566.3	1	0	0	0	0.741845615534105
1464.7	2644.2	0.903560830860534	0	0.0964391691394659	0	0.886077166752992
1464.7	2722.2	1	0	0	0	0.78805718467514
1464.7	2800.1	1	0	0	0	0.801913658520754
1464.7	2878.1	1	0	0	0	0.631128349475298
1464.7	2956	1	0	0	0	0.764849013724076
1464.7	3033.9	1	0	0	0	0.657716869165265
1464.7	305.9	0	0.422848664688427	0	0.577151335311573	0.858235293550076
1464.7	3111.9	1	0	0	0	0.780961066918143
1464.7	3189.8	0.744807121661721	0.029673590504451	0.225519287833828	0	0.846498341972088
1464.7	3267.8	0.547477744807122	0.0474777448071217	0.405044510385757	0	0.88134652312019
1464.7	3345.7	0.0474777448071217	0.0697329376854599	0.882789317507418	0	0.947682213866378
1464.7	3423.7	0.0964391691394659	0.0608308605341246	0.84272997032641	0	0.842398701145391
1464.7	3501.6	0.482195845697329	0.0504451038575668	0.467359050445104	0	0.839864018041144
1464.7	3579.5	0.373887240356083	0.0534124629080119	0.572700296735905	0	0.841244661156792
1464.7	3657.5	0.614243323442137	0.0459940652818991	0.339762611275964	0	0.864343843454963
1464.7	3735.4	1	0	0	0	0.757648107304237
1464.7	3813.3	0.390207715133531	0.0593471810089021	0.550445103857567	0	0.879844776731054
1464.7	383.9	0	0.56379821958457	0	0.43620178041543	0.936663434006097
1464.7	3891.3	0.0415430267062315	0.0756676557863502	0.882789317507418	0	0.926857882385023
1464.7	3969.2	0.00593471810089021	0.102373887240356	0.891691394658754	0	0.962196516400074
1464.7	4047.2	0.0029673590504451	0.0756676557863502	0.91839762611276	0.0029673590504451	0.97755437207252
1464.7	4125.1	0	0.186943620178042	0.807121661721068	0.00593471810089021	0.989251434126799
1464.7	4203.1	0	0.363501483679525	0.605341246290801	0.0311572700296736	0.96676052184964
1464.7	4281	0	0.597922848664688	0.00741839762611276	0.394658753709199	0.929119436951929
1464.7	4358.9	0	0.160237388724036	0	0.839762611275964	0.884154009388785
1464.7	4436.9	0	0.0029673590504451	0	0.997032640949555	0.641638755856604
1464.7	461.8	0.00148367952522255	0.879821958456973	0	0.118694362017804	0.969909118040153
1464.7	539.8	0.238872403560831	0.761127596439169	0	0	0.960671002172963
1464.7	617.7	0.992581602373887	0.00741839762611276	0	0	0.906924460645029
1464.7	695.7	0.99406528189911	0.00593471810089021	0	0	0.869017049509612
1464.7	773.6	0.998516320474777	0.00148367952522255	0	0	0.676268158784961
1464.7	851.5	0.998516320474777	0.00148367952522255	0	0	0.637419379683067
1464.7	929.5	1	0	0	0	0.625064501563301
1487.2	1046.4	0.998516320474777	0.00148367952522255	0	0	0.541286710660604
1487.2	1124.3	1	0	0	0	0.532823724522117
1487.2	1202.3	1	0	0	0	0.599367104068772
1487.2	1280.2	1	0	0	0	0.512255674430464
1487.2	1436.1	1	0	0	0	0.418791977480392
1487.2	1514	1	0	0	0	0.401388289213566
1487.2	1592	1	0	0	0	0.438779206835879
1487.2	1669.9	1	0	0	0	0.44815403767375
1487.2	1747.9	1	0	0	0	0.551967620459976
1487.2	1825.8	1	0	0	0	0.283889449909491
1487.2	189	0	0.449554896142433	0	0.550445103857567	0.496322508010349
1487.2	1903.8	1	0	0	0	0.414707069855938
1487.2	1981.7	1	0	0	0	0.388383667912062
1487.2	2059.7	1	0	0	0	0.466218055523832
1487.2	2137.6	1	0	0	0	0.31699955623409
1487.2	2215.5	1	0	0	0	0.338808529159637
1487.2	2293.5	1	0	0	0	0.610406486247285
1487.2	2371.4	1	0	0	0	0.607027128859204
1487.2	2449.4	1	0	0	0	0.7500365029159
1487.2	2527.3	1	0	0	0	0.697173370469035
1487.2	2605.2	0.970326409495549	0	0.029673590504451	0	0.857073083219649
1487.2	267	0	0.0326409495548961	0	0.967359050445104	0.728327199756967
1487.2	2683.2	1	0	0	0	0.827068163935607
1487.2	2761.1	1	0	0	0	0.72394793430496
1487.2	2839.1	1	0	0	0	0.579240782713567
1487.2	2917	1	0	0	0	0.504427394781373
1487.2	2994.9	1	0	0	0	0.685714190319227
1487.2	3072.9	1	0	0	0	0.675803402245734
1487.2	3150.8	0.933234421364985	0.0029673590504451	0.0637982195845697	0	0.806395373621914
1487.2	3228.8	0.339762611275964	0.0608308605341246	0.599406528189911	0	0.918713218535681
1487.2	3306.7	0.347181008902077	0.0637982195845697	0.589020771513353	0	0.931967903066068
1487.2	3384.7	0.183976261127596	0.0652818991097923	0.750741839762611	0	0.875723524626324
1487.2	344.9	0	0.551928783382789	0	0.448071216617211	0.877072792091091
1487.2	3462.6	0.498516320474777	0.043026706231454	0.458456973293769	0	0.823265868381785
1487.2	3540.6	0.422848664688427	0.0459940652818991	0.531157270029674	0	0.834586484392854
1487.2	3618.5	0.701780415430267	0.0370919881305638	0.261127596439169	0	0.825783360469854
1487.2	3696.4	0.765578635014837	0.0400593471810089	0.194362017804154	0	0.800177788046778
1487.2	3774.4	1	0	0	0	0.831765852119625
1487.2	3852.3	0.0845697329376855	0.0608308605341246	0.85459940652819	0	0.91148900517491
1487.2	3930.3	0.00593471810089021	0.115727002967359	0.878338278931751	0	0.958559314182013
1487.2	4008.2	0.0029673590504451	0.0786350148367952	0.915430267062315	0.0029673590504451	0.966078042391042
1487.2	4086.2	0.0029673590504451	0.0801186943620178	0.913946587537092	0.0029673590504451	0.986923511200482
1487.2	4164.1	0	0.308605341246291	0.669139465875371	0.0222551928783383	0.980535964832952
1487.2	422.9	0	0.761127596439169	0	0.238872403560831	0.958455935931719
1487.2	4242	0	0.620178041543027	0.00445103857566766	0.375370919881306	0.947945249910385
1487.2	4320	0	0.611275964391691	0.00445103857566766	0.384272997032641	0.908691628193681
1487.2	4397.9	0	0.0029673590504451	0	0.997032640949555	0.79096530374313
1487.2	500.8	0.108308605341246	0.891691394658754	0	0	0.966175220102501
1487.2	578.8	0.985163204747775	0.0148367952522255	0	0	0.917849310257437
1487.2	656.7	0.992581602373887	0.00741839762611276	0	0	0.906262657539783
1487.2	734.6	0.998516320474777	0.00148367952522255	0	0	0.812597698428083
1487.2	812.6	0.998516320474777	0.00148367952522255	0	0	0.639160436882229
1487.2	890.5	1	0	0	0	0.63249688480333
1487.2	968.5	0.998516320474777	0.00148367952522255	0	0	0.608678533323267
1509.7	1007.4	0.998516320474777	0.00148367952522255	0	0	0.587569939983246
1509.7	1085.4	1	0	0	0	0.501391801139715
1509.7	1163.3	1	0	0	0	0.554216327496521
1509.7	1241.2	1	0	0	0	0.595858598195665
1509.7	1319.2	0.565281899109792	0.0474777448071217	0.387240356083086	0	0.830189332521014
1509.7	1397.2	1	0	0	0	0.459659868220107
1509.7	1475.1	1	0	0	0	0.416132646752011
1509.7	1553	1	0	0	0	0.349998164259219
1509.7	1631	1	0	0	0	0.402854093725676
1509.7	1786.8	1	0	0	0	0.288132418859702
1509.7	1864.8	1	0	0	0	0.315349898118426
1509.7	1942.7	1	0	0	0	0.405719597227793
1509.7	2020.7	1	0	0	0	0.371361215400325
1509.7	2098.6	1	0	0	0	0.346477956575017
1509.7	2176.6	1	0	0	0	0.267351242092978
1509.7	2254.5	1	0	0	0	0.413744168070981
1509.7	228	0	0.0029673590504451	0	0.997032640949555	0.627903858055235
1509.7	2332.4	1	0	0	0	0.581474185943834
1509.7	2410.4	1	0	0	0	0.648598387214395
1509.7	2488.3	1	0	0	0	0.732488666946046
1509.7	2566.3	1	0	0	0	0.792482020324535
1509.7	2644.2	0.943620178041543	0	0.056379821958457	0	0.846862084572924
1509.7	2722.2	1	0	0	0	0.729946012470511
1509.7	2800.1	1	0	0	0	0.638880196173275
1509.7	2878.1	1	0	0	0	0.392923347430598
1509.7	2956	1	0	0	0	0.620385514853393
1509.7	3033.9	1	0	0	0	0.606340972361671
1509.7	305.9	0	0.49406528189911	0	0.50593471810089	0.831545863930051
1509.7	3111.9	1	0	0	0	0.796340260517866
1509.7	3189.8	0.863501483679525	0.0237388724035608	0.112759643916914	0	0.80323391787918
1509.7	3267.8	0.541543026706231	0.0578635014836795	0.400593471810089	0	0.89295661650638
1509.7	3345.7	0.660237388724036	0.0801186943620178	0.259643916913947	0	0.880805423633736
1509.7	3423.7	0.121661721068249	0.056379821958457	0.821958456973294	0	0.82275635234616
1509.7	3501.6	0.456973293768546	0.0489614243323442	0.49406528189911	0	0.818053518436896
1509.7	3579.5	0.482195845697329	0.0459940652818991	0.471810089020772	0	0.831785898578607
1509.7	3657.5	0.781899109792285	0.0267062314540059	0.191394658753709	0	0.819739020498483
1509.7	3735.4	0.761127596439169	0.0356083086053412	0.20326409495549	0	0.825643616925053
1509.7	3813.3	0.560830860534125	0.0548961424332344	0.384272997032641	0	0.898444220269298
1509.7	383.9	0	0.559347181008902	0	0.440652818991098	0.916674184650175
1509.7	3891.3	0.0326409495548961	0.072700296735905	0.894658753709199	0	0.939772574502161
1509.7	3969.2	0.00593471810089021	0.106824925816024	0.887240356083086	0	0.969228988708493
1509.7	4047.2	0.0029673590504451	0.0801186943620178	0.913946587537092	0.0029673590504451	0.984898846064547
1509.7	4125.1	0	0.179525222551929	0.814540059347181	0.00593471810089021	0.992445955950504
1509.7	4203.1	0	0.617210682492582	0.0178041543026706	0.364985163204748	0.952564812307713
1509.7	4281	0	0.584569732937685	0.00593471810089021	0.409495548961424	0.920192782033984
1509.7	4358.9	0	0.311572700296736	0	0.688427299703264	0.88503317191949
1509.7	4436.9	0	0.013353115727003	0	0.986646884272997	0.708744002170971
1509.7	461.8	0.0593471810089021	0.900593471810089	0	0.0400593471810089	0.968796293321461
1509.7	539.8	0.403560830860534	0.596439169139466	0	0	0.936216342151367
1509.7	617.7	0.997032640949555	0.0029673590504451	0	0	0.919798232015333
1509.7	695.7	0.995548961424332	0.00445103857566766	0	0	0.89535009692861
1509.7	773.6	0.998516320474777	0.00148367952522255	0	0	0.803873279208236
1509.7	851.5	0.998516320474777	0.00148367952522255	0	0	0.620677020194899
1509.7	929.5	0.998516320474777	0.00148367952522255	0	0	0.626081624566269
1532.2	1046.4	1	0	0	0	0.538325604515047
1532.2	1124.3	1	0	0	0	0.544699509980415
1532.2	1202.3	1	0	0	0	0.534033857662284
1532.2	1280.2	1	0	0	0	0.508490708368828
1532.2	1358.2	1	0	0	0	0.450525446443762
1532.2	1436.1	1	0	0	0	0.445742404475088
1532.2	1514	1	0	0	0	0.347182748151769
1532.2	1592	1	0	0	0	0.390182679415375
1532.2	1747.9	0.817507418397626	0.0192878338278932	0.0964391691394659	0.0667655786350148	0.466812329952779
1532.2	1825.8	1	0	0	0	0.35329791301845
1532.2	1903.8	1	0	0	0	0.409559118614741
1532.2	1981.7	1	0	0	0	0.511162604118812
1532.2	2059.7	1	0	0	0	0.442035897048815
1532.2	2137.6	1	0	0	0	0.431204966023962
1532.2	2215.5	1	0	0	0	0.228860603310501
1532.2	2293.5	1	0	0	0	0.390929168216469
1532.2	2371.4	1	0	0	0	0.625195450498488
1532.2	2449.4	1	0	0	0	0.683604610224494
1532.2	2527.3	1	0	0	0	0.709006246979057
1532.2	2605.2	0.810089020771513	0.0178041543026706	0.172106824925816	0	0.845660563570871
1532.2	267	0	0.0326409495548961	0	0.967359050445104	0.729324416812634
1532.2	2683.2	1	0	0	0	0.339585639607307
1532.2	2761.1	1	0	0	0	0.688320392004781
1532.2	2839.1	1	0	0	0	0.450398208198864
1532.2	2917	1	0	0	0	0.453602812759674
1532.2	2994.9	1	0	0	0	0.677777948608297
1532.2	3072.9	1	0	0	0	0.695776035921048
1532.2	3150.8	0.998516320474777	0	0.00148367952522255	0	0.736626891682115
1532.2	3228.8	0.761127596439169	0.0356083086053412	0.20326409495549	0	0.811063202153215
1532.2	3306.7	0.623145400593472	0.0474777448071217	0.329376854599407	0	0.879817259232377
1532.2	3384.7	0.888724035608309	0.00741839762611276	0.103857566765579	0	0.751694501177593
1532.2	344.9	0	0.541543026706231	0	0.458456973293769	0.849499892484396
1532.2	3462.6	0.599406528189911	0.0489614243323442	0.351632047477745	0	0.810695598395532
1532.2	3540.6	0.491097922848665	0.0445103857566766	0.464391691394659	0	0.830218913829857
1532.2	3618.5	0.694362017804154	0.0370919881305638	0.268545994065282	0	0.818760984131416
1532.2	3696.4	0.707715133531157	0.0385756676557863	0.253709198813056	0	0.810396117224735
1532.2	3774.4	0.891691394658754	0.0311572700296736	0.0771513353115727	0	0.852618947284754
1532.2	3852.3	0.0593471810089021	0.0697329376854599	0.870919881305638	0	0.914757758005564
1532.2	3930.3	0.00741839762611276	0.0771513353115727	0.915430267062315	0	0.947398411585235
1532.2	4008.2	0.00593471810089021	0.0979228486646884	0.896142433234421	0	0.977310148643442
1532.2	4086.2	0.0029673590504451	0.0756676557863502	0.91839762611276	0.0029673590504451	0.986602216400175
1532.2	4164.1	0	0.363501483679525	0.630563798219585	0.00593471810089021	0.980561074585692
1532.2	422.9	0	0.672106824925816	0	0.327893175074184	0.947224926885442
1532.2	4242	0	0.629080118694362	0.00890207715133531	0.362017804154303	0.952020511486614
1532.2	4320	0	0.584569732937685	0.0029673590504451	0.412462908011869	0.9120123896246
1532.2	4397.9	0	0	0	1	0.763417009297657
1532.2	500.8	0.114413075780089	0.885586924219911	0	0	0.960053780390468
1532.2	578.8	0.882789317507418	0.117210682492582	0	0	0.916667023666378
1532.2	656.7	0.998516320474777	0.00148367952522255	0	0	0.874914885397443
1532.2	734.6	0.998516320474777	0.00148367952522255	0	0	0.870349499311036
1532.2	812.6	0.998516320474777	0.00148367952522255	0	0	0.658207791321666
1532.2	890.5	0.998516320474777	0.00148367952522255	0	0	0.647937503427021
1532.2	968.5	1	0	0	0	0.626085942300028
1554.7	1007.4	1	0	0	0	0.600918712836906
1554.7	1085.4	1	0	0	0	0.611240365670884
1554.7	1163.3	1	0	0	0	0.551451787429658
1554.7	1241.2	1	0	0	0	0.511283692995591
1554.7	1319.2	1	0	0	0	0.529453726820013
1554.7	1397.2	1	0	0	0	0.485416408836128
1554.7	1475.1	1	0	0	0	0.412897914825029
1554.7	1553	1	0	0	0	0.352293445533489
1554.7	1631	1	0	0	0	0.468964847614726
1554.7	1786.8	1	0	0	0	0.418910746713213
1554.7	1864.8	1	0	0	0	0.412505036098439
1554.7	1942.7	1	0	0	0	0.381962291371848
1554.7	2020.7	1	0	0	0	0.560118431590778
1554.7	2098.6	1	0	0	0	0.441183603520896
1554.7	2176.6	1	0	0	0	0.38412303500253
1554.7	2254.5	1	0	0	0	0.392643695512118
1554.7	228	0	0.00445103857566766	0	0.995548961424332	0.584680588219261
1554.7	2332.4	1	0	0	0	0.545645076416169
1554.7	2410.4	1	0	0	0	0.653611944131173
1554.7	2488.3	1	0	0	0	0.741476938886988
1554.7	2566.3	1	0	0	0	0.770719613476782
1554.7	2644.2	0.919881305637982	0.00148367952522255	0.0786350148367952	0	0.564386868118938
1554.7	2722.2	1	0	0	0	0.648422183098922
1554.7	2800.1	1	0	0	0	0.611450103243504
1554.7	2878.1	1	0	0	0	0.484676178611327
1554.7	2956	1	0	0	0	0.630790391431876
1554.7	3033.9	1	0	0	0	0.673225146006617
1554.7	305.9	0	0.464391691394659	0	0.535608308605341	0.82294870739215
1554.7	3111.9	1	0	0	0	0.743705674720104
1554.7	3189.8	1	0	0	0	0.765687265737729
1554.7	3267.8	0.692878338278932	0.043026706231454	0.264094955489614	0	0.836961029831336
1554.7	3345.7	0.734421364985163	0.029673590504451	0.235905044510386	0	0.822633133962866
1554.7	3423.7	0.86646884272997	0.0103857566765579	0.123145400593472	0	0.810313106357471
1554.7	3501.6	0.504451038575668	0.043026706231454	0.452522255192878	0	0.832044302473828
1554.7	3579.5	0.72700296735905	0.0341246290801187	0.238872403560831	0	0.79891902120891
1554.7	3657.5	0.722551928783383	0.0356083086053412	0.241839762611276	0	0.832129732470303
1554.7	3735.4	0.85459940652819	0.029673590504451	0.115727002967359	0	0.811156011612514
1554.7	3813.3	0.400593471810089	0.056379821958457	0.543026706231454	0	0.879439265549527
1554.7	383.9	0	0.554896142433234	0	0.445103857566766	0.893230198571385
1554.7	3891.3	0.0207715133531157	0.0697329376854599	0.909495548961424	0	0.937014268900364
1554.7	3969.2	0.00593471810089021	0.0979228486646884	0.896142433234421	0	0.961301477455852
1554.7	4047.2	0.0029673590504451	0.0801186943620178	0.913946587537092	0.0029673590504451	0.981766377257583
1554.7	4125.1	0.00148367952522255	0.103857566765579	0.890207715133531	0.00445103857566766	0.992535987357343
1554.7	4203.1	0	0.681008902077151	0.246290801186944	0.072700296735905	0.969630587609317
1554.7	4281	0	0.621661721068249	0.00445103857566766	0.373887240356083	0.955466449541016
1554.7	4358.9	0	0.495548961424332	0	0.504451038575668	0.901431716521235
1554.7	4436.9	0	0	0	1	0.715240653116547
1554.7	461.8	0.00593471810089021	0.891691394658754	0	0.102373887240356	0.962544324211195
1554.7	539.8	0.270029673590504	0.729970326409496	0	0	0.936962172285603
1554.7	617.7	0.995548961424332	0.00445103857566766	0	0	0.881628934864759
1554.7	695.7	0.998516320474777	0.00148367952522255	0	0	0.882484748718503
1554.7	773.6	0.998516320474777	0.00148367952522255	0	0	0.798318138027422
1554.7	851.5	0.998516320474777	0.00148367952522255	0	0	0.641400522336933
1554.7	929.5	0.998516320474777	0.00148367952522255	0	0	0.712921716889921
1577.2	1046.4	1	0	0	0	0.638171232886393
1577.2	1124.3	1	0	0	0	0.578878606524702
1577.2	1202.3	1	0	0	0	0.541459594454267
1577.2	1280.2	1	0	0	0	0.476501241660649
1577.2	1358.2	1	0	0	0	0.483382773011624
1577.2	1436.1	1	0	0	0	0.458830667581944
1577.2	1514	1	0	0	0	0.390220971850065
1577.2	1592	1	0	0	0	0.351125857467064
1577.2	1669.9	1	0	0	0	0.516960146137038
1577.2	1747.9	1	0	0	0	0.294714781561916
1577.2	1825.8	1	0	0	0	0.358318622719256
1577.2	1903.8	1	0	0	0	0.436420116826464
1577.2	1981.7	1	0	0	0	0.500006825246552
1577.2	2059.7	1	0	0	0	0.523694187742518
1577.2	2137.6	1	0	0	0	0.508055454350067
1577.2	2215.5	1	0	0	0	0
1577.2	2293.5	1	0	0	0	0.475732122721348
1577.2	2371.4	1	0	0	0	0.6536308009997
1577.2	2449.4	1	0	0	0	0.671490041414303
1577.2	2527.3	1	0	0	0	0.698507568248592
1577.2	2605.2	0.979228486646884	0	0.0207715133531157	0	0.852282668378994
1577.2	267	0	0.0267062314540059	0	0.973293768545994	0.737131492319757
1577.2	2683.2	0.992581602373887	0	0.00741839762611276	0	0.538962178391034
1577.2	2761.1	1	0	0	0	0.680284637022915
1577.2	2839.1	1	0	0	0	0.54419698022456
1577.2	2917	1	0	0	0	0.663345537618413
1577.2	2994.9	1	0	0	0	0.657776729790242
1577.2	3072.9	1	0	0	0	0.709411010464449
1577.2	3150.8	1	0	0	0	0.791660070640363
1577.2	3228.8	0.875370919881306	0.0148367952522255	0.109792284866469	0	0.813248365353708
1577.2	3306.7	0.934718100890208	0.00593471810089021	0.0593471810089021	0	0.811877716975735
1577.2	3384.7	0.439169139465875	0.0504451038575668	0.510385756676558	0	0.822587179438191
1577.2	344.9	0	0.553412462908012	0	0.446587537091988	0.87175865153889
1577.2	3462.6	0.686943620178042	0.0370919881305638	0.275964391691395	0	0.834139646974698
1577.2	3540.6	0.654302670623145	0.0341246290801187	0.311572700296736	0	0.809683135080059
1577.2	3618.5	0.747774480712166	0.029673590504451	0.222551928783383	0	0.788756981220916
1577.2	3696.4	0.718100890207715	0.0356083086053412	0.246290801186944	0	0.835266172367139
1577.2	3774.4	0.65727002967359	0.043026706231454	0.299703264094956	0	0.841007432702686
1577.2	3852.3	0.439169139465875	0.0593471810089021	0.501483679525223	0	0.907639255620502
1577.2	3930.3	0.0103857566765579	0.0741839762611276	0.915430267062315	0	0.957882381754641
1577.2	4008.2	0.00593471810089021	0.108308605341246	0.885756676557863	0	0.977487463618788
1577.2	4086.2	0.00593471810089021	0.105341246290801	0.888724035608309	0	0.988531279497286
1577.2	4164.1	0	0.345697329376855	0.648367952522255	0.00593471810089021	0.984705197384098
1577.2	422.9	0	0.731454005934718	0	0.268545994065282	0.947045032888606
1577.2	4242	0	0.649851632047478	0.0623145400593472	0.287833827893175	0.947148139561464
1577.2	4320	0	0.313056379821958	0	0.686943620178042	0.911888003655206
1577.2	4397.9	0	0.0029673590504451	0	0.997032640949555	0.808313136112686
1577.2	500.8	0.0967261904761905	0.901785714285714	0	0.00148809523809524	0.954840812026137
1577.2	578.8	0.780415430267062	0.219584569732938	0	0	0.921914304829872
1577.2	656.7	0.998516320474777	0.00148367952522255	0	0	0.870203568602259
1577.2	734.6	0.998516320474777	0.00148367952522255	0	0	0.867702939103363
1577.2	812.6	1	0	0	0	0.686217426501723
1577.2	890.5	0.998516320474777	0.00148367952522255	0	0	0.675599484915903
1577.2	968.5	0.998516320474777	0.00148367952522255	0	0	0.783737772129331
159.7	1007.4	0	0	0	1	0.269404277348192
159.7	1085.4	0	0	0	1	0.529264982360043
159.7	1163.3	0	0	0	1	0.377325238342783
159.7	1241.2	0	0	0	1	0.243505984592533
159.7	1319.2	0	0	0	1	0.243836717906868
159.7	1397.2	0	0.00148367952522255	0	0.998516320474777	0.283747625141782
159.7	1475.1	0	0.00148367952522255	0	0.998516320474777	0.331018948541639
159.7	1553	0	0	0	1	0.352527778783763
159.7	1631	0	0	0	1	0.383191956462017
159.7	1708.9	0	0	0	1	0.261393127762455
159.7	1786.8	0	0	0	1	0.290003548008906
159.7	1864.8	0	0	0	1	0.323485947636727
159.7	1942.7	0	0	0	1	0.259408988483513
159.7	2020.7	0	0	0	1	0.279451185492737
159.7	2098.6	0	0	0	1	0.218181194531364
159.7	2176.6	0	0	0	1	0.224319753415923
159.7	2254.5	0	0	0	1	0.237982635539657
159.7	2332.4	0	0	0	1	0.275429802568092
159.7	2410.4	0	0	0	1	0.41872878738607
159.7	2488.3	0	0	0	1	0.309278110876547
159.7	2566.3	0	0	0	1	0.477094421302708
159.7	2644.2	0	0	0	1	0.295449350571946
159.7	2722.2	0	0	0	1	0.41793150812822
159.7	2800.1	0	0	0	1	0.289856193415436
159.7	2878.1	0	0.00148367952522255	0	0.998516320474777	0.388524542861117
159.7	2956	0	0	0	1	0.247476609381352
159.7	3033.9	0	0	0	1	0.310288529068723
159.7	305.9	0	0.0326409495548961	0	0.967359050445104	0.103733954264013
159.7	3111.9	0	0	0	1	0.302732177470925
159.7	3189.8	0	0	0	1	0.501904989653339
159.7	3267.8	0	0	0	1	0.408240439205976
159.7	3345.7	0.0326409495548961	0.111275964391691	0	0.856083086053412	0.726290912236807
159.7	3423.7	0	0	0	1	0.00652025226677708
159.7	3501.6	0	0.0326409495548961	0.219584569732938	0.747774480712166	0.56552522154156
159.7	3579.5	0	0.0525525525525526	0.274774774774775	0.672672672672673	0.714778744922801
159.7	3657.5	0	0	0	1	0.388380131620277
159.7	3735.4	0	0.0029673590504451	0	0.997032640949555	0.0519062310722355
159.7	3813.3	0	0.163204747774481	0	0.836795252225519	0.276431616448615
159.7	3891.3	0	0	0	1	0
159.7	4125.1	0.043026706231454	0.0623145400593472	0.894658753709199	0	0.294240566903126
159.7	461.8	0	0.013353115727003	0	0.986646884272997	0.0571779041781359
159.7	539.8	0	0.0029673590504451	0	0.997032640949555	0.127585437109096
159.7	617.7	0	0.0029673590504451	0	0.997032640949555	0.279851799816244
159.7	695.7	0	0.0326409495548961	0	0.967359050445104	0.375590693587602
159.7	851.5	0.486646884272997	0	0	0.513353115727003	0.5
1599.7	1007.4	1	0	0	0	0.785222190558309
1599.7	1085.4	1	0	0	0	0.57769725043094
1599.7	1163.3	1	0	0	0	0.528492660127461
1599.7	1241.2	1	0	0	0	0.487291195274206
1599.7	1319.2	1	0	0	0	0.501528098879935
1599.7	1397.2	1	0	0	0	0.462769207310508
1599.7	1475.1	1	0	0	0	0.511884107221178
1599.7	1553	1	0	0	0	0.371359385993386
1599.7	1631	1	0	0	0	0.364160149473419
1599.7	1708.9	1	0	0	0	0.518454729226242
1599.7	1786.8	1	0	0	0	0.422111319252992
1599.7	1864.8	1	0	0	0	0.458256889109468
1599.7	1942.7	1	0	0	0	0.387515483363659
1599.7	2020.7	1	0	0	0	0.610088549375871
1599.7	2098.6	1	0	0	0	0.651831404583061
1599.7	2176.6	1	0	0	0	0.321167368389194
1599.7	228	0	0.0029673590504451	0	0.997032640949555	0.584815029324586
1599.7	2332.4	1	0	0	0	0.68772056087635
1599.7	2410.4	1	0	0	0	0.642611370055719
1599.7	2488.3	1	0	0	0	0.702486851574648
1599.7	2566.3	1	0	0	0	0.719312521192854
1599.7	2644.2	0.946587537091988	0	0.0534124629080119	0	0.734677472107009
1599.7	2722.2	1	0	0	0	0.629817342493857
1599.7	2800.1	1	0	0	0	0.643269508142932
1599.7	2878.1	1	0	0	0	0.630761889183707
1599.7	2956	1	0	0	0	0.691246707013413
1599.7	3033.9	1	0	0	0	0.596114782679916
1599.7	305.9	0	0.526706231454006	0	0.473293768545994	0.837905551859957
1599.7	3111.9	1	0	0	0	0.731998314237031
1599.7	3189.8	0.997032640949555	0	0.0029673590504451	0	0.788505848128579
1599.7	3267.8	1	0	0	0	0.801253158083398
1599.7	3345.7	0.810089020771513	0.0326409495548961	0.15727002967359	0	0.824596826673905
1599.7	3423.7	0.740356083086053	0.029673590504451	0.229970326409496	0	0.807203416044639
1599.7	3501.6	0.385756676557863	0.0474777448071217	0.566765578635015	0	0.887003080903056
1599.7	3579.5	0.70919881305638	0.0311572700296736	0.259643916913947	0	0.830877685781439
1599.7	3657.5	0.774480712166172	0.029673590504451	0.195845697329377	0	0.837800460460443
1599.7	3735.4	0.617210682492582	0.0474777448071217	0.335311572700297	0	0.826842126896385
1599.7	3813.3	0.70326409495549	0.0370919881305638	0.259643916913947	0	0.854021689139118
1599.7	383.9	0	0.554896142433234	0	0.445103857566766	0.913021800563103
1599.7	3891.3	0.0207715133531157	0.0697329376854599	0.909495548961424	0	0.93809906142428
1599.7	3969.2	0.0029673590504451	0.0801186943620178	0.913946587537092	0.0029673590504451	0.985451527993067
1599.7	4047.2	0.0029673590504451	0.103857566765579	0.890207715133531	0.0029673590504451	0.991823289919192
1599.7	4125.1	0	0.321958456973294	0.673590504451039	0.00445103857566766	0.992815270274048
1599.7	4203.1	0	0.689910979228487	0.182492581602374	0.127596439169139	0.972764696311092
1599.7	4281	0	0.586053412462908	0	0.413946587537092	0.915046433290528
1599.7	4358.9	0	0.0326409495548961	0	0.967359050445104	0.884186705480837
1599.7	4436.9	0	0	0	1	0.466452869676106
1599.7	461.8	0.00148367952522255	0.876854599406528	0	0.121661721068249	0.963632334131086
1599.7	539.8	0.240356083086053	0.759643916913947	0	0	0.942036473165837
1599.7	617.7	0.997032640949555	0.0029673590504451	0	0	0.892313486247588
1599.7	695.7	0.998516320474777	0.00148367952522255	0	0	0.814947509659513
1599.7	773.6	0.998516320474777	0.00148367952522255	0	0	0.77734718875888
1599.7	851.5	0.998516320474777	0.00148367952522255	0	0	0.700052896241484
1599.7	929.5	0.998516320474777	0.00148367952522255	0	0	0.785068355658862
1622.2	1046.4	1	0	0	0	0.655635945377362
1622.2	1124.3	1	0	0	0	0.529243495693414
1622.2	1202.3	1	0	0	0	0.581689133435023
1622.2	1280.2	1	0	0	0	0.52133955393185
1622.2	1358.2	1	0	0	0	0.502193172866213
1622.2	1436.1	1	0	0	0	0.504708352163621
1622.2	1514	1	0	0	0	0.43688493469406
1622.2	1592	1	0	0	0	0.300387815460129
1622.2	1669.9	1	0	0	0	0.436224838918221
1622.2	1747.9	1	0	0	0	0.426548056095427
1622.2	1825.8	1	0	0	0	0.351443006167979
1622.2	1903.8	1	0	0	0	0.394598146276104
1622.2	1981.7	1	0	0	0	0.477940330134513
1622.2	2059.7	1	0	0	0	0.610077520824181
1622.2	2137.6	1	0	0	0	0.509638411614599
1622.2	2293.5	1	0	0	0	0.632162718779527
1622.2	2371.4	1	0	0	0	0.678018699971101
1622.2	2449.4	1	0	0	0	0.591686368214049
1622.2	2527.3	1	0	0	0	0.680913982587948
1622.2	2605.2	1	0	0	0	0.713470870436346
1622.2	267	0	0.0326409495548961	0	0.967359050445104	0.760856874191924
1622.2	2683.2	1	0	0	0	0.516366987532294
1622.2	2761.1	1	0	0	0	0.683461961007093
1622.2	2839.1	1	0	0	0	0.645293731238456
1622.2	2917	1	0	0	0	0.670901648038993
1622.2	2994.9	1	0	0	0	0.602412308318121
1622.2	3072.9	1	0	0	0	0.659155973746578
1622.2	3150.8	1	0	0	0	0.777946925212137
1622.2	3228.8	1	0	0	0	0.79697922815925
1622.2	3306.7	1	0	0	0	0.822187321542202
1622.2	3384.7	1	0	0	0	0.796927976102976
1622.2	344.9	0	0.519287833827893	0	0.480712166172107	0.9080529905463
1622.2	3462.6	0.902077151335312	0.00890207715133531	0.0890207715133531	0	0.83538342556387
1622.2	3540.6	0.439169139465875	0.0445103857566766	0.516320474777448	0	0.866131167305596
1622.2	3618.5	0.867952522255193	0.0178041543026706	0.114243323442137	0	0.782283020117333
1622.2	3696.4	0.643916913946588	0.0400593471810089	0.316023738872404	0	0.847109664399808
1622.2	3774.4	0.694362017804154	0.0356083086053412	0.270029673590504	0	0.851231472258652
1622.2	3852.3	0.237388724035608	0.0712166172106825	0.691394658753709	0	0.924607892243189
1622.2	3930.3	0.00445103857566766	0.114243323442137	0.879821958456973	0.00148367952522255	0.986919342113457
1622.2	4008.2	0.00148367952522255	0.271513353115727	0.722551928783383	0.00445103857566766	0.993670131703563
1622.2	4086.2	0	0.379821958456973	0.615727002967359	0.00445103857566766	0.99253247992035
1622.2	4164.1	0	0.716617210682493	0.200296735905045	0.0830860534124629	0.983508004144746
1622.2	422.9	0	0.586053412462908	0	0.413946587537092	0.942921575862916
1622.2	4242	0	0.65727002967359	0.0148367952522255	0.327893175074184	0.958685579174118
1622.2	4320	0	0.335311572700297	0	0.664688427299703	0.885153141470179
1622.2	4397.9	0	0	0	1	0.765824045806708
1622.2	500.8	0.0964391691394659	0.891691394658754	0	0.0118694362017804	0.948553522217541
1622.2	578.8	0.413946587537092	0.586053412462908	0	0	0.937280036951723
1622.2	656.7	0.997032640949555	0.0029673590504451	0	0	0.891557761091544
1622.2	734.6	0.998516320474777	0.00148367952522255	0	0	0.775329418606392
1622.2	812.6	1	0	0	0	0.69310330581826
1622.2	890.5	0.998516320474777	0.00148367952522255	0	0	0.712888682194976
1622.2	968.5	0.998516320474777	0.00148367952522255	0	0	0.854003318111004
1644.7	1007.4	1	0	0	0	0.741414238213236
1644.7	1085.4	1	0	0	0	0.605848368981504
1644.7	1163.3	1	0	0	0	0.517178218530241
1644.7	1241.2	1	0	0	0	0.488454323770953
1644.7	1319.2	1	0	0	0	0.502064867931663
1644.7	1397.2	1	0	0	0	0.572934372408303
1644.7	1475.1	1	0	0	0	0.455668498060124
1644.7	1553	1	0	0	0	0.383730620925805
1644.7	1631	1	0	0	0	0.326412108874945
1644.7	1708.9	1	0	0	0	0.452652689336826
1644.7	1786.8	1	0	0	0	0.381366215915625
1644.7	1864.8	1	0	0	0	0.451692215148905
1644.7	1942.7	1	0	0	0	0.410925499228087
1644.7	2020.7	1	0	0	0	0.586925774784942
1644.7	2098.6	1	0	0	0	0.630937409870874
1644.7	2176.6	1	0	0	0	0.333374063186573
1644.7	228	0	0.013353115727003	0	0.986646884272997	0.638218464283502
1644.7	2332.4	1	0	0	0	0.683716332020947
1644.7	2410.4	0.086053412462908	0.0608308605341246	0.853115727002967	0	0.577969546500978
1644.7	2488.3	1	0	0	0	0.668153666948013
1644.7	2566.3	1	0	0	0	0.736613248003872
1644.7	2644.2	1	0	0	0	0.542555445162336
1644.7	2722.2	1	0	0	0	0.600912593787749
1644.7	2800.1	1	0	0	0	0.568253738840253
1644.7	2878.1	1	0	0	0	0.636789787814069
1644.7	2956	1	0	0	0	0.649584102356415
1644.7	3033.9	1	0	0	0	0.574397945628256
1644.7	305.9	0	0.548961424332344	0	0.451038575667656	0.855666632774155
1644.7	3111.9	1	0	0	0	0.710919457497978
1644.7	3189.8	0.620178041543027	0.043026706231454	0.336795252225519	0	0.796687165398771
1644.7	3267.8	0.688427299703264	0.0608308605341246	0.250741839762611	0	0.841718089671196
1644.7	3345.7	0.913946587537092	0.0118694362017804	0.0741839762611276	0	0.822501734608559
1644.7	3423.7	1	0	0	0	0.789285358371022
1644.7	3501.6	0.980712166172107	0.00593471810089021	0.013353115727003	0	0.841610159864069
1644.7	3579.5	0.813056379821958	0.0252225519287834	0.161721068249258	0	0.787735214169101
1644.7	3657.5	0.786350148367952	0.029673590504451	0.183976261127596	0	0.815181837980428
1644.7	3735.4	0.722551928783383	0.0356083086053412	0.241839762611276	0	0.848828990453977
1644.7	3813.3	0.63946587537092	0.043026706231454	0.317507418397626	0	0.859622697353274
1644.7	383.9	0	0.514836795252225	0	0.485163204747774	0.910309576415711
1644.7	3891.3	0.0192878338278932	0.0771513353115727	0.903560830860534	0	0.942132913082992
1644.7	3969.2	0.00445103857566766	0.14540059347181	0.8486646884273	0.00148367952522255	0.992193745986056
1644.7	4047.2	0	0.406528189910979	0.589020771513353	0.00445103857566766	0.993089213700051
1644.7	4125.1	0	0.649851632047478	0.0237388724035608	0.326409495548961	0.974657625138545
1644.7	4203.1	0	0.670623145400593	0.0356083086053412	0.293768545994065	0.974737312052016
1644.7	4281	0	0.510385756676558	0	0.489614243323442	0.883916336513393
1644.7	4358.9	0	0.480712166172107	0	0.519287833827893	0.908153176574895
1644.7	4436.9	0	0.0029673590504451	0.0267062314540059	0.970326409495549	0.793506906283264
1644.7	461.8	0	0.79673590504451	0	0.20326409495549	0.957111298444138
1644.7	539.8	0.136498516320475	0.863501483679525	0	0	0.96111018053163
1644.7	617.7	0.758160237388724	0.241839762611276	0	0	0.937606113680732
1644.7	695.7	0.998516320474777	0.00148367952522255	0	0	0.843263006533034
1644.7	773.6	1	0	0	0	0.710901285385887
1644.7	851.5	0.998516320474777	0.00148367952522255	0	0	0.689469931936402
1644.7	929.5	0.998516320474777	0.00148367952522255	0	0	0.692476763932301
1667.2	1046.4	1	0	0	0	0.652281576636387
1667.2	1124.3	1	0	0	0	0.525667897100567
1667.2	1202.3	1	0	0	0	0.525912347201934
1667.2	1280.2	1	0	0	0	0.577283421419349
1667.2	1358.2	1	0	0	0	0.540360736372765
1667.2	1436.1	1	0	0	0	0.571890854355653
1667.2	1514	1	0	0	0	0.524521655032972
1667.2	1592	1	0	0	0	0.359599261942093
1667.2	1669.9	1	0	0	0	0.342880074917545
1667.2	1747.9	1	0	0	0	0.311152841545871
1667.2	1825.8	1	0	0	0	0.405304330602617
1667.2	189	0	0	0	1	0
1667.2	1903.8	1	0	0	0	0.415857759724632
1667.2	1981.7	1	0	0	0	0.461896105422509
1667.2	2059.7	1	0	0	0	0.567059239372743
1667.2	2137.6	1	0	0	0	0.462088488258844
1667.2	2215.5	1	0	0	0	0.00257218984650162
1667.2	2293.5	1	0	0	0	0.718036223417137
1667.2	2371.4	1	0	0	0	0
1667.2	2449.4	1	0	0	0	0.640389087880448
1667.2	2527.3	1	0	0	0	0.638465397059202
1667.2	2605.2	1	0	0	0	0.63992452157389
1667.2	267	0	0.0326409495548961	0	0.967359050445104	0.761556624467868
1667.2	2683.2	1	0	0	0	0.553911790446576
1667.2	2761.1	1	0	0	0	0.550723085986777
1667.2	2839.1	1	0	0	0	0.63268227587248
1667.2	2917	1	0	0	0	0.675209537369717
1667.2	2994.9	1	0	0	0	0.577279402232995
1667.2	3072.9	1	0	0	0	0.595628583581617
1667.2	3150.8	1	0	0	0	0.80633075618097
1667.2	3228.8	0.149851632047478	0.182492581602374	0.667655786350148	0	0.936191370901483
1667.2	3306.7	0.853115727002967	0.0667655786350148	0.0118694362017804	0.0682492581602374	0.911901622089948
1667.2	3384.7	0.84272997032641	0.0267062314540059	0.130563798219585	0	0.831537076944781
1667.2	344.9	0	0.551928783382789	0	0.448071216617211	0.880671960449243
1667.2	3462.6	1	0	0	0	0.789720622625252
1667.2	3540.6	0.968842729970326	0.00890207715133531	0.0222551928783383	0	0.78320100024463
1667.2	3618.5	1	0	0	0	0.767689274036848
1667.2	3696.4	0.688427299703264	0.0370919881305638	0.274480712166172	0	0.863359488450871
1667.2	3774.4	0.600890207715134	0.0534124629080119	0.345697329376855	0	0.876682804151029
1667.2	3852.3	0.108308605341246	0.0682492581602374	0.823442136498516	0	0.895942126496386
1667.2	3930.3	0.00890207715133531	0.0949554896142433	0.894658753709199	0.00148367952522255	0.984771319157168
1667.2	4008.2	0.0029673590504451	0.120178041543027	0.875370919881306	0.00148367952522255	0.991759169161935
1667.2	4086.2	0	0.6513353115727	0.0103857566765579	0.338278931750742	0.970657450119932
1667.2	4164.1	0	0.676557863501484	0.148367952522255	0.175074183976261	0.981726187754954
1667.2	422.9	0	0.554896142433234	0	0.445103857566766	0.945472192390309
1667.2	4242	0	0.64540059347181	0.00445103857566766	0.350148367952522	0.946910136517354
1667.2	4320	0	0.108308605341246	0	0.891691394658754	0.883335982864728
1667.2	4397.9	0	0.0029673590504451	0	0.997032640949555	0.788454634274325
1667.2	500.8	0.0919881305637982	0.897626112759644	0	0.0103857566765579	0.965449920716358
1667.2	578.8	0.323442136498516	0.676557863501484	0	0	0.958454240635868
1667.2	656.7	0.928783382789317	0.0712166172106825	0	0	0.917087545061456
1667.2	734.6	0.998516320474777	0.00148367952522255	0	0	0.805262982516557
1667.2	812.6	0.998516320474777	0.00148367952522255	0	0	0.673959686790262
1667.2	890.5	0.998516320474777	0.00148367952522255	0	0	0.644099695755425
1667.2	968.5	0.998516320474777	0.00148367952522255	0	0	0.794842683990637
1689.7	1007.4	1	0	0	0	0.608493938977248
1689.7	1085.4	1	0	0	0	0.578620123594883
1689.7	1163.3	1	0	0	0	0.535414847445793
1689.7	1241.2	1	0	0	0	0.557902513832029
1689.7	1319.2	1	0	0	0	0.594806551350737
1689.7	1397.2	1	0	0	0	0.573223237268379
1689.7	1475.1	1	0	0	0	0.51480610649272
1689.7	1553	1	0	0	0	0.495969207329167
1689.7	1631	1	0	0	0	0.306913730386785
1689.7	1708.9	1	0	0	0	0.333531317454409
1689.7	1786.8	1	0	0	0	0.37912605602767
1689.7	1864.8	1	0	0	0	0.391053830706897
1689.7	1942.7	1	0	0	0	0.469970880162839
1689.7	2020.7	1	0	0	0	0.555979873353565
1689.7	2098.6	1	0	0	0	0.434965284488818
1689.7	2176.6	1	0	0	0	0.431194148098726
1689.7	2254.5	1	0	0	0	0.792859554671087
1689.7	228	0	0.0029673590504451	0	0.997032640949555	0.701596193603881
1689.7	2332.4	1	0	0	0	0.66809112654937
1689.7	2488.3	1	0	0	0	0.614647239782219
1689.7	2566.3	1	0	0	0	0.672495056050865
1689.7	2644.2	1	0	0	0	0.538271301205627
1689.7	2722.2	1	0	0	0	0.502508580169458
1689.7	2800.1	1	0	0	0	0.435066556999833
1689.7	2878.1	1	0	0	0	0.612405029971973
1689.7	2956	1	0	0	0	0.675535469975344
1689.7	3033.9	1	0	0	0	0.553329714876875
1689.7	305.9	0	0.497032640949555	0	0.502967359050445	0.878756081030186
1689.7	3111.9	1	0	0	0	0.747096149688244
1689.7	3189.8	0.00445103857566766	0.0845697329376855	0.910979228486647	0	0.942641311719396
1689.7	3267.8	0.565281899109792	0.0905044510385757	0.344213649851632	0	0.654247385475285
1689.7	3345.7	0.571216617210683	0.0474777448071217	0.381305637982196	0	0.853277617838835
1689.7	3423.7	0.956973293768546	0	0.043026706231454	0	0.800506594245634
1689.7	3501.6	1	0	0	0	0.79049358174243
1689.7	3579.5	1	0	0	0	0.773922444019525
1689.7	3657.5	0.903560830860534	0.0118694362017804	0.0845697329376855	0	0.792759597076019
1689.7	3735.4	0.646884272997033	0.0489614243323442	0.304154302670623	0	0.865134408304524
1689.7	3813.3	0.614243323442137	0.0504451038575668	0.335311572700297	0	0.895131232864207
1689.7	383.9	0	0.554896142433234	0	0.445103857566766	0.936031725199687
1689.7	3891.3	0.121661721068249	0.0905044510385757	0.787833827893175	0	0.94811751798625
1689.7	3969.2	0.00890207715133531	0.086053412462908	0.903560830860534	0.00148367952522255	0.986586129856463
1689.7	4047.2	0	0.594955489614243	0.376854599406528	0.0281899109792285	0.98693301044989
1689.7	4125.1	0	0.676557863501484	0.166172106824926	0.15727002967359	0.968196858947418
1689.7	4203.1	0	0.654302670623145	0.0103857566765579	0.335311572700297	0.975353234392846
1689.7	4281	0	0.471810089020772	0	0.528189910979229	0.902487439685066
1689.7	4358.9	0	0.396142433234421	0	0.603857566765579	0.902772612694219
1689.7	4436.9	0	0.0118694362017804	0	0.98813056379822	0.610601119584933
1689.7	461.8	0	0.801186943620178	0	0.198813056379822	0.967233885196376
1689.7	539.8	0.165178571428571	0.834821428571429	0	0	0.963846763263278
1689.7	617.7	0.590504451038576	0.409495548961424	0	0	0.949425925828502
1689.7	695.7	0.838278931750742	0.161721068249258	0	0	0.931048240721162
1689.7	773.6	1	0	0	0	0.752232691424362
1689.7	851.5	0.998516320474777	0.00148367952522255	0	0	0.68525235290588
1689.7	929.5	0.998516320474777	0.00148367952522255	0	0	0.644313336447823
1712.2	1046.4	1	0	0	0	0.606989054601537
1712.2	1124.3	1	0	0	0	0.627794246531032
1712.2	1202.3	1	0	0	0	0.642096572484904
1712.2	1280.2	1	0	0	0	0.625577650277638
1712.2	1358.2	1	0	0	0	0.598292232056146
1712.2	1436.1	1	0	0	0	0.517574760787125
1712.2	1514	1	0	0	0	0.543738022564704
1712.2	1592	1	0	0	0	0.398923320378035
1712.2	1669.9	1	0	0	0	0.304151045944855
1712.2	1747.9	1	0	0	0	0.370765476846998
1712.2	1825.8	1	0	0	0	0.368022632416713
1712.2	189	0	0.636498516320475	0.00445103857566766	0.359050445103858	0.493550882579635
1712.2	1903.8	1	0	0	0	0.417943353992504
1712.2	1981.7	1	0	0	0	0.454480624287314
1712.2	2059.7	1	0	0	0	0.48596516837875
1712.2	2137.6	1	0	0	0	0.471969435190598
1712.2	2215.5	0.998516320474777	0.00148367952522255	0	0	0.496370046598886
1712.2	2293.5	1	0	0	0	0.722444120551579
1712.2	2449.4	1	0	0	0	0.570078912680371
1712.2	2527.3	1	0	0	0	0.621174858494376
1712.2	2605.2	1	0	0	0	0.628855761686268
1712.2	267	0	0.0326409495548961	0	0.967359050445104	0.787627786549417
1712.2	2683.2	1	0	0	0	0.484439047651484
1712.2	2761.1	1	0	0	0	0.510889055073082
1712.2	2839.1	1	0	0	0	0.397315559574297
1712.2	2917	1	0	0	0	0.648975594667675
1712.2	2994.9	1	0	0	0	0.623147111827734
1712.2	3072.9	1	0	0	0	0.607877384239693
1712.2	3150.8	1	0	0	0	0.785598494298626
1712.2	3228.8	0.56973293768546	0.0919881305637982	0.338278931750742	0	0.874974797652575
1712.2	3384.7	0.682492581602374	0.0400593471810089	0.277448071216617	0	0.768119441288319
1712.2	344.9	0	0.553412462908012	0	0.446587537091988	0.909342846033987
1712.2	3462.6	0.905044510385757	0.0222551928783383	0.072700296735905	0	0.769864412413284
1712.2	3540.6	0.738872403560831	0.0341246290801187	0.22700296735905	0	0.788283534733149
1712.2	3618.5	1	0	0	0	0.767025023816062
1712.2	3696.4	0.673590504451039	0.0415430267062315	0.28486646884273	0	0.855534405677358
1712.2	3774.4	0.79673590504451	0.0252225519287834	0.178041543026706	0	0.865290244213891
1712.2	3852.3	0.0697329376854599	0.0697329376854599	0.86053412462908	0	0.93112140523767
1712.2	3930.3	0.0118694362017804	0.0741839762611276	0.913946587537092	0	0.967123845731224
1712.2	4008.2	0.00445103857566766	0.243323442136499	0.750741839762611	0.00148367952522255	0.99400015402814
1712.2	4086.2	0	0.681008902077151	0.0890207715133531	0.229970326409496	0.969781376223539
1712.2	4164.1	0	0.655786350148368	0.216617210682493	0.127596439169139	0.967951016217739
1712.2	422.9	0	0.566765578635015	0	0.433234421364985	0.942865407031954
1712.2	4242	0	0.643916913946588	0.00445103857566766	0.351632047477745	0.952633022955206
1712.2	4320	0	0.565281899109792	0	0.434718100890208	0.901832398636444
1712.2	4397.9	0	0	0	1	0.786608680440047
1712.2	500.8	0.0682492581602374	0.899109792284866	0	0.0326409495548961	0.959162318561946
1712.2	578.8	0.261127596439169	0.738872403560831	0	0	0.956543750124977
1712.2	656.7	0.758160237388724	0.241839762611276	0	0	0.934675602196348
1712.2	734.6	0.998516320474777	0.00148367952522255	0	0	0.834607264377079
1712.2	812.6	1	0	0	0	0.65152542609883
1712.2	890.5	0.998516320474777	0.00148367952522255	0	0	0.723110985866567
1712.2	968.5	1	0	0	0	0.618085707444562
1734.7	1007.4	1	0	0	0	0.583221915111864
1734.7	1085.4	1	0	0	0	0.673988124039858
1734.7	1163.3	1	0	0	0	0.552938195294152
1734.7	1241.2	1	0	0	0	0.702832596988018
1734.7	1319.2	1	0	0	0	0.613798320459656
1734.7	1397.2	1	0	0	0	0.586811629464031
1734.7	1475.1	1	0	0	0	0.488348010954985
1734.7	1553	1	0	0	0	0.547017086269576
1734.7	1631	1	0	0	0	0.3407089602375
1734.7	1708.9	1	0	0	0	0.307238491013837
1734.7	1786.8	1	0	0	0	0.359016170790947
1734.7	1864.8	1	0	0	0	0.414907199438142
1734.7	1942.7	1	0	0	0	0.437985130740636
1734.7	2020.7	1	0	0	0	0.449923560508842
1734.7	2098.6	1	0	0	0	0.439968893378592
1734.7	2176.6	1	0	0	0	0.522908387606877
1734.7	2254.5	1	0	0	0	0.790545993702842
1734.7	228	0	0.013353115727003	0	0.986646884272997	0.690784256340442
1734.7	2332.4	1	0	0	0	0.590267686714826
1734.7	2410.4	1	0	0	0	0.435469560836106
1734.7	2488.3	1	0	0	0	0.543525844885717
1734.7	2566.3	1	0	0	0	0.617176585842553
1734.7	2644.2	1	0	0	0	0.588876064287539
1734.7	2722.2	1	0	0	0	0.498527935714655
1734.7	2800.1	1	0	0	0	0.508138193866872
1734.7	2878.1	1	0	0	0	0.496345975019736
1734.7	2956	1	0	0	0	0.620018159123246
1734.7	3033.9	0.998516320474777	0.00148367952522255	0	0	0.519488875740229
1734.7	305.9	0	0.502967359050445	0	0.497032640949555	0.862332542842897
1734.7	3111.9	1	0	0	0	0.668380949843901
1734.7	3189.8	0.686943620178042	0.0415430267062315	0.271513353115727	0	0.751466624999446
1734.7	3345.7	0.640949554896142	0.0459940652818991	0.313056379821958	0	0.821906416099462
1734.7	3423.7	1	0	0	0	0.708551099217162
1734.7	3501.6	0.805637982195846	0.0267062314540059	0.167655786350148	0	0.770680014161158
1734.7	3579.5	0.919881305637982	0.00593471810089021	0.0741839762611276	0	0.786771996944155
1734.7	3657.5	0.867952522255193	0.0252225519287834	0.106824925816024	0	0.81798146416774
1734.7	3735.4	0.629080118694362	0.0474777448071217	0.323442136498516	0	0.852801973286475
1734.7	3813.3	0.738872403560831	0.0370919881305638	0.224035608308605	0	0.892574184140817
1734.7	383.9	0	0.556379821958457	0	0.443620178041543	0.924902508026291
1734.7	3891.3	0.192878338278932	0.0712166172106825	0.735905044510386	0	0.940921669182596
1734.7	3969.2	0.0103857566765579	0.0801186943620178	0.909495548961424	0	0.973324338344
1734.7	4047.2	0.0029673590504451	0.336795252225519	0.65727002967359	0.0029673590504451	0.991852820814481
1734.7	4125.1	0	0.663204747774481	0.195845697329377	0.140949554896142	0.969126687641986
1734.7	4203.1	0	0.623145400593472	0.00890207715133531	0.367952522255193	0.971216795930727
1734.7	4281	0	0.611275964391691	0	0.388724035608309	0.91416415088053
1734.7	4358.9	0	0.313056379821958	0	0.686943620178042	0.891607881946537
1734.7	4436.9	0	0	0	1	0.541821818092548
1734.7	461.8	0	0.86646884272997	0	0.13353115727003	0.959681380129333
1734.7	539.8	0.166666666666667	0.833333333333333	0	0	0.967756134314171
1734.7	617.7	0.372403560830861	0.626112759643917	0.00148367952522255	0	0.97181015014373
1734.7	695.7	0.998516320474777	0.00148367952522255	0	0	0.919530811081041
1734.7	773.6	0.998516320474777	0.00148367952522255	0	0	0.727209268904637
1734.7	851.5	1	0	0	0	0.664185858080728
1734.7	929.5	1	0	0	0	0.612576617961144
1757.2	1046.4	1	0	0	0	0.669329716967967
1757.2	1124.3	1	0	0	0	0.6954108695331
1757.2	1202.3	1	0	0	0	0.689380637150894
1757.2	1280.2	1	0	0	0	0.581975847120228
1757.2	1358.2	1	0	0	0	0.609897763132781
1757.2	1436.1	1	0	0	0	0.519333872643786
1757.2	1514	1	0	0	0	0.564722905234093
1757.2	1592	1	0	0	0	0.435142667914327
1757.2	1669.9	1	0	0	0	0.382279428338386
1757.2	1747.9	1	0	0	0	0.312216340928648
1757.2	1825.8	1	0	0	0	0.381522327065034
1757.2	189	0.888724035608309	0.111275964391691	0	0	0.594546323310185
1757.2	1903.8	1	0	0	0	0.454841903712438
1757.2	1981.7	1	0	0	0	0.457829983980611
1757.2	2059.7	1	0	0	0	0.433371931377025
1757.2	2137.6	1	0	0	0	0.506707604705743
1757.2	2215.5	1	0	0	0	0.622010973632639
1757.2	2293.5	1	0	0	0	0.684425263882693
1757.2	2371.4	1	0	0	0	0.417922939939587
1757.2	2449.4	1	0	0	0	0.523018824605807
1757.2	2527.3	1	0	0	0	0.549640766222772
1757.2	2605.2	1	0	0	0	0.622813470601485
1757.2	267	0	0.13946587537092	0	0.86053412462908	0.765680534265731
1757.2	2683.2	1	0	0	0	0.517230666442686
1757.2	2761.1	1	0	0	0	0.511991309050991
1757.2	2839.1	1	0	0	0	0.392808335854283
1757.2	2917	1	0	0	0	0.608286772820859
1757.2	2994.9	1	0	0	0	0.574145065240312
1757.2	3072.9	1	0	0	0	0.652547316815477
1757.2	3150.8	1	0	0	0	0.764035699605362
1757.2	3228.8	0.583086053412463	0.00741839762611276	0.409495548961424	0	0.895831062653807
1757.2	3306.7	0.961424332344214	0.0192878338278932	0.0192878338278932	0	0.882762575435951
1757.2	3384.7	0.859050445103858	0.029673590504451	0.111275964391691	0	0.748529193430861
1757.2	344.9	0	0.508902077151335	0	0.491097922848665	0.902177301297682
1757.2	3462.6	0.890207715133531	0.0222551928783383	0.0875370919881306	0	0.74011446213543
1757.2	3540.6	0.811572700296736	0.0326409495548961	0.155786350148368	0	0.796695886387907
1757.2	3618.5	1	0	0	0	0.7960875109858
1757.2	3696.4	0.667655786350148	0.0459940652818991	0.286350148367953	0	0.853496622379307
1757.2	3774.4	0.664688427299703	0.0415430267062315	0.293768545994065	0	0.830613445199253
1757.2	3852.3	0.0118694362017804	0.0697329376854599	0.91839762611276	0	0.933479024627676
1757.2	3930.3	0.126112759643917	0.0756676557863502	0.798219584569733	0	0.954705452225373
1757.2	4008.2	0.00593471810089021	0.308605341246291	0.685459940652819	0	0.992649406037649
1757.2	4086.2	0	0.599406528189911	0.376854599406528	0.0237388724035608	0.992952902996205
1757.2	4164.1	0	0.624629080118694	0.0192878338278932	0.356083086053412	0.975422356746036
1757.2	422.9	0	0.587537091988131	0	0.412462908011869	0.925334530350192
1757.2	4242	0	0.63946587537092	0.00445103857566766	0.356083086053412	0.952124748253925
1757.2	4320	0	0.188427299703264	0	0.811572700296736	0.890325799164545
1757.2	4397.9	0	0.0029673590504451	0	0.997032640949555	0.81409692898607
1757.2	500.8	0.0952380952380952	0.904761904761905	0	0	0.966195445058693
1757.2	578.8	0.237388724035608	0.762611275964392	0	0	0.971869250720686
1757.2	656.7	0.667655786350148	0.332344213649852	0	0	0.94337615323499
1757.2	734.6	0.998516320474777	0.00148367952522255	0	0	0.802112165286777
1757.2	812.6	1	0	0	0	0.65957004487234
1757.2	890.5	1	0	0	0	0.632007894898015
1757.2	968.5	1	0	0	0	0.640577136360058
1779.7	1007.4	1	0	0	0	0.643640949703837
1779.7	1085.4	1	0	0	0	0.737190615426309
1779.7	1163.3	1	0	0	0	0.69858120982659
1779.7	1241.2	1	0	0	0	0.623403128949913
1779.7	1319.2	1	0	0	0	0.54820785108718
1779.7	1397.2	1	0	0	0	0.558703407999136
1779.7	1475.1	1	0	0	0	0.560980227259289
1779.7	1553	1	0	0	0	0.546056924750459
1779.7	1631	1	0	0	0	0.466922354013826
1779.7	1708.9	1	0	0	0	0.353071508177095
1779.7	1786.8	1	0	0	0	0.334377511639337
1779.7	1864.8	1	0	0	0	0.374382473908474
1779.7	1942.7	1	0	0	0	0.47978965446792
1779.7	2020.7	1	0	0	0	0.450313779885455
1779.7	2098.6	1	0	0	0	0.410267120229253
1779.7	2176.6	1	0	0	0	0.550521226459583
1779.7	2254.5	1	0	0	0	0.691018224796961
1779.7	228	0	0.013353115727003	0	0.986646884272997	0.682312492185107
1779.7	2332.4	1	0	0	0	0.686968232234175
1779.7	2410.4	1	0	0	0	0.50185502620014
1779.7	2488.3	1	0	0	0	0.560901892244347
1779.7	2566.3	1	0	0	0	0.546048682956287
1779.7	2644.2	1	0	0	0	0.605974602923387
1779.7	2722.2	1	0	0	0	0.608928008004865
1779.7	2800.1	1	0	0	0	0.448645480634128
1779.7	2878.1	1	0	0	0	0.418287323119541
1779.7	2956	1	0	0	0	0.651638937590868
1779.7	3033.9	1	0	0	0	0.600800921177443
1779.7	305.9	0	0.529673590504451	0	0.470326409495549	0.863927251458563
1779.7	3111.9	1	0	0	0	0.654936406239134
1779.7	3189.8	1	0	0	0	0.767089787423793
1779.7	3267.8	0.446587537091988	0.0252225519287834	0.528189910979229	0	0.870950137052255
1779.7	3345.7	0.867952522255193	0.0356083086053412	0.0964391691394659	0	0.799688882573839
1779.7	3423.7	0.995548961424332	0.0029673590504451	0.00148367952522255	0	0.722703529205909
1779.7	3501.6	0.890207715133531	0.0252225519287834	0.0845697329376855	0	0.804468650117102
1779.7	3579.5	0.959940652818991	0.0118694362017804	0.0281899109792285	0	0.820231493699395
1779.7	3657.5	0.967359050445104	0.0029673590504451	0.029673590504451	0	0.81452886650856
1779.7	3735.4	0.704747774480712	0.0370919881305638	0.258160237388724	0	0.848810758355339
1779.7	3813.3	0.0534124629080119	0.0697329376854599	0.876854599406528	0	0.909786609428981
1779.7	383.9	0	0.559347181008902	0	0.440652818991098	0.903320786348151
1779.7	3891.3	0.0786350148367952	0.0682492581602374	0.853115727002967	0	0.938533133774937
1779.7	3969.2	0.0163204747774481	0.34272997032641	0.640949554896142	0	0.986420452311606
1779.7	4047.2	0.00593471810089021	0.323442136498516	0.670623145400593	0	0.995267522576988
1779.7	4125.1	0	0.704747774480712	0.20326409495549	0.0919881305637982	0.985159631952625
1779.7	4203.1	0	0.6513353115727	0.056379821958457	0.292284866468843	0.976538990761192
1779.7	4281	0	0.611275964391691	0	0.388724035608309	0.904473276182062
1779.7	4358.9	0	0.0326409495548961	0	0.967359050445104	0.877323127375675
1779.7	4436.9	0	0	0	1	0.739532119474783
1779.7	461.8	0	0.867952522255193	0	0.132047477744807	0.959658684343142
1779.7	539.8	0.148809523809524	0.851190476190476	0	0	0.967474211842382
1779.7	617.7	0.642433234421365	0.357566765578635	0	0	0.941873674947086
1779.7	695.7	0.998516320474777	0.00148367952522255	0	0	0.876582277970637
1779.7	773.6	0.998516320474777	0.00148367952522255	0	0	0.749029525963693
1779.7	851.5	1	0	0	0	0.662331024208069
1779.7	929.5	1	0	0	0	0.64395076517321
1802.2	1046.4	1	0	0	0	0.649008632907655
1802.2	1124.3	1	0	0	0	0.760121764128281
1802.2	1202.3	0.998516320474777	0.00148367952522255	0	0	0.577601336007246
1802.2	1280.2	1	0	0	0	0.591636202152862
1802.2	1358.2	1	0	0	0	0.635871866379775
1802.2	1436.1	1	0	0	0	0.543268092029085
1802.2	1514	1	0	0	0	0.553218379364484
1802.2	1592	1	0	0	0	0.524660249000821
1802.2	1669.9	1	0	0	0	0.356990610659268
1802.2	1747.9	1	0	0	0	0.326650989952644
1802.2	1825.8	1	0	0	0	0.371822655699523
1802.2	189	0.0029673590504451	0.146884272997033	0.847181008902077	0.0029673590504451	0.774529669984478
1802.2	1903.8	1	0	0	0	0.396409717333278
1802.2	1981.7	1	0	0	0	0.459142230097849
1802.2	2059.7	1	0	0	0	0.40514584520929
1802.2	2137.6	1	0	0	0	0.454717971552805
1802.2	2215.5	1	0	0	0	0.571117319698913
1802.2	2293.5	1	0	0	0	0.619982654847099
1802.2	2371.4	1	0	0	0	0.539742823228412
1802.2	2449.4	1	0	0	0	0.578135489658027
1802.2	2527.3	1	0	0	0	0.585493737197377
1802.2	2605.2	1	0	0	0	0.595290088699701
1802.2	267	0	0.0459940652818991	0	0.954005934718101	0.795987154108627
1802.2	2683.2	1	0	0	0	0.570251705521031
1802.2	2761.1	1	0	0	0	0.603637707070008
1802.2	2839.1	1	0	0	0	0.453733338186423
1802.2	2917	1	0	0	0	0.645613671520154
1802.2	2994.9	1	0	0	0	0.511468496870343
1802.2	3072.9	1	0	0	0	0.740005010235875
1802.2	3150.8	1	0	0	0	0.683555825703073
1802.2	3228.8	1	0	0	0	0.869355134341521
1802.2	3306.7	1	0	0	0	0.796093919599644
1802.2	3384.7	0.968842729970326	0.0207715133531157	0.0103857566765579	0	0.741692096834742
1802.2	344.9	0	0.502967359050445	0	0.497032640949555	0.867416592147969
1802.2	3462.6	0.925816023738872	0.0192878338278932	0.0548961424332344	0	0.783203124898964
1802.2	3540.6	0.915430267062315	0.0192878338278932	0.0652818991097923	0	0.806177433562605
1802.2	3618.5	0.977744807121662	0.00593471810089021	0.0163204747774481	0	0.843059432809919
1802.2	3696.4	0.732937685459941	0.0326409495548961	0.234421364985163	0	0.852856774016092
1802.2	3774.4	0.572700296735905	0.0712166172106825	0.356083086053412	0	0.883343042036922
1802.2	3852.3	0.307121661721068	0.0623145400593472	0.630563798219585	0	0.927675450391306
1802.2	3930.3	0.0118694362017804	0.0816023738872404	0.906528189910979	0	0.973314651901326
1802.2	4008.2	0.388724035608309	0.1513353115727	0.459940652818991	0	0.979806022770878
1802.2	4086.2	0.00148367952522255	0.480712166172107	0.516320474777448	0.00148367952522255	0.998292606491972
1802.2	4164.1	0	0.642433234421365	0.0504451038575668	0.307121661721068	0.980574179427619
1802.2	422.9	0	0.70919881305638	0	0.29080118694362	0.925547726597338
1802.2	4242	0	0.624629080118694	0.00445103857566766	0.370919881305638	0.953167287079733
1802.2	4320	0	0.586053412462908	0	0.413946587537092	0.899660564638176
1802.2	4397.9	0	0	0	1	0.739219174821438
1802.2	500.8	0.0934718100890208	0.906528189910979	0	0	0.978397374755554
1802.2	578.8	0.900593471810089	0.099406528189911	0	0	0.937686432112789
1802.2	656.7	0.997032640949555	0.0029673590504451	0	0	0.877264146070258
1802.2	734.6	0.998516320474777	0.00148367952522255	0	0	0.777746630497874
1802.2	812.6	0.998516320474777	0.00148367952522255	0	0	0.748798238555051
1802.2	890.5	1	0	0	0	0.667988854393914
1802.2	968.5	1	0	0	0	0.65651525062893
182.2	1046.4	0	0	0	1	0.395879810457416
182.2	1124.3	0	0.00148367952522255	0	0.998516320474777	0.451175761228992
182.2	1202.3	0	0.00148367952522255	0	0.998516320474777	0.433736523172682
182.2	1280.2	0	0	0	1	0.381356329545401
182.2	1358.2	0	0.00148367952522255	0	0.998516320474777	0.330283978160536
182.2	1436.1	0	0	0	1	0.355748444290959
182.2	1514	0	0	0	1	0.341085618851666
182.2	1592	0	0	0	1	0.375303797846363
182.2	1669.9	0	0	0	1	0.339336747276526
182.2	1747.9	0	0	0	1	0.357267259229653
182.2	1825.8	0	0	0	1	0.361134597541156
182.2	1903.8	0	0	0	1	0.326155075792729
182.2	1981.7	0	0	0	1	0.310904790276468
[truncated: 4,753 more rows]
