# Supplementary material for: Two simple movement mechanisms for spatial division of labour in social insects
Source: Nat Commun. 2022 Nov 15;13:6985. doi: 10.1038/s41467-022-34706-7 (PMC9666475; doi:10.1038/s41467-022-34706-7)
Supplement: Supplementary file 5 — Source Data [file 41467_2022_34706_MOESM5_ESM.zip › source_data/Figure_1/Example_site-visit-network,Temnothorax,Colony_08.csv]

Ant	x	y	N_visits_20sec
0	677.2	189	1
0	204.7	228	1
0	249.7	228	4
0	294.7	228	5
0	339.7	228	3
0	384.7	228	5
0	429.7	228	2
0	474.7	228	1
0	519.7	228	2
0	564.7	228	2
0	609.7	228	7
0	654.7	228	10
0	699.7	228	10
0	744.7	228	2
0	789.7	228	5
0	834.7	228	3
0	879.7	228	3
0	924.7	228	3
0	969.7	228	3
0	1014.7	228	3
0	1059.7	228	2
0	1104.7	228	1
0	1149.7	228	2
0	1194.7	228	3
0	1239.7	228	3
0	1284.7	228	3
0	1329.7	228	3
0	1374.7	228	1
0	1419.7	228	3
0	1464.7	228	1
0	1509.7	228	1
0	1554.7	228	1
0	1599.7	228	2
0	1644.7	228	2
0	1689.7	228	2
0	1734.7	228	2
0	1779.7	228	7
0	1824.7	228	4
0	1869.7	228	4
0	1914.7	228	4
0	1959.7	228	3
0	2004.7	228	4
0	2049.7	228	2
0	2094.7	228	3
0	2139.7	228	1
0	2184.7	228	4
0	2229.7	228	3
0	2274.7	228	2
0	2364.7	228	2
0	2409.7	228	2
0	2454.7	228	2
0	2499.7	228	3
0	2544.7	228	4
0	2589.7	228	4
0	2679.7	228	1
0	2724.7	228	2
0	2814.7	228	1
0	2859.7	228	1
0	182.2	267	4
0	227.2	267	6
0	272.2	267	13
0	317.2	267	13
0	362.2	267	5
0	407.2	267	8
0	452.2	267	4
0	497.2	267	4
0	542.2	267	1
0	587.2	267	7
0	632.2	267	13
0	677.2	267	15
0	722.2	267	10
0	767.2	267	6
0	812.2	267	6
0	857.2	267	4
0	902.2	267	5
0	947.2	267	3
0	992.2	267	4
0	1037.2	267	4
0	1082.2	267	3
0	1127.2	267	4
0	1172.2	267	9
0	1217.2	267	7
0	1262.2	267	5
0	1307.2	267	9
0	1352.2	267	6
0	1397.2	267	4
0	1442.2	267	5
0	1487.2	267	6
0	1532.2	267	6
0	1577.2	267	6
0	1622.2	267	5
0	1667.2	267	6
0	1712.2	267	4
0	1757.2	267	4
0	1802.2	267	8
0	1847.2	267	6
0	1892.2	267	6
0	1937.2	267	7
0	1982.2	267	9
0	2027.2	267	5
0	2072.2	267	5
0	2117.2	267	3
0	2162.2	267	5
0	2207.2	267	7
0	2252.2	267	5
0	2297.2	267	9
0	2342.2	267	8
0	2387.2	267	7
0	2432.2	267	7
0	2477.2	267	7
0	2522.2	267	7
0	2567.2	267	5
0	2612.2	267	9
0	2657.2	267	7
0	2702.2	267	4
0	2747.2	267	5
0	2792.2	267	10
0	2837.2	267	11
0	2882.2	267	9
0	2927.2	267	1
0	204.7	305.9	5
0	249.7	305.9	6
0	294.7	305.9	9
0	339.7	305.9	9
0	384.7	305.9	4
0	429.7	305.9	2
0	474.7	305.9	5
0	519.7	305.9	3
0	564.7	305.9	4
0	609.7	305.9	2
0	654.7	305.9	3
0	699.7	305.9	7
0	744.7	305.9	7
0	789.7	305.9	5
0	834.7	305.9	3
0	879.7	305.9	4
0	924.7	305.9	1
0	969.7	305.9	2
0	1014.7	305.9	2
0	1059.7	305.9	3
0	1104.7	305.9	2
0	1149.7	305.9	7
0	1194.7	305.9	5
0	1239.7	305.9	7
0	1284.7	305.9	5
0	1329.7	305.9	4
0	1374.7	305.9	5
0	1419.7	305.9	4
0	1464.7	305.9	1
0	1509.7	305.9	2
0	1554.7	305.9	3
0	1599.7	305.9	3
0	1689.7	305.9	1
0	1734.7	305.9	1
0	1779.7	305.9	1
0	1824.7	305.9	3
0	1869.7	305.9	3
0	1914.7	305.9	4
0	1959.7	305.9	6
0	2004.7	305.9	4
0	2049.7	305.9	7
0	2094.7	305.9	4
0	2139.7	305.9	1
0	2184.7	305.9	4
0	2229.7	305.9	5
0	2274.7	305.9	5
0	2364.7	305.9	4
0	2409.7	305.9	4
0	2454.7	305.9	6
0	2499.7	305.9	2
0	2544.7	305.9	1
0	2589.7	305.9	3
0	2634.7	305.9	2
0	2679.7	305.9	3
0	2724.7	305.9	5
0	2769.7	305.9	2
0	2814.7	305.9	4
0	2859.7	305.9	7
0	2904.7	305.9	6
0	182.2	344.9	3
0	227.2	344.9	7
0	272.2	344.9	5
0	317.2	344.9	8
0	362.2	344.9	6
0	407.2	344.9	7
0	452.2	344.9	8
0	497.2	344.9	6
0	542.2	344.9	2
0	587.2	344.9	7
0	632.2	344.9	5
0	677.2	344.9	5
0	722.2	344.9	10
0	767.2	344.9	6
0	812.2	344.9	4
0	857.2	344.9	2
0	902.2	344.9	5
0	947.2	344.9	4
0	992.2	344.9	2
0	1037.2	344.9	2
0	1082.2	344.9	2
0	1127.2	344.9	3
0	1172.2	344.9	1
0	1217.2	344.9	4
0	1262.2	344.9	7
0	1307.2	344.9	6
0	1352.2	344.9	4
0	1397.2	344.9	5
0	1442.2	344.9	3
0	1487.2	344.9	7
0	1532.2	344.9	4
0	1577.2	344.9	2
0	1667.2	344.9	2
0	1712.2	344.9	3
0	1757.2	344.9	2
0	1802.2	344.9	3
0	1847.2	344.9	2
0	1937.2	344.9	4
0	1982.2	344.9	2
0	2027.2	344.9	7
0	2072.2	344.9	8
0	2117.2	344.9	3
0	2162.2	344.9	3
0	2207.2	344.9	1
0	2252.2	344.9	1
0	2297.2	344.9	1
0	2342.2	344.9	2
0	2387.2	344.9	1
0	2432.2	344.9	1
0	2477.2	344.9	3
0	2522.2	344.9	3
0	2612.2	344.9	4
0	2657.2	344.9	2
0	2702.2	344.9	2
0	2747.2	344.9	4
0	2792.2	344.9	1
0	2837.2	344.9	2
0	2882.2	344.9	6
0	2927.2	344.9	1
0	204.7	383.9	6
0	249.7	383.9	7
0	294.7	383.9	3
0	339.7	383.9	4
0	384.7	383.9	6
0	429.7	383.9	4
0	474.7	383.9	6
0	519.7	383.9	6
0	564.7	383.9	7
0	609.7	383.9	5
0	654.7	383.9	5
0	699.7	383.9	7
0	744.7	383.9	4
0	789.7	383.9	5
0	834.7	383.9	2
0	879.7	383.9	1
0	924.7	383.9	3
0	969.7	383.9	2
0	1014.7	383.9	5
0	1059.7	383.9	5
0	1104.7	383.9	2
0	1149.7	383.9	2
0	1194.7	383.9	3
0	1239.7	383.9	5
0	1284.7	383.9	5
0	1329.7	383.9	8
0	1374.7	383.9	2
0	1419.7	383.9	3
0	1464.7	383.9	4
0	1509.7	383.9	4
0	1554.7	383.9	9
0	1599.7	383.9	5
0	1644.7	383.9	3
0	1689.7	383.9	1
0	1734.7	383.9	1
0	1779.7	383.9	2
0	1824.7	383.9	1
0	1869.7	383.9	2
0	1914.7	383.9	2
0	1959.7	383.9	4
0	2004.7	383.9	2
0	2049.7	383.9	3
0	2094.7	383.9	4
0	2139.7	383.9	2
0	2184.7	383.9	4
0	2229.7	383.9	4
0	2274.7	383.9	3
0	2364.7	383.9	1
0	2409.7	383.9	2
0	2454.7	383.9	1
0	2499.7	383.9	2
0	2634.7	383.9	2
0	2679.7	383.9	4
0	2724.7	383.9	2
0	2769.7	383.9	4
0	2814.7	383.9	3
0	2859.7	383.9	9
0	2904.7	383.9	4
0	182.2	422.9	2
0	227.2	422.9	9
0	272.2	422.9	4
0	317.2	422.9	6
0	362.2	422.9	5
0	407.2	422.9	4
0	452.2	422.9	3
0	497.2	422.9	6
0	542.2	422.9	6
0	587.2	422.9	8
0	632.2	422.9	5
0	677.2	422.9	2
0	722.2	422.9	9
0	767.2	422.9	7
0	812.2	422.9	6
0	857.2	422.9	3
0	902.2	422.9	4
0	947.2	422.9	4
0	992.2	422.9	5
0	1037.2	422.9	4
0	1082.2	422.9	3
0	1127.2	422.9	2
0	1172.2	422.9	4
0	1217.2	422.9	3
0	1262.2	422.9	4
0	1307.2	422.9	2
0	1352.2	422.9	3
0	1397.2	422.9	4
0	1442.2	422.9	3
0	1487.2	422.9	4
0	1532.2	422.9	6
0	1577.2	422.9	6
0	1622.2	422.9	3
0	1667.2	422.9	1
0	1712.2	422.9	1
0	1757.2	422.9	1
0	1802.2	422.9	2
0	1847.2	422.9	5
0	1892.2	422.9	4
0	1937.2	422.9	2
0	1982.2	422.9	4
0	2027.2	422.9	3
0	2072.2	422.9	3
0	2117.2	422.9	1
0	2162.2	422.9	1
0	2252.2	422.9	2
0	2432.2	422.9	4
0	2477.2	422.9	1
0	2567.2	422.9	1
0	2657.2	422.9	2
0	2702.2	422.9	3
0	2747.2	422.9	3
0	2792.2	422.9	2
0	2837.2	422.9	3
0	2882.2	422.9	8
0	2927.2	422.9	2
0	204.7	461.8	11
0	249.7	461.8	9
0	294.7	461.8	5
0	339.7	461.8	6
0	384.7	461.8	7
0	429.7	461.8	9
0	474.7	461.8	5
0	519.7	461.8	3
0	564.7	461.8	3
0	609.7	461.8	2
0	654.7	461.8	5
0	699.7	461.8	9
0	744.7	461.8	9
0	789.7	461.8	4
0	834.7	461.8	6
0	879.7	461.8	3
0	924.7	461.8	1
0	969.7	461.8	2
0	1014.7	461.8	2
0	1059.7	461.8	4
0	1104.7	461.8	3
0	1149.7	461.8	3
0	1239.7	461.8	2
0	1284.7	461.8	3
0	1329.7	461.8	2
0	1374.7	461.8	2
0	1419.7	461.8	3
0	1464.7	461.8	4
0	1509.7	461.8	1
0	1554.7	461.8	3
0	1599.7	461.8	2
0	1644.7	461.8	2
0	1689.7	461.8	1
0	1734.7	461.8	1
0	1779.7	461.8	1
0	1824.7	461.8	2
0	1869.7	461.8	1
0	1914.7	461.8	2
0	1959.7	461.8	1
0	2004.7	461.8	2
0	2049.7	461.8	2
0	2094.7	461.8	2
0	2139.7	461.8	2
0	2274.7	461.8	2
0	2319.7	461.8	1
0	2364.7	461.8	1
0	2409.7	461.8	3
0	2454.7	461.8	2
0	2499.7	461.8	2
0	2589.7	461.8	2
0	2634.7	461.8	1
0	2679.7	461.8	2
0	2724.7	461.8	2
0	2769.7	461.8	6
0	2814.7	461.8	4
0	2859.7	461.8	6
0	2904.7	461.8	6
0	182.2	500.8	6
0	227.2	500.8	11
0	272.2	500.8	5
0	317.2	500.8	4
0	362.2	500.8	3
0	407.2	500.8	8
0	452.2	500.8	2
0	497.2	500.8	3
0	542.2	500.8	2
0	587.2	500.8	7
0	632.2	500.8	2
0	677.2	500.8	4
0	722.2	500.8	11
0	767.2	500.8	4
0	812.2	500.8	4
0	857.2	500.8	2
0	902.2	500.8	1
0	947.2	500.8	3
0	992.2	500.8	2
0	1037.2	500.8	3
0	1082.2	500.8	1
0	1127.2	500.8	3
0	1172.2	500.8	2
0	1217.2	500.8	1
0	1262.2	500.8	3
0	1307.2	500.8	2
0	1397.2	500.8	3
0	1442.2	500.8	3
0	1487.2	500.8	1
0	1532.2	500.8	2
0	1577.2	500.8	3
0	1622.2	500.8	2
0	1667.2	500.8	1
0	1757.2	500.8	1
0	1802.2	500.8	1
0	1937.2	500.8	1
0	1982.2	500.8	2
0	2027.2	500.8	1
0	2117.2	500.8	8
0	2162.2	500.8	3
0	2207.2	500.8	1
0	2252.2	500.8	3
0	2297.2	500.8	4
0	2342.2	500.8	2
0	2387.2	500.8	1
0	2432.2	500.8	6
0	2477.2	500.8	5
0	2522.2	500.8	3
0	2567.2	500.8	7
0	2612.2	500.8	1
0	2657.2	500.8	2
0	2702.2	500.8	2
0	2747.2	500.8	3
0	2792.2	500.8	2
0	2837.2	500.8	4
0	2882.2	500.8	8
0	2927.2	500.8	1
0	204.7	539.8	7
0	249.7	539.8	15
0	294.7	539.8	6
0	339.7	539.8	3
0	384.7	539.8	3
0	429.7	539.8	3
0	474.7	539.8	2
0	519.7	539.8	4
0	564.7	539.8	6
0	609.7	539.8	3
0	654.7	539.8	3
0	699.7	539.8	8
0	744.7	539.8	2
0	789.7	539.8	5
0	834.7	539.8	3
0	879.7	539.8	3
0	924.7	539.8	4
0	969.7	539.8	2
0	1014.7	539.8	1
0	1059.7	539.8	5
0	1104.7	539.8	2
0	1149.7	539.8	3
0	1194.7	539.8	2
0	1239.7	539.8	5
0	1284.7	539.8	2
0	1329.7	539.8	1
0	1374.7	539.8	1
0	1509.7	539.8	1
0	1554.7	539.8	1
0	1599.7	539.8	2
0	1644.7	539.8	1
0	1689.7	539.8	1
0	1734.7	539.8	2
0	1779.7	539.8	1
0	1914.7	539.8	1
0	2004.7	539.8	1
0	2049.7	539.8	1
0	2094.7	539.8	5
0	2139.7	539.8	13
0	2184.7	539.8	8
0	2229.7	539.8	3
0	2274.7	539.8	7
0	2319.7	539.8	4
0	2364.7	539.8	2
0	2409.7	539.8	3
0	2454.7	539.8	5
0	2499.7	539.8	5
0	2544.7	539.8	4
0	2589.7	539.8	6
0	2634.7	539.8	1
0	2679.7	539.8	2
0	2724.7	539.8	5
0	2769.7	539.8	2
0	2814.7	539.8	5
0	2859.7	539.8	4
0	2904.7	539.8	6
0	182.2	578.8	5
0	227.2	578.8	18
0	272.2	578.8	24
0	317.2	578.8	3
0	362.2	578.8	6
0	407.2	578.8	6
0	452.2	578.8	5
0	497.2	578.8	3
0	542.2	578.8	5
0	587.2	578.8	3
0	632.2	578.8	6
0	677.2	578.8	3
0	722.2	578.8	4
0	767.2	578.8	3
0	812.2	578.8	4
0	857.2	578.8	3
0	902.2	578.8	4
0	947.2	578.8	2
0	992.2	578.8	3
0	1037.2	578.8	6
0	1082.2	578.8	5
0	1127.2	578.8	2
0	1172.2	578.8	2
0	1217.2	578.8	1
0	1262.2	578.8	2
0	1622.2	578.8	1
0	1667.2	578.8	2
0	1712.2	578.8	1
0	1847.2	578.8	2
0	1892.2	578.8	1
0	1982.2	578.8	1
0	2027.2	578.8	1
0	2117.2	578.8	7
0	2162.2	578.8	13
0	2207.2	578.8	4
0	2252.2	578.8	7
0	2297.2	578.8	3
0	2342.2	578.8	3
0	2387.2	578.8	4
0	2432.2	578.8	1
0	2477.2	578.8	6
0	2522.2	578.8	3
0	2567.2	578.8	4
0	2612.2	578.8	4
0	2657.2	578.8	2
0	2702.2	578.8	5
0	2747.2	578.8	4
0	2792.2	578.8	2
0	2837.2	578.8	3
0	2882.2	578.8	5
0	2927.2	578.8	1
0	204.7	617.7	11
0	249.7	617.7	14
0	294.7	617.7	12
0	339.7	617.7	5
0	384.7	617.7	4
0	429.7	617.7	5
0	474.7	617.7	2
0	519.7	617.7	3
0	564.7	617.7	4
0	609.7	617.7	3
0	654.7	617.7	3
0	699.7	617.7	2
0	744.7	617.7	1
0	789.7	617.7	3
0	834.7	617.7	4
0	879.7	617.7	3
0	924.7	617.7	3
0	969.7	617.7	6
0	1014.7	617.7	8
0	1059.7	617.7	5
0	1149.7	617.7	1
0	1239.7	617.7	1
0	1689.7	617.7	1
0	1734.7	617.7	1
0	1779.7	617.7	1
0	1824.7	617.7	2
0	1869.7	617.7	2
0	1914.7	617.7	2
0	1959.7	617.7	2
0	2004.7	617.7	1
0	2094.7	617.7	1
0	2139.7	617.7	8
0	2184.7	617.7	8
0	2229.7	617.7	5
0	2274.7	617.7	1
0	2319.7	617.7	1
0	2364.7	617.7	3
0	2409.7	617.7	2
0	2499.7	617.7	4
0	2544.7	617.7	3
0	2589.7	617.7	2
0	2634.7	617.7	2
0	2679.7	617.7	3
0	2724.7	617.7	4
0	2769.7	617.7	7
0	2814.7	617.7	5
0	2859.7	617.7	2
0	2904.7	617.7	5
0	182.2	656.7	5
0	227.2	656.7	11
0	272.2	656.7	9
0	317.2	656.7	6
0	362.2	656.7	3
0	407.2	656.7	3
0	452.2	656.7	3
0	497.2	656.7	4
0	542.2	656.7	4
0	587.2	656.7	4
0	632.2	656.7	5
0	677.2	656.7	4
0	722.2	656.7	3
0	767.2	656.7	2
0	812.2	656.7	3
0	857.2	656.7	3
0	902.2	656.7	2
0	947.2	656.7	5
0	992.2	656.7	7
0	1037.2	656.7	3
0	1082.2	656.7	1
0	1127.2	656.7	1
0	1712.2	656.7	1
0	1757.2	656.7	2
0	1802.2	656.7	1
0	2117.2	656.7	1
0	2162.2	656.7	4
0	2207.2	656.7	7
0	2252.2	656.7	3
0	2297.2	656.7	3
0	2342.2	656.7	1
0	2387.2	656.7	2
0	2432.2	656.7	2
0	2477.2	656.7	3
0	2522.2	656.7	2
0	2567.2	656.7	2
0	2612.2	656.7	1
0	2657.2	656.7	2
0	2747.2	656.7	3
0	2792.2	656.7	3
0	2837.2	656.7	6
0	2882.2	656.7	7
0	2927.2	656.7	1
0	204.7	695.7	10
0	249.7	695.7	12
0	294.7	695.7	8
0	339.7	695.7	11
0	384.7	695.7	9
0	429.7	695.7	8
0	474.7	695.7	1
0	519.7	695.7	3
0	564.7	695.7	4
0	609.7	695.7	4
0	654.7	695.7	6
0	699.7	695.7	3
0	744.7	695.7	1
0	789.7	695.7	1
0	834.7	695.7	2
0	879.7	695.7	1
0	969.7	695.7	10
0	1014.7	695.7	16
0	1059.7	695.7	1
0	1734.7	695.7	1
0	1779.7	695.7	1
0	2184.7	695.7	3
0	2229.7	695.7	5
0	2274.7	695.7	2
0	2319.7	695.7	1
0	2364.7	695.7	2
0	2409.7	695.7	3
0	2454.7	695.7	3
0	2499.7	695.7	1
0	2544.7	695.7	1
0	2589.7	695.7	4
0	2634.7	695.7	2
0	2679.7	695.7	4
0	2724.7	695.7	4
0	2769.7	695.7	5
0	2814.7	695.7	6
0	2859.7	695.7	4
0	2904.7	695.7	7
0	182.2	734.6	2
0	227.2	734.6	15
0	272.2	734.6	8
0	317.2	734.6	12
0	362.2	734.6	16
0	407.2	734.6	13
0	452.2	734.6	3
0	497.2	734.6	4
0	542.2	734.6	3
0	587.2	734.6	5
0	632.2	734.6	4
0	677.2	734.6	2
0	722.2	734.6	3
0	767.2	734.6	2
0	812.2	734.6	2
0	857.2	734.6	1
0	947.2	734.6	1
0	992.2	734.6	6
0	1037.2	734.6	3
0	1082.2	734.6	2
0	1757.2	734.6	1
0	2207.2	734.6	4
0	2252.2	734.6	3
0	2297.2	734.6	2
0	2477.2	734.6	3
0	2567.2	734.6	2
0	2612.2	734.6	2
0	2657.2	734.6	5
0	2702.2	734.6	3
0	2747.2	734.6	6
0	2792.2	734.6	7
0	2837.2	734.6	5
0	2882.2	734.6	5
0	2927.2	734.6	3
0	204.7	773.6	6
0	249.7	773.6	13
0	294.7	773.6	8
0	339.7	773.6	6
0	384.7	773.6	8
0	429.7	773.6	5
0	474.7	773.6	3
0	519.7	773.6	2
0	564.7	773.6	5
0	609.7	773.6	4
0	654.7	773.6	3
0	699.7	773.6	2
0	744.7	773.6	1
0	789.7	773.6	3
0	834.7	773.6	2
0	1059.7	773.6	1
0	2229.7	773.6	2
0	2274.7	773.6	2
0	2454.7	773.6	1
0	2499.7	773.6	2
0	2544.7	773.6	2
0	2589.7	773.6	2
0	2634.7	773.6	4
0	2679.7	773.6	5
0	2724.7	773.6	4
0	2769.7	773.6	2
0	2814.7	773.6	2
0	2859.7	773.6	3
0	2904.7	773.6	6
0	182.2	812.6	2
0	227.2	812.6	13
0	272.2	812.6	5
0	317.2	812.6	3
0	362.2	812.6	2
0	407.2	812.6	4
0	452.2	812.6	3
0	497.2	812.6	6
0	542.2	812.6	3
0	587.2	812.6	4
0	632.2	812.6	1
0	677.2	812.6	1
0	767.2	812.6	2
0	812.2	812.6	3
0	2207.2	812.6	2
0	2252.2	812.6	2
0	2297.2	812.6	1
0	2477.2	812.6	1
0	2567.2	812.6	4
0	2612.2	812.6	2
0	2657.2	812.6	4
0	2702.2	812.6	2
0	2792.2	812.6	2
0	2837.2	812.6	3
0	2882.2	812.6	1
0	2927.2	812.6	3
0	204.7	851.5	8
0	249.7	851.5	10
0	294.7	851.5	4
0	339.7	851.5	2
0	384.7	851.5	2
0	429.7	851.5	4
0	474.7	851.5	5
0	519.7	851.5	5
0	564.7	851.5	2
0	609.7	851.5	3
0	654.7	851.5	1
0	699.7	851.5	1
0	744.7	851.5	2
0	789.7	851.5	2
0	834.7	851.5	1
0	2229.7	851.5	1
0	2454.7	851.5	2
0	2499.7	851.5	3
0	2544.7	851.5	2
0	2589.7	851.5	5
0	2634.7	851.5	3
0	2679.7	851.5	2
0	2724.7	851.5	4
0	2769.7	851.5	1
0	2814.7	851.5	3
0	2859.7	851.5	3
0	2904.7	851.5	7
0	182.2	890.5	2
0	227.2	890.5	13
0	272.2	890.5	9
0	317.2	890.5	4
0	362.2	890.5	3
0	407.2	890.5	1
0	452.2	890.5	3
0	497.2	890.5	3
0	542.2	890.5	4
0	587.2	890.5	1
0	677.2	890.5	1
0	722.2	890.5	1
0	812.2	890.5	1
0	2252.2	890.5	1
0	2477.2	890.5	1
0	2522.2	890.5	1
0	2567.2	890.5	4
0	2612.2	890.5	3
0	2657.2	890.5	2
0	2702.2	890.5	3
0	2747.2	890.5	3
0	2792.2	890.5	2
0	2837.2	890.5	3
0	2882.2	890.5	5
0	2927.2	890.5	1
0	204.7	929.5	9
0	249.7	929.5	6
0	294.7	929.5	5
0	339.7	929.5	3
0	384.7	929.5	2
0	429.7	929.5	2
0	474.7	929.5	3
0	519.7	929.5	4
0	564.7	929.5	4
0	609.7	929.5	2
0	654.7	929.5	1
0	789.7	929.5	1
0	834.7	929.5	1
0	879.7	929.5	1
0	2274.7	929.5	1
0	2454.7	929.5	1
0	2499.7	929.5	1
0	2544.7	929.5	5
0	2589.7	929.5	5
0	2634.7	929.5	3
0	2679.7	929.5	4
0	2724.7	929.5	6
0	2769.7	929.5	8
0	2814.7	929.5	5
0	2859.7	929.5	5
0	2904.7	929.5	4
0	182.2	968.5	3
0	227.2	968.5	14
0	272.2	968.5	5
0	317.2	968.5	5
0	362.2	968.5	1
0	407.2	968.5	1
0	452.2	968.5	2
0	497.2	968.5	1
0	542.2	968.5	3
0	587.2	968.5	3
0	632.2	968.5	1
0	2297.2	968.5	2
0	2342.2	968.5	3
0	2387.2	968.5	1
0	2432.2	968.5	4
0	2477.2	968.5	4
0	2522.2	968.5	5
0	2567.2	968.5	3
0	2612.2	968.5	3
0	2657.2	968.5	5
0	2702.2	968.5	5
0	2747.2	968.5	4
0	2792.2	968.5	4
0	2837.2	968.5	4
0	2882.2	968.5	3
0	2927.2	968.5	1
0	159.7	1007.4	1
0	204.7	1007.4	11
0	249.7	1007.4	10
0	294.7	1007.4	6
0	339.7	1007.4	4
0	384.7	1007.4	1
0	429.7	1007.4	1
0	474.7	1007.4	2
0	519.7	1007.4	3
0	564.7	1007.4	2
0	609.7	1007.4	1
0	2319.7	1007.4	3
0	2364.7	1007.4	2
0	2409.7	1007.4	3
0	2454.7	1007.4	4
0	2499.7	1007.4	4
0	2589.7	1007.4	3
0	2634.7	1007.4	1
0	2679.7	1007.4	5
0	2724.7	1007.4	6
0	2769.7	1007.4	1
0	2814.7	1007.4	2
0	2859.7	1007.4	2
0	2904.7	1007.4	3
0	182.2	1046.4	5
0	227.2	1046.4	17
0	272.2	1046.4	7
0	317.2	1046.4	5
0	362.2	1046.4	5
0	407.2	1046.4	2
0	452.2	1046.4	3
0	497.2	1046.4	1
0	542.2	1046.4	1
0	587.2	1046.4	1
0	677.2	1046.4	1
0	2342.2	1046.4	2
0	2387.2	1046.4	1
0	2432.2	1046.4	2
0	2477.2	1046.4	3
0	2567.2	1046.4	1
0	2612.2	1046.4	1
0	2657.2	1046.4	2
0	2702.2	1046.4	1
0	2747.2	1046.4	3
0	2792.2	1046.4	3
0	2837.2	1046.4	1
0	2882.2	1046.4	4
0	2927.2	1046.4	2
0	204.7	1085.4	12
0	249.7	1085.4	15
0	294.7	1085.4	5
0	339.7	1085.4	3
0	384.7	1085.4	2
0	429.7	1085.4	1
0	474.7	1085.4	1
0	564.7	1085.4	1
0	609.7	1085.4	1
0	654.7	1085.4	1
0	2364.7	1085.4	2
0	2409.7	1085.4	3
0	2454.7	1085.4	2
0	2499.7	1085.4	3
0	2544.7	1085.4	1
0	2589.7	1085.4	1
0	2679.7	1085.4	1
0	2724.7	1085.4	2
0	2769.7	1085.4	4
0	2814.7	1085.4	1
0	2859.7	1085.4	4
0	2904.7	1085.4	7
0	182.2	1124.3	6
0	227.2	1124.3	10
0	272.2	1124.3	9
0	317.2	1124.3	4
0	362.2	1124.3	5
0	407.2	1124.3	1
0	452.2	1124.3	2
0	497.2	1124.3	1
0	632.2	1124.3	1
0	2297.2	1124.3	1
0	2342.2	1124.3	1
0	2432.2	1124.3	2
0	2477.2	1124.3	1
0	2522.2	1124.3	3
0	2612.2	1124.3	2
0	2657.2	1124.3	1
0	2702.2	1124.3	2
0	2747.2	1124.3	3
0	2792.2	1124.3	4
0	2837.2	1124.3	3
0	2882.2	1124.3	2
0	2927.2	1124.3	2
0	159.7	1163.3	2
0	204.7	1163.3	10
0	249.7	1163.3	7
0	294.7	1163.3	8
0	339.7	1163.3	5
0	384.7	1163.3	4
0	429.7	1163.3	2
0	474.7	1163.3	2
0	519.7	1163.3	1
0	609.7	1163.3	1
0	654.7	1163.3	1
0	2274.7	1163.3	1
0	2319.7	1163.3	2
0	2364.7	1163.3	1
0	2409.7	1163.3	2
0	2454.7	1163.3	2
0	2499.7	1163.3	1
0	2544.7	1163.3	1
0	2589.7	1163.3	1
0	2634.7	1163.3	1
0	2679.7	1163.3	1
0	2724.7	1163.3	1
0	2769.7	1163.3	4
0	2814.7	1163.3	2
0	2859.7	1163.3	4
0	2904.7	1163.3	7
0	2949.7	1163.3	1
0	182.2	1202.3	9
0	227.2	1202.3	13
0	272.2	1202.3	7
0	317.2	1202.3	9
0	362.2	1202.3	4
0	407.2	1202.3	3
0	452.2	1202.3	4
0	497.2	1202.3	1
0	542.2	1202.3	3
0	587.2	1202.3	2
0	632.2	1202.3	1
0	677.2	1202.3	1
0	722.2	1202.3	1
0	2297.2	1202.3	2
0	2342.2	1202.3	2
0	2387.2	1202.3	1
0	2432.2	1202.3	2
0	2477.2	1202.3	2
0	2567.2	1202.3	1
0	2657.2	1202.3	2
0	2702.2	1202.3	4
0	2747.2	1202.3	4
0	2792.2	1202.3	4
0	2837.2	1202.3	2
0	2882.2	1202.3	6
0	2927.2	1202.3	2
0	159.7	1241.2	1
0	204.7	1241.2	11
0	249.7	1241.2	7
0	294.7	1241.2	5
0	339.7	1241.2	4
0	384.7	1241.2	6
0	429.7	1241.2	3
0	474.7	1241.2	2
0	519.7	1241.2	1
0	564.7	1241.2	2
0	2184.7	1241.2	1
0	2319.7	1241.2	4
0	2364.7	1241.2	5
0	2409.7	1241.2	1
0	2499.7	1241.2	2
0	2544.7	1241.2	1
0	2589.7	1241.2	2
0	2679.7	1241.2	3
0	2724.7	1241.2	3
0	2769.7	1241.2	1
0	2814.7	1241.2	4
0	2859.7	1241.2	4
0	2904.7	1241.2	4
0	182.2	1280.2	8
0	227.2	1280.2	9
0	272.2	1280.2	5
0	317.2	1280.2	8
0	362.2	1280.2	6
0	407.2	1280.2	7
0	452.2	1280.2	3
0	497.2	1280.2	2
0	2207.2	1280.2	1
0	2252.2	1280.2	1
0	2297.2	1280.2	1
0	2342.2	1280.2	5
0	2387.2	1280.2	2
0	2522.2	1280.2	2
0	2567.2	1280.2	3
0	2612.2	1280.2	4
0	2657.2	1280.2	3
0	2702.2	1280.2	6
0	2747.2	1280.2	3
0	2792.2	1280.2	4
0	2837.2	1280.2	3
0	2882.2	1280.2	7
0	2927.2	1280.2	3
0	159.7	1319.2	4
0	204.7	1319.2	16
0	249.7	1319.2	12
0	294.7	1319.2	12
0	339.7	1319.2	8
0	384.7	1319.2	6
0	429.7	1319.2	3
0	2184.7	1319.2	1
0	2229.7	1319.2	1
0	2364.7	1319.2	1
0	2409.7	1319.2	1
0	2499.7	1319.2	2
0	2544.7	1319.2	2
0	2589.7	1319.2	5
0	2634.7	1319.2	4
0	2679.7	1319.2	5
0	2724.7	1319.2	5
0	2769.7	1319.2	7
0	2814.7	1319.2	3
0	2859.7	1319.2	5
0	2904.7	1319.2	6
0	182.2	1358.2	8
0	227.2	1358.2	15
0	272.2	1358.2	14
0	317.2	1358.2	6
0	362.2	1358.2	8
0	407.2	1358.2	3
0	452.2	1358.2	1
0	497.2	1358.2	1
0	2207.2	1358.2	1
0	2522.2	1358.2	3
0	2567.2	1358.2	3
0	2612.2	1358.2	4
0	2657.2	1358.2	4
0	2702.2	1358.2	5
0	2747.2	1358.2	10
0	2792.2	1358.2	7
0	2837.2	1358.2	4
0	2882.2	1358.2	1
0	2927.2	1358.2	1
0	159.7	1397.2	1
0	204.7	1397.2	12
0	249.7	1397.2	9
0	294.7	1397.2	9
0	339.7	1397.2	9
0	384.7	1397.2	8
0	429.7	1397.2	5
0	474.7	1397.2	1
0	2454.7	1397.2	1
0	2499.7	1397.2	1
0	2544.7	1397.2	1
0	2634.7	1397.2	1
0	2679.7	1397.2	5
0	2724.7	1397.2	6
0	2769.7	1397.2	8
0	2814.7	1397.2	5
0	2859.7	1397.2	2
0	2904.7	1397.2	6
0	182.2	1436.1	9
0	227.2	1436.1	9
0	272.2	1436.1	6
0	317.2	1436.1	12
0	362.2	1436.1	12
0	407.2	1436.1	9
0	452.2	1436.1	5
0	497.2	1436.1	3
0	542.2	1436.1	1
0	587.2	1436.1	2
0	2522.2	1436.1	2
0	2567.2	1436.1	2
0	2612.2	1436.1	1
0	2657.2	1436.1	2
0	2702.2	1436.1	3
0	2747.2	1436.1	9
0	2792.2	1436.1	5
0	2837.2	1436.1	3
0	2882.2	1436.1	3
0	2927.2	1436.1	2
0	159.7	1475.1	4
0	204.7	1475.1	10
0	249.7	1475.1	11
0	294.7	1475.1	9
0	339.7	1475.1	18
0	384.7	1475.1	11
0	429.7	1475.1	9
0	474.7	1475.1	5
0	519.7	1475.1	3
0	564.7	1475.1	3
0	609.7	1475.1	3
0	2364.7	1475.1	1
0	2544.7	1475.1	1
0	2589.7	1475.1	3
0	2634.7	1475.1	7
0	2679.7	1475.1	5
0	2724.7	1475.1	3
0	2769.7	1475.1	6
0	2814.7	1475.1	3
0	2859.7	1475.1	3
0	2904.7	1475.1	3
0	182.2	1514	7
0	227.2	1514	10
0	272.2	1514	10
0	317.2	1514	9
0	362.2	1514	13
0	407.2	1514	6
0	452.2	1514	5
0	497.2	1514	3
0	542.2	1514	4
0	587.2	1514	6
0	632.2	1514	3
0	2342.2	1514	1
0	2387.2	1514	1
0	2522.2	1514	1
0	2567.2	1514	1
0	2612.2	1514	1
0	2657.2	1514	5
0	2702.2	1514	8
0	2747.2	1514	5
0	2792.2	1514	2
0	2837.2	1514	3
0	2882.2	1514	5
0	159.7	1553	2
0	204.7	1553	13
0	249.7	1553	9
0	294.7	1553	12
0	339.7	1553	10
0	384.7	1553	5
0	429.7	1553	7
0	474.7	1553	3
0	609.7	1553	3
0	654.7	1553	3
0	699.7	1553	4
0	744.7	1553	2
0	834.7	1553	1
0	879.7	1553	1
0	924.7	1553	1
0	969.7	1553	1
0	1014.7	1553	1
0	1059.7	1553	1
0	1104.7	1553	1
0	2364.7	1553	1
0	2409.7	1553	1
0	2454.7	1553	1
0	2499.7	1553	1
0	2589.7	1553	2
0	2634.7	1553	3
0	2679.7	1553	4
0	2724.7	1553	1
0	2769.7	1553	4
0	2814.7	1553	2
0	2859.7	1553	3
0	2904.7	1553	1
0	182.2	1592	9
0	227.2	1592	11
0	272.2	1592	10
0	317.2	1592	11
0	362.2	1592	8
0	407.2	1592	13
0	452.2	1592	13
0	497.2	1592	7
0	542.2	1592	2
0	632.2	1592	3
0	677.2	1592	4
0	722.2	1592	7
0	767.2	1592	3
0	812.2	1592	2
0	857.2	1592	1
0	902.2	1592	1
0	2567.2	1592	1
0	2612.2	1592	1
0	2657.2	1592	2
0	2702.2	1592	1
0	2747.2	1592	3
0	2792.2	1592	2
0	2837.2	1592	3
0	2882.2	1592	4
0	159.7	1631	2
0	204.7	1631	12
0	249.7	1631	13
0	294.7	1631	13
0	339.7	1631	12
0	384.7	1631	10
0	429.7	1631	14
0	474.7	1631	11
0	519.7	1631	6
0	564.7	1631	1
0	699.7	1631	4
0	744.7	1631	9
0	789.7	1631	4
0	834.7	1631	3
0	879.7	1631	1
0	2184.7	1631	1
0	2319.7	1631	1
0	2544.7	1631	2
0	2589.7	1631	2
0	2634.7	1631	3
0	2679.7	1631	6
0	2724.7	1631	3
0	2769.7	1631	5
0	2814.7	1631	4
0	2859.7	1631	2
0	2904.7	1631	7
0	182.2	1669.9	10
0	227.2	1669.9	15
0	272.2	1669.9	10
0	317.2	1669.9	13
0	362.2	1669.9	11
0	407.2	1669.9	14
0	452.2	1669.9	12
0	497.2	1669.9	6
0	542.2	1669.9	2
0	677.2	1669.9	1
0	722.2	1669.9	4
0	767.2	1669.9	5
0	812.2	1669.9	2
0	857.2	1669.9	1
0	2207.2	1669.9	1
0	2252.2	1669.9	1
0	2342.2	1669.9	1
0	2477.2	1669.9	1
0	2567.2	1669.9	2
0	2612.2	1669.9	1
0	2657.2	1669.9	5
0	2702.2	1669.9	4
0	2747.2	1669.9	3
0	2792.2	1669.9	1
0	2837.2	1669.9	2
0	2882.2	1669.9	1
0	159.7	1708.9	4
0	204.7	1708.9	14
0	249.7	1708.9	14
0	294.7	1708.9	14
0	339.7	1708.9	10
0	384.7	1708.9	17
0	429.7	1708.9	8
0	474.7	1708.9	6
0	519.7	1708.9	4
0	699.7	1708.9	1
0	744.7	1708.9	1
0	2184.7	1708.9	1
0	2229.7	1708.9	1
0	2274.7	1708.9	1
0	2319.7	1708.9	1
0	2499.7	1708.9	1
0	2544.7	1708.9	2
0	2634.7	1708.9	2
0	2679.7	1708.9	2
0	2724.7	1708.9	3
0	2769.7	1708.9	1
0	2814.7	1708.9	2
0	2859.7	1708.9	4
0	2904.7	1708.9	4
0	182.2	1747.9	8
0	227.2	1747.9	18
0	272.2	1747.9	16
0	317.2	1747.9	11
0	362.2	1747.9	22
0	407.2	1747.9	21
0	452.2	1747.9	6
0	497.2	1747.9	6
0	542.2	1747.9	5
0	587.2	1747.9	1
0	677.2	1747.9	1
0	2252.2	1747.9	1
0	2297.2	1747.9	1
0	2342.2	1747.9	1
0	2477.2	1747.9	1
0	2522.2	1747.9	3
0	2567.2	1747.9	3
0	2612.2	1747.9	4
0	2657.2	1747.9	2
0	2702.2	1747.9	2
0	2837.2	1747.9	2
0	2882.2	1747.9	6
0	159.7	1786.8	4
0	204.7	1786.8	13
0	249.7	1786.8	17
0	294.7	1786.8	10
0	339.7	1786.8	15
0	384.7	1786.8	17
0	429.7	1786.8	10
0	474.7	1786.8	4
0	519.7	1786.8	4
0	564.7	1786.8	3
0	609.7	1786.8	2
0	654.7	1786.8	4
0	699.7	1786.8	2
0	744.7	1786.8	1
0	789.7	1786.8	1
0	2319.7	1786.8	1
0	2364.7	1786.8	1
0	2454.7	1786.8	1
0	2499.7	1786.8	2
0	2544.7	1786.8	2
0	2589.7	1786.8	2
0	2634.7	1786.8	1
0	2679.7	1786.8	3
0	2724.7	1786.8	2
0	2814.7	1786.8	3
0	2859.7	1786.8	4
0	2904.7	1786.8	2
0	182.2	1825.8	12
0	227.2	1825.8	13
0	272.2	1825.8	16
0	317.2	1825.8	14
0	362.2	1825.8	18
0	407.2	1825.8	12
0	452.2	1825.8	3
0	497.2	1825.8	1
0	587.2	1825.8	1
0	632.2	1825.8	1
0	677.2	1825.8	3
0	722.2	1825.8	4
0	2342.2	1825.8	2
0	2387.2	1825.8	1
0	2432.2	1825.8	2
0	2477.2	1825.8	3
0	2522.2	1825.8	3
0	2612.2	1825.8	1
0	2657.2	1825.8	1
0	2702.2	1825.8	1
0	2747.2	1825.8	2
0	2792.2	1825.8	1
0	2882.2	1825.8	4
0	2927.2	1825.8	1
0	159.7	1864.8	3
0	204.7	1864.8	14
0	249.7	1864.8	21
0	294.7	1864.8	13
0	339.7	1864.8	12
0	384.7	1864.8	12
0	429.7	1864.8	5
0	474.7	1864.8	1
0	564.7	1864.8	1
0	699.7	1864.8	1
0	744.7	1864.8	1
0	2319.7	1864.8	1
0	2409.7	1864.8	2
0	2454.7	1864.8	3
0	2499.7	1864.8	2
0	2544.7	1864.8	3
0	2589.7	1864.8	2
0	2634.7	1864.8	3
0	2679.7	1864.8	4
0	2724.7	1864.8	3
0	2769.7	1864.8	1
0	2814.7	1864.8	2
0	2859.7	1864.8	1
0	2904.7	1864.8	4
0	182.2	1903.8	10
0	227.2	1903.8	20
0	272.2	1903.8	24
0	317.2	1903.8	16
0	362.2	1903.8	11
0	407.2	1903.8	8
0	452.2	1903.8	5
0	497.2	1903.8	2
0	542.2	1903.8	2
0	587.2	1903.8	2
0	632.2	1903.8	2
0	677.2	1903.8	1
0	2342.2	1903.8	1
0	2387.2	1903.8	2
0	2432.2	1903.8	1
0	2477.2	1903.8	2
0	2522.2	1903.8	1
0	2567.2	1903.8	2
0	2612.2	1903.8	4
0	2657.2	1903.8	2
0	2702.2	1903.8	1
0	2792.2	1903.8	1
0	2837.2	1903.8	2
0	2882.2	1903.8	6
0	159.7	1942.7	2
0	204.7	1942.7	14
0	249.7	1942.7	22
0	294.7	1942.7	25
0	339.7	1942.7	15
0	384.7	1942.7	10
0	429.7	1942.7	6
0	474.7	1942.7	2
0	564.7	1942.7	1
0	609.7	1942.7	2
0	654.7	1942.7	2
0	699.7	1942.7	1
0	2364.7	1942.7	1
0	2409.7	1942.7	3
0	2454.7	1942.7	1
0	2499.7	1942.7	2
0	2544.7	1942.7	1
0	2589.7	1942.7	2
0	2634.7	1942.7	2
0	2679.7	1942.7	2
0	2814.7	1942.7	1
0	2859.7	1942.7	3
0	2904.7	1942.7	4
0	137.2	1981.7	1
0	182.2	1981.7	13
0	227.2	1981.7	25
0	272.2	1981.7	25
0	317.2	1981.7	18
0	362.2	1981.7	11
0	407.2	1981.7	12
0	452.2	1981.7	8
0	497.2	1981.7	5
0	542.2	1981.7	3
0	2387.2	1981.7	2
0	2432.2	1981.7	2
0	2522.2	1981.7	2
0	2567.2	1981.7	3
0	2612.2	1981.7	2
0	2657.2	1981.7	1
0	2702.2	1981.7	1
0	2747.2	1981.7	1
0	2792.2	1981.7	1
0	2837.2	1981.7	2
0	2882.2	1981.7	5
0	2927.2	1981.7	1
0	159.7	2020.7	7
0	204.7	2020.7	23
0	249.7	2020.7	24
0	294.7	2020.7	22
0	339.7	2020.7	25
0	384.7	2020.7	16
0	429.7	2020.7	11
0	474.7	2020.7	8
0	519.7	2020.7	2
0	2409.7	2020.7	1
0	2454.7	2020.7	1
0	2544.7	2020.7	3
0	2589.7	2020.7	1
0	2634.7	2020.7	2
0	2679.7	2020.7	1
0	2904.7	2020.7	5
0	182.2	2059.7	18
0	227.2	2059.7	35
0	272.2	2059.7	25
0	317.2	2059.7	30
0	362.2	2059.7	29
0	407.2	2059.7	13
0	452.2	2059.7	8
0	497.2	2059.7	4
0	542.2	2059.7	1
0	2387.2	2059.7	1
0	2477.2	2059.7	1
0	2522.2	2059.7	3
0	2657.2	2059.7	1
0	2837.2	2059.7	2
0	2882.2	2059.7	7
0	2927.2	2059.7	2
0	159.7	2098.6	9
0	204.7	2098.6	35
0	249.7	2098.6	34
0	294.7	2098.6	26
0	339.7	2098.6	25
0	384.7	2098.6	17
0	429.7	2098.6	7
0	474.7	2098.6	6
0	519.7	2098.6	2
0	564.7	2098.6	1
0	609.7	2098.6	1
0	2364.7	2098.6	1
0	2499.7	2098.6	1
0	2544.7	2098.6	2
0	2679.7	2098.6	1
0	2724.7	2098.6	1
0	2814.7	2098.6	1
0	2859.7	2098.6	2
0	2904.7	2098.6	6
0	137.2	2137.6	1
0	182.2	2137.6	26
0	227.2	2137.6	40
0	272.2	2137.6	29
0	317.2	2137.6	32
0	362.2	2137.6	18
0	407.2	2137.6	11
0	452.2	2137.6	7
0	497.2	2137.6	4
0	542.2	2137.6	2
0	587.2	2137.6	2
0	2342.2	2137.6	1
0	2567.2	2137.6	1
0	2747.2	2137.6	1
0	2792.2	2137.6	1
0	2837.2	2137.6	1
0	2882.2	2137.6	4
0	2927.2	2137.6	2
0	159.7	2176.6	5
0	204.7	2176.6	37
0	249.7	2176.6	43
0	294.7	2176.6	35
0	339.7	2176.6	30
0	384.7	2176.6	19
0	429.7	2176.6	16
0	474.7	2176.6	9
0	519.7	2176.6	5
0	564.7	2176.6	3
0	609.7	2176.6	1
0	654.7	2176.6	1
0	2319.7	2176.6	1
0	2544.7	2176.6	1
0	2589.7	2176.6	1
0	2769.7	2176.6	1
0	2859.7	2176.6	2
0	2904.7	2176.6	6
0	137.2	2215.5	1
0	182.2	2215.5	31
0	227.2	2215.5	34
0	272.2	2215.5	41
0	317.2	2215.5	28
0	362.2	2215.5	24
0	407.2	2215.5	21
0	452.2	2215.5	9
0	497.2	2215.5	2
0	542.2	2215.5	2
0	587.2	2215.5	2
0	632.2	2215.5	2
0	812.2	2215.5	1
0	2342.2	2215.5	1
0	2567.2	2215.5	1
0	2837.2	2215.5	1
0	2882.2	2215.5	3
0	2927.2	2215.5	2
0	159.7	2254.5	19
0	204.7	2254.5	46
0	249.7	2254.5	45
0	294.7	2254.5	37
0	339.7	2254.5	20
0	384.7	2254.5	17
0	429.7	2254.5	17
0	474.7	2254.5	9
0	519.7	2254.5	5
0	564.7	2254.5	4
0	609.7	2254.5	3
0	654.7	2254.5	2
0	699.7	2254.5	2
0	744.7	2254.5	1
0	789.7	2254.5	2
0	834.7	2254.5	1
0	2364.7	2254.5	1
0	2724.7	2254.5	1
0	2769.7	2254.5	2
0	2859.7	2254.5	2
0	2904.7	2254.5	4
0	137.2	2293.5	23
0	182.2	2293.5	51
0	227.2	2293.5	47
0	272.2	2293.5	52
0	317.2	2293.5	27
0	362.2	2293.5	18
0	407.2	2293.5	17
0	452.2	2293.5	14
0	497.2	2293.5	7
0	542.2	2293.5	5
0	587.2	2293.5	2
0	632.2	2293.5	1
0	677.2	2293.5	1
0	812.2	2293.5	1
0	2297.2	2293.5	1
0	2342.2	2293.5	2
0	2387.2	2293.5	1
0	2567.2	2293.5	1
0	2612.2	2293.5	1
0	2792.2	2293.5	1
0	2837.2	2293.5	1
0	2882.2	2293.5	3
0	2927.2	2293.5	1
0	159.7	2332.4	44
0	204.7	2332.4	62
0	249.7	2332.4	57
0	294.7	2332.4	44
0	339.7	2332.4	23
0	384.7	2332.4	17
0	429.7	2332.4	12
0	474.7	2332.4	6
0	519.7	2332.4	3
0	564.7	2332.4	3
0	609.7	2332.4	1
0	699.7	2332.4	1
0	834.7	2332.4	2
0	2319.7	2332.4	1
0	2364.7	2332.4	2
0	2409.7	2332.4	1
0	2454.7	2332.4	1
0	2499.7	2332.4	1
0	2589.7	2332.4	1
0	2814.7	2332.4	3
0	2859.7	2332.4	1
0	2904.7	2332.4	4
0	137.2	2371.4	1
0	182.2	2371.4	45
0	227.2	2371.4	54
0	272.2	2371.4	49
0	317.2	2371.4	29
0	362.2	2371.4	20
0	407.2	2371.4	15
0	452.2	2371.4	9
0	497.2	2371.4	5
0	587.2	2371.4	5
0	632.2	2371.4	2
0	677.2	2371.4	4
0	812.2	2371.4	2
0	857.2	2371.4	1
0	2207.2	2371.4	1
0	2252.2	2371.4	1
0	2297.2	2371.4	1
0	2342.2	2371.4	1
0	2387.2	2371.4	2
0	2477.2	2371.4	1
0	2522.2	2371.4	1
0	2567.2	2371.4	4
0	2612.2	2371.4	2
0	2657.2	2371.4	1
0	2702.2	2371.4	1
0	2792.2	2371.4	2
0	2882.2	2371.4	3
0	2927.2	2371.4	2
0	204.7	2410.4	45
0	249.7	2410.4	48
0	294.7	2410.4	35
0	339.7	2410.4	27
0	384.7	2410.4	24
0	429.7	2410.4	14
0	474.7	2410.4	8
0	519.7	2410.4	2
0	564.7	2410.4	5
0	609.7	2410.4	3
0	654.7	2410.4	1
0	699.7	2410.4	2
0	789.7	2410.4	3
0	834.7	2410.4	2
0	2229.7	2410.4	1
0	2274.7	2410.4	1
0	2409.7	2410.4	1
0	2454.7	2410.4	1
0	2499.7	2410.4	1
0	2544.7	2410.4	1
0	2589.7	2410.4	2
0	2679.7	2410.4	1
0	2724.7	2410.4	2
0	2769.7	2410.4	2
0	2814.7	2410.4	2
0	2904.7	2410.4	5
0	182.2	2449.4	19
0	227.2	2449.4	40
0	272.2	2449.4	41
0	317.2	2449.4	26
0	362.2	2449.4	19
0	407.2	2449.4	18
0	452.2	2449.4	10
0	497.2	2449.4	4
0	542.2	2449.4	6
0	587.2	2449.4	5
0	632.2	2449.4	1
0	677.2	2449.4	2
0	722.2	2449.4	5
0	767.2	2449.4	5
0	812.2	2449.4	5
0	857.2	2449.4	1
0	2207.2	2449.4	1
0	2252.2	2449.4	2
0	2297.2	2449.4	2
0	2342.2	2449.4	2
0	2387.2	2449.4	2
0	2432.2	2449.4	2
0	2477.2	2449.4	1
0	2567.2	2449.4	1
0	2612.2	2449.4	2
0	2702.2	2449.4	1
0	2747.2	2449.4	1
0	2837.2	2449.4	2
0	2882.2	2449.4	2
0	159.7	2488.3	3
0	204.7	2488.3	30
0	249.7	2488.3	41
0	294.7	2488.3	32
0	339.7	2488.3	23
0	384.7	2488.3	18
0	429.7	2488.3	12
0	474.7	2488.3	5
0	519.7	2488.3	1
0	564.7	2488.3	4
0	609.7	2488.3	2
0	654.7	2488.3	2
0	699.7	2488.3	2
0	744.7	2488.3	2
0	789.7	2488.3	3
0	2229.7	2488.3	1
0	2274.7	2488.3	2
0	2319.7	2488.3	2
0	2364.7	2488.3	1
0	2409.7	2488.3	1
0	2454.7	2488.3	1
0	2499.7	2488.3	1
0	2544.7	2488.3	1
0	2589.7	2488.3	1
0	2634.7	2488.3	1
0	2724.7	2488.3	2
0	2814.7	2488.3	1
0	2859.7	2488.3	1
0	2904.7	2488.3	3
0	182.2	2527.3	14
0	227.2	2527.3	29
0	272.2	2527.3	34
0	317.2	2527.3	29
0	362.2	2527.3	18
0	407.2	2527.3	10
0	452.2	2527.3	7
0	497.2	2527.3	4
0	542.2	2527.3	6
0	587.2	2527.3	5
0	632.2	2527.3	2
0	677.2	2527.3	3
0	722.2	2527.3	2
0	2207.2	2527.3	1
0	2252.2	2527.3	1
0	2297.2	2527.3	1
0	2342.2	2527.3	1
0	2432.2	2527.3	1
0	2477.2	2527.3	2
0	2522.2	2527.3	4
0	2567.2	2527.3	3
0	2612.2	2527.3	2
0	2657.2	2527.3	1
0	2702.2	2527.3	1
0	2792.2	2527.3	1
0	2837.2	2527.3	1
0	2882.2	2527.3	8
0	2927.2	2527.3	1
0	159.7	2566.3	1
0	204.7	2566.3	22
0	249.7	2566.3	29
0	294.7	2566.3	25
0	339.7	2566.3	14
0	384.7	2566.3	10
0	429.7	2566.3	8
0	474.7	2566.3	3
0	519.7	2566.3	6
0	564.7	2566.3	4
0	609.7	2566.3	2
0	654.7	2566.3	1
0	2004.7	2566.3	1
0	2049.7	2566.3	1
0	2094.7	2566.3	1
0	2139.7	2566.3	1
0	2184.7	2566.3	1
0	2229.7	2566.3	2
0	2274.7	2566.3	2
0	2319.7	2566.3	1
0	2364.7	2566.3	1
0	2409.7	2566.3	2
0	2454.7	2566.3	3
0	2499.7	2566.3	1
0	2544.7	2566.3	1
0	2589.7	2566.3	4
0	2634.7	2566.3	2
0	2679.7	2566.3	2
0	2724.7	2566.3	1
0	2769.7	2566.3	3
0	2814.7	2566.3	2
0	2859.7	2566.3	3
0	2904.7	2566.3	4
0	182.2	2605.2	9
0	227.2	2605.2	22
0	272.2	2605.2	19
0	317.2	2605.2	14
0	362.2	2605.2	10
0	407.2	2605.2	6
0	452.2	2605.2	3
0	497.2	2605.2	3
0	542.2	2605.2	5
0	587.2	2605.2	6
0	632.2	2605.2	2
0	677.2	2605.2	1
0	2072.2	2605.2	1
0	2117.2	2605.2	2
0	2162.2	2605.2	1
0	2207.2	2605.2	2
0	2252.2	2605.2	1
0	2297.2	2605.2	2
0	2342.2	2605.2	2
0	2387.2	2605.2	2
0	2432.2	2605.2	2
0	2477.2	2605.2	2
0	2522.2	2605.2	2
0	2567.2	2605.2	1
0	2612.2	2605.2	3
0	2657.2	2605.2	4
0	2702.2	2605.2	1
0	2747.2	2605.2	1
0	2792.2	2605.2	2
0	2837.2	2605.2	3
0	2882.2	2605.2	4
0	159.7	2644.2	2
0	204.7	2644.2	15
0	249.7	2644.2	17
0	294.7	2644.2	13
0	339.7	2644.2	10
0	384.7	2644.2	8
0	429.7	2644.2	4
0	474.7	2644.2	2
0	519.7	2644.2	3
0	564.7	2644.2	3
0	609.7	2644.2	5
0	654.7	2644.2	1
0	2049.7	2644.2	1
0	2094.7	2644.2	1
0	2139.7	2644.2	2
0	2184.7	2644.2	2
0	2229.7	2644.2	1
0	2274.7	2644.2	5
0	2319.7	2644.2	5
0	2364.7	2644.2	4
0	2409.7	2644.2	6
0	2454.7	2644.2	2
0	2589.7	2644.2	1
0	2634.7	2644.2	3
0	2679.7	2644.2	1
0	2769.7	2644.2	1
0	2814.7	2644.2	3
0	2859.7	2644.2	2
0	2904.7	2644.2	5
0	182.2	2683.2	10
0	227.2	2683.2	20
0	272.2	2683.2	10
0	317.2	2683.2	14
0	362.2	2683.2	13
0	407.2	2683.2	6
0	452.2	2683.2	3
0	497.2	2683.2	1
0	542.2	2683.2	4
0	587.2	2683.2	4
0	632.2	2683.2	3
0	1982.2	2683.2	1
0	2027.2	2683.2	1
0	2072.2	2683.2	1
0	2117.2	2683.2	2
0	2207.2	2683.2	1
0	2252.2	2683.2	2
0	2297.2	2683.2	4
0	2342.2	2683.2	3
0	2387.2	2683.2	3
0	2432.2	2683.2	2
0	2477.2	2683.2	1
0	2567.2	2683.2	3
0	2612.2	2683.2	1
0	2657.2	2683.2	2
0	2702.2	2683.2	1
0	2747.2	2683.2	1
0	2792.2	2683.2	3
0	2837.2	2683.2	5
0	2882.2	2683.2	6
0	2927.2	2683.2	1
0	159.7	2722.2	1
0	204.7	2722.2	22
0	249.7	2722.2	16
0	294.7	2722.2	11
0	339.7	2722.2	8
0	384.7	2722.2	7
0	429.7	2722.2	6
0	474.7	2722.2	5
0	519.7	2722.2	3
0	609.7	2722.2	2
0	654.7	2722.2	1
0	1869.7	2722.2	1
0	1959.7	2722.2	1
0	2004.7	2722.2	2
0	2049.7	2722.2	1
0	2139.7	2722.2	1
0	2184.7	2722.2	1
0	2229.7	2722.2	3
0	2274.7	2722.2	3
0	2319.7	2722.2	1
0	2364.7	2722.2	2
0	2454.7	2722.2	2
0	2499.7	2722.2	2
0	2544.7	2722.2	4
0	2589.7	2722.2	2
0	2634.7	2722.2	3
0	2679.7	2722.2	2
0	2724.7	2722.2	2
0	2769.7	2722.2	2
0	2814.7	2722.2	2
0	2859.7	2722.2	4
0	2904.7	2722.2	3
0	182.2	2761.1	11
0	227.2	2761.1	24
0	272.2	2761.1	16
0	317.2	2761.1	12
0	362.2	2761.1	8
0	407.2	2761.1	9
0	452.2	2761.1	4
0	497.2	2761.1	3
0	542.2	2761.1	1
0	587.2	2761.1	1
0	632.2	2761.1	1
0	677.2	2761.1	1
0	1892.2	2761.1	1
0	1937.2	2761.1	1
0	1982.2	2761.1	1
0	2207.2	2761.1	2
0	2252.2	2761.1	4
0	2297.2	2761.1	2
0	2342.2	2761.1	2
0	2387.2	2761.1	2
0	2432.2	2761.1	4
0	2477.2	2761.1	2
0	2522.2	2761.1	2
0	2567.2	2761.1	4
0	2612.2	2761.1	3
0	2657.2	2761.1	3
0	2702.2	2761.1	4
0	2747.2	2761.1	3
[truncated: 655,016 more rows]
