# Supplementary material for: Two simple movement mechanisms for spatial division of labour in social insects
Source: Nat Commun. 2022 Nov 15;13:6985. doi: 10.1038/s41467-022-34706-7 (PMC9666475; doi:10.1038/s41467-022-34706-7)
Supplement: Supplementary file 5 — Source Data [file 41467_2022_34706_MOESM5_ESM.zip › source_data/Figure_2/Age_polyethism,Apis.csv]

SPECIES COLONY Ant Age Nursiness Periphness Foragness
Apis 1 0 6 1 0 0
Apis 1 1 3 1 0 0
Apis 1 100 0 1 0 0
Apis 1 1001 18 1 0 0
Apis 1 1002 3 1 0 0
Apis 1 1003 3 0.996978851963746 0.00302114803625378 0
Apis 1 1004 6 0.00453172205438067 0.00302114803625378 0.992447129909366
Apis 1 1005 6 0.00453172205438067 0.00302114803625378 0.992447129909366
Apis 1 1006 6 0.00453172205438067 0.00302114803625378 0.992447129909366
Apis 1 1007 6 1 0 0
Apis 1 1008 6 1 0 0
Apis 1 1010 6 1 0 0
Apis 1 1011 6 1 0 0
Apis 1 1012 6 0.716012084592145 0.283987915407855 0
Apis 1 1013 6 0.250755287009063 0.749244712990937 0
Apis 1 1014 15 0.00453172205438067 0.00302114803625378 0.992447129909366
Apis 1 1015 15 0.00453172205438067 0.00302114803625378 0.992447129909366
Apis 1 1016 15 1 0 0
Apis 1 1017 6 1 0 0
Apis 1 1018 9 1 0 0
Apis 1 102 18 0 1 0
Apis 1 1021 9 1 0 0
Apis 1 1023 15 0.00453172205438067 0.00302114803625378 0.992447129909366
Apis 1 103 21 0 1 0
Apis 1 104 21 0.00302114803625378 0.996978851963746 0
Apis 1 105 0 1 0 0
Apis 1 106 21 1 0 0
Apis 1 107 21 0 1 0
Apis 1 108 21 0.00453172205438067 0.00302114803625378 0.992447129909366
Apis 1 109 0 1 0 0
Apis 1 11 9 0 1 0
Apis 1 110 21 0.00453172205438067 0.00302114803625378 0.992447129909366
Apis 1 111 0 1 0 0
Apis 1 112 0 1 0 0
Apis 1 113 0 1 0 0
Apis 1 114 0 1 0 0
Apis 1 115 0 1 0 0
Apis 1 116 21 0.00453172205438067 0.00302114803625378 0.992447129909366
Apis 1 119 21 1 0 0
Apis 1 12 6 1 0 0
Apis 1 120 18 1 0 0
Apis 1 122 21 0.00453172205438067 0.00302114803625378 0.992447129909366
Apis 1 125 21 0.00453172205438067 0.00302114803625378 0.992447129909366
Apis 1 126 18 0 1 0
Apis 1 127 18 0.00453172205438067 0.00302114803625378 0.992447129909366
Apis 1 128 12 0.00302114803625378 0.996978851963746 0
Apis 1 129 12 0 1 0
Apis 1 13 6 1 0 0
Apis 1 130 9 0.995468277945619 0.00453172205438067 0
Apis 1 132 12 0.00453172205438067 0.00302114803625378 0.992447129909366
Apis 1 138 12 0 1 0
Apis 1 139 6 0.00302114803625378 0.996978851963746 0
Apis 1 14 3 1 0 0
Apis 1 140 6 1 0 0
Apis 1 141 9 0.00755287009063444 0.992447129909366 0
Apis 1 143 9 0.00302114803625378 0.996978851963746 0
Apis 1 144 9 1 0 0
Apis 1 146 3 1 0 0
Apis 1 147 9 1 0 0
Apis 1 148 18 0.995468277945619 0.00453172205438067 0
Apis 1 149 9 0.995468277945619 0.00453172205438067 0
Apis 1 15 0 1 0 0
Apis 1 150 0 1 0 0
Apis 1 151 0 1 0 0
Apis 1 152 0 1 0 0
Apis 1 153 9 0 1 0
Apis 1 154 0 1 0 0
Apis 1 155 0 1 0 0
Apis 1 156 9 0.00302114803625378 0.996978851963746 0
Apis 1 157 0 1 0 0
Apis 1 158 18 0.00453172205438067 0.00302114803625378 0.992447129909366
Apis 1 16 15 0.00453172205438067 0.00302114803625378 0.992447129909366
Apis 1 160 0 1 0 0
Apis 1 163 0 1 0 0
Apis 1 164 0 1 0 0
Apis 1 165 18 1 0 0
Apis 1 167 18 0.56797583081571 0.43202416918429 0
Apis 1 170 15 0 1 0
Apis 1 176 18 0.910876132930514 0.0891238670694864 0
Apis 1 177 18 1 0 0
Apis 1 178 18 1 0 0
Apis 1 18 15 0.00453172205438067 0.00302114803625378 0.992447129909366
Apis 1 180 18 0.00453172205438067 0.00302114803625378 0.992447129909366
Apis 1 184 18 0 1 0
Apis 1 185 21 0 1 0
Apis 1 186 18 0.00453172205438067 0.00302114803625378 0.992447129909366
Apis 1 189 12 0 1 0
Apis 1 19 0 1 0 0
Apis 1 191 0 1 0 0
Apis 1 192 0 1 0 0
Apis 1 193 9 0 1 0
Apis 1 194 6 1 0 0
Apis 1 195 6 0.708459214501511 0.291540785498489 0
Apis 1 196 9 0.00453172205438067 0.00302114803625378 0.992447129909366
Apis 1 197 9 0 1 0
Apis 1 198 6 1 0 0
Apis 1 199 9 1 0 0
Apis 1 20 15 1 0 0
Apis 1 200 9 0.995468277945619 0.00453172205438067 0
Apis 1 201 9 0.995468277945619 0.00453172205438067 0
Apis 1 202 9 0.00453172205438067 0.00302114803625378 0.992447129909366
Apis 1 203 9 0.995468277945619 0.00453172205438067 0
Apis 1 205 9 0.995468277945619 0.00453172205438067 0
Apis 1 206 6 1 0 0
Apis 1 207 6 0.995468277945619 0.00453172205438067 0
Apis 1 209 9 1 0 0
Apis 1 210 6 1 0 0
Apis 1 211 12 0.00302114803625378 0.996978851963746 0
Apis 1 212 6 0 1 0
Apis 1 213 12 0.0347432024169184 0.965256797583082 0
Apis 1 214 12 0.00453172205438067 0.00302114803625378 0.992447129909366
Apis 1 215 6 0.998489425981873 0.00151057401812689 0
Apis 1 216 9 1 0 0
Apis 1 219 15 1 0 0
Apis 1 220 15 0.00453172205438067 0.00302114803625378 0.992447129909366
Apis 1 221 15 0.00453172205438067 0.00302114803625378 0.992447129909366
Apis 1 222 9 0.00453172205438067 0.00302114803625378 0.992447129909366
Apis 1 224 15 0.974320241691843 0.00755287009063444 0.0181268882175227
Apis 1 226 15 0.00453172205438067 0.00302114803625378 0.992447129909366
Apis 1 228 12 0.00453172205438067 0.00302114803625378 0.992447129909366
Apis 1 23 15 0.00755287009063444 0 0.992447129909366
Apis 1 231 15 0.00453172205438067 0.00302114803625378 0.992447129909366
Apis 1 232 15 0.00453172205438067 0.00302114803625378 0.992447129909366
Apis 1 233 15 0.00302114803625378 0.996978851963746 0
Apis 1 234 18 1 0 0
Apis 1 235 18 0.00453172205438067 0.00302114803625378 0.992447129909366
Apis 1 236 18 0.00302114803625378 0.996978851963746 0
Apis 1 237 9 1 0 0
Apis 1 238 15 0.00453172205438067 0.00302114803625378 0.992447129909366
Apis 1 24 0 1 0 0
Apis 1 240 18 0.00453172205438067 0.00302114803625378 0.992447129909366
Apis 1 241 6 0.995468277945619 0.00453172205438067 0
Apis 1 244 3 1 0 0
Apis 1 245 9 1 0 0
Apis 1 248 6 0.995468277945619 0.00453172205438067 0
Apis 1 249 6 0.995468277945619 0.00453172205438067 0
Apis 1 25 0 1 0 0
Apis 1 250 21 1 0 0
Apis 1 251 21 0.00453172205438067 0.00302114803625378 0.992447129909366
Apis 1 252 9 0 1 0
Apis 1 253 6 1 0 0
Apis 1 254 6 0.00302114803625378 0.996978851963746 0
Apis 1 255 21 0.00453172205438067 0.00302114803625378 0.992447129909366
Apis 1 257 21 0 0.596676737160121 0.403323262839879
Apis 1 258 6 0.0362537764350453 0.963746223564955 0
Apis 1 259 6 0.00151057401812689 0.998489425981873 0
Apis 1 26 0 1 0 0
Apis 1 260 21 1 0 0
Apis 1 261 21 0.00453172205438067 0.00302114803625378 0.992447129909366
Apis 1 262 21 1 0 0
Apis 1 266 6 1 0 0
Apis 1 267 15 0.678247734138973 0.321752265861027 0
Apis 1 268 15 0.00755287009063444 0 0.992447129909366
Apis 1 269 15 0.00453172205438067 0.00302114803625378 0.992447129909366
Apis 1 27 15 0.00453172205438067 0.00302114803625378 0.992447129909366
Apis 1 274 15 0.00453172205438067 0.00302114803625378 0.992447129909366
Apis 1 276 15 0.00453172205438067 0.00302114803625378 0.992447129909366
Apis 1 278 15 0.00453172205438067 0.00302114803625378 0.992447129909366
Apis 1 28 15 0.00453172205438067 0.00302114803625378 0.992447129909366
Apis 1 283 21 0.00302114803625378 0.996978851963746 0
Apis 1 286 21 0 1 0
Apis 1 287 3 0.995468277945619 0.00453172205438067 0
Apis 1 289 9 1 0 0
Apis 1 291 21 1 0 0
Apis 1 292 21 0.00302114803625378 0.996978851963746 0
Apis 1 294 9 0.00302114803625378 0.996978851963746 0
Apis 1 295 0 1 0 0
Apis 1 296 12 0 1 0
Apis 1 3 9 0 1 0
Apis 1 30 0 1 0 0
Apis 1 301 9 0.00453172205438067 0.00302114803625378 0.992447129909366
Apis 1 302 0 1 0 0
Apis 1 304 12 0.00453172205438067 0.00302114803625378 0.992447129909366
Apis 1 305 9 1 0 0
Apis 1 306 12 0.00453172205438067 0.00302114803625378 0.992447129909366
Apis 1 307 9 0.00302114803625378 0.996978851963746 0
Apis 1 309 9 0.00302114803625378 0.996978851963746 0
Apis 1 310 0 1 0 0
Apis 1 311 15 0.00453172205438067 0.00302114803625378 0.992447129909366
Apis 1 312 12 1 0 0
Apis 1 313 12 0.00302114803625378 0.996978851963746 0
Apis 1 314 0 1 0 0
Apis 1 315 9 1 0 0
Apis 1 316 0 1 0 0
Apis 1 318 9 0 0.900302114803625 0.0996978851963746
Apis 1 319 0 1 0 0
Apis 1 321 0 1 0 0
Apis 1 322 0 1 0 0
Apis 1 323 3 1 0 0
Apis 1 324 3 1 0 0
Apis 1 325 0 1 0 0
Apis 1 326 0 1 0 0
Apis 1 327 0 1 0 0
Apis 1 328 0 1 0 0
Apis 1 33 15 0.00453172205438067 0.00302114803625378 0.992447129909366
Apis 1 330 0 1 0 0
Apis 1 331 0 1 0 0
Apis 1 332 0 1 0 0
Apis 1 334 0 1 0 0
Apis 1 335 0 1 0 0
Apis 1 336 0 1 0 0
Apis 1 337 0 1 0 0
Apis 1 338 0 1 0 0
Apis 1 34 18 0 1 0
Apis 1 341 0 1 0 0
Apis 1 342 0 1 0 0
Apis 1 346 18 0.00453172205438067 0.00302114803625378 0.992447129909366
Apis 1 347 0 1 0 0
Apis 1 351 18 0.00453172205438067 0.00302114803625378 0.992447129909366
Apis 1 353 0 1 0 0
Apis 1 354 18 1 0 0
Apis 1 356 0 1 0 0
Apis 1 358 9 0.00302114803625378 0.996978851963746 0
Apis 1 359 9 0.995468277945619 0.00453172205438067 0
Apis 1 36 15 0.00453172205438067 0.00302114803625378 0.992447129909366
Apis 1 360 6 0.995468277945619 0.00453172205438067 0
Apis 1 361 9 0 1 0
Apis 1 363 9 0.00453172205438067 0.00302114803625378 0.992447129909366
Apis 1 364 9 1 0 0
Apis 1 366 9 0 1 0
Apis 1 367 9 0.00453172205438067 0.00302114803625378 0.992447129909366
Apis 1 368 6 1 0 0
Apis 1 369 6 1 0 0
Apis 1 370 6 0 1 0
Apis 1 371 6 0.363001745200698 0.636998254799302 0
Apis 1 372 6 0.663141993957704 0.336858006042296 0
Apis 1 374 6 1 0 0
Apis 1 375 6 1 0 0
Apis 1 376 0 1 0 0
Apis 1 378 6 1 0 0
Apis 1 379 6 0.998489425981873 0.00151057401812689 0
Apis 1 38 0 1 0 0
Apis 1 380 18 0 1 0
Apis 1 381 6 1 0 0
Apis 1 382 6 0.995468277945619 0.00453172205438067 0
Apis 1 383 6 1 0 0
Apis 1 385 6 0.00151057401812689 0.998489425981873 0
Apis 1 386 18 0.00453172205438067 0.00302114803625378 0.992447129909366
Apis 1 389 6 0.72809667673716 0.27190332326284 0
Apis 1 392 6 1 0 0
Apis 1 393 6 1 0 0
Apis 1 394 18 0.00453172205438067 0.00302114803625378 0.992447129909366
Apis 1 396 6 1 0 0
Apis 1 397 3 1 0 0
Apis 1 398 18 0.00453172205438067 0.00302114803625378 0.992447129909366
Apis 1 399 15 0.00453172205438067 0.00302114803625378 0.992447129909366
Apis 1 402 18 0.00453172205438067 0.00302114803625378 0.992447129909366
Apis 1 404 15 0.00453172205438067 0.00302114803625378 0.992447129909366
Apis 1 406 15 0.00453172205438067 0.00302114803625378 0.992447129909366
Apis 1 408 15 0.00755287009063444 0 0.992447129909366
Apis 1 411 9 1 0 0
Apis 1 412 15 0.00302114803625378 0.996978851963746 0
Apis 1 415 9 0 1 0
Apis 1 420 21 0 1 0
Apis 1 422 9 1 0 0
Apis 1 424 21 0 0.936555891238671 0.0634441087613293
Apis 1 425 9 1 0 0
Apis 1 427 9 0 1 0
Apis 1 428 21 0.00453172205438067 0.00302114803625378 0.992447129909366
Apis 1 429 9 0 1 0
Apis 1 430 12 0.995468277945619 0.00453172205438067 0
Apis 1 431 9 0 1 0
Apis 1 432 12 0 1 0
Apis 1 436 9 0 1 0
Apis 1 437 6 1 0 0
Apis 1 439 3 1 0 0
Apis 1 440 3 0.995468277945619 0.00453172205438067 0
Apis 1 441 12 1 0 0
Apis 1 442 9 0 1 0
Apis 1 446 3 1 0 0
Apis 1 447 0 1 0 0
Apis 1 448 0 1 0 0
Apis 1 449 0 1 0 0
Apis 1 45 18 0.00453172205438067 0.00302114803625378 0.992447129909366
Apis 1 450 0 1 0 0
Apis 1 451 0 1 0 0
Apis 1 453 0 1 0 0
Apis 1 454 0 1 0 0
Apis 1 455 3 1 0 0
Apis 1 456 0 1 0 0
Apis 1 457 0 1 0 0
Apis 1 458 6 1 0 0
Apis 1 46 21 0 1 0
Apis 1 461 18 1 0 0
Apis 1 462 9 0.00453172205438067 0.00302114803625378 0.992447129909366
Apis 1 463 3 0 1 0
Apis 1 469 18 0.00453172205438067 0.00302114803625378 0.992447129909366
Apis 1 47 18 1 0 0
Apis 1 470 6 0.00453172205438067 0.00302114803625378 0.992447129909366
Apis 1 472 6 1 0 0
Apis 1 473 9 1 0 0
Apis 1 474 9 1 0 0
Apis 1 475 9 0.995468277945619 0.00453172205438067 0
Apis 1 476 9 0.00302114803625378 0.996978851963746 0
Apis 1 478 9 0.00453172205438067 0.00302114803625378 0.992447129909366
Apis 1 479 3 1 0 0
Apis 1 480 9 0.00453172205438067 0.00302114803625378 0.992447129909366
Apis 1 481 3 1 0 0
Apis 1 482 9 0 1 0
Apis 1 483 9 0.00151057401812689 0.998489425981873 0
Apis 1 484 6 0 1 0
Apis 1 485 3 0.995468277945619 0.00453172205438067 0
Apis 1 487 6 1 0 0
Apis 1 488 6 1 0 0
Apis 1 489 6 1 0 0
Apis 1 49 21 0.00453172205438067 0.00302114803625378 0.992447129909366
Apis 1 490 6 0.995468277945619 0.00453172205438067 0
Apis 1 491 6 0.00302114803625378 0.996978851963746 0
Apis 1 492 9 0.00302114803625378 0.996978851963746 0
Apis 1 493 6 1 0 0
Apis 1 494 6 1 0 0
Apis 1 495 6 0.995468277945619 0.00453172205438067 0
Apis 1 496 6 0.00302114803625378 0.996978851963746 0
Apis 1 497 6 1 0 0
Apis 1 498 6 0.608761329305136 0.391238670694864 0
Apis 1 499 6 0 1 0
Apis 1 50 21 0.00453172205438067 0.00302114803625378 0.992447129909366
Apis 1 501 9 0 1 0
Apis 1 502 9 0.570996978851964 0.429003021148036 0
Apis 1 503 6 0.00302114803625378 0.996978851963746 0
Apis 1 504 6 1 0 0
Apis 1 505 6 1 0 0
Apis 1 506 6 1 0 0
Apis 1 508 6 0 1 0
Apis 1 510 6 0.6797583081571 0.3202416918429 0
Apis 1 514 15 0.00453172205438067 0.00302114803625378 0.992447129909366
Apis 1 515 15 0.00453172205438067 0.00302114803625378 0.992447129909366
Apis 1 516 15 0.00453172205438067 0.00302114803625378 0.992447129909366
Apis 1 517 15 1 0 0
Apis 1 518 18 1 0 0
Apis 1 519 15 0.00453172205438067 0.00302114803625378 0.992447129909366
Apis 1 520 6 0.995468277945619 0.00453172205438067 0
Apis 1 522 6 0.995468277945619 0.00453172205438067 0
Apis 1 523 15 0.00453172205438067 0.00302114803625378 0.992447129909366
Apis 1 524 21 1 0 0
Apis 1 525 21 0.00302114803625378 0.996978851963746 0
Apis 1 526 21 0.00302114803625378 0.996978851963746 0
Apis 1 528 21 0.995468277945619 0.00453172205438067 0
Apis 1 529 6 0.00453172205438067 0.00302114803625378 0.992447129909366
Apis 1 530 15 1 0 0
Apis 1 532 21 0.00453172205438067 0.00302114803625378 0.992447129909366
Apis 1 534 18 0.370090634441088 0.629909365558912 0
Apis 1 535 21 1 0 0
Apis 1 536 21 0.00453172205438067 0.00302114803625378 0.992447129909366
Apis 1 54 21 1 0 0
Apis 1 540 3 1 0 0
Apis 1 541 6 0.732628398791541 0.267371601208459 0
Apis 1 543 9 0.00453172205438067 0.00302114803625378 0.992447129909366
Apis 1 545 9 1 0 0
Apis 1 546 9 0.409365558912387 0.413897280966767 0.176737160120846
Apis 1 547 9 0 0.974320241691843 0.0256797583081571
Apis 1 548 12 1 0 0
Apis 1 55 21 0.00453172205438067 0.00302114803625378 0.992447129909366
Apis 1 551 12 0.00453172205438067 0.00302114803625378 0.992447129909366
Apis 1 552 18 0.00453172205438067 0.00302114803625378 0.992447129909366
Apis 1 554 3 0.996978851963746 0.00302114803625378 0
Apis 1 555 0 1 0 0
Apis 1 556 18 0 1 0
Apis 1 557 0 1 0 0
Apis 1 558 0 1 0 0
Apis 1 559 0 1 0 0
Apis 1 56 6 1 0 0
Apis 1 561 0 1 0 0
Apis 1 562 0 1 0 0
Apis 1 563 0 1 0 0
Apis 1 564 6 1 0 0
Apis 1 565 0 0.998489425981873 0.00151057401812689 0
Apis 1 566 6 1 0 0
Apis 1 567 0 1 0 0
Apis 1 568 6 1 0 0
Apis 1 570 18 0.00302114803625378 0.996978851963746 0
Apis 1 574 18 0.00453172205438067 0.00302114803625378 0.992447129909366
Apis 1 576 6 1 0 0
Apis 1 577 15 0.00453172205438067 0.00302114803625378 0.992447129909366
Apis 1 579 15 0.00453172205438067 0.00302114803625378 0.992447129909366
Apis 1 58 21 0.00453172205438067 0.00302114803625378 0.992447129909366
Apis 1 580 6 1 0 0
Apis 1 581 18 0.00302114803625378 0.996978851963746 0
Apis 1 582 15 0 1 0
Apis 1 583 18 0.00302114803625378 0.996978851963746 0
Apis 1 584 9 0 1 0
Apis 1 585 9 0.00453172205438067 0.00302114803625378 0.992447129909366
Apis 1 586 9 1 0 0
Apis 1 588 9 0.00453172205438067 0.00302114803625378 0.992447129909366
Apis 1 589 9 0 1 0
Apis 1 59 6 1 0 0
Apis 1 590 9 0.995468277945619 0.00453172205438067 0
Apis 1 591 3 0.996978851963746 0.00302114803625378 0
Apis 1 593 6 1 0 0
Apis 1 594 15 0.00453172205438067 0.00302114803625378 0.992447129909366
Apis 1 595 9 0.995468277945619 0.00453172205438067 0
Apis 1 596 15 0.00453172205438067 0.00302114803625378 0.992447129909366
Apis 1 597 15 1 0 0
Apis 1 598 15 1 0 0
Apis 1 599 6 1 0 0
Apis 1 6 9 0.0377643504531722 0.962235649546828 0
Apis 1 60 0 1 0 0
Apis 1 600 6 1 0 0
Apis 1 601 3 1 0 0
Apis 1 602 3 1 0 0
Apis 1 603 3 1 0 0
Apis 1 604 18 0.0876132930513595 0.91238670694864 0
Apis 1 605 3 1 0 0
Apis 1 606 3 1 0 0
Apis 1 607 6 1 0 0
Apis 1 608 3 0.995468277945619 0.00453172205438067 0
Apis 1 609 3 0.954682779456193 0.0453172205438066 0
Apis 1 61 6 1 0 0
Apis 1 610 15 1 0 0
Apis 1 611 3 1 0 0
Apis 1 612 3 1 0 0
Apis 1 614 15 0.00302114803625378 0.996978851963746 0
Apis 1 616 6 0.00453172205438067 0.995468277945619 0
Apis 1 617 15 1 0 0
Apis 1 618 6 1 0 0
Apis 1 619 6 0.995468277945619 0.00453172205438067 0
Apis 1 62 21 0.00453172205438067 0.00302114803625378 0.992447129909366
Apis 1 620 18 0 1 0
Apis 1 621 15 0.00453172205438067 0.00302114803625378 0.992447129909366
Apis 1 622 21 0.00453172205438067 0.00302114803625378 0.992447129909366
Apis 1 623 6 1 0 0
Apis 1 624 6 1 0 0
Apis 1 625 6 0.287009063444109 0.712990936555891 0
Apis 1 626 6 0.995468277945619 0.00453172205438067 0
Apis 1 627 21 0 0.984894259818731 0.0151057401812689
Apis 1 628 6 0 1 0
Apis 1 629 21 0.995468277945619 0.00453172205438067 0
Apis 1 63 21 0.00453172205438067 0.00302114803625378 0.992447129909366
Apis 1 630 21 0 1 0
Apis 1 631 21 0.00453172205438067 0.00302114803625378 0.992447129909366
Apis 1 632 15 0.00453172205438067 0.00302114803625378 0.992447129909366
Apis 1 637 21 0.00453172205438067 0.00302114803625378 0.992447129909366
Apis 1 638 15 0.00453172205438067 0.00302114803625378 0.992447129909366
Apis 1 639 15 0.00453172205438067 0.00302114803625378 0.992447129909366
Apis 1 64 0 1 0 0
Apis 1 640 15 1 0 0
Apis 1 641 21 0.00453172205438067 0.00302114803625378 0.992447129909366
Apis 1 642 15 1 0 0
Apis 1 645 15 0.00453172205438067 0.00302114803625378 0.992447129909366
Apis 1 646 6 0 1 0
Apis 1 65 6 0.995468277945619 0.00453172205438067 0
Apis 1 650 15 1 0 0
Apis 1 652 15 0.00302114803625378 0.996978851963746 0
Apis 1 654 21 1 0 0
Apis 1 656 21 1 0 0
Apis 1 657 15 0.00453172205438067 0.00302114803625378 0.992447129909366
Apis 1 66 9 0 1 0
Apis 1 662 21 0.00453172205438067 0.00302114803625378 0.992447129909366
Apis 1 665 15 0.00453172205438067 0.00302114803625378 0.992447129909366
Apis 1 667 21 1 0 0
Apis 1 668 21 0 1 0
Apis 1 669 21 1 0 0
Apis 1 67 6 0 1 0
Apis 1 670 21 0.00302114803625378 0.996978851963746 0
Apis 1 673 6 1 0 0
Apis 1 674 21 0.00151057401812689 0.998489425981873 0
Apis 1 675 21 0.00755287009063444 0 0.992447129909366
Apis 1 677 12 0.00453172205438067 0.00302114803625378 0.992447129909366
Apis 1 68 12 1 0 0
Apis 1 681 9 0 1 0
Apis 1 683 12 1 0 0
Apis 1 685 9 1 0 0
Apis 1 688 9 0 1 0
Apis 1 69 6 0.995468277945619 0.00453172205438067 0
Apis 1 690 9 0.00453172205438067 0.00302114803625378 0.992447129909366
Apis 1 691 12 0.00453172205438067 0.00302114803625378 0.992447129909366
Apis 1 693 9 1 0 0
Apis 1 694 12 0.00453172205438067 0.00302114803625378 0.992447129909366
Apis 1 696 3 1 0 0
Apis 1 698 3 1 0 0
Apis 1 699 9 0.00453172205438067 0.00302114803625378 0.992447129909366
Apis 1 7 9 0 0.643504531722054 0.356495468277946
Apis 1 70 9 0 1 0
Apis 1 700 0 1 0 0
Apis 1 702 0 1 0 0
Apis 1 703 0 1 0 0
Apis 1 704 0 1 0 0
Apis 1 705 0 1 0 0
Apis 1 706 9 0.995468277945619 0.00453172205438067 0
Apis 1 707 0 1 0 0
Apis 1 708 0 1 0 0
Apis 1 709 0 1 0 0
Apis 1 71 12 0.00453172205438067 0.00302114803625378 0.992447129909366
Apis 1 711 12 1 0 0
Apis 1 712 12 0 1 0
Apis 1 713 21 0 1 0
Apis 1 714 3 1 0 0
Apis 1 715 0 1 0 0
Apis 1 716 18 0.00453172205438067 0.00302114803625378 0.992447129909366
Apis 1 717 18 0 1 0
Apis 1 719 18 0 1 0
Apis 1 72 18 0 1 0
Apis 1 722 12 0.995468277945619 0.00453172205438067 0
Apis 1 724 0 1 0 0
Apis 1 725 18 1 0 0
Apis 1 726 18 0.00453172205438067 0.00302114803625378 0.992447129909366
Apis 1 727 0 1 0 0
Apis 1 73 18 0.00453172205438067 0.00302114803625378 0.992447129909366
Apis 1 730 9 1 0 0
Apis 1 731 9 0.00302114803625378 0.996978851963746 0
Apis 1 732 9 0 1 0
Apis 1 733 0 1 0 0
Apis 1 734 9 1 0 0
Apis 1 735 12 1 0 0
Apis 1 737 9 1 0 0
Apis 1 738 9 0 1 0
Apis 1 74 18 1 0 0
Apis 1 740 6 1 0 0
Apis 1 741 9 0.00302114803625378 0.996978851963746 0
Apis 1 743 12 0.00453172205438067 0.00302114803625378 0.992447129909366
Apis 1 744 9 0.00302114803625378 0.996978851963746 0
Apis 1 745 3 0.996978851963746 0.00302114803625378 0
Apis 1 746 3 1 0 0
Apis 1 748 3 1 0 0
Apis 1 749 0 1 0 0
Apis 1 75 6 1 0 0
Apis 1 750 0 1 0 0
Apis 1 751 3 0.0830815709969789 0.916918429003021 0
Apis 1 752 0 1 0 0
Apis 1 753 0 1 0 0
Apis 1 754 3 1 0 0
Apis 1 755 3 1 0 0
Apis 1 756 3 0 1 0
Apis 1 757 3 1 0 0
Apis 1 758 6 0.995468277945619 0.00453172205438067 0
Apis 1 759 12 0 1 0
Apis 1 76 18 0 1 0
Apis 1 760 6 0 1 0
Apis 1 761 0 1 0 0
Apis 1 762 6 0.995468277945619 0.00453172205438067 0
Apis 1 763 6 1 0 0
Apis 1 764 6 1 0 0
Apis 1 765 6 1 0 0
Apis 1 766 6 1 0 0
Apis 1 767 6 1 0 0
Apis 1 768 0 1 0 0
Apis 1 769 6 1 0 0
Apis 1 77 6 0 1 0
Apis 1 770 18 0 1 0
Apis 1 771 15 0.00453172205438067 0.00302114803625378 0.992447129909366
Apis 1 772 18 1 0 0
Apis 1 774 18 1 0 0
Apis 1 776 15 0.00453172205438067 0.00302114803625378 0.992447129909366
Apis 1 778 15 0.00453172205438067 0.00302114803625378 0.992447129909366
Apis 1 78 6 0.00302114803625378 0.996978851963746 0
Apis 1 780 18 0.00453172205438067 0.00302114803625378 0.992447129909366
Apis 1 781 18 1 0 0
Apis 1 782 15 1 0 0
Apis 1 783 15 0.00453172205438067 0.00302114803625378 0.992447129909366
Apis 1 784 18 0.00453172205438067 0.00302114803625378 0.992447129909366
Apis 1 785 15 0.00302114803625378 0.996978851963746 0
Apis 1 788 15 0.00453172205438067 0.00302114803625378 0.992447129909366
Apis 1 79 6 1 0 0
Apis 1 792 21 0.00302114803625378 0.996978851963746 0
Apis 1 794 9 1 0 0
Apis 1 795 6 0.995468277945619 0.00453172205438067 0
Apis 1 797 9 0.00453172205438067 0.00302114803625378 0.992447129909366
Apis 1 798 21 1 0 0
Apis 1 800 21 0.00453172205438067 0.00302114803625378 0.992447129909366
Apis 1 802 9 0.685800604229607 0.314199395770393 0
Apis 1 803 21 0 1 0
Apis 1 805 6 1 0 0
Apis 1 806 9 1 0 0
Apis 1 808 9 1 0 0
Apis 1 81 9 0 1 0
Apis 1 810 12 0.984894259818731 0.0151057401812689 0
Apis 1 812 12 1 0 0
Apis 1 815 12 0.00453172205438067 0.00302114803625378 0.992447129909366
Apis 1 816 9 0 1 0
Apis 1 817 3 1 0 0
Apis 1 818 9 0 1 0
Apis 1 819 9 0 1 0
Apis 1 820 9 0.00302114803625378 0.996978851963746 0
Apis 1 821 9 0 1 0
Apis 1 823 9 1 0 0
Apis 1 824 9 0.00453172205438067 0.00302114803625378 0.992447129909366
Apis 1 825 3 0.996978851963746 0.00302114803625378 0
Apis 1 826 0 1 0 0
Apis 1 827 0 1 0 0
Apis 1 829 0 1 0 0
Apis 1 83 6 1 0 0
Apis 1 830 3 1 0 0
Apis 1 831 0 1 0 0
Apis 1 832 3 0.995468277945619 0.00453172205438067 0
Apis 1 833 3 0.995468277945619 0.00453172205438067 0
Apis 1 834 0 1 0 0
Apis 1 835 0 1 0 0
Apis 1 836 0 1 0 0
Apis 1 837 3 1 0 0
Apis 1 838 6 1 0 0
Apis 1 839 0 1 0 0
Apis 1 84 15 0.00453172205438067 0.00302114803625378 0.992447129909366
Apis 1 840 0 1 0 0
Apis 1 841 3 1 0 0
Apis 1 842 0 1 0 0
Apis 1 846 0 1 0 0
Apis 1 847 3 1 0 0
Apis 1 848 0 1 0 0
Apis 1 85 9 0 1 0
Apis 1 850 6 0.00302114803625378 0.996978851963746 0
Apis 1 851 6 1 0 0
Apis 1 852 18 1 0 0
Apis 1 853 6 0 1 0
Apis 1 854 18 0.00453172205438067 0.00302114803625378 0.992447129909366
Apis 1 856 6 0.00302114803625378 0.996978851963746 0
Apis 1 858 18 0.00453172205438067 0.00302114803625378 0.992447129909366
Apis 1 859 18 0.00302114803625378 0.996978851963746 0
Apis 1 860 18 1 0 0
Apis 1 861 3 0 1 0
Apis 1 862 9 0 1 0
Apis 1 863 6 0.995468277945619 0.00453172205438067 0
Apis 1 864 9 0.00453172205438067 0.00302114803625378 0.992447129909366
Apis 1 866 9 1 0 0
Apis 1 867 9 0 1 0
Apis 1 868 6 1 0 0
Apis 1 869 0 1 0 0
Apis 1 87 21 0.00453172205438067 0.00302114803625378 0.992447129909366
Apis 1 870 9 0 1 0
Apis 1 871 6 1 0 0
Apis 1 872 9 1 0 0
Apis 1 873 0 1 0 0
Apis 1 874 9 1 0 0
Apis 1 877 3 1 0 0
Apis 1 878 3 0.00302114803625378 0.996978851963746 0
Apis 1 879 3 1 0 0
Apis 1 880 6 0.995468277945619 0.00453172205438067 0
Apis 1 881 3 1 0 0
Apis 1 883 3 0.995468277945619 0.00453172205438067 0
Apis 1 884 3 1 0 0
Apis 1 885 3 1 0 0
Apis 1 886 3 1 0 0
Apis 1 887 3 0.998489425981873 0.00151057401812689 0
Apis 1 888 6 1 0 0
Apis 1 889 6 1 0 0
Apis 1 89 15 0.00151057401812689 0.998489425981873 0
Apis 1 890 6 1 0 0
Apis 1 891 6 1 0 0
Apis 1 892 6 1 0 0
Apis 1 893 6 1 0 0
Apis 1 894 6 1 0 0
Apis 1 895 15 0.00453172205438067 0.00302114803625378 0.992447129909366
Apis 1 896 3 0.995468277945619 0.00453172205438067 0
Apis 1 898 0 1 0 0
Apis 1 9 12 0.00302114803625378 0.996978851963746 0
Apis 1 901 3 1 0 0
Apis 1 903 0 1 0 0
Apis 1 904 15 1 0 0
Apis 1 906 15 1 0 0
Apis 1 907 15 0 0.00755287009063444 0.992447129909366
Apis 1 91 12 1 0 0
Apis 1 911 15 1 0 0
Apis 1 912 15 0.00453172205438067 0.00302114803625378 0.992447129909366
Apis 1 913 21 0 0.661631419939577 0.338368580060423
Apis 1 914 21 1 0 0
Apis 1 916 21 1 0 0
Apis 1 917 0 1 0 0
Apis 1 919 21 0.00453172205438067 0.00302114803625378 0.992447129909366
Apis 1 92 15 0.00453172205438067 0.00302114803625378 0.992447129909366
Apis 1 920 21 0 1 0
Apis 1 922 21 0 1 0
Apis 1 927 21 1 0 0
Apis 1 928 12 1 0 0
Apis 1 929 9 0 1 0
Apis 1 930 12 1 0 0
Apis 1 931 9 0 1 0
Apis 1 933 12 0.00453172205438067 0.00302114803625378 0.992447129909366
Apis 1 934 12 0.00453172205438067 0.00302114803625378 0.992447129909366
Apis 1 935 9 0.777945619335347 0.222054380664653 0
Apis 1 936 12 0 1 0
Apis 1 937 12 0.00453172205438067 0.00302114803625378 0.992447129909366
Apis 1 939 12 0.00453172205438067 0.00302114803625378 0.992447129909366
Apis 1 94 15 0.00453172205438067 0.00302114803625378 0.992447129909366
Apis 1 940 9 0.00302114803625378 0.996978851963746 0
Apis 1 942 15 0.00453172205438067 0.00302114803625378 0.992447129909366
Apis 1 944 0 1 0 0
Apis 1 945 0 1 0 0
Apis 1 946 0 1 0 0
Apis 1 947 0 1 0 0
Apis 1 949 0 1 0 0
Apis 1 950 0 1 0 0
Apis 1 951 0 1 0 0
Apis 1 952 0 1 0 0
Apis 1 953 18 0 1 0
Apis 1 954 6 1 0 0
Apis 1 955 21 1 0 0
Apis 1 956 0 1 0 0
Apis 1 957 18 0.00453172205438067 0.00302114803625378 0.992447129909366
Apis 1 958 18 0.00453172205438067 0.00302114803625378 0.992447129909366
Apis 1 96 9 1 0 0
Apis 1 960 18 1 0 0
Apis 1 962 18 0.00453172205438067 0.00302114803625378 0.992447129909366
Apis 1 963 21 0 0.996978851963746 0.00302114803625378
Apis 1 964 18 0.00453172205438067 0.00302114803625378 0.992447129909366
Apis 1 97 3 0.00302114803625378 0.996978851963746 0
Apis 1 972 9 0.00453172205438067 0.00302114803625378 0.992447129909366
Apis 1 973 9 0.995468277945619 0.00453172205438067 0
Apis 1 974 18 0.00453172205438067 0.00302114803625378 0.992447129909366
Apis 1 976 21 1 0 0
Apis 1 977 18 0.00453172205438067 0.00302114803625378 0.992447129909366
Apis 1 978 9 1 0 0
Apis 1 979 6 0.995468277945619 0.00453172205438067 0
Apis 1 98 0 1 0 0
Apis 1 980 9 0.00453172205438067 0.00302114803625378 0.992447129909366
Apis 1 981 9 0 1 0
Apis 1 982 9 0.454682779456193 0.545317220543807 0
Apis 1 983 18 0 0.75226586102719 0.24773413897281
Apis 1 984 9 0.995468277945619 0.00453172205438067 0
Apis 1 985 21 0.995468277945619 0.00453172205438067 0
Apis 1 986 9 1 0 0
Apis 1 987 3 1 0 0
Apis 1 988 3 1 0 0
Apis 1 990 18 1 0 0
Apis 1 991 3 1 0 0
Apis 1 995 3 1 0 0
Apis 1 996 3 1 0 0
Apis 1 998 3 1 0 0
Apis 12 10 12 0.205882352941176 0.117647058823529 0.676470588235294
Apis 12 100 3 0.235294117647059 0 0.764705882352941
Apis 12 1001 18 0.205882352941176 0.117647058823529 0.676470588235294
Apis 12 1006 15 0.205882352941176 0.0588235294117647 0.735294117647059
Apis 12 1008 15 0.205882352941176 0.117647058823529 0.676470588235294
Apis 12 101 0 1 0 0
Apis 12 1010 15 0.117647058823529 0.823529411764706 0.0588235294117647
Apis 12 1013 15 0 0.794117647058823 0.205882352941176
Apis 12 1016 12 0.205882352941176 0.117647058823529 0.676470588235294
Apis 12 1018 12 0.794117647058823 0.205882352941176 0
Apis 12 102 0 1 0 0
Apis 12 1023 9 0.117647058823529 0.794117647058823 0.0882352941176471
Apis 12 1024 9 0.205882352941176 0.117647058823529 0.676470588235294
Apis 12 1027 9 0.205882352941176 0.117647058823529 0.676470588235294
Apis 12 103 0 1 0 0
Apis 12 1030 6 1 0 0
Apis 12 1031 6 1 0 0
Apis 12 1032 6 0.205882352941176 0.117647058823529 0.676470588235294
Apis 12 1033 6 1 0 0
Apis 12 1034 6 0.205882352941176 0.117647058823529 0.676470588235294
Apis 12 1035 6 1 0 0
Apis 12 1036 6 0.382352941176471 0.617647058823529 0
Apis 12 1038 3 1 0 0
Apis 12 1039 3 1 0 0
Apis 12 104 0 1 0 0
Apis 12 1040 3 1 0 0
Apis 12 1042 3 0.794117647058823 0.205882352941176 0
Apis 12 1043 3 1 0 0
Apis 12 1044 3 1 0 0
Apis 12 1045 3 1 0 0
Apis 12 1046 0 1 0 0
Apis 12 1047 0 1 0 0
Apis 12 1048 0 1 0 0
Apis 12 1049 0 1 0 0
Apis 12 105 0 1 0 0
Apis 12 1050 0 1 0 0
Apis 12 1051 0 1 0 0
Apis 12 106 0 1 0 0
Apis 12 1070 15 0.205882352941176 0.0588235294117647 0.735294117647059
Apis 12 1072 15 0.205882352941176 0 0.794117647058823
Apis 12 1074 15 0.205882352941176 0.0588235294117647 0.735294117647059
Apis 12 1075 15 0.205882352941176 0.117647058823529 0.676470588235294
Apis 12 1076 15 0.205882352941176 0.117647058823529 0.676470588235294
Apis 12 1079 12 0.205882352941176 0.117647058823529 0.676470588235294
Apis 12 1082 12 0.205882352941176 0.0588235294117647 0.735294117647059
Apis 12 1093 6 0.470588235294118 0 0.529411764705882
Apis 12 1097 6 0.794117647058823 0.205882352941176 0
Apis 12 1099 6 0.205882352941176 0.0588235294117647 0.735294117647059
Apis 12 110 21 0.205882352941176 0.176470588235294 0.617647058823529
Apis 12 1101 3 1 0 0
Apis 12 1102 3 1 0 0
Apis 12 1104 3 1 0 0
Apis 12 1105 3 1 0 0
Apis 12 1106 3 1 0 0
Apis 12 1108 3 1 0 0
Apis 12 1109 0 1 0 0
Apis 12 1110 0 1 0 0
Apis 12 1111 0 1 0 0
Apis 12 1112 0 1 0 0
Apis 12 1113 0 1 0 0
Apis 12 1114 0 1 0 0
Apis 12 1134 15 0.205882352941176 0.117647058823529 0.676470588235294
Apis 12 1135 15 0.205882352941176 0.117647058823529 0.676470588235294
Apis 12 1141 12 0.205882352941176 0.117647058823529 0.676470588235294
Apis 12 1144 12 0.205882352941176 0.117647058823529 0.676470588235294
Apis 12 1150 9 0.117647058823529 0.794117647058823 0.0882352941176471
Apis 12 1151 9 1 0 0
Apis 12 1153 9 0.205882352941176 0.117647058823529 0.676470588235294
Apis 12 1159 6 0.117647058823529 0.794117647058823 0.0882352941176471
Apis 12 1160 6 0.117647058823529 0.823529411764706 0.0588235294117647
Apis 12 1161 6 0.0882352941176471 0.735294117647059 0.176470588235294
Apis 12 1162 6 0.205882352941176 0.794117647058823 0
Apis 12 1163 6 0.205882352941176 0.0588235294117647 0.735294117647059
Apis 12 1164 3 1 0 0
Apis 12 1165 3 1 0 0
Apis 12 1166 3 1 0 0
Apis 12 1167 3 1 0 0
Apis 12 1169 3 1 0 0
Apis 12 1171 3 1 0 0
Apis 12 1172 0 1 0 0
Apis 12 1173 0 1 0 0
Apis 12 1174 0 1 0 0
Apis 12 1175 0 1 0 0
Apis 12 1176 0 1 0 0
Apis 12 1177 0 1 0 0
Apis 12 1186 21 0.205882352941176 0.0882352941176471 0.705882352941177
Apis 12 1195 15 0.205882352941176 0.0588235294117647 0.735294117647059
Apis 12 1196 15 0.205882352941176 0.117647058823529 0.676470588235294
Apis 12 1200 15 0.205882352941176 0.0588235294117647 0.735294117647059
Apis 12 1208 12 0.205882352941176 0.117647058823529 0.676470588235294
Apis 12 1213 9 0.205882352941176 0.117647058823529 0.676470588235294
Apis 12 1214 9 0.235294117647059 0.0588235294117647 0.705882352941177
Apis 12 1216 9 0.205882352941176 0.794117647058823 0
Apis 12 1217 9 0.205882352941176 0.0588235294117647 0.735294117647059
Apis 12 1219 6 1 0 0
Apis 12 1220 6 0.205882352941176 0.0588235294117647 0.735294117647059
Apis 12 1221 6 1 0 0
Apis 12 1222 6 0.382352941176471 0.617647058823529 0
Apis 12 1224 6 0.323529411764706 0.676470588235294 0
Apis 12 1225 6 1 0 0
Apis 12 1226 6 0.205882352941176 0.0588235294117647 0.735294117647059
Apis 12 1227 3 1 0 0
Apis 12 1228 3 1 0 0
Apis 12 1229 3 1 0 0
Apis 12 123 18 0.205882352941176 0.0588235294117647 0.735294117647059
Apis 12 1230 3 1 0 0
Apis 12 1231 3 1 0 0
Apis 12 1232 3 1 0 0
Apis 12 1234 3 1 0 0
Apis 12 1235 0 1 0 0
Apis 12 1236 0 1 0 0
Apis 12 1237 0 1 0 0
Apis 12 1238 0 1 0 0
Apis 12 1239 0 1 0 0
Apis 12 1240 0 1 0 0
Apis 12 1242 21 0.205882352941176 0.0588235294117647 0.735294117647059
Apis 12 125 15 0.205882352941176 0.0588235294117647 0.735294117647059
Apis 12 1263 15 0.205882352941176 0.0588235294117647 0.735294117647059
Apis 12 1267 12 0.205882352941176 0.117647058823529 0.676470588235294
Apis 12 1269 12 0.205882352941176 0 0.794117647058823
Apis 12 127 15 0.205882352941176 0.0588235294117647 0.735294117647059
Apis 12 1272 12 0.205882352941176 0.0588235294117647 0.735294117647059
Apis 12 1273 12 0.205882352941176 0.0588235294117647 0.735294117647059
Apis 12 1276 9 0.205882352941176 0.117647058823529 0.676470588235294
Apis 12 1280 9 0.205882352941176 0.117647058823529 0.676470588235294
Apis 12 1281 9 0.205882352941176 0.0588235294117647 0.735294117647059
Apis 12 1282 6 0.117647058823529 0.794117647058823 0.0882352941176471
Apis 12 1283 6 0.382352941176471 0 0.617647058823529
Apis 12 1287 6 0.264705882352941 0.735294117647059 0
Apis 12 1290 3 1 0 0
Apis 12 1291 3 1 0 0
Apis 12 1292 3 1 0 0
Apis 12 1293 3 0.264705882352941 0.735294117647059 0
Apis 12 1294 3 1 0 0
Apis 12 1295 3 1 0 0
Apis 12 1296 3 1 0 0
Apis 12 1297 3 1 0 0
Apis 12 1298 0 1 0 0
Apis 12 1299 0 1 0 0
Apis 12 130 15 0.205882352941176 0.117647058823529 0.676470588235294
Apis 12 1300 0 1 0 0
Apis 12 1301 0 1 0 0
Apis 12 1302 0 1 0 0
Apis 12 1303 0 1 0 0
Apis 12 131 15 0.205882352941176 0.117647058823529 0.676470588235294
Apis 12 1320 18 0.205882352941176 0.117647058823529 0.676470588235294
Apis 12 1324 15 0.205882352941176 0.0588235294117647 0.735294117647059
Apis 12 1342 9 0.205882352941176 0.117647058823529 0.676470588235294
Apis 12 1346 6 1 0 0
Apis 12 1347 6 0.823529411764706 0.176470588235294 0
Apis 12 1348 6 1 0 0
Apis 12 1349 6 1 0 0
Apis 12 135 12 0.205882352941176 0.0588235294117647 0.735294117647059
Apis 12 1350 6 0.117647058823529 0.794117647058823 0.0882352941176471
Apis 12 1351 6 0.0882352941176471 0.794117647058823 0.117647058823529
Apis 12 1352 6 1 0 0
Apis 12 1353 3 1 0 0
Apis 12 1355 3 1 0 0
Apis 12 1356 3 1 0 0
Apis 12 1357 3 1 0 0
Apis 12 1358 3 0.382352941176471 0.617647058823529 0
Apis 12 1359 3 1 0 0
Apis 12 136 12 0.352941176470588 0.558823529411765 0.0882352941176471
Apis 12 1360 3 1 0 0
Apis 12 1361 0 1 0 0
Apis 12 1362 0 1 0 0
Apis 12 1363 0 1 0 0
Apis 12 1364 0 1 0 0
Apis 12 1365 0 1 0 0
Apis 12 1366 0 1 0 0
Apis 12 1368 21 0.205882352941176 0.117647058823529 0.676470588235294
Apis 12 1375 21 0 0.794117647058823 0.205882352941176
Apis 12 1382 18 0.205882352941176 0.0588235294117647 0.735294117647059
Apis 12 1383 18 0.205882352941176 0 0.794117647058823
Apis 12 1384 15 0.205882352941176 0.794117647058823 0
Apis 12 1388 15 0.205882352941176 0.176470588235294 0.617647058823529
Apis 12 1389 15 0 0.529411764705882 0.470588235294118
Apis 12 139 12 0.205882352941176 0.176470588235294 0.617647058823529
Apis 12 1391 15 0.323529411764706 0.558823529411765 0.117647058823529
Apis 12 1393 12 0.205882352941176 0.117647058823529 0.676470588235294
Apis 12 1396 12 1 0 0
Apis 12 1399 12 0.205882352941176 0.0588235294117647 0.735294117647059
Apis 12 1400 9 0 0.794117647058823 0.205882352941176
Apis 12 1401 9 1 0 0
Apis 12 1409 6 1 0 0
Apis 12 141 9 0.117647058823529 0.794117647058823 0.0882352941176471
Apis 12 1410 6 0.264705882352941 0.735294117647059 0
Apis 12 1411 6 1 0 0
Apis 12 1414 6 1 0 0
Apis 12 1415 6 1 0 0
Apis 12 1416 3 1 0 0
Apis 12 1417 3 1 0 0
Apis 12 1418 3 1 0 0
Apis 12 1419 3 1 0 0
Apis 12 1420 3 1 0 0
Apis 12 1421 3 1 0 0
Apis 12 1422 3 1 0 0
Apis 12 1423 3 1 0 0
Apis 12 1424 0 1 0 0
Apis 12 1425 0 1 0 0
Apis 12 1426 0 1 0 0
Apis 12 1427 0 1 0 0
Apis 12 1428 0 1 0 0
Apis 12 1429 0 1 0 0
Apis 12 1432 21 0.205882352941176 0.0588235294117647 0.735294117647059
Apis 12 1442 18 0.205882352941176 0.117647058823529 0.676470588235294
Apis 12 1445 18 0.205882352941176 0.0588235294117647 0.735294117647059
Apis 12 1447 15 0.205882352941176 0.0588235294117647 0.735294117647059
Apis 12 1449 15 0.205882352941176 0.117647058823529 0.676470588235294
Apis 12 145 9 0 0.794117647058823 0.205882352941176
Apis 12 1458 12 0.205882352941176 0.176470588235294 0.617647058823529
Apis 12 1465 9 0.323529411764706 0.676470588235294 0
Apis 12 1469 9 0.205882352941176 0.0588235294117647 0.735294117647059
Apis 12 1470 9 0.205882352941176 0 0.794117647058823
Apis 12 1471 6 1 0 0
Apis 12 1472 6 1 0 0
Apis 12 1473 6 0.205882352941176 0.117647058823529 0.676470588235294
Apis 12 1474 6 0.205882352941176 0.0588235294117647 0.735294117647059
Apis 12 1475 6 0.264705882352941 0.735294117647059 0
Apis 12 1477 6 0.176470588235294 0.764705882352941 0.0588235294117647
Apis 12 1478 6 0.117647058823529 0.823529411764706 0.0588235294117647
Apis 12 1479 3 1 0 0
Apis 12 148 6 1 0 0
Apis 12 1480 3 1 0 0
Apis 12 1481 3 1 0 0
Apis 12 1482 3 1 0 0
Apis 12 1483 3 1 0 0
Apis 12 1485 3 1 0 0
Apis 12 1486 3 1 0 0
Apis 12 1487 0 1 0 0
Apis 12 1488 0 1 0 0
Apis 12 1489 0 1 0 0
Apis 12 1490 0 1 0 0
Apis 12 1491 0 1 0 0
Apis 12 1492 0 1 0 0
Apis 12 15 9 0.117647058823529 0.794117647058823 0.0882352941176471
Apis 12 150 6 1 0 0
Apis 12 1500 21 0.205882352941176 0.117647058823529 0.676470588235294
Apis 12 1506 18 0.205882352941176 0.0588235294117647 0.735294117647059
Apis 12 1511 15 0.264705882352941 0.0588235294117647 0.676470588235294
Apis 12 1513 15 0.205882352941176 0.117647058823529 0.676470588235294
Apis 12 1514 15 0.117647058823529 0.823529411764706 0.0588235294117647
Apis 12 1518 12 0.117647058823529 0.794117647058823 0.0882352941176471
Apis 12 1520 12 0.205882352941176 0.0588235294117647 0.735294117647059
Apis 12 1524 12 0.205882352941176 0.176470588235294 0.617647058823529
Apis 12 1525 12 0.205882352941176 0.0588235294117647 0.735294117647059
Apis 12 1529 9 0.205882352941176 0.0588235294117647 0.735294117647059
Apis 12 1531 9 0 0.323529411764706 0.676470588235294
Apis 12 1534 6 0.205882352941176 0.0588235294117647 0.735294117647059
Apis 12 1536 6 0.205882352941176 0.0588235294117647 0.735294117647059
Apis 12 1537 6 1 0 0
Apis 12 1538 6 1 0 0
Apis 12 1539 6 0 0.794117647058823 0.205882352941176
Apis 12 154 6 0.382352941176471 0.617647058823529 0
Apis 12 1540 6 1 0 0
Apis 12 1541 6 0.382352941176471 0.617647058823529 0
Apis 12 1542 3 0.382352941176471 0.617647058823529 0
Apis 12 1543 3 0.205882352941176 0.117647058823529 0.676470588235294
Apis 12 1544 3 1 0 0
Apis 12 1545 3 1 0 0
Apis 12 1546 3 1 0 0
Apis 12 1547 3 0.264705882352941 0.117647058823529 0.617647058823529
Apis 12 1549 3 1 0 0
Apis 12 1550 0 1 0 0
Apis 12 1551 0 1 0 0
Apis 12 1552 0 1 0 0
Apis 12 1553 0 1 0 0
Apis 12 1554 0 1 0 0
Apis 12 1555 0 1 0 0
Apis 12 1567 18 0.205882352941176 0.0588235294117647 0.735294117647059
Apis 12 1568 18 0.205882352941176 0.0588235294117647 0.735294117647059
Apis 12 1571 18 0.205882352941176 0.0588235294117647 0.735294117647059
Apis 12 1572 18 0.205882352941176 0.0588235294117647 0.735294117647059
Apis 12 1574 15 0.205882352941176 0.0588235294117647 0.735294117647059
Apis 12 1576 15 0.205882352941176 0.117647058823529 0.676470588235294
Apis 12 1579 15 0.205882352941176 0.0588235294117647 0.735294117647059
Apis 12 158 3 1 0 0
Apis 12 1581 12 0.205882352941176 0.0588235294117647 0.735294117647059
Apis 12 1583 12 0.205882352941176 0.0588235294117647 0.735294117647059
Apis 12 1586 12 0.205882352941176 0.117647058823529 0.676470588235294
Apis 12 159 3 1 0 0
Apis 12 1591 9 0.117647058823529 0.794117647058823 0.0882352941176471
Apis 12 1594 9 0.205882352941176 0.0588235294117647 0.735294117647059
Apis 12 1596 9 0.205882352941176 0.0588235294117647 0.735294117647059
Apis 12 1600 6 0.117647058823529 0.794117647058823 0.0882352941176471
Apis 12 1602 6 0.205882352941176 0.794117647058823 0
Apis 12 1605 3 1 0 0
Apis 12 1606 3 1 0 0
Apis 12 1607 3 1 0 0
Apis 12 1608 3 1 0 0
Apis 12 161 3 1 0 0
Apis 12 1610 3 1 0 0
Apis 12 1611 3 1 0 0
Apis 12 1612 3 1 0 0
Apis 12 1613 0 1 0 0
Apis 12 1614 0 1 0 0
Apis 12 1615 0 1 0 0
Apis 12 1616 0 1 0 0
Apis 12 1617 0 1 0 0
Apis 12 1618 0 1 0 0
Apis 12 162 3 1 0 0
Apis 12 1628 18 0.205882352941176 0.117647058823529 0.676470588235294
Apis 12 163 3 1 0 0
Apis 12 1638 15 0.205882352941176 0.117647058823529 0.676470588235294
Apis 12 164 0 1 0 0
Apis 12 1640 15 0.205882352941176 0.117647058823529 0.676470588235294
Apis 12 1641 15 0.205882352941176 0.0588235294117647 0.735294117647059
Apis 12 1642 15 0.205882352941176 0.117647058823529 0.676470588235294
Apis 12 165 0 1 0 0
Apis 12 1651 12 0 0.323529411764706 0.676470588235294
Apis 12 1655 9 0.205882352941176 0.0588235294117647 0.735294117647059
Apis 12 166 0 1 0 0
Apis 12 1660 6 1 0 0
Apis 12 1664 6 1 0 0
Apis 12 1665 6 0.382352941176471 0 0.617647058823529
Apis 12 1667 6 0.117647058823529 0.794117647058823 0.0882352941176471
Apis 12 1668 3 1 0 0
Apis 12 167 0 1 0 0
Apis 12 1671 3 1 0 0
Apis 12 1672 3 1 0 0
Apis 12 1673 3 1 0 0
Apis 12 1674 3 1 0 0
Apis 12 1675 3 1 0 0
Apis 12 1676 0 1 0 0
Apis 12 1677 0 1 0 0
Apis 12 1678 0 1 0 0
Apis 12 1679 0 1 0 0
Apis 12 1680 0 1 0 0
Apis 12 1681 0 1 0 0
Apis 12 169 0 1 0 0
Apis 12 1690 21 0.205882352941176 0.0588235294117647 0.735294117647059
Apis 12 1691 18 0.205882352941176 0.117647058823529 0.676470588235294
Apis 12 1701 15 0.205882352941176 0.117647058823529 0.676470588235294
Apis 12 1703 15 0.205882352941176 0.117647058823529 0.676470588235294
Apis 12 1705 15 0.205882352941176 0.0588235294117647 0.735294117647059
Apis 12 1706 15 0.205882352941176 0.117647058823529 0.676470588235294
Apis 12 1707 12 0.205882352941176 0.0588235294117647 0.735294117647059
Apis 12 1708 12 0.205882352941176 0.0588235294117647 0.735294117647059
Apis 12 1713 12 0.205882352941176 0.0588235294117647 0.735294117647059
Apis 12 1714 12 0.205882352941176 0.117647058823529 0.676470588235294
Apis 12 1716 9 0.205882352941176 0.794117647058823 0
Apis 12 1717 9 0.205882352941176 0.117647058823529 0.676470588235294
Apis 12 1722 9 0.205882352941176 0.117647058823529 0.676470588235294
Apis 12 1723 6 0.441176470588235 0 0.558823529411765
Apis 12 1726 6 0.205882352941176 0.117647058823529 0.676470588235294
Apis 12 1727 6 0 0.794117647058823 0.205882352941176
Apis 12 1730 6 0.264705882352941 0.735294117647059 0
Apis 12 1731 3 1 0 0
Apis 12 1732 3 1 0 0
Apis 12 1733 3 1 0 0
Apis 12 1734 3 1 0 0
Apis 12 1735 3 1 0 0
Apis 12 1736 3 1 0 0
Apis 12 1737 3 1 0 0
Apis 12 1738 0 1 0 0
Apis 12 1739 0 1 0 0
Apis 12 1740 0 1 0 0
Apis 12 1741 0 1 0 0
Apis 12 1742 0 1 0 0
Apis 12 1743 0 1 0 0
Apis 12 1761 18 0.205882352941176 0.0588235294117647 0.735294117647059
Apis 12 1762 15 0.205882352941176 0.117647058823529 0.676470588235294
Apis 12 1765 15 0.0588235294117647 0.794117647058823 0.147058823529412
Apis 12 1768 15 0.205882352941176 0.0588235294117647 0.735294117647059
Apis 12 1770 12 0.205882352941176 0.0588235294117647 0.735294117647059
Apis 12 1771 12 0.0294117647058824 0.794117647058823 0.176470588235294
Apis 12 1779 9 0.205882352941176 0.176470588235294 0.617647058823529
Apis 12 1782 9 0.205882352941176 0.0588235294117647 0.735294117647059
Apis 12 1784 9 1 0 0
Apis 12 1789 6 1 0 0
Apis 12 1791 6 0 0.382352941176471 0.617647058823529
Apis 12 1792 6 1 0 0
Apis 12 1793 6 0.205882352941176 0.117647058823529 0.676470588235294
Apis 12 1795 3 1 0 0
Apis 12 1796 3 0.794117647058823 0.205882352941176 0
Apis 12 1797 3 1 0 0
Apis 12 1798 3 1 0 0
Apis 12 18 9 0.294117647058824 0.0588235294117647 0.647058823529412
Apis 12 180 18 0.205882352941176 0.0588235294117647 0.735294117647059
Apis 12 1800 3 1 0 0
Apis 12 1801 0 1 0 0
Apis 12 1802 0 1 0 0
Apis 12 1803 0 1 0 0
Apis 12 1804 0 1 0 0
Apis 12 1805 0 1 0 0
Apis 12 1806 0 1 0 0
Apis 12 1807 0 1 0 0
Apis 12 1809 21 0.147058823529412 0.235294117647059 0.617647058823529
Apis 12 1819 18 0.205882352941176 0.0588235294117647 0.735294117647059
Apis 12 1829 15 0.205882352941176 0.0588235294117647 0.735294117647059
Apis 12 183 18 0.205882352941176 0.0588235294117647 0.735294117647059
Apis 12 1836 12 0.205882352941176 0.117647058823529 0.676470588235294
Apis 12 1838 12 0.382352941176471 0.617647058823529 0
Apis 12 1841 9 0.205882352941176 0.176470588235294 0.617647058823529
Apis 12 1843 9 0.0588235294117647 0.794117647058823 0.147058823529412
Apis 12 1846 9 0.117647058823529 0.794117647058823 0.0882352941176471
Apis 12 1847 9 0.205882352941176 0.0588235294117647 0.735294117647059
Apis 12 1849 6 0.205882352941176 0.0588235294117647 0.735294117647059
Apis 12 1850 6 1 0 0
Apis 12 1851 6 0.852941176470588 0.0588235294117647 0.0882352941176471
Apis 12 1852 6 1 0 0
Apis 12 1853 6 0.117647058823529 0.823529411764706 0.0588235294117647
Apis 12 1854 6 0.117647058823529 0.794117647058823 0.0882352941176471
Apis 12 1856 6 1 0 0
Apis 12 1857 3 1 0 0
Apis 12 1858 3 1 0 0
Apis 12 1859 3 1 0 0
Apis 12 1861 3 1 0 0
Apis 12 1862 3 1 0 0
Apis 12 1863 3 0.205882352941176 0.0588235294117647 0.735294117647059
Apis 12 1864 0 1 0 0
Apis 12 1865 0 1 0 0
Apis 12 1866 0 1 0 0
Apis 12 1867 0 1 0 0
Apis 12 1868 0 1 0 0
Apis 12 1869 0 1 0 0
Apis 12 1870 0 1 0 0
Apis 12 1884 18 0.205882352941176 0.0588235294117647 0.735294117647059
Apis 12 1885 18 0.205882352941176 0.0588235294117647 0.735294117647059
Apis 12 1889 15 0.205882352941176 0 0.794117647058823
Apis 12 1894 15 0.205882352941176 0.176470588235294 0.617647058823529
Apis 12 1896 12 0.205882352941176 0.0588235294117647 0.735294117647059
Apis 12 1898 12 0.205882352941176 0.117647058823529 0.676470588235294
Apis 12 19 9 0 0.382352941176471 0.617647058823529
Apis 12 190 15 0.205882352941176 0.0588235294117647 0.735294117647059
Apis 12 1900 12 0 0.794117647058823 0.205882352941176
Apis 12 1907 9 1 0 0
Apis 12 1909 9 0 0.735294117647059 0.264705882352941
Apis 12 1912 6 0.794117647058823 0.205882352941176 0
Apis 12 1913 6 1 0 0
Apis 12 1914 6 1 0 0
Apis 12 1915 6 1 0 0
Apis 12 1916 6 0.235294117647059 0.176470588235294 0.588235294117647
Apis 12 1917 6 0 0.323529411764706 0.676470588235294
Apis 12 1918 6 1 0 0
Apis 12 1919 6 1 0 0
Apis 12 192 15 0.205882352941176 0.0588235294117647 0.735294117647059
Apis 12 1920 3 1 0 0
Apis 12 1921 3 1 0 0
Apis 12 1922 3 1 0 0
Apis 12 1923 3 1 0 0
Apis 12 1924 3 0.794117647058823 0.205882352941176 0
Apis 12 1925 3 0.382352941176471 0.617647058823529 0
Apis 12 1926 3 1 0 0
Apis 12 1927 0 1 0 0
Apis 12 1928 0 1 0 0
Apis 12 1929 0 1 0 0
Apis 12 193 15 0.235294117647059 0.676470588235294 0.0882352941176471
Apis 12 1930 0 1 0 0
Apis 12 1931 0 1 0 0
Apis 12 1932 0 1 0 0
Apis 12 1933 0 1 0 0
Apis 12 1945 18 0.117647058823529 0.794117647058823 0.0882352941176471
Apis 12 195 15 0.205882352941176 0.0588235294117647 0.735294117647059
Apis 12 1956 15 0.205882352941176 0.117647058823529 0.676470588235294
Apis 12 1974 9 0.205882352941176 0.0588235294117647 0.735294117647059
Apis 12 1976 6 0.617647058823529 0.323529411764706 0.0588235294117647
Apis 12 1978 6 0 0.735294117647059 0.264705882352941
Apis 12 1979 6 0.205882352941176 0.176470588235294 0.617647058823529
Apis 12 198 12 0.205882352941176 0.0588235294117647 0.735294117647059
Apis 12 1980 6 1 0 0
Apis 12 1981 6 0.382352941176471 0 0.617647058823529
Apis 12 1982 6 0.264705882352941 0.735294117647059 0
Apis 12 1983 3 1 0 0
Apis 12 1984 3 1 0 0
Apis 12 1985 3 1 0 0
Apis 12 1986 3 1 0 0
Apis 12 1988 3 1 0 0
Apis 12 1989 3 1 0 0
Apis 12 199 12 0.205882352941176 0.117647058823529 0.676470588235294
Apis 12 1990 0 1 0 0
Apis 12 1991 0 1 0 0
Apis 12 1992 0 1 0 0
Apis 12 1993 0 1 0 0
Apis 12 1994 0 1 0 0
Apis 12 1995 0 1 0 0
Apis 12 1996 0 1 0 0
Apis 12 2004 21 0.205882352941176 0.0588235294117647 0.735294117647059
Apis 12 2010 18 0.205882352941176 0.0588235294117647 0.735294117647059
Apis 12 2014 15 0.205882352941176 0.117647058823529 0.676470588235294
Apis 12 2017 15 0.205882352941176 0.0588235294117647 0.735294117647059
Apis 12 2020 15 0.205882352941176 0.0588235294117647 0.735294117647059
Apis 12 2023 12 0.205882352941176 0.117647058823529 0.676470588235294
Apis 12 2024 12 0.205882352941176 0.117647058823529 0.676470588235294
Apis 12 2027 12 0.205882352941176 0.0588235294117647 0.735294117647059
Apis 12 2030 9 0.205882352941176 0.0588235294117647 0.735294117647059
Apis 12 2036 9 0.205882352941176 0.0588235294117647 0.735294117647059
Apis 12 2038 6 0.323529411764706 0.676470588235294 0
Apis 12 2039 6 0.205882352941176 0.117647058823529 0.676470588235294
Apis 12 2042 6 1 0 0
Apis 12 2043 6 0.5 0 0.5
Apis 12 2045 3 1 0 0
Apis 12 2046 3 1 0 0
Apis 12 2047 3 1 0 0
Apis 12 2048 3 1 0 0
Apis 12 2050 3 1 0 0
Apis 12 2051 3 1 0 0
Apis 12 2052 3 1 0 0
Apis 12 2053 0 1 0 0
Apis 12 2054 0 1 0 0
Apis 12 2055 0 1 0 0
Apis 12 2056 0 1 0 0
Apis 12 2057 0 1 0 0
Apis 12 2058 0 1 0 0
Apis 12 2059 0 1 0 0
Apis 12 2060 21 0.0294117647058824 0.794117647058823 0.176470588235294
Apis 12 2061 21 0.205882352941176 0.176470588235294 0.617647058823529
Apis 12 2064 21 0.205882352941176 0.0588235294117647 0.735294117647059
Apis 12 207 9 1 0 0
Apis 12 2072 18 0.205882352941176 0.117647058823529 0.676470588235294
Apis 12 2074 18 0.205882352941176 0.0588235294117647 0.735294117647059
Apis 12 2076 18 1 0 0
Apis 12 2078 15 0.205882352941176 0.117647058823529 0.676470588235294
Apis 12 2086 12 0.205882352941176 0.117647058823529 0.676470588235294
Apis 12 209 9 0 0.794117647058823 0.205882352941176
Apis 12 2093 9 0.205882352941176 0.117647058823529 0.676470588235294
Apis 12 2097 9 0.205882352941176 0.176470588235294 0.617647058823529
Apis 12 2099 9 0 0.794117647058823 0.205882352941176
Apis 12 210 9 0.205882352941176 0.0588235294117647 0.735294117647059
Apis 12 2101 6 0.205882352941176 0.176470588235294 0.617647058823529
Apis 12 2102 6 1 0 0
Apis 12 2104 6 1 0 0
Apis 12 2105 6 0.117647058823529 0.794117647058823 0.0882352941176471
Apis 12 2106 6 0.205882352941176 0.176470588235294 0.617647058823529
Apis 12 2108 3 1 0 0
Apis 12 2109 3 0.794117647058823 0.205882352941176 0
Apis 12 2110 3 1 0 0
Apis 12 2111 3 1 0 0
Apis 12 2112 3 1 0 0
Apis 12 2113 3 1 0 0
Apis 12 2114 3 1 0 0
Apis 12 2115 3 1 0 0
Apis 12 2116 0 1 0 0
Apis 12 2117 0 1 0 0
Apis 12 2118 0 1 0 0
Apis 12 2119 0 1 0 0
Apis 12 212 6 1 0 0
Apis 12 2120 0 1 0 0
Apis 12 2121 0 1 0 0
Apis 12 2122 0 1 0 0
Apis 12 2130 21 0.205882352941176 0.0588235294117647 0.735294117647059
Apis 12 2137 18 0.205882352941176 0.0588235294117647 0.735294117647059
Apis 12 214 6 1 0 0
Apis 12 2148 12 0.794117647058823 0.205882352941176 0
Apis 12 215 6 0.205882352941176 0.117647058823529 0.676470588235294
Apis 12 2159 9 0.205882352941176 0.117647058823529 0.676470588235294
Apis 12 216 6 0.205882352941176 0.117647058823529 0.676470588235294
Apis 12 2161 9 0.117647058823529 0.794117647058823 0.0882352941176471
Apis 12 2162 9 0.205882352941176 0.0588235294117647 0.735294117647059
Apis 12 2164 6 0.205882352941176 0.117647058823529 0.676470588235294
Apis 12 2167 6 0.117647058823529 0.794117647058823 0.0882352941176471
Apis 12 2168 6 1 0 0
Apis 12 2169 6 0.264705882352941 0.735294117647059 0
Apis 12 217 6 0 0.794117647058823 0.205882352941176
Apis 12 2170 6 1 0 0
Apis 12 2171 3 1 0 0
Apis 12 2172 3 0.352941176470588 0.647058823529412 0
Apis 12 2173 3 0.264705882352941 0.735294117647059 0
Apis 12 2174 3 1 0 0
Apis 12 2175 3 1 0 0
Apis 12 2176 3 1 0 0
Apis 12 2177 3 1 0 0
Apis 12 2179 0 1 0 0
Apis 12 218 6 0.794117647058823 0.205882352941176 0
Apis 12 2180 0 0.941176470588235 0.0588235294117647 0
Apis 12 2181 0 1 0 0
Apis 12 2182 0 1 0 0
Apis 12 2183 0 1 0 0
Apis 12 2184 0 1 0 0
Apis 12 2185 0 1 0 0
Apis 12 219 3 1 0 0
Apis 12 220 3 1 0 0
Apis 12 2203 15 0.205882352941176 0.117647058823529 0.676470588235294
Apis 12 2207 15 0.205882352941176 0.176470588235294 0.617647058823529
Apis 12 2208 15 0.205882352941176 0.0588235294117647 0.735294117647059
Apis 12 2209 15 0.205882352941176 0.0588235294117647 0.735294117647059
Apis 12 221 3 1 0 0
Apis 12 2211 12 0.205882352941176 0.0588235294117647 0.735294117647059
Apis 12 2212 12 0.205882352941176 0.0588235294117647 0.735294117647059
Apis 12 2217 12 0.205882352941176 0.0588235294117647 0.735294117647059
Apis 12 2219 9 0.205882352941176 0.117647058823529 0.676470588235294
Apis 12 222 3 1 0 0
Apis 12 2221 9 0.382352941176471 0.617647058823529 0
Apis 12 2225 9 0.205882352941176 0.0588235294117647 0.735294117647059
Apis 12 2227 6 0.205882352941176 0.794117647058823 0
Apis 12 2228 6 1 0 0
Apis 12 2229 6 1 0 0
Apis 12 223 3 1 0 0
Apis 12 2231 6 1 0 0
Apis 12 2234 3 1 0 0
Apis 12 2235 3 1 0 0
Apis 12 2236 3 1 0 0
Apis 12 2237 3 1 0 0
Apis 12 2238 3 1 0 0
Apis 12 2239 3 1 0 0
Apis 12 224 3 1 0 0
Apis 12 2240 3 1 0 0
Apis 12 2241 3 1 0 0
Apis 12 2242 0 1 0 0
Apis 12 2243 0 1 0 0
Apis 12 2244 0 1 0 0
Apis 12 2245 0 1 0 0
Apis 12 2246 0 1 0 0
Apis 12 2247 0 1 0 0
Apis 12 2248 0 1 0 0
Apis 12 225 3 1 0 0
Apis 12 2254 21 0.205882352941176 0.0588235294117647 0.735294117647059
Apis 12 2259 18 0.205882352941176 0.0588235294117647 0.735294117647059
Apis 12 226 3 1 0 0
Apis 12 2262 18 0.205882352941176 0.117647058823529 0.676470588235294
Apis 12 2266 15 0.117647058823529 0.794117647058823 0.0882352941176471
Apis 12 2268 15 0.205882352941176 0.0588235294117647 0.735294117647059
Apis 12 227 0 1 0 0
Apis 12 2273 15 0 0.735294117647059 0.264705882352941
Apis 12 2279 12 0.205882352941176 0.117647058823529 0.676470588235294
Apis 12 228 0 1 0 0
Apis 12 2280 12 0.205882352941176 0.0588235294117647 0.735294117647059
Apis 12 2282 9 0.205882352941176 0.117647058823529 0.676470588235294
Apis 12 2286 9 0.205882352941176 0.0588235294117647 0.735294117647059
Apis 12 229 0 1 0 0
Apis 12 2290 6 1 0 0
Apis 12 2291 6 0.0909090909090909 0.818181818181818 0.0909090909090909
Apis 12 2292 6 1 0 0
Apis 12 2293 6 1 0 0
Apis 12 2295 6 0.117647058823529 0.794117647058823 0.0882352941176471
Apis 12 2296 6 0.205882352941176 0.117647058823529 0.676470588235294
Apis 12 2297 3 1 0 0
Apis 12 2298 3 1 0 0
Apis 12 2299 3 0.205882352941176 0.117647058823529 0.676470588235294
Apis 12 230 0 1 0 0
Apis 12 2300 3 1 0 0
Apis 12 2301 3 1 0 0
Apis 12 2302 3 1 0 0
Apis 12 2303 3 1 0 0
Apis 12 2304 3 1 0 0
Apis 12 2305 0 1 0 0
Apis 12 2306 0 1 0 0
Apis 12 2307 0 1 0 0
Apis 12 2308 0 1 0 0
Apis 12 2309 0 1 0 0
Apis 12 231 0 1 0 0
Apis 12 2310 0 1 0 0
Apis 12 2311 0 1 0 0
Apis 12 232 0 1 0 0
Apis 12 235 21 0.205882352941176 0.117647058823529 0.676470588235294
Apis 12 24 6 0.205882352941176 0.117647058823529 0.676470588235294
Apis 12 243 18 0.205882352941176 0.0588235294117647 0.735294117647059
Apis 12 25 6 1 0 0
Apis 12 253 15 0 0.794117647058823 0.205882352941176
Apis 12 256 15 0.205882352941176 0 0.794117647058823
Apis 12 257 15 0.205882352941176 0.0588235294117647 0.735294117647059
Apis 12 259 12 0.205882352941176 0.0588235294117647 0.735294117647059
Apis 12 26 6 0.205882352941176 0.0588235294117647 0.735294117647059
Apis 12 269 9 0.205882352941176 0.117647058823529 0.676470588235294
Apis 12 27 6 1 0 0
Apis 12 270 9 0 0.794117647058823 0.205882352941176
Apis 12 271 9 0.205882352941176 0.117647058823529 0.676470588235294
Apis 12 273 9 0.205882352941176 0.117647058823529 0.676470588235294
Apis 12 276 6 0.117647058823529 0.823529411764706 0.0588235294117647
Apis 12 278 6 0.264705882352941 0.735294117647059 0
Apis 12 279 6 1 0 0
Apis 12 280 6 0 0.588235294117647 0.411764705882353
Apis 12 281 6 0 0.794117647058823 0.205882352941176
Apis 12 282 3 1 0 0
Apis 12 283 3 1 0 0
Apis 12 284 3 1 0 0
Apis 12 285 3 1 0 0
Apis 12 286 3 1 0 0
Apis 12 287 3 1 0 0
Apis 12 288 3 1 0 0
Apis 12 289 3 1 0 0
Apis 12 29 6 1 0 0
Apis 12 290 0 1 0 0
Apis 12 291 0 1 0 0
Apis 12 292 0 1 0 0
Apis 12 293 0 1 0 0
Apis 12 294 0 1 0 0
Apis 12 295 0 1 0 0
Apis 12 296 21 0.205882352941176 0.0588235294117647 0.735294117647059
Apis 12 30 3 1 0 0
Apis 12 302 21 0.205882352941176 0.117647058823529 0.676470588235294
Apis 12 303 21 0.205882352941176 0.117647058823529 0.676470588235294
Apis 12 31 3 1 0 0
Apis 12 312 18 0.205882352941176 0.117647058823529 0.676470588235294
Apis 12 316 15 0.205882352941176 0.117647058823529 0.676470588235294
Apis 12 317 15 0.205882352941176 0.0588235294117647 0.735294117647059
Apis 12 318 15 0.205882352941176 0.117647058823529 0.676470588235294
Apis 12 32 3 1 0 0
Apis 12 321 15 0.205882352941176 0.0588235294117647 0.735294117647059
Apis 12 322 12 0.205882352941176 0.0588235294117647 0.735294117647059
Apis 12 325 12 0.205882352941176 0.117647058823529 0.676470588235294
Apis 12 326 12 0.205882352941176 0.0588235294117647 0.735294117647059
Apis 12 33 3 1 0 0
Apis 12 333 9 0.205882352941176 0.117647058823529 0.676470588235294
Apis 12 335 9 0.205882352941176 0.0588235294117647 0.735294117647059
Apis 12 338 6 0.794117647058823 0.205882352941176 0
Apis 12 34 3 1 0 0
Apis 12 341 6 1 0 0
Apis 12 343 6 1 0 0
Apis 12 345 3 1 0 0
Apis 12 346 3 1 0 0
Apis 12 347 3 1 0 0
Apis 12 348 3 1 0 0
Apis 12 349 3 1 0 0
Apis 12 350 3 1 0 0
Apis 12 351 3 1 0 0
Apis 12 352 3 1 0 0
Apis 12 353 0 1 0 0
Apis 12 354 0 1 0 0
Apis 12 355 0 1 0 0
Apis 12 356 0 1 0 0
Apis 12 357 21 1 0 0
Apis 12 358 0 1 0 0
Apis 12 36 3 1 0 0
Apis 12 37 3 1 0 0
Apis 12 372 18 0.205882352941176 0.117647058823529 0.676470588235294
Apis 12 378 15 0.205882352941176 0.117647058823529 0.676470588235294
Apis 12 38 0 1 0 0
Apis 12 381 15 0.205882352941176 0.117647058823529 0.676470588235294
Apis 12 384 15 0.205882352941176 0 0.794117647058823
Apis 12 385 12 1 0 0
Apis 12 386 12 1 0 0
Apis 12 387 12 0.205882352941176 0.0588235294117647 0.735294117647059
Apis 12 39 0 1 0 0
Apis 12 398 9 0.764705882352941 0.117647058823529 0.117647058823529
Apis 12 4 15 0.205882352941176 0.117647058823529 0.676470588235294
Apis 12 40 0 1 0 0
Apis 12 400 6 0.323529411764706 0.0588235294117647 0.617647058823529
Apis 12 401 6 1 0 0
Apis 12 402 6 0.0882352941176471 0.794117647058823 0.117647058823529
Apis 12 405 6 1 0 0
Apis 12 407 6 1 0 0
Apis 12 409 3 1 0 0
Apis 12 41 0 1 0 0
Apis 12 410 3 1 0 0
Apis 12 412 3 1 0 0
Apis 12 413 3 1 0 0
Apis 12 414 3 1 0 0
Apis 12 415 3 1 0 0
Apis 12 416 0 1 0 0
Apis 12 417 0 1 0 0
Apis 12 418 0 1 0 0
Apis 12 419 0 1 0 0
Apis 12 42 0 1 0 0
Apis 12 420 0 1 0 0
Apis 12 421 0 1 0 0
Apis 12 425 21 0.205882352941176 0.0588235294117647 0.735294117647059
Apis 12 427 21 0.205882352941176 0.0588235294117647 0.735294117647059
Apis 12 43 0 1 0 0
Apis 12 433 18 0.205882352941176 0.0588235294117647 0.735294117647059
Apis 12 437 18 0.205882352941176 0.0588235294117647 0.735294117647059
Apis 12 442 15 0.205882352941176 0.0588235294117647 0.735294117647059
Apis 12 443 15 0.205882352941176 0.117647058823529 0.676470588235294
Apis 12 444 15 0.205882352941176 0.117647058823529 0.676470588235294
Apis 12 445 15 0.205882352941176 0.0588235294117647 0.735294117647059
Apis 12 450 12 0.205882352941176 0.0588235294117647 0.735294117647059
Apis 12 451 12 0.205882352941176 0.117647058823529 0.676470588235294
Apis 12 456 9 0.205882352941176 0.0588235294117647 0.735294117647059
Apis 12 459 9 0.117647058823529 0.794117647058823 0.0882352941176471
Apis 12 463 6 0.205882352941176 0.117647058823529 0.676470588235294
Apis 12 464 6 0.117647058823529 0.794117647058823 0.0882352941176471
Apis 12 466 6 0.970588235294118 0.0294117647058824 0
Apis 12 468 6 1 0 0
Apis 12 469 6 0.147058823529412 0.794117647058823 0.0588235294117647
Apis 12 471 3 1 0 0
Apis 12 472 3 1 0 0
Apis 12 474 3 1 0 0
Apis 12 475 3 0.382352941176471 0.617647058823529 0
Apis 12 476 3 1 0 0
Apis 12 477 3 1 0 0
Apis 12 478 3 1 0 0
Apis 12 479 0 1 0 0
Apis 12 480 0 1 0 0
Apis 12 481 0 1 0 0
Apis 12 482 0 1 0 0
Apis 12 483 0 1 0 0
Apis 12 484 0 1 0 0
Apis 12 495 18 0.205882352941176 0.117647058823529 0.676470588235294
Apis 12 498 18 0.205882352941176 0.0588235294117647 0.735294117647059
Apis 12 504 15 0.205882352941176 0.176470588235294 0.617647058823529
Apis 12 505 15 0.205882352941176 0.0588235294117647 0.735294117647059
Apis 12 508 15 0.205882352941176 0.0588235294117647 0.735294117647059
Apis 12 512 12 0.205882352941176 0.117647058823529 0.676470588235294
Apis 12 517 12 0.205882352941176 0.117647058823529 0.676470588235294
Apis 12 524 9 0.205882352941176 0.0588235294117647 0.735294117647059
Apis 12 525 9 0.205882352941176 0.0588235294117647 0.735294117647059
Apis 12 526 6 0.205882352941176 0.0588235294117647 0.735294117647059
Apis 12 527 6 0.147058823529412 0.794117647058823 0.0588235294117647
Apis 12 528 6 0.205882352941176 0.117647058823529 0.676470588235294
Apis 12 530 6 0.117647058823529 0.823529411764706 0.0588235294117647
Apis 12 532 6 1 0 0
Apis 12 533 6 1 0 0
Apis 12 534 3 1 0 0
Apis 12 535 3 1 0 0
Apis 12 536 3 1 0 0
Apis 12 537 3 1 0 0
Apis 12 538 3 1 0 0
Apis 12 539 3 1 0 0
Apis 12 541 3 1 0 0
Apis 12 542 0 1 0 0
Apis 12 543 0 1 0 0
Apis 12 544 0 1 0 0
Apis 12 545 0 1 0 0
Apis 12 546 0 1 0 0
Apis 12 547 0 1 0 0
Apis 12 557 18 0.205882352941176 0.0588235294117647 0.735294117647059
Apis 12 57 18 0.911764705882353 0.0882352941176471 0
Apis 12 570 15 0.205882352941176 0.147058823529412 0.647058823529412
Apis 12 571 15 0.117647058823529 0.794117647058823 0.0882352941176471
Apis 12 576 12 0.205882352941176 0.117647058823529 0.676470588235294
Apis 12 577 12 1 0 0
Apis 12 58 18 0.205882352941176 0.0588235294117647 0.735294117647059
Apis 12 581 9 0.205882352941176 0.0588235294117647 0.735294117647059
Apis 12 585 9 0 0.794117647058823 0.205882352941176
Apis 12 586 9 0.205882352941176 0.0588235294117647 0.735294117647059
Apis 12 590 6 0.117647058823529 0.794117647058823 0.0882352941176471
Apis 12 592 6 1 0 0
Apis 12 595 6 0.205882352941176 0.0588235294117647 0.735294117647059
Apis 12 596 6 1 0 0
Apis 12 597 3 1 0 0
Apis 12 598 3 1 0 0
Apis 12 599 3 1 0 0
Apis 12 6 15 0.205882352941176 0.117647058823529 0.676470588235294
Apis 12 600 3 0.470588235294118 0 0.529411764705882
Apis 12 601 3 1 0 0
Apis 12 602 3 1 0 0
Apis 12 603 3 1 0 0
Apis 12 604 3 1 0 0
Apis 12 605 0 1 0 0
Apis 12 606 0 1 0 0
Apis 12 607 0 1 0 0
Apis 12 608 0 1 0 0
Apis 12 609 0 1 0 0
Apis 12 610 0 1 0 0
Apis 12 618 21 0.205882352941176 0.0588235294117647 0.735294117647059
Apis 12 624 18 0.205882352941176 0.0588235294117647 0.735294117647059
Apis 12 625 18 0.205882352941176 0.0588235294117647 0.735294117647059
Apis 12 63 15 0.205882352941176 0.0588235294117647 0.735294117647059
Apis 12 633 15 0.205882352941176 0.117647058823529 0.676470588235294
Apis 12 64 15 0.205882352941176 0.0588235294117647 0.735294117647059
Apis 12 643 12 0.0882352941176471 0.794117647058823 0.117647058823529
Apis 12 646 9 0.205882352941176 0.117647058823529 0.676470588235294
Apis 12 651 9 0.205882352941176 0.176470588235294 0.617647058823529
Apis 12 652 6 0.147058823529412 0.794117647058823 0.0588235294117647
Apis 12 653 6 0.205882352941176 0.117647058823529 0.676470588235294
Apis 12 655 6 1 0 0
Apis 12 658 6 1 0 0
Apis 12 659 6 0.794117647058823 0.205882352941176 0
Apis 12 660 3 1 0 0
Apis 12 661 3 1 0 0
Apis 12 662 3 1 0 0
Apis 12 663 3 1 0 0
Apis 12 664 3 1 0 0
Apis 12 666 3 0.205882352941176 0.117647058823529 0.676470588235294
Apis 12 667 3 1 0 0
Apis 12 668 0 1 0 0
Apis 12 669 0 1 0 0
Apis 12 67 15 0.205882352941176 0.117647058823529 0.676470588235294
Apis 12 670 0 1 0 0
Apis 12 671 0 1 0 0
Apis 12 672 0 1 0 0
Apis 12 673 0 1 0 0
Apis 12 676 21 0.205882352941176 0.117647058823529 0.676470588235294
Apis 12 688 18 0.205882352941176 0.0588235294117647 0.735294117647059
Apis 12 697 15 0.0294117647058824 0.352941176470588 0.617647058823529
Apis 12 698 15 0.205882352941176 0.117647058823529 0.676470588235294
Apis 12 701 12 0.205882352941176 0.117647058823529 0.676470588235294
Apis 12 706 12 0.205882352941176 0.0588235294117647 0.735294117647059
Apis 12 715 6 1 0 0
Apis 12 718 6 1 0 0
Apis 12 719 6 1 0 0
Apis 12 720 6 0.205882352941176 0.117647058823529 0.676470588235294
Apis 12 721 6 1 0 0
Apis 12 722 6 0.117647058823529 0.794117647058823 0.0882352941176471
Apis 12 723 3 1 0 0
Apis 12 724 3 1 0 0
Apis 12 725 3 1 0 0
Apis 12 726 3 1 0 0
Apis 12 727 3 1 0 0
Apis 12 728 3 1 0 0
Apis 12 730 3 1 0 0
Apis 12 731 0 1 0 0
Apis 12 733 0 1 0 0
Apis 12 734 0 1 0 0
Apis 12 735 0 1 0 0
Apis 12 736 0 1 0 0
Apis 12 741 21 1 0 0
Apis 12 748 18 0.205882352941176 0.0588235294117647 0.735294117647059
Apis 12 756 15 0.205882352941176 0.0588235294117647 0.735294117647059
Apis 12 760 15 0.205882352941176 0.176470588235294 0.617647058823529
Apis 12 761 15 0.205882352941176 0.117647058823529 0.676470588235294
Apis 12 765 12 0.205882352941176 0.117647058823529 0.676470588235294
Apis 12 767 12 0.205882352941176 0.0588235294117647 0.735294117647059
Apis 12 769 12 0.941176470588235 0.0588235294117647 0
Apis 12 77 12 0.205882352941176 0.0588235294117647 0.735294117647059
Apis 12 775 9 0.205882352941176 0.117647058823529 0.676470588235294
Apis 12 778 6 0.264705882352941 0.735294117647059 0
Apis 12 779 6 1 0 0
Apis 12 781 6 1 0 0
Apis 12 782 6 1 0 0
Apis 12 783 6 0.205882352941176 0 0.794117647058823
Apis 12 785 6 1 0 0
Apis 12 786 3 1 0 0
Apis 12 787 3 1 0 0
Apis 12 788 3 1 0 0
Apis 12 789 3 1 0 0
Apis 12 790 3 1 0 0
Apis 12 791 3 1 0 0
Apis 12 792 3 1 0 0
Apis 12 793 3 1 0 0
Apis 12 794 0 1 0 0
Apis 12 795 0 1 0 0
Apis 12 796 0 1 0 0
Apis 12 797 0 1 0 0
Apis 12 798 0 1 0 0
Apis 12 799 0 1 0 0
Apis 12 8 12 0.205882352941176 0.0588235294117647 0.735294117647059
Apis 12 81 9 0.205882352941176 0.117647058823529 0.676470588235294
Apis 12 812 18 0.205882352941176 0.117647058823529 0.676470588235294
Apis 12 819 15 0 0.735294117647059 0.264705882352941
Apis 12 82 9 0.205882352941176 0.0588235294117647 0.735294117647059
Apis 12 823 15 0.117647058823529 0.794117647058823 0.0882352941176471
Apis 12 824 15 0.205882352941176 0.0588235294117647 0.735294117647059
Apis 12 825 12 0.205882352941176 0.0588235294117647 0.735294117647059
Apis 12 827 12 0.205882352941176 0.0588235294117647 0.735294117647059
Apis 12 828 12 0.0294117647058824 0.352941176470588 0.617647058823529
Apis 12 83 9 0.205882352941176 0.176470588235294 0.617647058823529
Apis 12 832 12 0.205882352941176 0.0588235294117647 0.735294117647059
Apis 12 833 9 0.205882352941176 0 0.794117647058823
Apis 12 841 6 1 0 0
Apis 12 842 6 0.911764705882353 0.0882352941176471 0
Apis 12 844 6 0 0.323529411764706 0.676470588235294
Apis 12 845 6 1 0 0
Apis 12 846 6 1 0 0
Apis 12 847 6 1 0 0
Apis 12 849 3 1 0 0
Apis 12 85 6 1 0 0
Apis 12 852 3 1 0 0
Apis 12 853 3 1 0 0
Apis 12 854 3 1 0 0
Apis 12 855 3 1 0 0
Apis 12 856 3 1 0 0
Apis 12 857 0 1 0 0
Apis 12 858 0 1 0 0
Apis 12 859 0 1 0 0
Apis 12 860 0 1 0 0
Apis 12 861 0 1 0 0
Apis 12 862 0 1 0 0
Apis 12 87 6 1 0 0
Apis 12 872 18 0.205882352941176 0.117647058823529 0.676470588235294
Apis 12 874 18 0.205882352941176 0.117647058823529 0.676470588235294
Apis 12 877 18 0.205882352941176 0.117647058823529 0.676470588235294
Apis 12 88 6 0.205882352941176 0.794117647058823 0
Apis 12 880 15 0.205882352941176 0.0588235294117647 0.735294117647059
Apis 12 881 15 0.205882352941176 0.0588235294117647 0.735294117647059
Apis 12 885 15 0.205882352941176 0.117647058823529 0.676470588235294
Apis 12 887 15 0.205882352941176 0.117647058823529 0.676470588235294
Apis 12 888 12 0.205882352941176 0 0.794117647058823
Apis 12 89 6 0.235294117647059 0.764705882352941 0
Apis 12 890 12 0.205882352941176 0.117647058823529 0.676470588235294
Apis 12 90 6 0.264705882352941 0.735294117647059 0
Apis 12 900 9 0.205882352941176 0.0588235294117647 0.735294117647059
Apis 12 902 9 0 0.735294117647059 0.264705882352941
Apis 12 903 9 0.205882352941176 0.0588235294117647 0.735294117647059
Apis 12 904 6 1 0 0
Apis 12 905 6 0.794117647058823 0.205882352941176 0
Apis 12 906 6 0.264705882352941 0.735294117647059 0
Apis 12 907 6 1 0 0
Apis 12 908 6 0 0.735294117647059 0.264705882352941
Apis 12 910 6 0.205882352941176 0.117647058823529 0.676470588235294
Apis 12 911 6 1 0 0
Apis 12 912 3 1 0 0
Apis 12 913 3 1 0 0
Apis 12 914 3 1 0 0
Apis 12 915 3 1 0 0
Apis 12 916 3 1 0 0
Apis 12 917 3 1 0 0
Apis 12 918 3 1 0 0
Apis 12 919 3 1 0 0
Apis 12 920 0 1 0 0
Apis 12 921 0 1 0 0
Apis 12 922 0 1 0 0
Apis 12 923 0 1 0 0
Apis 12 924 0 1 0 0
Apis 12 925 0 1 0 0
Apis 12 93 3 1 0 0
Apis 12 935 18 0.205882352941176 0 0.794117647058823
Apis 12 938 18 0.205882352941176 0.0588235294117647 0.735294117647059
Apis 12 94 3 1 0 0
Apis 12 943 15 0.205882352941176 0.0588235294117647 0.735294117647059
Apis 12 947 15 0.205882352941176 0.0588235294117647 0.735294117647059
Apis 12 951 12 0.205882352941176 0.117647058823529 0.676470588235294
Apis 12 952 12 0.205882352941176 0.0588235294117647 0.735294117647059
Apis 12 953 12 0 0.794117647058823 0.205882352941176
Apis 12 955 12 0.205882352941176 0.117647058823529 0.676470588235294
Apis 12 958 12 0.205882352941176 0.0588235294117647 0.735294117647059
Apis 12 96 3 1 0 0
Apis 12 961 9 0 0.735294117647059 0.264705882352941
Apis 12 968 6 1 0 0
Apis 12 969 6 1 0 0
Apis 12 97 3 1 0 0
Apis 12 970 6 0.794117647058823 0.205882352941176 0
Apis 12 971 6 1 0 0
Apis 12 974 6 0.882352941176471 0.117647058823529 0
Apis 12 975 3 1 0 0
Apis 12 976 3 1 0 0
Apis 12 978 3 1 0 0
Apis 12 979 3 1 0 0
Apis 12 98 3 1 0 0
Apis 12 980 3 1 0 0
Apis 12 981 3 1 0 0
Apis 12 982 3 1 0 0
Apis 12 984 0 1 0 0
Apis 12 985 0 1 0 0
Apis 12 986 0 1 0 0
Apis 12 987 0 1 0 0
Apis 12 988 0 1 0 0
Apis 12 99 3 1 0 0
Apis 12 990 21 0.205882352941176 0.0588235294117647 0.735294117647059
Apis 14 1 3 0.0011001100110011 0.998899889988999 0
Apis 14 10 6 0.0011001100110011 0.998899889988999 0
Apis 14 1000 0 1 0 0
Apis 14 1001 0 1 0 0
Apis 14 1002 0 1 0 0
Apis 14 1003 0 1 0 0
Apis 14 1004 0 1 0 0
Apis 14 1005 0 1 0 0
Apis 14 1006 3 1 0 0
Apis 14 1007 3 1 0 0
Apis 14 1008 0 0.0143014301430143 0.985698569856986 0
Apis 14 1009 3 0.977997799779978 0.0209020902090209 0.0011001100110011
Apis 14 1010 3 0.0011001100110011 0.998899889988999 0
Apis 14 1011 0 0.0011001100110011 0.998899889988999 0
Apis 14 1012 0 1 0 0
Apis 14 1015 6 0.998899889988999 0.0011001100110011 0
Apis 14 1016 3 1 0 0
Apis 14 1017 6 0.0011001100110011 0 0.998899889988999
Apis 14 1018 6 0.998899889988999 0 0.0011001100110011
Apis 14 1020 6 0.0011001100110011 0.998899889988999 0
Apis 14 1022 6 1 0 0
Apis 14 1023 6 1 0 0
Apis 14 1024 0 0.0011001100110011 0.998899889988999 0
Apis 14 1026 6 1 0 0
Apis 14 1028 6 0.0011001100110011 0 0.998899889988999
Apis 14 1029 12 0.0011001100110011 0.998899889988999 0
Apis 14 1031 12 0 0.998899889988999 0.0011001100110011
Apis 14 1033 12 0.0011001100110011 0.998899889988999 0
Apis 14 1034 12 0.0143014301430143 0.985698569856986 0
Apis 14 1038 15 0.0011001100110011 0 0.998899889988999
Apis 14 1042 15 0.0011001100110011 0.998899889988999 0
Apis 14 1046 18 0 0.0011001100110011 0.998899889988999
Apis 14 1061 0 0.986798679867987 0 0.0132013201320132
Apis 14 1062 0 1 0 0
Apis 14 1065 0 1 0 0
Apis 14 1066 0 0.998899889988999 0 0.0011001100110011
Apis 14 1068 0 1 0 0
Apis 14 1070 3 0.949394939493949 0.0374037403740374 0.0132013201320132
Apis 14 1072 3 1 0 0
Apis 14 1073 3 1 0 0
Apis 14 1076 3 0.0011001100110011 0.998899889988999 0
Apis 14 1077 0 0 0.375137513751375 0.624862486248625
Apis 14 1078 6 0.986798679867987 0 0.0132013201320132
Apis 14 1079 3 0.0011001100110011 0.998899889988999 0
Apis 14 1080 6 0.0011001100110011 0.998899889988999 0
Apis 14 1081 6 0.0011001100110011 0.998899889988999 0
Apis 14 1082 0 0.0011001100110011 0.998899889988999 0
Apis 14 1084 6 0.0011001100110011 0.998899889988999 0
Apis 14 1085 9 0.0242024202420242 0 0.975797579757976
Apis 14 1087 6 0.0011001100110011 0.998899889988999 0
Apis 14 1089 6 1 0 0
Apis 14 1090 6 0.0011001100110011 0.998899889988999 0
Apis 14 1091 9 0.998899889988999 0.0011001100110011 0
Apis 14 1093 3 0.0011001100110011 0 0.998899889988999
Apis 14 1094 12 1 0 0
Apis 14 1095 6 0.0011001100110011 0.998899889988999 0
Apis 14 1097 12 0.0011001100110011 0.998899889988999 0
Apis 14 1098 12 1 0 0
Apis 14 1099 9 0.0011001100110011 0.998899889988999 0
Apis 14 11 0 1 0 0
Apis 14 1101 15 0.0011001100110011 0.998899889988999 0
Apis 14 1102 15 0.0011001100110011 0 0.998899889988999
Apis 14 1107 15 0.0011001100110011 0 0.998899889988999
Apis 14 1120 21 0.0022002200220022 0 0.997799779977998
Apis 14 1124 0 1 0 0
Apis 14 1125 0 1 0 0
Apis 14 1126 0 1 0 0
Apis 14 1127 0 0.998899889988999 0 0.0011001100110011
Apis 14 1128 0 0.986798679867987 0 0.0132013201320132
Apis 14 1129 0 0.986798679867987 0 0.0132013201320132
Apis 14 113 21 0.0011001100110011 0 0.998899889988999
Apis 14 1130 0 1 0 0
Apis 14 1132 0 0.0011001100110011 0.998899889988999 0
Apis 14 1133 3 1 0 0
Apis 14 1134 3 1 0 0
Apis 14 1136 3 1 0 0
Apis 14 1139 3 0.0011001100110011 0.998899889988999 0
Apis 14 1140 6 0.0011001100110011 0.998899889988999 0
Apis 14 1141 6 0.0011001100110011 0.998899889988999 0
Apis 14 1142 6 0.497249724972497 0 0.502750275027503
Apis 14 1144 6 0.0011001100110011 0.998899889988999 0
Apis 14 1145 3 0.0011001100110011 0.998899889988999 0
Apis 14 1147 6 1 0 0
Apis 14 1149 6 0.0011001100110011 0.998899889988999 0
Apis 14 115 21 0.0011001100110011 0 0.998899889988999
Apis 14 1153 6 0.0022002200220022 0 0.997799779977998
Apis 14 1154 9 0.0011001100110011 0 0.998899889988999
Apis 14 1156 0 0.0462046204620462 0 0.953795379537954
Apis 14 1157 12 0.0011001100110011 0.998899889988999 0
Apis 14 1158 12 0.0011001100110011 0.998899889988999 0
Apis 14 1159 12 0.0011001100110011 0.998899889988999 0
Apis 14 116 0 0.998899889988999 0 0.0011001100110011
Apis 14 1161 12 0.0011001100110011 0.998899889988999 0
Apis 14 1162 12 0.0011001100110011 0.998899889988999 0
Apis 14 1166 15 0.986798679867987 0 0.0132013201320132
Apis 14 1167 15 0 0.0011001100110011 0.998899889988999
Apis 14 1169 15 0.0011001100110011 0 0.998899889988999
Apis 14 117 0 1 0 0
Apis 14 118 0 1 0 0
Apis 14 1185 21 0.998899889988999 0 0.0011001100110011
Apis 14 1186 21 0.0011001100110011 0.998899889988999 0
Apis 14 1187 0 0.986798679867987 0 0.0132013201320132
Apis 14 1188 0 1 0 0
Apis 14 1189 0 1 0 0
Apis 14 119 0 1 0 0
Apis 14 1190 0 1 0 0
Apis 14 1191 0 1 0 0
Apis 14 1193 0 1 0 0
Apis 14 1194 0 1 0 0
Apis 14 1196 3 0.986798679867987 0 0.0132013201320132
Apis 14 1199 3 0.0011001100110011 0.998899889988999 0
Apis 14 120 0 1 0 0
Apis 14 1200 0 0.0011001100110011 0.998899889988999 0
Apis 14 1201 0 1 0 0
Apis 14 1202 3 1 0 0
Apis 14 1203 0 0.0011001100110011 0 0.998899889988999
Apis 14 1204 3 0.998899889988999 0 0.0011001100110011
Apis 14 1206 6 0 0.998899889988999 0.0011001100110011
Apis 14 1207 6 0.0011001100110011 0.998899889988999 0
Apis 14 1208 6 1 0 0
Apis 14 121 0 1 0 0
Apis 14 1210 6 0.0011001100110011 0 0.998899889988999
Apis 14 1211 6 0.0011001100110011 0 0.998899889988999
Apis 14 1212 6 0.0011001100110011 0.998899889988999 0
Apis 14 1216 9 0.0143014301430143 0.985698569856986 0
Apis 14 1217 6 0.0011001100110011 0.998899889988999 0
Apis 14 1219 12 0.0011001100110011 0.998899889988999 0
Apis 14 122 0 0.986798679867987 0 0.0132013201320132
Apis 14 1220 12 0.0011001100110011 0.998899889988999 0
Apis 14 1221 12 0.0011001100110011 0.998899889988999 0
Apis 14 1222 12 1 0 0
Apis 14 1223 6 0.986798679867987 0.0132013201320132 0
Apis 14 1224 12 0.998899889988999 0 0.0011001100110011
Apis 14 1225 9 0.0011001100110011 0.998899889988999 0
Apis 14 1226 15 1 0 0
Apis 14 123 0 1 0 0
Apis 14 1230 15 1 0 0
Apis 14 1232 15 1 0 0
Apis 14 1233 15 0.0011001100110011 0.998899889988999 0
Apis 14 124 3 0.0011001100110011 0.998899889988999 0
Apis 14 1240 0 0 0.998899889988999 0.0011001100110011
Apis 14 1245 21 0.0011001100110011 0.998899889988999 0
Apis 14 1246 21 0.0011001100110011 0 0.998899889988999
Apis 14 1247 21 0.0011001100110011 0 0.998899889988999
Apis 14 1249 21 0.0011001100110011 0.998899889988999 0
Apis 14 125 3 1 0 0
Apis 14 1250 0 0.998899889988999 0 0.0011001100110011
Apis 14 1251 0 1 0 0
Apis 14 1252 0 1 0 0
Apis 14 1254 0 0.986798679867987 0 0.0132013201320132
Apis 14 1255 0 1 0 0
Apis 14 1256 0 0.998899889988999 0 0.0011001100110011
Apis 14 1257 0 1 0 0
Apis 14 1258 3 0.0011001100110011 0.998899889988999 0
Apis 14 1259 0 0.0011001100110011 0.998899889988999 0
Apis 14 126 3 1 0 0
Apis 14 1261 3 1 0 0
Apis 14 1262 0 0.0011001100110011 0 0.998899889988999
Apis 14 1263 3 0.998899889988999 0 0.0011001100110011
Apis 14 1265 3 0.0011001100110011 0.998899889988999 0
Apis 14 1266 3 1 0 0
Apis 14 1267 6 0.0011001100110011 0.998899889988999 0
Apis 14 1268 6 0.0011001100110011 0.998899889988999 0
Apis 14 1269 3 1 0 0
Apis 14 1270 0 0.0011001100110011 0 0.998899889988999
Apis 14 1272 6 0.0011001100110011 0.998899889988999 0
Apis 14 1273 6 0.0011001100110011 0.998899889988999 0
Apis 14 1278 6 0.707370737073707 0 0.292629262926293
Apis 14 1279 9 0.0011001100110011 0.998899889988999 0
Apis 14 128 0 0.0011001100110011 0 0.998899889988999
Apis 14 1280 6 0.0011001100110011 0.998899889988999 0
Apis 14 1281 12 0.0011001100110011 0.998899889988999 0
Apis 14 1282 12 0.0011001100110011 0.998899889988999 0
Apis 14 1284 12 0.0011001100110011 0.998899889988999 0
Apis 14 1285 6 0.0011001100110011 0.998899889988999 0
Apis 14 1286 12 0.0011001100110011 0.998899889988999 0
Apis 14 1287 12 0.0011001100110011 0.998899889988999 0
Apis 14 1288 12 0.0011001100110011 0.998899889988999 0
Apis 14 1289 15 0.0011001100110011 0.0011001100110011 0.997799779977998
Apis 14 129 3 0.0011001100110011 0.998899889988999 0
Apis 14 1290 15 0.0011001100110011 0.998899889988999 0
Apis 14 1294 12 0.0011001100110011 0.998899889988999 0
Apis 14 1295 15 0 0.998899889988999 0.0011001100110011
Apis 14 130 0 0.0011001100110011 0.998899889988999 0
Apis 14 1307 21 0.986798679867987 0 0.0132013201320132
Apis 14 1308 21 0.0011001100110011 0 0.998899889988999
Apis 14 1309 21 0.0011001100110011 0 0.998899889988999
Apis 14 1312 21 0.0022002200220022 0 0.997799779977998
Apis 14 1313 0 1 0 0
Apis 14 1315 0 1 0 0
Apis 14 1316 0 1 0 0
Apis 14 1317 0 0.986798679867987 0 0.0132013201320132
Apis 14 1318 0 1 0 0
Apis 14 1319 0 1 0 0
Apis 14 1320 0 0.998899889988999 0 0.0011001100110011
Apis 14 1323 3 0.0011001100110011 0.998899889988999 0
Apis 14 1325 0 0.0011001100110011 0.998899889988999 0
Apis 14 1326 3 0.986798679867987 0 0.0132013201320132
Apis 14 1328 3 0 0.88008800880088 0.11991199119912
Apis 14 1329 6 0.0011001100110011 0.998899889988999 0
Apis 14 133 0 0 0.998899889988999 0.0011001100110011
Apis 14 1330 6 0.0011001100110011 0 0.998899889988999
Apis 14 1331 3 0.0011001100110011 0.998899889988999 0
Apis 14 1332 6 0.0011001100110011 0 0.998899889988999
Apis 14 1333 6 1 0 0
Apis 14 1334 6 0.0132013201320132 0.985698569856986 0.0011001100110011
Apis 14 1336 3 0 0.998899889988999 0.0011001100110011
Apis 14 1337 0 1 0 0
Apis 14 134 6 0.0011001100110011 0.998899889988999 0
Apis 14 1343 6 0.0011001100110011 0 0.998899889988999
Apis 14 1344 12 0.0011001100110011 0.998899889988999 0
Apis 14 1345 12 0.0011001100110011 0.998899889988999 0
Apis 14 1346 12 0.0011001100110011 0.998899889988999 0
Apis 14 135 6 0.986798679867987 0 0.0132013201320132
Apis 14 1350 9 0.0011001100110011 0.998899889988999 0
Apis 14 1351 9 0.0011001100110011 0.998899889988999 0
Apis 14 1352 15 0.986798679867987 0 0.0132013201320132
Apis 14 1354 15 0.0011001100110011 0 0.998899889988999
Apis 14 1355 15 0.0011001100110011 0.998899889988999 0
Apis 14 1356 15 0.0011001100110011 0 0.998899889988999
Apis 14 1357 15 0.0011001100110011 0 0.998899889988999
Apis 14 1359 15 0.0011001100110011 0 0.998899889988999
Apis 14 136 6 1 0 0
Apis 14 1361 18 1 0 0
Apis 14 1365 3 0.0011001100110011 0.998899889988999 0
Apis 14 1368 21 0.0011001100110011 0.998899889988999 0
Apis 14 137 6 0.0011001100110011 0.998899889988999 0
Apis 14 1373 21 0.0011001100110011 0 0.998899889988999
Apis 14 1374 21 0.0011001100110011 0 0.998899889988999
Apis 14 1377 0 0.998899889988999 0 0.0011001100110011
Apis 14 1379 0 1 0 0
Apis 14 138 6 0.0011001100110011 0.998899889988999 0
Apis 14 1381 0 0.998899889988999 0 0.0011001100110011
Apis 14 1382 0 0.986798679867987 0 0.0132013201320132
Apis 14 1383 0 1 0 0
Apis 14 1384 0 1 0 0
Apis 14 1387 3 1 0 0
Apis 14 1388 0 0.0011001100110011 0.985698569856986 0.0132013201320132
Apis 14 1390 0 0.0011001100110011 0.998899889988999 0
Apis 14 1391 3 1 0 0
Apis 14 1392 3 0 0.973597359735974 0.0264026402640264
Apis 14 1393 6 0.0011001100110011 0 0.998899889988999
Apis 14 1394 6 0.0033003300330033 0.996699669966997 0
Apis 14 1396 0 0.0011001100110011 0.998899889988999 0
Apis 14 1397 6 0.0011001100110011 0.998899889988999 0
Apis 14 1398 6 0.0011001100110011 0.998899889988999 0
Apis 14 1399 0 1 0 0
Apis 14 1403 0 0 0.998899889988999 0.0011001100110011
Apis 14 1406 9 0.0011001100110011 0 0.998899889988999
Apis 14 1407 9 0.0011001100110011 0.998899889988999 0
Apis 14 1408 12 0.0011001100110011 0.998899889988999 0
Apis 14 1409 12 0.0011001100110011 0.998899889988999 0
Apis 14 141 0 1 0 0
Apis 14 1411 6 0.0011001100110011 0.998899889988999 0
Apis 14 1412 12 0 0.997799779977998 0.0022002200220022
Apis 14 1413 12 0.0011001100110011 0.998899889988999 0
Apis 14 1414 12 0.0011001100110011 0.998899889988999 0
Apis 14 1420 15 1 0 0
Apis 14 1421 15 1 0 0
Apis 14 1439 0 1 0 0
Apis 14 1440 0 0.986798679867987 0 0.0132013201320132
Apis 14 1441 0 1 0 0
Apis 14 1442 0 1 0 0
Apis 14 1443 0 1 0 0
[truncated: 7,374 more rows]
