# Supplementary material for: Two simple movement mechanisms for spatial division of labour in social insects
Source: Nat Commun. 2022 Nov 15;13:6985. doi: 10.1038/s41467-022-34706-7 (PMC9666475; doi:10.1038/s41467-022-34706-7)
Supplement: Supplementary file 5 — Source Data [file 41467_2022_34706_MOESM5_ESM.zip › source_data/Figure_2/Age_polyethism,Lasius.csv]

SPECIES COLONY Ant Age Nursiness Intermedness Periphness Foragness
Lasius 1 0 80 0.919354838709677 0.0483870967741935 0.032258064516129 0
Lasius 1 12 20 0.838709677419355 0.104838709677419 0.032258064516129 0.0241935483870968
Lasius 1 14 160 0 0.0806451612903226 0.540322580645161 0.379032258064516
Lasius 1 174 160 0 0.0483870967741935 0.556451612903226 0.395161290322581
Lasius 1 206 80 0.0245901639344262 0.0983606557377049 0.737704918032787 0.139344262295082
Lasius 1 245 120 0 0.1 0.658333333333333 0.241666666666667
Lasius 1 251 160 0 0.00819672131147541 0.0327868852459016 0.959016393442623
Lasius 1 256 80 0 0.0564516129032258 0.467741935483871 0.475806451612903
Lasius 1 27 20 0.975806451612903 0.0161290322580645 0.00806451612903226 0
Lasius 1 299 80 0 0.0161290322580645 0.153225806451613 0.830645161290323
Lasius 1 313 20 0.975806451612903 0.00806451612903226 0.0161290322580645 0
Lasius 1 329 80 0 0.188524590163934 0.39344262295082 0.418032786885246
Lasius 1 331 80 0 0.520325203252033 0.130081300813008 0.349593495934959
Lasius 1 353 80 0.846774193548387 0.112903225806452 0.0403225806451613 0
Lasius 1 476 80 0 0.0161290322580645 0.153225806451613 0.830645161290323
Lasius 1 492 160 0.00819672131147541 0.262295081967213 0.0901639344262295 0.639344262295082
Lasius 1 507 80 0.919354838709677 0.0564516129032258 0.0241935483870968 0
Lasius 1 560 80 0.919354838709677 0.0483870967741935 0.032258064516129 0
Lasius 1 599 80 0.935483870967742 0.0161290322580645 0.0483870967741935 0
Lasius 1 62 80 0.0725806451612903 0.540322580645161 0.112903225806452 0.274193548387097
Lasius 1 632 20 0.685483870967742 0.104838709677419 0.209677419354839 0
Lasius 1 64 80 0.846774193548387 0.120967741935484 0.032258064516129 0
Lasius 1 647 120 0.0573770491803279 0.163934426229508 0.672131147540984 0.10655737704918
Lasius 1 70 80 0 0.0645161290322581 0.161290322580645 0.774193548387097
Lasius 1 954 40 0.846774193548387 0.112903225806452 0.0403225806451613 0
Lasius 1 97 40 0.959677419354839 0.0161290322580645 0.0241935483870968 0
Lasius 2 105 20 0.977142857142857 0 0.0228571428571429 0
Lasius 2 115 20 0 0.525714285714286 0.28 0.194285714285714
Lasius 2 120 20 0.994285714285714 0 0.00571428571428571 0
Lasius 2 126 20 0.162650602409639 0.00602409638554217 0.734939759036145 0.0963855421686747
Lasius 2 127 20 1 0 0 0
Lasius 2 131 20 0 0.222857142857143 0.16 0.617142857142857
Lasius 2 149 20 0 0 0.548571428571429 0.451428571428571
Lasius 2 161 20 1 0 0 0
Lasius 2 169 20 0 0.00571428571428571 0.0457142857142857 0.948571428571429
Lasius 2 176 120 0 0.245714285714286 0.714285714285714 0.04
Lasius 2 191 20 0 0.594285714285714 0.24 0.165714285714286
Lasius 2 209 120 0 0.6 0.268571428571429 0.131428571428571
Lasius 2 218 160 0 0.56 0.262857142857143 0.177142857142857
Lasius 2 229 120 0 0.628571428571429 0.234285714285714 0.137142857142857
Lasius 2 237 120 0 0.0685714285714286 0.0971428571428571 0.834285714285714
Lasius 2 243 20 0.0185185185185185 0.0925925925925926 0.882716049382716 0.00617283950617284
Lasius 2 245 20 1 0 0 0
Lasius 2 252 100 0 0.548571428571429 0.257142857142857 0.194285714285714
Lasius 2 289 160 0 0.182857142857143 0.137142857142857 0.68
Lasius 2 298 20 0.994285714285714 0 0.00571428571428571 0
Lasius 2 324 120 1 0 0 0
Lasius 2 326 20 0 0.348571428571429 0.205714285714286 0.445714285714286
Lasius 2 329 120 0.994285714285714 0 0.00571428571428571 0
Lasius 2 35 20 0 0.0344827586206897 0.0689655172413793 0.896551724137931
Lasius 2 353 80 0 0.0114285714285714 0.04 0.948571428571429
Lasius 2 376 20 0.994285714285714 0 0.00571428571428571 0
Lasius 2 38 160 0 0.0342857142857143 0.0457142857142857 0.92
Lasius 2 433 20 0 0 0 1
Lasius 2 462 20 0.994285714285714 0 0.00571428571428571 0
Lasius 2 475 20 0.777142857142857 0 0.222857142857143 0
Lasius 2 48 80 0.702857142857143 0 0.297142857142857 0
Lasius 2 482 20 0.994285714285714 0 0.00571428571428571 0
Lasius 2 49 20 0.994285714285714 0 0.00571428571428571 0
Lasius 2 518 20 1 0 0 0
Lasius 2 52 20 1 0 0 0
Lasius 2 53 80 0 0 0.0228571428571429 0.977142857142857
Lasius 2 549 160 0 0.588571428571429 0.274285714285714 0.137142857142857
Lasius 2 57 20 0 0.2 0.177142857142857 0.622857142857143
Lasius 2 575 20 0.994285714285714 0 0.00571428571428571 0
Lasius 2 59 20 0.491428571428571 0 0.508571428571429 0
Lasius 2 593 160 0 0.548571428571429 0.257142857142857 0.194285714285714
Lasius 2 599 20 0 0 0.12 0.88
Lasius 2 64 20 1 0 0 0
Lasius 2 646 20 1 0 0 0
Lasius 2 65 120 0 0.451428571428571 0.257142857142857 0.291428571428571
Lasius 2 70 20 0.994285714285714 0 0.00571428571428571 0
Lasius 2 838 20 0 0 0.0171428571428571 0.982857142857143
Lasius 2 9 120 0 0.645714285714286 0.24 0.114285714285714
Lasius 2 99 20 1 0 0 0
Lasius 4 0 60 0.905829596412556 0.0448430493273543 0.0493273542600897 0
Lasius 4 102 100 0.0807174887892377 0.713004484304933 0.062780269058296 0.143497757847534
Lasius 4 115 60 0.170403587443946 0.739910313901345 0.0896860986547085 0
Lasius 4 118 60 0.896860986547085 0.0538116591928251 0.0493273542600897 0
Lasius 4 142 60 0.506726457399103 0.0582959641255605 0.434977578475336 0
Lasius 4 159 100 0 0 0 1
Lasius 4 174 20 0.995515695067265 0 0.00448430493273543 0
Lasius 4 196 100 0.730941704035874 0.242152466367713 0.0269058295964126 0
Lasius 4 2 20 0.304932735426009 0.63677130044843 0.0582959641255605 0
Lasius 4 218 60 0 0.527027027027027 0.117117117117117 0.355855855855856
Lasius 4 227 100 0 0.457399103139013 0.0493273542600897 0.493273542600897
Lasius 4 238 100 0.130044843049327 0.730941704035874 0.062780269058296 0.0762331838565022
Lasius 4 24 100 0 0.00896860986547085 0.00448430493273543 0.986547085201794
Lasius 4 244 20 1 0 0 0
Lasius 4 245 60 0 0.713004484304933 0.062780269058296 0.224215246636771
Lasius 4 256 60 0 0.00896860986547085 0.00448430493273543 0.986547085201794
Lasius 4 257 60 0.95067264573991 0.0403587443946188 0.00896860986547085 0
Lasius 4 263 60 1 0 0 0
Lasius 4 268 60 0.748878923766816 0.103139013452915 0.147982062780269 0
Lasius 4 28 100 0 0.121076233183857 0.0358744394618834 0.84304932735426
Lasius 4 308 60 0.118181818181818 0 0.831818181818182 0.05
Lasius 4 324 100 0.623318385650224 0.304932735426009 0.0717488789237668 0
Lasius 4 326 60 0.95067264573991 0.0403587443946188 0.00896860986547085 0
Lasius 4 329 60 0 0.304932735426009 0.0493273542600897 0.645739910313901
Lasius 4 331 100 0 0 0 1
Lasius 4 380 60 0 0 0.600896860986547 0.399103139013453
Lasius 4 390 100 0.896860986547085 0.0538116591928251 0.0493273542600897 0
Lasius 4 395 100 0.31390134529148 0.224215246636771 0.461883408071749 0
Lasius 4 433 60 0 0.00896860986547085 0.00448430493273543 0.986547085201794
Lasius 4 44 100 0 0 0 1
Lasius 4 5 60 0 0.0762331838565022 0.605381165919282 0.318385650224215
Lasius 4 50 100 0 0.00896860986547085 0.00448430493273543 0.986547085201794
Lasius 4 501 100 0 0 0 1
Lasius 4 538 120 0.0941704035874439 0.130044843049327 0.775784753363229 0
Lasius 4 549 100 0 0.0134529147982063 0.0134529147982063 0.973094170403587
Lasius 4 575 100 0.0896860986547085 0.00448430493273543 0.807174887892377 0.0986547085201794
Lasius 4 59 60 0.0941704035874439 0.134529147982063 0.771300448430493 0
Lasius 4 592 100 0 0.00448430493273543 0.439461883408072 0.556053811659193
Lasius 4 635 60 0 0.00896860986547085 0.00448430493273543 0.986547085201794
Lasius 4 663 60 0.896860986547085 0.0538116591928251 0.0493273542600897 0
Lasius 4 73 20 0 0.00896860986547085 0.00448430493273543 0.986547085201794
Lasius 4 76 100 0 0.408071748878924 0.0493273542600897 0.542600896860987
Lasius 4 91 20 0.94170403587444 0.0134529147982063 0.0448430493273543 0
Lasius 5 0 120 0 0.0169491525423729 0.0677966101694915 0.915254237288136
Lasius 5 100 120 0 0.0169491525423729 0.0508474576271186 0.932203389830508
Lasius 5 113 140 0 0.0338983050847458 0.0677966101694915 0.898305084745763
Lasius 5 118 100 0 0.288135593220339 0.694915254237288 0.0169491525423729
Lasius 5 120 40 1 0 0 0
Lasius 5 124 40 0.0338983050847458 0.474576271186441 0.491525423728814 0
Lasius 5 126 120 0 0 0 1
Lasius 5 131 120 0 0 0.0338983050847458 0.966101694915254
Lasius 5 135 40 0 0.0169491525423729 0.322033898305085 0.661016949152542
Lasius 5 137 100 0 0 0.76271186440678 0.23728813559322
Lasius 5 139 120 0 0.355932203389831 0.627118644067797 0.0169491525423729
Lasius 5 142 60 0 0 0 1
Lasius 5 147 100 0.389830508474576 0.491525423728814 0.11864406779661 0
Lasius 5 15 120 0 0.0338983050847458 0.0508474576271186 0.915254237288136
Lasius 5 156 160 0.457627118644068 0.474576271186441 0.0677966101694915 0
Lasius 5 159 40 1 0 0 0
Lasius 5 161 160 0.0338983050847458 0.474576271186441 0.491525423728814 0
Lasius 5 173 100 0.0338983050847458 0.474576271186441 0.491525423728814 0
Lasius 5 174 20 1 0 0 0
Lasius 5 175 60 1 0 0 0
Lasius 5 190 60 0 0.0847457627118644 0.0677966101694915 0.847457627118644
Lasius 5 191 120 1 0 0 0
Lasius 5 192 20 0 0.0169491525423729 0.0677966101694915 0.915254237288136
Lasius 5 194 100 0 0.0847457627118644 0.0677966101694915 0.847457627118644
Lasius 5 196 20 0.355932203389831 0.491525423728814 0.152542372881356 0
Lasius 5 198 40 1 0 0 0
Lasius 5 20 20 1 0 0 0
Lasius 5 209 20 1 0 0 0
Lasius 5 210 120 0 0.0338983050847458 0.0677966101694915 0.898305084745763
Lasius 5 215 100 0 0 0 1
Lasius 5 218 20 1 0 0 0
Lasius 5 219 120 0 0 0.542372881355932 0.457627118644068
Lasius 5 227 140 0.0169491525423729 0.152542372881356 0.813559322033898 0.0169491525423729
Lasius 5 23 40 0.406779661016949 0.406779661016949 0.0677966101694915 0.11864406779661
Lasius 5 237 120 0 0 0.728813559322034 0.271186440677966
Lasius 5 238 120 0 0.0169491525423729 0.0508474576271186 0.932203389830508
Lasius 5 243 60 0.915254237288136 0.0338983050847458 0.0508474576271186 0
Lasius 5 244 60 0 0 0 1
Lasius 5 245 60 0.0338983050847458 0.440677966101695 0.525423728813559 0
Lasius 5 250 120 0.474576271186441 0.423728813559322 0.101694915254237 0
Lasius 5 251 40 0.847457627118644 0.0847457627118644 0.0677966101694915 0
Lasius 5 252 20 1 0 0 0
Lasius 5 256 120 0 0.0847457627118644 0.0677966101694915 0.847457627118644
Lasius 5 257 120 0.694915254237288 0.254237288135593 0.0508474576271186 0
Lasius 5 260 100 0 0 0 1
Lasius 5 261 60 0 0 0 1
Lasius 5 264 120 0 0 0.76271186440678 0.23728813559322
Lasius 5 268 100 0.0338983050847458 0.474576271186441 0.491525423728814 0
Lasius 5 28 120 0.966101694915254 0.0169491525423729 0.0169491525423729 0
Lasius 5 289 60 1 0 0 0
Lasius 5 29 120 0 0.0338983050847458 0.0508474576271186 0.915254237288136
Lasius 5 294 40 0.101694915254237 0.474576271186441 0.423728813559322 0
Lasius 5 296 20 1 0 0 0
Lasius 5 298 60 0.966101694915254 0.0169491525423729 0.0169491525423729 0
Lasius 5 305 40 1 0 0 0
Lasius 5 313 40 1 0 0 0
Lasius 5 32 120 0 0 0 1
Lasius 5 320 20 0.0169491525423729 0.474576271186441 0.508474576271186 0
Lasius 5 331 40 0 0.491525423728814 0.508474576271186 0
Lasius 5 332 120 0 0 0 1
Lasius 5 342 40 0.23728813559322 0.440677966101695 0.322033898305085 0
Lasius 5 35 120 0 0.0169491525423729 0.0508474576271186 0.932203389830508
Lasius 5 353 40 0.338983050847458 0.542372881355932 0.11864406779661 0
Lasius 5 390 40 0.694915254237288 0.23728813559322 0.0677966101694915 0
Lasius 5 397 60 0 0.0169491525423729 0.0508474576271186 0.932203389830508
Lasius 5 43 80 0 0 0 1
Lasius 5 433 40 0.745762711864407 0.186440677966102 0.0677966101694915 0
Lasius 5 44 60 1 0 0 0
Lasius 5 458 20 0.983050847457627 0.0169491525423729 0 0
Lasius 5 462 120 0 0.0169491525423729 0.0338983050847458 0.949152542372881
Lasius 5 475 20 0 0.372881355932203 0.610169491525424 0.0169491525423729
Lasius 5 48 100 0.0338983050847458 0.203389830508475 0.76271186440678 0
Lasius 5 50 120 0.152542372881356 0.457627118644068 0.220338983050847 0.169491525423729
Lasius 5 501 120 0 0.0169491525423729 0.0677966101694915 0.915254237288136
Lasius 5 507 40 0.372881355932203 0.474576271186441 0.152542372881356 0
Lasius 5 509 20 1 0 0 0
Lasius 5 518 120 0.0169491525423729 0.474576271186441 0.508474576271186 0
Lasius 5 53 20 1 0 0 0
Lasius 5 530 20 0 0.0338983050847458 0.0508474576271186 0.915254237288136
Lasius 5 534 20 1 0 0 0
Lasius 5 54 40 1 0 0 0
Lasius 5 549 60 1 0 0 0
Lasius 5 552 40 0.983050847457627 0.0169491525423729 0 0
Lasius 5 564 120 0.966101694915254 0.0169491525423729 0.0169491525423729 0
Lasius 5 57 20 1 0 0 0
Lasius 5 575 60 0.0338983050847458 0.474576271186441 0.491525423728814 0
Lasius 5 576 20 0.983050847457627 0.0169491525423729 0 0
Lasius 5 59 100 0 0.0847457627118644 0.0677966101694915 0.847457627118644
Lasius 5 599 60 0.0338983050847458 0.406779661016949 0.559322033898305 0
Lasius 5 614 40 0.0508474576271186 0.440677966101695 0.508474576271186 0
Lasius 5 63 100 0.525423728813559 0.457627118644068 0.0169491525423729 0
Lasius 5 638 120 0 0 0 1
Lasius 5 673 60 0.593220338983051 0.389830508474576 0.0169491525423729 0
Lasius 5 70 40 0.338983050847458 0.389830508474576 0.271186440677966 0
Lasius 5 71 140 0 0 0.0508474576271186 0.949152542372881
Lasius 5 80 120 0 0.406779661016949 0.542372881355932 0.0508474576271186
Lasius 5 98 140 0 0.0169491525423729 0.0677966101694915 0.915254237288136
Lasius 6 102 60 0 0 0.233333333333333 0.766666666666667
Lasius 6 105 100 0.533333333333333 0.0333333333333333 0.433333333333333 0
Lasius 6 111 120 0 0 0.233333333333333 0.766666666666667
Lasius 6 115 120 0.9 0.0666666666666667 0.0333333333333333 0
Lasius 6 12 20 1 0 0 0
Lasius 6 127 100 0 0.0333333333333333 0.433333333333333 0.533333333333333
Lasius 6 13 40 0.9 0.0666666666666667 0.0333333333333333 0
Lasius 6 14 20 1 0 0 0
Lasius 6 140 100 0.0666666666666667 0.0333333333333333 0.9 0
Lasius 6 144 60 0.9 0.0666666666666667 0.0333333333333333 0
Lasius 6 153 40 0 0 0 1
Lasius 6 158 140 0 0 0 1
Lasius 6 169 120 0 0 0.233333333333333 0.766666666666667
Lasius 6 17 120 0 0 0.0666666666666667 0.933333333333333
Lasius 6 170 40 0.466666666666667 0.0333333333333333 0.5 0
Lasius 6 176 100 0 0 0.3 0.7
Lasius 6 2 140 1 0 0 0
Lasius 6 206 100 1 0 0 0
Lasius 6 207 100 1 0 0 0
Lasius 6 210 20 1 0 0 0
Lasius 6 212 140 0 0 0.233333333333333 0.766666666666667
Lasius 6 221 120 0.0333333333333333 0.0333333333333333 0.9 0.0333333333333333
Lasius 6 226 40 0.5 0.233333333333333 0.0333333333333333 0.233333333333333
Lasius 6 232 60 0 0 0.233333333333333 0.766666666666667
Lasius 6 255 100 0 0 0.333333333333333 0.666666666666667
Lasius 6 26 20 1 0 0 0
Lasius 6 265 120 1 0 0 0
Lasius 6 278 60 0 0.0666666666666667 0.0333333333333333 0.9
Lasius 6 299 40 0.9 0 0.1 0
Lasius 6 301 20 1 0 0 0
Lasius 6 324 40 1 0 0 0
Lasius 6 329 120 0 0.0333333333333333 0 0.966666666666667
Lasius 6 334 120 0 0 0.233333333333333 0.766666666666667
Lasius 6 356 140 0 0 0.233333333333333 0.766666666666667
Lasius 6 376 120 0 0 0 1
Lasius 6 380 100 0 0 0 1
Lasius 6 395 120 0 0 0 1
Lasius 6 398 40 0 0 0 1
Lasius 6 4 20 0 0.233333333333333 0.0333333333333333 0.733333333333333
Lasius 6 40 20 1 0 0 0
Lasius 6 437 120 0 0 0.3 0.7
Lasius 6 49 100 1 0 0 0
Lasius 6 5 40 0 0 0.233333333333333 0.766666666666667
Lasius 6 51 120 0.666666666666667 0.0666666666666667 0.0333333333333333 0.233333333333333
Lasius 6 52 140 0 0 0 1
Lasius 6 540 40 0 0.0666666666666667 0.566666666666667 0.366666666666667
Lasius 6 55 20 1 0 0 0
Lasius 6 580 120 1 0 0 0
Lasius 6 592 100 0 0 0 1
Lasius 6 599 100 0 0 0.266666666666667 0.733333333333333
Lasius 6 600 120 0.833333333333333 0.133333333333333 0.0333333333333333 0
Lasius 6 604 20 1 0 0 0
Lasius 6 610 40 0 0.233333333333333 0.366666666666667 0.4
Lasius 6 62 80 1 0 0 0
Lasius 6 620 20 1 0 0 0
Lasius 6 621 20 1 0 0 0
Lasius 6 632 40 1 0 0 0
Lasius 6 635 120 0 0 0.233333333333333 0.766666666666667
Lasius 6 646 120 0 0 0 1
Lasius 6 647 120 1 0 0 0
Lasius 6 65 20 1 0 0 0
Lasius 6 650 20 0 0 0.133333333333333 0.866666666666667
Lasius 6 66 20 0.966666666666667 0.0333333333333333 0 0
Lasius 6 68 40 0 0.0333333333333333 0.3 0.666666666666667
Lasius 6 73 100 0 0 0.233333333333333 0.766666666666667
Lasius 6 81 20 1 0 0 0
Lasius 6 82 140 0 0.233333333333333 0.533333333333333 0.233333333333333
Lasius 6 85 40 0 0.0333333333333333 0 0.966666666666667
Lasius 6 9 20 1 0 0 0
Lasius 6 91 20 1 0 0 0
Lasius 6 954 100 1 0 0 0
Lasius 6 96 140 0.933333333333333 0.0333333333333333 0.0333333333333333 0
Lasius 6 97 60 0 0 0.3 0.7
Lasius 6 99 120 0 0 0 1
Lasius 7 1 40 0 0.149425287356322 0.0574712643678161 0.793103448275862
Lasius 7 100 20 0.919540229885057 0.0689655172413793 0.0114942528735632 0
Lasius 7 102 40 0 0 0 1
Lasius 7 105 20 0.839080459770115 0 0.160919540229885 0
Lasius 7 12 60 0 0 0 1
Lasius 7 126 40 0.195402298850575 0 0.735632183908046 0.0689655172413793
Lasius 7 127 100 0 0 0 1
Lasius 7 13 20 0.425287356321839 0.436781609195402 0.137931034482759 0
Lasius 7 135 60 0 0.0574712643678161 0.0114942528735632 0.931034482758621
Lasius 7 140 60 0 0.149425287356322 0.0574712643678161 0.793103448275862
Lasius 7 148 40 0.701149425287356 0 0.298850574712644 0
Lasius 7 149 40 0.241379310344828 0.632183908045977 0.126436781609195 0
Lasius 7 156 20 0.850574712643678 0.0459770114942529 0.103448275862069 0
Lasius 7 159 40 0 0 0.517241379310345 0.482758620689655
Lasius 7 169 20 0.310344827586207 0.551724137931034 0.137931034482759 0
Lasius 7 174 40 0 0.0574712643678161 0 0.942528735632184
Lasius 7 178 60 0.264367816091954 0.597701149425287 0.137931034482759 0
Lasius 7 186 60 0 0 0 1
Lasius 7 19 20 0 0.0574712643678161 0.0114942528735632 0.931034482758621
Lasius 7 191 60 0 0 0.827586206896552 0.172413793103448
Lasius 7 192 40 0.666666666666667 0 0.32183908045977 0.0114942528735632
Lasius 7 196 20 0.781609195402299 0.218390804597701 0 0
Lasius 7 206 20 0.747126436781609 0 0.252873563218391 0
Lasius 7 212 40 0 0.149425287356322 0.0574712643678161 0.793103448275862
Lasius 7 217 20 0.517241379310345 0 0.482758620689655 0
Lasius 7 218 20 0.183908045977011 0 0.816091954022989 0
Lasius 7 226 60 0.241379310344828 0.620689655172414 0.137931034482759 0
Lasius 7 227 40 0 0.0574712643678161 0.0114942528735632 0.931034482758621
Lasius 7 232 20 0.632183908045977 0.333333333333333 0.0344827586206897 0
Lasius 7 24 40 0 0.149425287356322 0.0574712643678161 0.793103448275862
Lasius 7 242 40 0 0.0574712643678161 0.0114942528735632 0.931034482758621
Lasius 7 250 60 0.298850574712644 0.563218390804598 0.137931034482759 0
Lasius 7 252 20 0.885057471264368 0.103448275862069 0.0114942528735632 0
Lasius 7 26 20 0.298850574712644 0.563218390804598 0.137931034482759 0
Lasius 7 261 100 0.310344827586207 0 0.67816091954023 0.0114942528735632
Lasius 7 263 20 0.632183908045977 0.333333333333333 0.0344827586206897 0
Lasius 7 264 60 0 0 0 1
Lasius 7 268 60 0 0 0.32183908045977 0.67816091954023
Lasius 7 289 40 0.0229885057471264 0 0.839080459770115 0.137931034482759
Lasius 7 299 60 0 0 0 1
Lasius 7 301 20 0.494252873563218 0.195402298850575 0.310344827586207 0
Lasius 7 311 60 0 0 0 1
Lasius 7 313 40 0 0 0 1
Lasius 7 318 100 0.0229885057471264 0 0.850574712643678 0.126436781609195
Lasius 7 32 20 0.264367816091954 0.597701149425287 0.137931034482759 0
Lasius 7 324 20 0 0 0 1
Lasius 7 332 60 0 0.517241379310345 0.0574712643678161 0.425287356321839
Lasius 7 347 40 0.298850574712644 0 0.689655172413793 0.0114942528735632
Lasius 7 356 40 0.218390804597701 0.655172413793103 0.126436781609195 0
Lasius 7 376 40 0.804597701149425 0.137931034482759 0.0574712643678161 0
Lasius 7 380 60 0 0 0 1
Lasius 7 387 20 0.310344827586207 0.551724137931034 0.137931034482759 0
Lasius 7 391 160 0 0 0 1
Lasius 7 398 20 0.839080459770115 0.160919540229885 0 0
Lasius 7 40 20 0.218390804597701 0.64367816091954 0.137931034482759 0
Lasius 7 400 60 0 0 0 1
Lasius 7 433 100 0.28735632183908 0.574712643678161 0.137931034482759 0
Lasius 7 475 40 0.67816091954023 0 0.32183908045977 0
Lasius 7 48 60 0 0 0 1
Lasius 7 482 20 0.0919540229885057 0 0.850574712643678 0.0574712643678161
Lasius 7 49 40 0 0.149425287356322 0.0574712643678161 0.793103448275862
Lasius 7 492 20 0.252873563218391 0.620689655172414 0.126436781609195 0
Lasius 7 5 60 0.0919540229885057 0.655172413793103 0.252873563218391 0
Lasius 7 501 80 0 0 0 1
Lasius 7 502 20 0 0.0574712643678161 0.0114942528735632 0.931034482758621
Lasius 7 507 20 0.264367816091954 0.574712643678161 0.160919540229885 0
Lasius 7 509 20 0 0.149425287356322 0.0574712643678161 0.793103448275862
Lasius 7 51 40 0 0 0 1
Lasius 7 53 20 0 0.0574712643678161 0 0.942528735632184
Lasius 7 538 40 0.137931034482759 0 0.827586206896552 0.0344827586206897
Lasius 7 54 20 0.0229885057471264 0.0574712643678161 0.505747126436782 0.413793103448276
Lasius 7 540 40 0 0.0574712643678161 0 0.942528735632184
Lasius 7 552 60 0 0.0574712643678161 0.0114942528735632 0.931034482758621
Lasius 7 556 40 0 0.149425287356322 0.0574712643678161 0.793103448275862
Lasius 7 564 40 0 0.0574712643678161 0.0114942528735632 0.931034482758621
Lasius 7 592 20 0.724137931034483 0 0.275862068965517 0
Lasius 7 599 40 0.218390804597701 0.655172413793103 0.126436781609195 0
Lasius 7 60 40 0.229885057471264 0.64367816091954 0.126436781609195 0
Lasius 7 600 40 0.0804597701149425 0.551724137931034 0.0689655172413793 0.298850574712644
Lasius 7 610 20 0.241379310344828 0.563218390804598 0.0689655172413793 0.126436781609195
Lasius 7 63 60 0.103448275862069 0 0.839080459770115 0.0574712643678161
Lasius 7 65 60 0 0 0 1
Lasius 7 68 60 0.137931034482759 0 0.827586206896552 0.0344827586206897
Lasius 7 72 40 0.666666666666667 0.32183908045977 0.0114942528735632 0
Lasius 7 73 20 0.218390804597701 0.64367816091954 0.137931034482759 0
Lasius 7 80 20 0.275862068965517 0.586206896551724 0.137931034482759 0
Lasius 7 81 20 0.816091954022989 0 0.183908045977011 0
Lasius 7 929 60 0.0344827586206897 0 0.850574712643678 0.114942528735632
Lasius 7 954 60 0.218390804597701 0.655172413793103 0.126436781609195 0
Lasius 7 96 60 0.28735632183908 0.574712643678161 0.137931034482759 0
Lasius 7 97 60 0.0344827586206897 0 0.850574712643678 0.114942528735632
Lasius 8 0 20 0.995145631067961 0.00485436893203883 0 0
Lasius 8 109 80 0 0.315533980582524 0.29126213592233 0.393203883495146
Lasius 8 111 100 0 0 0.330097087378641 0.669902912621359
Lasius 8 113 80 0 0.461165048543689 0.359223300970874 0.179611650485437
Lasius 8 117 40 1 0 0 0
Lasius 8 118 20 1 0 0 0
Lasius 8 120 20 0.995145631067961 0.00485436893203883 0 0
Lasius 8 137 120 0 0.907766990291262 0.0922330097087379 0
Lasius 8 139 20 1 0 0 0
Lasius 8 14 20 0.995145631067961 0.00485436893203883 0 0
Lasius 8 140 80 0 0 0.262135922330097 0.737864077669903
Lasius 8 142 40 0 0.907766990291262 0.0922330097087379 0
Lasius 8 144 100 0 0 0.320388349514563 0.679611650485437
Lasius 8 147 20 1 0 0 0
Lasius 8 15 80 0 0.898058252427185 0.101941747572816 0
Lasius 8 158 40 0 0.0825242718446602 0.315533980582524 0.601941747572815
Lasius 8 161 80 0.106796116504854 0.00485436893203883 0.12621359223301 0.762135922330097
Lasius 8 172 80 0 0.679611650485437 0.247572815533981 0.0728155339805825
Lasius 8 175 40 0.995145631067961 0.00485436893203883 0 0
Lasius 8 176 40 0 0.00485436893203883 0.0922330097087379 0.902912621359223
Lasius 8 190 120 0 0.475728155339806 0.359223300970874 0.16504854368932
Lasius 8 194 40 1 0 0 0
Lasius 8 195 20 1 0 0 0
Lasius 8 2 20 0.485436893203884 0.475728155339806 0.0388349514563107 0
Lasius 8 20 40 0.995145631067961 0.00485436893203883 0 0
Lasius 8 207 20 0.995145631067961 0.00485436893203883 0 0
Lasius 8 209 40 0.669902912621359 0.00485436893203883 0.233009708737864 0.0922330097087379
Lasius 8 215 160 0 0.131067961165049 0.16504854368932 0.703883495145631
Lasius 8 219 40 0.864077669902913 0 0.135922330097087 0
Lasius 8 220 40 0 0.29126213592233 0.339805825242718 0.368932038834951
Lasius 8 221 120 0 0.383495145631068 0.33495145631068 0.281553398058252
Lasius 8 229 40 0.995145631067961 0.00485436893203883 0 0
Lasius 8 23 40 0 0.0339805825242718 0.305825242718447 0.660194174757282
Lasius 8 237 40 0.0242718446601942 0.757281553398058 0.218446601941748 0
Lasius 8 238 120 0 0 0.271844660194175 0.728155339805825
Lasius 8 243 20 0.995145631067961 0.00485436893203883 0 0
Lasius 8 244 80 0.975728155339806 0.00485436893203883 0.00970873786407767 0.00970873786407767
Lasius 8 251 40 0 0.262135922330097 0.33495145631068 0.402912621359223
Lasius 8 256 40 0 0.354368932038835 0.257281553398058 0.388349514563107
Lasius 8 260 120 0 0.786407766990291 0.194174757281553 0.0194174757281553
Lasius 8 265 80 0.669902912621359 0.310679611650485 0.0194174757281553 0
Lasius 8 28 40 0.995145631067961 0.00485436893203883 0 0
Lasius 8 294 160 0 0.087378640776699 0.286407766990291 0.62621359223301
Lasius 8 298 40 0.970873786407767 0.00485436893203883 0.0145631067961165 0.00970873786407767
Lasius 8 30 40 0 0.378640776699029 0.33495145631068 0.286407766990291
Lasius 8 305 20 0 0.645631067961165 0.252427184466019 0.101941747572816
Lasius 8 308 20 1 0 0 0
Lasius 8 32 40 0 0.233009708737864 0.296116504854369 0.470873786407767
Lasius 8 320 40 0 0.368932038834951 0.330097087378641 0.300970873786408
Lasius 8 334 40 0.796116504854369 0.145631067961165 0.0388349514563107 0.0194174757281553
Lasius 8 353 40 0 0.0922330097087379 0.276699029126214 0.631067961165049
Lasius 8 38 80 0 0.237864077669903 0.33495145631068 0.427184466019417
Lasius 8 390 80 0 0.0922330097087379 0.199029126213592 0.70873786407767
Lasius 8 394 160 0 0.616504854368932 0.29126213592233 0.0922330097087379
Lasius 8 397 80 0 0 0.00485436893203883 0.995145631067961
Lasius 8 42 40 1 0 0 0
Lasius 8 44 80 0 0.601941747572815 0.29126213592233 0.106796116504854
Lasius 8 458 40 0 0.79126213592233 0.189320388349515 0.0194174757281553
Lasius 8 492 80 0 0 0.281553398058252 0.718446601941748
Lasius 8 50 100 0 0.737864077669903 0.262135922330097 0
Lasius 8 518 80 0 0.111650485436893 0.252427184466019 0.635922330097087
Lasius 8 530 20 0.995145631067961 0.00485436893203883 0 0
Lasius 8 534 20 0.995145631067961 0.00485436893203883 0 0
Lasius 8 549 40 0 0.37378640776699 0.33495145631068 0.29126213592233
Lasius 8 55 40 0 0 0.296116504854369 0.703883495145631
Lasius 8 560 40 0.432038834951456 0.223300970873786 0.344660194174757 0
Lasius 8 57 20 0 0.495145631067961 0.5 0.00485436893203883
Lasius 8 576 40 0 0.0145631067961165 0.16504854368932 0.820388349514563
Lasius 8 580 40 0 0.723300970873786 0.233009708737864 0.0436893203883495
Lasius 8 593 40 0.684466019417476 0.00485436893203883 0.0436893203883495 0.266990291262136
Lasius 8 6 40 0 0.713592233009709 0.242718446601942 0.0436893203883495
Lasius 8 604 20 0.995145631067961 0.00485436893203883 0 0
Lasius 8 614 40 0 0.368932038834951 0.330097087378641 0.300970873786408
Lasius 8 62 100 0.339805825242718 0.0436893203883495 0.543689320388349 0.0728155339805825
Lasius 8 620 160 0.228155339805825 0.0922330097087379 0.548543689320388 0.131067961165049
Lasius 8 650 40 0 0.368932038834951 0.330097087378641 0.300970873786408
Lasius 8 673 40 0 0 0.266990291262136 0.733009708737864
Lasius 8 7 40 0 0.631067961165049 0.262135922330097 0.106796116504854
Lasius 8 70 80 0.184466019417476 0.631067961165049 0.184466019417476 0
Lasius 8 82 40 0 0.601941747572815 0.29126213592233 0.106796116504854
Lasius 8 85 120 0 0.504854368932039 0.475728155339806 0.0194174757281553
Lasius 8 9 40 0 0.12621359223301 0.296116504854369 0.577669902912621
Lasius 8 91 20 0.995145631067961 0.00485436893203883 0 0
Lasius 8 98 80 0 0.907766990291262 0.0922330097087379 0
Lasius 8 99 40 0 0.368932038834951 0.330097087378641 0.300970873786408
Lasius 9 0 40 0.078125 0.25 0.671875 0
Lasius 9 1 80 0 0 0 1
Lasius 9 102 140 0 0 0 1
Lasius 9 105 80 0.015625 0.34375 0.53125 0.109375
Lasius 9 109 120 0 0.515625 0.140625 0.34375
Lasius 9 112 40 0.859375 0.0625 0.078125 0
Lasius 9 114 80 0 0.265625 0.046875 0.6875
Lasius 9 115 20 0 0 0 1
Lasius 9 12 80 0 0.34375 0.53125 0.125
Lasius 9 124 80 0.40625 0.53125 0.0625 0
Lasius 9 126 80 0 0.421875 0.578125 0
Lasius 9 13 20 0.8125 0.171875 0.015625 0
Lasius 9 137 40 0.078125 0.484375 0.078125 0.359375
Lasius 9 14 40 0.203125 0.734375 0.0625 0
Lasius 9 140 20 0.984375 0 0.015625 0
Lasius 9 142 120 0.046875 0.078125 0.828125 0.046875
Lasius 9 144 160 0 0 0 1
Lasius 9 147 120 0.03125 0.359375 0.609375 0
Lasius 9 148 80 0 0.015625 0.6875 0.296875
Lasius 9 149 120 0.015625 0.40625 0.578125 0
Lasius 9 153 80 0 0.390625 0.015625 0.59375
Lasius 9 158 40 0 0 0 1
Lasius 9 161 80 0 0 0 1
Lasius 9 169 20 0.90625 0 0.09375 0
Lasius 9 170 80 0 0.796875 0.203125 0
Lasius 9 172 120 0 0.40625 0.5625 0.03125
Lasius 9 173 120 0 0 0 1
Lasius 9 174 40 0 0 0 1
Lasius 9 186 40 0.359375 0 0.640625 0
Lasius 9 192 40 0.0625 0.65625 0.28125 0
Lasius 9 194 80 0 0 0 1
Lasius 9 196 20 0.015625 0.15625 0.75 0.078125
Lasius 9 20 40 0 0 0 1
Lasius 9 202 40 0.8125 0.03125 0.15625 0
Lasius 9 206 120 0 0.421875 0.578125 0
Lasius 9 209 40 0.078125 0.265625 0.65625 0
Lasius 9 210 40 0 0 0 1
Lasius 9 212 20 0.78125 0.03125 0.1875 0
Lasius 9 219 80 0.015625 0.25 0.671875 0.0625
Lasius 9 220 40 0.046875 0.046875 0.8125 0.09375
Lasius 9 226 140 0.015625 0.40625 0.578125 0
Lasius 9 23 40 0.125 0.484375 0.0625 0.328125
Lasius 9 232 20 0.984375 0 0.015625 0
Lasius 9 237 40 0 0 0 1
Lasius 9 242 80 0.203125 0.734375 0.0625 0
Lasius 9 243 120 0 0 0 1
Lasius 9 245 80 0.390625 0.546875 0.0625 0
Lasius 9 251 40 0.03125 0.015625 0.84375 0.109375
Lasius 9 252 40 0 0 0 1
Lasius 9 26 40 0.75 0.03125 0.109375 0.109375
Lasius 9 268 20 0.96875 0.015625 0.015625 0
Lasius 9 29 120 0.0625 0.796875 0.140625 0
Lasius 9 294 80 0 0 0.046875 0.953125
Lasius 9 298 40 0 0 0 1
Lasius 9 299 40 0.203125 0.734375 0.0625 0
Lasius 9 305 40 0.046875 0 0.890625 0.0625
Lasius 9 311 40 0.03125 0.09375 0.828125 0.046875
Lasius 9 326 40 0 0 0 1
Lasius 9 332 40 0.015625 0.015625 0.796875 0.171875
Lasius 9 347 120 0 0 0 1
Lasius 9 356 160 0 0 0 1
Lasius 9 380 40 0.046875 0.046875 0.875 0.03125
Lasius 9 387 80 0 0.40625 0.5625 0.03125
Lasius 9 390 120 0.078125 0.796875 0.125 0
Lasius 9 395 20 0.984375 0 0.015625 0
Lasius 9 4 80 0.078125 0.78125 0.140625 0
Lasius 9 40 40 0.015625 0.421875 0.5625 0
Lasius 9 43 40 0 0 0 1
Lasius 9 437 40 0.8125 0.171875 0.015625 0
Lasius 9 48 120 0.1875 0.75 0.0625 0
Lasius 9 49 120 0.328125 0.609375 0.0625 0
Lasius 9 50 80 0 0 0 1
Lasius 9 501 80 0.03125 0.34375 0.625 0
Lasius 9 507 20 0.90625 0.078125 0.015625 0
Lasius 9 509 120 0.453125 0.484375 0.0625 0
Lasius 9 518 80 0 0.53125 0.46875 0
Lasius 9 52 80 0.09375 0.015625 0.890625 0
Lasius 9 527 40 0.8125 0.171875 0.015625 0
Lasius 9 55 20 0.828125 0.15625 0.015625 0
Lasius 9 552 40 0.078125 0.828125 0.09375 0
Lasius 9 560 80 0 0 0 1
Lasius 9 564 40 0.8125 0.03125 0.15625 0
Lasius 9 576 40 0.140625 0.53125 0.0625 0.265625
Lasius 9 593 40 0 0 0 1
Lasius 9 6 40 0.125 0.390625 0.03125 0.453125
Lasius 9 60 40 0 0.734375 0.265625 0
Lasius 9 610 120 0 0 0 1
Lasius 9 63 80 0.09375 0.234375 0.671875 0
Lasius 9 635 80 0 0.6875 0.28125 0.03125
Lasius 9 638 120 0.015625 0.46875 0.0625 0.453125
Lasius 9 64 40 0 0 0 1
Lasius 9 646 40 0.390625 0.0625 0.546875 0
Lasius 9 73 80 0 0.09375 0.046875 0.859375
Lasius 9 740 20 0.8125 0.0625 0.125 0
Lasius 9 80 40 0.078125 0.265625 0.65625 0
Lasius 9 81 120 0 0.640625 0.359375 0
Lasius 9 82 120 0.03125 0.421875 0.0625 0.484375
Lasius 9 838 40 0 0 0 1
Lasius 9 91 20 0.734375 0 0.265625 0
Lasius 9 929 40 0 0 0 1
Lasius 9 954 120 0 0.46875 0.0625 0.46875
Lasius 9 97 20 0.8125 0.03125 0.15625 0
Lasius 9 99 120 0 0 0 1
Lasius 10 0 120 0 0.216981132075472 0.0471698113207547 0.735849056603774
Lasius 10 109 40 0.820754716981132 0.150943396226415 0.0283018867924528 0
Lasius 10 111 60 0 0.0660377358490566 0.188679245283019 0.745283018867924
Lasius 10 113 80 0 0.0660377358490566 0 0.933962264150943
Lasius 10 114 40 0.754716981132076 0.0471698113207547 0.19811320754717 0
Lasius 10 115 40 1 0 0 0
Lasius 10 117 100 0 0.0188679245283019 0 0.981132075471698
Lasius 10 118 100 0 0.0283018867924528 0 0.971698113207547
Lasius 10 120 40 0 0.0188679245283019 0.839622641509434 0.141509433962264
Lasius 10 124 100 0 0.0566037735849057 0.0471698113207547 0.89622641509434
Lasius 10 126 40 0 0.0377358490566038 0.0754716981132075 0.886792452830189
Lasius 10 127 40 0 0.0566037735849057 0.80188679245283 0.141509433962264
Lasius 10 135 160 0 0 0.0943396226415094 0.905660377358491
Lasius 10 14 60 0.735849056603774 0.169811320754717 0.00943396226415094 0.0849056603773585
Lasius 10 142 100 0 0.10377358490566 0.0377358490566038 0.858490566037736
Lasius 10 147 100 0 0.0188679245283019 0 0.981132075471698
Lasius 10 148 40 0 0.0283018867924528 0.89622641509434 0.0754716981132075
Lasius 10 149 100 0 0.0188679245283019 0 0.981132075471698
Lasius 10 169 60 0 0.0188679245283019 0 0.981132075471698
Lasius 10 170 40 0 0.0660377358490566 0.462264150943396 0.471698113207547
Lasius 10 174 120 0 0.0849056603773585 0.886792452830189 0.0283018867924528
Lasius 10 175 120 0.990566037735849 0.00943396226415094 0 0
Lasius 10 176 100 0 0.00943396226415094 0.0283018867924528 0.962264150943396
Lasius 10 178 40 0 0 0.0849056603773585 0.915094339622642
Lasius 10 186 100 0 0.10377358490566 0.0377358490566038 0.858490566037736
Lasius 10 190 80 0.792452830188679 0.150943396226415 0 0.0566037735849057
Lasius 10 191 40 0.820754716981132 0.150943396226415 0.0283018867924528 0
Lasius 10 206 40 0 0.0283018867924528 0.839622641509434 0.132075471698113
Lasius 10 207 40 1 0 0 0
Lasius 10 212 80 0 0.0283018867924528 0.877358490566038 0.0943396226415094
Lasius 10 221 120 0.820754716981132 0.150943396226415 0.0283018867924528 0
Lasius 10 229 40 0.820754716981132 0.150943396226415 0.0283018867924528 0
Lasius 10 238 100 0.594339622641509 0.0377358490566038 0.367924528301887 0
Lasius 10 24 60 0.820754716981132 0.150943396226415 0.0283018867924528 0
Lasius 10 242 40 0.820754716981132 0.150943396226415 0.0283018867924528 0
Lasius 10 243 160 0.820754716981132 0.150943396226415 0.0283018867924528 0
Lasius 10 25 40 0.122641509433962 0.132075471698113 0.660377358490566 0.0849056603773585
Lasius 10 251 60 0 0.0283018867924528 0.867924528301887 0.10377358490566
Lasius 10 252 120 0 0.0943396226415094 0.0377358490566038 0.867924528301887
Lasius 10 256 60 0 0.0283018867924528 0.830188679245283 0.141509433962264
Lasius 10 264 40 0 0.0849056603773585 0.867924528301887 0.0471698113207547
Lasius 10 268 100 0.858490566037736 0.132075471698113 0.00943396226415094 0
Lasius 10 27 40 0 0.0283018867924528 0.886792452830189 0.0849056603773585
Lasius 10 29 100 0.820754716981132 0.150943396226415 0.0283018867924528 0
Lasius 10 296 40 0 0.0566037735849057 0.0471698113207547 0.89622641509434
Lasius 10 298 40 0.990566037735849 0 0 0.00943396226415094
Lasius 10 311 80 0.981132075471698 0.0188679245283019 0 0
Lasius 10 329 40 0 0 0.132075471698113 0.867924528301887
Lasius 10 347 40 0 0.0660377358490566 0.80188679245283 0.132075471698113
Lasius 10 353 40 0.820754716981132 0.150943396226415 0.0283018867924528 0
Lasius 10 356 80 0 0.10377358490566 0.0377358490566038 0.858490566037736
Lasius 10 391 40 0 0.0377358490566038 0.273584905660377 0.688679245283019
Lasius 10 40 160 0 0 0.0943396226415094 0.905660377358491
Lasius 10 42 40 0 0.0660377358490566 0.792452830188679 0.141509433962264
Lasius 10 44 120 0 0 0.641509433962264 0.358490566037736
Lasius 10 48 100 0 0.0188679245283019 0.839622641509434 0.141509433962264
Lasius 10 482 100 0 0.00943396226415094 0.10377358490566 0.886792452830189
Lasius 10 49 60 0 0.0188679245283019 0.849056603773585 0.132075471698113
Lasius 10 5 40 0 0.0283018867924528 0 0.971698113207547
Lasius 10 501 40 0 0.0849056603773585 0.858490566037736 0.0566037735849057
Lasius 10 51 160 0 0 0.660377358490566 0.339622641509434
Lasius 10 518 60 0.849056603773585 0.141509433962264 0.00943396226415094 0
Lasius 10 52 40 0.820754716981132 0.150943396226415 0.0283018867924528 0
Lasius 10 53 40 0 0.0283018867924528 0.830188679245283 0.141509433962264
Lasius 10 54 100 0 0.0188679245283019 0 0.981132075471698
Lasius 10 549 40 0 0.0285714285714286 0.961904761904762 0.00952380952380952
Lasius 10 55 120 0 0 0.0566037735849057 0.943396226415094
Lasius 10 556 80 0 0.0377358490566038 0.877358490566038 0.0849056603773585
Lasius 10 560 80 0.820754716981132 0.150943396226415 0.0283018867924528 0
Lasius 10 59 100 0 0.10377358490566 0.0377358490566038 0.858490566037736
Lasius 10 599 20 0.990566037735849 0.00943396226415094 0 0
Lasius 10 60 20 0.971698113207547 0.0188679245283019 0.00943396226415094 0
Lasius 10 600 60 0.820754716981132 0.150943396226415 0.0283018867924528 0
Lasius 10 604 120 0.820754716981132 0.150943396226415 0.0283018867924528 0
Lasius 10 62 40 0 0.0283018867924528 0.839622641509434 0.132075471698113
Lasius 10 632 60 0 0.0188679245283019 0 0.981132075471698
Lasius 10 635 20 1 0 0 0
Lasius 10 638 40 0.160377358490566 0.0377358490566038 0.80188679245283 0
Lasius 10 646 160 0 0.00943396226415094 0 0.990566037735849
Lasius 10 65 60 0 0.0943396226415094 0.0566037735849057 0.849056603773585
Lasius 10 66 100 0 0.00943396226415094 0.0660377358490566 0.924528301886792
Lasius 10 673 120 0.849056603773585 0.141509433962264 0.00943396226415094 0
Lasius 10 71 40 0 0 0.0754716981132075 0.924528301886792
Lasius 10 72 80 0 0 0.122641509433962 0.877358490566038
Lasius 10 74 80 0.877358490566038 0.122641509433962 0 0
Lasius 10 81 40 0.830188679245283 0.141509433962264 0.0283018867924528 0
Lasius 10 82 100 0.820754716981132 0.150943396226415 0.0283018867924528 0
Lasius 10 838 100 0 0.0566037735849057 0.0471698113207547 0.89622641509434
Lasius 10 85 40 0 0 0.415094339622642 0.584905660377358
Lasius 10 96 160 0.820754716981132 0.150943396226415 0.0283018867924528 0
Lasius 10 98 120 0.905660377358491 0.0943396226415094 0 0
Lasius 10 99 40 0.830188679245283 0.141509433962264 0.0283018867924528 0
Lasius 11 0 60 0 0.0227272727272727 0.681818181818182 0.295454545454545
Lasius 11 1 20 0.931818181818182 0.0227272727272727 0.0454545454545455 0
Lasius 11 105 20 0.886363636363636 0.0681818181818182 0.0454545454545455 0
Lasius 11 109 20 1 0 0 0
Lasius 11 111 60 0 0.0227272727272727 0.613636363636364 0.363636363636364
Lasius 11 114 40 0.227272727272727 0.318181818181818 0.204545454545455 0.25
Lasius 11 115 120 0 0 0.0681818181818182 0.931818181818182
Lasius 11 117 20 1 0 0 0
Lasius 11 118 20 0.272727272727273 0.0227272727272727 0.704545454545455 0
Lasius 11 124 120 0.181818181818182 0.318181818181818 0.204545454545455 0.295454545454545
Lasius 11 126 20 0.977272727272727 0 0.0227272727272727 0
Lasius 11 13 40 0 0.0227272727272727 0.136363636363636 0.840909090909091
Lasius 11 140 20 0.0681818181818182 0.0227272727272727 0.727272727272727 0.181818181818182
Lasius 11 144 60 1 0 0 0
Lasius 11 147 120 0 0.272727272727273 0.204545454545455 0.522727272727273
Lasius 11 149 40 0 0.0227272727272727 0.0681818181818182 0.909090909090909
Lasius 11 15 20 0.113636363636364 0 0.727272727272727 0.159090909090909
Lasius 11 156 40 0.954545454545455 0.0454545454545455 0 0
Lasius 11 159 60 0.863636363636364 0.0681818181818182 0.0681818181818182 0
Lasius 11 170 40 0.113636363636364 0.0227272727272727 0.704545454545455 0.159090909090909
Lasius 11 172 60 0.568181818181818 0.272727272727273 0.159090909090909 0
Lasius 11 173 20 0.977272727272727 0 0.0227272727272727 0
Lasius 11 175 60 0 0.181818181818182 0.181818181818182 0.636363636363636
Lasius 11 19 20 0.568181818181818 0 0.431818181818182 0
Lasius 11 190 60 0.568181818181818 0.272727272727273 0.159090909090909 0
Lasius 11 192 60 0.386363636363636 0.295454545454545 0.204545454545455 0.113636363636364
Lasius 11 198 100 0.227272727272727 0.318181818181818 0.204545454545455 0.25
Lasius 11 20 40 0.159090909090909 0.0227272727272727 0.704545454545455 0.113636363636364
Lasius 11 202 120 0 0.0227272727272727 0.0681818181818182 0.909090909090909
Lasius 11 206 100 0.159090909090909 0.318181818181818 0.204545454545455 0.318181818181818
Lasius 11 209 60 0 0.0227272727272727 0.0681818181818182 0.909090909090909
Lasius 11 210 60 0 0.181818181818182 0.181818181818182 0.636363636363636
Lasius 11 221 20 0.318181818181818 0 0.681818181818182 0
Lasius 11 227 40 0 0.0227272727272727 0.0681818181818182 0.909090909090909
Lasius 11 229 20 1 0 0 0
Lasius 11 23 40 0.113636363636364 0 0.727272727272727 0.159090909090909
Lasius 11 232 120 0.386363636363636 0.295454545454545 0.204545454545455 0.113636363636364
Lasius 11 24 20 1 0 0 0
Lasius 11 242 120 0.0681818181818182 0.363636363636364 0.272727272727273 0.295454545454545
Lasius 11 243 20 0.886363636363636 0.0681818181818182 0.0454545454545455 0
Lasius 11 244 40 0.477272727272727 0 0.522727272727273 0
Lasius 11 245 100 0 0.181818181818182 0.181818181818182 0.636363636363636
Lasius 11 252 60 0 0.25 0.159090909090909 0.590909090909091
Lasius 11 256 140 0.0454545454545455 0.318181818181818 0.204545454545455 0.431818181818182
Lasius 11 257 20 0.318181818181818 0.0227272727272727 0.659090909090909 0
Lasius 11 261 80 0.227272727272727 0.318181818181818 0.204545454545455 0.25
Lasius 11 262 40 0.886363636363636 0.0681818181818182 0.0454545454545455 0
Lasius 11 264 120 0.431818181818182 0.295454545454545 0.204545454545455 0.0681818181818182
Lasius 11 27 20 0.113636363636364 0.0227272727272727 0.704545454545455 0.159090909090909
Lasius 11 278 100 0 0.0909090909090909 0.159090909090909 0.75
Lasius 11 28 60 0.477272727272727 0.295454545454545 0.204545454545455 0.0227272727272727
Lasius 11 289 100 0 0.0227272727272727 0.0681818181818182 0.909090909090909
Lasius 11 29 40 0 0 0.340909090909091 0.659090909090909
Lasius 11 296 120 0.181818181818182 0.318181818181818 0.204545454545455 0.295454545454545
Lasius 11 298 60 0.113636363636364 0.0227272727272727 0.704545454545455 0.159090909090909
Lasius 11 299 120 0 0.113636363636364 0.159090909090909 0.727272727272727
Lasius 11 301 20 0.886363636363636 0.0681818181818182 0.0454545454545455 0
Lasius 11 305 80 0.886363636363636 0.0681818181818182 0.0454545454545455 0
Lasius 11 308 20 0.886363636363636 0.0681818181818182 0.0454545454545455 0
Lasius 11 311 60 0.568181818181818 0.272727272727273 0.159090909090909 0
Lasius 11 32 100 0 0.0909090909090909 0.113636363636364 0.795454545454545
Lasius 11 320 20 0.886363636363636 0.0681818181818182 0.0454545454545455 0
Lasius 11 329 120 0 0 0.0681818181818182 0.931818181818182
Lasius 11 347 20 0.954545454545455 0.0454545454545455 0 0
Lasius 11 35 40 0.363636363636364 0.318181818181818 0.204545454545455 0.113636363636364
Lasius 11 356 20 0.272727272727273 0.0227272727272727 0.704545454545455 0
Lasius 11 376 40 0.568181818181818 0 0.431818181818182 0
Lasius 11 395 20 0.886363636363636 0.0681818181818182 0.0454545454545455 0
Lasius 11 397 60 0 0 0.159090909090909 0.840909090909091
Lasius 11 4 20 0.954545454545455 0.0454545454545455 0 0
Lasius 11 42 20 0.681818181818182 0 0.318181818181818 0
Lasius 11 43 60 0.545454545454545 0.272727272727273 0.181818181818182 0
Lasius 11 433 40 0 0.0227272727272727 0.681818181818182 0.295454545454545
Lasius 11 437 20 0.886363636363636 0.0681818181818182 0.0454545454545455 0
Lasius 11 462 120 0.931818181818182 0.0681818181818182 0 0
Lasius 11 475 60 0 0.181818181818182 0.181818181818182 0.636363636363636
Lasius 11 5 100 0.886363636363636 0.0681818181818182 0.0454545454545455 0
Lasius 11 50 100 0.227272727272727 0.0909090909090909 0.681818181818182 0
Lasius 11 501 20 0.909090909090909 0 0.0909090909090909 0
Lasius 11 502 60 0 0 0 1
Lasius 11 507 120 0 0.0681818181818182 0.0909090909090909 0.840909090909091
Lasius 11 51 20 0.113636363636364 0 0.727272727272727 0.159090909090909
Lasius 11 530 20 0.840909090909091 0.0681818181818182 0.0909090909090909 0
Lasius 11 534 80 0.568181818181818 0.272727272727273 0.159090909090909 0
Lasius 11 538 40 0.386363636363636 0.295454545454545 0.204545454545455 0.113636363636364
Lasius 11 54 20 0.113636363636364 0 0.727272727272727 0.159090909090909
Lasius 11 540 60 0.886363636363636 0.0681818181818182 0.0454545454545455 0
Lasius 11 55 60 0 0.0227272727272727 0.0681818181818182 0.909090909090909
Lasius 11 556 20 1 0 0 0
Lasius 11 593 120 0 0.0227272727272727 0.136363636363636 0.840909090909091
Lasius 11 600 120 0 0.0227272727272727 0.0227272727272727 0.954545454545455
Lasius 11 604 100 0.386363636363636 0.295454545454545 0.204545454545455 0.113636363636364
Lasius 11 607 20 0.159090909090909 0.0227272727272727 0.727272727272727 0.0909090909090909
Lasius 11 610 120 0 0.0227272727272727 0.0681818181818182 0.909090909090909
Lasius 11 62 20 0.977272727272727 0 0.0227272727272727 0
Lasius 11 620 20 1 0 0 0
Lasius 11 632 40 0.0454545454545455 0.363636363636364 0.295454545454545 0.295454545454545
Lasius 11 638 20 0.568181818181818 0.272727272727273 0.159090909090909 0
Lasius 11 65 60 0 0.159090909090909 0.181818181818182 0.659090909090909
Lasius 11 66 20 0.909090909090909 0.0681818181818182 0.0227272727272727 0
Lasius 11 663 60 0 0 0.590909090909091 0.409090909090909
Lasius 11 68 20 0.272727272727273 0.136363636363636 0.590909090909091 0
Lasius 11 70 40 0.0681818181818182 0.0909090909090909 0.75 0.0909090909090909
Lasius 11 740 20 0.886363636363636 0.0681818181818182 0.0454545454545455 0
Lasius 11 81 60 0.204545454545455 0 0.704545454545455 0.0909090909090909
Lasius 11 91 120 0 0.181818181818182 0.181818181818182 0.636363636363636
Lasius 11 954 140 0.454545454545455 0.295454545454545 0.204545454545455 0.0454545454545455
Lasius 11 96 120 0.840909090909091 0.0681818181818182 0.0909090909090909 0
Lasius 11 97 120 0.386363636363636 0.295454545454545 0.204545454545455 0.113636363636364
Lasius 11 99 120 0 0.181818181818182 0.159090909090909 0.659090909090909
Lasius 12 1 20 1 0 0 0
Lasius 12 105 60 0 0.0493827160493827 0.0246913580246914 0.925925925925926
Lasius 12 109 20 0 0.111111111111111 0.469135802469136 0.419753086419753
Lasius 12 111 40 0 0.0246913580246914 0.0740740740740741 0.901234567901235
Lasius 12 113 20 0 0.0864197530864197 0.0864197530864197 0.827160493827161
Lasius 12 117 40 0 0.0512820512820513 0.923076923076923 0.0256410256410256
Lasius 12 120 20 0.0123456790123457 0.0864197530864197 0.493827160493827 0.407407407407407
Lasius 12 124 20 0.148148148148148 0.691358024691358 0.135802469135802 0.0246913580246914
Lasius 12 126 20 0.209876543209877 0.654320987654321 0.135802469135802 0
Lasius 12 13 100 0.54320987654321 0.37037037037037 0.0864197530864197 0
Lasius 12 137 20 0 0.0987654320987654 0.481481481481481 0.419753086419753
Lasius 12 142 20 1 0 0 0
Lasius 12 149 120 0.555555555555556 0.358024691358025 0.0864197530864197 0
Lasius 12 15 80 0.128205128205128 0.0384615384615385 0.794871794871795 0.0384615384615385
Lasius 12 153 20 1 0 0 0
Lasius 12 159 20 0.975308641975309 0.0246913580246914 0 0
Lasius 12 161 20 0.0987654320987654 0.703703703703704 0.148148148148148 0.0493827160493827
Lasius 12 190 160 0 0.0864197530864197 0.333333333333333 0.580246913580247
Lasius 12 20 80 0.987654320987654 0.0123456790123457 0 0
Lasius 12 212 20 0.962962962962963 0.0123456790123457 0.0246913580246914 0
Lasius 12 218 80 0.987654320987654 0.0123456790123457 0 0
Lasius 12 242 20 0.345679012345679 0.493827160493827 0.135802469135802 0.0246913580246914
Lasius 12 25 40 0.0987654320987654 0.679012345679012 0.135802469135802 0.0864197530864197
Lasius 12 250 20 0.962962962962963 0.0123456790123457 0.0246913580246914 0
Lasius 12 257 40 0.925925925925926 0.0246913580246914 0.0493827160493827 0
Lasius 12 26 40 0 0.0123456790123457 0.037037037037037 0.950617283950617
Lasius 12 264 40 0.172839506172839 0.691358024691358 0.135802469135802 0
Lasius 12 28 20 0.814814814814815 0.160493827160494 0.0246913580246914 0
Lasius 12 294 120 0 0.0740740740740741 0.0617283950617284 0.864197530864197
Lasius 12 298 100 0 0 0 1
Lasius 12 301 40 0.0123456790123457 0.0864197530864197 0.481481481481481 0.419753086419753
Lasius 12 376 20 0.950617283950617 0.0493827160493827 0 0
Lasius 12 380 40 0.901234567901235 0.037037037037037 0.0617283950617284 0
Lasius 12 394 20 0.518518518518518 0.419753086419753 0.0617283950617284 0
Lasius 12 398 20 0.197530864197531 0.666666666666667 0.135802469135802 0
Lasius 12 42 80 0.037037037037037 0.679012345679012 0.135802469135802 0.148148148148148
Lasius 12 43 40 0 0.0493827160493827 0.172839506172839 0.777777777777778
Lasius 12 433 20 0 0.037037037037037 0.0617283950617284 0.901234567901235
Lasius 12 437 80 0.802469135802469 0.135802469135802 0.0617283950617284 0
Lasius 12 44 20 1 0 0 0
Lasius 12 475 20 0.0987654320987654 0.679012345679012 0.135802469135802 0.0864197530864197
Lasius 12 482 140 0.0987654320987654 0.679012345679012 0.135802469135802 0.0864197530864197
Lasius 12 518 40 0.0987654320987654 0.037037037037037 0.740740740740741 0.123456790123457
Lasius 12 55 20 1 0 0 0
Lasius 12 592 80 1 0 0 0
Lasius 12 593 20 0.148148148148148 0.691358024691358 0.135802469135802 0.0246913580246914
Lasius 12 6 20 0 0.0740740740740741 0.160493827160494 0.765432098765432
Lasius 12 600 20 0 0.0864197530864197 0.283950617283951 0.62962962962963
Lasius 12 604 80 0.802469135802469 0.0246913580246914 0.172839506172839 0
Lasius 12 63 40 0.987654320987654 0.0123456790123457 0 0
Lasius 12 638 60 0.987654320987654 0.0123456790123457 0 0
Lasius 12 66 80 0.987654320987654 0.0123456790123457 0 0
Lasius 12 68 20 1 0 0 0
Lasius 12 740 20 1 0 0 0
Lasius 12 929 40 0 0.0617283950617284 0.283950617283951 0.654320987654321
Lasius 13 100 20 0.0416666666666667 0.291666666666667 0.25 0.416666666666667
Lasius 13 114 60 0.958333333333333 0.0416666666666667 0 0
Lasius 13 115 60 0.0416666666666667 0.291666666666667 0.416666666666667 0.25
Lasius 13 127 20 0.958333333333333 0.0416666666666667 0 0
Lasius 13 131 20 0 0 0.791666666666667 0.208333333333333
Lasius 13 140 60 0.958333333333333 0.0416666666666667 0 0
Lasius 13 147 20 0.958333333333333 0.0416666666666667 0 0
Lasius 13 169 60 0 0 0.75 0.25
Lasius 13 172 100 0 0 0.833333333333333 0.166666666666667
Lasius 13 176 20 0 0 0.0416666666666667 0.958333333333333
Lasius 13 178 100 0.958333333333333 0.0416666666666667 0 0
Lasius 13 186 20 0 0 0.0833333333333333 0.916666666666667
Lasius 13 19 60 0.958333333333333 0.0416666666666667 0 0
Lasius 13 191 60 0.958333333333333 0.0416666666666667 0 0
Lasius 13 198 140 0 0 0.583333333333333 0.416666666666667
Lasius 13 2 100 0.958333333333333 0.0416666666666667 0 0
Lasius 13 202 100 0 0 0.75 0.25
Lasius 13 207 20 0.958333333333333 0.0416666666666667 0 0
Lasius 13 209 20 0.958333333333333 0.0416666666666667 0 0
Lasius 13 217 60 0 0.166666666666667 0.291666666666667 0.541666666666667
Lasius 13 226 20 0.958333333333333 0.0416666666666667 0 0
Lasius 13 232 120 0.0416666666666667 0.291666666666667 0.25 0.416666666666667
Lasius 13 237 20 0 0 0.208333333333333 0.791666666666667
Lasius 13 238 20 0.0416666666666667 0.291666666666667 0.25 0.416666666666667
Lasius 13 252 20 0 0 0.208333333333333 0.791666666666667
Lasius 13 255 20 0.0416666666666667 0.291666666666667 0.25 0.416666666666667
Lasius 13 265 60 0 0 0.583333333333333 0.416666666666667
Lasius 13 289 60 0.125 0 0.75 0.125
Lasius 13 29 100 0 0 0.125 0.875
Lasius 13 311 20 0 0 0.5 0.5
Lasius 13 324 60 0.958333333333333 0.0416666666666667 0 0
Lasius 13 332 100 0 0 0.791666666666667 0.208333333333333
Lasius 13 387 120 0 0 0.0833333333333333 0.916666666666667
Lasius 13 397 20 0 0 0.0833333333333333 0.916666666666667
Lasius 13 4 20 0.958333333333333 0.0416666666666667 0 0
Lasius 13 400 60 0.958333333333333 0.0416666666666667 0 0
Lasius 13 458 100 0.958333333333333 0.0416666666666667 0 0
Lasius 13 475 20 0 0 0.75 0.25
Lasius 13 5 60 0.958333333333333 0.0416666666666667 0 0
Lasius 13 502 100 0.958333333333333 0.0416666666666667 0 0
Lasius 13 527 100 0 0 0.75 0.25
Lasius 13 53 120 0 0 0.75 0.25
Lasius 13 538 20 0 0 0.25 0.75
Lasius 13 54 120 0.958333333333333 0.0416666666666667 0 0
Lasius 13 540 20 0.958333333333333 0.0416666666666667 0 0
Lasius 13 549 60 0.958333333333333 0.0416666666666667 0 0
Lasius 13 564 60 0 0 0.75 0.25
Lasius 13 59 100 0 0 0.75 0.25
Lasius 13 610 20 0.0416666666666667 0.291666666666667 0.5 0.166666666666667
Lasius 13 614 60 0.958333333333333 0.0416666666666667 0 0
Lasius 13 635 100 0.958333333333333 0.0416666666666667 0 0
Lasius 13 638 60 0.958333333333333 0.0416666666666667 0 0
Lasius 13 663 120 0.958333333333333 0.0416666666666667 0 0
Lasius 13 7 100 0 0 0.75 0.25
Lasius 13 71 20 0 0 0.75 0.25
Lasius 13 838 60 0.958333333333333 0.0416666666666667 0 0
Lasius 13 96 20 0.958333333333333 0.0416666666666667 0 0
Lasius 13 99 20 0 0 0.666666666666667 0.333333333333333
Lasius 14 12 80 0 0 0.0166666666666667 0.983333333333333
Lasius 14 173 40 0.333333333333333 0.533333333333333 0.133333333333333 0
Lasius 14 174 20 0.433333333333333 0 0.566666666666667 0
Lasius 14 196 80 0 0 0 1
Lasius 14 202 160 0.0666666666666667 0.733333333333333 0.2 0
Lasius 14 206 80 0.05 0.683333333333333 0.266666666666667 0
Lasius 14 207 80 0.0666666666666667 0.733333333333333 0.2 0
Lasius 14 217 120 0.05 0.6 0.35 0
Lasius 14 219 20 0.866666666666667 0 0.133333333333333 0
Lasius 14 221 40 0.0666666666666667 0.616666666666667 0.316666666666667 0
Lasius 14 226 80 0 0.533333333333333 0.333333333333333 0.133333333333333
Lasius 14 25 40 0.533333333333333 0.383333333333333 0.0833333333333333 0
Lasius 14 261 40 0.466666666666667 0 0.533333333333333 0
Lasius 14 262 40 0.933333333333333 0 0.0666666666666667 0
Lasius 14 29 20 1 0 0 0
Lasius 14 318 120 0.0666666666666667 0.733333333333333 0.2 0
Lasius 14 380 120 0.0666666666666667 0.733333333333333 0.2 0
Lasius 14 40 80 0 0 0.0333333333333333 0.966666666666667
Lasius 14 42 40 0.666666666666667 0.0196078431372549 0.313725490196078 0
Lasius 14 44 40 0.2 0.666666666666667 0.133333333333333 0
Lasius 14 476 20 0.983333333333333 0 0.0166666666666667 0
Lasius 14 50 80 0.0666666666666667 0.733333333333333 0.2 0
Lasius 14 534 40 0.45 0 0.55 0
Lasius 14 560 100 0.05 0.6 0.35 0
Lasius 14 576 40 0.416666666666667 0 0.583333333333333 0
Lasius 14 607 160 0 0 0 1
Lasius 14 610 20 0.533333333333333 0 0.466666666666667 0
Lasius 14 621 40 0 0 0.0166666666666667 0.983333333333333
Lasius 14 632 80 0.0666666666666667 0.583333333333333 0.35 0
Lasius 14 650 20 0.7 0 0.3 0
Lasius 14 663 100 0 0 0.0333333333333333 0.966666666666667
Lasius 14 673 20 0.866666666666667 0 0.133333333333333 0
Lasius 14 740 100 0 0.533333333333333 0.35 0.116666666666667
Lasius 14 96 120 0 0 0.0333333333333333 0.966666666666667
Lasius 14 97 80 0 0 0.0333333333333333 0.966666666666667
Lasius 15 0 20 0.993055555555556 0 0.00694444444444444 0
Lasius 15 1 20 1 0 0 0
Lasius 15 100 60 0 0.0694444444444444 0.25 0.680555555555556
Lasius 15 102 80 0.694444444444444 0.166666666666667 0.138888888888889 0
Lasius 15 113 40 0.201388888888889 0.576388888888889 0.222222222222222 0
Lasius 15 118 20 0.993055555555556 0.00694444444444444 0 0
Lasius 15 158 120 0 0.0486111111111111 0.520833333333333 0.430555555555556
Lasius 15 195 20 0.993055555555556 0.00694444444444444 0 0
Lasius 15 198 80 0.0416666666666667 0.638888888888889 0.173611111111111 0.145833333333333
Lasius 15 20 80 0 0.548611111111111 0.180555555555556 0.270833333333333
Lasius 15 212 100 0 0.125 0.805555555555556 0.0694444444444444
Lasius 15 24 60 0.0214285714285714 0.257142857142857 0.714285714285714 0.00714285714285714
Lasius 15 242 40 0.729166666666667 0.166666666666667 0.104166666666667 0
Lasius 15 251 20 0.833333333333333 0.0972222222222222 0.0694444444444444 0
Lasius 15 268 80 0.840277777777778 0.138888888888889 0.0208333333333333 0
Lasius 15 278 80 0.0283687943262411 0.468085106382979 0.113475177304965 0.390070921985816
Lasius 15 294 20 0.993055555555556 0.00694444444444444 0 0
Lasius 15 301 20 0.993055555555556 0.00694444444444444 0 0
Lasius 15 311 20 0.395833333333333 0.409722222222222 0.0833333333333333 0.111111111111111
Lasius 15 331 80 0 0 0.125874125874126 0.874125874125874
Lasius 15 347 80 0 0.0347222222222222 0.0694444444444444 0.895833333333333
Lasius 15 356 100 0.722222222222222 0.166666666666667 0.111111111111111 0
Lasius 15 390 20 0.993055555555556 0.00694444444444444 0 0
Lasius 15 398 40 0 0.0486111111111111 0.333333333333333 0.618055555555556
Lasius 15 43 100 0 0.0902777777777778 0.583333333333333 0.326388888888889
Lasius 15 492 40 0.00719424460431655 0.100719424460432 0.474820143884892 0.41726618705036
Lasius 15 5 40 0 0.0486111111111111 0.354166666666667 0.597222222222222
Lasius 15 502 20 0.0902777777777778 0.569444444444444 0.152777777777778 0.1875
Lasius 15 527 20 0.840277777777778 0.0972222222222222 0.0625 0
Lasius 15 530 20 1 0 0 0
Lasius 15 54 20 1 0 0 0
Lasius 15 592 80 0 0 0 1
Lasius 15 60 100 0.722222222222222 0.166666666666667 0.111111111111111 0
Lasius 15 600 80 0.576388888888889 0.208333333333333 0.215277777777778 0
Lasius 15 614 20 0.993055555555556 0.00694444444444444 0 0
Lasius 15 71 80 0 0.430555555555556 0.534722222222222 0.0347222222222222
Lasius 15 80 140 0 0.0851063829787234 0.219858156028369 0.695035460992908
Lasius 15 954 140 0 0.298611111111111 0.0972222222222222 0.604166666666667
Lasius 16 1 20 0 0 0 1
Lasius 16 100 20 0.520408163265306 0 0.479591836734694 0
Lasius 16 102 20 0.275510204081633 0.479591836734694 0.244897959183673 0
Lasius 16 109 100 0.224489795918367 0.530612244897959 0.244897959183673 0
Lasius 16 113 20 0.551020408163265 0.280612244897959 0.168367346938776 0
Lasius 16 114 60 0.0714285714285714 0.290816326530612 0.346938775510204 0.290816326530612
Lasius 16 115 20 0.556122448979592 0.275510204081633 0.168367346938776 0
Lasius 16 12 60 0.0459183673469388 0 0.744897959183674 0.209183673469388
Lasius 16 126 60 0.163265306122449 0 0.73469387755102 0.102040816326531
Lasius 16 131 20 0.26530612244898 0 0.73469387755102 0
Lasius 16 137 20 0.459183673469388 0.306122448979592 0.23469387755102 0
Lasius 16 139 20 0.505102040816326 0.362244897959184 0.13265306122449 0
Lasius 16 142 20 0.352040816326531 0.479591836734694 0.168367346938776 0
Lasius 16 147 20 0.913265306122449 0.0459183673469388 0.0408163265306122 0
Lasius 16 149 20 0.709183673469388 0 0.290816326530612 0
Lasius 16 15 60 0.26530612244898 0.489795918367347 0.244897959183673 0
Lasius 16 153 20 0.275510204081633 0.479591836734694 0.244897959183673 0
Lasius 16 156 60 0 0 0 1
Lasius 16 161 100 0.224489795918367 0.530612244897959 0.244897959183673 0
Lasius 16 169 100 0 0 0 1
Lasius 16 172 60 0.224489795918367 0.530612244897959 0.244897959183673 0
Lasius 16 175 60 0.224489795918367 0.530612244897959 0.244897959183673 0
Lasius 16 178 60 0 0 0 1
Lasius 16 190 80 0.239795918367347 0 0.704081632653061 0.0561224489795918
Lasius 16 192 20 0.377551020408163 0 0.622448979591837 0
Lasius 16 20 100 0.0561224489795918 0.25 0.244897959183673 0.448979591836735
Lasius 16 202 60 0 0 0 1
Lasius 16 206 60 0.23469387755102 0 0.729591836734694 0.0357142857142857
Lasius 16 207 20 0.275510204081633 0.479591836734694 0.244897959183673 0
Lasius 16 210 20 0 0 0 1
Lasius 16 212 80 0 0 0 1
Lasius 16 226 100 0.239795918367347 0.51530612244898 0.244897959183673 0
Lasius 16 232 20 0.224489795918367 0.530612244897959 0.244897959183673 0
Lasius 16 238 20 0.224489795918367 0.530612244897959 0.244897959183673 0
Lasius 16 244 60 0.239795918367347 0.51530612244898 0.244897959183673 0
Lasius 16 255 80 0 0.188775510204082 0.229591836734694 0.581632653061224
Lasius 16 256 80 0 0 0.612244897959184 0.387755102040816
Lasius 16 262 100 0 0 0.688775510204082 0.311224489795918
Lasius 16 264 100 0.224489795918367 0.530612244897959 0.244897959183673 0
Lasius 16 27 20 0.12987012987013 0 0.681818181818182 0.188311688311688
Lasius 16 289 20 0.275510204081633 0.479591836734694 0.244897959183673 0
Lasius 16 29 100 0.224489795918367 0.530612244897959 0.244897959183673 0
Lasius 16 294 60 0 0.0102040816326531 0.336734693877551 0.653061224489796
Lasius 16 296 80 0.086734693877551 0 0.744897959183674 0.168367346938776
Lasius 16 298 20 0 0 0 1
Lasius 16 299 60 0 0 0 1
Lasius 16 301 20 0 0 0.102040816326531 0.897959183673469
Lasius 16 311 60 0.505102040816326 0 0.494897959183673 0
Lasius 16 318 60 0.224489795918367 0.530612244897959 0.244897959183673 0
Lasius 16 32 20 0 0 0 1
Lasius 16 331 80 0 0 0 1
Lasius 16 353 20 0.275510204081633 0.479591836734694 0.244897959183673 0
Lasius 16 356 80 0 0 0 1
Lasius 16 394 20 0.658163265306122 0 0.341836734693878 0
Lasius 16 4 80 0.168367346938776 0 0.75 0.0816326530612245
Lasius 16 400 160 0 0 0 1
Lasius 16 42 80 0.275510204081633 0.479591836734694 0.244897959183673 0
Lasius 16 43 20 0.877551020408163 0.086734693877551 0.0357142857142857 0
Lasius 16 458 100 0 0 0 1
Lasius 16 48 20 0.275510204081633 0.479591836734694 0.244897959183673 0
Lasius 16 49 60 0.280612244897959 0 0.719387755102041 0
Lasius 16 492 100 0.224489795918367 0.530612244897959 0.244897959183673 0
Lasius 16 502 60 0 0.0204081632653061 0.0969387755102041 0.88265306122449
Lasius 16 52 100 0 0 0.612244897959184 0.387755102040816
Lasius 16 530 20 0.948979591836735 0.0153061224489796 0.0357142857142857 0
Lasius 16 540 20 0.724489795918367 0 0.275510204081633 0
Lasius 16 549 80 0 0 0.372448979591837 0.627551020408163
Lasius 16 552 20 0.275510204081633 0.479591836734694 0.244897959183673 0
Lasius 16 560 20 0.280612244897959 0 0.719387755102041 0
Lasius 16 580 80 0 0.0255102040816327 0 0.974489795918367
Lasius 16 59 20 0 0 0 1
Lasius 16 6 80 0.224489795918367 0.530612244897959 0.244897959183673 0
Lasius 16 607 20 0.739795918367347 0.0102040816326531 0.25 0
Lasius 16 614 20 0 0 0 1
Lasius 16 621 100 0.224489795918367 0.530612244897959 0.244897959183673 0
Lasius 16 63 20 0.275510204081633 0.479591836734694 0.244897959183673 0
Lasius 16 638 100 0.229591836734694 0.525510204081633 0.244897959183673 0
Lasius 16 646 80 0 0 0 1
Lasius 16 65 60 0 0 0 1
Lasius 16 650 20 0.275510204081633 0.479591836734694 0.244897959183673 0
Lasius 16 66 20 0.275510204081633 0.479591836734694 0.244897959183673 0
Lasius 16 673 100 0.224489795918367 0.530612244897959 0.244897959183673 0
Lasius 16 68 20 0.275510204081633 0.479591836734694 0.244897959183673 0
Lasius 16 70 20 0.275510204081633 0.479591836734694 0.244897959183673 0
Lasius 16 71 80 0.224489795918367 0.530612244897959 0.244897959183673 0
Lasius 16 72 100 0.224489795918367 0.530612244897959 0.244897959183673 0
Lasius 16 80 60 0.224489795918367 0.530612244897959 0.244897959183673 0
Lasius 16 82 20 0 0.0459183673469388 0.168367346938776 0.785714285714286
Lasius 16 954 160 0.244897959183673 0.510204081632653 0.244897959183673 0
Lasius 16 96 20 0.275510204081633 0.479591836734694 0.244897959183673 0
Lasius 16 99 80 0.224489795918367 0.530612244897959 0.244897959183673 0
Lasius 17 0 60 0.438202247191011 0.48314606741573 0.0786516853932584 0
Lasius 17 102 20 0.98876404494382 0 0.0112359550561798 0
Lasius 17 105 20 0.550561797752809 0.404494382022472 0.0449438202247191 0
Lasius 17 109 60 0.123595505617978 0.0337078651685393 0.842696629213483 0
Lasius 17 112 20 1 0 0 0
Lasius 17 113 100 0 0 0 1
Lasius 17 114 100 0 0.730337078651685 0.0674157303370786 0.202247191011236
Lasius 17 117 60 1 0 0 0
Lasius 17 120 100 0 0.325842696629214 0.269662921348315 0.404494382022472
Lasius 17 124 100 0.123595505617978 0.0337078651685393 0.842696629213483 0
Lasius 17 126 100 0 0 0.0224719101123595 0.97752808988764
Lasius 17 127 20 0 0.269662921348315 0 0.730337078651685
Lasius 17 13 100 0.112359550561798 0.0449438202247191 0.842696629213483 0
Lasius 17 131 20 0.112359550561798 0.101123595505618 0.786516853932584 0
Lasius 17 135 20 0.539325842696629 0.415730337078652 0.0449438202247191 0
Lasius 17 139 20 0.97752808988764 0 0.0224719101123595 0
Lasius 17 14 20 0 0.269662921348315 0 0.730337078651685
Lasius 17 140 100 0.674157303370786 0.213483146067416 0.112359550561798 0
Lasius 17 142 60 0.438202247191011 0.48314606741573 0.0786516853932584 0
Lasius 17 144 100 0.426966292134831 0.303370786516854 0.269662921348315 0
Lasius 17 149 20 1 0 0 0
Lasius 17 153 60 0.123595505617978 0.0898876404494382 0.786516853932584 0
Lasius 17 158 120 0.606741573033708 0.359550561797753 0.0337078651685393 0
Lasius 17 159 20 0.112359550561798 0.0786516853932584 0.808988764044944 0
Lasius 17 169 20 1 0 0 0
Lasius 17 170 100 0 0 0 1
Lasius 17 172 60 0 0.191011235955056 0 0.808988764044944
Lasius 17 173 100 0.191011235955056 0.0449438202247191 0.764044943820225 0
Lasius 17 174 20 1 0 0 0
Lasius 17 178 20 1 0 0 0
Lasius 17 190 100 0.179775280898876 0.752808988764045 0.0674157303370786 0
Lasius 17 191 60 0.101123595505618 0.48314606741573 0.415730337078652 0
Lasius 17 192 60 0.528089887640449 0.438202247191011 0.0337078651685393 0
Lasius 17 2 60 0 0.269662921348315 0 0.730337078651685
Lasius 17 20 100 0.438202247191011 0.49438202247191 0.0674157303370786 0
Lasius 17 206 20 0.775280898876405 0.191011235955056 0.0337078651685393 0
Lasius 17 209 100 0 0.269662921348315 0 0.730337078651685
Lasius 17 212 20 0.213483146067416 0.707865168539326 0.0786516853932584 0
Lasius 17 215 20 0.449438202247191 0.48314606741573 0.0674157303370786 0
Lasius 17 219 20 0.123595505617978 0.0337078651685393 0.842696629213483 0
Lasius 17 226 60 0.382022471910112 0.539325842696629 0.0786516853932584 0
Lasius 17 227 100 0 0.280898876404494 0.0224719101123595 0.696629213483146
Lasius 17 229 100 0.359550561797753 0.123595505617978 0.51685393258427 0
Lasius 17 232 60 0 0.280898876404494 0.0337078651685393 0.685393258426966
Lasius 17 238 100 1 0 0 0
Lasius 17 24 60 0 0.0898876404494382 0.112359550561798 0.797752808988764
Lasius 17 250 100 0.123595505617978 0.0337078651685393 0.842696629213483 0
Lasius 17 256 100 0.438202247191011 0.48314606741573 0.0786516853932584 0
Lasius 17 257 100 0.179775280898876 0.752808988764045 0.0674157303370786 0
Lasius 17 268 60 0.0112359550561798 0.134831460674157 0.853932584269663 0
Lasius 17 278 100 0.471910112359551 0.460674157303371 0.0674157303370786 0
Lasius 17 289 20 0.134831460674157 0.0224719101123595 0.842696629213483 0
Lasius 17 29 100 0 0 0 1
Lasius 17 296 100 0 0.348314606741573 0.258426966292135 0.393258426966292
Lasius 17 299 20 0.98876404494382 0 0.0112359550561798 0
Lasius 17 305 20 1 0 0 0
Lasius 17 308 100 0 0.235955056179775 0 0.764044943820225
Lasius 17 311 60 0 0 0.0112359550561798 0.98876404494382
Lasius 17 32 20 0.49438202247191 0.460674157303371 0.0449438202247191 0
Lasius 17 320 100 0 0.269662921348315 0 0.730337078651685
Lasius 17 329 20 1 0 0 0
Lasius 17 332 20 0 0 0.0224719101123595 0.97752808988764
Lasius 17 334 20 0.438202247191011 0.48314606741573 0.0786516853932584 0
Lasius 17 342 20 1 0 0 0
Lasius 17 347 20 0.50561797752809 0.449438202247191 0.0449438202247191 0
Lasius 17 35 100 0 0.0449438202247191 0.0112359550561798 0.943820224719101
Lasius 17 353 20 0 0.0449438202247191 0.0112359550561798 0.943820224719101
Lasius 17 356 20 0.640449438202247 0.314606741573034 0.0449438202247191 0
Lasius 17 38 100 0 0 0.0674157303370786 0.932584269662921
Lasius 17 380 100 0.449438202247191 0.48314606741573 0.0674157303370786 0
Lasius 17 387 60 0.539325842696629 0.0786516853932584 0.382022471910112 0
Lasius 17 395 60 0.123595505617978 0.0337078651685393 0.842696629213483 0
Lasius 17 4 20 1 0 0 0
Lasius 17 40 60 0.0224719101123595 0.0898876404494382 0.808988764044944 0.0786516853932584
Lasius 17 400 60 0.0561797752808989 0.101123595505618 0.831460674157303 0.0112359550561798
Lasius 17 433 60 0.719101123595506 0.269662921348315 0.0112359550561798 0
Lasius 17 462 20 0 0.258426966292135 0 0.741573033707865
Lasius 17 475 100 0.112359550561798 0.101123595505618 0.786516853932584 0
Lasius 17 476 60 0.123595505617978 0.0898876404494382 0.786516853932584 0
Lasius 17 502 100 0.280898876404494 0.48314606741573 0.235955056179775 0
Lasius 17 507 100 0.123595505617978 0.0561797752808989 0.820224719101124 0
Lasius 17 527 20 0.438202247191011 0.48314606741573 0.0786516853932584 0
Lasius 17 53 100 0 0 0.0112359550561798 0.98876404494382
Lasius 17 530 20 0.0224719101123595 0.0674157303370786 0.842696629213483 0.0674157303370786
Lasius 17 534 20 0.764044943820225 0.224719101123595 0.0112359550561798 0
Lasius 17 538 20 0.438202247191011 0.48314606741573 0.0786516853932584 0
Lasius 17 556 60 0.0337078651685393 0.202247191011236 0.764044943820225 0
Lasius 17 57 100 0 0.269662921348315 0 0.730337078651685
Lasius 17 575 20 1 0 0 0
Lasius 17 580 20 0.0561797752808989 0.0337078651685393 0.910112359550562 0
Lasius 17 59 20 1 0 0 0
Lasius 17 593 100 0 0 0.0112359550561798 0.98876404494382
Lasius 17 6 20 0.528089887640449 0.438202247191011 0.0337078651685393 0
Lasius 17 60 20 0.561797752808989 0.404494382022472 0.0337078651685393 0
Lasius 17 604 120 0 0 0.0337078651685393 0.966292134831461
Lasius 17 610 60 0.0112359550561798 0.337078651685393 0.561797752808989 0.0898876404494382
Lasius 17 614 100 0.438202247191011 0.48314606741573 0.0786516853932584 0
Lasius 17 621 100 0.449438202247191 0.48314606741573 0.0674157303370786 0
Lasius 17 63 100 0 0.269662921348315 0 0.730337078651685
Lasius 17 632 100 0 0.269662921348315 0 0.730337078651685
Lasius 17 635 20 0.573033707865168 0.0786516853932584 0.348314606741573 0
Lasius 17 64 120 0.112359550561798 0.0449438202247191 0.842696629213483 0
Lasius 17 647 120 0.438202247191011 0.48314606741573 0.0786516853932584 0
Lasius 17 65 100 0.438202247191011 0.48314606741573 0.0786516853932584 0
Lasius 17 650 100 0 0.157303370786517 0 0.842696629213483
Lasius 17 66 100 0 0.269662921348315 0 0.730337078651685
Lasius 17 673 100 0 0 0.0112359550561798 0.98876404494382
Lasius 17 71 60 0.123595505617978 0.0449438202247191 0.831460674157303 0
Lasius 17 72 20 0.112359550561798 0.101123595505618 0.786516853932584 0
Lasius 17 73 60 0.0224719101123595 0.0224719101123595 0.887640449438202 0.0674157303370786
Lasius 17 74 20 1 0 0 0
Lasius 17 740 60 0.573033707865168 0.393258426966292 0.0337078651685393 0
Lasius 17 76 120 0 0.269662921348315 0 0.730337078651685
Lasius 17 80 100 0 0.258426966292135 0 0.741573033707865
Lasius 17 81 20 0.0224719101123595 0.0898876404494382 0.831460674157303 0.0561797752808989
Lasius 17 85 20 0.280898876404494 0.438202247191011 0.0786516853932584 0.202247191011236
Lasius 17 9 100 0.449438202247191 0.48314606741573 0.0674157303370786 0
Lasius 17 929 20 0 0 0.0112359550561798 0.98876404494382
Lasius 17 97 20 1 0 0 0
Lasius 19 105 60 0.194444444444444 0.425925925925926 0.175925925925926 0.203703703703704
Lasius 19 109 160 0 0.0277777777777778 0.111111111111111 0.861111111111111
Lasius 19 113 80 0.990740740740741 0.00925925925925926 0 0
Lasius 19 115 20 0.990740740740741 0.00925925925925926 0 0
Lasius 19 117 20 1 0 0 0
Lasius 19 120 20 0 0.25 0.518518518518518 0.231481481481481
Lasius 19 127 60 0.990740740740741 0.00925925925925926 0 0
Lasius 19 13 20 1 0 0 0
Lasius 19 131 80 0.425925925925926 0.407407407407407 0.166666666666667 0
Lasius 19 135 120 0 0.12962962962963 0.527777777777778 0.342592592592593
Lasius 19 140 160 0 0.037037037037037 0.37037037037037 0.592592592592593
Lasius 19 147 20 0.990740740740741 0.00925925925925926 0 0
Lasius 19 148 160 0 0.0462962962962963 0.305555555555556 0.648148148148148
Lasius 19 149 160 0 0.12962962962963 0.175925925925926 0.694444444444444
Lasius 19 15 160 0 0.00943396226415094 0.415094339622642 0.575471698113208
Lasius 19 153 40 0.990740740740741 0.00925925925925926 0 0
Lasius 19 156 100 0 0.0833333333333333 0.222222222222222 0.694444444444444
Lasius 19 161 20 1 0 0 0
Lasius 19 169 20 0.861111111111111 0.0833333333333333 0.0555555555555556 0
Lasius 19 17 40 0.990740740740741 0.00925925925925926 0 0
Lasius 19 172 40 0.0648148148148148 0.407407407407407 0.425925925925926 0.101851851851852
Lasius 19 178 160 0 0.138888888888889 0.175925925925926 0.685185185185185
Lasius 19 186 20 0.990740740740741 0.00925925925925926 0 0
Lasius 19 191 20 1 0 0 0
Lasius 19 194 160 0 0 0.166666666666667 0.833333333333333
Lasius 19 195 80 0.314814814814815 0.148148148148148 0.527777777777778 0.00925925925925926
Lasius 19 196 20 0.990740740740741 0.00925925925925926 0 0
Lasius 19 198 120 0.861111111111111 0.0833333333333333 0.0555555555555556 0
Lasius 19 202 120 0 0.00925925925925926 0.185185185185185 0.805555555555556
Lasius 19 206 20 1 0 0 0
Lasius 19 207 20 1 0 0 0
Lasius 19 210 20 0.990740740740741 0.00925925925925926 0 0
Lasius 19 212 40 0 0.157407407407407 0.527777777777778 0.314814814814815
Lasius 19 215 160 0 0.0185185185185185 0.231481481481481 0.75
Lasius 19 217 40 0 0.222222222222222 0.5 0.277777777777778
Lasius 19 220 80 0 0.0648148148148148 0.435185185185185 0.5
Lasius 19 226 80 0 0.212962962962963 0.509259259259259 0.277777777777778
Lasius 19 23 20 1 0 0 0
Lasius 19 237 80 0 0.37962962962963 0.148148148148148 0.472222222222222
Lasius 19 243 160 0 0.12962962962963 0.527777777777778 0.342592592592593
Lasius 19 244 20 0.990740740740741 0.00925925925925926 0 0
Lasius 19 25 20 0.990740740740741 0.00925925925925926 0 0
Lasius 19 251 20 0.990740740740741 0.00925925925925926 0 0
Lasius 19 252 140 0 0.0648148148148148 0.388888888888889 0.546296296296296
Lasius 19 260 100 0.0648148148148148 0.351851851851852 0.481481481481481 0.101851851851852
Lasius 19 265 160 0 0.05 0.41 0.54
Lasius 19 278 40 0.0833333333333333 0.166666666666667 0.592592592592593 0.157407407407407
Lasius 19 289 40 0.648148148148148 0.0462962962962963 0.259259259259259 0.0462962962962963
Lasius 19 29 20 0.990740740740741 0.00925925925925926 0 0
Lasius 19 294 100 0.990740740740741 0.00925925925925926 0 0
Lasius 19 298 80 0.333333333333333 0.398148148148148 0.12037037037037 0.148148148148148
Lasius 19 30 80 0 0.333333333333333 0.481481481481481 0.185185185185185
Lasius 19 301 160 0 0.037037037037037 0 0.962962962962963
Lasius 19 311 160 1 0 0 0
Lasius 19 313 20 0.990740740740741 0.00925925925925926 0 0
Lasius 19 331 20 1 0 0 0
Lasius 19 342 60 0 0.175925925925926 0.222222222222222 0.601851851851852
Lasius 19 347 40 0.990740740740741 0.00925925925925926 0 0
Lasius 19 35 160 0 0.0462962962962963 0.222222222222222 0.731481481481482
Lasius 19 353 160 0 0.407407407407407 0.157407407407407 0.435185185185185
Lasius 19 376 20 0.990740740740741 0.00925925925925926 0 0
Lasius 19 38 20 1 0 0 0
Lasius 19 387 40 0.990740740740741 0.00925925925925926 0 0
Lasius 19 390 20 1 0 0 0
Lasius 19 398 140 0 0.407407407407407 0.166666666666667 0.425925925925926
Lasius 19 4 20 0.990740740740741 0.00925925925925926 0 0
Lasius 19 40 40 1 0 0 0
Lasius 19 400 100 0 0.0277777777777778 0.240740740740741 0.731481481481482
Lasius 19 43 20 0.990740740740741 0.00925925925925926 0 0
Lasius 19 458 80 0 0.0648148148148148 0.416666666666667 0.518518518518518
Lasius 19 462 20 1 0 0 0
Lasius 19 475 20 0.990740740740741 0.00925925925925926 0 0
Lasius 19 482 160 0 0.157407407407407 0.12037037037037 0.722222222222222
Lasius 19 492 160 0 0.0925925925925926 0.185185185185185 0.722222222222222
Lasius 19 502 100 0 0.0277777777777778 0.12962962962963 0.842592592592593
Lasius 19 507 20 0 0.444444444444444 0.305555555555556 0.25
Lasius 19 51 100 0 0.0833333333333333 0.222222222222222 0.694444444444444
Lasius 19 53 100 0 0.0648148148148148 0.166666666666667 0.768518518518518
Lasius 19 530 20 1 0 0 0
Lasius 19 540 20 1 0 0 0
Lasius 19 55 100 0 0.157407407407407 0.12037037037037 0.722222222222222
Lasius 19 552 160 0 0.240740740740741 0.518518518518518 0.240740740740741
Lasius 19 556 100 0.87037037037037 0.111111111111111 0.0185185185185185 0
Lasius 19 576 60 0.990740740740741 0.00925925925925926 0 0
Lasius 19 60 80 0 0.407407407407407 0.157407407407407 0.435185185185185
Lasius 19 604 20 1 0 0 0
Lasius 19 614 140 0 0.037037037037037 0.398148148148148 0.564814814814815
Lasius 19 62 120 0.0648148148148148 0.407407407407407 0.425925925925926 0.101851851851852
Lasius 19 620 80 0.37037037037037 0.111111111111111 0.462962962962963 0.0555555555555556
Lasius 19 621 160 0 0.0277777777777778 0.231481481481481 0.740740740740741
Lasius 19 638 40 0.990740740740741 0.00925925925925926 0 0
Lasius 19 646 40 0.990740740740741 0.00925925925925926 0 0
Lasius 19 647 120 0 0.0740740740740741 0.583333333333333 0.342592592592593
Lasius 19 650 20 0.990740740740741 0.00925925925925926 0 0
Lasius 19 673 100 0 0.0648148148148148 0.416666666666667 0.518518518518518
Lasius 19 7 160 0 0.00925925925925926 0.222222222222222 0.768518518518518
Lasius 19 70 100 0.861111111111111 0.00925925925925926 0.12962962962963 0
Lasius 19 71 60 0 0.0462962962962963 0.259259259259259 0.694444444444444
Lasius 19 72 80 0.731481481481482 0.0277777777777778 0.240740740740741 0
Lasius 19 73 20 0.990740740740741 0.00925925925925926 0 0
Lasius 19 80 20 1 0 0 0
Lasius 19 82 160 0 0.00925925925925926 0.277777777777778 0.712962962962963
Lasius 19 838 100 0 0.166666666666667 0.12037037037037 0.712962962962963
Lasius 19 85 20 1 0 0 0
Lasius 19 929 160 0.990740740740741 0.00925925925925926 0 0
Lasius 19 954 100 0 0.222222222222222 0.481481481481481 0.296296296296296
Lasius 19 96 80 0.0833333333333333 0.231481481481481 0.509259259259259 0.175925925925926
Lasius 20 100 100 0.945454545454545 0.0545454545454545 0 0
Lasius 20 105 20 0.981818181818182 0.0181818181818182 0 0
Lasius 20 111 160 0 0 0 1
Lasius 20 113 60 0 0.0181818181818182 0.0363636363636364 0.945454545454545
Lasius 20 117 80 0 0.0545454545454545 0 0.945454545454545
Lasius 20 124 60 0.927272727272727 0.0727272727272727 0 0
Lasius 20 135 160 0 0 0.0181818181818182 0.981818181818182
Lasius 20 137 80 0 0 0 1
Lasius 20 139 40 0.727272727272727 0.0545454545454545 0.218181818181818 0
Lasius 20 142 100 0 0 0 1
Lasius 20 144 20 0 0.0181818181818182 0.0363636363636364 0.945454545454545
Lasius 20 147 100 0.945454545454545 0.0545454545454545 0 0
Lasius 20 158 20 0.981818181818182 0.0181818181818182 0 0
Lasius 20 169 160 0 0.0181818181818182 0.0181818181818182 0.963636363636364
Lasius 20 17 60 0.945454545454545 0.0545454545454545 0 0
Lasius 20 170 80 0 0.0384615384615385 0.307692307692308 0.653846153846154
Lasius 20 172 20 0.709090909090909 0.0545454545454545 0.236363636363636 0
Lasius 20 173 100 0 0 0.0363636363636364 0.963636363636364
Lasius 20 175 160 0 0.0909090909090909 0.636363636363636 0.272727272727273
Lasius 20 176 100 0 0.0181818181818182 0.0363636363636364 0.945454545454545
Lasius 20 178 160 0 0.0545454545454545 0 0.945454545454545
Lasius 20 186 20 1 0 0 0
Lasius 20 19 60 0 0.0545454545454545 0 0.945454545454545
Lasius 20 192 100 0 0 0 1
Lasius 20 194 80 0 0 0.0181818181818182 0.981818181818182
Lasius 20 2 100 0 0 0 1
Lasius 20 210 20 0.945454545454545 0.0545454545454545 0 0
Lasius 20 212 60 0.6 0.127272727272727 0.272727272727273 0
Lasius 20 215 160 0 0 0 1
Lasius 20 217 80 0 0.0545454545454545 0 0.945454545454545
Lasius 20 221 160 0 0.0181818181818182 0.0363636363636364 0.945454545454545
Lasius 20 24 160 0 0.0545454545454545 0 0.945454545454545
Lasius 20 242 20 0.963636363636364 0.0363636363636364 0 0
Lasius 20 250 40 0 0 0.0181818181818182 0.981818181818182
Lasius 20 260 160 0 0.0545454545454545 0 0.945454545454545
Lasius 20 27 160 0 0.0545454545454545 0 0.945454545454545
Lasius 20 298 20 0 0 0.0181818181818182 0.981818181818182
Lasius 20 320 60 0 0.0363636363636364 0.0181818181818182 0.945454545454545
Lasius 20 334 80 0.945454545454545 0.0545454545454545 0 0
Lasius 20 342 100 0 0.0181818181818182 0.0181818181818182 0.963636363636364
Lasius 20 347 60 0.113207547169811 0.169811320754717 0.660377358490566 0.0566037735849057
Lasius 20 356 20 0.872727272727273 0.0545454545454545 0.0181818181818182 0.0545454545454545
Lasius 20 387 20 1 0 0 0
Lasius 20 395 20 0.981818181818182 0.0181818181818182 0 0
Lasius 20 397 20 0.963636363636364 0.0363636363636364 0 0
Lasius 20 433 40 0 0 0.0181818181818182 0.981818181818182
Lasius 20 437 60 0.781818181818182 0.145454545454545 0.0727272727272727 0
Lasius 20 50 20 0 0.0181818181818182 0.0363636363636364 0.945454545454545
Lasius 20 501 60 0 0.0545454545454545 0 0.945454545454545
Lasius 20 507 60 0 0.0363636363636364 0.0181818181818182 0.945454545454545
Lasius 20 509 60 0 0 0 1
Lasius 20 52 80 0.945454545454545 0.0545454545454545 0 0
Lasius 20 527 20 1 0 0 0
Lasius 20 530 60 0 0.0545454545454545 0 0.945454545454545
Lasius 20 538 20 0.618181818181818 0.0727272727272727 0.309090909090909 0
Lasius 20 54 160 0 0 0.0181818181818182 0.981818181818182
Lasius 20 549 80 0 0 0.0181818181818182 0.981818181818182
Lasius 20 55 40 0 0.0363636363636364 0.0181818181818182 0.945454545454545
Lasius 20 552 20 1 0 0 0
Lasius 20 59 20 0.945454545454545 0.0545454545454545 0 0
Lasius 20 599 120 0.945454545454545 0.0545454545454545 0 0
Lasius 20 6 120 0 0 0.0181818181818182 0.981818181818182
Lasius 20 600 20 0.618181818181818 0.181818181818182 0.2 0
Lasius 20 604 160 0 0 0 1
Lasius 20 62 60 0 0 0.0909090909090909 0.909090909090909
Lasius 20 64 80 0 0.0545454545454545 0 0.945454545454545
Lasius 20 650 60 0 0.0363636363636364 0.0181818181818182 0.945454545454545
Lasius 20 66 140 0 0 0 1
Lasius 20 663 160 0 0 0 1
Lasius 20 673 20 0.890909090909091 0.0363636363636364 0.0727272727272727 0
Lasius 20 68 20 0.945454545454545 0.0545454545454545 0 0
Lasius 20 740 20 0 0.0181818181818182 0 0.981818181818182
Lasius 20 76 20 0.6 0.0363636363636364 0.363636363636364 0
Lasius 20 80 20 0.981818181818182 0.0181818181818182 0 0
Lasius 20 82 20 1 0 0 0
Lasius 20 838 160 0 0.0545454545454545 0 0.945454545454545
Lasius 20 96 60 0.963636363636364 0.0363636363636364 0 0
Lasius 20 99 160 0 0 0 1
Lasius 21 0 20 0.997067448680352 0.00293255131964809 0 0
Lasius 21 100 20 0.108504398826979 0.574780058651026 0.266862170087977 0.0498533724340176
Lasius 21 111 80 0.140762463343109 0.741935483870968 0.0850439882697947 0.032258064516129
Lasius 21 112 60 0.00586510263929619 0.0146627565982405 0.662756598240469 0.316715542521994
Lasius 21 12 20 0.932551319648094 0.0527859237536657 0.0146627565982405 0
Lasius 21 120 20 0.994134897360704 0.00586510263929619 0 0
Lasius 21 127 60 0.263929618768328 0.580645161290323 0.155425219941349 0
Lasius 21 13 60 0.0175953079178886 0.0146627565982405 0.671554252199413 0.296187683284457
Lasius 21 135 60 0.219941348973607 0.609970674486804 0.167155425219941 0.00293255131964809
Lasius 21 14 100 0.093841642228739 0.539589442815249 0.0821114369501466 0.284457478005865
Lasius 21 140 60 0.272727272727273 0.586510263929619 0.140762463343109 0
Lasius 21 149 20 0.879765395894428 0 0.120234604105572 0
Lasius 21 15 20 0.891495601173021 0.0879765395894428 0.0205278592375367 0
Lasius 21 159 100 0.252199413489736 0.589442815249267 0.158357771260997 0
Lasius 21 172 120 0.0850439882697947 0.3841642228739 0.0762463343108504 0.454545454545455
Lasius 21 176 40 0.0117302052785924 0.475073313782991 0.0821114369501466 0.43108504398827
Lasius 21 178 60 0.24633431085044 0.577712609970675 0.175953079178886 0
Lasius 21 198 80 0.126099706744868 0.00293255131964809 0.73900293255132 0.131964809384164
Lasius 21 206 60 0 0.00586510263929619 0.193548387096774 0.80058651026393
Lasius 21 207 60 0 0.0117302052785924 0.299120234604106 0.689149560117302
Lasius 21 209 80 0.00586510263929619 0.750733137829912 0.181818181818182 0.06158357771261
Lasius 21 215 40 0.627565982404692 0.316715542521994 0.0527859237536657 0.00293255131964809
Lasius 21 217 100 0 0.0997067448680352 0.0146627565982405 0.885630498533724
Lasius 21 218 80 0.032258064516129 0 0.656891495601173 0.310850439882698
Lasius 21 23 60 0.0235294117647059 0.0352941176470588 0.85 0.0911764705882353
Lasius 21 232 40 0.912023460410557 0.0674486803519062 0.0205278592375367 0
Lasius 21 243 40 0.879765395894428 0 0.120234604105572 0
Lasius 21 255 60 0.81524926686217 0.0175953079178886 0.167155425219941 0
Lasius 21 256 160 0 0.105571847507331 0.0175953079178886 0.87683284457478
Lasius 21 261 60 0 0 0.451612903225806 0.548387096774194
Lasius 21 264 40 0.00586510263929619 0.0469208211143695 0.81524926686217 0.131964809384164
Lasius 21 268 40 0.86217008797654 0 0.13782991202346 0
Lasius 21 27 20 0.997067448680352 0 0.00293255131964809 0
Lasius 21 29 20 0.680351906158358 0.00293255131964809 0.26099706744868 0.0557184750733138
Lasius 21 313 80 0.252199413489736 0.586510263929619 0.161290322580645 0
Lasius 21 324 40 0.0146627565982405 0.75366568914956 0.181818181818182 0.0498533724340176
Lasius 21 326 60 0.0439882697947214 0.747800586510264 0.193548387096774 0.0146627565982405
Lasius 21 332 60 0 0.0967741935483871 0.0146627565982405 0.888563049853372
Lasius 21 334 40 0.0117302052785924 0.0234604105571848 0.730205278592375 0.234604105571848
Lasius 21 342 20 0.991202346041056 0.00586510263929619 0.00293255131964809 0
Lasius 21 347 100 0 0.0234604105571848 0.592375366568915 0.3841642228739
Lasius 21 356 100 0.343108504398827 0.533724340175953 0.12316715542522 0
Lasius 21 380 20 0.929618768328446 0.0527859237536657 0.0175953079178886 0
Lasius 21 391 40 0.152492668621701 0.674486803519062 0.0967741935483871 0.0762463343108504
Lasius 21 394 100 0.173020527859238 0.662756598240469 0.164222873900293 0
Lasius 21 397 40 0 0.0117302052785924 0.0586510263929619 0.929618768328446
Lasius 21 398 20 0.929618768328446 0.0527859237536657 0.0175953079178886 0
Lasius 21 437 160 0 0.102639296187683 0.0205278592375367 0.87683284457478
Lasius 21 44 80 0 0.360703812316716 0.0997067448680352 0.539589442815249
Lasius 21 48 120 0.686217008797654 0.258064516129032 0.0557184750733138 0
Lasius 21 501 40 0.929618768328446 0.0527859237536657 0.0175953079178886 0
Lasius 21 507 100 0.0146627565982405 0.750733137829912 0.187683284457478 0.0469208211143695
Lasius 21 509 20 0.897360703812317 0.0791788856304985 0.0234604105571848 0
Lasius 21 51 80 0.00879765395894428 0.0234604105571848 0.762463343108504 0.205278592375367
Lasius 21 52 40 0 0.00293255131964809 0.00293255131964809 0.994134897360704
Lasius 21 527 40 0.680351906158358 0 0.319648093841642 0
Lasius 21 534 20 0.873900293255132 0 0.126099706744868 0
Lasius 21 552 60 0.0410557184750733 0 0.727272727272727 0.231671554252199
Lasius 21 560 40 0 0.0146627565982405 0.510263929618768 0.475073313782991
Lasius 21 575 60 0.149560117302053 0.00293255131964809 0.718475073313783 0.129032258064516
Lasius 21 592 60 0 0.697947214076246 0.181818181818182 0.120234604105572
Lasius 21 60 60 0.032258064516129 0 0.656891495601173 0.310850439882698
Lasius 21 607 20 0.926686217008798 0.0557184750733138 0.0175953079178886 0
Lasius 21 621 20 0.697947214076246 0.255131964809384 0.0469208211143695 0
Lasius 21 635 20 0 0.00294985250737463 0.0501474926253687 0.946902654867257
Lasius 21 646 120 0 0.0293255131964809 0.542521994134897 0.428152492668622
Lasius 21 647 40 0.00293255131964809 0.410557184750733 0.560117302052786 0.0263929618768328
Lasius 21 650 40 0.252199413489736 0.586510263929619 0.161290322580645 0
Lasius 21 66 60 0.0645161290322581 0.750733137829912 0.161290322580645 0.0234604105571848
Lasius 21 7 20 0.847507331378299 0.12316715542522 0.0293255131964809 0
Lasius 21 70 20 0.360703812316716 0.519061583577713 0.120234604105572 0
Lasius 21 740 160 0.478005865102639 0.419354838709677 0.102639296187683 0
Lasius 21 82 60 0 0.75 0.188235294117647 0.0617647058823529
Lasius 21 838 60 0 0.0293255131964809 0.545454545454545 0.425219941348974
Lasius 21 91 100 0 0.105571847507331 0.0234604105571848 0.870967741935484
Lasius 21 954 100 0.519061583577713 0.387096774193548 0.093841642228739 0
Lasius 22 1 20 0 0.421686746987952 0.44578313253012 0.132530120481928
Lasius 22 102 120 0 0.0963855421686747 0.108433734939759 0.795180722891566
Lasius 22 112 20 0.542168674698795 0 0.457831325301205 0
Lasius 22 12 40 0.674698795180723 0.228915662650602 0.0963855421686747 0
Lasius 22 120 80 0.0481927710843374 0.674698795180723 0.27710843373494 0
Lasius 22 126 100 0 0.385542168674699 0.44578313253012 0.168674698795181
Lasius 22 127 120 0 0.0602409638554217 0.0120481927710843 0.927710843373494
Lasius 22 131 20 0.457831325301205 0.313253012048193 0.228915662650602 0
Lasius 22 14 20 0.265060240963855 0.506024096385542 0.228915662650602 0
Lasius 22 140 40 0.27710843373494 0.493975903614458 0.228915662650602 0
Lasius 22 15 40 0.698795180722892 0.216867469879518 0.0843373493975904 0
Lasius 22 156 40 0.542168674698795 0 0.457831325301205 0
Lasius 22 158 20 1 0 0 0
Lasius 22 174 40 0 0.421686746987952 0.433734939759036 0.144578313253012
Lasius 22 202 40 0.108433734939759 0 0.759036144578313 0.132530120481928
Lasius 22 206 40 0.402439024390244 0 0.536585365853659 0.0609756097560976
Lasius 22 219 20 0.819277108433735 0 0.180722891566265 0
Lasius 22 220 80 0.337349397590361 0.457831325301205 0.204819277108434 0
Lasius 22 226 40 0 0.156626506024096 0.168674698795181 0.674698795180723
Lasius 22 237 20 0.518072289156627 0 0.481927710843373 0
Lasius 22 238 80 0 0.421686746987952 0.44578313253012 0.132530120481928
Lasius 22 242 20 0.807228915662651 0.156626506024096 0.036144578313253 0
Lasius 22 243 20 0.542168674698795 0 0.457831325301205 0
Lasius 22 244 40 0 0.156626506024096 0.192771084337349 0.650602409638554
Lasius 22 245 160 0 0.0963855421686747 0.108433734939759 0.795180722891566
Lasius 22 255 100 0 0.373493975903614 0.409638554216867 0.216867469879518
Lasius 22 257 120 0.674698795180723 0.228915662650602 0.0963855421686747 0
Lasius 22 261 100 0 0.168674698795181 0.204819277108434 0.626506024096386
Lasius 22 265 120 0 0.156626506024096 0.168674698795181 0.674698795180723
Lasius 22 29 100 0 0.265060240963855 0.27710843373494 0.457831325301205
Lasius 22 299 120 0.662650602409639 0.240963855421687 0.0963855421686747 0
Lasius 22 301 20 0 0 0.493975903614458 0.506024096385542
Lasius 22 305 20 0 0.289156626506024 0.301204819277108 0.409638554216867
Lasius 22 308 120 0 0.349397590361446 0.397590361445783 0.253012048192771
Lasius 22 32 100 0 0.156626506024096 0.192771084337349 0.650602409638554
Lasius 22 326 40 0.518072289156627 0 0.481927710843373 0
Lasius 22 329 40 0 0 0.0120481927710843 0.987951807228916
Lasius 22 331 100 0.698795180722892 0.204819277108434 0.0963855421686747 0
Lasius 22 353 40 0.542168674698795 0 0.457831325301205 0
Lasius 22 376 40 0.337349397590361 0.457831325301205 0.204819277108434 0
Lasius 22 38 100 0.698795180722892 0.216867469879518 0.0843373493975904 0
Lasius 22 391 80 0 0.156626506024096 0.192771084337349 0.650602409638554
Lasius 22 394 40 0 0.156626506024096 0.192771084337349 0.650602409638554
Lasius 22 40 160 0 0.0843373493975904 0.0843373493975904 0.831325301204819
Lasius 22 400 20 0.963855421686747 0.0120481927710843 0.0240963855421687 0
Lasius 22 458 20 0.975903614457831 0 0.0240963855421687 0
Lasius 22 462 20 0.55421686746988 0.301204819277108 0.144578313253012 0
Lasius 22 475 40 0.168674698795181 0 0.530120481927711 0.301204819277108
Lasius 22 476 20 0.289156626506024 0.506024096385542 0.204819277108434 0
Lasius 22 482 100 0.0120481927710843 0.44578313253012 0.542168674698795 0
Lasius 22 518 20 0.939759036144578 0.0120481927710843 0.0481927710843374 0
Lasius 22 53 120 0 0 0.0120481927710843 0.987951807228916
Lasius 22 564 20 0.674698795180723 0 0.325301204819277 0
Lasius 22 575 40 0.337349397590361 0.457831325301205 0.204819277108434 0
Lasius 22 592 20 0 0 0 1
Lasius 22 593 120 0.0843373493975904 0.650602409638554 0.265060240963855 0
Lasius 22 607 20 0 0.108433734939759 0.144578313253012 0.746987951807229
Lasius 22 620 120 0 0.578313253012048 0.373493975903614 0.0481927710843374
Lasius 22 621 40 0.0120481927710843 0 0.493975903614458 0.493975903614458
Lasius 22 635 80 0 0.626506024096386 0.265060240963855 0.108433734939759
Lasius 22 638 40 0.939759036144578 0.0120481927710843 0.0481927710843374 0
Lasius 22 646 40 0 0.0120481927710843 0.0120481927710843 0.975903614457831
Lasius 22 65 20 1 0 0 0
Lasius 22 7 120 0.036144578313253 0.27710843373494 0.108433734939759 0.578313253012048
Lasius 22 70 40 0 0.192771084337349 0.228915662650602 0.578313253012048
Lasius 22 71 40 0.265060240963855 0.506024096385542 0.228915662650602 0
Lasius 22 72 20 0.927710843373494 0.0481927710843374 0.0240963855421687 0
Lasius 22 73 120 0 0.036144578313253 0.036144578313253 0.927710843373494
Lasius 22 81 120 0.240963855421687 0.530120481927711 0.228915662650602 0
Lasius 22 91 20 0.951807228915663 0.0240963855421687 0.0240963855421687 0
Lasius 22 98 120 0 0.240963855421687 0.27710843373494 0.481927710843373
