# Supplementary material for: Two simple movement mechanisms for spatial division of labour in social insects
Source: Nat Commun. 2022 Nov 15;13:6985. doi: 10.1038/s41467-022-34706-7 (PMC9666475; doi:10.1038/s41467-022-34706-7)
Supplement: Supplementary file 5 — Source Data [file 41467_2022_34706_MOESM5_ESM.zip › source_data/Figure_2/Task_profiles,Apis.csv]

First_component Second_component Nursiness Periphness Foragness
3.06196533358246 -8.64278110892303 1 0 0
-3.74649299660401 -6.84936257431772 1 0 0
-14.2144029930835 -9.7733150856688 1 0 0
1.4133550876559 -9.61320723165266 1 0 0
-5.64230413135684 -14.3365762764979 1 0 0
5.0846131269978 -3.50908449730631 0.996978851963746 0.00302114803625378 0
-4.51751617192623 -1.68520604998485 0.00453172205438067 0.00302114803625378 0.992447129909366
-2.08802813128807 -2.19108235880439 0.00453172205438067 0.00302114803625378 0.992447129909366
-0.971734607902155 0.12284783223086 0.00453172205438067 0.00302114803625378 0.992447129909366
-2.44261926308776 -1.30927528349641 1 0 0
4.8664702310756 -10.0357983717947 1 0 0
2.51181217445308 -3.20858166381673 1 0 0
-5.70924445142885 -8.0045651493813 1 0 0
1.50652984003499 -15.4510063724881 0.716012084592145 0.283987915407855 0
-1.97053454488322 -3.28157740246631 0.250755287009063 0.749244712990937 0
11.7763699466723 20.2884864870431 0.00453172205438067 0.00302114803625378 0.992447129909366
5.36359941955524 -2.1775758285266 0.00453172205438067 0.00302114803625378 0.992447129909366
-5.94692203480538 -3.99171798175648 1 0 0
3.87120268481971 -11.4389853844217 1 0 0
-0.717112588607766 -16.5628815108324 0 1 0
11.759870980451 20.272646003725 0.00453172205438067 0.00302114803625378 0.992447129909366
5.5913048747017 -0.279321369370149 0 1 0
7.49819560214 -4.8987019250184 0.00302114803625378 0.996978851963746 0
-8.58778289742964 -5.33298506708446 1 0 0
8.9994306766648 11.8744296116801 0 1 0
4.81497277298348 14.6804693706652 0.00453172205438067 0.00302114803625378 0.992447129909366
-15.6538525598857 -8.67954899786547 1 0 0
12.2816563512597 -1.99196200190248 0 1 0
-9.61518326910388 -9.92057105529112 1 0 0
-11.5091431396797 -11.5830533548964 1 0 0
-7.93648001741158 -13.0340707323473 1 0 0
-12.9963729810271 -2.40437351410465 1 0 0
-11.7217267942361 -8.03981209980103 1 0 0
14.5681576252845 19.8938944953102 0.00453172205438067 0.00302114803625378 0.992447129909366
1.32790960312011 -14.9672213116933 1 0 0
4.08586588886476 -2.10207981142998 1 0 0
10.958641240224 15.0538832808878 0.00453172205438067 0.00302114803625378 0.992447129909366
12.5604692524733 21.9706057685775 0.00453172205438067 0.00302114803625378 0.992447129909366
10.864368137087 -2.99193459352393 0 1 0
-2.34934852594327 0.668679705597414 0.00453172205438067 0.00302114803625378 0.992447129909366
-1.14029741614213 -0.809510490807039 0.00302114803625378 0.996978851963746 0
9.19885776654078 -1.84425481169603 0 1 0
-2.81522319235187 2.06197567465443 1 0 0
-2.06855441146067 -15.522914144367 0.995468277945619 0.00453172205438067 0
9.86154166654477 10.9243873228953 0.00453172205438067 0.00302114803625378 0.992447129909366
7.58081081655295 9.23207586955027 0 1 0
4.17397211685688 6.54152286292628 0.00302114803625378 0.996978851963746 0
3.95992294075082 -3.36861650002176 1 0 0
-3.13113971527098 5.28494149076311 1 0 0
1.58040714680659 -11.5814709077842 0.00755287009063444 0.992447129909366 0
2.26984388874738 9.13471098909618 0.00302114803625378 0.996978851963746 0
7.33529735387789 -6.77104691995977 1 0 0
-8.34773044771991 -3.46770146057455 1 0 0
-3.81010410394281 -13.6854093431391 1 0 0
5.56446581844441 -7.36999949983579 0.995468277945619 0.00453172205438067 0
-4.54636139992308 2.26939222118313 1 0 0
-14.8929289198244 -8.27008428413524 1 0 0
-16.3393337424142 -8.370944827857 1 0 0
-16.0451303749611 -8.96082376821948 1 0 0
0.438411592860744 -13.8072249303968 0 1 0
-10.994686661103 -11.1444215827141 1 0 0
-13.9330847531796 -9.91378653596238 1 0 0
0.348046549646716 3.91188028020508 0.00302114803625378 0.996978851963746 0
-6.20591311364846 -2.46584615757645 1 0 0
12.5862797856404 21.9582879412201 0.00453172205438067 0.00302114803625378 0.992447129909366
-10.1503561549117 -2.98651908154006 0.00453172205438067 0.00302114803625378 0.992447129909366
-16.4805161598973 -7.98086213924694 1 0 0
-8.71809420176564 -6.83836421104193 1 0 0
-14.974344609431 -9.40882333257938 1 0 0
12.1734254644936 -2.47803504254477 1 0 0
10.8845318597125 0.466143949748353 0.56797583081571 0.43202416918429 0
10.4626707620843 7.4872756211979 0 1 0
9.86279141369884 0.603642942634408 0.910876132930514 0.0891238670694864 0
-6.50230166626985 -9.4314523890446 1 0 0
8.80778707579342 2.56741299823825 1 0 0
11.7968049258611 19.3669097760977 0.00453172205438067 0.00302114803625378 0.992447129909366
12.3299260970331 20.8379799271482 0.00453172205438067 0.00302114803625378 0.992447129909366
6.55047846883611 1.12105939258819 0 1 0
16.0380411890467 17.6325924852446 0.00453172205438067 0.00302114803625378 0.992447129909366
3.71246547592792 4.17555446396946 0 1 0
-7.34944729201903 -13.1386161577786 1 0 0
-16.6741151866301 -7.96072419809086 1 0 0
-15.7783081464005 -9.3367704346706 1 0 0
10.000253647669 2.46136719363324 0 1 0
1.28886531504995 -4.41950360185505 1 0 0
3.67670689418158 -0.932051221399008 0.708459214501511 0.291540785498489 0
14.2535393481516 15.6982155868912 0.00453172205438067 0.00302114803625378 0.992447129909366
0.288121962580552 6.3391678631698 0 1 0
4.10709088206476 8.66801826094069 1 0 0
-7.46612523677121 -6.59444647418647 1 0 0
11.9521497324135 -2.47403596491176 0.995468277945619 0.00453172205438067 0
0.771321818875225 -5.62443228584677 0.995468277945619 0.00453172205438067 0
10.5482699335532 19.8815387024334 0.00453172205438067 0.00302114803625378 0.992447129909366
3.55271590548375 -14.1934366348016 0.995468277945619 0.00453172205438067 0
-0.473354295289447 -2.49522152481697 0.995468277945619 0.00453172205438067 0
3.43744387037896 -0.786020422419898 1 0 0
4.32283754446658 0.0596464262197424 0.995468277945619 0.00453172205438067 0
-4.04635687726244 -0.0283383032408443 1 0 0
3.7045471037406 -1.79915269361306 1 0 0
-13.314541033507 -1.76509954571871 0.00302114803625378 0.996978851963746 0
-1.6249330050539 0.494769837629615 0 1 0
-0.351791358540342 -2.72989508740215 0.0347432024169184 0.965256797583082 0
5.42591613415546 7.50102567728285 0.00453172205438067 0.00302114803625378 0.992447129909366
3.52859567408477 -10.9465621224703 0.998489425981873 0.00151057401812689 0
3.03429999574798 -11.138189481621 1 0 0
-2.8494093029994 -2.47257947025551 1 0 0
12.5872705247254 21.6141216988341 0.00453172205438067 0.00302114803625378 0.992447129909366
14.7146759756433 19.332372542395 0.00453172205438067 0.00302114803625378 0.992447129909366
1.18158332955776 9.34315797060067 0.00453172205438067 0.00302114803625378 0.992447129909366
9.90485531065223 -7.2583766819275 0.974320241691843 0.00755287009063444 0.0181268882175227
12.3456632773888 21.5552918768114 0.00453172205438067 0.00302114803625378 0.992447129909366
11.9360412234868 20.4150038253394 0.00453172205438067 0.00302114803625378 0.992447129909366
1.83423603626581 -10.0579622617945 0.00755287009063444 0 0.992447129909366
12.6140701863311 21.8262430239074 0.00453172205438067 0.00302114803625378 0.992447129909366
12.2599184221987 21.3882612826455 0.00453172205438067 0.00302114803625378 0.992447129909366
6.6258991416635 -6.28477534204596 0.00302114803625378 0.996978851963746 0
12.568241062457 21.2472921176097 0.00453172205438067 0.00302114803625378 0.992447129909366
-0.483389847233358 -16.4674001376504 0.00302114803625378 0.996978851963746 0
-0.237195044922966 -1.4651239504634 1 0 0
11.9828620126408 19.7610530188305 0.00453172205438067 0.00302114803625378 0.992447129909366
-6.31748569780191 -1.98868560478903 1 0 0
-3.37330551229045 -17.2030855541636 0.995468277945619 0.00453172205438067 0
4.40449723232092 -7.99438030605934 1 0 0
10.0077520620086 -6.65148182655526 1 0 0
-0.884138117465954 -13.9336804578187 0.995468277945619 0.00453172205438067 0
0.532286297421325 -6.2507673898784 0.995468277945619 0.00453172205438067 0
-14.8648543889829 -6.89958617468051 1 0 0
-2.75456284823135 -2.97724090938029 1 0 0
7.52426972274882 17.079955711034 0.00453172205438067 0.00302114803625378 0.992447129909366
9.47050771678932 -5.48690364112986 0 1 0
-6.66339022039375 -4.44936485282002 1 0 0
7.98240066622942 13.8147930840439 0.00302114803625378 0.996978851963746 0
15.2773911346638 17.1545660968932 0.00453172205438067 0.00302114803625378 0.992447129909366
3.74313266080447 13.1691705479977 0 0.596676737160121 0.403323262839879
7.62813161695828 8.99267098529144 0.0362537764350453 0.963746223564955 0
5.03377607947104 5.02507434322369 0.00151057401812689 0.998489425981873 0
-6.87322400546597 0.745324921427372 1 0 0
11.8181232969131 5.11117687958693 0.00453172205438067 0.00302114803625378 0.992447129909366
1.09808127129558 -15.1078249399375 1 0 0
1.61686512332369 -14.1391732963607 0.678247734138973 0.321752265861027 0
-4.22912311355692 2.50370543875386 0.00755287009063444 0 0.992447129909366
7.24190247505039 11.7625964232073 0.00453172205438067 0.00302114803625378 0.992447129909366
2.72891193560114 12.9303124510594 0.00453172205438067 0.00302114803625378 0.992447129909366
7.83985641492957 17.7446305785989 0.00453172205438067 0.00302114803625378 0.992447129909366
12.4656179900354 22.0106125599679 0.00453172205438067 0.00302114803625378 0.992447129909366
14.8576001183011 15.3975541577311 0.00453172205438067 0.00302114803625378 0.992447129909366
10.7750252091855 18.2592784526864 0.00453172205438067 0.00302114803625378 0.992447129909366
3.7296437590035 3.57712438517493 0.00302114803625378 0.996978851963746 0
8.30875901435669 5.50037363708988 0 1 0
1.04790125578805 -13.9366260546396 0.995468277945619 0.00453172205438067 0
-5.46032347091204 -14.8883307538917 1 0 0
2.38204492541313 3.74549832064003 1 0 0
1.54320711507279 3.96380910577398 0.00302114803625378 0.996978851963746 0
4.45797210482581 -2.69847589907935 0.00302114803625378 0.996978851963746 0
-4.97730540021705 -1.05372484229791 1 0 0
1.68951835912396 10.6468039657691 0 1 0
11.6044836994087 -3.24091098004403 0 1 0
-12.8584417140723 -7.51974789150694 1 0 0
8.16595539182426 -8.75663138657808 0.00453172205438067 0.00302114803625378 0.992447129909366
-8.81708725288166 -9.94231321625606 1 0 0
10.578643667736 13.9043979722238 0.00453172205438067 0.00302114803625378 0.992447129909366
1.0730696661169 -11.3021242441149 1 0 0
4.93083686534677 12.6302125433948 0.00453172205438067 0.00302114803625378 0.992447129909366
8.69469875388706 -7.39861242045671 0.00302114803625378 0.996978851963746 0
0.77601971054524 -14.7593205415915 0.00302114803625378 0.996978851963746 0
-16.7453460560564 -7.90371515981327 1 0 0
12.4585565986365 21.8116753405057 0.00453172205438067 0.00302114803625378 0.992447129909366
1.74123230282846 11.1797403568581 1 0 0
7.6160814161102 -9.06752116628302 0.00302114803625378 0.996978851963746 0
-14.3630944714379 -4.02746050648342 1 0 0
2.63193952646114 -1.079931635152 1 0 0
-5.89490442697217 2.94908990806882 1 0 0
7.68699408136688 2.90266755516695 0 0.900302114803625 0.0996978851963746
-10.0689311242143 -13.9099095887379 1 0 0
-12.3853094173772 -6.73211748001835 1 0 0
-6.73908160453166 -13.1626726348088 1 0 0
1.25700488393565 -6.71385137269972 1 0 0
-9.930062881067 -9.64200851261629 1 0 0
-2.73966180556157 -12.9752658567481 1 0 0
-10.0016080486158 -14.6553658960404 1 0 0
-15.8285583112997 -8.55911392217365 1 0 0
-12.1007476091206 -2.73932009044659 1 0 0
7.36002134711355 8.46131978702927 0.00453172205438067 0.00302114803625378 0.992447129909366
-6.90116759760164 -1.10852090529602 1 0 0
-14.3126356327216 -8.08592545606751 1 0 0
-10.8374518930989 -8.91445043051496 1 0 0
-16.5444047346832 -7.1692849282734 1 0 0
-14.9770266131282 -5.13942106663647 1 0 0
-12.1170919785428 -10.0392461673626 1 0 0
-12.4925570903543 -8.45930534938297 1 0 0
-15.4717748261866 -9.10780410043685 1 0 0
0.12429650673638 0.955537893869732 0 1 0
-8.75090894041937 -15.7586819479824 1 0 0
-7.3015703693517 -15.5997788366286 1 0 0
12.4884092939456 22.0688229411032 0.00453172205438067 0.00302114803625378 0.992447129909366
-12.2477218765278 -6.27919143569136 1 0 0
10.3993887265942 18.2737454673727 0.00453172205438067 0.00302114803625378 0.992447129909366
-12.129678941566 -9.40918290021355 1 0 0
-6.66603177647397 -0.946656154192527 1 0 0
-0.538965395682649 -14.5152635015759 0.00302114803625378 0.996978851963746 0
3.95663754612126 -14.0131864778901 0.995468277945619 0.00453172205438067 0
11.4004852184088 17.7281529638052 0.00453172205438067 0.00302114803625378 0.992447129909366
3.84905894094526 2.63549167844063 0.995468277945619 0.00453172205438067 0
8.34678023890882 2.78841157379871 0 1 0
-1.19533117656 3.78891652417332 0.00453172205438067 0.00302114803625378 0.992447129909366
7.95039876021365 -9.16796568712126 1 0 0
0.370385958866831 -14.0191085358792 0 1 0
7.51266691484269 11.2941780905079 0.00453172205438067 0.00302114803625378 0.992447129909366
-3.93387530672415 -8.05047394835681 1 0 0
1.94715070621747 -3.37522094269673 1 0 0
4.35836040716676 3.97381657204205 0 1 0
4.17406078322284 5.95928844036755 0.363001745200698 0.636998254799302 0
5.94818337758743 6.343548239492 0.663141993957704 0.336858006042296 0
3.56950290264248 -2.12849152317439 1 0 0
7.10277449368493 -9.01627684931962 1 0 0
-13.7586008316624 -7.66599290425881 1 0 0
1.83807874914958 -9.50987437083556 1 0 0
-3.28462931425054 -13.3338193872007 0.998489425981873 0.00151057401812689 0
-15.5294107425728 -7.26759459262794 1 0 0
9.18863590306494 -5.60660101743585 0 1 0
2.65628426663941 -9.79509703096398 1 0 0
2.73790123882549 -6.53089485891464 0.995468277945619 0.00453172205438067 0
1.55300355704195 2.5299430758357 1 0 0
2.23208907442298 3.51996743651628 0.00151057401812689 0.998489425981873 0
10.2432201211113 18.3192721871237 0.00453172205438067 0.00302114803625378 0.992447129909366
5.29309760049006 2.97523536706831 0.72809667673716 0.27190332326284 0
-1.86038973814479 -16.2488401085257 1 0 0
-3.72676456588764 -3.43471387013753 1 0 0
-1.47977831027856 -6.05043068705742 1 0 0
-4.76356849702106 5.37690695609446 1 0 0
6.91714685162897 10.6725123051565 0.00453172205438067 0.00302114803625378 0.992447129909366
1.84504647879446 8.17992315041978 0.00453172205438067 0.00302114803625378 0.992447129909366
12.5183466368874 21.494300214052 0.00453172205438067 0.00302114803625378 0.992447129909366
4.42867623692713 1.03085199537638 0.00453172205438067 0.00302114803625378 0.992447129909366
3.57266297277315 -10.6665660776004 0.00755287009063444 0 0.992447129909366
-4.09424901022836 -3.94159277612562 1 0 0
8.1676144534739 1.44245764949438 0.00302114803625378 0.996978851963746 0
13.5000009902683 -0.203417251541868 0 1 0
2.69349838760254 10.4828850687328 0 1 0
-10.2224145681173 -0.848586276692297 1 0 0
10.3814067932703 19.9761027709877 0 0.936555891238671 0.0634441087613293
-5.95689078012541 -7.45828393608948 1 0 0
9.21855687642308 -7.36092712797608 0 1 0
16.5050333113522 17.4802532821646 0.00453172205438067 0.00302114803625378 0.992447129909366
6.71815022427073 -7.11527477934382 0 1 0
3.84510068758696 -7.26556755332705 0.995468277945619 0.00453172205438067 0
7.49706156545536 -4.94562492560398 0 1 0
1.68556982555616 12.0106390737763 0 1 0
-2.26314508928453 3.24584053906883 0 1 0
-0.1033242132455 -0.590598232653464 1 0 0
-3.22125907788522 -8.07215315563163 1 0 0
3.98097806717716 6.85259995823709 0.995468277945619 0.00453172205438067 0
0.297349815851589 -12.9303122489752 1 0 0
6.19290683546189 -2.45355279821348 0 1 0
2.01178166814628 1.38849953736785 1 0 0
-13.2940726445145 -2.61280616952686 1 0 0
-9.10228133128643 -13.0146261903135 1 0 0
-15.987258517322 -8.55911886239013 1 0 0
12.4745287912199 22.0189402817228 0.00453172205438067 0.00302114803625378 0.992447129909366
-5.74674920994586 2.77126409126349 1 0 0
-15.5876088287299 -9.13472487849666 1 0 0
-10.6665387770041 -9.56445630680318 1 0 0
-16.1985919943582 -8.41197368391521 1 0 0
-6.89842524028436 -10.4457658024354 1 0 0
-15.6743842610078 -9.14860586449964 1 0 0
-16.0250604992284 -8.02439840213341 1 0 0
0.778689799465616 4.0362580639776 1 0 0
10.3596302191307 3.1263826228045 0 1 0
-3.3708095123683 -12.5899317268489 1 0 0
8.3197406720383 13.3210861634022 0.00453172205438067 0.00302114803625378 0.992447129909366
7.16191897762832 1.1433067295085 0 1 0
9.49766845572724 16.8032527516482 0.00453172205438067 0.00302114803625378 0.992447129909366
-7.59787369218127 -7.26434541234378 1 0 0
-15.2672043420989 -4.12312816058712 0.00453172205438067 0.00302114803625378 0.992447129909366
2.22630935764056 -11.2530286539291 1 0 0
-5.36589342968603 -7.13380527514278 1 0 0
-14.2243624631778 -7.44029018956486 1 0 0
3.19093605724708 -14.4425338309261 0.995468277945619 0.00453172205438067 0
13.0011090387005 -1.38519285951263 0.00302114803625378 0.996978851963746 0
11.0060772000522 13.169893805388 0.00453172205438067 0.00302114803625378 0.992447129909366
-4.64271185968299 -14.8724880230089 1 0 0
3.98037940889392 7.96765442598452 0.00453172205438067 0.00302114803625378 0.992447129909366
-2.29252409651511 -5.38649146665073 1 0 0
7.47167174002213 8.9477015064484 0 1 0
3.19700020974848 -12.6198371927655 0.00151057401812689 0.998489425981873 0
-2.1753374490893 2.10264757661855 0 1 0
5.9424848018059 -7.06426151049624 0.995468277945619 0.00453172205438067 0
6.06525431188833 -7.16895666971702 1 0 0
0.0929439921756733 -1.47737040876997 1 0 0
-4.14458061161592 5.25124899458154 1 0 0
10.8184403109603 20.502938425331 0.00453172205438067 0.00302114803625378 0.992447129909366
-1.22558381800545 -16.8291270918459 0.995468277945619 0.00453172205438067 0
5.52187008215907 8.34928449942477 0.00302114803625378 0.996978851963746 0
5.70790657647521 7.71978933147348 0.00302114803625378 0.996978851963746 0
-1.66045209521289 -1.35890640527461 1 0 0
0.77184919976782 -3.29680348860206 1 0 0
-1.49466280438078 -16.5985377853258 0.995468277945619 0.00453172205438067 0
9.31868252858609 9.77218985603914 0.00302114803625378 0.996978851963746 0
1.79244946771109 11.5876949562981 1 0 0
4.11753996000787 6.75335289396392 0.608761329305136 0.391238670694864 0
-2.70441921426742 2.48513244230717 0 1 0
11.3283654973165 20.0705922122999 0.00453172205438067 0.00302114803625378 0.992447129909366
8.09244682027971 1.34099377403295 0 1 0
-6.2407551200902 -5.04837622328532 0.570996978851964 0.429003021148036 0
-1.87546830084906 3.40682669825074 0.00302114803625378 0.996978851963746 0
-4.53932994953216 -14.2087085786191 1 0 0
-3.34763173560235 -13.4073360473751 1 0 0
-2.58172779644328 -15.6115982044388 1 0 0
1.25956004245262 5.94849106894883 0 1 0
0.0927358673935126 -13.9383900592964 0.6797583081571 0.3202416918429 0
8.8158947042824 16.2093997713977 0.00453172205438067 0.00302114803625378 0.992447129909366
8.76135113472992 12.5052394851287 0.00453172205438067 0.00302114803625378 0.992447129909366
12.709867579102 21.6825211488952 0.00453172205438067 0.00302114803625378 0.992447129909366
12.5125911076655 21.5852515807655 0.00453172205438067 0.00302114803625378 0.992447129909366
0.432954626885443 -3.60305487110846 0.995468277945619 0.00453172205438067 0
-0.0269598101698619 -15.4241989277018 0.995468277945619 0.00453172205438067 0
10.4575151420857 15.3508833565609 0.00453172205438067 0.00302114803625378 0.992447129909366
1.60487948271563 -10.4416695731769 0.00302114803625378 0.996978851963746 0
11.6192055809635 19.9926489093348 0.00453172205438067 0.00302114803625378 0.992447129909366
15.2351109836191 18.5509296785017 0.00453172205438067 0.00302114803625378 0.992447129909366
-1.13395578869387 0.115884941892208 1 0 0
8.50002673647749 11.5428194437 0.00453172205438067 0.00302114803625378 0.992447129909366
-6.71848009010964 -9.58397834205078 1 0 0
3.15093558015018 -14.1420644743323 0.732628398791541 0.267371601208459 0
7.68580648581099 16.7978781671308 0.00453172205438067 0.00302114803625378 0.992447129909366
3.5897469564119 -8.88065865954034 1 0 0
4.07686402609016 7.43829300925614 0.409365558912387 0.413897280966767 0.176737160120846
0.401942786327018 6.66093152237439 0 0.974320241691843 0.0256797583081571
12.4222454657063 22.0088035114443 0.00453172205438067 0.00302114803625378 0.992447129909366
8.64294942592712 12.296795243245 0.00453172205438067 0.00302114803625378 0.992447129909366
6.42183753985734 7.36999021232436 0.996978851963746 0.00302114803625378 0
-3.69136960503781 -5.95752087241641 1 0 0
4.2976813129048 7.13672360669455 0 1 0
-6.94049324213663 -15.8983302782427 1 0 0
-11.5859848629879 -4.61757568110345 1 0 0
-7.92680634026144 -6.23905858554725 1 0 0
1.78893261998224 4.05479464502451 1 0 0
-7.97920168237592 -10.5258274186546 1 0 0
-5.2512487863612 -1.38540316542156 1 0 0
-15.8661337263307 -8.99627822532407 1 0 0
-11.9154826233466 -6.42104861073114 1 0 0
0.674764791177792 -3.70715852047576 0.998489425981873 0.00151057401812689 0
1.86628416804642 -13.5776473691209 1 0 0
-7.64226212693328 -0.775806822889733 1 0 0
-1.93141130709067 -2.94821347566141 1 0 0
2.10793873553066 -10.1654658276102 0.00302114803625378 0.996978851963746 0
12.8922476099789 21.6194824455332 0.00453172205438067 0.00302114803625378 0.992447129909366
3.5356566073324 0.547504425161994 1 0 0
3.88226705759708 7.84081928340975 0.00453172205438067 0.00302114803625378 0.992447129909366
2.66620663446671 12.0338015104036 0.00453172205438067 0.00302114803625378 0.992447129909366
14.5558156426996 19.2738080237975 0.00453172205438067 0.00302114803625378 0.992447129909366
-6.341051882415 -5.66191728512657 1 0 0
-0.757841579420648 1.6391255618823 0.00302114803625378 0.996978851963746 0
11.5522757037371 1.05192796736295 0.00302114803625378 0.996978851963746 0
9.53921377379324 -2.55134208897197 0 1 0
-3.61825281229185 -4.07144537644355 0.00453172205438067 0.00302114803625378 0.992447129909366
-1.10112392387614 -15.4492150597405 1 0 0
7.5800739556216 1.85776754969033 0.00453172205438067 0.00302114803625378 0.992447129909366
-0.904133577560136 -13.4007077964851 0 1 0
3.5430021429654 -13.9193889042905 1 0 0
-8.05286561303542 -4.31523162940509 0.995468277945619 0.00453172205438067 0
1.33647453872363 -5.0682943929185 0.996978851963746 0.00302114803625378 0
4.48416742996764 -5.57760632232609 1 0 0
12.4383951451909 21.0521359505593 0.00453172205438067 0.00302114803625378 0.992447129909366
6.42789928960408 -2.51722788207857 0.995468277945619 0.00453172205438067 0
14.0530516858772 18.7240455669409 0.00453172205438067 0.00302114803625378 0.992447129909366
-8.58463161635857 -6.57097057419516 1 0 0
-12.7950081165143 -4.21749179904548 1 0 0
6.63217620023911 8.53621967175321 0.0377643504531722 0.962235649546828 0
-10.7529482138645 -4.32283063776392 1 0 0
-1.59781995408188 -3.21811637569701 1 0 0
-10.8178194286815 -9.43729235774307 1 0 0
-2.84461606482443 2.57817251857927 1 0 0
-3.30853251915106 2.91045252466048 1 0 0
2.4783421653874 -5.81626355228206 1 0 0
-6.31301122112905 2.06535331444097 1 0 0
-5.73289529044617 -6.78945592123773 1 0 0
2.65499998018292 -6.62081910604551 0.995468277945619 0.00453172205438067 0
7.42635900253894 -4.15440518889568 0.954682779456193 0.0453172205438066 0
-1.80168931180306 -2.39903299262981 1 0 0
2.17261595061175 0.852077887231183 1 0 0
1.25623134484017 -9.38648879601506 1 0 0
-0.54230501286615 -15.4480416996661 0.00302114803625378 0.996978851963746 0
-1.98694712262638 0.339534663012516 0.00453172205438067 0.995468277945619 0
4.07015208263091 5.17214548132003 1 0 0
-0.504426832678324 -15.5917292903512 0.995468277945619 0.00453172205438067 0
7.1219889317974 10.3654478504541 0.00453172205438067 0.00302114803625378 0.992447129909366
8.78260032951907 2.24887697962088 0 1 0
7.56833573557361 12.2078514793861 0.00453172205438067 0.00302114803625378 0.992447129909366
12.6298741869663 21.2593643196881 0.00453172205438067 0.00302114803625378 0.992447129909366
-9.61043266914332 -1.7037652499559 1 0 0
-2.31241847511644 -4.60681209605089 1 0 0
4.96127965780904 7.90485143441383 0.287009063444109 0.712990936555891 0
3.56655884863588 -2.6947291252512 0.995468277945619 0.00453172205438067 0
6.92096872041926 9.26238509510331 0 0.984894259818731 0.0151057401812689
5.0427025212467 6.21953684731754 0 1 0
5.1844962318659 8.12772090192319 0.995468277945619 0.00453172205438067 0
12.6959070308083 21.6142307074325 0.00453172205438067 0.00302114803625378 0.992447129909366
2.52195108584462 0.639016647118557 0 1 0
11.8107281447113 19.4361009505159 0.00453172205438067 0.00302114803625378 0.992447129909366
4.2670107235938 11.9799856267698 0.00453172205438067 0.00302114803625378 0.992447129909366
12.4758923566913 22.0857323120468 0.00453172205438067 0.00302114803625378 0.992447129909366
11.7938286542293 19.6840116943719 0.00453172205438067 0.00302114803625378 0.992447129909366
10.3672649081062 18.4148422857892 0.00453172205438067 0.00302114803625378 0.992447129909366
-7.07965747649551 -1.47671271801914 1 0 0
8.41871103401434 17.0634872804828 0.00453172205438067 0.00302114803625378 0.992447129909366
4.02338525622768 4.06653615892512 0 1 0
-2.15674799287034 -14.5472502357205 0.995468277945619 0.00453172205438067 0
-1.52165030751517 -13.6500819071908 0.00302114803625378 0.996978851963746 0
12.4049339206701 21.2326150206286 0.00453172205438067 0.00302114803625378 0.992447129909366
9.20697752092388 0.919163504548739 0 1 0
11.4318362745007 18.9877719837478 0.00453172205438067 0.00302114803625378 0.992447129909366
12.6983613521338 21.6839228206278 0.00453172205438067 0.00302114803625378 0.992447129909366
-2.12622522219332 -13.9823990439472 1 0 0
11.815315152518 5.83895088899937 0 1 0
4.56528721785513 1.49298897644287 0 1 0
-7.42940914947067 -3.19483242324352 1 0 0
15.8855519573305 16.1531571585597 0.00755287009063444 0 0.992447129909366
-3.4239828478161 -3.30040053344559 1 0 0
3.01378785932538 4.37843306005466 0 1 0
-2.17195708116622 1.19593719649442 1 0 0
-1.72412113040557 -17.0649166865088 0 1 0
3.17803772250477 -1.08637065194777 0.995468277945619 0.00453172205438067 0
9.50043190618061 11.6091904050639 0.00453172205438067 0.00302114803625378 0.992447129909366
13.2827691227134 11.8374647982845 0.00453172205438067 0.00302114803625378 0.992447129909366
0.153403351253238 -8.7440463620568 1 0 0
10.9025404469983 13.9769047867838 0.00453172205438067 0.00302114803625378 0.992447129909366
-0.391749701876597 -1.06791531382526 1 0 0
-2.45225997079268 2.69987778673452 1 0 0
9.23911673108661 11.5514275212735 0.00453172205438067 0.00302114803625378 0.992447129909366
4.25874524354872 12.8737890739024 0 0.643504531722054 0.356495468277946
6.65256152527917 -6.85806609009697 0 1 0
-11.2760443860011 -11.376985801519 1 0 0
-14.3755494328328 -4.99652314482137 1 0 0
-6.67140710072755 -2.18861818427216 1 0 0
-7.44817904528006 -6.1623526921969 1 0 0
-12.9617892773812 -6.73265255371634 1 0 0
4.73576244134038 -12.0698061969904 0.995468277945619 0.00453172205438067 0
-16.0812733563261 -8.80733998015212 1 0 0
-14.71413608807 -5.48556306959585 1 0 0
-11.1932062582381 -11.7722365186654 1 0 0
10.3977159401752 15.0555622294619 0.00453172205438067 0.00302114803625378 0.992447129909366
2.98419951475532 -9.53060093312191 1 0 0
5.9063383346309 -6.91061260977351 0 1 0
10.4903137943707 11.3389324151362 0 1 0
2.40146040101964 2.36680342516206 1 0 0
-8.18012869228862 -14.8310216846973 1 0 0
9.91325160299894 0.463052432812057 0 1 0
4.20053938768156 4.06823948075639 0 1 0
-11.757183359309 -2.63584610132101 1 0 0
4.83640372721035 -10.1478857783571 1 0 0
-1.5051498874803 6.27578115048104 0.00453172205438067 0.00302114803625378 0.992447129909366
-4.06346517237894 -6.74297788125884 1 0 0
-17.0609205233984 -6.31092738138042 1 0 0
-1.59309986819188 -16.8861476097387 0.00302114803625378 0.996978851963746 0
8.32560720258695 13.3864419785338 0 1 0
-8.432866162408 -2.0495568252797 1 0 0
-10.6769974727018 -1.90777117476062 1 0 0
-9.10096524391152 -4.32457222754065 1 0 0
-4.82022833520534 -11.9359863916146 1 0 0
1.74353201227563 -13.9590735007473 0 1 0
-4.51335600730576 -4.70164790379446 1 0 0
-1.75434911289477 2.42497283756583 1 0 0
7.21227076735286 -8.24042078792541 0.00302114803625378 0.996978851963746 0
-4.42833699560995 6.00936530572915 0.00453172205438067 0.00302114803625378 0.992447129909366
9.16777048352496 -3.67969011085513 0.00302114803625378 0.996978851963746 0
1.18256352160178 -7.4982968534398 0.996978851963746 0.00302114803625378 0
-7.45952247400348 -10.1290218892647 1 0 0
-5.57115079424707 -8.08297585669572 1 0 0
-15.9480252395702 -6.60522745822762 1 0 0
1.44686421034631 -8.24905393060192 1 0 0
-5.26793644755173 -1.58037455371533 1 0 0
-3.0790506595261 -12.8903047008995 0.0830815709969789 0.916918429003021 0
-6.27490080366295 -16.2329237860256 1 0 0
-14.9150319812213 -7.94128485095329 1 0 0
1.43059221591193 -10.7091155186207 1 0 0
-3.38717292331931 -14.0515000234517 1 0 0
8.40409910085869 10.6161908851743 0 1 0
-1.44028984320759 -5.179470024312 1 0 0
3.04207549068926 -14.3639993543298 0.995468277945619 0.00453172205438067 0
9.31693545604592 -5.83937747658544 0 1 0
0.711499784341977 4.28481543451747 0 1 0
-5.02113166144415 -4.73218093751978 0 1 0
-13.5255908343082 -10.1344597958348 1 0 0
6.72674558617899 -7.74193052931433 0.995468277945619 0.00453172205438067 0
-0.615776116402886 -3.13288218011932 1 0 0
-3.39053433049789 3.4627724935164 1 0 0
-6.9728075073641 -5.6773293620979 1 0 0
-8.81317197855854 -14.4117503871248 1 0 0
-3.53571505855978 -13.9245931951588 1 0 0
-16.0093270205588 -8.86806677616397 1 0 0
-0.891099289280623 -12.8062509449076 1 0 0
10.7408516128661 -3.63998052835604 0 1 0
12.0871935332701 18.3946798619474 0.00453172205438067 0.00302114803625378 0.992447129909366
3.5949300286208 10.1204998034301 1 0 0
11.9945552621263 20.7928382487331 0.00453172205438067 0.00302114803625378 0.992447129909366
7.1894804205983 13.4768335629569 0.00453172205438067 0.00302114803625378 0.992447129909366
0.870977488833175 -14.6798443626947 0.00302114803625378 0.996978851963746 0
9.52108049198015 11.0143185470362 1 0 0
3.69876243337107 -12.8273664475287 1 0 0
1.15119399667609 11.6430209812258 0.00453172205438067 0.00302114803625378 0.992447129909366
-0.982506286740131 2.45918792756946 0.00302114803625378 0.996978851963746 0
11.7227656723938 20.356861624445 0.00453172205438067 0.00302114803625378 0.992447129909366
-8.24926566313844 -7.05690297063488 1 0 0
2.70370856131993 -1.0530716812189 0.00302114803625378 0.996978851963746 0
-0.350917508167767 -14.693307430638 0.995468277945619 0.00453172205438067 0
16.4077524985835 17.3000195520671 0.00453172205438067 0.00302114803625378 0.992447129909366
9.38967747298307 11.1430777237493 0.00453172205438067 0.00302114803625378 0.992447129909366
4.6333329551678 12.0354018448574 0 1 0
-8.77249912635182 -3.85496330885091 1 0 0
1.25471163762968 -11.6284607015707 1 0 0
8.50045358886482 -0.272946534295414 1 0 0
12.5254568707571 6.14680898701929 0 1 0
13.220902303744 12.6024802259265 0.00453172205438067 0.00302114803625378 0.992447129909366
4.68080281947543 1.46421119664346 0 1 0
-2.16408026407845 -5.27953835291309 1 0 0
1.15685150387706 -14.2909942797681 0 1 0
8.81225706329536 3.57393017995623 0 1 0
2.5550792527006 -15.0287296306758 0.00302114803625378 0.996978851963746 0
11.3426000216755 1.91045540217245 0 1 0
6.59155388893095 -9.31878953909771 1 0 0
10.5017580532707 17.7277081518032 0.00453172205438067 0.00302114803625378 0.992447129909366
-4.07483607176983 -17.0240585853165 0.996978851963746 0.00302114803625378 0
-10.9491783598534 -4.00604181372641 1 0 0
-6.63306760095662 1.58595010122485 1 0 0
-11.9228423430731 -8.94900623277806 1 0 0
-2.62223863621956 -14.0415534710016 1 0 0
-2.03806865592788 -15.5740718371658 1 0 0
-2.4639704832913 -7.86618464192655 1 0 0
-1.70305648056857 -2.10979230374313 0.995468277945619 0.00453172205438067 0
5.17646769339847 -0.392890216321418 0.995468277945619 0.00453172205438067 0
-7.96303024888327 -2.82849202159209 1 0 0
-15.3603781517308 -9.50174956317591 1 0 0
-11.9828588660304 -4.34841186982041 1 0 0
-8.10493875162354 -3.26232509614966 1 0 0
5.14912488048389 1.70874603944668 1 0 0
-6.69957623591909 -5.75086752023169 1 0 0
-13.8240196204593 -10.276231220704 1 0 0
-2.69550474394999 -12.5852399454416 1 0 0
-6.84813821143466 -1.89542870437644 1 0 0
-8.94635171146671 -15.1817263913413 1 0 0
-4.23529877725389 2.99350011103534 1 0 0
-14.5998446725712 -9.32249987706036 1 0 0
5.24125484237764 3.28185241068799 0 1 0
-1.3838783382748 -16.8423843660476 0.00302114803625378 0.996978851963746 0
2.08174704289536 -11.8544395798931 1 0 0
7.81098350816851 -6.90189339791012 0 1 0
4.83394579179697 6.24666455130226 0.00302114803625378 0.996978851963746 0
4.22059468792751 1.79109545337367 0.00302114803625378 0.996978851963746 0
-0.663996468664638 -16.1528560299466 0 1 0
9.51158718001304 -3.2463733231107 0 1 0
1.24442164776597 -14.6303773686677 0.995468277945619 0.00453172205438067 0
12.2082294857117 20.6666946644362 0.00453172205438067 0.00302114803625378 0.992447129909366
-7.04672906889475 -4.31764399565107 1 0 0
-0.99301173957119 -16.6371075669983 0 1 0
-3.44810921620159 -7.1806623183349 1 0 0
-8.98727647166448 -2.74343772030973 1 0 0
-16.5645232873934 -5.11228906288 0.00453172205438067 0.00302114803625378 0.992447129909366
6.19858374402654 4.23182622466276 0 1 0
0.0350307809915935 0.397210141047424 1 0 0
-9.59568634008882 -13.3180397935724 1 0 0
-1.21965078294045 -14.1368021430812 1 0 0
3.0829621434888 0.967168275065646 0.00302114803625378 0.996978851963746 0
-4.11908008845969 -9.03616493636973 1 0 0
-1.80615921577375 1.65321124388726 0.995468277945619 0.00453172205438067 0
2.86564529247393 -11.5434721239529 1 0 0
3.40927705537139 -3.12408385835567 0.995468277945619 0.00453172205438067 0
-2.83011907161543 -13.9795452292596 1 0 0
3.75922108672892 -5.73278535528252 1 0 0
-11.1708753726782 -6.2445185960594 1 0 0
0.872404563321661 -8.94589429896129 0.998489425981873 0.00151057401812689 0
3.13547749975106 -1.23625946026803 1 0 0
-3.21270441745139 3.14975547106583 1 0 0
3.97944478606606 4.45200271251526 0.00151057401812689 0.998489425981873 0
-8.18719773340304 -4.97545333497686 1 0 0
-0.00243989886902364 3.83720189820715 1 0 0
-3.34252993348892 -0.51477331165288 1 0 0
3.65721724859109 0.953695962137838 1 0 0
-0.0568497911819339 -5.29068282300569 1 0 0
7.63042761020273 11.8690849984129 0.00453172205438067 0.00302114803625378 0.992447129909366
3.53839199976349 3.89723789055354 0.995468277945619 0.00453172205438067 0
-11.0706844533466 -9.89066901799436 1 0 0
9.01404340272813 -6.86656128390466 0.00302114803625378 0.996978851963746 0
-1.95985948501466 6.39874434964343 1 0 0
-6.52107274341177 1.58413777223432 1 0 0
-4.36714703729838 -4.14958349591156 1 0 0
9.4172391640578 0.822908202279776 0 0.00755287009063444 0.992447129909366
-1.7871059620916 -3.60353626784163 1 0 0
8.32520667299118 -8.64426763439346 1 0 0
12.6814014787266 21.6567034615937 0.00453172205438067 0.00302114803625378 0.992447129909366
10.6742625374223 10.759344528417 0 0.661631419939577 0.338368580060423
-10.527569219378 -10.2534039937373 1 0 0
9.62470413539093 15.6266362738149 0.00453172205438067 0.00302114803625378 0.992447129909366
12.5115103131872 22.0328327656101 0.00453172205438067 0.00302114803625378 0.992447129909366
8.87667228286755 6.89263719298851 0 1 0
3.89887574636294 5.58100447950412 0 1 0
9.01169120983585 0.732822735047281 1 0 0
9.42385895614535 -6.97619395616231 0 1 0
-16.4262863300026 -8.61789668433355 1 0 0
9.7685241180158 -2.60705913195047 0 1 0
13.1718893866898 16.9257159025425 0.00453172205438067 0.00302114803625378 0.992447129909366
-11.111351422673 -0.605999038950961 0 1 0
12.8786123531895 21.8024496730022 0.00453172205438067 0.00302114803625378 0.992447129909366
3.50544777373646 1.29934226770124 0.00453172205438067 0.00302114803625378 0.992447129909366
8.55950590110078 -7.34317162639465 0.00302114803625378 0.996978851963746 0
14.1837445767161 18.5120949066293 0.00453172205438067 0.00302114803625378 0.992447129909366
-11.9611300068142 -8.82321272928436 1 0 0
-10.6096887130306 -9.69504002502813 1 0 0
-9.40633669045309 -14.9515400194834 1 0 0
-13.5037905748017 -10.6208777003701 1 0 0
-6.38144368275849 -1.72148468723036 1 0 0
-10.8537245828048 -13.9583584556434 1 0 0
-10.5476186802203 -10.9819146176886 1 0 0
-11.9408042148823 -3.39291452140854 1 0 0
5.26749318825558 -2.4872194566644 0 1 0
1.68468107709281 -10.5325031651668 1 0 0
1.91956061291523 0.600957273748103 1 0 0
-5.37092334254207 -1.20480768615524 1 0 0
9.18766050552392 15.9579830946887 0.00453172205438067 0.00302114803625378 0.992447129909366
-8.12598797676275 -4.13469300428798 1 0 0
2.56718169586266 6.58275696050661 0 0.996978851963746 0.00302114803625378
16.4414997395815 17.2962473091879 0.00453172205438067 0.00302114803625378 0.992447129909366
3.14446779921471 3.28674172534429 0.00302114803625378 0.996978851963746 0
-13.9351710912873 -1.02777377995726 0.00453172205438067 0.00302114803625378 0.992447129909366
-2.78518360609003 -13.32037557578 0.995468277945619 0.00453172205438067 0
10.0171529349745 -0.263103058058256 0.00453172205438067 0.00302114803625378 0.992447129909366
8.69537732635359 7.77653374840171 0.00453172205438067 0.00302114803625378 0.992447129909366
-14.4492075978677 -7.28112724286676 1 0 0
-4.85771175422436 -4.99431356057093 0.995468277945619 0.00453172205438067 0
-9.41290170599603 -7.79299217581827 1 0 0
4.58091239946204 8.8652868749772 0.00453172205438067 0.00302114803625378 0.992447129909366
8.97902179392427 -7.07702755310464 0 1 0
5.0254882606127 7.51188180110284 0.454682779456193 0.545317220543807 0
9.64990590347878 7.82182008598442 0 0.75226586102719 0.24773413897281
0.935929729382587 -0.585646366087158 1 0 0
-7.59568050428745 -5.68020980087365 1 0 0
5.0960935809034 8.26064768423452 1 0 0
-3.95841343460882 4.61793118695108 1 0 0
2.11084716439075 10.725446621051 1 0 0
-4.23435887623439 -12.4301213560461 1 0 0
1.05425316234508 -0.496703353604259 1 0 0
10.1558313628988 5.36687664385168 0.205882352941176 0.117647058823529 0.676470588235294
6.88265227409886 -6.06948348290692 0.235294117647059 0 0.764705882352941
11.5297008327931 20.1020735917509 0.205882352941176 0.117647058823529 0.676470588235294
11.404774197802 15.1917135339814 0.205882352941176 0.0588235294117647 0.735294117647059
10.7877854240026 16.7057691885677 0.205882352941176 0.117647058823529 0.676470588235294
-7.138224228276 -6.9572882768294 1 0 0
10.0659239197811 5.23600382468254 0.117647058823529 0.823529411764706 0.0588235294117647
10.4624728026464 -1.84475362814726 0 0.794117647058823 0.205882352941176
11.0476924774925 18.7606294939999 0.205882352941176 0.117647058823529 0.676470588235294
4.75642089725378 -11.6293796706343 0.794117647058823 0.205882352941176 0
-8.42998574804129 -15.2631038825065 1 0 0
8.89796778351977 -4.2814420901222 0.117647058823529 0.794117647058823 0.0882352941176471
8.36547365153926 10.586071117866 0.205882352941176 0.117647058823529 0.676470588235294
9.07736984768492 -3.0475370750096 0.205882352941176 0.117647058823529 0.676470588235294
-10.222206946083 -14.2622318394869 1 0 0
4.60153987432287 -11.2472199499308 1 0 0
-3.62106136555204 -16.6405518031755 1 0 0
8.48455441693554 0.420601398352497 0.205882352941176 0.117647058823529 0.676470588235294
3.99825489034794 0.719615683017796 1 0 0
4.63057528170343 13.9019707616226 0.205882352941176 0.117647058823529 0.676470588235294
6.56461328137818 -8.70175654455426 1 0 0
6.89268887234405 -5.31411148734219 0.382352941176471 0.617647058823529 0
-4.20748006182839 3.1130890499682 1 0 0
-5.95298389935855 -5.09282040901902 1 0 0
-10.935336716679 -2.74500179477793 1 0 0
-0.848209734121648 -8.74294844214683 1 0 0
-2.02119942022811 -15.8326746346894 0.794117647058823 0.205882352941176 0
0.734393027856471 -12.308039340567 1 0 0
4.15313396409921 0.906077201363464 1 0 0
3.70184118219613 -10.9624710782821 1 0 0
-13.3003059392407 -5.983886930496 1 0 0
-15.7959669186343 -4.34406127407928 1 0 0
-5.65061923522587 -1.93165891411092 1 0 0
-11.4251611276651 -5.38413525693523 1 0 0
-11.7251586256113 -3.79940758451808 1 0 0
-15.6779295164584 -3.99949030451936 1 0 0
-12.9277061952948 -6.47783201097892 1 0 0
-8.73485461580369 -5.34531632174363 1 0 0
11.2569683795239 14.338325709026 0.205882352941176 0.0588235294117647 0.735294117647059
8.5136218696467 9.84946071132974 0.205882352941176 0 0.794117647058823
10.9538158616725 18.9886491573201 0.205882352941176 0.0588235294117647 0.735294117647059
10.6103881318304 17.8093646922894 0.205882352941176 0.117647058823529 0.676470588235294
11.7408326782578 22.4060556008743 0.205882352941176 0.117647058823529 0.676470588235294
10.8481478340991 14.9171421870129 0.205882352941176 0.117647058823529 0.676470588235294
7.70654300377624 16.4924184832631 0.205882352941176 0.0588235294117647 0.735294117647059
3.3059333950142 -11.0721478352398 0.470588235294118 0 0.529411764705882
-1.78408905125861 -4.25523949157152 0.794117647058823 0.205882352941176 0
6.76010101010099 -0.342620325294891 0.205882352941176 0.0588235294117647 0.735294117647059
6.76015674470912 -0.770967180948547 0.205882352941176 0.176470588235294 0.617647058823529
-3.81011448568168 -16.8164827694639 1 0 0
0.807288696333526 -11.660657220663 1 0 0
0.72620174862246 -11.878431295298 1 0 0
-5.87796930498466 -12.1252740466095 1 0 0
-8.57617217645375 -5.70402525851452 1 0 0
-16.6594184722478 -3.64595091042199 1 0 0
-11.8196828631226 -4.03155446309177 1 0 0
-14.2799422980078 -5.44063326338583 1 0 0
-16.040170487908 -5.27839735821425 1 0 0
-15.2588977274777 -4.46247890834364 1 0 0
-8.37845327546465 -15.5281926076148 1 0 0
-13.4728724557069 -4.30801367943881 1 0 0
11.0571224623067 15.8673520592911 0.205882352941176 0.117647058823529 0.676470588235294
10.8450378662192 16.4296405086705 0.205882352941176 0.117647058823529 0.676470588235294
8.1664108397119 -0.870174296001637 0.205882352941176 0.117647058823529 0.676470588235294
7.76957125289657 9.77294284768564 0.205882352941176 0.117647058823529 0.676470588235294
8.56865466469553 -1.23965328106863 0.117647058823529 0.794117647058823 0.0882352941176471
0.538291129000925 -0.737297832209842 1 0 0
6.41097599281454 10.495001496829 0.205882352941176 0.117647058823529 0.676470588235294
7.28172897900741 -5.39531704497285 0.117647058823529 0.794117647058823 0.0882352941176471
8.91235488570628 -6.09385927709795 0.117647058823529 0.823529411764706 0.0588235294117647
-0.409654235603289 -14.3313560908399 0.0882352941176471 0.735294117647059 0.176470588235294
4.74503480148197 1.77636721561936 0.205882352941176 0.794117647058823 0
6.29057008746638 -0.784707347899558 0.205882352941176 0.0588235294117647 0.735294117647059
-9.39022292496843 -3.28523057027095 1 0 0
-6.05449970546559 -2.38197248692847 1 0 0
3.92151575546668 -8.25995641586721 1 0 0
2.90059146422227 -12.711763571206 1 0 0
3.26330952273318 -11.2919356775291 1 0 0
1.69804889626158 -12.2075809238773 1 0 0
-9.22349927637378 -5.67361796414325 1 0 0
-10.4502027548316 -2.93986899142868 1 0 0
-15.7989018796461 -5.37258860836265 1 0 0
-10.4172124253965 -14.1980504896992 1 0 0
-8.98578735307147 -6.27110315392237 1 0 0
-8.8382669227769 -6.30421009857935 1 0 0
11.0908930812312 18.8670964160899 0.205882352941176 0.0882352941176471 0.705882352941177
11.6875749843948 22.3363763033044 0.205882352941176 0.0588235294117647 0.735294117647059
11.7119698475912 5.40636547424255 0.205882352941176 0.117647058823529 0.676470588235294
6.69133475889234 10.3184761857044 0.205882352941176 0.0588235294117647 0.735294117647059
10.7934487783319 11.9934086866355 0.205882352941176 0.117647058823529 0.676470588235294
10.106739282357 5.32801154950442 0.205882352941176 0.117647058823529 0.676470588235294
5.13645421940551 6.53171835166236 0.235294117647059 0.0588235294117647 0.705882352941177
4.5123644615122 -6.64807457274772 0.205882352941176 0.794117647058823 0
8.66871620466309 -0.151013399332457 0.205882352941176 0.0588235294117647 0.735294117647059
3.27005519184572 1.08500065192166 1 0 0
11.49364722179 4.99751140423891 0.205882352941176 0.0588235294117647 0.735294117647059
-6.37512455243614 -5.83941025051826 1 0 0
6.14467191321965 -8.59005198277767 0.382352941176471 0.617647058823529 0
-3.00304804590174 -17.1110046448572 0.323529411764706 0.676470588235294 0
5.93695867342339 -7.3322588092715 1 0 0
7.51850854676517 4.52963515430117 0.205882352941176 0.0588235294117647 0.735294117647059
-7.22723706577256 -7.12482967470676 1 0 0
-3.50494501796059 -10.56936053565 1 0 0
-0.602234650216589 -8.4819867569883 1 0 0
11.667366847775 22.1941545384815 0.205882352941176 0.0588235294117647 0.735294117647059
6.04817477362532 -8.28421476918455 1 0 0
-4.41922639402195 -13.2107147362975 1 0 0
3.69478515185376 -14.2641430934727 1 0 0
-13.9155622405605 -4.89000298546229 1 0 0
-10.7326098466778 -2.66191613365483 1 0 0
-15.6181816729611 -5.3077527321729 1 0 0
-11.1852344442888 -2.68732209176493 1 0 0
-13.9236540702628 -4.02848719542097 1 0 0
2.75078876022546 -8.47668372982627 1 0 0
-4.12056438240025 2.48692117886179 1 0 0
9.89798337619344 11.6104376834496 0.205882352941176 0.0588235294117647 0.735294117647059
6.26619177488324 11.4060938993458 0.205882352941176 0.0588235294117647 0.735294117647059
7.46833215878292 16.8962450625693 0.205882352941176 0.0588235294117647 0.735294117647059
9.09516147212979 13.1336275857646 0.205882352941176 0.117647058823529 0.676470588235294
14.8852693752888 15.8590211504658 0.205882352941176 0 0.794117647058823
8.5475285778104 13.2573406468051 0.205882352941176 0.0588235294117647 0.735294117647059
8.75467809985381 15.095662652964 0.205882352941176 0.0588235294117647 0.735294117647059
15.5514993161725 17.425735681859 0.205882352941176 0.0588235294117647 0.735294117647059
11.77354033459 13.6457276258962 0.205882352941176 0.117647058823529 0.676470588235294
9.04769612165578 -2.47192209831206 0.205882352941176 0.117647058823529 0.676470588235294
6.87467807910704 8.82280229177197 0.205882352941176 0.0588235294117647 0.735294117647059
4.16738693698578 7.0189518648485 0.117647058823529 0.794117647058823 0.0882352941176471
3.65426979801043 -11.4024681872167 0.382352941176471 0 0.617647058823529
9.22114477390855 -6.56445041179265 0.264705882352941 0.735294117647059 0
1.45081298830049 -11.4304927837749 1 0 0
-8.35858467524427 -14.6428664982942 1 0 0
-5.1156491582908 -14.8772894445739 1 0 0
6.1051692409684 -8.0094675513342 0.264705882352941 0.735294117647059 0
-15.885783062905 -5.27076893111108 1 0 0
-6.57674108898382 -6.1368129396762 1 0 0
-3.12335503618799 -5.70907495598551 1 0 0
-4.27279324709566 -12.9152787464733 1 0 0
-3.75312917262881 -3.03059286379281 1 0 0
-3.96906480400992 -10.2500979433638 1 0 0
6.68176685503848 12.144508638981 0.205882352941176 0.117647058823529 0.676470588235294
-11.2055458251505 -2.56821360983402 1 0 0
-13.5616664396332 -2.75400866490474 1 0 0
-5.24786898993244 -1.52710242720222 1 0 0
-10.4562132443851 -11.2814041691259 1 0 0
9.45874314925184 -7.42440278106703 0.205882352941176 0.117647058823529 0.676470588235294
0.865985551498439 -2.20480949214561 0.205882352941176 0.117647058823529 0.676470588235294
11.5528020581754 11.562678864252 0.205882352941176 0.0588235294117647 0.735294117647059
10.3837905583323 4.84471573698496 0.205882352941176 0.117647058823529 0.676470588235294
-3.96385758620472 -16.5364057128384 1 0 0
2.90733877453199 -1.34956894518221 0.823529411764706 0.176470588235294 0
0.747392057500943 -14.8613385419087 1 0 0
0.936254934469524 -5.3022864886787 1 0 0
9.26443076561209 17.8440233985438 0.205882352941176 0.0588235294117647 0.735294117647059
4.67260399032249 -1.52990810955552 0.117647058823529 0.794117647058823 0.0882352941176471
6.30133426168819 4.08037570294267 0.0882352941176471 0.794117647058823 0.117647058823529
4.90825889677381 -9.45201527906841 1 0 0
1.21340104057235 -10.9266553093036 1 0 0
-5.94514900411321 -15.3159237196244 1 0 0
0.943069635478917 -9.53223934943546 1 0 0
0.942986006824518 -8.58016415123695 1 0 0
3.47035984877195 -14.3486044916909 0.382352941176471 0.617647058823529 0
0.818495394918602 -8.24099123728356 1 0 0
4.50387185095588 0.181484290165815 0.352941176470588 0.558823529411765 0.0882352941176471
-7.67476797415165 -15.4360537167701 1 0 0
-9.57050180108275 -6.98112738044763 1 0 0
-4.64633024435519 -15.7735180764211 1 0 0
-10.7893132293968 -5.69863458688324 1 0 0
-6.35815446399066 -15.9430598776053 1 0 0
-15.3098064374652 -6.23786155862986 1 0 0
-7.06845581771481 -0.85076610593654 1 0 0
11.1304250274492 19.8799601258661 0.205882352941176 0.117647058823529 0.676470588235294
9.08668636882693 10.0116464167441 0 0.794117647058823 0.205882352941176
11.4589499546807 21.4400338067484 0.205882352941176 0.0588235294117647 0.735294117647059
10.9999952999158 18.9466043663625 0.205882352941176 0 0.794117647058823
-0.687126925863529 0.566006529874851 0.205882352941176 0.794117647058823 0
8.36255359833402 10.0929521119645 0.205882352941176 0.176470588235294 0.617647058823529
6.46296637986282 10.0133084523414 0 0.529411764705882 0.470588235294118
9.70938420689671 9.20689324171524 0.205882352941176 0.176470588235294 0.617647058823529
10.112687770597 -5.76653126179555 0.323529411764706 0.558823529411765 0.117647058823529
11.8465384818936 19.89285687438 0.205882352941176 0.117647058823529 0.676470588235294
-17.3842545740229 -3.66796436213022 1 0 0
11.3485524043572 19.6869974821148 0.205882352941176 0.0588235294117647 0.735294117647059
1.65196624976997 0.139846213495711 0 0.794117647058823 0.205882352941176
-3.99021679304894 4.23117495517844 1 0 0
0.659622898899462 -11.0889731443283 1 0 0
7.52873292174471 12.3106706710462 0.117647058823529 0.794117647058823 0.0882352941176471
2.24655779006565 -14.5407159447289 0.264705882352941 0.735294117647059 0
2.91804000069139 -10.8288620596875 1 0 0
9.57164867395115 -4.49281745903525 1 0 0
8.98060038669301 -7.4967489003483 1 0 0
-4.64008436293362 -7.93185740966668 1 0 0
2.94897064966861 -14.5215155617861 1 0 0
0.946081117020223 -11.4262976317803 1 0 0
-3.37200892093601 -16.5414431865658 1 0 0
-6.45875106018357 -5.78233194980715 1 0 0
3.07339226946899 -11.4584567601282 1 0 0
-12.6112592339232 -6.81011422142795 1 0 0
-1.99804010106948 -12.8554862930484 1 0 0
-14.2189236341769 -3.56387174567603 1 0 0
-15.1539589938086 -4.18670085431332 1 0 0
-16.0515930231192 -5.22633969341843 1 0 0
-4.25501065893894 -13.0679632447024 1 0 0
-12.8409465419847 -2.52824154598474 1 0 0
-14.7052626911289 -6.1853053021915 1 0 0
10.3052329539858 19.2189314638883 0.205882352941176 0.0588235294117647 0.735294117647059
11.3075441441761 20.9283040080964 0.205882352941176 0.117647058823529 0.676470588235294
11.8141069146219 22.4087905896528 0.205882352941176 0.0588235294117647 0.735294117647059
9.80650698737365 18.4397292161794 0.205882352941176 0.0588235294117647 0.735294117647059
10.9639074113379 15.0845053955216 0.205882352941176 0.117647058823529 0.676470588235294
7.02603139039933 8.79045783172949 0 0.794117647058823 0.205882352941176
11.3085435294474 4.47908332888884 0.205882352941176 0.176470588235294 0.617647058823529
6.09160358594333 -1.56399047523884 0.323529411764706 0.676470588235294 0
10.4236070591577 16.995110323787 0.205882352941176 0.0588235294117647 0.735294117647059
7.03011308158443 5.52646571413272 0.205882352941176 0 0.794117647058823
-17.34297618199 -3.87849330974861 1 0 0
1.76527592495332 -8.48342891016565 1 0 0
6.91065829150343 7.15290301310198 0.205882352941176 0.117647058823529 0.676470588235294
7.6978914803285 5.99974957953635 0.205882352941176 0.0588235294117647 0.735294117647059
2.09286898844756 -5.91412126700404 0.264705882352941 0.735294117647059 0
1.74525636324269 -9.85681953056248 0.176470588235294 0.764705882352941 0.0588235294117647
4.43904962709125 -11.3040936177893 0.117647058823529 0.823529411764706 0.0588235294117647
6.60920669085836 -5.46242140242388 1 0 0
6.43105126087221 -7.76491177594121 1 0 0
-4.64649284485914 -14.2821640841493 1 0 0
-11.0986045412268 -6.55162169184862 1 0 0
-4.81403421647668 -15.6472258395768 1 0 0
4.10770337579569 -11.3341861141698 1 0 0
0.233854463114047 -12.6607637809398 1 0 0
-3.16593927355492 -15.4022343079256 1 0 0
-13.5935724548622 -2.21065007133706 1 0 0
-12.8750035752415 -3.32938807201993 1 0 0
-8.92218464290553 -2.06720805742299 1 0 0
-8.33185513537661 -15.1461391575842 1 0 0
-13.9125549744153 -3.01767006368224 1 0 0
-13.3133272961224 -3.22329572105269 1 0 0
3.33610260309526 -1.59100819141566 0.117647058823529 0.794117647058823 0.0882352941176471
12.3501330470774 -2.78730567645775 1 0 0
11.1289886817616 19.790116983266 0.205882352941176 0.117647058823529 0.676470588235294
11.9724107296723 14.2433370846872 0.205882352941176 0.0588235294117647 0.735294117647059
11.4371823818814 22.1938177365829 0.264705882352941 0.0588235294117647 0.676470588235294
10.5710431540784 15.2617421902229 0.205882352941176 0.117647058823529 0.676470588235294
3.73224352662557 8.76539723806872 0.117647058823529 0.823529411764706 0.0588235294117647
2.15478850074266 1.52605713452694 0.117647058823529 0.794117647058823 0.0882352941176471
12.017414748167 15.3822382444994 0.205882352941176 0.0588235294117647 0.735294117647059
4.41353033572495 -1.34898025663443 0.205882352941176 0.176470588235294 0.617647058823529
10.0480682550771 12.0138817197392 0.205882352941176 0.0588235294117647 0.735294117647059
7.90239297540643 -0.269006971513033 0.205882352941176 0.0588235294117647 0.735294117647059
3.39905053550641 6.25159625074036 0 0.323529411764706 0.676470588235294
10.3186396830373 5.31963631956836 0.205882352941176 0.0588235294117647 0.735294117647059
8.70520793834949 17.5645661539785 0.205882352941176 0.0588235294117647 0.735294117647059
3.41197932061593 -8.02823250840673 1 0 0
2.15690166614082 -13.3776644639668 1 0 0
5.38306184384303 -7.28112939025086 0 0.794117647058823 0.205882352941176
6.20431757460101 -7.94363044915257 0.382352941176471 0.617647058823529 0
1.6060228150112 -2.3282973726156 1 0 0
-0.813846993652438 -16.1642151376547 0.382352941176471 0.617647058823529 0
-0.833431708519609 -14.4257241263242 0.382352941176471 0.617647058823529 0
-9.01108022826769 -3.30813304873882 0.205882352941176 0.117647058823529 0.676470588235294
-4.84470697407118 -15.7415897137 1 0 0
-0.0242233565048065 -8.58231491755219 1 0 0
-6.53950769947023 -5.29685535578436 1 0 0
3.92739085424248 -11.035502097213 0.264705882352941 0.117647058823529 0.617647058823529
-1.95511335584469 -13.6279594711346 1 0 0
-6.20086037376207 -15.9816970595665 1 0 0
-14.8302144557795 -4.45668071389753 1 0 0
-2.95553728354858 -14.6098110852472 1 0 0
-5.03298587450359 -4.36036660711894 1 0 0
-15.3765106162182 -4.97000965341584 1 0 0
-3.79816451044889 -13.2632382186762 1 0 0
4.93035562237438 13.3055720571918 0.205882352941176 0.0588235294117647 0.735294117647059
11.2688781295817 20.7339730068691 0.205882352941176 0.0588235294117647 0.735294117647059
11.4587362430027 21.6564552693527 0.205882352941176 0.0588235294117647 0.735294117647059
11.959616255531 21.988989347222 0.205882352941176 0.0588235294117647 0.735294117647059
8.91277334651822 17.353735898995 0.205882352941176 0.0588235294117647 0.735294117647059
9.64541687979413 15.1696981869777 0.205882352941176 0.117647058823529 0.676470588235294
11.0410386182929 12.2027734349023 0.205882352941176 0.0588235294117647 0.735294117647059
-0.0247546670543864 2.74304378976387 1 0 0
6.10925577800665 6.60379989346247 0.205882352941176 0.0588235294117647 0.735294117647059
11.6177518919526 22.0762960998727 0.205882352941176 0.0588235294117647 0.735294117647059
7.84958745749127 9.62769650206686 0.205882352941176 0.117647058823529 0.676470588235294
-4.65212868485834 -8.46004074999183 1 0 0
7.91861534083746 -0.317981467674372 0.117647058823529 0.794117647058823 0.0882352941176471
8.45772216200999 10.3108515463289 0.205882352941176 0.0588235294117647 0.735294117647059
10.929130024105 7.58805983397245 0.205882352941176 0.0588235294117647 0.735294117647059
7.27337397732809 -1.98631055239931 0.117647058823529 0.794117647058823 0.0882352941176471
6.08364482792956 -1.85572798641893 0.205882352941176 0.794117647058823 0
-1.94953433406155 -15.4989387118845 1 0 0
-16.8468856268985 -5.44578854518192 1 0 0
-3.61012116642083 -17.0889705387111 1 0 0
-7.31599185257307 -5.86151091910055 1 0 0
-16.6868206882666 -4.74694249051406 1 0 0
-17.3101452737505 -4.09948026024225 1 0 0
-3.55118707895253 1.05051903112925 1 0 0
-0.122098349107967 -8.78138448523405 1 0 0
-8.15181345574721 -14.98260579808 1 0 0
-9.5642009991294 -3.88262607648934 1 0 0
12.2653734196984 -3.75626446554258 1 0 0
-6.2175490355226 -0.316450228145932 1 0 0
-15.0455951561488 -4.85469197697529 1 0 0
-11.2655152996727 -3.93584595317782 1 0 0
-16.4830343317222 -4.54770388382118 1 0 0
9.93619833695881 17.983454381367 0.205882352941176 0.117647058823529 0.676470588235294
-17.2067926689403 -3.56375706521572 1 0 0
-3.43013266058464 -2.89870362376355 0.205882352941176 0.117647058823529 0.676470588235294
-16.8408494247054 -5.66276628107682 1 0 0
10.8207805847488 15.6594812968319 0.205882352941176 0.117647058823529 0.676470588235294
10.6977701400846 14.3975693578158 0.205882352941176 0.0588235294117647 0.735294117647059
9.52240363653147 13.4807784889537 0.205882352941176 0.117647058823529 0.676470588235294
-5.86339497588206 -15.424101072582 1 0 0
11.7780620425637 16.3470798692045 0 0.323529411764706 0.676470588235294
11.3767396378568 15.8652613721503 0.205882352941176 0.0588235294117647 0.735294117647059
-11.5189545270875 -3.28182704929402 1 0 0
-1.8038975048131 -15.9693289976692 1 0 0
3.40645066316715 -8.46757237709723 1 0 0
4.12997415866768 0.227689685327395 0.382352941176471 0 0.617647058823529
1.1155825245981 3.20323793163501 0.117647058823529 0.794117647058823 0.0882352941176471
-7.42362009392313 -5.54084106961064 1 0 0
-14.2448832049262 -4.05503396625432 1 0 0
-16.7882215473329 -5.09862394271221 1 0 0
0.713981799892297 -12.3240106309933 1 0 0
-16.3043257600338 -4.60438329865447 1 0 0
-4.37642717728103 -15.3530075626316 1 0 0
-8.87214719517823 -14.9893565430476 1 0 0
-6.52109866366617 -1.92893141957213 1 0 0
-13.889097214339 -6.93011852466199 1 0 0
-14.9134695993096 -2.70325933281634 1 0 0
-15.0044322876684 -6.4666166342853 1 0 0
-6.69158075162085 0.181721050962815 1 0 0
-13.8211478786225 -5.75245075542257 1 0 0
-16.0411839763669 -4.83555398434678 1 0 0
9.79214077473715 17.7786891232822 0.205882352941176 0.0588235294117647 0.735294117647059
11.6669474030874 17.3809286387601 0.205882352941176 0.117647058823529 0.676470588235294
11.8805908660533 17.5464601135996 0.205882352941176 0.117647058823529 0.676470588235294
10.3664470162504 17.6871629545202 0.205882352941176 0.117647058823529 0.676470588235294
11.4626444001113 19.9319788487982 0.205882352941176 0.0588235294117647 0.735294117647059
10.7353921875565 15.2604780349403 0.205882352941176 0.117647058823529 0.676470588235294
10.4613022916702 20.1511410484223 0.205882352941176 0.0588235294117647 0.735294117647059
7.85261055626414 10.3453135582678 0.205882352941176 0.0588235294117647 0.735294117647059
8.54148400993157 5.57685729974298 0.205882352941176 0.0588235294117647 0.735294117647059
14.7783885854225 14.5270444734726 0.205882352941176 0.117647058823529 0.676470588235294
8.24413935496789 -5.69530191789508 0.205882352941176 0.794117647058823 0
11.8546664115683 14.4445952899222 0.205882352941176 0.117647058823529 0.676470588235294
11.6717756385829 6.17970180588748 0.205882352941176 0.117647058823529 0.676470588235294
3.08870815174947 -6.7625170663628 0.441176470588235 0 0.558823529411765
10.2255637178795 -2.09650318025019 0.205882352941176 0.117647058823529 0.676470588235294
5.4024548044659 -6.17991075475875 0 0.794117647058823 0.205882352941176
8.38975739532136 -4.30340263589834 0.264705882352941 0.735294117647059 0
1.60619675132149 -11.8137475762447 1 0 0
-8.91490084281567 -6.76282516353477 1 0 0
2.21429308109726 -11.748901711568 1 0 0
-4.73724017077309 -8.19427567675307 1 0 0
-3.4812030676098 -0.416249300196318 1 0 0
1.62165664857837 -10.6766869751488 1 0 0
-17.3562853125841 -3.6195082487424 1 0 0
-16.7171549651941 -6.0473133264664 1 0 0
-6.58059898100081 -2.05069798876871 1 0 0
0.208480074847902 -0.568241121225981 1 0 0
-11.4955900704712 -1.286694681162 1 0 0
-6.72518149315985 -7.59146992679269 1 0 0
-12.3431145795176 -5.11651183747303 1 0 0
11.4157150063448 21.0191493345873 0.205882352941176 0.0588235294117647 0.735294117647059
11.9905648698662 22.1350568695195 0.205882352941176 0.117647058823529 0.676470588235294
10.4305378824906 18.4435894857638 0.0588235294117647 0.794117647058823 0.147058823529412
10.0962258036259 7.9052571893396 0.205882352941176 0.0588235294117647 0.735294117647059
8.04029562123082 5.01869888304331 0.205882352941176 0.0588235294117647 0.735294117647059
13.0755843992324 12.0283541477706 0.0294117647058824 0.794117647058823 0.176470588235294
10.4113280357084 5.67417906889139 0.205882352941176 0.176470588235294 0.617647058823529
9.5995467010944 12.2033045857117 0.205882352941176 0.0588235294117647 0.735294117647059
3.80875916926134 -4.79619518132114 1 0 0
5.47404021039831 -8.34491889197673 1 0 0
7.58854113088428 -6.05059710751388 0 0.382352941176471 0.617647058823529
4.00861239731068 -11.2752311179009 1 0 0
7.99613917782199 -8.54229717941192 0.205882352941176 0.117647058823529 0.676470588235294
11.1899772383019 -3.92505782853595 1 0 0
-3.68795343317955 -12.8743231908861 0.794117647058823 0.205882352941176 0
-0.575406836840918 -2.6100271923648 1 0 0
-3.61123482716554 -15.4807277150029 1 0 0
11.8111847611963 15.3528871282706 0.294117647058824 0.0588235294117647 0.647058823529412
11.290178158038 19.7939597619092 0.205882352941176 0.0588235294117647 0.735294117647059
1.0041771099265 -3.9505159593902 1 0 0
-9.6359462456513 -14.3778188647451 1 0 0
-16.4892348042926 -5.97175049298427 1 0 0
-15.1388397383731 -4.79768830407729 1 0 0
-14.5996540093651 -3.05178647970592 1 0 0
-3.70872575995436 -1.27565060000717 1 0 0
-7.28597210972727 0.388417582980012 1 0 0
-8.11349645791743 0.0740678492232311 1 0 0
9.85986737182914 3.02539038809243 0.147058823529412 0.235294117647059 0.617647058823529
0.407769226903141 8.40833468494318 0.205882352941176 0.0588235294117647 0.735294117647059
10.4878108589624 20.7124896972397 0.205882352941176 0.0588235294117647 0.735294117647059
11.2309928959849 22.0307808582153 0.205882352941176 0.0588235294117647 0.735294117647059
14.9677694103516 16.1451621629473 0.205882352941176 0.117647058823529 0.676470588235294
4.32445149354764 7.95993392962827 0.382352941176471 0.617647058823529 0
9.90275211426027 -3.80554610431705 0.205882352941176 0.176470588235294 0.617647058823529
5.73756267157551 11.1735808251078 0.0588235294117647 0.794117647058823 0.147058823529412
6.87378668368923 5.06794122510781 0.117647058823529 0.794117647058823 0.0882352941176471
10.3720257231331 14.9434178679757 0.205882352941176 0.0588235294117647 0.735294117647059
6.81965984239457 -5.46919554167928 0.205882352941176 0.0588235294117647 0.735294117647059
1.74054222546394 -7.40901600980923 1 0 0
5.05511029136381 -1.60626933802352 0.852941176470588 0.0588235294117647 0.0882352941176471
8.22871731220324 -8.00694340608291 1 0 0
-1.72393092939386 -17.0832628467992 0.117647058823529 0.823529411764706 0.0588235294117647
8.96160510576159 -2.76301382500897 0.117647058823529 0.794117647058823 0.0882352941176471
3.96694709665785 -2.07966144156931 1 0 0
2.49055173642848 -11.8479315508629 1 0 0
0.175761367355263 -12.5873155353776 1 0 0
1.30279798938068 -11.9642818703752 1 0 0
-0.128171337065353 -6.79486531867358 1 0 0
-4.88736660318232 -1.64822776086989 1 0 0
-0.733420369648292 2.81133724221648 0.205882352941176 0.0588235294117647 0.735294117647059
-6.61900641937858 -3.63106705212102 1 0 0
-13.6249305276097 -5.24979053303151 1 0 0
-3.9231532222302 -17.1755876169932 1 0 0
-6.24066159117209 -15.8672840786875 1 0 0
-15.5265341530778 -5.2421327690895 1 0 0
-3.6598817062518 -17.1871848813718 1 0 0
-8.29990734658093 -14.5586113127682 1 0 0
10.4414044691633 17.4160624908484 0.205882352941176 0.0588235294117647 0.735294117647059
11.2505959939592 18.3558973665634 0.205882352941176 0.0588235294117647 0.735294117647059
10.2240437266187 12.8258110432585 0.205882352941176 0 0.794117647058823
10.6561260560432 15.6069752612344 0.205882352941176 0.176470588235294 0.617647058823529
10.6202028483895 19.7824102625461 0.205882352941176 0.0588235294117647 0.735294117647059
11.3525433200605 5.1265025255446 0.205882352941176 0.117647058823529 0.676470588235294
8.22229836111289 5.29100624841773 0 0.382352941176471 0.617647058823529
12.0694653284402 21.9108311477514 0.205882352941176 0.0588235294117647 0.735294117647059
9.14491712021115 12.1121935400826 0 0.794117647058823 0.205882352941176
3.23801469868506 -6.02610685072202 1 0 0
5.47345575704431 11.3492221238263 0 0.735294117647059 0.264705882352941
8.42918475511791 -8.61113913428023 0.794117647058823 0.205882352941176 0
3.97542785845319 -12.4231187573575 1 0 0
-3.22701658836332 4.72851098902914 1 0 0
-10.4040354010379 -6.07121558236897 1 0 0
8.46677798274573 0.526058751695679 0.235294117647059 0.176470588235294 0.588235294117647
4.28803997779043 -4.15274292254367 0 0.323529411764706 0.676470588235294
-0.990179429941541 -8.42653621729365 1 0 0
-1.25576393822601 -3.03092656817379 1 0 0
9.65683271506617 -7.17111873560243 0.205882352941176 0.0588235294117647 0.735294117647059
4.70848868740555 -10.9341870099759 1 0 0
-6.5085040605386 -5.98612544996245 1 0 0
6.29545723378223 -10.3735721766041 1 0 0
-7.37173300348733 -5.23212978404046 1 0 0
10.5285132385998 -3.35369176895271 0.794117647058823 0.205882352941176 0
3.72835805013 -2.44354631263705 0.382352941176471 0.617647058823529 0
-17.0901765175581 -5.1469305761308 1 0 0
-10.6393638212686 -11.7308587709286 1 0 0
4.30915650673046 -8.4156784524455 1 0 0
-9.43089163794959 -14.7328135374078 1 0 0
9.17359107140287 16.1889886822346 0.235294117647059 0.676470588235294 0.0882352941176471
-8.04229641017695 -6.56606725141294 1 0 0
-7.07563807586897 -1.31238168387715 1 0 0
-14.0335681762286 -4.51594566075514 1 0 0
-6.85331213182135 -15.978458730417 1 0 0
8.53137734455001 7.69361501028893 0.117647058823529 0.794117647058823 0.0882352941176471
9.8491806809295 15.0757192468642 0.205882352941176 0.0588235294117647 0.735294117647059
10.3709441568368 16.2104367064771 0.205882352941176 0.117647058823529 0.676470588235294
13.4203779807708 9.57786878275051 0.205882352941176 0.0588235294117647 0.735294117647059
3.13741738552015 -8.67209602327932 0.617647058823529 0.323529411764706 0.0588235294117647
10.1546773318804 6.98759649614483 0 0.735294117647059 0.264705882352941
6.08191237589155 -1.48165739852091 0.205882352941176 0.176470588235294 0.617647058823529
10.8335346712223 13.1169892068656 0.205882352941176 0.0588235294117647 0.735294117647059
1.74134936994103 -10.4291491372507 1 0 0
2.02984773629454 -10.6049112077212 0.382352941176471 0 0.617647058823529
6.58543181990285 -8.67474777613714 0.264705882352941 0.735294117647059 0
-4.20200647696154 -12.5892700400995 1 0 0
-6.65759597910277 -6.07348838437528 1 0 0
-6.41213565581757 -7.37010345192023 1 0 0
0.140732349885776 -4.94536787198142 1 0 0
-17.0104634721151 -4.16748379455675 1 0 0
0.9544099539596 -11.252315476295 1 0 0
8.0564733100658 11.5004160830856 0.205882352941176 0.117647058823529 0.676470588235294
-9.57954684130874 -14.755454964756 1 0 0
-13.418216659223 -4.99954047699421 1 0 0
-1.72299503166098 -5.74542205755414 1 0 0
-4.81322117154144 3.50763760644524 1 0 0
-14.7911742746364 -6.24020943697402 1 0 0
-16.5062287931408 -5.7773513892981 1 0 0
-1.49397005392327 -6.53839796754507 1 0 0
11.3863871132882 21.272176386031 0.205882352941176 0.0588235294117647 0.735294117647059
10.0850862571858 16.2472971689333 0.205882352941176 0.0588235294117647 0.735294117647059
6.11320395170368 14.326687125936 0.205882352941176 0.117647058823529 0.676470588235294
9.75819626087892 12.9937097940855 0.205882352941176 0.0588235294117647 0.735294117647059
10.8151192736476 14.0427504711275 0.205882352941176 0.0588235294117647 0.735294117647059
10.4663546474003 21.0284263799893 0.205882352941176 0.117647058823529 0.676470588235294
9.4647023252574 18.1163131260227 0.205882352941176 0.117647058823529 0.676470588235294
8.11287577172588 10.6096928098006 0.205882352941176 0.0588235294117647 0.735294117647059
8.06137757264079 4.04956255950728 0.205882352941176 0.0588235294117647 0.735294117647059
16.6469087484404 17.3074230974897 0.205882352941176 0.0588235294117647 0.735294117647059
10.130133728496 -5.23703342070926 0.323529411764706 0.676470588235294 0
3.71569616156775 -6.28981633705567 0.205882352941176 0.117647058823529 0.676470588235294
2.26391481426505 0.710652586266886 1 0 0
10.9384651973199 -3.51031208479169 0.5 0 0.5
-14.5801248765169 -2.02201949412803 1 0 0
-10.2367533516082 -5.07203291316384 1 0 0
-3.89027372380666 -9.05036729213583 1 0 0
-5.10751611255392 -15.3079053012222 1 0 0
3.67577458149282 -12.0820655608255 1 0 0
-8.76098722199905 -14.0786226153001 1 0 0
-9.16455259714698 -7.45665328367782 1 0 0
-12.6058551594516 -5.72246333816183 1 0 0
-6.50750068144483 -2.43520470388906 1 0 0
-5.60924772609912 -1.13172496926952 1 0 0
-9.77701880113572 -6.99201333711315 1 0 0
-9.04257641711919 -14.306171941686 1 0 0
-15.3222912278549 -4.37436316225213 1 0 0
-3.74058316586776 -6.50256336938044 1 0 0
9.16473194894346 11.085845353562 0.0294117647058824 0.794117647058823 0.176470588235294
11.0528599113767 15.3403943174834 0.205882352941176 0.176470588235294 0.617647058823529
11.976852313493 22.3260797684106 0.205882352941176 0.0588235294117647 0.735294117647059
1.29097720141224 -0.504792931490351 1 0 0
10.761956884567 16.3069896587906 0.205882352941176 0.117647058823529 0.676470588235294
11.9295789991257 22.3634556519662 0.205882352941176 0.0588235294117647 0.735294117647059
-14.413288671336 -1.2004031140063 1 0 0
10.1453401818541 17.709865954175 0.205882352941176 0.117647058823529 0.676470588235294
11.1725070371405 5.69068452371422 0.205882352941176 0.117647058823529 0.676470588235294
7.41011214370301 9.70794795795636 0 0.794117647058823 0.205882352941176
4.60845737417664 -1.24791718584683 0.205882352941176 0.117647058823529 0.676470588235294
6.02304877768783 7.51786129985571 0.205882352941176 0.176470588235294 0.617647058823529
6.07641996963746 7.80378775306783 0 0.794117647058823 0.205882352941176
7.35167380978323 -0.585308535972573 0.205882352941176 0.0588235294117647 0.735294117647059
7.96411248043687 16.8764556082589 0.205882352941176 0.176470588235294 0.617647058823529
1.04480496429201 -11.2239423260031 1 0 0
-0.569893848983019 -6.95371630603959 1 0 0
12.4023767070845 11.1066760285022 0.117647058823529 0.794117647058823 0.0882352941176471
9.3035834500605 -3.63553990526107 0.205882352941176 0.176470588235294 0.617647058823529
-9.33138547989952 -6.19219502825106 1 0 0
6.49789938172152 -8.02361339469665 0.794117647058823 0.205882352941176 0
-5.7719043053058 -5.12193893854626 1 0 0
4.42105141641199 -8.67018740494858 1 0 0
-3.98537313274057 -8.20168647612277 1 0 0
-5.21528742945727 -12.1381210247901 1 0 0
-11.3228728938493 -1.48918715515484 1 0 0
-0.130577640268058 -5.51324654448342 1 0 0
-12.2090519024597 -4.64301279670442 1 0 0
-13.0555269513261 -4.57572838907006 1 0 0
-2.43898934489517 -4.87960517016111 1 0 0
-8.79834389585812 -2.77525192517672 1 0 0
2.73224801155315 -11.7052859221137 1 0 0
-14.6617961543233 -5.77797987347559 1 0 0
-16.794836939993 -5.86148115804706 1 0 0
-12.9297120512166 -3.51947451439339 1 0 0
11.6179933333326 21.2558975563685 0.205882352941176 0.0588235294117647 0.735294117647059
11.8467367864634 22.1308708268179 0.205882352941176 0.0588235294117647 0.735294117647059
-2.0178149168745 -15.6210902978557 1 0 0
4.60523031715186 1.25651572229316 0.794117647058823 0.205882352941176 0
7.64086520679483 3.2242343632602 0.205882352941176 0.117647058823529 0.676470588235294
9.70453865954431 5.84995304986984 0.205882352941176 0.117647058823529 0.676470588235294
9.54902366969665 -6.61331338398628 0.205882352941176 0.117647058823529 0.676470588235294
6.88717560374691 6.88743398696698 0.117647058823529 0.794117647058823 0.0882352941176471
9.59925521107689 14.0910500025439 0.205882352941176 0.0588235294117647 0.735294117647059
3.81446874152209 -7.47396013337189 0.205882352941176 0.117647058823529 0.676470588235294
11.2876439075145 -2.98695103685206 0.117647058823529 0.794117647058823 0.0882352941176471
6.48310099389931 -4.67144129419907 1 0 0
1.19020026448218 -15.1960956445856 0.264705882352941 0.735294117647059 0
6.44379337183543 -0.362441957080783 0 0.794117647058823 0.205882352941176
1.00181927789673 -8.49114811850449 1 0 0
3.00005573144434 -14.5043053048629 1 0 0
3.26468800621238 -2.07660114094656 0.352941176470588 0.647058823529412 0
-0.540797478722494 -15.9598815122217 0.264705882352941 0.735294117647059 0
-12.1612916641901 -5.11432754626466 1 0 0
-6.84701696025107 -5.78199787311613 1 0 0
-4.41015350972316 -13.4173886488721 1 0 0
-5.03474685894181 -12.2375240745338 1 0 0
-6.74090883319306 1.62288955788288 1 0 0
1.02250903695362 -15.0177273600313 0.794117647058823 0.205882352941176 0
-1.46013640997905 -15.472349213223 0.941176470588235 0.0588235294117647 0
-14.0020146556466 -5.37883590450082 1 0 0
-12.3052643268683 -4.02137041044394 1 0 0
-3.07414591692296 -1.82271658230837 1 0 0
-3.64622107211343 -4.09076026503333 1 0 0
-4.68828184407214 -12.697861456518 1 0 0
2.30497312999272 -12.1094801137403 1 0 0
2.1422526681136 -11.9630752409966 1 0 0
7.5298135213982 12.7144535491401 0.205882352941176 0.117647058823529 0.676470588235294
9.44380767466886 -3.35345925354407 0.205882352941176 0.176470588235294 0.617647058823529
10.4561871576201 12.6651499881062 0.205882352941176 0.0588235294117647 0.735294117647059
8.14488221740435 16.3189301255761 0.205882352941176 0.0588235294117647 0.735294117647059
-8.78552278339767 -5.49568604066234 1 0 0
8.82222772997189 6.04593493474065 0.205882352941176 0.0588235294117647 0.735294117647059
11.1104623159875 13.5623966749571 0.205882352941176 0.0588235294117647 0.735294117647059
8.51546432057689 8.49099192607681 0.205882352941176 0.0588235294117647 0.735294117647059
8.69461638394661 1.22553397093157 0.205882352941176 0.117647058823529 0.676470588235294
-6.11002101761159 -7.17333314904484 1 0 0
-0.619828730545113 -1.51740512989958 0.382352941176471 0.617647058823529 0
9.23159378243574 13.4295024466385 0.205882352941176 0.0588235294117647 0.735294117647059
4.06066297273814 3.87375959778549 0.205882352941176 0.794117647058823 0
7.23142651189423 5.85340165305846 1 0 0
-3.4893260021125 6.55719828885872 1 0 0
-7.93944397119492 -7.48671849807919 1 0 0
-16.3888991593849 -3.29592334169151 1 0 0
-11.7021814396112 -4.98320043522995 1 0 0
0.183902088822231 -12.5895750020211 1 0 0
-10.0965318603094 -14.6206661972265 1 0 0
2.19038300435821 -8.93320231101798 1 0 0
-17.0033557105347 -5.58436367393991 1 0 0
-4.11772743288927 -15.9340282803987 1 0 0
1.04851880756494 -11.5220828888914 1 0 0
-17.1324718343575 -4.46398526902113 1 0 0
0.84813368474756 -8.0169198033559 1 0 0
-13.4091910463646 -5.8364791762154 1 0 0
-10.2178340373522 -4.07597963415931 1 0 0
-11.3460263006809 -8.3173745382346 1 0 0
-6.82764226663751 -6.61037620319521 1 0 0
0.167431692915287 -1.21098111404331 1 0 0
-8.27412364399437 -5.5780747236823 1 0 0
-3.72636784320729 -13.6050826097876 1 0 0
-17.178093100508 -3.87084606922308 1 0 0
8.60825400226046 12.3870788893977 0.205882352941176 0.0588235294117647 0.735294117647059
11.6607003660462 22.3549753331859 0.205882352941176 0.0588235294117647 0.735294117647059
5.28512601090608 -10.1395040747528 1 0 0
11.9400787436847 21.0607361397678 0.205882352941176 0.117647058823529 0.676470588235294
7.12849525796335 5.09746106718575 0.117647058823529 0.794117647058823 0.0882352941176471
8.16856331321773 11.3976082122491 0.205882352941176 0.0588235294117647 0.735294117647059
-12.5700790147255 -3.37792077313649 1 0 0
11.0894308162978 5.602326068346 0 0.735294117647059 0.264705882352941
8.62023847587881 -1.04881798480527 0.205882352941176 0.117647058823529 0.676470588235294
-6.13671566591006 -1.8356644658978 1 0 0
6.22476657200296 7.06617145088246 0.205882352941176 0.0588235294117647 0.735294117647059
8.56064059621483 13.065133907181 0.205882352941176 0.117647058823529 0.676470588235294
7.6235791677139 5.2479919351975 0.205882352941176 0.0588235294117647 0.735294117647059
-0.359377588068964 -11.8822097289303 1 0 0
3.65708106626061 -7.53113022220271 1 0 0
6.93850861662762 -7.086511450216 0.0909090909090909 0.818181818181818 0.0909090909090909
3.46800496600017 -7.92855688467201 1 0 0
1.93625853557186 -12.0272782494593 1 0 0
7.24806916165538 2.61291368562061 0.117647058823529 0.794117647058823 0.0882352941176471
10.5176631580004 11.6101059835925 0.205882352941176 0.117647058823529 0.676470588235294
-3.92892973662328 -5.85045970279597 1 0 0
2.06496962587568 -14.9517177759649 1 0 0
-2.00061117872169 1.25013587146676 0.205882352941176 0.117647058823529 0.676470588235294
-8.37911676990769 -1.64834542757476 1 0 0
12.2456609411447 -3.17289470221194 1 0 0
-8.58625936726408 -5.34788971112277 1 0 0
-8.78763865753776 -2.2563681343287 1 0 0
-16.8006672233433 -5.84130781639358 1 0 0
5.7302028596181 -9.91703826177554 1 0 0
-15.2387381801116 -4.88321905762911 1 0 0
-5.18612519674384 -1.21651340303177 1 0 0
-7.39051245178758 -0.972924820072895 1 0 0
-11.2591003692455 -8.73544720346053 1 0 0
0.932827080069213 -8.35761291851548 1 0 0
-9.54732584994532 -14.8787016520168 1 0 0
-13.5763530905511 -3.98887007415059 1 0 0
-16.5194647411806 -5.63470251961163 1 0 0
-6.60792151886111 -5.51503589886919 1 0 0
11.8026800638534 22.3555187221064 0.205882352941176 0.117647058823529 0.676470588235294
2.42249199288869 0.215878683599313 0.205882352941176 0.117647058823529 0.676470588235294
11.5122773150609 21.970536571072 0.205882352941176 0.0588235294117647 0.735294117647059
-15.3583782224974 -5.53179078475135 1 0 0
6.65331372805858 6.46756640844987 0 0.794117647058823 0.205882352941176
7.24617837220003 12.9826855745456 0.205882352941176 0 0.794117647058823
11.5182714076165 20.0345619636902 0.205882352941176 0.0588235294117647 0.735294117647059
10.1991544286338 12.0181979800915 0.205882352941176 0.0588235294117647 0.735294117647059
8.00079907861793 17.5088659309325 0.205882352941176 0.0588235294117647 0.735294117647059
3.23842524732758 -8.70949534891732 0.205882352941176 0.117647058823529 0.676470588235294
5.36165085353394 -4.58188454702704 1 0 0
4.3819086168339 1.14883269424777 0 0.794117647058823 0.205882352941176
6.563112625766 6.2517008773514 0.205882352941176 0.117647058823529 0.676470588235294
9.95399451651407 -2.16853357375171 0.205882352941176 0.117647058823529 0.676470588235294
9.24374457650395 -6.61208683039122 0.117647058823529 0.823529411764706 0.0588235294117647
7.36554567764222 -5.89632453390847 0.264705882352941 0.735294117647059 0
-0.639443137025521 -2.27729889667745 1 0 0
5.23915099403763 2.04718338807899 0 0.588235294117647 0.411764705882353
3.53261748815514 -3.49421558595564 0 0.794117647058823 0.205882352941176
-0.285766736897742 -14.962526571275 1 0 0
-17.371000599256 -3.85913640397922 1 0 0
1.00037018047132 -8.02720454324327 1 0 0
-17.394879966704 -3.79505715840656 1 0 0
4.34453808020389 -11.1945320051574 1 0 0
1.98749734657393 -11.6696793098645 1 0 0
1.45554911060793 -11.7996353812559 1 0 0
-6.57491558427158 -5.85748069369014 1 0 0
-3.63326382419851 4.5449803253806 1 0 0
-16.8700703364895 -5.86499786245933 1 0 0
-12.0317316257044 -3.70506797537711 1 0 0
-12.2821659669691 -1.92600711276493 1 0 0
-15.0319480430567 -6.28972348489641 1 0 0
-12.0505353210311 -3.10156023276637 1 0 0
1.63762241888371 -7.71646635262366 1 0 0
11.982752802783 21.2580709821632 0.205882352941176 0.0588235294117647 0.735294117647059
0.389492543769173 -11.6050409585132 1 0 0
11.815502120568 22.1912271853274 0.205882352941176 0.117647058823529 0.676470588235294
11.7608033072959 22.4103391744993 0.205882352941176 0.117647058823529 0.676470588235294
-4.37057931893538 -15.3904608598349 1 0 0
11.4780573744688 21.9129647900355 0.205882352941176 0.117647058823529 0.676470588235294
8.16958899029383 12.1702171454068 0.205882352941176 0.117647058823529 0.676470588235294
10.7476889441636 11.7128208921913 0.205882352941176 0.0588235294117647 0.735294117647059
12.4706797841587 13.2967849771222 0.205882352941176 0.117647058823529 0.676470588235294
4.12881275415321 -12.0774389936895 1 0 0
7.31467071467573 10.228024459825 0.205882352941176 0.0588235294117647 0.735294117647059
7.31542461563122 16.4025310835739 0.205882352941176 0.0588235294117647 0.735294117647059
9.69458865001175 18.0104083606181 0.205882352941176 0.117647058823529 0.676470588235294
10.2100736323087 9.97429811186068 0.205882352941176 0.0588235294117647 0.735294117647059
-1.1855872709858 -14.0599229186505 1 0 0
9.83116761786258 16.8584361702732 0.205882352941176 0.117647058823529 0.676470588235294
8.88887253198141 -7.46307214781788 0.205882352941176 0.0588235294117647 0.735294117647059
-0.800480195815717 -5.81625353562803 0.794117647058823 0.205882352941176 0
1.24111619368387 -7.75150274513728 1 0 0
5.49853899394811 -8.93944309289745 1 0 0
-5.92004721263522 -4.56694337428169 1 0 0
-3.98516063171539 -15.107976799821 1 0 0
3.48290042707695 -13.4672000645512 1 0 0
-8.1216007621235 -6.83415625399899 1 0 0
-8.06714957840837 -4.25041733284671 1 0 0
-4.51316108513494 -11.2663568905514 1 0 0
-7.56374910617454 -3.74568507121563 1 0 0
-2.8270490035114 -4.09957783609976 1 0 0
11.1391911947884 -4.19645633025115 1 0 0
-11.9443743357766 -2.95554736629014 1 0 0
-4.67731755535064 -1.45442850808053 1 0 0
-15.4971146002395 -5.37182285987365 1 0 0
-9.27334287027259 -2.1287837956804 1 0 0
-5.25808888553275 -1.07222068195568 1 0 0
-13.0209311261648 -2.43189653124349 1 0 0
3.32804968750032 -13.3308078307824 1 0 0
4.17692515068005 -6.84936240959068 1 0 0
16.3513625102072 16.7902645462998 0.205882352941176 0.117647058823529 0.676470588235294
5.49247431844186 11.3226046342379 0.205882352941176 0.117647058823529 0.676470588235294
-11.0853132954726 -4.45949757566574 1 0 0
9.850846483748 7.5628045312776 0.205882352941176 0.117647058823529 0.676470588235294
8.15382849590439 12.8138386891615 0.205882352941176 0 0.794117647058823
4.9269947538143 11.9486799577986 1 0 0
0.847187671194952 -0.969554349639068 1 0 0
3.30185099024207 9.32669522620381 0.205882352941176 0.0588235294117647 0.735294117647059
-16.733483715487 -5.87326283153332 1 0 0
11.0791874534924 -3.47847039605188 0.764705882352941 0.117647058823529 0.117647058823529
8.35308552394947 13.2567468051213 0.205882352941176 0.117647058823529 0.676470588235294
-11.5502131502252 -2.38615359274146 1 0 0
8.80897929676822 -3.57244259302125 0.323529411764706 0.0588235294117647 0.617647058823529
2.8033546885026 -11.0590767801737 1 0 0
6.20663744799117 -7.4980289740165 0.0882352941176471 0.794117647058823 0.117647058823529
0.269570043349373 -4.93226623057967 1 0 0
5.31209346037755 -4.4941811010229 1 0 0
-9.03400188246904 -5.08491535726757 1 0 0
-11.0662854196937 -6.49767615802311 1 0 0
-6.89144945642319 -7.03577709798278 1 0 0
-6.77771076158649 -5.46988899131373 1 0 0
-17.3862465706168 -4.1965515887427 1 0 0
1.53352362635429 -11.9565164545526 1 0 0
2.55871154253261 -10.7437395871399 1 0 0
-4.6444978286445 -11.374707951768 1 0 0
-11.3852464191808 -6.91561243615846 1 0 0
-13.629998205912 -4.98206524070782 1 0 0
-12.0546313266754 -6.77834175237242 1 0 0
-12.5798419648796 -4.42570458011163 1 0 0
0.0688045502563593 -4.99508171470933 1 0 0
-14.2192591774659 -1.73548927182199 1 0 0
10.9081763212551 11.8881282164978 0.205882352941176 0.0588235294117647 0.735294117647059
5.49585883406354 11.8925260640275 0.205882352941176 0.0588235294117647 0.735294117647059
-12.4497036443501 -6.52366658255661 1 0 0
9.43774260885919 18.5103863326987 0.205882352941176 0.0588235294117647 0.735294117647059
7.36451000591316 12.7772411372867 0.205882352941176 0.0588235294117647 0.735294117647059
10.6474229969461 14.6013361334357 0.205882352941176 0.0588235294117647 0.735294117647059
8.92727099536279 9.55661320890698 0.205882352941176 0.117647058823529 0.676470588235294
8.02254571025285 12.0925989098349 0.205882352941176 0.117647058823529 0.676470588235294
11.6013339916699 6.17933170176597 0.205882352941176 0.0588235294117647 0.735294117647059
10.7567662503097 21.0276211428993 0.205882352941176 0.0588235294117647 0.735294117647059
9.4522798014769 9.73724980072752 0.205882352941176 0.117647058823529 0.676470588235294
3.55952634194359 11.685007291331 0.205882352941176 0.0588235294117647 0.735294117647059
5.0443567766661 7.73511905367747 0.117647058823529 0.794117647058823 0.0882352941176471
4.94716612154156 12.456496497974 0.205882352941176 0.117647058823529 0.676470588235294
1.55413229823292 -2.4135880149711 0.117647058823529 0.794117647058823 0.0882352941176471
4.26965473610644 -3.33904139176566 0.970588235294118 0.0294117647058824 0
-10.7008268520493 -1.06253876889343 1 0 0
6.32336848049324 -4.63936180636653 0.147058823529412 0.794117647058823 0.0588235294117647
3.16976731950486 -13.2023252918392 1 0 0
-5.31130220727145 -5.14454377884315 1 0 0
-17.2087763773126 -4.07191046781598 1 0 0
-0.0470284350966184 -5.35448186611861 0.382352941176471 0.617647058823529 0
-3.66604072706404 -16.6863404364195 1 0 0
1.28648051687042 -9.46995141809266 1 0 0
-5.76885997025758 -15.1809287131858 1 0 0
-13.6920664568731 -6.71699209542625 1 0 0
-12.7198934775928 -2.63348301646606 1 0 0
-15.7007020383207 -4.09814619128606 1 0 0
-16.7132178975362 -5.0998207905209 1 0 0
-11.5934638127131 -6.9132507867456 1 0 0
-12.2067919905646 -5.7678694428992 1 0 0
11.1853473921483 17.6116229557718 0.205882352941176 0.117647058823529 0.676470588235294
11.9603995292669 17.6444514949134 0.205882352941176 0.0588235294117647 0.735294117647059
9.88163351476709 11.9197749897914 0.205882352941176 0.176470588235294 0.617647058823529
9.04481094720549 9.19571424396087 0.205882352941176 0.0588235294117647 0.735294117647059
7.56127891680057 12.2857058191841 0.205882352941176 0.0588235294117647 0.735294117647059
10.636993360453 18.9869423383808 0.205882352941176 0.117647058823529 0.676470588235294
5.7291054357654 6.96692775085847 0.205882352941176 0.117647058823529 0.676470588235294
9.7812140855855 11.4918318275733 0.205882352941176 0.0588235294117647 0.735294117647059
10.3773550320613 6.84364838093614 0.205882352941176 0.0588235294117647 0.735294117647059
7.86898612417633 -6.68524861485828 0.205882352941176 0.0588235294117647 0.735294117647059
6.294106373286 -0.822755154724938 0.147058823529412 0.794117647058823 0.0588235294117647
7.74977071375533 -7.03398362161006 0.205882352941176 0.117647058823529 0.676470588235294
9.32743718508208 -5.91660903784396 0.117647058823529 0.823529411764706 0.0588235294117647
-3.69866842478439 3.26859727229832 1 0 0
10.3171450093866 1.2133187854043 1 0 0
1.0099312779023 -11.9027239108487 1 0 0
-4.2317322919451 -16.4513964268474 1 0 0
-13.166729091384 -4.4777775830653 1 0 0
0.271666597910131 -13.0634304562692 1 0 0
-10.0959460323316 -5.08497479637836 1 0 0
-2.10878126291623 -1.31745343682935 1 0 0
-3.97199940251052 -6.34155603100545 1 0 0
-2.12333674751555 -3.94230854352866 1 0 0
-16.8150145904844 -5.59433349255489 1 0 0
-7.09196391886238 -15.6039900640186 1 0 0
-5.91502963247369 -1.8393175202545 1 0 0
-1.17592829845187 -6.43424040212233 1 0 0
-7.03202879588308 -15.6804255478385 1 0 0
9.16845933331458 13.7317843553649 0.205882352941176 0.0588235294117647 0.735294117647059
5.58502810108677 -2.83970505139668 0.911764705882353 0.0882352941176471 0
10.3595200887153 16.9979113972239 0.205882352941176 0.147058823529412 0.647058823529412
7.20401302073012 6.36277285751153 0.117647058823529 0.794117647058823 0.0882352941176471
8.11085000991491 10.5527904106908 0.205882352941176 0.117647058823529 0.676470588235294
-6.5375541333424 -4.25754345917135 1 0 0
10.1538369584619 19.0265397246596 0.205882352941176 0.0588235294117647 0.735294117647059
10.0112086229298 14.4684826431732 0.205882352941176 0.0588235294117647 0.735294117647059
9.385974565198 18.200947401361 0 0.794117647058823 0.205882352941176
9.17682999842422 9.89066057784168 0.205882352941176 0.0588235294117647 0.735294117647059
5.14311468685548 -6.10676574534125 0.117647058823529 0.794117647058823 0.0882352941176471
2.56118208072123 -9.57059103794648 1 0 0
8.29691190708325 0.0742450776307414 0.205882352941176 0.0588235294117647 0.735294117647059
4.2203541453144 -4.77726714344463 1 0 0
0.823360049643586 -9.95327353931136 1 0 0
0.70105198586983 -12.7101960973832 1 0 0
0.522612732971874 -10.2537922683794 1 0 0
8.91658802021982 11.9463016868701 0.205882352941176 0.117647058823529 0.676470588235294
2.67695542156847 -8.11495716340163 0.470588235294118 0 0.529411764705882
-12.9131729823308 -6.71103814787222 1 0 0
-17.0167425636728 -5.58975951841916 1 0 0
2.62079101479172 -12.4440253450158 1 0 0
-6.7670446598705 -7.58518908089333 1 0 0
-4.59119067542144 -11.8048642611624 1 0 0
-15.7740439859841 -5.91150726637128 1 0 0
-13.5345124273891 -2.71637430855031 1 0 0
-6.76208649920806 0.29183390911887 1 0 0
-9.76106471564639 -14.6572790494442 1 0 0
-7.01583693299104 -15.8818188498192 1 0 0
11.114740742152 19.0186926989604 0.205882352941176 0.0588235294117647 0.735294117647059
12.0360181427466 22.2013810441397 0.205882352941176 0.0588235294117647 0.735294117647059
8.73168762761016 16.0638570933059 0.205882352941176 0.0588235294117647 0.735294117647059
11.2161713867505 15.2820903911991 0.205882352941176 0.0588235294117647 0.735294117647059
8.67806692158585 13.8852784368727 0.205882352941176 0.117647058823529 0.676470588235294
8.64749119806049 11.449348550662 0.205882352941176 0.0588235294117647 0.735294117647059
9.05446649688391 -0.857230532014527 0.205882352941176 0.117647058823529 0.676470588235294
5.83552018814352 -1.26050290549279 0.205882352941176 0.176470588235294 0.617647058823529
-3.7846534660878 3.72552927897769 0.147058823529412 0.794117647058823 0.0588235294117647
4.318871048617 -3.12062722785689 0.205882352941176 0.117647058823529 0.676470588235294
-8.21660402010928 -5.2170316064598 1 0 0
2.40258152097006 -2.96598576388526 1 0 0
2.73221210481895 -8.31146072820926 0.794117647058823 0.205882352941176 0
3.36334334478644 -8.42180611578519 1 0 0
2.88211532540246 -12.3745001990518 1 0 0
-9.19458883464727 -13.5102252350516 1 0 0
-8.38701708338529 -14.3330286133527 1 0 0
2.63486478908597 -8.795031542571 1 0 0
-2.45447190026201 -2.79593130824484 0.205882352941176 0.117647058823529 0.676470588235294
-6.18391688671527 -5.32845875565972 1 0 0
-11.2085131533603 -11.5780498069426 1 0 0
-12.1367147179791 -1.79989097902367 1 0 0
12.1230607303032 15.3676804122861 0.205882352941176 0.117647058823529 0.676470588235294
-13.6165188611753 -4.53629723003245 1 0 0
-9.06888320776359 -13.520415482284 1 0 0
0.156815459835608 -1.42984416996268 1 0 0
-3.66901476297147 -12.7639954773842 1 0 0
9.96242717012563 17.1451515498241 0.205882352941176 0.117647058823529 0.676470588235294
11.0087019121883 20.776403702963 0.205882352941176 0.0588235294117647 0.735294117647059
9.66847911460951 14.6134273759243 0.0294117647058824 0.352941176470588 0.617647058823529
3.60281536796876 0.610073697199007 0.205882352941176 0.117647058823529 0.676470588235294
6.91233587450263 9.9493191228427 0.205882352941176 0.117647058823529 0.676470588235294
11.1903829050468 8.23296366460936 0.205882352941176 0.0588235294117647 0.735294117647059
3.44595624149398 -10.9283609734577 1 0 0
-2.84925938173956 -16.1368683235251 1 0 0
7.472994321822 -4.86194327982523 1 0 0
9.64652923778206 -1.68518276468411 0.205882352941176 0.117647058823529 0.676470588235294
3.16126602688556 -5.38824524530654 1 0 0
6.5158060870627 -6.6260254344193 0.117647058823529 0.794117647058823 0.0882352941176471
-8.0159701847312 -7.18001731953039 1 0 0
-13.394674455437 -6.35721038730116 1 0 0
-4.42738812356777 -16.8298556982483 1 0 0
0.364701506815388 -12.4906844296822 1 0 0
-5.59701862033508 -15.9580335289222 1 0 0
0.896897330767989 -11.4131806564144 1 0 0
1.82738673888872 -12.2915024413271 1 0 0
-5.66100353493875 -16.4131669583589 1 0 0
-11.5656041772681 -5.87254878181101 1 0 0
-13.2736317236588 -3.06092674475154 1 0 0
-15.3125160330109 -6.63144207038811 1 0 0
-11.708723311022 -7.44649852694487 1 0 0
-10.0585788703008 -3.28683937543029 1 0 0
7.18563501735972 4.72108622183861 0.205882352941176 0.0588235294117647 0.735294117647059
11.8163538167677 17.5666132207762 0.205882352941176 0.0588235294117647 0.735294117647059
7.28122311817305 0.931081601509591 0.205882352941176 0.176470588235294 0.617647058823529
9.63477861045058 0.480773780903316 0.205882352941176 0.117647058823529 0.676470588235294
9.77617083510702 18.3460564630418 0.205882352941176 0.117647058823529 0.676470588235294
10.3329992322919 17.6843895073678 0.205882352941176 0.0588235294117647 0.735294117647059
2.87073709030916 0.736189640119584 0.941176470588235 0.0588235294117647 0
10.2709799271297 11.5915204087312 0.205882352941176 0.0588235294117647 0.735294117647059
7.04425797904727 8.26958562556148 0.205882352941176 0.117647058823529 0.676470588235294
3.37733666186698 -6.03004097828226 0.264705882352941 0.735294117647059 0
-17.1780642277782 -4.55702814004888 1 0 0
-9.26136393397419 -14.7325422870679 1 0 0
1.90742870829237 -13.5425108207235 1 0 0
6.50477652190714 -1.0230815343217 0.205882352941176 0 0.794117647058823
3.64378505729066 7.83211118883335 1 0 0
0.612927068042912 -10.6234563635923 1 0 0
-5.50425409496191 -0.490974917988775 1 0 0
1.67501727664712 -6.706914228342 1 0 0
-11.4064048613775 -4.73893538585729 1 0 0
3.31468669633405 -9.16780070175263 1 0 0
1.5710729095114 -11.4712636046065 1 0 0
2.80491278501781 -10.709826102334 1 0 0
-4.96712997577917 -16.2347480202597 1 0 0
-7.19666066938103 -15.8296237806725 1 0 0
-9.26962147443967 -13.8813625611424 1 0 0
-12.6336444039637 -2.24512803135393 1 0 0
-14.0234035880268 -3.72773805187751 1 0 0
-11.9011908486841 -3.46214216249548 1 0 0
-15.7739356125044 -5.02372535420373 1 0 0
9.108806197906 10.4895946713987 0.205882352941176 0.0588235294117647 0.735294117647059
5.86828725953929 12.3683340664143 0.205882352941176 0.117647058823529 0.676470588235294
11.8224869793602 5.47506179642593 0.205882352941176 0.117647058823529 0.676470588235294
9.51517986263102 16.9012506039727 0 0.735294117647059 0.264705882352941
9.94072334484576 6.61755718468514 0.205882352941176 0.0588235294117647 0.735294117647059
7.57016037023428 5.73527056344347 0.117647058823529 0.794117647058823 0.0882352941176471
7.19317839010451 5.33980297842671 0.205882352941176 0.0588235294117647 0.735294117647059
10.1347896293656 18.2734150931056 0.205882352941176 0.0588235294117647 0.735294117647059
11.5332086192328 21.7374192166189 0.205882352941176 0.0588235294117647 0.735294117647059
7.43375869977544 10.9520350042739 0.0294117647058824 0.352941176470588 0.617647058823529
5.39333274568483 8.55248320117738 0.205882352941176 0.176470588235294 0.617647058823529
8.14597442024757 13.331595417185 0.205882352941176 0.0588235294117647 0.735294117647059
6.45023797761723 11.115052519153 0.205882352941176 0 0.794117647058823
3.30713940479595 -2.6697549496 1 0 0
1.35068420322628 -7.97346858935005 0.911764705882353 0.0882352941176471 0
10.3258296551441 -3.51457537712907 0 0.323529411764706 0.676470588235294
4.69802888107261 -7.8947974632043 1 0 0
7.89072726178207 -4.80305420757491 1 0 0
2.89119092302372 -7.28825688507223 1 0 0
-8.79962594821308 -5.7341427234139 1 0 0
3.57505964882855 -11.5734987578454 1 0 0
-4.06402445552765 -9.0525568780391 1 0 0
-15.2617750899191 -4.4115053989111 1 0 0
-13.8934757112337 -5.11577613866709 1 0 0
3.37602004194201 -12.8859521038634 1 0 0
-13.5943444633661 -6.7194758595697 1 0 0
-9.41960586775449 -14.6051920238818 1 0 0
-14.4349610123506 -6.69182580820135 1 0 0
-9.46486043473116 -13.7976189535891 1 0 0
-11.8564915109481 -5.1456266124234 1 0 0
-7.92492022779927 -15.7122580867216 1 0 0
-5.62728403557747 0.803241407299634 1 0 0
3.83541742847398 -7.25301934892326 1 0 0
11.0250176581711 13.77344934868 0.205882352941176 0.117647058823529 0.676470588235294
14.6377810731729 18.6214979960185 0.205882352941176 0.117647058823529 0.676470588235294
11.8074197591727 22.2808015128998 0.205882352941176 0.117647058823529 0.676470588235294
7.89621343962296 -4.28803058709237 0.205882352941176 0.794117647058823 0
10.5283379272557 19.4170488663265 0.205882352941176 0.0588235294117647 0.735294117647059
11.1040085242389 15.725332525566 0.205882352941176 0.0588235294117647 0.735294117647059
9.06246461097584 13.5465127037672 0.205882352941176 0.117647058823529 0.676470588235294
10.4698950254516 11.9518846465213 0.205882352941176 0.117647058823529 0.676470588235294
11.0119919051104 14.6639557999879 0.205882352941176 0 0.794117647058823
0.217470657879897 -3.37327139997443 0.235294117647059 0.764705882352941 0
9.85821656364332 18.0355391386587 0.205882352941176 0.117647058823529 0.676470588235294
-1.91715924909018 -16.4427013815136 0.264705882352941 0.735294117647059 0
3.37185075100785 13.3271923291367 0.205882352941176 0.0588235294117647 0.735294117647059
7.82325933268392 17.5111842154225 0 0.735294117647059 0.264705882352941
3.64883029428094 8.29056920285718 0.205882352941176 0.0588235294117647 0.735294117647059
2.28525943002392 -9.88248246571913 1 0 0
4.12627762761728 -6.08692090737874 0.794117647058823 0.205882352941176 0
7.13535450206958 -7.527492564593 0.264705882352941 0.735294117647059 0
0.798337333330546 -0.971491704599402 1 0 0
6.66713448995481 -8.26213413827927 0 0.735294117647059 0.264705882352941
-5.32255103601262 3.7207943015611 0.205882352941176 0.117647058823529 0.676470588235294
2.0013644298933 -6.92945482295127 1 0 0
-2.69837974732904 -7.72748265194602 1 0 0
-4.00655033382327 -6.29423087903098 1 0 0
-16.9815039269272 -4.8484471401187 1 0 0
1.67246153091229 -12.1052364276443 1 0 0
-11.1850878684685 -5.44691765407041 1 0 0
1.8958196610777 -11.7516975742243 1 0 0
-8.6573526899357 -7.61986121162539 1 0 0
-7.53403975785287 -5.58576498653697 1 0 0
-14.1862762839193 -3.64105880976015 1 0 0
-7.12970850758542 -4.349926097414 1 0 0
-4.61067171757804 -12.1513696722132 1 0 0
1.34406455374915 -7.72786179569024 1 0 0
0.938188853836608 -7.62493022793735 1 0 0
-11.5479746460889 -6.07045775319471 1 0 0
3.14115338065091 -13.1038454437452 1 0 0
11.5278417946433 21.2501440583088 0.205882352941176 0 0.794117647058823
5.83774495310002 2.05583432688379 0.205882352941176 0.0588235294117647 0.735294117647059
-11.3419673594413 -1.5798038139921 1 0 0
11.1625455820679 20.943090083632 0.205882352941176 0.0588235294117647 0.735294117647059
10.1902198768048 9.04396988189277 0.205882352941176 0.0588235294117647 0.735294117647059
10.7894300908745 12.7062372119374 0.205882352941176 0.117647058823529 0.676470588235294
2.95460771277787 9.8062530842561 0.205882352941176 0.0588235294117647 0.735294117647059
5.67179604774874 8.27249546800593 0 0.794117647058823 0.205882352941176
9.04436300771982 8.54332900661963 0.205882352941176 0.117647058823529 0.676470588235294
8.89899498523216 10.2796193214979 0.205882352941176 0.0588235294117647 0.735294117647059
-4.0371260977366 -14.8048183853643 1 0 0
5.46161514009224 8.47385903350048 0 0.735294117647059 0.264705882352941
2.28464241490167 -1.20082804083168 1 0 0
3.64709879120235 -8.10668545862685 1 0 0
1.26272656695108 -11.3059735483033 1 0 0
2.74651827243851 0.844951978496667 0.794117647058823 0.205882352941176 0
-13.0778186589267 -2.10461218416558 1 0 0
6.20426947457517 -9.45108666063735 0.882352941176471 0.117647058823529 0
-8.06054670841619 -15.1490411242757 1 0 0
-7.00552507192842 -6.95155533776873 1 0 0
3.58519066382238 -11.8595881944277 1 0 0
-14.858784892723 -6.75160587227424 1 0 0
-10.9290961388036 -4.70363423092731 1 0 0
-9.01783617144351 -6.42767179178962 1 0 0
-1.80477895337927 -14.0468728109095 1 0 0
-8.01868582152049 -14.7710162147778 1 0 0
-15.7011225270161 -5.13285855245878 1 0 0
-7.75043499857875 -4.60212081186424 1 0 0
-7.05177151578024 -1.68776406740882 1 0 0
-13.4236324329472 -4.81551552672462 1 0 0
-11.8935406536559 -6.10195301351459 1 0 0
2.82804783045046 -12.1724917225676 1 0 0
12.0086863472377 22.2657412740749 0.205882352941176 0.0588235294117647 0.735294117647059
3.32769184506844 -3.439412246233 0.0011001100110011 0.998899889988999 0
8.08967692167272 -6.96636980616683 0.0011001100110011 0.998899889988999 0
-14.9449755740082 -6.21269045869441 1 0 0
-11.140000131493 -13.0650215903916 1 0 0
-14.0342665493582 -10.1310082941298 1 0 0
-14.7714076235712 -5.66239587280979 1 0 0
-12.3594914846782 -12.2354450794104 1 0 0
-11.665123424514 -12.502728647996 1 0 0
-9.48788381597346 -10.3568073954839 1 0 0
-4.56733036476518 -16.9459278902485 1 0 0
-2.57712266152562 4.49573139600092 0.0143014301430143 0.985698569856986 0
3.38044208386526 7.47114901722273 0.977997799779978 0.0209020902090209 0.0011001100110011
1.24275598395039 3.69369596941148 0.0011001100110011 0.998899889988999 0
4.30067749496226 1.27912375380731 0.0011001100110011 0.998899889988999 0
-4.37689054389512 5.5076429710775 1 0 0
-2.87712514644021 2.91258677053539 0.998899889988999 0.0011001100110011 0
3.36283599958356 -10.3632199928728 1 0 0
1.18582931505151 -4.53551067014858 0.0011001100110011 0 0.998899889988999
0.605526925495637 -10.4767932166247 0.998899889988999 0 0.0011001100110011
2.72329640344053 11.7005479950574 0.0011001100110011 0.998899889988999 0
4.19016342769875 8.41692065098409 1 0 0
6.15976763770344 -6.98753703420081 1 0 0
7.67498230507022 12.0744341962991 0.0011001100110011 0.998899889988999 0
-2.05824092684933 -5.60707770845943 1 0 0
-3.32880255639407 2.97124278385586 0.0011001100110011 0 0.998899889988999
6.74655951969599 15.3922972962388 0.0011001100110011 0.998899889988999 0
4.24621627895074 12.1887159692039 0 0.998899889988999 0.0011001100110011
5.31595360093412 12.6159583093993 0.0011001100110011 0.998899889988999 0
8.83324161863854 9.89340627468722 0.0143014301430143 0.985698569856986 0
5.36524562043663 9.62393195666758 0.0011001100110011 0 0.998899889988999
5.91785984327122 9.018923310964 0.0011001100110011 0.998899889988999 0
12.3098970133043 5.18663980628863 0 0.0011001100110011 0.998899889988999
-14.216453065892 -8.15307972438173 0.986798679867987 0 0.0132013201320132
-9.90311956310278 -12.2291966653784 1 0 0
-15.2409742383457 -6.6000408010672 1 0 0
-10.5331400115748 -13.0206772960808 0.998899889988999 0 0.0011001100110011
-6.44105266752041 -13.7451012306593 1 0 0
0.480266651701714 -0.378654630342512 0.949394939493949 0.0374037403740374 0.0132013201320132
0.0308059884038221 -5.05400273228572 1 0 0
6.13673070565072 8.84792056623217 0.0011001100110011 0.998899889988999 0
9.61589677018366 16.5541964489191 0 0.375137513751375 0.624862486248625
-13.4275214024097 -8.35857843926467 0.986798679867987 0 0.0132013201320132
10.4067030062071 15.9697655170223 0.0011001100110011 0.998899889988999 0
6.93124820856336 -0.468503813504455 0.0011001100110011 0.998899889988999 0
6.72349149412127 11.1511072521332 0.0011001100110011 0.998899889988999 0
11.9178581675774 5.88833657179486 0.0011001100110011 0.998899889988999 0
7.94599286781489 -0.845990386983652 0.0011001100110011 0.998899889988999 0
-8.26340590367933 -2.19629951813867 0.0242024202420242 0 0.975797579757976
0.818208697345122 6.22360161902684 0.0011001100110011 0.998899889988999 0
3.10965951940178 7.00249029286099 1 0 0
8.12918029259975 15.6569232612311 0.0011001100110011 0.998899889988999 0
3.28508863384617 -3.16484000378234 0.998899889988999 0.0011001100110011 0
-1.74132376788478 1.3904974496073 0.0011001100110011 0 0.998899889988999
-1.34036067944879 7.71207619768922 1 0 0
9.18546113681168 13.8884458615464 0.0011001100110011 0.998899889988999 0
10.3894379880305 11.8200409764123 0.0011001100110011 0.998899889988999 0
-2.65731656590546 3.51392458569776 1 0 0
9.36708297698753 15.3406768523705 0.0011001100110011 0.998899889988999 0
-0.470247624315754 4.74760870313259 1 0 0
-0.157193427578652 7.13468749932147 0.0011001100110011 0.998899889988999 0
-2.00602189468923 6.90934361392385 0.0011001100110011 0 0.998899889988999
10.0482171927391 8.56883194197827 0.0011001100110011 0 0.998899889988999
9.51767583572252 -7.70234827138578 0.0022002200220022 0 0.997799779977998
-12.2770128700684 -11.1149142739662 1 0 0
-6.44837131561831 -14.3929468106835 1 0 0
-3.91653046289021 -16.2940314272191 1 0 0
-13.3327246289222 -5.77748555813385 0.998899889988999 0 0.0011001100110011
-12.2830629472224 -12.6003200918544 0.986798679867987 0 0.0132013201320132
-11.5489501182967 -3.31637817552577 0.986798679867987 0 0.0132013201320132
8.83717955266295 3.94559426918056 0.0011001100110011 0 0.998899889988999
-14.9193848155829 -6.81280411158189 1 0 0
3.26752512790418 -2.27786621216921 0.0011001100110011 0.998899889988999 0
-6.39133347162383 -13.5302807134971 1 0 0
-11.9569095193346 -4.48739311165873 1 0 0
-8.3658842377387 -9.83604977378823 1 0 0
5.52183468924604 9.82766934834063 0.0011001100110011 0.998899889988999 0
-1.0555394211985 0.297777961744587 0.0011001100110011 0.998899889988999 0
0.0767635399640879 3.92245160385086 0.0011001100110011 0.998899889988999 0
-1.8796794550689 4.45807549195692 0.497249724972497 0 0.502750275027503
6.39052368184785 10.8643636240444 0.0011001100110011 0.998899889988999 0
7.89440066075106 14.9948997571954 0.0011001100110011 0.998899889988999 0
3.79191073525704 -9.2790863260385 1 0 0
8.13982946806229 14.5650079845503 0.0011001100110011 0.998899889988999 0
10.1454990427386 14.1658994693118 0.0011001100110011 0 0.998899889988999
1.99162668778833 0.459483064639856 0.0022002200220022 0 0.997799779977998
4.95432104803872 9.421039145067 0.0011001100110011 0 0.998899889988999
-3.45887365286125 5.97773333688263 0.0462046204620462 0 0.953795379537954
8.14710959655149 11.4474033070172 0.0011001100110011 0.998899889988999 0
2.26956399141308 12.0057199307195 0.0011001100110011 0.998899889988999 0
-1.54468878239038 -16.9542843660027 0.0011001100110011 0.998899889988999 0
-13.5357774465522 -1.61609534868882 0.998899889988999 0 0.0011001100110011
11.0837087730193 2.07133450241375 0.0011001100110011 0.998899889988999 0
6.61108215152707 10.1118389040946 0.0011001100110011 0.998899889988999 0
5.93471946621558 -4.47976103438791 0.986798679867987 0 0.0132013201320132
7.66029201330866 9.93867801060098 0 0.0011001100110011 0.998899889988999
5.42123178115122 -4.89845592588286 0.0011001100110011 0 0.998899889988999
-6.78120182029442 -13.7078091764446 1 0 0
-6.77772455178339 -15.5065186618444 1 0 0
4.12390235359148 -12.5122351012925 0.998899889988999 0 0.0011001100110011
11.1776883473704 9.93109318601135 0.0011001100110011 0.998899889988999 0
-11.7478280564891 -12.4837926870891 0.986798679867987 0 0.0132013201320132
-4.27076058953616 -15.1419816818534 1 0 0
-8.77469277306015 -11.6835882804126 1 0 0
-11.2015821605047 -9.99874254241165 1 0 0
-15.2742171372645 -7.71886237754047 1 0 0
-9.22963942635299 -11.4893508963574 1 0 0
-7.39162533492614 -15.3261842890103 1 0 0
-6.98021143828765 -14.5072923855634 1 0 0
-4.25989253212652 -0.943778846901705 0.986798679867987 0 0.0132013201320132
12.2167154852113 8.46079157945243 0.0011001100110011 0.998899889988999 0
-11.5122156237309 -13.2204035951258 1 0 0
4.599672167093 10.2450864341793 0.0011001100110011 0.998899889988999 0
-12.9926656208018 -2.57020173628176 1 0 0
-3.95323633451444 -9.7573788761953 1 0 0
-1.45145140688321 1.22492057375777 0.998899889988999 0 0.0011001100110011
1.88808198437164 9.82085496412567 0 0.998899889988999 0.0011001100110011
11.5121012918533 13.1600450223954 0.0011001100110011 0.998899889988999 0
-3.34805177228357 -17.0318886626917 1 0 0
-8.80004197230202 -13.0279682259727 1 0 0
-0.80042810589772 1.87031839481355 0.0011001100110011 0 0.998899889988999
15.1783049369645 16.8195806537812 0.0011001100110011 0 0.998899889988999
5.81120174737067 -1.44690519743133 0.0011001100110011 0.998899889988999 0
9.27874024671879 -4.73515586717518 0.0143014301430143 0.985698569856986 0
3.07698198277554 12.3699270106041 0.0011001100110011 0.998899889988999 0
7.4803182829491 15.0413580374804 0.0011001100110011 0.998899889988999 0
-11.831354876851 -13.2432291272595 0.986798679867987 0 0.0132013201320132
9.19438908647385 4.62245733065015 0.0011001100110011 0.998899889988999 0
9.91002528095252 15.4672528286611 0.0011001100110011 0.998899889988999 0
5.88588034048305 -8.95988320376773 1 0 0
-2.7981205343729 2.37746811290745 0.986798679867987 0.0132013201320132 0
0.538115303895036 9.72949173540251 0.998899889988999 0 0.0011001100110011
11.1516095722439 12.3525078048849 0.0011001100110011 0.998899889988999 0
-4.14823893988942 1.82575112755107 1 0 0
-4.45310819821373 -12.9920902186581 1 0 0
-8.03873869657661 -2.22429017660262 1 0 0
3.41647132777011 -14.180857149574 1 0 0
8.31095787545311 -1.59777447383701 0.0011001100110011 0.998899889988999 0
4.46419060302791 -3.93388986349449 0.0011001100110011 0.998899889988999 0
2.39042860880781 12.2851048251561 0 0.998899889988999 0.0011001100110011
5.27190410555456 14.4918909532627 0.0011001100110011 0.998899889988999 0
-11.9124789152766 -1.50806561581009 0.0011001100110011 0 0.998899889988999
12.5910640025365 7.08371565439245 0.0011001100110011 0 0.998899889988999
9.37769543787074 4.13814138495527 0.0011001100110011 0.998899889988999 0
-2.5226308138476 -7.71240413323583 1 0 0
-6.30424053872084 -13.6155563580643 0.998899889988999 0 0.0011001100110011
-14.5686909973894 -7.08080052008441 1 0 0
-11.0553538897328 -11.8602975092609 1 0 0
-7.15034612126559 -15.1911792132685 0.986798679867987 0 0.0132013201320132
-7.1768569582719 -12.8789784688961 1 0 0
-13.0222654738574 -7.14389345737347 0.998899889988999 0 0.0011001100110011
-11.8788989602548 -7.49078273300915 1 0 0
1.37143805092685 4.90577823819265 0.0011001100110011 0.998899889988999 0
4.09437412289663 0.999896743657798 0.0011001100110011 0.998899889988999 0
-9.19788247614808 -1.28307846138862 1 0 0
5.48037971472516 -10.3546365831088 1 0 0
-6.37713211291584 -4.84245453953336 0.0011001100110011 0 0.998899889988999
-3.23241945418871 -2.53334822687559 0.998899889988999 0 0.0011001100110011
3.56768225463052 7.48461385504818 0.0011001100110011 0.998899889988999 0
-9.5577189781795 -13.1692374452544 1 0 0
8.66526716736086 15.7622833132089 0.0011001100110011 0.998899889988999 0
9.61477655294746 14.3359566886393 0.0011001100110011 0.998899889988999 0
1.78712965430902 -11.8400155313295 1 0 0
5.95967586517626 -10.7095791398997 0.0011001100110011 0 0.998899889988999
3.74524582486237 13.1450290594727 0.0011001100110011 0.998899889988999 0
8.84738440327123 7.49261468779719 0.0011001100110011 0.998899889988999 0
-6.95235010558966 -4.77522357631066 0.707370737073707 0 0.292629262926293
7.35636231940346 13.9121525388991 0.0011001100110011 0.998899889988999 0
1.62391103654096 11.4418586461648 0.0011001100110011 0 0.998899889988999
7.77919488779437 13.6914589933544 0.0011001100110011 0.998899889988999 0
9.43410941380475 8.23987152558307 0.0011001100110011 0.998899889988999 0
10.0493161720529 10.9435485921825 0.0011001100110011 0.998899889988999 0
9.35105326878532 10.5036959733313 0.0011001100110011 0.998899889988999 0
9.84137236451975 11.2921323384777 0.0011001100110011 0.998899889988999 0
8.60569978232022 8.31352097926448 0.0011001100110011 0.998899889988999 0
8.11621408433409 2.12151331857602 0.0011001100110011 0.998899889988999 0
12.1417468690333 6.8668328718146 0.0011001100110011 0.998899889988999 0
10.6894925205876 -2.91144895956626 0.0011001100110011 0.0011001100110011 0.997799779977998
1.02332101058868 -0.176721719253264 0.0011001100110011 0.998899889988999 0
7.58087456252995 -3.24671446375689 0.0011001100110011 0.998899889988999 0
11.6034490056652 1.41590633441095 0.0011001100110011 0.998899889988999 0
5.08508414358446 -6.24979374381035 0 0.998899889988999 0.0011001100110011
-2.4402986501477 4.53032122827695 0.0011001100110011 0.998899889988999 0
12.6351691279426 -1.46135602611023 0.986798679867987 0 0.0132013201320132
11.1333447457425 4.80339893400388 0.0011001100110011 0 0.998899889988999
12.7788626567069 -1.48299097118155 0.0011001100110011 0 0.998899889988999
9.48240458987321 -7.77825321615771 0.0022002200220022 0 0.997799779977998
-9.78510299385855 -11.265879084291 1 0 0
-12.5987951665232 -11.9914204822866 1 0 0
-11.0907793636503 -11.7786577409289 1 0 0
-11.8420842057479 -12.8077644875678 0.986798679867987 0 0.0132013201320132
-12.5674484838202 -7.05837333883729 1 0 0
-11.376570653591 -13.2743077165627 1 0 0
-2.51736457547196 -8.82022871162359 0.998899889988999 0 0.0011001100110011
3.8076818202047 5.24808776925802 0.0011001100110011 0.998899889988999 0
3.38448963553013 10.3760711719774 0.0011001100110011 0.998899889988999 0
-10.2643552945173 -10.4992504930203 0.986798679867987 0 0.0132013201320132
2.91609749204993 -2.63987826060058 0 0.88008800880088 0.11991199119912
6.10271418106564 9.95748684223737 0.0011001100110011 0.998899889988999 0
7.16003121895358 14.9477118114466 0 0.998899889988999 0.0011001100110011
5.32428193891018 14.4879987854316 0.0011001100110011 0.998899889988999 0
-2.61305563098484 2.96363544962008 0.0011001100110011 0 0.998899889988999
0.579600077076161 -1.66332559467639 1 0 0
1.84728319301992 11.3379013106346 0.0132013201320132 0.985698569856986 0.0011001100110011
6.27945327974614 12.7616290890887 0 0.998899889988999 0.0011001100110011
1.03370078327982 10.9009906150717 0.0011001100110011 0.998899889988999 0
3.99415121787591 -4.44574559614348 0.0011001100110011 0 0.998899889988999
10.4788015382909 12.16481225581 0.0011001100110011 0.998899889988999 0
10.6432762829151 5.89916160263608 0.0011001100110011 0.998899889988999 0
3.8011897884841 13.3879564482817 0.0011001100110011 0.998899889988999 0
5.60992675082072 7.04163691506144 0.986798679867987 0 0.0132013201320132
9.95615590273287 4.17166168848191 0.0011001100110011 0.998899889988999 0
11.1909536934681 -2.69580706283348 0.0011001100110011 0.998899889988999 0
2.55738867058415 -11.561775097278 0.986798679867987 0 0.0132013201320132
15.6134594487815 16.2894516911617 0.0011001100110011 0 0.998899889988999
8.67849218433733 6.68901908903555 0.0011001100110011 0.998899889988999 0
11.9636206755155 12.5611172240296 0.0011001100110011 0 0.998899889988999
9.95478446449265 9.4534499355079 0.0011001100110011 0 0.998899889988999
11.6767305629637 -2.86357635223527 0.0011001100110011 0 0.998899889988999
-8.87080165684471 -2.50821850173622 1 0 0
3.72363337513525 11.8374767798767 1 0 0
6.78472231320498 11.61220659212 0.0011001100110011 0.998899889988999 0
9.90106046844545 -2.74844387614862 0.0011001100110011 0.998899889988999 0
5.18999872059304 8.01710278117816 0.0011001100110011 0.998899889988999 0
8.50234090030416 -8.71198808340855 0.0011001100110011 0 0.998899889988999
10.3627784686419 -6.31404718605964 0.0011001100110011 0 0.998899889988999
-8.5860877000597 -10.5648406472278 0.998899889988999 0 0.0011001100110011
-6.84563870211484 -14.3047788702569 1 0 0
6.76691690566441 -0.945391717857583 0.0011001100110011 0.998899889988999 0
-15.1355223784652 -6.9773623053048 0.998899889988999 0 0.0011001100110011
-9.25458838416523 -9.74571907033953 0.986798679867987 0 0.0132013201320132
-7.43609245999455 -12.5116252312424 1 0 0
-13.7364147796233 -7.56221701636273 1 0 0
3.38140071738863 -7.59208077745742 1 0 0
-2.44005417229753 3.86537525807124 0.0011001100110011 0.985698569856986 0.0132013201320132
-2.96311985202507 3.97850628042114 0.0011001100110011 0.998899889988999 0
1.07843594069512 -6.6935281771293 1 0 0
2.4438940770102 8.98020378229255 0 0.973597359735974 0.0264026402640264
5.60683645147647 -8.70093893009823 0.0011001100110011 0 0.998899889988999
11.582054478595 -0.0448885117463073 0.0033003300330033 0.996699669966997 0
11.0159362641548 -0.33036579980823 0.0011001100110011 0.998899889988999 0
9.84948362063904 8.99818013422863 0.0011001100110011 0.998899889988999 0
4.82428980000275 7.88537373093433 0.0011001100110011 0.998899889988999 0
-9.26295692741737 -3.31128795302238 1 0 0
1.16959391801109 10.7673903365444 0 0.998899889988999 0.0011001100110011
8.635481322593 -1.13679056667805 0.0011001100110011 0 0.998899889988999
9.21577201975356 16.3303921497992 0.0011001100110011 0.998899889988999 0
5.85808654908876 14.2062942762087 0.0011001100110011 0.998899889988999 0
9.80350077447015 7.60960452328119 0.0011001100110011 0.998899889988999 0
-11.0877044656532 -0.363197174454469 1 0 0
8.97536504063494 4.72031673000523 0.0011001100110011 0.998899889988999 0
7.67430973570112 -0.899774498142495 0 0.997799779977998 0.0022002200220022
3.19711199509692 9.68840466720416 0.0011001100110011 0.998899889988999 0
8.79413263839082 10.5723902583851 0.0011001100110011 0.998899889988999 0
-5.35596497049505 1.25234722553704 1 0 0
3.54772573432233 -12.2768628290379 1 0 0
-6.41118004762288 -15.8843491430718 1 0 0
-6.30280651394302 -10.6978142429421 0.986798679867987 0 0.0132013201320132
-6.70037048742199 -13.7104369946251 1 0 0
-11.0180682124879 -12.9428654162662 1 0 0
-6.56492118705016 -15.2232838660471 1 0 0
-12.162926568133 -7.8914342693213 1 0 0
-9.82843927143643 -11.7912181757386 0.986798679867987 0 0.0132013201320132
-12.3050078598081 -11.7242855223752 1 0 0
-1.53488269838299 1.48673685396822 0.0143014301430143 0.985698569856986 0
-12.3147830196539 -1.66932019509375 0.986798679867987 0 0.0132013201320132
-7.86038627640299 -2.08407942370985 1 0 0
3.7650390629356 7.70829404799063 0.0011001100110011 0.998899889988999 0
-5.41760161111939 -13.9818126585597 1 0 0
2.10586947543481 -4.83122487723559 1 0 0
0.815021351716018 -0.231049222704181 1 0 0
-4.46636884058003 2.09384832358657 1 0 0
2.84478604052298 2.9349845078658 0 0.0132013201320132 0.986798679867987
5.57507428897812 7.39291690562335 0.0011001100110011 0.998899889988999 0
7.35220939477559 12.1309561365068 0.0011001100110011 0.998899889988999 0
3.60521418680913 -0.513336997163636 0.0011001100110011 0 0.998899889988999
7.97747439989432 2.14742873198347 0.0011001100110011 0.998899889988999 0
0.828823516229278 -1.57124099537577 0.998899889988999 0 0.0011001100110011
6.71347521414478 9.97297569336726 0.0011001100110011 0.998899889988999 0
7.27885133968922 10.8176522513695 0.0011001100110011 0.998899889988999 0
9.75751889638344 11.7210796033414 0.0011001100110011 0.998899889988999 0
-4.58956359797286 5.6558006333103 1 0 0
10.6857224474 12.5422308172484 0.0011001100110011 0.998899889988999 0
8.85292599519057 -1.71527173279316 0.0011001100110011 0 0.998899889988999
7.80982492305597 13.2779035843139 0 0.24972497249725 0.75027502750275
5.08417820647765 1.80729272772247 0.0011001100110011 0 0.998899889988999
7.77430280438019 12.7258734700871 0.0011001100110011 0.998899889988999 0
10.5878804652079 2.86060817679036 0.0011001100110011 0.998899889988999 0
1.15408087644098 -15.1131886262285 1 0 0
6.49735548226095 -1.35151855023807 0.0011001100110011 0 0.998899889988999
15.2677093232242 15.5017051956692 0.0011001100110011 0 0.998899889988999
9.03247486567481 15.0350134763471 0.0011001100110011 0.998899889988999 0
8.77714018376893 -8.0893666143204 0.0011001100110011 0.998899889988999 0
10.687945099576 -1.82576759364736 0 0.998899889988999 0.0011001100110011
11.2547319093741 7.46286507788128 0 0.998899889988999 0.0011001100110011
-9.48021358915226 -13.0697835281362 1 0 0
-6.78874761295468 -8.78606848058492 1 0 0
-6.77295329363687 -5.11538438115712 1 0 0
-7.36917734138841 -13.0318472691901 1 0 0
-6.43812591847956 -11.2139228010688 1 0 0
-8.46674761710099 -12.3461713601468 1 0 0
-7.55120929565717 -11.5607155401005 1 0 0
-2.86140394105686 5.19685004754317 0.0011001100110011 0.998899889988999 0
-13.6361012529069 -1.21210626047493 1 0 0
0.702815814272867 -4.87131891486806 0.998899889988999 0 0.0011001100110011
-4.44820152943956 -1.29221811511539 0.998899889988999 0 0.0011001100110011
2.69872318823154 -3.14969261173287 0 0.998899889988999 0.0011001100110011
-1.2655535237913 -7.05748077440341 1 0 0
-3.13061800667339 -6.26171306254256 1 0 0
6.10794051192345 6.70707384674045 0.0011001100110011 0.998899889988999 0
4.92430402104478 -7.4465527993339 0.0011001100110011 0 0.998899889988999
9.17113891019199 10.4960978865778 0.0011001100110011 0.998899889988999 0
4.5794655826044 8.77294052399396 0.0011001100110011 0.998899889988999 0
3.68046138284541 7.14245903492134 0.998899889988999 0.0011001100110011 0
3.37971982104597 -10.0920141433406 0.0022002200220022 0 0.997799779977998
0.661233872939344 -1.23469579392002 0.0011001100110011 0 0.998899889988999
6.34361878469483 6.11504089271429 0.0011001100110011 0.998899889988999 0
-0.0528211414122395 -8.36942262801176 0.998899889988999 0 0.0011001100110011
1.78115351572872 -10.033898333323 1 0 0
8.56016659835424 6.69308567770002 0.0011001100110011 0 0.998899889988999
8.59222633582304 11.3084776083041 0 0.998899889988999 0.0011001100110011
3.55985284180172 -4.20318766439526 0 0.0011001100110011 0.998899889988999
-5.9340317605566 -5.35266905009414 0.0143014301430143 0 0.985698569856986
5.88858628643981 14.488295722483 0.0011001100110011 0.998899889988999 0
-1.52048598342141 2.35125322816397 1 0 0
6.80774500824517 14.1466796043957 0.0011001100110011 0.998899889988999 0
8.49090387322198 15.6455733731687 0.0011001100110011 0.998899889988999 0
8.59285745731925 15.3492145099733 0.0011001100110011 0.998899889988999 0
6.47554812939456 1.69039231589639 0.0143014301430143 0 0.985698569856986
-1.55356968374518 -0.359184450791103 0.998899889988999 0.0011001100110011 0
7.90038815198684 9.38213225511007 0.0011001100110011 0.998899889988999 0
9.18734620246749 -4.54922168120735 0.0011001100110011 0 0.998899889988999
10.4448969129677 14.9336511471062 0.0011001100110011 0.998899889988999 0
8.62884621967707 3.10280391214672 0 0.0011001100110011 0.998899889988999
10.2709308686039 10.5723377356872 0.0011001100110011 0 0.998899889988999
8.62744741409988 15.9530606854996 0.0011001100110011 0 0.998899889988999
7.17120272190018 -9.5201010310013 1 0 0
-5.16718813132277 -14.5846289779603 1 0 0
-9.51935283910523 -12.2125275794628 1 0 0
-6.32740458942894 -14.0699665309058 1 0 0
-9.75638584555033 -10.1435109103335 1 0 0
[truncated: 5,563 more rows]
