# Supplementary material for: Two simple movement mechanisms for spatial division of labour in social insects
Source: Nat Commun. 2022 Nov 15;13:6985. doi: 10.1038/s41467-022-34706-7 (PMC9666475; doi:10.1038/s41467-022-34706-7)
Supplement: Supplementary file 5 — Source Data [file 41467_2022_34706_MOESM5_ESM.zip › source_data/Figure_2/Task_profiles,Lasius.csv]

First_component Second_component Nursiness Periphness Intermedness Foragness
-3.25800444932816 -1.39831633647873 0.919354838709677 0.032258064516129 0.0483870967741935 0
-3.69878790006099 -7.89509109639155 0.838709677419355 0.032258064516129 0.104838709677419 0.0241935483870968
7.67269732638987 11.7859663711316 0.540322580645161 0.0725806451612903 0.370967741935484 0.0161290322580645
12.9716341424083 -3.55936923719111 0 0.540322580645161 0.0806451612903226 0.379032258064516
14.7128187520936 0.407856811486086 0 0.556451612903226 0.0483870967741935 0.395161290322581
1.76224071016863 -4.01876902835203 0.0245901639344262 0.737704918032787 0.0983606557377049 0.139344262295082
11.1204460451767 11.3152234852024 0 0.658333333333333 0.1 0.241666666666667
17.6435408728664 0.178663824385325 0 0.0327868852459016 0.00819672131147541 0.959016393442623
13.3784455530487 7.62809919607189 0 0.467741935483871 0.0564516129032258 0.475806451612903
-15.6949381145241 -1.39565593091496 0.975806451612903 0.00806451612903226 0.0161290322580645 0
17.4360144274979 2.02659055797368 0 0.153225806451613 0.0161290322580645 0.830645161290323
-8.43683964086102 0.47846484397486 0.975806451612903 0.0161290322580645 0.00806451612903226 0
6.07530380056329 -4.21009466289978 0 0.39344262295082 0.188524590163934 0.418032786885246
5.84849845455186 0.78175320135481 0 0.130081300813008 0.520325203252033 0.349593495934959
-15.0239869834901 -0.573344856783005 1 0 0 0
-9.5499994421537 2.34115623816641 0.846774193548387 0.0403225806451613 0.112903225806452 0
15.3554022251652 -0.509547910959416 0 0.153225806451613 0.0161290322580645 0.830645161290323
17.1293985094891 2.34794420660824 0.00819672131147541 0.0901639344262295 0.262295081967213 0.639344262295082
-7.14569098005625 -2.88725144898152 0.919354838709677 0.0241935483870968 0.0564516129032258 0
-3.5503202378665 3.7411262764759 0.919354838709677 0.032258064516129 0.0483870967741935 0
-5.24541111733553 2.03524821502353 0.935483870967742 0.0483870967741935 0.0161290322580645 0
6.70807616471506 2.91267545505223 0.0725806451612903 0.112903225806452 0.540322580645161 0.274193548387097
-8.48420982041785 5.45144897274392 0.685483870967742 0.209677419354839 0.104838709677419 0
-4.93767865284071 -2.11848653169089 0.846774193548387 0.032258064516129 0.120967741935484 0
2.54472477503991 9.78327227029935 0.0573770491803279 0.672131147540984 0.163934426229508 0.10655737704918
12.8624477473331 6.95006076002289 0 0.161290322580645 0.0645161290322581 0.774193548387097
-7.42488922587742 1.75646607066936 0.846774193548387 0.0403225806451613 0.112903225806452 0
-7.68358098718519 -5.50669509054028 0.959677419354839 0.0241935483870968 0.0161290322580645 0
-0.583676536063661 -5.90936624952 0.977142857142857 0.0228571428571429 0 0
13.3769657534912 6.57257756971309 0 0.28 0.525714285714286 0.194285714285714
-0.53270425827109 6.3113970390727 0.994285714285714 0.00571428571428571 0 0
2.56414416574751 -1.68774017809947 0.162650602409639 0.734939759036145 0.00602409638554217 0.0963855421686747
-5.36944298876752 -7.07454312306976 1 0 0 0
16.5761718791675 -0.832216942717742 0 0.16 0.222857142857143 0.617142857142857
-4.72414333418032 -3.20160387614996 0.817142857142857 0.182857142857143 0 0
8.72056137692787 6.95245956972048 0 0.548571428571429 0 0.451428571428571
-6.71110119060102 -2.16811099330023 1 0 0 0
14.7104746953039 0.449300643595081 0 0.0457142857142857 0.00571428571428571 0.948571428571429
11.3066143244109 7.50671708104907 0 0.714285714285714 0.245714285714286 0.04
10.3763392713717 3.3085613430528 0 0.24 0.594285714285714 0.165714285714286
11.0120032261632 1.67667291175652 0 0.268571428571429 0.6 0.131428571428571
11.7331219044049 10.9600335975624 0 0.262857142857143 0.56 0.177142857142857
-11.3236651595882 -4.35503357611512 1 0 0 0
12.2010888649441 7.94796678196552 0 0.234285714285714 0.628571428571429 0.137142857142857
0.765420679306877 -1.03792035143293 0.994285714285714 0.00571428571428571 0 0
18.4264888867236 1.82217401108352 0 0.0971428571428571 0.0685714285714286 0.834285714285714
4.64919706076762 3.80653655393848 0.0185185185185185 0.882716049382716 0.0925925925925926 0.00617283950617284
-13.0503452821589 -2.08615966659864 1 0 0 0
13.3499350595275 6.21991208346259 0 0.257142857142857 0.548571428571429 0.194285714285714
12.3656384459794 -2.34115180827543 0 0.137142857142857 0.182857142857143 0.68
-9.48277080738716 -3.75787029500791 0.994285714285714 0.00571428571428571 0 0
-0.917030983830575 5.0862810866453 1 0 0 0
6.3080503060622 3.17311594209242 0 0.205714285714286 0.348571428571429 0.445714285714286
-8.36194272762732 0.731963273027883 0.994285714285714 0.00571428571428571 0 0
3.82787962250788 3.61213651564067 0 0.0689655172413793 0.0344827586206897 0.896551724137931
16.4723106638019 1.42584347443555 0 0.04 0.0114285714285714 0.948571428571429
-14.4368917416058 -0.239172307740001 0.994285714285714 0.00571428571428571 0 0
15.9135129093933 -3.06374241965928 0 0.0457142857142857 0.0342857142857143 0.92
18.2230662681032 -1.34700531878455 0 0 0 1
-4.70106041792528 0.981161453359542 0.125 0.267857142857143 0.607142857142857 0
-3.08953571295893 -1.81269411992221 0.994285714285714 0.00571428571428571 0 0
2.17176206748057 8.47543536004937 0.777142857142857 0.222857142857143 0 0
1.91458352080395 1.0399075724386 0.702857142857143 0.297142857142857 0 0
-8.47895148875441 -5.48007905288652 0.994285714285714 0.00571428571428571 0 0
-5.9190296933455 -2.75073722774955 0.994285714285714 0.00571428571428571 0 0
-6.68443877194118 1.13705707998749 0.994285714285714 0.00571428571428571 0 0
-6.550860552419 0.47283511059777 0.994285714285714 0.00571428571428571 0 0
11.073820708373 -2.06990758303743 0 0.0457142857142857 0 0.954285714285714
-7.62536192030813 -6.95651234490318 1 0 0 0
-11.2536275677672 2.03448934312483 1 0 0 0
14.0504071595208 1.24047800936917 0 0.0228571428571429 0 0.977142857142857
10.1604502981146 -0.019880605850421 0 0.274285714285714 0.588571428571429 0.137142857142857
8.41186417693674 12.1179323718344 0 0.177142857142857 0.2 0.622857142857143
-10.8790838926952 -6.40409195552658 0.994285714285714 0.00571428571428571 0 0
-3.12303378357431 -2.28911475761553 0.491428571428571 0.508571428571429 0 0
10.4248817723132 12.0789599660346 0 0.257142857142857 0.548571428571429 0.194285714285714
10.7600184109062 -2.67055462949655 0 0.12 0 0.88
-14.5619871963317 -2.54263248665297 1 0 0 0
-7.24497344457347 0.801753630620071 1 0 0 0
6.10509076341097 10.885802662449 0 0.257142857142857 0.451428571428571 0.291428571428571
-8.17627836722269 3.94221517930548 0.994285714285714 0.00571428571428571 0 0
5.15301156170643 -4.96025682226653 0 0.0171428571428571 0 0.982857142857143
7.47275853727059 -0.178792621080703 0 0.24 0.645714285714286 0.114285714285714
-9.09677818400729 -2.92117518317107 0.994285714285714 0.00571428571428571 0 0
-14.7906993487982 -0.491014379789861 1 0 0 0
5.21308126918683 1.97109824065508 0.0807174887892377 0.062780269058296 0.713004484304933 0.143497757847534
-12.0497935036539 0.778212227646422 1 0 0 0
5.9129286287352 9.93901012651107 0.170403587443946 0.0896860986547085 0.739910313901345 0
-4.45536436109819 -0.775458740291728 0.896860986547085 0.0493273542600897 0.0538116591928251 0
-10.838264273873 1.58548389991446 0.995515695067265 0 0.00448430493273543 0
-14.094265123607 3.88390612235516 0.695067264573991 0.291479820627803 0.00896860986547085 0.00448430493273543
-5.79575429046997 -7.49598345311133 0.506726457399103 0.434977578475336 0.0582959641255605 0
17.8320803910177 1.29784260031257 0 0 0 1
-12.0663412704075 2.15461439731319 0.995515695067265 0.00448430493273543 0 0
-14.7117813282991 -3.14264261743786 1 0 0 0
-1.05058930982269 1.69397873643054 0.84304932735426 0.0269058295964126 0.130044843049327 0
0.143503467635408 9.74573579868374 0.730941704035874 0.0269058295964126 0.242152466367713 0
-7.09498850938664 1.38766759801879 0.304932735426009 0.0582959641255605 0.63677130044843 0
-11.6952813975662 -1.97403242539876 0.991031390134529 0.00448430493273543 0.00448430493273543 0
5.40811693188304 9.24740376259111 0 0.117117117117117 0.527027027027027 0.355855855855856
4.0618752846001 -5.80355052898354 0 0.0493273542600897 0.457399103139013 0.493273542600897
13.9683704321348 -3.10653074245601 0 0.0493273542600897 0.457399103139013 0.493273542600897
7.18211899059963 11.6120938078088 0.130044843049327 0.062780269058296 0.730941704035874 0.0762331838565022
16.6097216568746 3.66484301198378 0 0.00448430493273543 0.00896860986547085 0.986547085201794
-13.5628772634252 -3.51443853235077 1 0 0 0
3.66167509689157 1.78884393986657 0 0.062780269058296 0.713004484304933 0.224215246636771
10.4218241009286 7.47379584746944 0 0.00448430493273543 0.0224215246636771 0.973094170403587
11.82973845972 6.63193584793148 0 0.00448430493273543 0.00896860986547085 0.986547085201794
-7.85804494721617 -5.85567805962145 0.95067264573991 0.00896860986547085 0.0403587443946188 0
-14.8027272868043 1.04773172067974 1 0 0 0
-15.5664765304198 0.0907739672475441 1 0 0 0
-0.77643060409141 4.1167404070818 0.417040358744395 0.0538116591928251 0.52914798206278 0
-0.706257261435937 2.66120961368903 0.748878923766816 0.147982062780269 0.103139013452915 0
11.5876709155697 2.64867889075214 0 0.0358744394618834 0.121076233183857 0.84304932735426
-6.10486595188826 3.98854899143301 0.118181818181818 0.831818181818182 0 0.05
1.66749941633498 -5.04041082781395 0.623318385650224 0.0717488789237668 0.304932735426009 0
-9.18322174243251 -4.3778714904572 0.95067264573991 0.00896860986547085 0.0403587443946188 0
9.08085477697362 -2.21143887349175 0 0.0493273542600897 0.304932735426009 0.645739910313901
18.0786959235371 0.010281184955534 0 0 0 1
-5.31354919330903 -8.04378571375003 1 0 0 0
6.76654232039432 -4.30140341817244 0 0.600896860986547 0 0.399103139013453
-1.56381765910077 5.64797841236087 0.896860986547085 0.0493273542600897 0.0538116591928251 0
-4.6642542543505 4.02484071536684 0.327354260089686 0.609865470852018 0.062780269058296 0
0.196813787836455 -3.63904311077257 0.31390134529148 0.461883408071749 0.224215246636771 0
14.0340477511762 6.3530084160057 0 0.00448430493273543 0.00896860986547085 0.986547085201794
-11.5781814337814 4.63849997527601 0.995515695067265 0.00448430493273543 0 0
17.3048231659728 -1.86311202768408 0 0 0 1
-1.96911634633163 3.07925866421927 0.860986547085202 0.0538116591928251 0.0852017937219731 0
8.05130403128077 4.06543955974463 0 0.605381165919282 0.0762331838565022 0.318385650224215
12.654598469148 -3.49508374699899 0 0.00448430493273543 0.00896860986547085 0.986547085201794
13.2113975063192 -3.20462349281435 0 0 0 1
1.27682097903977 8.19305677134964 0.0941704035874439 0.775784753363229 0.130044843049327 0
13.1061865783528 -3.25582072070703 0 0.0134529147982063 0.0134529147982063 0.973094170403587
-6.13614762295276 4.55067486847007 0.443946188340807 0.493273542600897 0.062780269058296 0
-1.98641744094562 5.11105499368218 0.896860986547085 0.0493273542600897 0.0538116591928251 0
3.42249431247434 -4.03590889721797 0.0896860986547085 0.807174887892377 0.00448430493273543 0.0986547085201794
3.1463994000478 -1.80601967203074 0.0941704035874439 0.771300448430493 0.134529147982063 0
14.4155722616535 6.7133672458855 0 0.439461883408072 0.00448430493273543 0.556053811659193
-14.9388256547085 2.45959865106841 1 0 0 0
17.8296362520366 2.41671812808893 0 0.00448430493273543 0.00896860986547085 0.986547085201794
0.731752600994916 10.791579164572 0.300448430493274 0.0582959641255605 0.641255605381166 0
0.518215299713661 6.50939120321564 0.896860986547085 0.0493273542600897 0.0538116591928251 0
12.1616823194093 -3.58560753666651 0 0.00448430493273543 0.00896860986547085 0.986547085201794
13.8592856852992 -3.27100034647971 0 0.0493273542600897 0.408071748878924 0.542600896860987
-8.29737418656887 -0.770750573598812 0.94170403587444 0.0448430493273543 0.0134529147982063 0
14.8378865162326 0.185345721280517 0 0.0677966101694915 0.0169491525423729 0.915254237288136
14.9574666307678 1.32105894612313 0 0.0508474576271186 0.0169491525423729 0.932203389830508
-13.4544188599319 -2.09989431801794 1 0 0 0
-4.1393162390669 -7.69132516590865 0.983050847457627 0 0.0169491525423729 0
14.0366511239321 3.30922703250695 0 0.0677966101694915 0.0338983050847458 0.898305084745763
3.76868222374548 10.9296863792932 0.694915254237288 0.0677966101694915 0.23728813559322 0
7.04293323579721 7.84180840535278 0 0.694915254237288 0.288135593220339 0.0169491525423729
-9.17459272504676 -5.57198794479129 1 0 0 0
3.09916205544274 4.61289344558406 0.0338983050847458 0.491525423728814 0.474576271186441 0
5.2299452314355 -2.61519590615282 0 0 0 1
9.98574469248263 -3.76688656198664 0 0.0338983050847458 0 0.966101694915254
4.01328901382212 -2.29639402130711 0 0.322033898305085 0.0169491525423729 0.661016949152542
6.2968799454831 -3.3164853320142 0 0.76271186440678 0 0.23728813559322
10.6964037994928 5.83104684757763 0 0.627118644067797 0.355932203389831 0.0169491525423729
16.5109245545576 3.77503343835954 0 0 0 1
4.06287679099195 6.40079586094242 0.389830508474576 0.11864406779661 0.491525423728814 0
-6.67448103141085 1.49859240991004 1 0 0 0
13.6877974707556 5.97044406390008 0 0.0508474576271186 0.0338983050847458 0.915254237288136
6.64587200360256 1.68456663389331 0.457627118644068 0.0677966101694915 0.474576271186441 0
4.5071529668876 13.0102354857309 1 0 0 0
4.65311665988411 8.01476475760943 0.0338983050847458 0.491525423728814 0.474576271186441 0
-7.98093616889335 3.33808466132682 1 0 0 0
6.8348787194127 8.50495765868727 0.0338983050847458 0.491525423728814 0.474576271186441 0
-12.6925840352641 -1.18597182229763 1 0 0 0
-7.51971829674842 0.132607700053349 1 0 0 0
8.63856005051764 10.1565456919044 0 0.0677966101694915 0.0847457627118644 0.847457627118644
-2.59119617965532 -0.380269731077934 1 0 0 0
10.5044685889279 -2.45259294344286 0 0.0677966101694915 0.0169491525423729 0.915254237288136
12.9982532706673 4.98017847095498 0 0.0677966101694915 0.0847457627118644 0.847457627118644
7.42508852953731 4.47270694451689 0 0.0847457627118644 0.11864406779661 0.796610169491525
5.28337361788887 8.8579960716674 0.355932203389831 0.152542372881356 0.491525423728814 0
-8.5500534181735 -6.38611978960973 1 0 0 0
-14.275553182189 -2.11434522915875 1 0 0 0
-7.46929927643986 -8.25114799292587 1 0 0 0
-8.35812652627528 -2.42496452345725 1 0 0 0
10.7074055825058 1.71489184593944 0 0.0677966101694915 0.0338983050847458 0.898305084745763
17.935993049969 -1.93838476028606 0 0 0 1
-9.62880103092858 -4.95143353209567 1 0 0 0
-11.9469116391184 -2.52454185551275 1 0 0 0
16.7253693471376 -1.40360178012516 0 0.542372881355932 0 0.457627118644068
8.7385444258649 -2.93090162559083 0.0169491525423729 0.813559322033898 0.152542372881356 0.0169491525423729
-7.45208563161575 1.86782885436825 1 0 0 0
5.74095107511763 11.8701141028559 0.406779661016949 0.0677966101694915 0.406779661016949 0.11864406779661
13.7336914607391 -4.35001251221832 0 0.728813559322034 0 0.271186440677966
16.8632570433912 3.5633581953714 0 0.0508474576271186 0.0169491525423729 0.932203389830508
-5.40942465019473 -1.57052386732924 0.915254237288136 0.0508474576271186 0.0338983050847458 0
1.8615418309847 -0.473459410261918 0 0 0 1
4.04311977908516 4.15997123171483 0.0338983050847458 0.525423728813559 0.440677966101695 0
-0.0717747960821674 2.42622816591267 0.474576271186441 0.101694915254237 0.423728813559322 0
0.832707079779159 3.408521847678 0.847457627118644 0.0677966101694915 0.0847457627118644 0
-11.8422450250184 0.698583462659445 1 0 0 0
7.37170355257796 3.18704490016414 0 0.0677966101694915 0.0847457627118644 0.847457627118644
6.96030449369092 10.8872240222709 0.694915254237288 0.0508474576271186 0.254237288135593 0
7.63567168638758 5.4827581226128 0 0 0 1
18.5307686164864 2.18253725621175 0 0 0 1
-8.75579519903347 -3.20818765882517 1 0 0 0
11.5040159035511 0.8965505881844 0 0.76271186440678 0 0.23728813559322
-2.31629630707873 2.19507313230847 0.0338983050847458 0.491525423728814 0.474576271186441 0
2.78876607835551 -5.57799103231156 0.966101694915254 0.0169491525423729 0.0169491525423729 0
-7.30825530519336 -4.64667045671864 1 0 0 0
14.1470787921021 -2.02095934827174 0 0.0508474576271186 0.0338983050847458 0.915254237288136
1.64460453149337 8.38105537136552 0.101694915254237 0.423728813559322 0.474576271186441 0
-3.36934419293214 -1.59991377561292 1 0 0 0
2.12220337628796 -2.81419101326464 0.966101694915254 0.0169491525423729 0.0169491525423729 0
-6.27165309797897 -8.05284463938909 1 0 0 0
-12.7704591555466 -2.23957602807036 1 0 0 0
16.5241249529386 -1.62698950216302 0 0 0 1
4.82291310517649 11.1765845850263 0.0169491525423729 0.508474576271186 0.474576271186441 0
6.38446665369909 6.67371303954581 0 0.508474576271186 0.491525423728814 0
18.1714411325474 0.491732659727031 0 0 0 1
-6.29208731114608 2.85563070948659 0.23728813559322 0.322033898305085 0.440677966101695 0
12.4383087173014 -3.89412990529028 0 0.0508474576271186 0.0169491525423729 0.932203389830508
7.86434683452331 10.9139754556166 0.338983050847458 0.11864406779661 0.542372881355932 0
1.58410527017978 11.1765917269337 0.694915254237288 0.0677966101694915 0.23728813559322 0
-6.35352730044124 -7.34036465858177 0.542372881355932 0.457627118644068 0 0
14.9103137902996 3.41028677697501 0 0.0508474576271186 0.0169491525423729 0.932203389830508
-11.3247787566298 -3.14431375877321 1 0 0 0
14.8081531523825 -1.09465699699721 0 0 0 1
5.82585873986564 10.355175345739 0.745762711864407 0.0677966101694915 0.186440677966102 0
-8.38048110204471 -5.02140716439861 1 0 0 0
-5.52815836634339 5.09855852926399 0.983050847457627 0 0.0169491525423729 0
14.7802627345384 0.735820205597474 0 0.0338983050847458 0.0169491525423729 0.949152542372881
3.03201376542809 10.405193231274 0 0.610169491525424 0.372881355932203 0.0169491525423729
3.02709945664992 -2.26325139786129 0.0338983050847458 0.76271186440678 0.203389830508475 0
7.37738596593862 8.5656074740279 0.152542372881356 0.220338983050847 0.457627118644068 0.169491525423729
11.4142485075162 -1.98117557513187 0 0.0677966101694915 0.0169491525423729 0.915254237288136
2.11018936624975 10.9272296926419 0.372881355932203 0.152542372881356 0.474576271186441 0
-13.5012714194159 -1.70706384518585 1 0 0 0
4.48104843845107 10.6815261404632 0.0169491525423729 0.508474576271186 0.474576271186441 0
-14.0040870069637 1.17430143774013 1 0 0 0
8.30303699297044 7.73636400681827 0 0.0508474576271186 0.0338983050847458 0.915254237288136
-10.1289177649349 -3.57556666161885 1 0 0 0
-6.61636387834922 -8.51748725962974 1 0 0 0
-6.60325657509291 2.56824095216027 1 0 0 0
0.373697711560834 8.50894267178144 0.983050847457627 0 0.0169491525423729 0
2.2103438589098 -0.577679434851883 0.966101694915254 0.0169491525423729 0.0169491525423729 0
-8.76705977410304 3.52111001684109 1 0 0 0
-0.709454475063253 5.16242723154428 0.0338983050847458 0.491525423728814 0.474576271186441 0
-5.53640467472543 6.60627028823492 0.983050847457627 0 0.0169491525423729 0
10.6293477314774 8.31069156877192 0 0.0677966101694915 0.0847457627118644 0.847457627118644
7.13635427358385 10.6178448706968 0.0338983050847458 0.559322033898305 0.406779661016949 0
-2.61360358073521 2.79040573196422 0.0508474576271186 0.508474576271186 0.440677966101695 0
1.71472245542598 11.3104728190689 0.525423728813559 0.0169491525423729 0.457627118644068 0
17.2240142576156 2.26516294311809 0 0 0 1
-0.23161433306194 9.40863355415783 0.593220338983051 0.0169491525423729 0.389830508474576 0
-6.27517891310654 0.651414195754799 0.338983050847458 0.271186440677966 0.389830508474576 0
12.0615066400829 1.53804300865541 0 0.0508474576271186 0 0.949152542372881
-13.9477789753208 -2.28065103238144 1 0 0 0
5.46581493691352 4.51090643639669 0 0.542372881355932 0.406779661016949 0.0508474576271186
6.36488614190619 -4.40637444707089 0 0.0677966101694915 0.0169491525423729 0.915254237288136
2.5851586994656 2.11789075225016 0.9 0.0333333333333333 0.0666666666666667 0
10.5311965108541 10.9809918142574 0 0.233333333333333 0 0.766666666666667
9.66659540791375 8.3470422332206 0.533333333333333 0.433333333333333 0.0333333333333333 0
10.7850005355413 0.0279860369808681 0 0.233333333333333 0 0.766666666666667
-10.6976053774302 -1.80334078754185 1 0 0 0
5.98354123498473 1.84146996404074 0.9 0.0333333333333333 0.0666666666666667 0
4.11658140016153 8.9166422939768 1 0 0 0
8.47015278032909 6.40793148326197 0 0.433333333333333 0.0333333333333333 0.533333333333333
1.40234776348357 -3.55260890405125 0.9 0.0333333333333333 0.0666666666666667 0
1.832764665799 11.2074078096619 1 0 0 0
4.81918678485051 1.3153629837771 0.0666666666666667 0.9 0.0333333333333333 0
3.53599247650431 3.0121045073849 0.9 0.0333333333333333 0.0666666666666667 0
-8.16501982836834 -1.36778555831108 1 0 0 0
18.2509536426912 2.29518543755434 0 0 0 1
11.6460268535377 -0.838393096282747 0 0 0 1
11.7893301806405 1.29794216977959 0 0.233333333333333 0 0.766666666666667
13.1070931196894 -2.10779166821697 0 0.0666666666666667 0 0.933333333333333
2.89977893628347 11.4598418021999 0.466666666666667 0.5 0.0333333333333333 0
9.53173209954993 5.08299379541846 0 0.3 0 0.7
-8.33900976665259 -7.75620985776171 1 0 0 0
2.16315609599621 12.2121032538121 1 0 0 0
-12.5945444019546 -2.65101027448677 1 0 0 0
5.04955497242567 11.4263779564661 1 0 0 0
3.7483159977044 -3.01136399092932 1 0 0 0
-11.5765408017806 -4.17940642338824 1 0 0 0
11.5669777274246 7.2021510546858 0 0.233333333333333 0 0.766666666666667
-4.31603218076923 1.81626160785749 1 0 0 0
6.69392261842454 0.0159557396346988 0.0333333333333333 0.9 0.0333333333333333 0.0333333333333333
6.77746202338465 10.0752888764653 0.5 0.0333333333333333 0.233333333333333 0.233333333333333
9.77811287412948 1.15891995367679 0 0.233333333333333 0 0.766666666666667
-10.1303166436397 -0.7943392094746 1 0 0 0
11.3260889665022 3.47487980451421 0 0.333333333333333 0 0.666666666666667
-12.8769037973115 -4.87213974030907 1 0 0 0
3.55362094229431 5.46277378673562 1 0 0 0
11.3702478431144 4.35834793109471 0 0.0333333333333333 0.0666666666666667 0.9
-3.67602898590762 -6.0480249950727 0.9 0.1 0 0
-6.86312818969263 -8.21370999852663 1 0 0 0
-7.21903765112129 -0.893772648022764 1 0 0 0
-13.7030599735928 -3.10427332200047 1 0 0 0
3.25459903260068 8.51525880760558 1 0 0 0
-14.1243243794248 -1.41153757299515 1 0 0 0
8.24918067917149 -3.39842439451335 0 0 0.0333333333333333 0.966666666666667
12.6554788822007 7.55797881190897 0 0.233333333333333 0 0.766666666666667
-3.37476556486226 -2.06412839794283 1 0 0 0
11.5629411182603 -0.161072995975722 0 0.233333333333333 0 0.766666666666667
15.1050922905513 -0.674106817604415 0 0 0 1
12.5174735290194 -0.141109523221434 0 0 0 1
-9.91260511506254 -5.91811183229145 1 0 0 0
16.4425732647884 -2.49705227052094 0 0 0 1
18.1847427166624 3.05320462382852 0 0 0 1
2.9584663221026 -0.927008638801501 0 0.0333333333333333 0.233333333333333 0.733333333333333
-9.57675503696818 -3.69220107219427 1 0 0 0
11.2162489054361 1.18049424475431 0 0.3 0 0.7
-2.30963634102497 3.27886756147172 1 0 0 0
-7.89421532841091 3.30255583489504 1 0 0 0
1.5848536861899 -1.74169338269081 1 0 0 0
11.3053537159864 0.261722839853339 0 0.233333333333333 0 0.766666666666667
-8.78885066592479 3.02335522537861 1 0 0 0
14.9868137604721 -2.97466732138872 0.666666666666667 0.0333333333333333 0.0666666666666667 0.233333333333333
17.2573949257323 -2.22803266669524 0 0 0 1
-9.52222184497309 -2.76142026077345 1 0 0 0
-4.46045126701042 -2.5365138260787 1 0 0 0
6.48016306479321 4.54179221525153 0 0.566666666666667 0.0666666666666667 0.366666666666667
2.31198403169314 2.9253743062424 1 0 0 0
-10.6633791021282 -0.299591868217516 1 0 0 0
-2.90519636847619 -0.663075144083417 1 0 0 0
-1.14407067109139 4.28184984460723 1 0 0 0
12.9847862710939 7.31817402622279 0 0 0 1
7.32098708619818 5.60103276908461 0 0.266666666666667 0 0.733333333333333
-6.03785652628059 -1.16887412694223 1 0 0 0
-5.03228504700384 -0.233474900101195 1 0 0 0
-1.51810947373155 7.36613171498975 0.833333333333333 0.0333333333333333 0.133333333333333 0
1.72587844616252 7.12123948466716 1 0 0 0
3.147609413307 -0.252292096862115 0 0.366666666666667 0.233333333333333 0.4
7.43981785148488 8.68465947059334 1 0 0 0
-5.7382822222266 -2.18055905658325 1 0 0 0
-11.7295533296397 -2.83551922184044 1 0 0 0
3.57896714603619 12.1991657111379 1 0 0 0
11.2365435864311 -0.497112211154243 0 0.233333333333333 0 0.766666666666667
-9.5241245804344 -0.897837507064853 1 0 0 0
15.6270948275422 -4.31807882456944 0 0 0 1
1.05025439109456 -0.0176255767623035 1 0 0 0
-3.96011638278334 1.9246241789603 1 0 0 0
-2.92591238423342 -7.48981329085851 0 0.133333333333333 0 0.866666666666667
-5.50754057144305 -3.62577570310501 0.966666666666667 0 0.0333333333333333 0
-10.1166140649723 -4.91885796020367 1 0 0 0
10.0889871863576 6.43514410105223 0 0.3 0.0333333333333333 0.666666666666667
-4.85182401272282 6.84510683538101 1 0 0 0
12.2946680702609 6.11538090245191 0 0.233333333333333 0 0.766666666666667
-12.7672827526552 -1.09652904541152 1 0 0 0
-1.33412811093373 4.67488124733757 1 0 0 0
9.86624891450538 7.66797765245536 0 0.533333333333333 0.233333333333333 0.233333333333333
-13.7389789490064 -2.7269024718386 1 0 0 0
17.4524881112113 2.32289682214006 0 0 0.0333333333333333 0.966666666666667
-5.88548764390159 4.33490564327329 1 0 0 0
-1.04438988751938 0.223166588286698 1 0 0 0
-4.00052263835049 5.26886431491086 1 0 0 0
2.90289799044018 12.0660910849587 1 0 0 0
3.65357514579636 0.639520851476065 0.933333333333333 0.0333333333333333 0.0333333333333333 0
11.8696355221697 6.65379083332922 0 0.3 0 0.7
18.2624608670788 -2.22255879690382 0 0 0 1
7.85677055837622 3.73286296108207 0 0.0574712643678161 0.149425287356322 0.793103448275862
-12.7795009752442 1.94513342851313 0.919540229885057 0.0114942528735632 0.0689655172413793 0
13.5975038274173 -2.31336808242415 0 0 0 1
-4.48208524179986 4.57973462976438 0.839080459770115 0.160919540229885 0 0
-10.0569049698176 3.48452986668962 0.873563218390805 0.126436781609195 0 0
14.1542491380661 -2.51885013640829 0 0 0 1
4.23886994441592 -4.62083354868662 0.195402298850575 0.735632183908046 0 0.0689655172413793
14.5589061684179 0.918919805339849 0 0 0 1
-15.0782646581341 0.459952919009938 0.425287356321839 0.137931034482759 0.436781609195402 0
8.63070278937563 3.94797508889114 0 0.0114942528735632 0.0574712643678161 0.931034482758621
-12.276785772899 -6.50293885569267 0.873563218390805 0.126436781609195 0 0
0.595709854293977 4.67106122884988 0 0.0574712643678161 0.149425287356322 0.793103448275862
2.84869204835951 -3.70574746735417 0.563218390804598 0.425287356321839 0 0.0114942528735632
-8.50375201390821 -7.39006927010477 0.701149425287356 0.298850574712644 0 0
-2.04942154991905 6.85066882417191 0.241379310344828 0.126436781609195 0.632183908045977 0
-3.96679448729876 6.72520671085394 0.827586206896552 0.0919540229885057 0.0804597701149425 0
-13.7037508800594 -4.78568171631608 0.850574712643678 0.103448275862069 0.0459770114942529 0
10.7251294675052 11.6140350819062 0 0.517241379310345 0 0.482758620689655
3.41736666240076 11.2973715211226 0.310344827586207 0.137931034482759 0.551724137931034 0
-11.953844591142 5.44576166932651 0.632183908045977 0.0804597701149425 0.28735632183908 0
-2.70448147252404 5.96835009818992 0.850574712643678 0.0114942528735632 0.137931034482759 0
11.707082002944 10.319122962611 0 0 0.0574712643678161 0.942528735632184
-2.43360340199393 2.44609444100087 0.264367816091954 0.137931034482759 0.597701149425287 0
16.2452884088395 -3.61998391777193 0 0 0 1
11.4787145717847 8.83554827092864 0 0.0114942528735632 0.0574712643678161 0.931034482758621
8.73026251930982 8.42101325928203 0 0.827586206896552 0 0.172413793103448
-2.90362369803527 -4.31637049032298 0.666666666666667 0.32183908045977 0 0.0114942528735632
-13.5448353096233 3.96186347388351 0.781609195402299 0 0.218390804597701 0
16.6040665976338 -3.89414098650546 0 0 0 1
-7.8553468161841 1.17127726969923 0.747126436781609 0.252873563218391 0 0
-7.87481082986832 3.67939595998587 0.218390804597701 0.126436781609195 0.655172413793103 0
-4.57699245687003 0.943550123470492 0.666666666666667 0.333333333333333 0 0
8.57110811062488 12.4378342240888 0 0.0574712643678161 0.149425287356322 0.793103448275862
3.03870383805407 -3.17734946311587 0.517241379310345 0.482758620689655 0 0
7.35658696625431 6.81107820596178 0.183908045977011 0.816091954022989 0 0
2.46897237465015 10.8799132794935 0.241379310344828 0.137931034482759 0.620689655172414 0
2.12308474079593 0.122523173902362 0 0.0114942528735632 0.0574712643678161 0.931034482758621
-7.49772265425434 3.83913961020446 0.632183908045977 0.0344827586206897 0.333333333333333 0
4.37617103779372 2.3745914341476 0 0.0574712643678161 0.149425287356322 0.793103448275862
5.93616589308014 3.62806734879911 0 0.0114942528735632 0.0574712643678161 0.931034482758621
-14.4463200982016 3.42810140277924 0.71264367816092 0.0574712643678161 0.229885057471264 0
-5.19764731331934 -7.63220477438214 0.298850574712644 0.137931034482759 0.563218390804598 0
-9.88635724341217 0.491498439648832 0.885057471264368 0.0114942528735632 0.103448275862069 0
-13.4563996534702 3.56495091775618 0.632183908045977 0.0344827586206897 0.333333333333333 0
-6.8991361250717 -3.40676664154397 0.873563218390805 0.126436781609195 0 0
-1.72658442596965 7.19045271819992 0.770114942528736 0.183908045977011 0.0459770114942529 0
2.22369465449898 12.1762514629428 0.298850574712644 0.137931034482759 0.563218390804598 0
-3.23166395752385 1.50814882865083 0.310344827586207 0.67816091954023 0 0.0114942528735632
-12.1513862772052 -5.54233296508995 0.873563218390805 0.126436781609195 0 0
-2.08936804383796 9.44232351072041 0.632183908045977 0.0344827586206897 0.333333333333333 0
17.6434274088052 -2.04541369134274 0 0 0 1
11.6339860843842 11.0757126099557 0 0.436781609195402 0 0.563218390804598
11.7386472698831 -3.21860725838487 0 0.32183908045977 0 0.67816091954023
-3.40446396867131 7.39046513957258 0.218390804597701 0.126436781609195 0.655172413793103 0
8.51757727991506 10.9781923003551 0.241379310344828 0.137931034482759 0.620689655172414 0
4.92516948943749 -5.12898628731009 0.0229885057471264 0.839080459770115 0 0.137931034482759
3.83586016708793 -6.21526878969075 0 0 0 1
4.87922334986123 1.80283392628727 0.0804597701149425 0.413793103448276 0.494252873563218 0.0114942528735632
2.14650334431026 0.710888845650336 0.494252873563218 0.310344827586207 0.195402298850575 0
7.59337393423442 3.78020504025472 0 0 0 1
15.9521350700233 2.1323239405683 0 0 0 1
13.7744252611527 7.72487618491349 0.0229885057471264 0.850574712643678 0 0.126436781609195
-1.78421793637802 6.36198753799021 0.264367816091954 0.137931034482759 0.597701149425287 0
-11.0171644507806 2.13399477443789 0.67816091954023 0 0.32183908045977 0
17.0243585015687 1.15887088045788 0 0 0 1
-0.381171336377612 -1.90496353470516 0.137931034482759 0.32183908045977 0.540229885057471 0
-0.155322492080479 -6.54237861910619 0.701149425287356 0.298850574712644 0 0
9.41554193137902 11.8178389559898 0 0.0574712643678161 0.517241379310345 0.425287356321839
3.23768612567041 -3.28228614417561 0.298850574712644 0.689655172413793 0 0.0114942528735632
-14.0919213257409 2.94860065962497 0.896551724137931 0.0344827586206897 0.0689655172413793 0
-3.8398609773086 1.87059277971014 0.218390804597701 0.126436781609195 0.655172413793103 0
0.222350704533327 1.134502555534 0.804597701149425 0.0574712643678161 0.137931034482759 0
-7.56554350795283 -2.41080171973984 0.632183908045977 0.0114942528735632 0.35632183908046 0
13.5477241274423 -3.02444387139494 0 0 0 1
-12.3943993101406 3.14930002713382 0.310344827586207 0.137931034482759 0.551724137931034 0
-7.69421594197809 0.832081971846367 0.275862068965517 0.137931034482759 0.586206896551724 0
15.7556902675996 -3.80651237755617 0 0 0 1
-12.2350911889534 5.52786830522679 0.885057471264368 0.0114942528735632 0.103448275862069 0
-15.6422236297826 1.13299399740114 0.839080459770115 0 0.160919540229885 0
-6.06874027878777 1.08323620867149 0.96551724137931 0.0344827586206897 0 0
-9.93409324955634 4.78944296606136 0.218390804597701 0.137931034482759 0.64367816091954 0
11.1852607945252 9.59746681670037 0 0 0 1
-11.4368662761925 4.49063806406154 0.885057471264368 0.0114942528735632 0.103448275862069 0
2.88038199161074 8.64047385200548 0.28735632183908 0.137931034482759 0.574712643678161 0
7.28642672933993 -0.661914176242311 0.0804597701149425 0.850574712643678 0 0.0689655172413793
-5.8610914548386 2.02644986457279 0.67816091954023 0.32183908045977 0 0
-11.0248882954354 2.43347908120469 0.873563218390805 0.126436781609195 0 0
18.2592603972146 2.6023622148368 0 0 0 1
-2.68550396306136 -6.46797359121751 0.0919540229885057 0.850574712643678 0 0.0574712643678161
5.8895652094109 10.3713674043987 0 0.0574712643678161 0.149425287356322 0.793103448275862
-10.3093329798752 6.20144846605197 0.252873563218391 0.126436781609195 0.620689655172414 0
-0.369498532990643 5.38921728096169 0.0919540229885057 0.252873563218391 0.655172413793103 0
17.3683496289082 2.37320278302284 0 0 0 1
10.0263805234095 11.3109436456135 0 0.0114942528735632 0.0574712643678161 0.931034482758621
-1.1247495833616 1.4305541886867 0.264367816091954 0.160919540229885 0.574712643678161 0
4.66151196258686 -6.50754049006865 0 0.0574712643678161 0.149425287356322 0.793103448275862
8.66647201747793 0.885075871159698 0 0 0 1
-10.7405337840099 -6.87644000742755 0.873563218390805 0.126436781609195 0 0
8.84550535367645 5.48348659393009 0 0 0.0574712643678161 0.942528735632184
14.9490870447772 -1.25766815390515 0.0919540229885057 0.839080459770115 0 0.0689655172413793
1.84631003795404 -6.34297052766238 0.137931034482759 0.827586206896552 0 0.0344827586206897
4.65456435036938 -4.80066645253175 0.0229885057471264 0.505747126436782 0.0574712643678161 0.413793103448276
14.2186288048923 4.87677796302914 0 0 0.0574712643678161 0.942528735632184
13.2297051959316 6.40211301859106 0 0 0.0574712643678161 0.942528735632184
13.4460912577128 -4.46556891840955 0 0.0114942528735632 0.0574712643678161 0.931034482758621
2.04257399269672 8.5887547516432 0 0.0574712643678161 0.149425287356322 0.793103448275862
6.45991991045518 9.62364825205397 0 0.0114942528735632 0.0574712643678161 0.931034482758621
-0.749180284570954 -4.13321993726283 0.724137931034483 0.275862068965517 0 0
-12.9213417133221 1.92341772824065 0.298850574712644 0.137931034482759 0.563218390804598 0
4.72982352470412 9.45126205431925 0.218390804597701 0.126436781609195 0.655172413793103 0
-6.82977871347364 6.03855797407857 0.229885057471264 0.126436781609195 0.64367816091954 0
3.7890516989446 10.8519697044708 0.0804597701149425 0.0689655172413793 0.551724137931034 0.298850574712644
-0.696587346545993 6.99370606656658 0.241379310344828 0.0689655172413793 0.563218390804598 0.126436781609195
7.26380333517998 -1.37354081489505 0.103448275862069 0.839080459770115 0 0.0574712643678161
11.1006548448383 9.30291748124847 0 0.0804597701149425 0.218390804597701 0.701149425287356
3.86648273953074 8.36868789325854 0 0.850574712643678 0.0689655172413793 0.0804597701149425
-8.485914551043 4.73722751593724 0.862068965517241 0 0.137931034482759 0
-5.53514004132581 -8.07932276981541 0.873563218390805 0.126436781609195 0 0
-14.8831491638269 1.89060450955105 0.885057471264368 0.0344827586206897 0.0804597701149425 0
8.40869480507319 0.457551285686488 0 0 0 1
-9.28041403763443 4.90760885128063 0.770114942528736 0.149425287356322 0.0804597701149425 0
-1.52071130337179 -6.68004375943933 0.137931034482759 0.827586206896552 0 0.0344827586206897
-12.0788259271049 4.09637768320655 0.218390804597701 0.126436781609195 0.655172413793103 0
-8.1568417739921 5.05134753149144 0.666666666666667 0 0.333333333333333 0
-4.92297618468561 -1.30695631539182 0.666666666666667 0.0114942528735632 0.32183908045977 0
1.09143206074376 10.6341124140094 0.218390804597701 0.137931034482759 0.64367816091954 0
-10.9677417530548 -0.808841597269895 0.632183908045977 0.0344827586206897 0.333333333333333 0
15.0444931324897 -2.76096441483399 0 0 0 1
-7.31251899802522 3.92362959585734 0.275862068965517 0.137931034482759 0.586206896551724 0
-12.1289369414745 5.54546419000525 0.816091954022989 0.183908045977011 0 0
-0.0998325235897045 -5.89738106104755 0.0344827586206897 0.850574712643678 0 0.114942528735632
2.25879155388301 7.45113338063824 0.218390804597701 0.126436781609195 0.655172413793103 0
-0.250608474115548 -4.15438770193315 0.28735632183908 0.137931034482759 0.574712643678161 0
4.20948035596329 5.32674889105336 0.0344827586206897 0.850574712643678 0 0.114942528735632
-13.5353419979894 -1.77038946211253 0.995145631067961 0 0.00485436893203883 0
17.065527713801 -2.69937846847104 0 0.29126213592233 0.315533980582524 0.393203883495146
11.0400849386449 7.29731558300357 0 0.330097087378641 0 0.669902912621359
12.5273538959968 5.92068792774176 0 0.33495145631068 0.378640776699029 0.286407766990291
7.8203219982846 12.0681041939538 0 0.359223300970874 0.461165048543689 0.179611650485437
6.54318547601135 11.6114995463587 0 0.228155339805825 0.752427184466019 0.0194174757281553
0.877744839007075 8.48602226015002 0.461165048543689 0.029126213592233 0.509708737864078 0
-8.34825049637738 4.111559682347 1 0 0 0
-2.29711170944182 -0.577284655802608 1 0 0 0
-5.3673013000763 -7.73832042488809 0.995145631067961 0 0.00485436893203883 0
9.24518110337697 5.2171911913597 0 0.247572815533981 0.679611650485437 0.0728155339805825
6.37378985091301 7.34158537710549 0 0.0922330097087379 0.907766990291262 0
-13.2324812537749 -0.810328613095074 1 0 0 0
-11.3593200992386 -0.325812628770173 0.995145631067961 0 0.00485436893203883 0
5.75258299132932 -1.8728271466582 0 0.262135922330097 0 0.737864077669903
4.8129678354805 10.1255938016018 0 0.0922330097087379 0.907766990291262 0
11.8166977779626 4.24110259604229 0 0.320388349514563 0 0.679611650485437
-2.06428452627695 -2.69885137134753 1 0 0 0
3.33269780735864 8.59045696403916 0 0.101941747572816 0.898058252427185 0
8.42954415931313 -0.89922251296497 0 0.315533980582524 0.0825242718446602 0.601941747572815
-4.79358578469585 3.14222971100647 0.106796116504854 0.12621359223301 0.00485436893203883 0.762135922330097
-14.8306574383423 -2.20646090041218 0.995145631067961 0 0.00485436893203883 0
6.78961499929042 11.1357780531214 0 0.247572815533981 0.679611650485437 0.0728155339805825
-13.0552790094036 -2.89439021025854 0.995145631067961 0 0.00485436893203883 0
-8.14595665383203 -7.08228727597429 0.995145631067961 0 0.00485436893203883 0
10.2925369421352 1.62151630160002 0 0.0922330097087379 0.00485436893203883 0.902912621359223
10.9632539549052 2.63037020416888 0 0.359223300970874 0.475728155339806 0.16504854368932
-7.45132934117262 -8.02013513671569 1 0 0 0
-12.9416349223642 -1.38958541603321 1 0 0 0
-12.2688775027533 1.06376601492026 0.485436893203884 0.0388349514563107 0.475728155339806 0
-5.16522031371416 -7.17631674114667 0.995145631067961 0 0.00485436893203883 0
-10.4798185696941 0.460945182517693 0.995145631067961 0 0.00485436893203883 0
1.72635347859426 -1.07115047408617 0.669902912621359 0.233009708737864 0.00485436893203883 0.0922330097087379
15.846347119863 -1.57291262115694 0 0.16504854368932 0.131067961165049 0.703883495145631
-5.20469041616684 0.104058904995837 0.864077669902913 0.135922330097087 0 0
9.43639520221845 11.9335501735921 0 0.339805825242718 0.29126213592233 0.368932038834951
12.9564342340511 5.65830615363092 0 0.33495145631068 0.383495145631068 0.281553398058252
-6.89576047617608 -8.30788425387923 0.995145631067961 0 0.00485436893203883 0
9.36168999363985 1.71100371899452 0 0.305825242718447 0.0339805825242718 0.660194174757282
4.21251615374571 3.81780285760705 0.0242718446601942 0.218446601941748 0.757281553398058 0
4.62379280474138 4.56209558922763 0 0.271844660194175 0 0.728155339805825
-3.37403112724005 -6.99054033490763 0.995145631067961 0 0.00485436893203883 0
2.90083108856264 -3.86465186738694 0.975728155339806 0.00970873786407767 0.00485436893203883 0.00970873786407767
-6.31951252952791 -6.71665377078627 1 0 0 0
10.4501801724144 4.34854281986753 0 0.33495145631068 0.262135922330097 0.402912621359223
7.35969816719108 -4.21715209302392 0 0.257281553398058 0.354368932038835 0.388349514563107
8.1908335484605 12.0610112977599 0 0.194174757281553 0.786407766990291 0.0194174757281553
-7.42413378812317 3.79283562092906 0.669902912621359 0.0194174757281553 0.310679611650485 0
-1.77654950818834 8.12554581368262 0.995145631067961 0 0.00485436893203883 0
-7.69886451337501 -7.69164603647798 0.995145631067961 0 0.00485436893203883 0
13.0237512079605 -0.998344153776808 0 0.286407766990291 0.087378640776699 0.62621359223301
-8.91087960687277 -6.48894329401729 0.970873786407767 0.0145631067961165 0.00485436893203883 0.00970873786407767
7.60328194083228 7.05194769975852 0 0.33495145631068 0.378640776699029 0.286407766990291
6.81251731672488 12.4112987467724 0 0.252427184466019 0.645631067961165 0.101941747572816
-7.18243034080255 -0.103662246304283 1 0 0 0
5.66603324508207 5.60842145719276 0 0.296116504854369 0.233009708737864 0.470873786407767
10.0603440725107 7.58347196530345 0 0.330097087378641 0.368932038834951 0.300970873786408
-0.225011166456511 -0.234246717497285 0.796116504854369 0.0388349514563107 0.145631067961165 0.0194174757281553
-11.8129781055201 -1.8718167954604 1 0 0 0
-5.61700871262155 -2.24967422031164 0.995145631067961 0 0.00485436893203883 0
13.4731366831879 -1.38723715944587 0 0.276699029126214 0.0922330097087379 0.631067961165049
13.3814090597312 -3.43060960983828 0 0.33495145631068 0.237864077669903 0.427184466019417
14.4028018031199 -0.879907340679914 0 0.199029126213592 0.0922330097087379 0.70873786407767
9.82010813787861 2.63800614872757 0 0.29126213592233 0.616504854368932 0.0922330097087379
18.6767680078686 1.61104146561609 0 0.00485436893203883 0 0.995145631067961
-2.89503208559586 -5.83647875361466 1 0 0 0
6.90421925453917 11.3860689668743 0 0.29126213592233 0.601941747572815 0.106796116504854
5.14457904342454 -4.94128550004127 0 0.189320388349515 0.79126213592233 0.0194174757281553
-6.45197106282813 -3.19250144061242 1 0 0 0
10.6630955713976 -0.992063455403098 0 0.281553398058252 0 0.718446601941748
4.84527866616019 5.38074416861333 0 0.262135922330097 0.737864077669903 0
16.0087563048907 -0.823682951337717 0 0.252427184466019 0.111650485436893 0.635922330097087
-4.5742854933568 -1.33043497033188 1 0 0 0
-11.782540971445 -5.38289254894568 0.995145631067961 0 0.00485436893203883 0
-3.64394780664695 6.64927560418016 0.995145631067961 0 0.00485436893203883 0
7.48069549157086 11.6527757383061 0 0.33495145631068 0.37378640776699 0.29126213592233
6.15205527558383 4.86130403648812 0 0.296116504854369 0 0.703883495145631
5.81505496098829 11.4408049380294 0.432038834951456 0.344660194174757 0.223300970873786 0
5.6160511781262 0.34636751694958 0 0.5 0.495145631067961 0.00485436893203883
-11.7475428974629 -0.919800879241711 1 0 0 0
3.8436509066127 -2.83359370396466 0 0.16504854368932 0.0145631067961165 0.820388349514563
4.19369022758291 9.79764743157279 0 0.233009708737864 0.723300970873786 0.0436893203883495
16.7031380391107 -2.93786416567967 0 0.242718446601942 0.655339805825243 0.101941747572816
-6.75349699621227 -7.08146510347228 0.684466019417476 0.0436893203883495 0.00485436893203883 0.266990291262136
0.477389663867305 -2.28573916450659 0 0.242718446601942 0.713592233009709 0.0436893203883495
-2.27765960167968 7.25806085098186 0.995145631067961 0 0.00485436893203883 0
18.3058599778293 1.39778105604688 0 0.12621359223301 0.131067961165049 0.742718446601942
8.97612372552963 -1.48245854378013 0 0.330097087378641 0.368932038834951 0.300970873786408
9.59433802165439 9.27287202520781 0.339805825242718 0.543689320388349 0.0436893203883495 0.0728155339805825
4.8985120660593 0.325237033251693 0.228155339805825 0.548543689320388 0.0922330097087379 0.131067961165049
-7.74850419601116 -2.22743602104648 0.995145631067961 0 0.00485436893203883 0
13.8909629433817 -1.86890961820751 0 0.330097087378641 0.368932038834951 0.300970873786408
17.9029718228763 2.75878040683571 0 0.266990291262136 0 0.733009708737864
7.79380194360461 8.30307918692358 0 0.262135922330097 0.631067961165049 0.106796116504854
6.36177589761281 12.0534310548929 0.184466019417476 0.184466019417476 0.631067961165049 0
8.58101526497162 9.72560153512959 0 0.237864077669903 0.655339805825243 0.106796116504854
-2.34787789828192 7.61801726578493 0.87378640776699 0 0.12621359223301 0
7.44075940941076 12.0138396484745 0 0.29126213592233 0.601941747572815 0.106796116504854
9.65895807276453 -2.15194173814244 0 0.475728155339806 0.504854368932039 0.0194174757281553
6.25124186829219 6.81508478223648 0 0.296116504854369 0.12621359223301 0.577669902912621
-14.5279286862623 -2.84734477724149 0.995145631067961 0 0.00485436893203883 0
3.96391825888444 9.77159093935921 0 0.0922330097087379 0.907766990291262 0
12.6561505962431 4.35012374668223 0 0.330097087378641 0.368932038834951 0.300970873786408
1.57786906302004 -3.82232301000105 0.078125 0.671875 0.25 0
7.74374596922227 9.78878619334924 0 0 0 1
11.8225990390007 2.02819669282395 0 0 0 1
8.36224081316058 -3.42949214168783 0.015625 0.53125 0.34375 0.109375
10.2232935098726 -0.183772107284461 0 0.140625 0.515625 0.34375
-6.06021936379732 -6.51927107309009 0.859375 0.078125 0.0625 0
10.5750696842541 9.83446261847629 0 0.046875 0.265625 0.6875
16.8428920377997 2.51030402810027 0 0 0 1
-14.2775344852272 -3.49579598583377 0.9375 0.0625 0 0
10.383275256715 -4.0895550977745 0 0.53125 0.34375 0.125
-9.12820887111654 0.466431128833327 0.8125 0.15625 0.03125 0
3.5087337468431 10.2364275227234 0.40625 0.0625 0.53125 0
13.5931435814146 1.81625662010689 0 0.578125 0.421875 0
-14.1698671473645 -4.46314773987639 0.984375 0.015625 0 0
-8.05876816380346 1.68817033975863 0.8125 0.015625 0.171875 0
4.98170815724241 3.00446649473736 0.078125 0.078125 0.484375 0.359375
-6.60973231465023 -8.36393312466771 0.8125 0.15625 0.03125 0
1.9770507739938 -1.52389296383154 0.203125 0.0625 0.734375 0
-11.0945200450864 0.983653624727954 0.984375 0.015625 0 0
8.66039821292645 -0.109082866963058 0.046875 0.828125 0.078125 0.046875
16.8998771352694 -1.55021916705624 0 0 0 1
8.93339367178327 -0.834462547131081 0.03125 0.609375 0.359375 0
10.253041551021 10.7062375903431 0 0.6875 0.015625 0.296875
10.9151333193866 0.184538438012046 0.015625 0.578125 0.40625 0
-7.27084520268277 2.91216735740915 0.46875 0.0625 0.46875 0
6.51268731848939 0.596501597309268 0 0.015625 0.390625 0.59375
11.4287686654577 -3.36912827155506 0 0 0 1
15.5608438418266 4.68128201707441 0 0 0 1
-13.9941812322001 -4.42211837042356 0.90625 0.09375 0 0
7.66123656205945 -2.49647986189605 0 0.203125 0.796875 0
9.67825457756644 -2.30026043375314 0 0.5625 0.40625 0.03125
16.6542044450459 -1.33449503673969 0 0 0 1
16.2361242048156 3.34292610411937 0 0 0 1
-4.72148975828186 -4.78265759044943 0.359375 0.640625 0 0
2.09875896741525 11.9600592199588 0.0625 0.28125 0.65625 0
18.6115057903688 1.82240379440924 0 0 0 1
9.56614342774584 5.69666023956852 0.015625 0.75 0.15625 0.078125
9.49776828379275 8.14191828849818 0 0 0 1
0.121006788719629 -4.51801264706144 0.8125 0.15625 0.03125 0
3.09848470516899 -3.44062077571727 0 0.578125 0.421875 0
-5.60300619386337 -0.862167947711716 0.46875 0.0625 0.46875 0
-7.3346007657103 4.85046317441068 0.078125 0.65625 0.265625 0
3.82211485828474 0.263996252181723 0 0 0 1
-5.00144860610654 -7.69725623890845 0.78125 0.1875 0.03125 0
-11.545469907701 -1.6483316858578 0.921875 0.078125 0 0
4.68359452171707 -3.21395165275743 0.015625 0.671875 0.25 0.0625
0.621745671564549 -5.97804629933595 0.046875 0.8125 0.046875 0.09375
-15.119067052373 -2.52718529518884 0.984375 0.015625 0 0
9.60802798048935 10.8978138107742 0.015625 0.578125 0.40625 0
2.41331016116628 -1.28908966099185 0.125 0.0625 0.484375 0.328125
-7.07329455647668 -7.30620694881518 0.984375 0.015625 0 0
4.44414809408808 -1.91930692802231 0 0 0 1
-15.3128605454882 -1.51868286785426 0.9375 0.0625 0 0
-11.4034143791618 1.5583518542188 0.9375 0.0625 0 0
5.40554306331417 6.17544832596237 0.203125 0.0625 0.734375 0
14.3725110141294 -3.67590740019083 0 0 0 1
5.1070243039786 12.1330529114142 0.390625 0.0625 0.546875 0
11.4593616634822 8.38471603752865 0.03125 0.84375 0.015625 0.109375
17.665663145053 1.328781498489 0 0 0 1
-1.20917617022556 -1.9390098180434 0.75 0.109375 0.03125 0.109375
-11.6707619189639 0.327978790071994 0.84375 0.140625 0.015625 0
-6.85650785260703 -3.87779113472307 0.9375 0.0625 0 0
-2.67009099643766 -2.20905908694344 0.9375 0.0625 0 0
-10.1982628236021 -3.60505172025508 0.96875 0.015625 0.015625 0
9.18563946582642 6.65779531269247 0.0625 0.140625 0.796875 0
10.6157318433194 1.54089122712551 0 0.046875 0 0.953125
7.19001595519263 5.82610982593736 0 0 0 1
2.65634647809442 12.0077972480994 0.203125 0.0625 0.734375 0
3.69237341502877 5.2993454181376 0.109375 0.0625 0.5 0.328125
2.10041465860948 -4.29450538894511 0.046875 0.890625 0 0.0625
6.7806342391872 -0.13404750513461 0.03125 0.828125 0.09375 0.046875
3.64560692363083 0.490876611037673 0 0 0 1
9.83517642970424 3.62800298624472 0.015625 0.796875 0.015625 0.171875
-10.6882515733536 -0.119184644539674 0.96875 0.015625 0.015625 0
14.9808408535565 -3.51021411443182 0 0 0 1
17.0098755962922 -2.04579720001771 0 0 0 1
2.02880684201145 0.434201868440359 0.046875 0.875 0.046875 0.03125
9.9557377525707 11.4271567788519 0 0.5625 0.40625 0.03125
6.53226719813202 12.1814657120169 0.078125 0.125 0.796875 0
-14.6808241222373 -1.80459373793316 0.984375 0.015625 0 0
-0.895720568195933 7.31518601951163 0.46875 0.0625 0.46875 0
-4.1574706936024 -3.00413061393524 0.078125 0.140625 0.78125 0
8.09238323803481 -0.156262755316669 0.015625 0.5625 0.421875 0
15.2142754829662 0.634899746695096 0 0 0 1
-10.8649108964108 -4.21608147012746 0.8125 0.015625 0.171875 0
-12.6219081761929 -5.0794762948112 0.984375 0.015625 0 0
2.78507998119983 11.7288669247424 0.1875 0.0625 0.75 0
1.94490171446688 7.84514172715774 0.328125 0.0625 0.609375 0
10.8055683077651 2.90616040183521 0 0 0 1
2.70837114192788 -3.78877097622139 0.03125 0.625 0.34375 0
-15.943698519585 0.294622760603393 0.90625 0.015625 0.078125 0
0.126937283609821 10.0656626368623 0.453125 0.0625 0.484375 0
5.52992642233597 10.6673593090293 0 0.46875 0.53125 0
7.55815967583818 12.9018724312243 0.09375 0.890625 0.015625 0
-5.10583203410005 -7.46231181489362 0.8125 0.015625 0.171875 0
11.8603430189506 3.05845848104508 0 0.046875 0.21875 0.734375
-10.7828220449978 -5.31624435707753 0.828125 0.015625 0.15625 0
3.17916276833003 11.5990271074285 0.078125 0.09375 0.828125 0
14.7537431081022 4.76073624143511 0 0 0 1
-4.33301684571807 -4.52306456207986 0.8125 0.15625 0.03125 0
1.8499290876512 11.4369828084304 0.140625 0.0625 0.53125 0.265625
9.14804740234685 1.42277276920975 0 0 0 1
1.98939083771991 2.14024827104339 0.125 0.03125 0.390625 0.453125
6.24450558480855 11.6939292722286 0 0.265625 0.734375 0
15.9974349570804 -2.33856147418413 0 0 0 1
-2.2736246295846 -6.99403531286677 0.09375 0.671875 0.234375 0
9.23968307033513 9.57080073149668 0 0.28125 0.6875 0.03125
5.94288727258479 4.52838592241214 0.015625 0.0625 0.46875 0.453125
9.87903558881438 -2.65375718161405 0 0 0 1
-4.09791570228508 -1.62164799871846 0.390625 0.546875 0.0625 0
-9.34583493181353 -0.0181722763333352 0.8125 0.15625 0.03125 0
-4.21026433988573 -5.86036718106007 0.828125 0.140625 0.03125 0
-14.0987749645519 -1.83516454041511 0.984375 0.015625 0 0
-11.7285996076874 -0.390455237987015 0.921875 0.078125 0 0
-5.05710097380292 -4.22225867980991 0.8125 0.15625 0.03125 0
11.46429691429 9.88380398742319 0 0.046875 0.09375 0.859375
-0.752840549524878 1.61164830541135 0.8125 0.125 0.0625 0
1.69079001144515 2.47895648954086 0.078125 0.65625 0.265625 0
2.87463036166976 12.3254156926033 0 0.359375 0.640625 0
14.3351990637167 0.349595860245702 0.03125 0.0625 0.421875 0.484375
8.00831593482785 8.03669372638564 0 0 0 1
16.5671635389046 -1.16165718179014 0 0 0 1
-5.47921927058493 -4.07974300179129 0.734375 0.265625 0 0
15.9124602807715 4.29800062293149 0 0 0 1
15.52735135893 -2.07268018772111 0 0.0625 0.46875 0.46875
-7.56672445157808 -3.61650591021235 0.8125 0.15625 0.03125 0
16.8376689078799 -2.67788314196622 0 0 0 1
2.41228663767795 0.828588407557001 0 0.0471698113207547 0.216981132075472 0.735849056603774
-2.69541098548655 7.3530295469047 0.820754716981132 0.0283018867924528 0.150943396226415 0
9.53040741596293 13.1093504982985 0 0.188679245283019 0.0660377358490566 0.745283018867924
10.008004112283 8.6353134408101 0 0 0.0660377358490566 0.933962264150943
-3.67311746170604 7.86599133628059 0.754716981132076 0.19811320754717 0.0471698113207547 0
-6.04677802800774 -4.71809855246817 1 0 0 0
16.4063170845916 -4.01141104862599 0 0 0.0188679245283019 0.981132075471698
6.6945264874279 1.99624249991175 0 0 0.0283018867924528 0.971698113207547
17.765312904368 3.01085560974458 0 0.839622641509434 0.0188679245283019 0.141509433962264
10.2667488993327 10.4080341752296 0 0.0471698113207547 0.0566037735849057 0.89622641509434
16.735521292226 2.88957653268463 0 0.0754716981132075 0.0377358490566038 0.886792452830189
19.0108463944196 2.85152557136274 0 0.80188679245283 0.0566037735849057 0.141509433962264
-8.58743040442138 4.64763119267099 0.0380952380952381 0.914285714285714 0.019047619047619 0.0285714285714286
16.5199634502195 -1.1094961292233 0 0.0943396226415094 0 0.905660377358491
-15.2304857452493 1.71157305296249 1 0 0 0
-4.68849830556647 5.53298732186117 0.735849056603774 0.00943396226415094 0.169811320754717 0.0849056603773585
5.33284652342185 2.17792908882001 0 0.0377358490566038 0.10377358490566 0.858490566037736
12.3338726671494 9.24018366952465 0 0 0.0188679245283019 0.981132075471698
5.84832133003762 7.59976186669383 0 0.89622641509434 0.0283018867924528 0.0754716981132075
7.83384732849502 1.84308211591619 0 0 0.0188679245283019 0.981132075471698
0.223495847594547 -2.31714943643776 0 0.877358490566038 0.0283018867924528 0.0943396226415094
-12.3862357396179 5.33980012869287 0.971698113207547 0 0.0283018867924528 0
-12.2091733397828 5.13053980906121 0.990566037735849 0 0.00943396226415094 0
13.8136125044866 -0.162227384089713 0 0 0.0188679245283019 0.981132075471698
2.3904146561947 5.29281220753259 0 0.462264150943396 0.0660377358490566 0.471698113207547
-6.78921343384615 5.08181965499099 0.981132075471698 0 0.0188679245283019 0
-11.0719450131833 6.69923118106623 0.877358490566038 0 0.122641509433962 0
1.13823165592407 1.48194365670091 0 0.886792452830189 0.0849056603773585 0.0283018867924528
-10.26463760489 -6.65082392450687 0.990566037735849 0 0.00943396226415094 0
2.15322671663581 -5.92220085895679 0 0.0283018867924528 0.00943396226415094 0.962264150943396
8.45262074006624 -0.75584029625598 0 0.0849056603773585 0 0.915094339622642
6.31368071092038 7.64823983373733 0 0.0377358490566038 0.10377358490566 0.858490566037736
2.17864856075466 10.3824931938759 0.792452830188679 0 0.150943396226415 0.0566037735849057
-3.85337525955879 3.85136581015072 0.820754716981132 0.0283018867924528 0.150943396226415 0
-11.6164603943543 6.12554341950858 0.915094339622642 0.0283018867924528 0.0566037735849057 0
-1.11670080621429 -0.620716651922283 0.924528301886792 0.0566037735849057 0.0188679245283019 0
-11.5121769999907 6.44421566342309 0.981132075471698 0 0.0188679245283019 0
6.44567535287646 2.55950297511198 0 0.839622641509434 0.0283018867924528 0.132075471698113
-8.75954991251823 -3.91379408660195 1 0 0 0
9.15665174751784 8.23940776668388 0 0.877358490566038 0.0283018867924528 0.0943396226415094
-11.7442783869268 3.95462603121393 0.990566037735849 0 0.00943396226415094 0
-6.38310221260861 -3.26037282175248 0.971698113207547 0.00943396226415094 0.0188679245283019 0
-6.96390615118715 -3.19214774990001 1 0 0 0
-4.60444706382617 2.68171567904391 0.179245283018868 0.726415094339623 0.0188679245283019 0.0754716981132075
-11.2433312587632 5.01113562451342 0.820754716981132 0.0283018867924528 0.150943396226415 0
-2.95916197096241 8.1408048834032 0.971698113207547 0.00943396226415094 0.0188679245283019 0
-2.26848514094495 -0.843228896681797 0.820754716981132 0.0283018867924528 0.150943396226415 0
11.1640155804918 5.87495946410489 0 0.830188679245283 0.0283018867924528 0.141509433962264
-2.43369336582524 -4.58258470315828 0.594339622641509 0.367924528301887 0.0377358490566038 0
10.2613493034743 12.236826882184 0.820754716981132 0.0283018867924528 0.150943396226415 0
-0.566576887486457 0.00866856287941225 0.820754716981132 0.0283018867924528 0.150943396226415 0
-5.4514956652261 -1.92327878141847 0.820754716981132 0.0283018867924528 0.150943396226415 0
-0.236013463354869 1.70520257807106 0.122641509433962 0.660377358490566 0.132075471698113 0.0849056603773585
2.08276337111568 4.79734032735423 0 0.867924528301887 0.0283018867924528 0.10377358490566
3.75216587982128 -5.43257843542274 0 0.0377358490566038 0.0943396226415094 0.867924528301887
10.9172821244098 9.10256162978565 0 0.830188679245283 0.0283018867924528 0.141509433962264
-1.5226607432051 -2.89333015541181 0.981132075471698 0 0.0188679245283019 0
-3.41490874023585 -4.10246066172448 0.0283018867924528 0.89622641509434 0.0188679245283019 0.0566037735849057
-0.898297270429079 6.57012208246599 0.820754716981132 0.0283018867924528 0.150943396226415 0
-0.607679335188098 3.62427851350912 0 0.867924528301887 0.0849056603773585 0.0471698113207547
-10.1974703990795 -6.41542263428938 1 0 0 0
-7.64878506324016 5.25077815593255 0.858490566037736 0.00943396226415094 0.132075471698113 0
0.086234438237615 -3.42218565845123 0 0.886792452830189 0.0283018867924528 0.0849056603773585
-11.2026872260717 5.86548301989605 0.132075471698113 0.726415094339623 0.0188679245283019 0.122641509433962
-12.8054805358639 3.00958585710709 0.971698113207547 0.00943396226415094 0.0188679245283019 0
-11.2877122435371 2.86349914598171 0.830188679245283 0.0283018867924528 0.141509433962264 0
-8.96396919109878 1.91624111191521 0.820754716981132 0.0283018867924528 0.150943396226415 0
13.1246288816327 -4.0809249383789 0 0.0471698113207547 0.0566037735849057 0.89622641509434
-8.69296891297191 -5.45301423749425 0.990566037735849 0 0 0.00943396226415094
-9.02424575669309 3.7276591508069 0.905660377358491 0 0.0943396226415094 0
-12.9314963544122 -5.37361252192224 1 0 0 0
-5.48910486829426 1.328714523801 0.981132075471698 0 0.0188679245283019 0
-6.98879416144344 -2.07251443137316 0.0943396226415094 0.216981132075472 0 0.688679245283019
-6.27142651066014 -2.58267574541197 0.981132075471698 0 0.0188679245283019 0
10.5958222278416 1.82593326858891 0 0.132075471698113 0 0.867924528301887
-11.4698387212875 6.31911369177127 0.820754716981132 0.0283018867924528 0.150943396226415 0
-10.0312184581001 4.57769305275851 1 0 0 0
0.238624648134213 -4.44637337540331 0 0.80188679245283 0.0660377358490566 0.132075471698113
-1.41997887561203 0.213999891715123 0.820754716981132 0.150943396226415 0.0283018867924528 0
-1.42180456899259 -0.496462271581124 0.820754716981132 0.0283018867924528 0.150943396226415 0
12.1731555347131 6.41013737965678 0 0.0377358490566038 0.10377358490566 0.858490566037736
-6.58456098584039 -4.31923296907353 1 0 0 0
18.4147031803244 2.9198395005251 0 0.273584905660377 0.0377358490566038 0.688679245283019
-4.30198206822325 3.38683115859064 0 0.311320754716981 0.0283018867924528 0.660377358490566
-4.9991839953044 1.16040224329922 0.122641509433962 0.849056603773585 0.0283018867924528 0
17.0406888792635 -2.54260316254335 0 0.0943396226415094 0 0.905660377358491
3.18235571103794 -6.33686731290902 0 0.792452830188679 0.0660377358490566 0.141509433962264
16.9728254833477 -1.29249605879243 0 0.641509433962264 0 0.358490566037736
7.89050276523354 7.60200520533334 0 0.839622641509434 0.0283018867924528 0.132075471698113
4.27137908805264 -5.95812220419068 0 0.839622641509434 0.0188679245283019 0.141509433962264
14.482924317742 1.898460700619 0 0.10377358490566 0.00943396226415094 0.886792452830189
12.328552827059 8.95182960991655 0 0.849056603773585 0.0188679245283019 0.132075471698113
-13.7268553576918 4.31979970457217 1 0 0 0
4.51863626721142 -1.6172499361235 0 0 0.0283018867924528 0.971698113207547
-10.8956749595744 5.51735071983055 0.849056603773585 0.00943396226415094 0.141509433962264 0
6.20677562492235 7.64433702873978 0 0.858490566037736 0.0849056603773585 0.0566037735849057
-3.18310236081605 4.39007801209965 0.518867924528302 0.424528301886792 0.0566037735849057 0
16.7830318872052 -1.30852168542555 0 0.660377358490566 0 0.339622641509434
-6.37405190802195 4.00624958243141 0.849056603773585 0.00943396226415094 0.141509433962264 0
0.894062706796013 -5.67110940872473 0.820754716981132 0.0283018867924528 0.150943396226415 0
-7.41456287579077 -6.50370106360874 0 0.830188679245283 0.0283018867924528 0.141509433962264
6.5945400144101 2.11810090041732 0 0 0.0660377358490566 0.933962264150943
5.40240246497408 -5.92827768229705 0 0 0.0188679245283019 0.981132075471698
6.22254004106566 8.97006744455453 0 0.961904761904762 0.0285714285714286 0.00952380952380952
13.4432342815392 8.11604431580346 0 0.0566037735849057 0 0.943396226415094
-12.9842459515894 3.38880162959079 0.981132075471698 0 0.0188679245283019 0
-0.182446863109884 -2.05264655169178 0 0.877358490566038 0.0377358490566038 0.0849056603773585
-2.38837093542887 6.16075905728224 0.820754716981132 0.0283018867924528 0.150943396226415 0
-9.94160700211249 3.47919010570378 0.877358490566038 0 0.122641509433962 0
-0.160060270398675 -3.54653890251347 0 0.0377358490566038 0.10377358490566 0.858490566037736
-12.1149812391127 4.88639832023699 0.990566037735849 0 0.00943396226415094 0
-12.2731760485154 5.21042077515407 0.971698113207547 0.00943396226415094 0.0188679245283019 0
-2.79646557232867 7.23955878874721 0.820754716981132 0.0283018867924528 0.150943396226415 0
-1.52656096448981 0.902277843960835 0.820754716981132 0.0283018867924528 0.150943396226415 0
-13.6631809244098 3.19237805486741 0.990566037735849 0 0.00943396226415094 0
17.1729882796572 3.63116783067489 0 0.839622641509434 0.0283018867924528 0.132075471698113
5.09478514933888 2.37009115307066 0 0 0.0188679245283019 0.981132075471698
-12.5726191122597 4.77414408059519 1 0 0 0
-0.719013386214626 -0.274123901762544 0.160377358490566 0.80188679245283 0.0377358490566038 0
14.6325932245706 -2.54391160648394 0 0 0.00943396226415094 0.990566037735849
3.68234052893637 4.52875886626 0 0.0566037735849057 0.0943396226415094 0.849056603773585
-8.96475093243434 -4.60335964024896 1 0 0 0
9.22541962110144 2.20127174439906 0 0.0660377358490566 0.00943396226415094 0.924528301886792
-1.87758766467923 0.206232987280141 0.849056603773585 0.00943396226415094 0.141509433962264 0
-15.5699913436605 1.42117127719874 0.820754716981132 0.0283018867924528 0.150943396226415 0
7.75728170671568 -2.90757570547346 0 0.0754716981132075 0 0.924528301886792
2.41052399136952 -5.11907698158282 0 0.122641509433962 0 0.877358490566038
-7.31453539191925 4.91938663729791 0.877358490566038 0 0.122641509433962 0
-9.2332879346894 3.76886787692343 0.877358490566038 0 0.122641509433962 0
-7.32644109999034 -4.2154672927292 1 0 0 0
-11.7384822779333 5.10772453794114 0.830188679245283 0.0283018867924528 0.141509433962264 0
-0.620714559292085 6.86287357456931 0.820754716981132 0.0283018867924528 0.150943396226415 0
14.9301938800548 -1.67865958707536 0 0.0471698113207547 0.0566037735849057 0.89622641509434
3.4385216555782 -5.28013213332774 0 0.415094339622642 0 0.584905660377358
-11.1417771121916 -6.07414777995097 0.990566037735849 0 0.00943396226415094 0
-2.04631434390783 -1.25175181189639 0.820754716981132 0.0283018867924528 0.150943396226415 0
-7.005388200847 3.08017553184067 0.905660377358491 0 0.0943396226415094 0
-11.2019493859832 5.2788250606436 0.830188679245283 0.0283018867924528 0.141509433962264 0
9.99775965764954 1.1539567715002 0 0.681818181818182 0.0227272727272727 0.295454545454545
-14.9087737291931 1.67466669648807 0.931818181818182 0.0454545454545455 0.0227272727272727 0
-14.3412886258346 0.959242295673932 0.886363636363636 0.0454545454545455 0.0681818181818182 0
-12.2977302486963 -3.59864794452051 1 0 0 0
11.4312128929637 3.53160708296954 0 0.613636363636364 0.0227272727272727 0.363636363636364
9.62711170826757 6.26124673780093 0.227272727272727 0.204545454545455 0.318181818181818 0.25
16.1132211833014 -0.292961099048343 0 0.0681818181818182 0 0.931818181818182
-14.2249193549154 2.07619379909519 1 0 0 0
0.578322071222451 -4.27516499360341 0.272727272727273 0.704545454545455 0.0227272727272727 0
4.69768635224464 1.04650863866747 0.181818181818182 0.204545454545455 0.318181818181818 0.295454545454545
-8.89900996684093 -2.30657392321455 0.977272727272727 0.0227272727272727 0 0
10.9791668838451 -1.62049095832513 0 0.136363636363636 0.0227272727272727 0.840909090909091
7.89575111183606 6.12790307870298 0.0681818181818182 0.727272727272727 0.0227272727272727 0.181818181818182
-5.65351726511161 0.632407103312613 1 0 0 0
15.3354811347046 -0.194059266884595 0 0.204545454545455 0.272727272727273 0.522727272727273
16.1181307915269 -1.52789590238314 0 0.0681818181818182 0.0227272727272727 0.909090909090909
1.70505185154161 -5.62202051344159 0.113636363636364 0.727272727272727 0 0.159090909090909
-7.80292143726891 0.346520556914163 0.954545454545455 0 0.0454545454545455 0
0.738281988931188 5.32237175570258 0.863636363636364 0.0681818181818182 0.0681818181818182 0
-0.0136926951785047 -5.08118122974685 0.113636363636364 0.704545454545455 0.0227272727272727 0.159090909090909
1.19072563469675 12.1875951603369 0.568181818181818 0.159090909090909 0.272727272727273 0
-6.90620907741259 3.31085215153946 0.977272727272727 0.0227272727272727 0 0
11.026298892481 -0.342775754047217 0 0.181818181818182 0.181818181818182 0.636363636363636
-12.9094321035199 -5.88765916090768 0.568181818181818 0.431818181818182 0 0
4.60258085612065 10.2947375795767 0.568181818181818 0.159090909090909 0.272727272727273 0
3.7651777570572 8.83127154378623 0.386363636363636 0.204545454545455 0.295454545454545 0.113636363636364
-11.464236299912 -3.74947582105868 0.886363636363636 0.0454545454545455 0.0681818181818182 0
4.17549967577184 -0.743439767165 0.227272727272727 0.204545454545455 0.318181818181818 0.25
0.0561506807949916 4.96785085336906 0.159090909090909 0.704545454545455 0.0227272727272727 0.113636363636364
17.3975703132326 -0.656148035303998 0 0.0681818181818182 0.0227272727272727 0.909090909090909
11.0802368250721 3.03552203691509 0.159090909090909 0.204545454545455 0.318181818181818 0.318181818181818
-11.0928987905442 -6.33706434976077 0.363636363636364 0.636363636363636 0 0
14.0119885727599 5.71515543372096 0 0.0681818181818182 0.0227272727272727 0.909090909090909
13.518170581494 4.14716594790774 0 0.181818181818182 0.181818181818182 0.636363636363636
-0.152292301862679 3.25789433603176 0.318181818181818 0.681818181818182 0 0
18.0729804465822 2.11255878571045 0 0.0681818181818182 0.0227272727272727 0.909090909090909
-14.8939752421175 0.0161211266747116 1 0 0 0
-3.08030494135461 -4.46816635975747 0.113636363636364 0.727272727272727 0 0.159090909090909
6.91132654145122 10.0954714087635 0.386363636363636 0.204545454545455 0.295454545454545 0.113636363636364
-14.4064912213552 -0.892283400123205 1 0 0 0
6.91669945577847 1.9917412142279 0.0681818181818182 0.272727272727273 0.363636363636364 0.295454545454545
-8.94663173311733 4.3427956480317 0.886363636363636 0.0454545454545455 0.0681818181818182 0
-8.06285618866404 -3.29230021111645 0.477272727272727 0.522727272727273 0 0
14.6185896147292 6.07898080531737 0 0.181818181818182 0.181818181818182 0.636363636363636
7.05116237008149 0.15266227453864 0 0.159090909090909 0.25 0.590909090909091
-14.4931039454031 1.36443077256587 0.977272727272727 0 0.0227272727272727 0
10.3692757511193 2.35942750486104 0.0454545454545455 0.204545454545455 0.318181818181818 0.431818181818182
-1.3260343144504 -6.77488170013513 0.318181818181818 0.659090909090909 0.0227272727272727 0
3.39686624879155 7.78391278263922 0.227272727272727 0.204545454545455 0.318181818181818 0.25
-7.31163798314656 6.21060039786547 0.886363636363636 0.0454545454545455 0.0681818181818182 0
6.19952661036008 8.98886583106133 0.431818181818182 0.204545454545455 0.295454545454545 0.0681818181818182
-13.0951745357607 -5.4982421467822 1 0 0 0
2.75177709891176 7.25986365303464 0.113636363636364 0.704545454545455 0.0227272727272727 0.159090909090909
18.418998473303 1.52815360007587 0 0.159090909090909 0.0909090909090909 0.75
0.553248121418416 -4.21094803634745 0.477272727272727 0.204545454545455 0.295454545454545 0.0227272727272727
17.4218586957793 0.963092281872158 0 0.0681818181818182 0.0227272727272727 0.909090909090909
2.58417941813246 -4.2321712180874 0 0.340909090909091 0 0.659090909090909
7.22518064786234 10.6406326242047 0.181818181818182 0.204545454545455 0.318181818181818 0.295454545454545
-0.0589272210771516 3.42032386310875 0.113636363636364 0.704545454545455 0.0227272727272727 0.159090909090909
12.9814030450891 7.96195161181559 0 0.159090909090909 0.113636363636364 0.727272727272727
-12.3424580298006 4.37461972138907 0.886363636363636 0.0454545454545455 0.0681818181818182 0
0.0131687468002203 7.38803863279142 0.886363636363636 0.0454545454545455 0.0681818181818182 0
-2.37040292904049 9.08323339763966 0.886363636363636 0.0454545454545455 0.0681818181818182 0
0.314422329134079 6.10254764097262 0.568181818181818 0.159090909090909 0.272727272727273 0
9.38368870345887 -0.346136611413901 0 0.113636363636364 0.0909090909090909 0.795454545454545
-12.0768027792472 -4.92716319375876 0.886363636363636 0.0454545454545455 0.0681818181818182 0
16.6427559157723 2.42388399241684 0 0.568181818181818 0 0.431818181818182
-12.4403354954381 -5.02090228985545 1 0 0 0
17.9563593859234 -2.46637095579143 0 0.0681818181818182 0 0.931818181818182
-7.13212343486939 5.6750887073705 0.954545454545455 0 0.0454545454545455 0
3.30111127457512 6.76634093132053 0.363636363636364 0.204545454545455 0.318181818181818 0.113636363636364
5.10395175690739 9.48142581414575 0.272727272727273 0.704545454545455 0.0227272727272727 0
-6.64600739630886 -3.55183628693478 0.568181818181818 0.431818181818182 0 0
-8.15564919164004 -2.1313398073683 0.886363636363636 0.0454545454545455 0.0681818181818182 0
-8.96289573359627 0.837235800059852 0.636363636363636 0.363636363636364 0 0
-10.6861305809119 -4.6186578341175 0.886363636363636 0.0454545454545455 0.0681818181818182 0
10.9864425558046 -3.16175943637841 0 0.159090909090909 0 0.840909090909091
-1.73749227155941 0.00647842568226867 0.954545454545455 0 0.0454545454545455 0
-12.1633057932282 -0.656338853880556 1 0 0 0
-2.14452332396382 0.299237897688679 0.681818181818182 0.318181818181818 0 0
-0.943127094521358 4.23263663579519 0.545454545454545 0.181818181818182 0.272727272727273 0
15.3668193059937 -3.84192925680737 0 0.681818181818182 0.0227272727272727 0.295454545454545
-13.9698143813455 0.540696246916899 0.886363636363636 0.0454545454545455 0.0681818181818182 0
-6.12013045252106 -6.75001028423149 0.931818181818182 0 0.0681818181818182 0
18.8544006699693 0.17049522356692 0 0.181818181818182 0.181818181818182 0.636363636363636
-10.8026599610439 0.800436605853933 0.886363636363636 0.0454545454545455 0.0681818181818182 0
8.08912656009709 11.1063642585944 0.227272727272727 0.681818181818182 0.0909090909090909 0
-8.08579415920812 0.0256468122289878 0.909090909090909 0.0909090909090909 0 0
17.9015129085351 2.32833178162102 0 0 0 1
14.69203211596 -0.642332624145775 0 0.0909090909090909 0.0681818181818182 0.840909090909091
1.58947833018928 -3.44946188336791 0.113636363636364 0.727272727272727 0 0.159090909090909
-3.88849981321294 -0.406794952670477 0.840909090909091 0.0909090909090909 0.0681818181818182 0
4.31744348690547 10.0748916673037 0.568181818181818 0.159090909090909 0.272727272727273 0
2.75764162496153 3.49894088574891 0.386363636363636 0.204545454545455 0.295454545454545 0.113636363636364
-1.2054724764112 -4.66029136534641 0.113636363636364 0.727272727272727 0 0.159090909090909
-3.12850344181798 0.032498981075182 0.886363636363636 0.0454545454545455 0.0681818181818182 0
9.84785120741073 6.08958769146798 0 0.0681818181818182 0.0227272727272727 0.909090909090909
-13.7088928670638 1.7214730682332 1 0 0 0
-13.8532433824256 -4.85356798484954 1 0 0 0
17.2966134628385 -2.97199803150297 0 0.136363636363636 0.0227272727272727 0.840909090909091
16.2751120041343 -0.690185177111148 0 0.0227272727272727 0.0227272727272727 0.954545454545455
-0.401998769333985 0.722600397335464 0.386363636363636 0.204545454545455 0.295454545454545 0.113636363636364
6.65631534094406 8.13956219382361 0.159090909090909 0.727272727272727 0.0227272727272727 0.0909090909090909
16.1574826447163 0.145557020146651 0 0.0681818181818182 0.0227272727272727 0.909090909090909
-12.5300753290926 0.394783630072037 0.977272727272727 0.0227272727272727 0 0
-11.6083962142311 3.44089215979809 1 0 0 0
-10.3789147933005 -1.35368023580551 0.886363636363636 0.0454545454545455 0.0681818181818182 0
2.75091162572171 1.44333393955849 0.0454545454545455 0.295454545454545 0.363636363636364 0.295454545454545
-4.47861107589529 -3.62336162280113 0.568181818181818 0.159090909090909 0.272727272727273 0
-10.9582094173191 -1.54794877280183 1 0 0 0
15.0920539788272 5.67855746806431 0 0.181818181818182 0.159090909090909 0.659090909090909
-2.42410048658407 6.99344175860165 0.909090909090909 0.0227272727272727 0.0681818181818182 0
4.08433960112655 -4.13333071288584 0 0.590909090909091 0 0.409090909090909
0.636015811537682 -1.3844036314537 0.272727272727273 0.590909090909091 0.136363636363636 0
0.463931635391211 -4.66421899357545 0.0681818181818182 0.75 0.0909090909090909 0.0909090909090909
-13.4711457913619 1.86192738485572 0.886363636363636 0.0454545454545455 0.0681818181818182 0
-15.6003420531033 -0.287093383565994 0.977272727272727 0.0227272727272727 0 0
-8.41593108688628 -2.05775119516475 0.886363636363636 0.0454545454545455 0.0681818181818182 0
10.1288487626917 12.4891403517959 0.204545454545455 0.704545454545455 0 0.0909090909090909
11.4140968992904 -2.98931215248373 0 0.181818181818182 0.181818181818182 0.636363636363636
-0.303242213685647 -3.23610040436367 0.454545454545455 0.204545454545455 0.295454545454545 0.0454545454545455
-0.93664169598882 1.46946007342309 0.840909090909091 0.0909090909090909 0.0681818181818182 0
-3.37639456202782 1.05258063681031 0.386363636363636 0.204545454545455 0.295454545454545 0.113636363636364
-2.31872799854717 7.77294619345445 0.340909090909091 0.659090909090909 0 0
18.0570045923062 -0.754344760488842 0 0.159090909090909 0.181818181818182 0.659090909090909
-13.1062778709971 3.49824940374477 1 0 0 0
13.8580262592458 7.32792461600493 0 0.0246913580246914 0.0493827160493827 0.925925925925926
4.41481910431046 -3.82574732697998 0 0.469135802469136 0.111111111111111 0.419753086419753
2.54884096811819 -3.08151110244539 0 0.0740740740740741 0.0246913580246914 0.901234567901235
3.65869917645264 -3.82293676755888 0 0.0864197530864197 0.0864197530864197 0.827160493827161
5.24118900426571 9.01354833376688 0 0.923076923076923 0.0512820512820513 0.0256410256410256
1.41411000870809 -0.262224048800574 0.0123456790123457 0.493827160493827 0.0864197530864197 0.407407407407407
7.33197369837099 2.48555559523956 0.148148148148148 0.135802469135802 0.691358024691358 0.0246913580246914
2.47405411903523 8.46891930144391 0.209876543209877 0.135802469135802 0.654320987654321 0
-1.50385334054763 -1.20812728269477 0.54320987654321 0.0864197530864197 0.37037037037037 0
6.55914668577679 -0.731430616059125 0 0.481481481481481 0.0987654320987654 0.419753086419753
-12.5200398482109 5.37256442172858 1 0 0 0
-3.84717683376937 -7.59876637823555 0.555555555555556 0.0864197530864197 0.358024691358025 0
7.87173086516259 6.55099385360461 0.128205128205128 0.794871794871795 0.0384615384615385 0.0384615384615385
-12.7346726675638 1.51717776106163 1 0 0 0
-3.42348405466363 -0.306044558722492 0.975308641975309 0 0.0246913580246914 0
2.24688715090435 0.808119004011173 0.0987654320987654 0.148148148148148 0.703703703703704 0.0493827160493827
-11.8703734209365 -4.8214125823292 0.987654320987654 0 0.0123456790123457 0
-8.46307107896042 -6.73523757915268 0.962962962962963 0.0246913580246914 0.0123456790123457 0
2.32982785232301 12.552553657195 0.987654320987654 0 0.0123456790123457 0
10.1301324564231 12.2803576032056 0.345679012345679 0.135802469135802 0.493827160493827 0.0246913580246914
3.99582887648244 -0.345690655544358 0.0987654320987654 0.135802469135802 0.679012345679012 0.0864197530864197
-12.4354009230504 3.84521181243585 0.962962962962963 0.0246913580246914 0.0123456790123457 0
-6.72937177231623 -7.58180988695155 0.925925925925926 0.0493827160493827 0.0246913580246914 0
14.5679083773944 2.50900253304082 0 0.037037037037037 0.0123456790123457 0.950617283950617
0.107270922662633 -0.982790993075481 0.172839506172839 0.135802469135802 0.691358024691358 0
-3.6387863228601 4.04201289854808 0.814814814814815 0.0246913580246914 0.160493827160494 0
16.7996164494812 -3.3812193404761 0 0.0617283950617284 0.0740740740740741 0.864197530864197
18.7360788518288 1.30735167926821 0 0 0 1
5.50130769801771 -4.31302583644338 0.0123456790123457 0.481481481481481 0.0864197530864197 0.419753086419753
-7.05365367752518 2.28983588100611 0.950617283950617 0 0.0493827160493827 0
-0.630726327540496 2.17519953008123 0.901234567901235 0.0617283950617284 0.037037037037037 0
7.86104964899695 4.67586710791605 0.0987654320987654 0.135802469135802 0.691358024691358 0.0740740740740741
0.275670663963499 7.42723118235112 0.518518518518518 0.0617283950617284 0.419753086419753 0
-3.46912476720407 2.41354248580031 0.197530864197531 0.135802469135802 0.666666666666667 0
13.8233051697955 -4.01381750572912 0.037037037037037 0.135802469135802 0.679012345679012 0.148148148148148
15.1872811396682 6.04915747262354 0 0.172839506172839 0.0493827160493827 0.777777777777778
3.99115817804205 -5.60632460209079 0 0.0617283950617284 0.037037037037037 0.901234567901235
-8.48960198746345 4.51310193931618 0.802469135802469 0.0617283950617284 0.135802469135802 0
-12.44736832581 6.13794764291182 1 0 0 0
1.58857505608724 1.96074431302908 0.0987654320987654 0.135802469135802 0.679012345679012 0.0864197530864197
7.98325048880482 2.98646034010488 0.0987654320987654 0.135802469135802 0.679012345679012 0.0864197530864197
5.79391461155311 1.91049463489352 0.160493827160494 0.135802469135802 0.691358024691358 0.0123456790123457
-3.52375637794449 2.35295583268289 0.0987654320987654 0.740740740740741 0.037037037037037 0.123456790123457
-12.1991459043069 6.02693816835686 1 0 0 0
-14.66320352278 0.700444975757335 1 0 0 0
8.43111551645608 6.98671542466149 0.148148148148148 0.135802469135802 0.691358024691358 0.0246913580246914
5.94527344044907 0.90353596968463 0 0.160493827160494 0.0740740740740741 0.765432098765432
4.52510792324734 -4.15759029951124 0 0.283950617283951 0.0864197530864197 0.62962962962963
-5.68624045749189 -0.671030860815638 0.802469135802469 0.172839506172839 0.0246913580246914 0
-9.11755879214404 5.81492985414484 0.987654320987654 0 0.0123456790123457 0
-12.022753025503 -3.93847835035241 0.987654320987654 0 0.0123456790123457 0
-11.1622598612061 -3.32910215120334 0.987654320987654 0 0.0123456790123457 0
-12.1337932118529 2.78856698014874 1 0 0 0
-2.0002858828067 7.14516232092781 1 0 0 0
11.8365956461028 10.70511974552 0 0.283950617283951 0.0617283950617284 0.654320987654321
-1.78665809925591 -2.49392121115479 0.0416666666666667 0.25 0.291666666666667 0.416666666666667
6.01048967161664 5.89717550188036 0.958333333333333 0 0.0416666666666667 0
1.61774026546174 -5.06391890998595 0.0416666666666667 0.416666666666667 0.291666666666667 0.25
-7.08716919804101 -8.11897547542234 0.958333333333333 0 0.0416666666666667 0
10.6940042671479 11.7076080055441 0 0.791666666666667 0 0.208333333333333
-4.9928687566799 -2.96783772787212 0.958333333333333 0 0.0416666666666667 0
-7.2937789737298 -1.71078966568681 0.125 0.25 0.291666666666667 0.333333333333333
-7.50432452135505 -4.34930359666313 0.958333333333333 0 0.0416666666666667 0
8.77513114058003 4.14846906689738 0 0.75 0 0.25
-1.63238242299908 1.27364612009212 0.958333333333333 0 0.0416666666666667 0
11.0342550147418 5.63616335864357 0 0.833333333333333 0 0.166666666666667
17.8494773543821 2.66636776473168 0 0.0416666666666667 0 0.958333333333333
5.40282658825958 12.5719343086898 0.958333333333333 0 0.0416666666666667 0
4.85190088768351 -3.7369802646518 0 0.0833333333333333 0 0.916666666666667
7.14697471050025 7.19743916831627 0.958333333333333 0 0.0416666666666667 0
-6.63031202972188 6.1545762240128 0.958333333333333 0 0.0416666666666667 0
13.0406046503979 7.94046813294311 0 0.583333333333333 0 0.416666666666667
3.51836959275845 11.8909811436889 0.958333333333333 0 0.0416666666666667 0
13.2826500524578 -1.46874303413079 0 0.75 0 0.25
1.42950834836129 5.33020459865566 0.958333333333333 0 0.0416666666666667 0
-0.435911190682813 7.91162873891647 0.958333333333333 0 0.0416666666666667 0
9.46497928101603 10.3873145900381 0 0.291666666666667 0.166666666666667 0.541666666666667
2.15754290477395 10.0486800298428 0.958333333333333 0 0.0416666666666667 0
-7.14010031242431 -8.10929947025081 0.958333333333333 0 0.0416666666666667 0
-13.1440067772679 3.82770730642145 0.958333333333333 0 0.0416666666666667 0
-15.2565262544591 -1.01301072623969 0.958333333333333 0 0.0416666666666667 0
-0.630521803696198 -0.611834948345533 0.0416666666666667 0.25 0.291666666666667 0.416666666666667
16.6630060514366 -1.85364725304366 0 0.208333333333333 0 0.791666666666667
5.33881297522581 2.07392233095074 0.0416666666666667 0.25 0.291666666666667 0.416666666666667
0.523099536493538 -0.88851732671779 0.125 0.75 0 0.125
-4.28658303449773 -8.23789998852213 0.0416666666666667 0.25 0.291666666666667 0.416666666666667
7.14498668782844 4.7159724174717 0 0.75 0 0.25
8.87207944325576 7.0975666578064 0 0.208333333333333 0 0.791666666666667
-3.95594924762394 -7.52811837104712 0.0416666666666667 0.25 0.291666666666667 0.416666666666667
-13.1020599491383 1.02422890704416 0.958333333333333 0 0.0416666666666667 0
13.9225454952435 -1.65069706245737 0 0.583333333333333 0 0.416666666666667
8.26583200643847 1.1969845428963 0.125 0.75 0 0.125
16.3444719188036 -1.21272343675927 0 0.125 0 0.875
-9.25335008024456 -5.58994393007613 0.958333333333333 0 0.0416666666666667 0
9.1189680378502 11.3716602580313 0 0.5 0 0.5
1.33796304836376 4.25371536891326 0.958333333333333 0 0.0416666666666667 0
11.4343602795485 3.25782021960328 0 0.791666666666667 0 0.208333333333333
-12.1295421817818 2.65862400238504 0.958333333333333 0 0.0416666666666667 0
18.0135380114564 -1.92438269051212 0 0.0833333333333333 0 0.916666666666667
8.56782390301426 -4.34246715229704 0 0.0833333333333333 0 0.916666666666667
-9.33587856479496 -6.46601085020833 0.958333333333333 0 0.0416666666666667 0
-4.00428938501006 2.15080885539986 0.958333333333333 0 0.0416666666666667 0
-7.57850666798016 3.00733564920243 0.958333333333333 0 0.0416666666666667 0
-5.01000753127859 -2.81289296258182 0.958333333333333 0 0.0416666666666667 0
4.70853293856457 7.27682824426146 0 0.75 0 0.25
1.05265042174757 3.08623266135042 0.958333333333333 0 0.0416666666666667 0
3.26243817597316 10.1275032709811 0.958333333333333 0 0.0416666666666667 0
12.0434581450873 7.27575270735619 0 0.75 0 0.25
11.2713984399721 0.407596819113234 0 0.75 0 0.25
-13.55635106843 -0.972126198857392 0.0416666666666667 0.25 0.291666666666667 0.416666666666667
2.71220423343547 -5.61657627699304 0 0.25 0 0.75
-7.79794145772843 2.28060188464807 0.958333333333333 0 0.0416666666666667 0
-14.6761663675325 2.37729350016196 0.958333333333333 0 0.0416666666666667 0
-8.49624886040068 -5.02910173494642 0.958333333333333 0 0.0416666666666667 0
-12.6903274943044 -1.8104742246241 0.666666666666667 0.166666666666667 0.166666666666667 0
3.02407224067687 -0.127186342495664 0 0.75 0 0.25
-10.9965561771299 1.19303042255365 0.416666666666667 0.25 0.291666666666667 0.0416666666666667
15.6379317562065 0.252672236903749 0 0.0416666666666667 0 0.958333333333333
12.5262356081815 5.99118467047369 0 0.75 0 0.25
-2.38634514154878 -1.55866390391799 0.0416666666666667 0.5 0.291666666666667 0.166666666666667
2.49389429018315 11.9978568706453 0.958333333333333 0 0.0416666666666667 0
7.58000771818089 11.0385597278362 0.958333333333333 0 0.0416666666666667 0
-4.35213627634015 5.80941393397217 0.958333333333333 0 0.0416666666666667 0
-5.96691447031692 -0.376948618158335 0.958333333333333 0 0.0416666666666667 0
13.9866148769316 3.41143190741734 0 0.5 0 0.5
13.3493190307014 2.54448222293715 0 0.75 0 0.25
14.0653346260351 4.54576203886836 0 0.75 0 0.25
1.56350262539669 11.7710679669719 0.958333333333333 0 0.0416666666666667 0
18.4600537714068 1.79525374543678 0 0.0416666666666667 0 0.958333333333333
-2.8531437672462 2.98774738805149 0.958333333333333 0 0.0416666666666667 0
-5.02358060344306 -4.97476161082587 0.0416666666666667 0.25 0.291666666666667 0.416666666666667
3.31605649312747 -4.1797427163643 0 0.666666666666667 0 0.333333333333333
18.0563296783827 2.78112695988906 0 0.0166666666666667 0 0.983333333333333
-11.6719706877566 6.27070519199462 0.333333333333333 0.133333333333333 0.533333333333333 0
3.82191768537707 12.9274547624983 0.433333333333333 0.566666666666667 0 0
16.9408288248767 -2.31939159776615 0 0 0 1
-7.52585870069677 2.39170746961714 0.0666666666666667 0.2 0.733333333333333 0
0.858701027229948 0.882637748340573 0.05 0.266666666666667 0.683333333333333 0
-1.12350915673384 1.12906010061615 0.0666666666666667 0.2 0.733333333333333 0
1.81870088946681 9.70832984439972 0.05 0.35 0.6 0
-11.4534865988712 1.02302478572072 0.866666666666667 0.133333333333333 0 0
3.03333293880646 3.61991919008025 0.0666666666666667 0.316666666666667 0.616666666666667 0
8.46312869769575 7.59946633948138 0 0.333333333333333 0.533333333333333 0.133333333333333
-1.37127705529097 8.48204180379295 0.533333333333333 0.0833333333333333 0.383333333333333 0
-4.9845375414239 -5.13789225636189 0.466666666666667 0.533333333333333 0 0
-5.04960920232192 -8.24637331651311 0.933333333333333 0.0666666666666667 0 0
-12.269814811888 1.49074055653079 1 0 0 0
-3.18565468128133 8.31392695817382 0.0666666666666667 0.2 0.733333333333333 0
-2.10795866721393 7.65387201351938 0.0666666666666667 0.2 0.733333333333333 0
8.73244578336728 5.95059079722524 0 0.0333333333333333 0 0.966666666666667
-5.35670123851806 2.32185370068122 0.666666666666667 0.313725490196078 0.0196078431372549 0
-6.50392432978352 -5.06991951651069 0.2 0.133333333333333 0.666666666666667 0
-7.22960234440139 -3.80810206214449 0.983333333333333 0.0166666666666667 0 0
-11.6922102368224 7.06812895478116 0.0666666666666667 0.2 0.733333333333333 0
-3.61898983290762 -6.77746369702313 0.45 0.55 0 0
3.07080149836977 6.09608504926717 0.05 0.35 0.6 0
-4.53602395899327 -7.28088105729597 0.416666666666667 0.583333333333333 0 0
15.2943347863688 -3.27891531336414 0 0 0 1
-10.6875795353863 4.14046413959182 0.533333333333333 0.466666666666667 0 0
4.03653231600336 -1.42731877503966 0 0.0166666666666667 0 0.983333333333333
-2.36531749169648 1.47957500130066 0.0666666666666667 0.35 0.583333333333333 0
-2.72961219188457 8.51021693298843 0.7 0.3 0 0
14.7246797702125 -1.07610190041515 0 0.0333333333333333 0 0.966666666666667
-7.39333844341895 -2.00787035656099 0.866666666666667 0.133333333333333 0 0
2.55607245100872 4.51686123937087 0 0.35 0.533333333333333 0.116666666666667
12.0853881313182 -1.12061599218022 0 0.0333333333333333 0 0.966666666666667
9.5855461837358 0.46075956867229 0 0.0333333333333333 0 0.966666666666667
-13.2627477721979 2.07356587057591 0.993055555555556 0.00694444444444444 0 0
-11.6022615299144 -3.79122988180869 1 0 0 0
8.65844144666088 3.19520751444657 0 0.25 0.0694444444444444 0.680555555555556
9.97169446219999 12.173278643578 0.694444444444444 0.138888888888889 0.166666666666667 0
3.14056417281654 5.39508114735699 0.201388888888889 0.222222222222222 0.576388888888889 0
-13.7455155959445 3.60992671205925 0.993055555555556 0 0.00694444444444444 0
13.4276144508152 -1.25843818026587 0 0.520833333333333 0.0486111111111111 0.430555555555556
-4.3804556932331 -7.21337766996288 0.993055555555556 0 0.00694444444444444 0
3.97055125924391 2.21415189889573 0.0416666666666667 0.173611111111111 0.638888888888889 0.145833333333333
4.87581000999325 1.78777378863678 0 0.180555555555556 0.548611111111111 0.270833333333333
3.24457862660363 -2.60332356447463 0 0.805555555555556 0.125 0.0694444444444444
5.24978255798877 -0.792829134111527 0.0214285714285714 0.714285714285714 0.257142857142857 0.00714285714285714
-1.32192354831563 6.28242461951201 0.729166666666667 0.104166666666667 0.166666666666667 0
-7.22021354236591 -5.73722432351449 0.833333333333333 0.0694444444444444 0.0972222222222222 0
-1.22700642882373 -5.7312502985867 0.840277777777778 0.0208333333333333 0.138888888888889 0
5.06757478431302 -6.24494933066574 0.0283687943262411 0.113475177304965 0.468085106382979 0.390070921985816
-12.1441093199576 5.31322843977473 0.993055555555556 0 0.00694444444444444 0
-10.4299052926936 -4.89464362041647 0.993055555555556 0 0.00694444444444444 0
11.4907225595152 7.07799114718369 0 0.680555555555556 0.0555555555555556 0.263888888888889
0.91636378684709 -6.09179084913175 0.395833333333333 0.0833333333333333 0.409722222222222 0.111111111111111
18.2893195205022 -1.29105367337469 0 0.125874125874126 0 0.874125874125874
13.490039466157 1.66549880664371 0 0.347222222222222 0.104166666666667 0.548611111111111
8.00869841697375 1.72919446524665 0 0.0694444444444444 0.0347222222222222 0.895833333333333
-10.390810615963 -5.05616855854351 0.722222222222222 0.111111111111111 0.166666666666667 0
-11.9208979966905 -5.82664039700337 0.993055555555556 0 0.00694444444444444 0
14.6505334503693 5.0749058602832 0 0.333333333333333 0.0486111111111111 0.618055555555556
11.1309955822496 4.75801116932691 0 0.583333333333333 0.0902777777777778 0.326388888888889
9.03426401244216 12.7619985633889 0.00719424460431655 0.474820143884892 0.100719424460432 0.41726618705036
8.90954912513221 2.49124277060451 0 0.354166666666667 0.0486111111111111 0.597222222222222
2.53366245818108 1.69974891725055 0.0902777777777778 0.152777777777778 0.569444444444444 0.1875
-13.0767832086839 2.36761046935869 0.840277777777778 0.0625 0.0972222222222222 0
-12.2792605755864 -3.90931411120068 1 0 0 0
-14.7591185105392 2.30870003201336 1 0 0 0
18.455359864792 0.374521489854616 0 0 0 1
-13.2557084004563 1.4701136107248 0.722222222222222 0.111111111111111 0.166666666666667 0
-2.47961061698393 4.57213594771731 0.576388888888889 0.215277777777778 0.208333333333333 0
-12.1378406243558 2.86774928537355 0.993055555555556 0 0.00694444444444444 0
5.22331974193468 3.47835011679442 0 0.534722222222222 0.430555555555556 0.0347222222222222
13.9866869962874 7.52721310265716 0 0.219858156028369 0.0851063829787234 0.695035460992908
8.0791075014116 -1.47934416642137 0 0.534722222222222 0.0694444444444444 0.395833333333333
18.0799774802886 1.70122282867519 0 0.0972222222222222 0.298611111111111 0.604166666666667
17.7532938750097 -2.38939213955983 0 0 0 1
-7.76572607096076 -3.23925775005532 0.520408163265306 0.479591836734694 0 0
-10.5123444353326 6.00586224064809 0.275510204081633 0.244897959183673 0.479591836734694 0
3.32069539828016 8.089917039147 0.23469387755102 0.244897959183673 0.520408163265306 0
5.25613733443682 0.999294312323311 0.224489795918367 0.244897959183673 0.530612244897959 0
-12.9664110836455 -5.70817865144927 0.943877551020408 0.0408163265306122 0.0153061224489796 0
-14.1079470687356 0.357338527505166 0.551020408163265 0.168367346938776 0.280612244897959 0
1.61590754782515 10.4080838075607 0.0714285714285714 0.346938775510204 0.290816326530612 0.290816326530612
-11.4682748680011 1.75941867007766 0.556122448979592 0.168367346938776 0.275510204081633 0
-6.33836504701827 -0.265793693764301 0.918367346938776 0.00510204081632653 0.076530612244898 0
7.06792051912204 -3.58135601587287 0.0459183673469388 0.744897959183674 0 0.209183673469388
3.79969564837656 -4.50315007338445 0.163265306122449 0.73469387755102 0 0.102040816326531
5.28186190769616 3.17841799244804 0 0.122448979591837 0.0459183673469388 0.831632653061224
9.83916215814355 10.8752044064915 0.26530612244898 0.73469387755102 0 0
-3.62191297220442 5.58091548849693 0.459183673469388 0.23469387755102 0.306122448979592 0
3.53921693875715 11.1131994830161 0.505102040816326 0.13265306122449 0.362244897959184 0
17.255273611007 4.03710260081146 0.352040816326531 0.168367346938776 0.479591836734694 0
-1.4860454655578 -2.24918540091636 0.913265306122449 0.0408163265306122 0.0459183673469388 0
-12.8756684951028 0.917205381563888 0.709183673469388 0.290816326530612 0 0
-0.49974033889733 8.38694940911351 0.26530612244898 0.244897959183673 0.489795918367347 0
-6.26305881946189 7.11627563054289 0.275510204081633 0.244897959183673 0.479591836734694 0
12.3046202671656 -1.30232438490893 0 0 0 1
14.8833180790931 -3.22373696616982 0 0 0 1
9.75622303437918 10.8511958620377 0.224489795918367 0.244897959183673 0.530612244897959 0
13.7471944675545 6.05605602186703 0 0 0 1
1.46218985971228 6.86216070142796 0.224489795918367 0.244897959183673 0.530612244897959 0
5.14311393709081 10.8690451732938 0.224489795918367 0.244897959183673 0.530612244897959 0
7.07051596061965 3.00135980319017 0 0 0 1
2.0888416297299 -5.0407228603447 0.239795918367347 0.704081632653061 0 0.0561224489795918
-2.55780271737404 -7.19956519613444 0.377551020408163 0.622448979591837 0 0
-7.30823123674566 -5.1621586188698 0.709183673469388 0.0408163265306122 0.25 0
-0.566331730075315 1.4618341531922 0.0561224489795918 0.244897959183673 0.25 0.448979591836735
10.2061286533304 1.70084167578893 0 0 0 1
3.9814750812608 -4.24645808384301 0.23469387755102 0.729591836734694 0 0.0357142857142857
-9.47791426123387 4.13708201393359 0.275510204081633 0.244897959183673 0.479591836734694 0
12.8653634719154 -3.43007478246335 0 0 0 1
13.8256113240114 5.79901623553802 0 0 0 1
1.25062880838108 11.2695080384604 0.239795918367347 0.244897959183673 0.51530612244898 0
7.21587724575569 5.48221547705053 0.224489795918367 0.244897959183673 0.530612244897959 0
4.01471856764296 -3.60548753534626 0.224489795918367 0.244897959183673 0.530612244897959 0
-6.10047553936814 7.61117254993612 0.239795918367347 0.244897959183673 0.51530612244898 0
-7.86787086801361 -3.651293524798 0.596938775510204 0.403061224489796 0 0
9.05737225170324 9.72792110268239 0 0.229591836734694 0.188775510204082 0.581632653061224
15.6531886526187 -1.57448810547411 0 0.612244897959184 0 0.387755102040816
-5.27465735154794 -7.90330258350685 0.602040816326531 0.397959183673469 0 0
18.684085530393 2.7109546461335 0 0.688775510204082 0 0.311224489795918
8.53809387324065 10.4037892067545 0.224489795918367 0.244897959183673 0.530612244897959 0
11.0610148047693 11.1854451288535 0.12987012987013 0.681818181818182 0 0.188311688311688
-5.6362044653725 4.57382140642132 0.275510204081633 0.244897959183673 0.479591836734694 0
6.36325349523806 9.72928274194351 0.224489795918367 0.244897959183673 0.530612244897959 0
10.8917129504391 9.01448938968979 0 0.336734693877551 0.0102040816326531 0.653061224489796
4.90083864524992 -4.63481982645036 0.086734693877551 0.744897959183674 0 0.168367346938776
3.96391498112862 1.90037333148401 0 0 0 1
7.39881121523341 -0.175162291316508 0 0 0 1
4.32503385004308 8.61526806407577 0 0.102040816326531 0 0.897959183673469
-12.3404070649909 -2.71264492268137 0.852040816326531 0.147959183673469 0 0
-4.04807391601521 -6.72935971065941 0.505102040816326 0.494897959183673 0 0
8.05437631308813 11.8620196473648 0.224489795918367 0.244897959183673 0.530612244897959 0
18.6456926537642 0.580156584029445 0 0 0 1
6.10176657312552 -0.275775337484238 0 0 0 1
-0.400402598389865 -1.65503013149477 0.260204081632653 0.244897959183673 0.494897959183673 0
-3.30527918180679 6.91910328157051 0.275510204081633 0.244897959183673 0.479591836734694 0
14.2470047057934 -3.40844363353574 0 0 0 1
-9.03190399452532 -5.82065426297165 0.928571428571429 0.0102040816326531 0.0612244897959184 0
-4.92071583694254 5.06683291857839 0.658163265306122 0.341836734693878 0 0
15.5963400732206 4.54201146631181 0.168367346938776 0.75 0 0.0816326530612245
9.37546661141081 8.88888869362855 0 0 0 1
15.9256795095298 -1.86240809270408 0 0 0 1
-12.6801981766565 -5.95724319753779 0.275510204081633 0.244897959183673 0.479591836734694 0
-6.28614360322284 -7.37186723020085 0.877551020408163 0.0357142857142857 0.086734693877551 0
-12.2797212001291 -2.42067314110858 0.693877551020408 0.306122448979592 0 0
10.0795191098073 3.10635374962259 0 0 0 1
-5.54518707288994 5.8615106921268 0.275510204081633 0.244897959183673 0.479591836734694 0
3.03224374908272 -5.0064462889201 0.280612244897959 0.719387755102041 0 0
3.99187060806812 12.5653154893982 0.224489795918367 0.244897959183673 0.530612244897959 0
12.3732942997899 8.3463216380698 0 0.0969387755102041 0.0204081632653061 0.88265306122449
16.8538774696619 -3.78392378007858 0 0.612244897959184 0 0.387755102040816
-14.9322728697615 -1.86513397368789 0.948979591836735 0.0357142857142857 0.0153061224489796 0
7.77834653745703 -2.43297778339558 0 0.397959183673469 0 0.602040816326531
-1.42812588496821 -3.13775895618545 0.724489795918367 0.275510204081633 0 0
8.41266774470592 5.70530605458047 0 0.372448979591837 0 0.627551020408163
-5.94780057941205 -3.73991696542578 0.887755102040816 0.0510204081632653 0.0612244897959184 0
-9.4582990246648 2.9731974059834 0.275510204081633 0.244897959183673 0.479591836734694 0
2.01428447776062 10.0903767155182 0.280612244897959 0.719387755102041 0 0
7.78075061819859 0.682906663006095 0 0 0.0255102040816327 0.974489795918367
10.4534617186662 -0.842497860354775 0 0 0 1
2.26708662723687 10.7828074835082 0.224489795918367 0.244897959183673 0.530612244897959 0
-11.8757596633697 0.60178237486456 0.846938775510204 0.147959183673469 0.00510204081632653 0
1.28205670014401 -6.10177289924818 0.255102040816327 0.709183673469388 0 0.0357142857142857
-15.5182165797795 -0.653654981114345 0.739795918367347 0.25 0.0102040816326531 0
-11.8758910339655 -3.10024169325415 0.698979591836735 0.301020408163265 0 0
13.808245938327 -3.72436073690695 0 0 0 1
9.88350654483083 11.0537981839202 0.224489795918367 0.244897959183673 0.530612244897959 0
-10.516930643301 2.60941770383187 0.275510204081633 0.244897959183673 0.479591836734694 0
-3.11313711750287 6.64221250729265 0.275510204081633 0.244897959183673 0.479591836734694 0
0.181025466949563 11.2750782232494 0.229591836734694 0.244897959183673 0.525510204081633 0
9.21363058690135 4.14241555773015 0 0 0 1
18.0057865576183 2.88489788067297 0 0 0 1
-2.82073106769581 6.24087185337104 0.275510204081633 0.244897959183673 0.479591836734694 0
-6.61592504362007 2.95291679246439 0.275510204081633 0.244897959183673 0.479591836734694 0
10.9676392937507 9.65835757844417 0.224489795918367 0.244897959183673 0.530612244897959 0
-15.0453941111975 0.883666444471507 0.275510204081633 0.244897959183673 0.479591836734694 0
-5.73453219258666 2.82594181170193 0.275510204081633 0.244897959183673 0.479591836734694 0
5.61412499950671 10.9042657601127 0.224489795918367 0.244897959183673 0.530612244897959 0
2.74415048200541 8.76973308539858 0.224489795918367 0.244897959183673 0.530612244897959 0
-12.2386846712197 -4.73035747673145 0.755102040816326 0.137755102040816 0.107142857142857 0
3.12198312090034 9.53911365631965 0.224489795918367 0.244897959183673 0.530612244897959 0
9.50698221560362 11.6037876663297 0 0.168367346938776 0.0459183673469388 0.785714285714286
3.82174416739526 -2.53709091921869 0.0102040816326531 0.63265306122449 0 0.357142857142857
10.8495710380575 6.82521246813422 0 0 0.00510204081632653 0.994897959183674
2.53282839440685 5.70346363129228 0.244897959183673 0.244897959183673 0.510204081632653 0
-5.50862244431704 4.71355942221507 0.275510204081633 0.244897959183673 0.479591836734694 0
4.74645319465813 11.9990071858106 0.224489795918367 0.244897959183673 0.530612244897959 0
-6.13453387921941 -2.55470245381012 0.438202247191011 0.0786516853932584 0.48314606741573 0
-11.598404782421 -5.2359788704993 0.98876404494382 0.0112359550561798 0 0
-6.92872065039748 -0.865806803615304 0.550561797752809 0.0449438202247191 0.404494382022472 0
5.88925882696651 8.43297888409903 0.123595505617978 0.842696629213483 0.0337078651685393 0
-5.87386231814034 -8.03838788960548 1 0 0 0
17.7292417595504 2.61734066760906 0 0 0 1
1.99006116604201 6.67456309995959 0 0.0674157303370786 0.730337078651685 0.202247191011236
-1.27621461420811 0.581584541808414 1 0 0 0
5.65830926365177 1.27932072388834 0 0.269662921348315 0.325842696629214 0.404494382022472
9.22383391326461 6.72021596587038 0.123595505617978 0.842696629213483 0.0337078651685393 0
7.7565897417346 -4.66000089105036 0 0.0224719101123595 0 0.97752808988764
2.09237511492174 -5.32677834371398 0 0 0.269662921348315 0.730337078651685
10.0328065160552 -1.19813112170063 0.112359550561798 0.842696629213483 0.0449438202247191 0
0.165533646939035 -0.669930194938527 0.112359550561798 0.786516853932584 0.101123595505618 0
-6.34246636604463 5.28555940506175 0.539325842696629 0.0449438202247191 0.415730337078652 0
-14.2384874787226 2.92529167965642 0.97752808988764 0.0224719101123595 0 0
4.59982634350566 5.53514732376735 0 0 0.269662921348315 0.730337078651685
-6.79486506760628 4.36548121571474 0.674157303370786 0.112359550561798 0.213483146067416 0
-8.98443655247461 -6.00456481202623 0.438202247191011 0.0786516853932584 0.48314606741573 0
0.371231202573609 8.97145583878188 0.426966292134831 0.269662921348315 0.303370786516854 0
-14.7351279368022 -2.40884444303416 1 0 0 0
1.18393490419119 -1.91811063317001 0.123595505617978 0.786516853932584 0.0898876404494382 0
-5.22133173522336 7.27642078035919 0.606741573033708 0.0337078651685393 0.359550561797753 0
-7.11746833804737 -3.91345906455399 0.112359550561798 0.808988764044944 0.0786516853932584 0
-13.1242774056018 -3.16355467490224 1 0 0 0
-9.99914118645209 -2.2703331065287 1 0 0 0
14.6096299379221 6.47190299440038 0 0 0 1
15.9166907855524 4.31591943941381 0 0 0.191011235955056 0.808988764044944
-2.4413288070871 5.72794048273853 0.191011235955056 0.764044943820225 0.0449438202247191 0
-7.22821475989638 1.85541829506335 1 0 0 0
-12.8937783315271 -3.52255454106659 1 0 0 0
6.76051480675312 9.25898421689469 0.179775280898876 0.0674157303370786 0.752808988764045 0
8.06862469528741 7.91590545477651 0.101123595505618 0.415730337078652 0.48314606741573 0
4.61372977759193 11.9911953769163 0.528089887640449 0.0337078651685393 0.438202247191011 0
8.68883227979239 2.06942556640642 0 0 0.269662921348315 0.730337078651685
3.27191103859475 2.25741187759385 0.438202247191011 0.0674157303370786 0.49438202247191 0
-9.25294953918343 -2.82998821660574 0.775280898876405 0.0337078651685393 0.191011235955056 0
17.3078038874193 3.32707379424673 0 0 0.269662921348315 0.730337078651685
3.35311595246477 11.3182307471854 0.213483146067416 0.0786516853932584 0.707865168539326 0
-9.26033587479341 1.4244368710218 0.449438202247191 0.0674157303370786 0.48314606741573 0
5.55991346026209 11.7405793786087 0.123595505617978 0.842696629213483 0.0337078651685393 0
4.10856569314257 4.19792993805643 0.382022471910112 0.0786516853932584 0.539325842696629 0
8.56005384615532 2.21330086820557 0 0.0224719101123595 0.280898876404494 0.696629213483146
11.0296498920511 11.004314721432 0.359550561797753 0.51685393258427 0.123595505617978 0
6.54648298280215 2.42847645042806 0 0.0337078651685393 0.280898876404494 0.685393258426966
-3.61303950447498 -2.94032975670926 1 0 0 0
15.1902455695548 5.4437362448295 0 0.112359550561798 0.0898876404494382 0.797752808988764
8.78767388135014 -1.12101356073269 0.123595505617978 0.842696629213483 0.0337078651685393 0
-6.98015563624532 5.46249812316858 0.438202247191011 0.0786516853932584 0.48314606741573 0
1.33057647393922 -2.30017222028774 0.179775280898876 0.0674157303370786 0.752808988764045 0
10.6257864003757 9.16675101348533 0.0112359550561798 0.853932584269663 0.134831460674157 0
-6.35342074854897 2.46511610351976 0.471910112359551 0.0674157303370786 0.460674157303371 0
-6.40208859764095 -5.17264979087589 0.134831460674157 0.842696629213483 0.0224719101123595 0
16.9640043393141 -2.77013574612035 0 0 0 1
8.93084790522967 10.5750457217778 0 0.258426966292135 0.348314606741573 0.393258426966292
-9.85988784983006 -2.13408736916177 0.98876404494382 0.0112359550561798 0 0
-13.8689927797814 -2.16387727812957 1 0 0 0
11.0960895457327 -1.27350303429741 0 0 0.235955056179775 0.764044943820225
0.306169970063768 -5.06512996860034 0 0.0112359550561798 0 0.98876404494382
-10.4659344868761 -6.53863770326566 0.49438202247191 0.0449438202247191 0.460674157303371 0
13.7820950104168 -0.347866503020455 0 0 0.269662921348315 0.730337078651685
-13.7751325016535 -2.470679680951 1 0 0 0
17.3631502783243 -2.90205411704118 0 0.0224719101123595 0 0.97752808988764
1.41726262013609 8.90207056519834 0.438202247191011 0.0786516853932584 0.48314606741573 0
-14.4389872567483 -2.3599569589319 1 0 0 0
-5.74572627174384 6.76893736646941 0.50561797752809 0.0449438202247191 0.449438202247191 0
6.72864653240203 -4.65576056826709 0 0.0112359550561798 0.0449438202247191 0.943820224719101
9.5419128896046 -3.4486994640061 0 0.0112359550561798 0.0449438202247191 0.943820224719101
-9.62313025092223 -5.62251610080797 0.640449438202247 0.0449438202247191 0.314606741573034 0
10.3101140988135 6.44897304592652 0.125 0.795454545454545 0.0795454545454545 0
12.8310185308786 1.6482813667369 0 0.0674157303370786 0 0.932584269662921
-3.64342524335391 -4.16536176526649 0.449438202247191 0.0674157303370786 0.48314606741573 0
-1.64784326167653 3.72255556072162 0.539325842696629 0.382022471910112 0.0786516853932584 0
4.34012578165795 4.08781896174963 0.123595505617978 0.842696629213483 0.0337078651685393 0
-14.085212527986 -1.69229344460126 1 0 0 0
9.04277783328431 -0.747371833655892 0.0224719101123595 0.808988764044944 0.0898876404494382 0.0786516853932584
4.79786954906891 4.72057016783739 0.0561797752808989 0.831460674157303 0.101123595505618 0.0112359550561798
-0.597134855897293 5.47411005406256 0.719101123595506 0.0112359550561798 0.269662921348315 0
15.5316659695768 5.26052347523453 0 0 0.258426966292135 0.741573033707865
5.59368500762106 -0.621651295790882 0.112359550561798 0.786516853932584 0.101123595505618 0
6.16243056673105 5.25447945497937 0.123595505617978 0.786516853932584 0.0898876404494382 0
4.32703575537485 4.36044955770284 0.280898876404494 0.235955056179775 0.48314606741573 0
7.59033878975744 11.4968520461521 0.123595505617978 0.820224719101124 0.0561797752808989 0
-5.40640612106665 -5.10266004895557 0.325842696629214 0.584269662921348 0.0898876404494382 0
-4.11924057047869 -1.28047577793204 0.438202247191011 0.0786516853932584 0.48314606741573 0
17.6697444210952 1.09144420066571 0 0.0112359550561798 0 0.98876404494382
13.6852200111165 4.90408773546958 0.0224719101123595 0.842696629213483 0.0674157303370786 0.0674157303370786
-3.98534701592672 -6.63098578942307 0.764044943820225 0.0112359550561798 0.224719101123595 0
-8.24436599452819 -3.84195630566411 0.438202247191011 0.0786516853932584 0.48314606741573 0
6.70988116450032 5.98710625124535 0.0337078651685393 0.764044943820225 0.202247191011236 0
14.8426117984909 4.83749737473423 0 0 0.269662921348315 0.730337078651685
-8.76678777878128 -8.05060504868934 1 0 0 0
8.96117573709569 5.13456655592955 0.0561797752808989 0.910112359550562 0.0337078651685393 0
-2.5095516761374 -1.14322466098476 1 0 0 0
15.4507837553965 -4.06438210278007 0 0.0112359550561798 0 0.98876404494382
-0.672976933718294 4.05031408820242 0.528089887640449 0.0337078651685393 0.438202247191011 0
-5.86867354437943 5.79714848607626 0.561797752808989 0.0337078651685393 0.404494382022472 0
9.64505611260949 2.47125096611365 0 0.0337078651685393 0 0.966292134831461
6.92140665353872 6.44780182899848 0.0112359550561798 0.561797752808989 0.337078651685393 0.0898876404494382
0.797093507765803 7.92989413235147 0.438202247191011 0.0786516853932584 0.48314606741573 0
2.47261511696206 2.5695616594423 0.449438202247191 0.0674157303370786 0.48314606741573 0
7.31221954113545 -1.85313836102877 0 0 0.269662921348315 0.730337078651685
12.9232928842743 8.54020623486245 0 0 0.269662921348315 0.730337078651685
-1.23146126960171 -2.29176793322543 0.573033707865168 0.348314606741573 0.0786516853932584 0
7.25367463890618 4.25936191182401 0.112359550561798 0.842696629213483 0.0449438202247191 0
-1.2005316502561 5.98523935924242 0.438202247191011 0.0786516853932584 0.48314606741573 0
1.48833071037784 10.4461667800306 0.438202247191011 0.0786516853932584 0.48314606741573 0
17.6375387522845 2.511539952043 0 0 0.157303370786517 0.842696629213483
16.1361989138508 1.69503983300283 0 0 0.269662921348315 0.730337078651685
15.3302879036461 3.81302534706715 0 0.0112359550561798 0 0.98876404494382
3.33891750949677 4.06317310499958 0.123595505617978 0.831460674157303 0.0449438202247191 0
2.76995343011434 10.8088040468073 0.112359550561798 0.786516853932584 0.101123595505618 0
6.20719417277445 -0.582645057108639 0.0224719101123595 0.887640449438202 0.0224719101123595 0.0674157303370786
-13.1427226429794 -3.62859983815157 1 0 0 0
-6.42440830049697 5.56230731673944 0.573033707865168 0.0337078651685393 0.393258426966292 0
15.2901440761142 5.00947217001783 0 0 0.269662921348315 0.730337078651685
17.987102540271 0.839864530762352 0 0 0.258426966292135 0.741573033707865
10.1170521299295 4.49182326200866 0.0224719101123595 0.831460674157303 0.0898876404494382 0.0561797752808989
-2.96084186144468 3.3036815849972 0.280898876404494 0.0786516853932584 0.438202247191011 0.202247191011236
3.6496153575666 4.87103180542502 0.449438202247191 0.0674157303370786 0.48314606741573 0
17.2090624936881 1.69083850576761 0 0.0112359550561798 0 0.98876404494382
-2.39144025443762 5.06947382680133 0.528089887640449 0.0337078651685393 0.438202247191011 0
-9.61794881815904 0.886718303132166 1 0 0 0
-3.75486329166917 3.72034636833566 0.990740740740741 0 0.00925925925925926 0
3.42778504810518 5.37605682944429 0.194444444444444 0.175925925925926 0.425925925925926 0.203703703703704
12.3034840718667 -1.50852390442265 0 0.111111111111111 0.0277777777777778 0.861111111111111
0.573203786064172 -4.85078856237607 0.990740740740741 0 0.00925925925925926 0
-7.97599810785134 1.08835644573405 0.990740740740741 0 0.00925925925925926 0
-14.7702032172552 0.587486299797428 1 0 0 0
9.97135440054904 2.2647561854438 0 0.518518518518518 0.25 0.231481481481481
-8.32948702503323 -6.60438118295832 0.990740740740741 0 0.00925925925925926 0
-10.5769177257807 -3.48829726188649 1 0 0 0
0.646694278226266 9.47385147796395 0.425925925925926 0.166666666666667 0.407407407407407 0
9.8665462542467 4.82057320558959 0 0.527777777777778 0.12962962962963 0.342592592592593
15.305455856446 -1.88579147181023 0 0.37037037037037 0.037037037037037 0.592592592592593
-10.9644043543814 -0.633048476201277 0.990740740740741 0 0.00925925925925926 0
14.5295316514299 -2.40197696971493 0 0.305555555555556 0.0462962962962963 0.648148148148148
16.6999220983178 -3.06463947445175 0 0.175925925925926 0.12962962962963 0.694444444444444
16.2726076904672 -3.03258922625687 0 0.415094339622642 0.00943396226415094 0.575471698113208
0.588447063452064 10.7911421305965 0.990740740740741 0 0.00925925925925926 0
10.7563381099939 11.2652880989579 0 0.222222222222222 0.0833333333333333 0.694444444444444
-13.379252640295 1.22742735644719 1 0 0 0
3.65899312101306 12.1412793444065 0.861111111111111 0.0555555555555556 0.0833333333333333 0
-5.47399860036603 6.02723354195709 0.990740740740741 0 0.00925925925925926 0
8.59950318955105 7.4161532176104 0.0648148148148148 0.425925925925926 0.407407407407407 0.101851851851852
-1.83390153120415 -0.493710210817005 0.990740740740741 0 0.00925925925925926 0
13.5128395668383 -2.81251619059581 0 0.175925925925926 0.138888888888889 0.685185185185185
-7.3082729416643 2.29668976327235 0.990740740740741 0 0.00925925925925926 0
-12.6997646428339 -1.59523043457167 1 0 0 0
-3.07988605820272 -0.719740370341075 0.990740740740741 0 0.00925925925925926 0
18.4381890844535 2.31494228799985 0 0.166666666666667 0 0.833333333333333
7.23781805205353 10.4542395901744 0.314814814814815 0.527777777777778 0.148148148148148 0.00925925925925926
-6.81280564999852 -0.634489021867914 0.990740740740741 0 0.00925925925925926 0
2.76913061009426 6.83158203554339 0.861111111111111 0.0555555555555556 0.0833333333333333 0
16.3249469862955 -3.56673501536558 0 0.185185185185185 0.00925925925925926 0.805555555555556
-10.8926701970081 0.135616147193183 1 0 0 0
-13.8848035167494 -4.1059633569405 1 0 0 0
-7.06499450622769 -6.08535410735538 0.990740740740741 0 0.00925925925925926 0
8.61847365484284 11.6168973249224 0 0.527777777777778 0.157407407407407 0.314814814814815
14.239469108674 -0.713527561369589 0 0.231481481481481 0.0185185185185185 0.75
9.31419670373284 11.2762893776393 0 0.5 0.222222222222222 0.277777777777778
11.723735607706 7.84215419825096 0 0.435185185185185 0.0648148148148148 0.5
11.4487669472987 1.59992192906657 0 0.509259259259259 0.212962962962963 0.277777777777778
-11.1492856923825 0.233296218191462 1 0 0 0
-10.2055506633921 0.619638919382457 1 0 0 0
-5.74865706145219 -7.03133987742856 1 0 0 0
12.9467803143425 1.20829055789658 0 0.148148148148148 0.37962962962963 0.472222222222222
11.0404955881053 6.40216727303535 0 0.527777777777778 0.12962962962963 0.342592592592593
-12.0899450057118 0.0468776481122427 0.990740740740741 0 0.00925925925925926 0
0.363355208584481 -1.17357159463274 0.990740740740741 0 0.00925925925925926 0
-9.84835548345742 -1.33148502125283 0.990740740740741 0 0.00925925925925926 0
14.2212245902661 -2.67737396188074 0 0.388888888888889 0.0648148148148148 0.546296296296296
-11.8790113470511 -0.874151610929114 0.990740740740741 0 0.00925925925925926 0
4.26339494057332 7.02622401835819 0.0648148148148148 0.481481481481481 0.351851851851852 0.101851851851852
-11.5655182318729 -2.38544108022018 0.990740740740741 0 0.00925925925925926 0
-9.32736899291995 -1.44913832342 0.990740740740741 0 0.00925925925925926 0
12.0398569370744 -3.14211196676994 0 0.41 0.05 0.54
6.62290358030738 6.24608340600334 0.0833333333333333 0.592592592592593 0.166666666666667 0.157407407407407
2.61515032843558 -0.775474221176 0.648148148148148 0.259259259259259 0.0462962962962963 0.0462962962962963
-6.17523164221193 5.58206923006222 0.990740740740741 0 0.00925925925925926 0
1.33072496449998 0.49720456253495 0.990740740740741 0 0.00925925925925926 0
3.31340826493895 -3.59467970824848 0.333333333333333 0.12037037037037 0.398148148148148 0.148148148148148
6.86340292498419 0.217485542177078 0 0.481481481481481 0.333333333333333 0.185185185185185
15.7973244878097 -0.151537065744685 0 0 0.037037037037037 0.962962962962963
4.17665031522229 12.4762340385417 1 0 0 0
-0.587778327402565 0.455517753666383 0.990740740740741 0 0.00925925925925926 0
-8.39853299163189 2.7200883943224 1 0 0 0
-11.7092983443099 -0.0763549613329613 1 0 0 0
-10.4176738994536 0.894893296418613 1 0 0 0
11.7001514869871 -1.4022105274687 0 0.222222222222222 0.175925925925926 0.601851851851852
-0.906850144280671 8.13452644962924 0.990740740740741 0 0.00925925925925926 0
16.4494931617502 -2.54624147759215 0 0.222222222222222 0.0462962962962963 0.731481481481482
13.6482785182594 -0.617433397882593 0 0.157407407407407 0.407407407407407 0.435185185185185
-6.3874546353326 3.17554805807991 0.990740740740741 0 0.00925925925925926 0
-8.52857726600019 -2.04030394417653 1 0 0 0
-2.83875736934774 -0.923507772197476 1 0 0 0
-5.77682113970695 3.53074168527596 0.990740740740741 0 0.00925925925925926 0
-10.7924970582613 -4.80536288326196 1 0 0 0
-10.1211547335497 -4.73622636718985 1 0 0 0
11.7143943298459 5.63040277094387 0 0.166666666666667 0.407407407407407 0.425925925925926
-11.6729785779435 1.40423067437368 0.990740740740741 0 0.00925925925925926 0
-3.8330568600983 -3.06294890071795 1 0 0 0
17.4196425436839 1.48021878928083 0 0.240740740740741 0.0277777777777778 0.731481481481482
13.4753611957713 6.02811335471433 0 0.277777777777778 0.037037037037037 0.685185185185185
-3.20538857313735 -0.176767111615283 0.990740740740741 0 0.00925925925925926 0
11.681612412568 9.91034398907436 0 0.416666666666667 0.0648148148148148 0.518518518518518
-5.18761538304907 -1.8394352770906 1 0 0 0
-10.5244745063321 -0.161894058412687 0.990740740740741 0 0.00925925925925926 0
-8.95671763361234 -1.16502275178339 0.990740740740741 0 0.00925925925925926 0
11.6860436609529 -2.5677734810817 0 0.12037037037037 0.157407407407407 0.722222222222222
16.6784199987165 0.645906334319804 0 0.185185185185185 0.0925925925925926 0.722222222222222
12.7484330996454 6.03152633501364 0 0.12962962962963 0.0277777777777778 0.842592592592593
6.63613101093507 11.4410426146558 0 0.305555555555556 0.444444444444444 0.25
13.7013531368193 2.07417391105592 0 0.222222222222222 0.0833333333333333 0.694444444444444
12.1131220516021 -2.72771830427836 0 0.166666666666667 0.0648148148148148 0.768518518518518
-12.4683077785885 4.14462116691982 1 0 0 0
-11.9615057574373 3.44432975008137 1 0 0 0
18.1740871502929 1.79539681429001 0 0.12037037037037 0.157407407407407 0.722222222222222
9.13540699328063 7.25852139160141 0 0.518518518518518 0.240740740740741 0.240740740740741
3.2167763119412 -2.31632615728943 0.87037037037037 0.0185185185185185 0.111111111111111 0
-11.0821104387492 -2.98840630919033 1 0 0 0
-11.9646905215672 -2.22636222889515 1 0 0 0
-5.21936889729859 3.48669094182654 0.990740740740741 0 0.00925925925925926 0
12.5459402638147 -2.94180825992939 0 0.157407407407407 0.407407407407407 0.435185185185185
-1.9368390645381 -2.79762620700143 1 0 0 0
-9.3586051681296 -3.79741696183638 0.990740740740741 0 0.00925925925925926 0
12.7415423402261 -0.942586424609301 0 0.398148148148148 0.037037037037037 0.564814814814815
6.40039243069777 0.543071078862873 0.0648148148148148 0.425925925925926 0.407407407407407 0.101851851851852
3.73678188375986 7.41297154778947 0.37037037037037 0.462962962962963 0.111111111111111 0.0555555555555556
17.6490669925313 1.06109744454118 0 0.231481481481481 0.0277777777777778 0.740740740740741
-7.77433742789181 -5.65123206478336 0.990740740740741 0 0.00925925925925926 0
-5.98228097034613 -8.27866446762778 0.990740740740741 0 0.00925925925925926 0
-5.02983575414383 2.72672828526853 0.990740740740741 0 0.00925925925925926 0
11.2962850170884 5.8503493172067 0 0.583333333333333 0.0740740740740741 0.342592592592593
-2.06647125053702 6.83628538238092 0.990740740740741 0 0.00925925925925926 0
10.882401086698 3.19577514208778 0 0.416666666666667 0.0648148148148148 0.518518518518518
16.4757524823124 -1.84352833983396 0 0.222222222222222 0.00925925925925926 0.768518518518518
3.67221601077178 5.78597944023605 0.861111111111111 0.12962962962963 0.00925925925925926 0
13.122963920335 -2.54764200079189 0 0.259259259259259 0.0462962962962963 0.694444444444444
2.54449865715133 0.691519669571532 0.731481481481482 0.240740740740741 0.0277777777777778 0
-10.6467427688369 -1.86921033916846 0.990740740740741 0 0.00925925925925926 0
-10.3210201238582 0.550432693526066 0.990740740740741 0 0.00925925925925926 0
-14.2481411244197 -1.23766365574306 1 0 0 0
16.9793247848935 -3.20218919113693 0 0.277777777777778 0.00925925925925926 0.712962962962963
15.5435337216188 2.807683283094 0 0.12037037037037 0.166666666666667 0.712962962962963
-9.76203921835262 2.64581504176508 1 0 0 0
-3.93479490190893 -3.74048494381049 0.990740740740741 0 0.00925925925925926 0
12.049909208033 6.98049058200924 0 0.481481481481481 0.222222222222222 0.296296296296296
3.0039880552172 7.09316606484255 0.0833333333333333 0.509259259259259 0.231481481481481 0.175925925925926
-11.4318990538727 -5.83783805618808 0.990740740740741 0 0.00925925925925926 0
-6.96018786512719 4.12788369977812 0.945454545454545 0 0.0545454545454545 0
-4.72507927915206 -7.36983439400755 0.981818181818182 0 0.0181818181818182 0
-11.7329339824786 0.938844921116246 1 0 0 0
17.1659554472184 -2.83915489504146 0 0 0 1
10.1752386258866 1.01721943689695 0 0.0363636363636364 0.0181818181818182 0.945454545454545
6.33386679082966 10.7799118897115 0 0 0.0545454545454545 0.945454545454545
3.31633087779693 12.2015331835625 0.927272727272727 0 0.0727272727272727 0
-13.5781992536745 2.34502471715615 0.945454545454545 0 0.0545454545454545 0
5.76343888063813 13.2338258043492 0 0.0181818181818182 0 0.981818181818182
-5.1445816491351 -5.83650567798785 0.727272727272727 0.218181818181818 0.0545454545454545 0
16.8546903022432 -1.41914514079034 0 0 0 1
9.64786695664465 -2.91296177876325 0 0.0363636363636364 0.0181818181818182 0.945454545454545
-8.81829943077365 -1.39507053665789 0.945454545454545 0 0.0545454545454545 0
-3.29756099946126 3.04959219191592 0.909090909090909 0.0363636363636364 0.0545454545454545 0
-14.4176545462242 1.30892721958745 0.981818181818182 0 0.0181818181818182 0
-14.5517421750932 -2.18824032680227 1 0 0 0
7.51483868768077 -3.97561858828434 0 0.0181818181818182 0.0181818181818182 0.963636363636364
-4.77531163570756 -7.48973908855986 0.945454545454545 0 0.0545454545454545 0
11.0907671089609 11.4152203602311 0 0.307692307692308 0.0384615384615385 0.653846153846154
-2.72201569611745 -3.74732545262676 0.709090909090909 0.236363636363636 0.0545454545454545 0
5.95064780328753 -2.36463054945429 0 0.0363636363636364 0 0.963636363636364
14.1392202557014 7.29610188981303 0 0.636363636363636 0.0909090909090909 0.272727272727273
11.2174969154804 7.94434159504831 0 0.0363636363636364 0.0181818181818182 0.945454545454545
13.2205787252346 3.21542916801559 0 0 0.0545454545454545 0.945454545454545
-12.1368254862959 5.82737307912221 1 0 0 0
8.35435765179237 1.60414428202113 0 0 0.0545454545454545 0.945454545454545
-12.5302771616625 5.6516380885425 1 0 0 0
10.83711898312 4.40609747060556 0 0 0 1
15.4389429800409 -1.27949160142189 0 0.0181818181818182 0 0.981818181818182
6.386733516085 -5.15718368026235 0 0.0181818181818182 0 0.981818181818182
16.8906245046154 -2.92902658889594 0 0 0 1
-10.726420645653 -6.14907911664914 0.945454545454545 0 0.0545454545454545 0
-10.69393839037 0.0462542586709783 1 0 0 0
-9.73866514403226 -3.51905860183031 0.945454545454545 0 0.0545454545454545 0
1.49725205202541 3.78470995523355 0.6 0.272727272727273 0.127272727272727 0
15.6809535557283 -0.812027311060935 0 0 0 1
5.57729471410073 9.11522505576791 0 0 0.0545454545454545 0.945454545454545
-14.6085969063432 2.58792660329556 0.945454545454545 0 0.0545454545454545 0
8.88428075498778 4.65665158029783 0 0.0363636363636364 0.0181818181818182 0.945454545454545
-8.82282305398353 2.35226258805306 1 0 0 0
7.02495515507004 1.9760038611611 0 0 0.0545454545454545 0.945454545454545
-10.3530322593326 -2.57945980713482 0.963636363636364 0 0.0363636363636364 0
10.303835412336 10.8434396135558 0 0.0181818181818182 0 0.981818181818182
3.45131342716182 -4.66688225425868 0.12962962962963 0.833333333333333 0.037037037037037 0
11.6703328568668 2.68565852344128 0 0 0.0545454545454545 0.945454545454545
-10.4650040014814 5.00683277542412 1 0 0 0
-3.7662826802436 -5.52593691369424 0.8 0.163636363636364 0.0363636363636364 0
3.41181729884912 7.16345292528523 0 0 0.0545454545454545 0.945454545454545
-10.1850923770403 -1.77118235716162 0.981818181818182 0 0.0181818181818182 0
-5.73670473695957 -2.58184554998631 0.945454545454545 0 0.0545454545454545 0
-5.60151851569413 -8.16728831266227 0.981818181818182 0 0.0181818181818182 0
14.0995071617109 -1.90995787467703 0 0.0181818181818182 0 0.981818181818182
12.9002492671478 4.22984594495867 0 0.0181818181818182 0.0363636363636364 0.945454545454545
4.58446939164885 -4.99581859735087 0 0.851851851851852 0.12962962962963 0.0185185185185185
12.6690853765572 6.53083797246971 0 0.0181818181818182 0.0363636363636364 0.945454545454545
-10.4887958085748 -1.48031974041841 1 0 0 0
-4.6534684394365 -6.0882221301121 0.945454545454545 0 0.0545454545454545 0
-9.50342403522117 -1.72933765969025 0.945454545454545 0 0.0545454545454545 0
11.4894994845592 10.7270806147362 0 0.0181818181818182 0.0181818181818182 0.963636363636364
-2.51825407161758 2.67261120883299 0.113207547169811 0.660377358490566 0.169811320754717 0.0566037735849057
9.61743804565513 12.5527435405907 0.872727272727273 0.0181818181818182 0.0545454545454545 0.0545454545454545
-13.9596352473845 -0.731639283347295 1 0 0 0
-4.27922710468172 2.39253592815805 0.8 0.145454545454545 0.0545454545454545 0
-11.8752659322094 5.98985018955547 0.981818181818182 0 0.0181818181818182 0
-13.2400488091357 -2.46092376065135 0.963636363636364 0 0.0363636363636364 0
13.9668038499673 -0.970645346902656 0 0.0181818181818182 0 0.981818181818182
0.896620273030288 8.15210044744564 0.781818181818182 0.0727272727272727 0.145454545454545 0
-7.81404007247765 -1.35496312531636 1 0 0 0
-12.4497660409245 2.13327116291358 0.945454545454545 0 0.0545454545454545 0
1.7791246157599 -2.92728498136212 0.563636363636364 0.418181818181818 0.0181818181818182 0
9.80166214252293 0.587265002175438 0 0.0363636363636364 0.0181818181818182 0.945454545454545
12.6757241062589 4.92925567400908 0 0 0.0545454545454545 0.945454545454545
0.0289854278438887 0.1354254003053 0.963636363636364 0 0.0363636363636364 0
6.90963626232452 -1.07620086134793 0 0.0181818181818182 0.0363636363636364 0.945454545454545
10.4122225616811 -3.50416341190942 0 0 0 1
-4.85389280295032 -2.92323512455232 0.945454545454545 0 0.0545454545454545 0
-9.82016586401497 -3.14702680842199 0.945454545454545 0 0.0545454545454545 0
-15.2616865117666 -2.94676636363361 1 0 0 0
9.12622599805043 3.11490683261828 0 0 0.0545454545454545 0.945454545454545
18.4884753556062 2.95916047746394 0.618181818181818 0.309090909090909 0.0727272727272727 0
10.0888765276137 2.8107378921932 0 0.0181818181818182 0 0.981818181818182
-4.62047931698443 -2.02479219785318 0.963636363636364 0 0.0363636363636364 0
11.1830782871885 0.518768173546766 0 0.0181818181818182 0 0.981818181818182
12.1510486821949 -0.30593840014451 0 0.0181818181818182 0.0363636363636364 0.945454545454545
-12.2202957043558 0.246048263125176 1 0 0 0
-7.62905351835831 -6.74024320397713 0.945454545454545 0 0.0545454545454545 0
-5.48470503754551 -4.1793159102479 0.981818181818182 0 0.0181818181818182 0
2.36903570611512 -4.47141066104484 0.945454545454545 0 0.0545454545454545 0
-9.54909619527996 0.247478287990606 0.945454545454545 0 0.0545454545454545 0
11.2059890537442 11.2156283220464 0 0.0181818181818182 0 0.981818181818182
2.66824669362124 -2.37096784455087 0.618181818181818 0.2 0.181818181818182 0
14.2309903250795 6.84390366186968 0 0 0 1
5.54465183358042 0.778671904437589 0 0.927272727272727 0.0545454545454545 0.0181818181818182
8.74475621343306 3.40731428531706 0 0 0.0545454545454545 0.945454545454545
3.8922660622105 -2.03498753410489 0 0 0.0545454545454545 0.945454545454545
7.31008732923121 -1.9518822727452 0 0.0181818181818182 0.0363636363636364 0.945454545454545
16.585267260409 -3.36400219280404 0 0 0 1
10.5747355526027 11.8303864095371 0.890909090909091 0.0727272727272727 0.0363636363636364 0
-10.9377887166206 -5.7454664629929 0.945454545454545 0 0.0545454545454545 0
16.3065309804314 -3.00633541611682 0 0 0.0181818181818182 0.981818181818182
2.20237025425666 -2.55248957355513 0.6 0.363636363636364 0.0363636363636364 0
-8.01398573517219 -5.12734417667794 0.981818181818182 0 0.0181818181818182 0
7.25365724008271 13.2578265286891 1 0 0 0
5.58667173878955 2.21368803351697 0 0 0.0545454545454545 0.945454545454545
-10.0931338822757 -0.115069005152236 1 0 0 0
-0.471975562584014 0.98553839256462 0.0727272727272727 0.727272727272727 0.2 0
-1.61194802109132 8.0636266606728 0.963636363636364 0 0.0363636363636364 0
-6.22961578852134 -3.61657167700756 1 0 0 0
14.5568130360631 7.12932578655129 0 0 0 1
-15.2423558060662 0.87347281159728 0.997067448680352 0 0.00293255131964809 0
9.4007780072977 12.0249797028388 0.108504398826979 0.266862170087977 0.574780058651026 0.0498533724340176
7.94921271283863 12.6358898396306 0.140762463343109 0.0850439882697947 0.741935483870968 0.032258064516129
8.91736890864574 0.860216222578427 0.00586510263929619 0.662756598240469 0.0146627565982405 0.316715542521994
-6.09795614683992 6.53706444925445 0.794721407624633 0.032258064516129 0.173020527859238 0
-13.7478884231282 -4.25434856631952 0.932551319648094 0.0146627565982405 0.0527859237536657 0
-15.7585824521976 -0.951046940207917 0.994134897360704 0 0.00586510263929619 0
2.07195937082447 12.0479046266736 0.263929618768328 0.155425219941349 0.580645161290323 0
10.0635544883142 -1.31397561818709 0.0175953079178886 0.671554252199413 0.0146627565982405 0.296187683284457
2.66504243382245 7.62491344228223 0.219941348973607 0.167155425219941 0.609970674486804 0.00293255131964809
5.71301922924393 1.47698697078562 0.093841642228739 0.0821114369501466 0.539589442815249 0.284457478005865
0.20108866751041 4.2589817417599 0.272727272727273 0.140762463343109 0.586510263929619 0
-12.0227390023248 5.09268702499515 0.879765395894428 0.120234604105572 0 0
-12.3296897024262 -5.26988160699528 0.891495601173021 0.0205278592375367 0.0879765395894428 0
-8.67312109257664 -7.04453599495723 0.686217008797654 0.0557184750733138 0.258064516129032 0
4.72037573160746 0.43228898078197 0.252199413489736 0.158357771260997 0.589442815249267 0
5.769748526279 6.74741554881717 0.0850439882697947 0.0762463343108504 0.3841642228739 0.454545454545455
3.50833861608677 6.53811165858778 0.0117302052785924 0.0821114369501466 0.475073313782991 0.43108504398827
3.93946775594752 4.85700876713078 0.24633431085044 0.175953079178886 0.577712609970675 0
2.95831048992103 1.29885437480811 0.126099706744868 0.73900293255132 0.00293255131964809 0.131964809384164
13.9918935421259 5.71262299882216 0 0.193548387096774 0.00586510263929619 0.80058651026393
8.90910834991614 2.91098457339647 0 0.299120234604106 0.0117302052785924 0.689149560117302
6.09014218751913 1.20653348941453 0.00586510263929619 0.181818181818182 0.750733137829912 0.06158357771261
-10.0754977221548 5.28554929438405 0.979472140762463 0.0205278592375367 0 0
-1.20486780691951 2.68188914532196 0.627565982404692 0.0527859237536657 0.316715542521994 0.00293255131964809
2.30849529144077 -6.20921646371937 0 0.0146627565982405 0.0997067448680352 0.885630498533724
4.20730743022718 -4.9515217362823 0.032258064516129 0.656891495601173 0 0.310850439882698
9.89904214260255 8.87896716602131 0.0235294117647059 0.85 0.0352941176470588 0.0911764705882353
-4.42433500980638 -6.25552962326647 0.912023460410557 0.0205278592375367 0.0674486803519062 0
10.8456560423488 11.7886285791882 0 0.0146627565982405 0.0498533724340176 0.935483870967742
-14.0311134289614 1.88842614570219 0.929618768328446 0.0175953079178886 0.0527859237536657 0
-10.4531893988718 -6.28223980200294 0.879765395894428 0.120234604105572 0 0
1.03424423300755 -2.76912245936194 0.81524926686217 0.167155425219941 0.0175953079178886 0
6.89657696295518 0.678610781755398 0 0.0175953079178886 0.105571847507331 0.87683284457478
13.5127506601141 5.13748464213873 0 0.451612903225806 0 0.548387096774194
5.05057509187027 -0.740087787408083 0.00586510263929619 0.81524926686217 0.0469208211143695 0.131964809384164
-5.83410824269967 -5.94062694431779 0.86217008797654 0.13782991202346 0 0
-12.1544635699276 -6.38399956303972 0.997067448680352 0.00293255131964809 0 0
18.3539967190721 2.56119623548605 0.680351906158358 0.26099706744868 0.00293255131964809 0.0557184750733138
2.93646685360402 8.06501285936331 0.252199413489736 0.161290322580645 0.586510263929619 0
4.47387632450147 9.91118570708549 0.0146627565982405 0.181818181818182 0.75366568914956 0.0498533724340176
4.77822557215824 2.92545552583797 0.0439882697947214 0.193548387096774 0.747800586510264 0.0146627565982405
1.44756190831213 -5.37298210026005 0 0.0146627565982405 0.0967741935483871 0.888563049853372
-5.67467503536639 6.34623581447952 0.0117302052785924 0.730205278592375 0.0234604105571848 0.234604105571848
-14.0833219349688 2.86015199731112 0.991202346041056 0.00293255131964809 0.00586510263929619 0
11.597337342457 10.416136697057 0 0.592375366568915 0.0234604105571848 0.3841642228739
-0.381280168115619 6.40191910834547 0.343108504398827 0.12316715542522 0.533724340175953 0
-10.9287623320893 3.65583935176936 0.929618768328446 0.0175953079178886 0.0527859237536657 0
2.53536437373299 6.95434755688249 0.152492668621701 0.0967741935483871 0.674486803519062 0.0762463343108504
3.66856542105803 9.48395451879503 0.173020527859238 0.164222873900293 0.662756598240469 0
6.71849115201825 -2.54840840111016 0 0.0586510263929619 0.0117302052785924 0.929618768328446
-13.3723120204632 -5.03382838765459 0.929618768328446 0.0175953079178886 0.0527859237536657 0
4.87317362753123 -6.39542884354599 0 0.0205278592375367 0.102639296187683 0.87683284457478
6.0730672680548 -6.10773380740978 0 0.0997067448680352 0.360703812316716 0.539589442815249
-6.57797621964648 -6.47031008410109 0.686217008797654 0.0557184750733138 0.258064516129032 0
-14.2166534448432 -4.30571693671795 0.929618768328446 0.0175953079178886 0.0527859237536657 0
4.29664616339359 1.69040910617864 0.0146627565982405 0.187683284457478 0.750733137829912 0.0469208211143695
-13.4156563984495 4.55652320442038 0.897360703812317 0.0234604105571848 0.0791788856304985 0
14.5274502257099 4.64670446164222 0.00879765395894428 0.762463343108504 0.0234604105571848 0.205278592375367
16.0030274249077 -4.20516133153061 0 0.00293255131964809 0.00293255131964809 0.994134897360704
-7.98609364956379 6.35399620206137 0.680351906158358 0.319648093841642 0 0
-13.2427944343506 4.73631046058127 0.873900293255132 0.126099706744868 0 0
10.6620041179727 11.6279932896008 0.0410557184750733 0.727272727272727 0 0.231671554252199
7.27116119012427 7.20756237984517 0 0.510263929618768 0.0146627565982405 0.475073313782991
2.02055518539567 -1.48479229993443 0.149560117302053 0.718475073313783 0.00293255131964809 0.129032258064516
-9.60427562285761 4.65598812821812 0.903225806451613 0.0234604105571848 0.0733137829912024 0
7.64431332167453 0.523550000447947 0 0.181818181818182 0.697947214076246 0.120234604105572
9.86398993255705 -1.60138325734815 0.032258064516129 0.656891495601173 0 0.310850439882698
16.1661152695769 -2.7475608218941 0 0.0234604105571848 0.105571847507331 0.870967741935484
-4.59876713379832 -5.33505371204437 0.926686217008798 0.0175953079178886 0.0557184750733138 0
-0.798254557275195 -1.00059758473198 0.697947214076246 0.0469208211143695 0.255131964809384 0
14.5255547588819 -4.49412462975918 0 0.0501474926253687 0.00294985250737463 0.946902654867257
12.0846957805956 -2.14539645246603 0 0.542521994134897 0.0293255131964809 0.428152492668622
10.3443386585647 9.63736261650371 0.00293255131964809 0.560117302052786 0.410557184750733 0.0263929618768328
3.61773592883788 12.9145616995876 0.252199413489736 0.161290322580645 0.586510263929619 0
2.50941707495895 10.5347234241671 0.0645161290322581 0.161290322580645 0.750733137829912 0.0234604105571848
-7.37784638097618 -0.41635299908077 0.847507331378299 0.0293255131964809 0.12316715542522 0
-0.604988548787314 7.63951939290269 0.360703812316716 0.120234604105572 0.519061583577713 0
-2.15284297154762 0.574809417165714 0.478005865102639 0.102639296187683 0.419354838709677 0
9.74088142205067 5.36502738210941 0 0.188235294117647 0.75 0.0617647058823529
4.09945708292001 -5.9547349365026 0 0.545454545454545 0.0293255131964809 0.425219941348974
15.2834518663805 -4.22471792276348 0 0.0234604105571848 0.105571847507331 0.870967741935484
-1.85605071754579 6.07698135275246 0.519061583577713 0.093841642228739 0.387096774193548 0
9.60058327485403 7.18029967253061 0 0.44578313253012 0.421686746987952 0.132530120481928
15.2735183914164 -4.0477286715228 0 0.108433734939759 0.0963855421686747 0.795180722891566
-4.65253378850156 -6.12060179620217 0.542168674698795 0.457831325301205 0 0
-7.06721063981776 3.61534102658599 0.674698795180723 0.0963855421686747 0.228915662650602 0
5.86233534600367 10.548834270372 0.0481927710843374 0.27710843373494 0.674698795180723 0
7.15922027000891 9.53317029961987 0 0.44578313253012 0.385542168674699 0.168674698795181
13.1925975157937 -1.80580270929125 0 0.0120481927710843 0.0602409638554217 0.927710843373494
-2.14087274481225 0.0978971931352696 0.457831325301205 0.228915662650602 0.313253012048193 0
3.83315686401923 8.07489138259147 0.265060240963855 0.228915662650602 0.506024096385542 0
4.79111715801679 8.02165994683232 0.27710843373494 0.228915662650602 0.493975903614458 0
-12.8247079093632 0.733435131788262 0.831325301204819 0.036144578313253 0.132530120481928 0
-6.39004304059119 0.551603200017433 0.698795180722892 0.0843373493975904 0.216867469879518 0
-1.06828932397934 3.91759671097373 0.542168674698795 0.457831325301205 0 0
-14.7258017045003 -1.48363175864947 1 0 0 0
-4.1048184204682 -0.819270671460051 0.963855421686747 0.0240963855421687 0.0120481927710843 0
8.01454840790894 11.1791893920219 0 0.433734939759036 0.421686746987952 0.144578313253012
2.49477225086272 11.8510849168236 0.433734939759036 0.530120481927711 0 0.036144578313253
-6.41748788988272 -6.29023782967303 0.963855421686747 0.0120481927710843 0.0240963855421687 0
3.99896121815017 6.68919437382224 0.108433734939759 0.759036144578313 0 0.132530120481928
0.244744496327829 -6.00570829949215 0.402439024390244 0.536585365853659 0 0.0609756097560976
-9.17638230869283 -6.56935091841443 0.819277108433735 0.180722891566265 0 0
7.20546025274265 11.2367354420464 0.337349397590361 0.204819277108434 0.457831325301205 0
12.1469342204628 -1.82357119833341 0 0.168674698795181 0.156626506024096 0.674698795180723
-14.2585807884425 -3.93409732107759 0.963855421686747 0.0120481927710843 0.0240963855421687 0
0.63062161416819 6.92753760310942 0.518072289156627 0.481927710843373 0 0
10.0252600858612 10.5849615216401 0 0.44578313253012 0.421686746987952 0.132530120481928
-6.41530692557118 -7.00231344165038 0.807228915662651 0.036144578313253 0.156626506024096 0
-4.13457519179163 -7.02852185449831 0.542168674698795 0.457831325301205 0 0
9.46064759022403 4.07197247596853 0 0.192771084337349 0.156626506024096 0.650602409638554
15.8167691554447 -3.57043668995669 0 0.108433734939759 0.0963855421686747 0.795180722891566
10.8356840993247 9.36645286697247 0 0.409638554216867 0.373493975903614 0.216867469879518
-6.1527812780044 -0.905920559173569 0.674698795180723 0.0963855421686747 0.228915662650602 0
11.7913424060194 3.80788193851226 0 0.204819277108434 0.168674698795181 0.626506024096386
12.4856002086663 -2.3894441289871 0 0.168674698795181 0.156626506024096 0.674698795180723
-13.176528453222 -1.34189254905067 0.987951807228916 0.0120481927710843 0 0
9.0808178557882 8.83952775879255 0 0.27710843373494 0.265060240963855 0.457831325301205
0.809730846213361 2.44271617262015 0.337349397590361 0.216867469879518 0.44578313253012 0
-3.59877204487249 0.229425784855183 0.662650602409639 0.0963855421686747 0.240963855421687 0
6.48983279177444 -3.0571041120879 0 0.493975903614458 0 0.506024096385542
12.0729085223961 4.28349181840561 0 0.301204819277108 0.289156626506024 0.409638554216867
11.7454423913673 8.88029469259633 0 0.397590361445783 0.349397590361446 0.253012048192771
12.9685366663832 6.96310372714084 0 0.192771084337349 0.156626506024096 0.650602409638554
0.557220928832067 10.1002815432131 0.518072289156627 0.481927710843373 0 0
14.0387222691511 -3.89601639581241 0 0.0120481927710843 0 0.987951807228916
-6.47701172167338 3.91429707869835 0.698795180722892 0.0963855421686747 0.204819277108434 0
-5.64706006735066 -4.08519725981434 0.542168674698795 0.457831325301205 0 0
-0.0247504456644224 8.76452992198052 0.337349397590361 0.204819277108434 0.457831325301205 0
-7.16723549500785 4.3772063423242 0.698795180722892 0.0843373493975904 0.216867469879518 0
-12.6313107063621 3.38528291284158 0.831325301204819 0.036144578313253 0.132530120481928 0
13.4352580453722 0.507385863704056 0 0.192771084337349 0.156626506024096 0.650602409638554
11.3495688705221 0.19833731437474 0 0.192771084337349 0.156626506024096 0.650602409638554
-6.69348525017296 -5.73140646452361 0.927710843373494 0.0240963855421687 0.0481927710843374 0
16.2311704827128 -3.57110698865463 0 0.0843373493975904 0.0843373493975904 0.831325301204819
-7.65858802573144 -7.51960549916486 0.963855421686747 0.0240963855421687 0.0120481927710843 0
-12.9420907692085 0.266041991737522 0.975903614457831 0.0240963855421687 0 0
-13.8971649969188 -0.408126964328933 0.975903614457831 0.0240963855421687 0 0
0.752241896313009 8.65652340108142 0.55421686746988 0.144578313253012 0.301204819277108 0
3.51181508832763 -2.71520002554523 0.168674698795181 0.530120481927711 0 0.301204819277108
-0.210016246247783 3.00558407215429 0.289156626506024 0.204819277108434 0.506024096385542 0
6.67158654239115 4.13285343562618 0.0120481927710843 0.542168674698795 0.44578313253012 0
-14.9813583318028 -2.01693340750195 0.987951807228916 0.0120481927710843 0 0
-5.20417421323163 -3.19133031960593 0.939759036144578 0.0481927710843374 0.0120481927710843 0
14.2195661261328 -0.206126320528174 0 0.0120481927710843 0 0.987951807228916
-6.12535570292104 -7.67343220649005 0.674698795180723 0.325301204819277 0 0
1.46303545248527 0.268774146079426 0.433734939759036 0.530120481927711 0 0.036144578313253
-2.39452251896022 3.99023851615449 0.337349397590361 0.204819277108434 0.457831325301205 0
18.8072025244923 1.62861866067033 0 0 0 1
5.19898769403131 8.26912793699339 0.0843373493975904 0.265060240963855 0.650602409638554 0
5.97916683101863 -5.15054498928111 0 0.144578313253012 0.108433734939759 0.746987951807229
-3.90089700592678 0.406227363206915 0.686746987951807 0.0963855421686747 0.216867469879518 0
8.71312572368323 8.81478769832912 0 0.373493975903614 0.578313253012048 0.0481927710843374
6.35292680488182 -4.69365823413994 0.0120481927710843 0.493975903614458 0 0.493975903614458
-3.57028839438204 6.24311486478252 0.939759036144578 0.0120481927710843 0.0481927710843374 0
5.06052333315919 5.16708602412632 0 0.265060240963855 0.626506024096386 0.108433734939759
8.84399267788869 11.8458520401576 0.939759036144578 0.0481927710843374 0.0120481927710843 0
12.8398117537794 -2.25651049191799 0 0.0120481927710843 0.0120481927710843 0.975903614457831
-11.6884897468252 -6.93993439969466 1 0 0 0
3.48729875093786 -4.94269541579118 0.036144578313253 0.108433734939759 0.27710843373494 0.578313253012048
11.6395393887333 5.04149001063718 0 0.228915662650602 0.192771084337349 0.578313253012048
2.94263276879222 11.5096439156962 0.265060240963855 0.228915662650602 0.506024096385542 0
-13.2796849310816 -0.442180215997171 0.927710843373494 0.0240963855421687 0.0481927710843374 0
14.3476547877265 6.92680984776969 0 0.036144578313253 0.036144578313253 0.927710843373494
8.04093690827864 6.33171700693091 0.240963855421687 0.228915662650602 0.530120481927711 0
-11.8196017792181 -4.61658446945598 0.951807228915663 0.0240963855421687 0.0240963855421687 0
12.3578346183165 4.9484960287847 0 0.27710843373494 0.240963855421687 0.481927710843373
