# Supplementary material for: Two simple movement mechanisms for spatial division of labour in social insects
Source: Nat Commun. 2022 Nov 15;13:6985. doi: 10.1038/s41467-022-34706-7 (PMC9666475; doi:10.1038/s41467-022-34706-7)
Supplement: Supplementary file 5 — Source Data [file 41467_2022_34706_MOESM5_ESM.zip › source_data/Figure_3/Site_specialisation.csv]

SPECIES	COLONY	x	y	Side	Specialist
Apis	1	1014.1	1059.1	11	1
Apis	1	1014.1	1128.4	11	1
Apis	1	1014.1	1197.7	11	1
Apis	1	1014.1	1267	11	1
Apis	1	1014.1	1336.3	11	1
Apis	1	1014.1	1405.5	11	1
Apis	1	1014.1	1474.8	11	1
Apis	1	1014.1	1544.1	11	1
Apis	1	1014.1	158.5	11	1
Apis	1	1014.1	1613.4	11	1
Apis	1	1014.1	1682.7	11	1
Apis	1	1014.1	1752	11	1
Apis	1	1014.1	1821.2	11	1
Apis	1	1014.1	1890.5	11	1
Apis	1	1014.1	19.9	11	1
Apis	1	1014.1	1959.8	11	1
Apis	1	1014.1	2029.1	11	1
Apis	1	1014.1	2098.4	11	1
Apis	1	1014.1	2167.7	11	1
Apis	1	1014.1	2236.9	11	1
Apis	1	1014.1	227.8	11	1
Apis	1	1014.1	2306.2	11	1
Apis	1	1014.1	2375.5	11	1
Apis	1	1014.1	2444.8	11	1
Apis	1	1014.1	2514.1	11	1
Apis	1	1014.1	2583.3	11	0
Apis	1	1014.1	2652.6	11	1
Apis	1	1014.1	2721.9	11	0
Apis	1	1014.1	2791.2	11	1
Apis	1	1014.1	2860.5	11	0
Apis	1	1014.1	2929.8	11	1
Apis	1	1014.1	297	11	1
Apis	1	1014.1	2999	11	1
Apis	1	1014.1	3068.3	11	1
Apis	1	1014.1	3137.6	11	1
Apis	1	1014.1	3206.9	11	1
Apis	1	1014.1	3276.2	11	1
Apis	1	1014.1	3345.4	11	1
Apis	1	1014.1	3414.7	11	1
Apis	1	1014.1	3484	11	1
Apis	1	1014.1	3553.3	11	1
Apis	1	1014.1	3622.6	11	1
Apis	1	1014.1	366.3	11	1
Apis	1	1014.1	3691.8	11	1
Apis	1	1014.1	3761.1	11	1
Apis	1	1014.1	3830.4	11	1
Apis	1	1014.1	3899.7	11	1
Apis	1	1014.1	3969	11	1
Apis	1	1014.1	4038.3	11	1
Apis	1	1014.1	4107.5	11	1
Apis	1	1014.1	4176.8	11	1
Apis	1	1014.1	4246.1	11	1
Apis	1	1014.1	4315.4	11	1
Apis	1	1014.1	435.6	11	1
Apis	1	1014.1	504.9	11	1
Apis	1	1014.1	574.2	11	1
Apis	1	1014.1	643.4	11	1
Apis	1	1014.1	712.7	11	1
Apis	1	1014.1	782	11	1
Apis	1	1014.1	851.3	11	1
Apis	1	1014.1	89.2	11	1
Apis	1	1014.1	920.6	11	1
Apis	1	1014.1	989.9	11	1
Apis	1	1034.1	1024.5	11	1
Apis	1	1034.1	1093.8	11	1
Apis	1	1034.1	1163.1	11	1
Apis	1	1034.1	123.8	11	1
Apis	1	1034.1	1232.3	11	1
Apis	1	1034.1	1301.6	11	1
Apis	1	1034.1	1370.9	11	1
Apis	1	1034.1	1440.2	11	1
Apis	1	1034.1	1509.5	11	1
Apis	1	1034.1	1578.8	11	1
Apis	1	1034.1	1648	11	1
Apis	1	1034.1	1717.3	11	1
Apis	1	1034.1	1786.6	11	1
Apis	1	1034.1	1855.9	11	1
Apis	1	1034.1	1925.2	11	1
Apis	1	1034.1	193.1	11	1
Apis	1	1034.1	1994.4	11	1
Apis	1	1034.1	2063.7	11	1
Apis	1	1034.1	2133	11	1
Apis	1	1034.1	2202.3	11	1
Apis	1	1034.1	2271.6	11	1
Apis	1	1034.1	2340.8	11	1
Apis	1	1034.1	2410.1	11	0
Apis	1	1034.1	2479.4	11	0
Apis	1	1034.1	2548.7	11	1
Apis	1	1034.1	2618	11	1
Apis	1	1034.1	262.4	11	1
Apis	1	1034.1	2687.3	11	1
Apis	1	1034.1	2756.5	11	1
Apis	1	1034.1	2825.8	11	1
Apis	1	1034.1	2895.1	11	1
Apis	1	1034.1	2964.4	11	0
Apis	1	1034.1	3033.7	11	1
Apis	1	1034.1	3102.9	11	1
Apis	1	1034.1	3172.2	11	1
Apis	1	1034.1	3241.5	11	1
Apis	1	1034.1	331.7	11	1
Apis	1	1034.1	3310.8	11	1
Apis	1	1034.1	3380.1	11	1
Apis	1	1034.1	3449.4	11	1
Apis	1	1034.1	3518.7	11	1
Apis	1	1034.1	3587.9	11	1
Apis	1	1034.1	3657.2	11	0
Apis	1	1034.1	3726.5	11	1
Apis	1	1034.1	3795.8	11	1
Apis	1	1034.1	3865.1	11	1
Apis	1	1034.1	3934.3	11	1
Apis	1	1034.1	400.9	11	1
Apis	1	1034.1	4003.6	11	1
Apis	1	1034.1	4072.9	11	1
Apis	1	1034.1	4142.2	11	1
Apis	1	1034.1	4211.5	11	1
Apis	1	1034.1	4280.8	11	1
Apis	1	1034.1	4350	11	1
Apis	1	1034.1	470.2	11	1
Apis	1	1034.1	539.5	11	1
Apis	1	1034.1	54.5	11	1
Apis	1	1034.1	608.8	11	1
Apis	1	1034.1	678.1	11	1
Apis	1	1034.1	747.4	11	1
Apis	1	1034.1	816.6	11	1
Apis	1	1034.1	885.9	11	1
Apis	1	1034.1	955.2	11	1
Apis	1	1054.1	1059.1	11	1
Apis	1	1054.1	1128.4	11	1
Apis	1	1054.1	1197.7	11	1
Apis	1	1054.1	1267	11	1
Apis	1	1054.1	1336.3	11	1
Apis	1	1054.1	1405.5	11	1
Apis	1	1054.1	1474.8	11	1
Apis	1	1054.1	1544.1	11	1
Apis	1	1054.1	158.5	11	1
Apis	1	1054.1	1613.4	11	1
Apis	1	1054.1	1682.7	11	1
Apis	1	1054.1	1752	11	1
Apis	1	1054.1	1821.2	11	1
Apis	1	1054.1	1890.5	11	1
Apis	1	1054.1	19.9	11	1
Apis	1	1054.1	1959.8	11	1
Apis	1	1054.1	2029.1	11	1
Apis	1	1054.1	2098.4	11	1
Apis	1	1054.1	2167.7	11	1
Apis	1	1054.1	2236.9	11	1
Apis	1	1054.1	227.8	11	1
Apis	1	1054.1	2306.2	11	1
Apis	1	1054.1	2375.5	11	1
Apis	1	1054.1	2444.8	11	1
Apis	1	1054.1	2514.1	11	0
Apis	1	1054.1	2583.3	11	1
Apis	1	1054.1	2652.6	11	1
Apis	1	1054.1	2721.9	11	1
Apis	1	1054.1	2791.2	11	1
Apis	1	1054.1	2860.5	11	1
Apis	1	1054.1	2929.8	11	1
Apis	1	1054.1	297	11	1
Apis	1	1054.1	2999	11	1
Apis	1	1054.1	3068.3	11	0
Apis	1	1054.1	3137.6	11	1
Apis	1	1054.1	3206.9	11	1
Apis	1	1054.1	3276.2	11	1
Apis	1	1054.1	3345.4	11	1
Apis	1	1054.1	3414.7	11	1
Apis	1	1054.1	3484	11	1
Apis	1	1054.1	3553.3	11	1
Apis	1	1054.1	3622.6	11	1
Apis	1	1054.1	366.3	11	1
Apis	1	1054.1	3691.8	11	0
Apis	1	1054.1	3761.1	11	1
Apis	1	1054.1	3830.4	11	1
Apis	1	1054.1	3899.7	11	1
Apis	1	1054.1	3969	11	1
Apis	1	1054.1	4038.3	11	1
Apis	1	1054.1	4107.5	11	1
Apis	1	1054.1	4176.8	11	1
Apis	1	1054.1	4246.1	11	1
Apis	1	1054.1	4315.4	11	1
Apis	1	1054.1	435.6	11	1
Apis	1	1054.1	504.9	11	1
Apis	1	1054.1	574.2	11	1
Apis	1	1054.1	643.4	11	1
Apis	1	1054.1	712.7	11	1
Apis	1	1054.1	782	11	1
Apis	1	1054.1	851.3	11	1
Apis	1	1054.1	89.2	11	1
Apis	1	1054.1	920.6	11	1
Apis	1	1054.1	989.9	11	1
Apis	1	1074.1	1024.5	11	1
Apis	1	1074.1	1093.8	11	1
Apis	1	1074.1	1163.1	11	1
Apis	1	1074.1	123.8	11	1
Apis	1	1074.1	1232.3	11	1
Apis	1	1074.1	1301.6	11	1
Apis	1	1074.1	1370.9	11	1
Apis	1	1074.1	1440.2	11	1
Apis	1	1074.1	1509.5	11	1
Apis	1	1074.1	1578.8	11	1
Apis	1	1074.1	1648	11	1
Apis	1	1074.1	1717.3	11	1
Apis	1	1074.1	1786.6	11	1
Apis	1	1074.1	1855.9	11	1
Apis	1	1074.1	1925.2	11	1
Apis	1	1074.1	193.1	11	1
Apis	1	1074.1	1994.4	11	1
Apis	1	1074.1	2063.7	11	1
Apis	1	1074.1	2133	11	1
Apis	1	1074.1	2202.3	11	1
Apis	1	1074.1	2271.6	11	1
Apis	1	1074.1	2340.8	11	0
Apis	1	1074.1	2410.1	11	1
Apis	1	1074.1	2479.4	11	1
Apis	1	1074.1	2548.7	11	1
Apis	1	1074.1	2618	11	0
Apis	1	1074.1	262.4	11	1
Apis	1	1074.1	2687.3	11	0
Apis	1	1074.1	2756.5	11	0
Apis	1	1074.1	2825.8	11	1
Apis	1	1074.1	2895.1	11	1
Apis	1	1074.1	2964.4	11	1
Apis	1	1074.1	3033.7	11	1
Apis	1	1074.1	3102.9	11	1
Apis	1	1074.1	3172.2	11	1
Apis	1	1074.1	3241.5	11	1
Apis	1	1074.1	331.7	11	1
Apis	1	1074.1	3310.8	11	1
Apis	1	1074.1	3380.1	11	1
Apis	1	1074.1	3449.4	11	1
Apis	1	1074.1	3518.7	11	1
Apis	1	1074.1	3587.9	11	1
Apis	1	1074.1	3657.2	11	0
Apis	1	1074.1	3726.5	11	0
Apis	1	1074.1	3795.8	11	1
Apis	1	1074.1	3865.1	11	1
Apis	1	1074.1	3934.3	11	1
Apis	1	1074.1	400.9	11	1
Apis	1	1074.1	4003.6	11	1
Apis	1	1074.1	4072.9	11	1
Apis	1	1074.1	4142.2	11	1
Apis	1	1074.1	4211.5	11	1
Apis	1	1074.1	4280.8	11	1
Apis	1	1074.1	4350	11	1
Apis	1	1074.1	470.2	11	1
Apis	1	1074.1	539.5	11	1
Apis	1	1074.1	54.5	11	1
Apis	1	1074.1	608.8	11	1
Apis	1	1074.1	678.1	11	1
Apis	1	1074.1	747.4	11	1
Apis	1	1074.1	816.6	11	1
Apis	1	1074.1	885.9	11	1
Apis	1	1074.1	955.2	11	1
Apis	1	1094.1	1059.1	11	1
Apis	1	1094.1	1128.4	11	1
Apis	1	1094.1	1197.7	11	1
Apis	1	1094.1	1267	11	1
Apis	1	1094.1	1336.3	11	1
Apis	1	1094.1	1405.5	11	1
Apis	1	1094.1	1474.8	11	1
Apis	1	1094.1	1544.1	11	1
Apis	1	1094.1	158.5	11	1
Apis	1	1094.1	1613.4	11	1
Apis	1	1094.1	1682.7	11	1
Apis	1	1094.1	1752	11	1
Apis	1	1094.1	1821.2	11	1
Apis	1	1094.1	1890.5	11	1
Apis	1	1094.1	19.9	11	1
Apis	1	1094.1	1959.8	11	1
Apis	1	1094.1	2029.1	11	1
Apis	1	1094.1	2098.4	11	1
Apis	1	1094.1	2167.7	11	1
Apis	1	1094.1	2236.9	11	1
Apis	1	1094.1	227.8	11	1
Apis	1	1094.1	2306.2	11	1
Apis	1	1094.1	2375.5	11	1
Apis	1	1094.1	2444.8	11	1
Apis	1	1094.1	2514.1	11	1
Apis	1	1094.1	2583.3	11	0
Apis	1	1094.1	2652.6	11	0
Apis	1	1094.1	2721.9	11	1
Apis	1	1094.1	2791.2	11	1
Apis	1	1094.1	2860.5	11	1
Apis	1	1094.1	2929.8	11	0
Apis	1	1094.1	297	11	1
Apis	1	1094.1	2999	11	1
Apis	1	1094.1	3068.3	11	1
Apis	1	1094.1	3137.6	11	0
Apis	1	1094.1	3206.9	11	1
Apis	1	1094.1	3276.2	11	1
Apis	1	1094.1	3345.4	11	1
Apis	1	1094.1	3414.7	11	1
Apis	1	1094.1	3484	11	1
Apis	1	1094.1	3553.3	11	1
Apis	1	1094.1	3622.6	11	1
Apis	1	1094.1	366.3	11	1
Apis	1	1094.1	3691.8	11	0
Apis	1	1094.1	3761.1	11	1
Apis	1	1094.1	3830.4	11	1
Apis	1	1094.1	3899.7	11	1
Apis	1	1094.1	3969	11	1
Apis	1	1094.1	4038.3	11	1
Apis	1	1094.1	4107.5	11	1
Apis	1	1094.1	4176.8	11	1
Apis	1	1094.1	4246.1	11	0
Apis	1	1094.1	4315.4	11	0
Apis	1	1094.1	435.6	11	1
Apis	1	1094.1	504.9	11	1
Apis	1	1094.1	574.2	11	1
Apis	1	1094.1	643.4	11	1
Apis	1	1094.1	712.7	11	1
Apis	1	1094.1	782	11	1
Apis	1	1094.1	851.3	11	1
Apis	1	1094.1	89.2	11	1
Apis	1	1094.1	920.6	11	1
Apis	1	1094.1	989.9	11	1
Apis	1	1114.1	1024.5	11	1
Apis	1	1114.1	1093.8	11	1
Apis	1	1114.1	1163.1	11	1
Apis	1	1114.1	123.8	11	1
Apis	1	1114.1	1232.3	11	1
Apis	1	1114.1	1301.6	11	1
Apis	1	1114.1	1370.9	11	1
Apis	1	1114.1	1440.2	11	1
Apis	1	1114.1	1509.5	11	1
Apis	1	1114.1	1578.8	11	1
Apis	1	1114.1	1648	11	1
Apis	1	1114.1	1717.3	11	1
Apis	1	1114.1	1786.6	11	1
Apis	1	1114.1	1855.9	11	1
Apis	1	1114.1	1925.2	11	1
Apis	1	1114.1	193.1	11	1
Apis	1	1114.1	1994.4	11	1
Apis	1	1114.1	2063.7	11	1
Apis	1	1114.1	2133	11	1
Apis	1	1114.1	2202.3	11	1
Apis	1	1114.1	2271.6	11	0
Apis	1	1114.1	2340.8	11	0
Apis	1	1114.1	2410.1	11	1
Apis	1	1114.1	2479.4	11	1
Apis	1	1114.1	2548.7	11	1
Apis	1	1114.1	2618	11	1
Apis	1	1114.1	262.4	11	1
Apis	1	1114.1	2687.3	11	0
Apis	1	1114.1	2756.5	11	1
Apis	1	1114.1	2825.8	11	1
Apis	1	1114.1	2895.1	11	1
Apis	1	1114.1	2964.4	11	1
Apis	1	1114.1	3033.7	11	1
Apis	1	1114.1	3102.9	11	1
Apis	1	1114.1	3172.2	11	0
Apis	1	1114.1	3241.5	11	1
Apis	1	1114.1	331.7	11	1
Apis	1	1114.1	3310.8	11	1
Apis	1	1114.1	3380.1	11	1
Apis	1	1114.1	3449.4	11	1
Apis	1	1114.1	3518.7	11	1
Apis	1	1114.1	3587.9	11	1
Apis	1	1114.1	3657.2	11	1
Apis	1	1114.1	3726.5	11	1
Apis	1	1114.1	3795.8	11	1
Apis	1	1114.1	3865.1	11	1
Apis	1	1114.1	3934.3	11	0
Apis	1	1114.1	400.9	11	1
Apis	1	1114.1	4003.6	11	1
Apis	1	1114.1	4072.9	11	0
Apis	1	1114.1	4142.2	11	1
Apis	1	1114.1	4211.5	11	0
Apis	1	1114.1	4280.8	11	1
Apis	1	1114.1	4350	11	0
Apis	1	1114.1	470.2	11	1
Apis	1	1114.1	539.5	11	1
Apis	1	1114.1	54.5	11	1
Apis	1	1114.1	608.8	11	1
Apis	1	1114.1	678.1	11	1
Apis	1	1114.1	747.4	11	1
Apis	1	1114.1	816.6	11	1
Apis	1	1114.1	885.9	11	1
Apis	1	1114.1	955.2	11	1
Apis	1	1134.1	1059.1	11	1
Apis	1	1134.1	1128.4	11	1
Apis	1	1134.1	1197.7	11	1
Apis	1	1134.1	1267	11	1
Apis	1	1134.1	1336.3	11	1
Apis	1	1134.1	1405.5	11	1
Apis	1	1134.1	1474.8	11	1
Apis	1	1134.1	1544.1	11	1
Apis	1	1134.1	158.5	11	1
Apis	1	1134.1	1613.4	11	1
Apis	1	1134.1	1682.7	11	1
Apis	1	1134.1	1752	11	1
Apis	1	1134.1	1821.2	11	1
Apis	1	1134.1	1890.5	11	1
Apis	1	1134.1	19.9	11	1
Apis	1	1134.1	1959.8	11	1
Apis	1	1134.1	2029.1	11	1
Apis	1	1134.1	2098.4	11	1
Apis	1	1134.1	2167.7	11	0
Apis	1	1134.1	2236.9	11	1
Apis	1	1134.1	227.8	11	1
Apis	1	1134.1	2306.2	11	1
Apis	1	1134.1	2375.5	11	0
Apis	1	1134.1	2444.8	11	0
Apis	1	1134.1	2514.1	11	0
Apis	1	1134.1	2583.3	11	1
Apis	1	1134.1	2652.6	11	1
Apis	1	1134.1	2721.9	11	1
Apis	1	1134.1	2791.2	11	1
Apis	1	1134.1	2860.5	11	0
Apis	1	1134.1	2929.8	11	0
Apis	1	1134.1	297	11	1
Apis	1	1134.1	2999	11	0
Apis	1	1134.1	3068.3	11	1
Apis	1	1134.1	3137.6	11	0
Apis	1	1134.1	3206.9	11	0
Apis	1	1134.1	3276.2	11	1
Apis	1	1134.1	3345.4	11	1
Apis	1	1134.1	3414.7	11	1
Apis	1	1134.1	3484	11	1
Apis	1	1134.1	3553.3	11	1
Apis	1	1134.1	3622.6	11	1
Apis	1	1134.1	366.3	11	1
Apis	1	1134.1	3691.8	11	1
Apis	1	1134.1	3761.1	11	1
Apis	1	1134.1	3830.4	11	1
Apis	1	1134.1	3899.7	11	0
Apis	1	1134.1	3969	11	0
Apis	1	1134.1	4038.3	11	1
Apis	1	1134.1	4107.5	11	0
Apis	1	1134.1	4176.8	11	0
Apis	1	1134.1	4246.1	11	1
Apis	1	1134.1	4315.4	11	0
Apis	1	1134.1	435.6	11	1
Apis	1	1134.1	504.9	11	1
Apis	1	1134.1	574.2	11	1
Apis	1	1134.1	643.4	11	1
Apis	1	1134.1	712.7	11	1
Apis	1	1134.1	782	11	1
Apis	1	1134.1	851.3	11	1
Apis	1	1134.1	89.2	11	1
Apis	1	1134.1	920.6	11	1
Apis	1	1134.1	989.9	11	1
Apis	1	114.1	1093.8	11	0
Apis	1	114.1	1163.1	11	0
Apis	1	114.1	1509.5	11	0
Apis	1	114.1	1578.8	11	1
Apis	1	114.1	1648	11	1
Apis	1	114.1	1717.3	11	1
Apis	1	114.1	1786.6	11	0
Apis	1	114.1	1855.9	11	0
Apis	1	114.1	1925.2	11	1
Apis	1	114.1	1994.4	11	1
Apis	1	114.1	2063.7	11	1
Apis	1	114.1	2133	11	1
Apis	1	114.1	2202.3	11	1
Apis	1	114.1	2271.6	11	1
Apis	1	114.1	2340.8	11	1
Apis	1	114.1	2410.1	11	1
Apis	1	114.1	2479.4	11	0
Apis	1	114.1	2548.7	11	1
Apis	1	114.1	2618	11	0
Apis	1	114.1	2756.5	11	0
Apis	1	114.1	2825.8	11	0
Apis	1	114.1	2895.1	11	0
Apis	1	114.1	2964.4	11	0
Apis	1	114.1	3033.7	11	0
Apis	1	114.1	3102.9	11	0
Apis	1	114.1	3172.2	11	0
Apis	1	114.1	3310.8	11	0
Apis	1	114.1	3380.1	11	0
Apis	1	114.1	3449.4	11	0
Apis	1	114.1	3518.7	11	1
Apis	1	114.1	3795.8	11	0
Apis	1	114.1	3865.1	11	0
Apis	1	114.1	3934.3	11	1
Apis	1	114.1	4003.6	11	0
Apis	1	114.1	4072.9	11	0
Apis	1	114.1	4142.2	11	0
Apis	1	114.1	608.8	11	0
Apis	1	114.1	678.1	11	0
Apis	1	114.1	747.4	11	0
Apis	1	114.1	816.6	11	0
Apis	1	114.1	885.9	11	1
Apis	1	1154.1	1024.5	11	1
Apis	1	1154.1	1093.8	11	1
Apis	1	1154.1	1163.1	11	1
Apis	1	1154.1	123.8	11	1
Apis	1	1154.1	1232.3	11	1
Apis	1	1154.1	1301.6	11	1
Apis	1	1154.1	1370.9	11	1
Apis	1	1154.1	1440.2	11	1
Apis	1	1154.1	1509.5	11	1
Apis	1	1154.1	1578.8	11	1
Apis	1	1154.1	1648	11	1
Apis	1	1154.1	1717.3	11	1
Apis	1	1154.1	1786.6	11	1
Apis	1	1154.1	1855.9	11	1
Apis	1	1154.1	1925.2	11	1
Apis	1	1154.1	193.1	11	1
Apis	1	1154.1	1994.4	11	1
Apis	1	1154.1	2063.7	11	1
Apis	1	1154.1	2133	11	1
Apis	1	1154.1	2202.3	11	1
Apis	1	1154.1	2271.6	11	1
Apis	1	1154.1	2340.8	11	1
Apis	1	1154.1	2410.1	11	1
Apis	1	1154.1	2479.4	11	1
Apis	1	1154.1	2548.7	11	1
Apis	1	1154.1	2618	11	1
Apis	1	1154.1	262.4	11	1
Apis	1	1154.1	2687.3	11	1
Apis	1	1154.1	2756.5	11	0
Apis	1	1154.1	2825.8	11	0
Apis	1	1154.1	2895.1	11	0
Apis	1	1154.1	2964.4	11	1
Apis	1	1154.1	3033.7	11	0
Apis	1	1154.1	3102.9	11	1
Apis	1	1154.1	3172.2	11	1
Apis	1	1154.1	3241.5	11	1
Apis	1	1154.1	331.7	11	1
Apis	1	1154.1	3310.8	11	1
Apis	1	1154.1	3380.1	11	1
Apis	1	1154.1	3449.4	11	1
Apis	1	1154.1	3518.7	11	1
Apis	1	1154.1	3587.9	11	1
Apis	1	1154.1	3657.2	11	1
Apis	1	1154.1	3726.5	11	1
Apis	1	1154.1	3795.8	11	1
Apis	1	1154.1	3865.1	11	1
Apis	1	1154.1	3934.3	11	1
Apis	1	1154.1	400.9	11	1
Apis	1	1154.1	4003.6	11	0
Apis	1	1154.1	4072.9	11	0
Apis	1	1154.1	4142.2	11	0
Apis	1	1154.1	4211.5	11	0
Apis	1	1154.1	4280.8	11	0
Apis	1	1154.1	4350	11	0
Apis	1	1154.1	470.2	11	1
Apis	1	1154.1	539.5	11	1
Apis	1	1154.1	54.5	11	1
Apis	1	1154.1	608.8	11	1
Apis	1	1154.1	678.1	11	1
Apis	1	1154.1	747.4	11	1
Apis	1	1154.1	816.6	11	1
Apis	1	1154.1	885.9	11	1
Apis	1	1154.1	955.2	11	1
Apis	1	1174.1	1059.1	11	1
Apis	1	1174.1	1128.4	11	1
Apis	1	1174.1	1197.7	11	1
Apis	1	1174.1	1267	11	1
Apis	1	1174.1	1336.3	11	1
Apis	1	1174.1	1405.5	11	1
Apis	1	1174.1	1474.8	11	1
Apis	1	1174.1	1544.1	11	1
Apis	1	1174.1	158.5	11	1
Apis	1	1174.1	1613.4	11	1
Apis	1	1174.1	1682.7	11	1
Apis	1	1174.1	1752	11	1
Apis	1	1174.1	1821.2	11	1
Apis	1	1174.1	1890.5	11	1
Apis	1	1174.1	19.9	11	1
Apis	1	1174.1	1959.8	11	1
Apis	1	1174.1	2029.1	11	1
Apis	1	1174.1	2098.4	11	1
Apis	1	1174.1	2167.7	11	1
Apis	1	1174.1	2236.9	11	1
Apis	1	1174.1	227.8	11	1
Apis	1	1174.1	2306.2	11	0
Apis	1	1174.1	2375.5	11	0
Apis	1	1174.1	2444.8	11	0
Apis	1	1174.1	2514.1	11	1
Apis	1	1174.1	2583.3	11	1
Apis	1	1174.1	2652.6	11	1
Apis	1	1174.1	2721.9	11	1
Apis	1	1174.1	2791.2	11	0
Apis	1	1174.1	2860.5	11	1
Apis	1	1174.1	2929.8	11	0
Apis	1	1174.1	297	11	1
Apis	1	1174.1	2999	11	1
Apis	1	1174.1	3068.3	11	0
Apis	1	1174.1	3137.6	11	0
Apis	1	1174.1	3206.9	11	1
Apis	1	1174.1	3276.2	11	1
Apis	1	1174.1	3345.4	11	1
Apis	1	1174.1	3414.7	11	1
Apis	1	1174.1	3484	11	1
Apis	1	1174.1	3553.3	11	1
Apis	1	1174.1	3622.6	11	1
Apis	1	1174.1	366.3	11	1
Apis	1	1174.1	3691.8	11	1
Apis	1	1174.1	3761.1	11	1
Apis	1	1174.1	3830.4	11	1
Apis	1	1174.1	3899.7	11	1
Apis	1	1174.1	3969	11	1
Apis	1	1174.1	4038.3	11	0
Apis	1	1174.1	4107.5	11	1
Apis	1	1174.1	4176.8	11	0
Apis	1	1174.1	4246.1	11	1
Apis	1	1174.1	4315.4	11	0
Apis	1	1174.1	435.6	11	1
Apis	1	1174.1	504.9	11	1
Apis	1	1174.1	574.2	11	1
Apis	1	1174.1	643.4	11	1
Apis	1	1174.1	712.7	11	1
Apis	1	1174.1	782	11	1
Apis	1	1174.1	851.3	11	1
Apis	1	1174.1	89.2	11	1
Apis	1	1174.1	920.6	11	1
Apis	1	1174.1	989.9	11	1
Apis	1	1194.1	1024.5	11	1
Apis	1	1194.1	1093.8	11	1
Apis	1	1194.1	1163.1	11	1
Apis	1	1194.1	123.8	11	1
Apis	1	1194.1	1232.3	11	1
Apis	1	1194.1	1301.6	11	1
Apis	1	1194.1	1370.9	11	1
Apis	1	1194.1	1440.2	11	1
Apis	1	1194.1	1509.5	11	1
Apis	1	1194.1	1578.8	11	1
Apis	1	1194.1	1648	11	1
Apis	1	1194.1	1717.3	11	1
Apis	1	1194.1	1786.6	11	1
Apis	1	1194.1	1855.9	11	1
Apis	1	1194.1	1925.2	11	1
Apis	1	1194.1	193.1	11	1
Apis	1	1194.1	1994.4	11	1
Apis	1	1194.1	2063.7	11	1
Apis	1	1194.1	2133	11	1
Apis	1	1194.1	2202.3	11	1
Apis	1	1194.1	2271.6	11	1
Apis	1	1194.1	2340.8	11	1
Apis	1	1194.1	2410.1	11	1
Apis	1	1194.1	2479.4	11	1
Apis	1	1194.1	2548.7	11	0
Apis	1	1194.1	2618	11	1
Apis	1	1194.1	262.4	11	1
Apis	1	1194.1	2687.3	11	1
Apis	1	1194.1	2756.5	11	0
Apis	1	1194.1	2825.8	11	0
Apis	1	1194.1	2895.1	11	0
Apis	1	1194.1	2964.4	11	1
Apis	1	1194.1	3033.7	11	1
Apis	1	1194.1	3102.9	11	1
Apis	1	1194.1	3172.2	11	1
Apis	1	1194.1	3241.5	11	1
Apis	1	1194.1	331.7	11	1
Apis	1	1194.1	3310.8	11	1
Apis	1	1194.1	3380.1	11	1
Apis	1	1194.1	3518.7	11	0
Apis	1	1194.1	3587.9	11	1
Apis	1	1194.1	3657.2	11	1
Apis	1	1194.1	3726.5	11	1
Apis	1	1194.1	3795.8	11	1
Apis	1	1194.1	3865.1	11	0
Apis	1	1194.1	3934.3	11	0
Apis	1	1194.1	400.9	11	1
Apis	1	1194.1	4003.6	11	1
Apis	1	1194.1	4072.9	11	1
Apis	1	1194.1	4142.2	11	1
Apis	1	1194.1	4211.5	11	0
Apis	1	1194.1	4280.8	11	1
Apis	1	1194.1	4350	11	1
Apis	1	1194.1	470.2	11	1
Apis	1	1194.1	539.5	11	1
Apis	1	1194.1	54.5	11	1
Apis	1	1194.1	608.8	11	1
Apis	1	1194.1	678.1	11	1
Apis	1	1194.1	747.4	11	1
Apis	1	1194.1	816.6	11	1
Apis	1	1194.1	885.9	11	1
Apis	1	1194.1	955.2	11	1
Apis	1	1214.1	1059.1	11	1
Apis	1	1214.1	1128.4	11	1
Apis	1	1214.1	1197.7	11	1
Apis	1	1214.1	1267	11	1
Apis	1	1214.1	1336.3	11	1
Apis	1	1214.1	1405.5	11	1
Apis	1	1214.1	1474.8	11	1
Apis	1	1214.1	1544.1	11	1
Apis	1	1214.1	158.5	11	1
Apis	1	1214.1	1613.4	11	1
Apis	1	1214.1	1682.7	11	1
Apis	1	1214.1	1752	11	1
Apis	1	1214.1	1821.2	11	1
Apis	1	1214.1	1890.5	11	1
Apis	1	1214.1	19.9	11	1
Apis	1	1214.1	1959.8	11	1
Apis	1	1214.1	2029.1	11	1
Apis	1	1214.1	2098.4	11	1
Apis	1	1214.1	2167.7	11	1
Apis	1	1214.1	2236.9	11	1
Apis	1	1214.1	227.8	11	1
Apis	1	1214.1	2306.2	11	1
Apis	1	1214.1	2375.5	11	1
Apis	1	1214.1	2444.8	11	1
Apis	1	1214.1	2514.1	11	1
Apis	1	1214.1	2583.3	11	1
Apis	1	1214.1	2652.6	11	1
Apis	1	1214.1	2721.9	11	0
Apis	1	1214.1	2791.2	11	1
Apis	1	1214.1	2860.5	11	0
Apis	1	1214.1	2929.8	11	0
Apis	1	1214.1	297	11	1
Apis	1	1214.1	2999	11	0
Apis	1	1214.1	3068.3	11	1
Apis	1	1214.1	3137.6	11	1
Apis	1	1214.1	3206.9	11	1
Apis	1	1214.1	3276.2	11	1
Apis	1	1214.1	3345.4	11	1
Apis	1	1214.1	3414.7	11	0
Apis	1	1214.1	3553.3	11	1
Apis	1	1214.1	3622.6	11	1
Apis	1	1214.1	366.3	11	1
Apis	1	1214.1	3691.8	11	1
Apis	1	1214.1	3761.1	11	1
Apis	1	1214.1	3830.4	11	1
Apis	1	1214.1	3899.7	11	1
Apis	1	1214.1	3969	11	1
Apis	1	1214.1	4038.3	11	1
Apis	1	1214.1	4107.5	11	1
Apis	1	1214.1	4176.8	11	1
Apis	1	1214.1	4246.1	11	0
Apis	1	1214.1	4315.4	11	0
Apis	1	1214.1	435.6	11	1
Apis	1	1214.1	504.9	11	1
Apis	1	1214.1	574.2	11	1
Apis	1	1214.1	643.4	11	1
Apis	1	1214.1	712.7	11	1
Apis	1	1214.1	782	11	1
Apis	1	1214.1	851.3	11	1
Apis	1	1214.1	89.2	11	1
Apis	1	1214.1	920.6	11	1
Apis	1	1214.1	989.9	11	1
Apis	1	1234.1	1024.5	11	1
Apis	1	1234.1	1093.8	11	1
Apis	1	1234.1	1163.1	11	1
Apis	1	1234.1	123.8	11	1
Apis	1	1234.1	1232.3	11	1
Apis	1	1234.1	1301.6	11	1
Apis	1	1234.1	1370.9	11	1
Apis	1	1234.1	1440.2	11	1
Apis	1	1234.1	1509.5	11	1
Apis	1	1234.1	1578.8	11	1
Apis	1	1234.1	1648	11	1
Apis	1	1234.1	1717.3	11	1
Apis	1	1234.1	1786.6	11	1
Apis	1	1234.1	1855.9	11	1
Apis	1	1234.1	1925.2	11	1
Apis	1	1234.1	193.1	11	1
Apis	1	1234.1	1994.4	11	1
Apis	1	1234.1	2063.7	11	1
Apis	1	1234.1	2133	11	1
Apis	1	1234.1	2202.3	11	1
Apis	1	1234.1	2271.6	11	1
Apis	1	1234.1	2340.8	11	0
Apis	1	1234.1	2410.1	11	0
Apis	1	1234.1	2479.4	11	0
Apis	1	1234.1	2548.7	11	1
Apis	1	1234.1	2618	11	1
Apis	1	1234.1	262.4	11	1
Apis	1	1234.1	2687.3	11	0
Apis	1	1234.1	2756.5	11	0
Apis	1	1234.1	2825.8	11	1
Apis	1	1234.1	2895.1	11	1
Apis	1	1234.1	2964.4	11	1
Apis	1	1234.1	3033.7	11	1
Apis	1	1234.1	3102.9	11	1
Apis	1	1234.1	3172.2	11	1
Apis	1	1234.1	3241.5	11	1
Apis	1	1234.1	331.7	11	1
Apis	1	1234.1	3310.8	11	1
Apis	1	1234.1	3380.1	11	1
Apis	1	1234.1	3449.4	11	1
Apis	1	1234.1	3518.7	11	1
Apis	1	1234.1	3587.9	11	1
Apis	1	1234.1	3657.2	11	1
Apis	1	1234.1	3726.5	11	1
Apis	1	1234.1	3795.8	11	1
Apis	1	1234.1	3865.1	11	1
Apis	1	1234.1	3934.3	11	1
Apis	1	1234.1	400.9	11	1
Apis	1	1234.1	4003.6	11	0
Apis	1	1234.1	4072.9	11	1
Apis	1	1234.1	4142.2	11	1
Apis	1	1234.1	4211.5	11	1
Apis	1	1234.1	4280.8	11	0
Apis	1	1234.1	4350	11	0
Apis	1	1234.1	470.2	11	1
Apis	1	1234.1	539.5	11	1
Apis	1	1234.1	54.5	11	1
Apis	1	1234.1	608.8	11	1
Apis	1	1234.1	678.1	11	1
Apis	1	1234.1	747.4	11	1
Apis	1	1234.1	816.6	11	1
Apis	1	1234.1	885.9	11	1
Apis	1	1234.1	955.2	11	1
Apis	1	1254.1	1059.1	11	1
Apis	1	1254.1	1128.4	11	1
Apis	1	1254.1	1197.7	11	1
Apis	1	1254.1	1267	11	1
Apis	1	1254.1	1336.3	11	1
Apis	1	1254.1	1405.5	11	1
Apis	1	1254.1	1474.8	11	1
Apis	1	1254.1	1544.1	11	1
Apis	1	1254.1	158.5	11	1
Apis	1	1254.1	1613.4	11	1
Apis	1	1254.1	1682.7	11	1
Apis	1	1254.1	1752	11	1
Apis	1	1254.1	1821.2	11	1
Apis	1	1254.1	1890.5	11	0
Apis	1	1254.1	19.9	11	1
Apis	1	1254.1	1959.8	11	1
Apis	1	1254.1	2029.1	11	1
Apis	1	1254.1	2098.4	11	1
Apis	1	1254.1	2167.7	11	1
Apis	1	1254.1	2236.9	11	1
Apis	1	1254.1	227.8	11	1
Apis	1	1254.1	2306.2	11	1
Apis	1	1254.1	2375.5	11	0
Apis	1	1254.1	2444.8	11	1
Apis	1	1254.1	2514.1	11	1
Apis	1	1254.1	2583.3	11	1
Apis	1	1254.1	2652.6	11	1
Apis	1	1254.1	2721.9	11	0
Apis	1	1254.1	2791.2	11	0
Apis	1	1254.1	2860.5	11	0
Apis	1	1254.1	2929.8	11	1
Apis	1	1254.1	297	11	1
Apis	1	1254.1	2999	11	1
Apis	1	1254.1	3068.3	11	1
Apis	1	1254.1	3137.6	11	1
Apis	1	1254.1	3206.9	11	1
Apis	1	1254.1	3276.2	11	1
Apis	1	1254.1	3345.4	11	1
Apis	1	1254.1	3414.7	11	1
Apis	1	1254.1	3484	11	1
Apis	1	1254.1	3553.3	11	1
Apis	1	1254.1	3622.6	11	1
Apis	1	1254.1	366.3	11	1
Apis	1	1254.1	3691.8	11	1
Apis	1	1254.1	3761.1	11	1
Apis	1	1254.1	3830.4	11	1
Apis	1	1254.1	3899.7	11	1
Apis	1	1254.1	3969	11	1
Apis	1	1254.1	4038.3	11	1
Apis	1	1254.1	4107.5	11	1
Apis	1	1254.1	4176.8	11	1
Apis	1	1254.1	4246.1	11	0
Apis	1	1254.1	4315.4	11	1
Apis	1	1254.1	435.6	11	1
Apis	1	1254.1	504.9	11	1
Apis	1	1254.1	574.2	11	1
Apis	1	1254.1	643.4	11	1
Apis	1	1254.1	712.7	11	1
Apis	1	1254.1	782	11	1
Apis	1	1254.1	851.3	11	1
Apis	1	1254.1	89.2	11	1
Apis	1	1254.1	920.6	11	1
Apis	1	1254.1	989.9	11	1
Apis	1	1274.1	1024.5	11	1
Apis	1	1274.1	1093.8	11	1
Apis	1	1274.1	1163.1	11	1
Apis	1	1274.1	123.8	11	1
Apis	1	1274.1	1232.3	11	1
Apis	1	1274.1	1301.6	11	1
Apis	1	1274.1	1370.9	11	1
Apis	1	1274.1	1440.2	11	1
Apis	1	1274.1	1509.5	11	1
Apis	1	1274.1	1578.8	11	1
Apis	1	1274.1	1648	11	1
Apis	1	1274.1	1717.3	11	1
Apis	1	1274.1	1786.6	11	1
Apis	1	1274.1	1855.9	11	1
Apis	1	1274.1	1925.2	11	1
Apis	1	1274.1	193.1	11	1
Apis	1	1274.1	1994.4	11	1
Apis	1	1274.1	2063.7	11	1
Apis	1	1274.1	2133	11	1
Apis	1	1274.1	2202.3	11	1
Apis	1	1274.1	2271.6	11	1
Apis	1	1274.1	2340.8	11	0
Apis	1	1274.1	2410.1	11	1
Apis	1	1274.1	2479.4	11	1
Apis	1	1274.1	2548.7	11	1
Apis	1	1274.1	2618	11	1
Apis	1	1274.1	262.4	11	1
Apis	1	1274.1	2687.3	11	1
Apis	1	1274.1	2756.5	11	0
Apis	1	1274.1	2825.8	11	0
Apis	1	1274.1	2895.1	11	1
Apis	1	1274.1	2964.4	11	1
Apis	1	1274.1	3033.7	11	1
Apis	1	1274.1	3102.9	11	1
Apis	1	1274.1	3172.2	11	1
Apis	1	1274.1	3241.5	11	1
Apis	1	1274.1	331.7	11	1
Apis	1	1274.1	3310.8	11	1
Apis	1	1274.1	3380.1	11	1
Apis	1	1274.1	3449.4	11	1
Apis	1	1274.1	3518.7	11	1
Apis	1	1274.1	3587.9	11	0
Apis	1	1274.1	3657.2	11	1
Apis	1	1274.1	3726.5	11	1
Apis	1	1274.1	3795.8	11	1
Apis	1	1274.1	3865.1	11	1
Apis	1	1274.1	3934.3	11	1
Apis	1	1274.1	400.9	11	1
Apis	1	1274.1	4003.6	11	1
Apis	1	1274.1	4072.9	11	1
Apis	1	1274.1	4142.2	11	1
Apis	1	1274.1	4211.5	11	1
Apis	1	1274.1	4280.8	11	0
Apis	1	1274.1	4350	11	1
Apis	1	1274.1	470.2	11	1
Apis	1	1274.1	539.5	11	1
Apis	1	1274.1	54.5	11	1
Apis	1	1274.1	608.8	11	1
Apis	1	1274.1	678.1	11	1
Apis	1	1274.1	747.4	11	1
Apis	1	1274.1	816.6	11	1
Apis	1	1274.1	885.9	11	1
Apis	1	1274.1	955.2	11	0
Apis	1	1294.1	1059.1	11	1
Apis	1	1294.1	1128.4	11	1
Apis	1	1294.1	1197.7	11	1
Apis	1	1294.1	1267	11	1
Apis	1	1294.1	1336.3	11	1
Apis	1	1294.1	1405.5	11	1
Apis	1	1294.1	1474.8	11	1
Apis	1	1294.1	1544.1	11	1
Apis	1	1294.1	158.5	11	1
Apis	1	1294.1	1613.4	11	1
Apis	1	1294.1	1682.7	11	1
Apis	1	1294.1	1752	11	1
Apis	1	1294.1	1821.2	11	1
Apis	1	1294.1	1890.5	11	1
Apis	1	1294.1	19.9	11	1
Apis	1	1294.1	1959.8	11	1
Apis	1	1294.1	2029.1	11	1
Apis	1	1294.1	2098.4	11	1
Apis	1	1294.1	2167.7	11	1
Apis	1	1294.1	2236.9	11	0
Apis	1	1294.1	227.8	11	1
Apis	1	1294.1	2306.2	11	1
Apis	1	1294.1	2375.5	11	1
Apis	1	1294.1	2444.8	11	1
Apis	1	1294.1	2514.1	11	1
Apis	1	1294.1	2583.3	11	0
Apis	1	1294.1	2652.6	11	0
Apis	1	1294.1	2721.9	11	0
Apis	1	1294.1	2791.2	11	0
Apis	1	1294.1	2860.5	11	0
Apis	1	1294.1	2929.8	11	1
Apis	1	1294.1	297	11	1
Apis	1	1294.1	2999	11	1
Apis	1	1294.1	3068.3	11	1
Apis	1	1294.1	3137.6	11	1
Apis	1	1294.1	3206.9	11	1
Apis	1	1294.1	3276.2	11	1
Apis	1	1294.1	3345.4	11	1
Apis	1	1294.1	3414.7	11	1
Apis	1	1294.1	3484	11	1
Apis	1	1294.1	3553.3	11	1
Apis	1	1294.1	3622.6	11	0
Apis	1	1294.1	366.3	11	1
Apis	1	1294.1	3691.8	11	1
Apis	1	1294.1	3761.1	11	1
Apis	1	1294.1	3830.4	11	1
Apis	1	1294.1	3899.7	11	1
Apis	1	1294.1	3969	11	1
Apis	1	1294.1	4038.3	11	0
Apis	1	1294.1	4107.5	11	1
Apis	1	1294.1	4176.8	11	1
Apis	1	1294.1	4246.1	11	1
Apis	1	1294.1	4315.4	11	1
Apis	1	1294.1	435.6	11	1
Apis	1	1294.1	504.9	11	1
Apis	1	1294.1	574.2	11	1
Apis	1	1294.1	643.4	11	1
Apis	1	1294.1	712.7	11	1
Apis	1	1294.1	782	11	1
Apis	1	1294.1	851.3	11	1
Apis	1	1294.1	89.2	11	1
Apis	1	1294.1	920.6	11	1
Apis	1	1294.1	989.9	11	1
Apis	1	1314.1	1024.5	11	1
Apis	1	1314.1	1093.8	11	1
Apis	1	1314.1	1163.1	11	1
Apis	1	1314.1	123.8	11	1
Apis	1	1314.1	1232.3	11	1
Apis	1	1314.1	1301.6	11	1
Apis	1	1314.1	1370.9	11	1
Apis	1	1314.1	1440.2	11	1
Apis	1	1314.1	1509.5	11	1
Apis	1	1314.1	1578.8	11	1
Apis	1	1314.1	1648	11	1
Apis	1	1314.1	1717.3	11	1
Apis	1	1314.1	1786.6	11	1
Apis	1	1314.1	1855.9	11	1
Apis	1	1314.1	1925.2	11	1
Apis	1	1314.1	193.1	11	1
Apis	1	1314.1	1994.4	11	1
Apis	1	1314.1	2063.7	11	1
Apis	1	1314.1	2133	11	1
Apis	1	1314.1	2202.3	11	1
Apis	1	1314.1	2271.6	11	1
Apis	1	1314.1	2340.8	11	1
Apis	1	1314.1	2410.1	11	1
Apis	1	1314.1	2479.4	11	0
Apis	1	1314.1	2548.7	11	1
Apis	1	1314.1	2618	11	0
Apis	1	1314.1	262.4	11	1
Apis	1	1314.1	2687.3	11	1
Apis	1	1314.1	2756.5	11	0
Apis	1	1314.1	2825.8	11	0
Apis	1	1314.1	2895.1	11	1
Apis	1	1314.1	2964.4	11	1
Apis	1	1314.1	3033.7	11	1
Apis	1	1314.1	3102.9	11	1
Apis	1	1314.1	3172.2	11	1
Apis	1	1314.1	3241.5	11	1
Apis	1	1314.1	331.7	11	1
Apis	1	1314.1	3310.8	11	1
Apis	1	1314.1	3380.1	11	1
Apis	1	1314.1	3449.4	11	1
Apis	1	1314.1	3518.7	11	1
Apis	1	1314.1	3587.9	11	1
Apis	1	1314.1	3657.2	11	1
Apis	1	1314.1	3726.5	11	1
Apis	1	1314.1	3795.8	11	1
Apis	1	1314.1	3865.1	11	1
Apis	1	1314.1	3934.3	11	1
Apis	1	1314.1	400.9	11	1
Apis	1	1314.1	4003.6	11	1
Apis	1	1314.1	4072.9	11	1
Apis	1	1314.1	4142.2	11	1
Apis	1	1314.1	4211.5	11	1
Apis	1	1314.1	4280.8	11	0
Apis	1	1314.1	4350	11	0
Apis	1	1314.1	470.2	11	1
Apis	1	1314.1	539.5	11	1
Apis	1	1314.1	54.5	11	1
Apis	1	1314.1	608.8	11	1
Apis	1	1314.1	678.1	11	1
Apis	1	1314.1	747.4	11	1
Apis	1	1314.1	816.6	11	1
Apis	1	1314.1	885.9	11	1
Apis	1	1314.1	955.2	11	0
Apis	1	1334.1	1059.1	11	1
Apis	1	1334.1	1128.4	11	1
Apis	1	1334.1	1197.7	11	1
Apis	1	1334.1	1267	11	1
Apis	1	1334.1	1336.3	11	1
Apis	1	1334.1	1405.5	11	1
Apis	1	1334.1	1474.8	11	1
Apis	1	1334.1	1544.1	11	1
Apis	1	1334.1	158.5	11	1
Apis	1	1334.1	1613.4	11	1
Apis	1	1334.1	1682.7	11	1
Apis	1	1334.1	1752	11	1
Apis	1	1334.1	1821.2	11	1
Apis	1	1334.1	1890.5	11	1
Apis	1	1334.1	19.9	11	1
Apis	1	1334.1	1959.8	11	1
Apis	1	1334.1	2029.1	11	1
Apis	1	1334.1	2098.4	11	1
Apis	1	1334.1	2167.7	11	0
Apis	1	1334.1	2236.9	11	1
Apis	1	1334.1	227.8	11	1
Apis	1	1334.1	2306.2	11	0
Apis	1	1334.1	2375.5	11	1
Apis	1	1334.1	2444.8	11	1
Apis	1	1334.1	2514.1	11	1
Apis	1	1334.1	2583.3	11	1
Apis	1	1334.1	2652.6	11	1
Apis	1	1334.1	2721.9	11	0
Apis	1	1334.1	2791.2	11	0
Apis	1	1334.1	2860.5	11	0
Apis	1	1334.1	2929.8	11	1
Apis	1	1334.1	297	11	1
Apis	1	1334.1	2999	11	1
Apis	1	1334.1	3068.3	11	1
Apis	1	1334.1	3137.6	11	1
Apis	1	1334.1	3206.9	11	1
Apis	1	1334.1	3276.2	11	1
Apis	1	1334.1	3345.4	11	1
Apis	1	1334.1	3414.7	11	1
Apis	1	1334.1	3484	11	1
Apis	1	1334.1	3553.3	11	1
Apis	1	1334.1	3622.6	11	1
Apis	1	1334.1	366.3	11	1
Apis	1	1334.1	3691.8	11	1
Apis	1	1334.1	3761.1	11	1
Apis	1	1334.1	3830.4	11	1
Apis	1	1334.1	3899.7	11	1
Apis	1	1334.1	3969	11	1
Apis	1	1334.1	4038.3	11	1
Apis	1	1334.1	4107.5	11	1
Apis	1	1334.1	4176.8	11	1
Apis	1	1334.1	4246.1	11	1
Apis	1	1334.1	4315.4	11	1
Apis	1	1334.1	435.6	11	1
Apis	1	1334.1	504.9	11	1
Apis	1	1334.1	574.2	11	1
Apis	1	1334.1	643.4	11	1
Apis	1	1334.1	712.7	11	1
Apis	1	1334.1	782	11	1
Apis	1	1334.1	851.3	11	1
Apis	1	1334.1	89.2	11	1
Apis	1	1334.1	920.6	11	1
Apis	1	1334.1	989.9	11	1
Apis	1	134.1	1059.1	11	1
Apis	1	134.1	1128.4	11	1
Apis	1	134.1	1197.7	11	1
Apis	1	134.1	1474.8	11	0
Apis	1	134.1	1544.1	11	1
Apis	1	134.1	158.5	11	0
Apis	1	134.1	1613.4	11	1
Apis	1	134.1	1682.7	11	1
Apis	1	134.1	1752	11	1
Apis	1	134.1	1821.2	11	1
Apis	1	134.1	1890.5	11	1
Apis	1	134.1	19.9	11	0
Apis	1	134.1	1959.8	11	1
Apis	1	134.1	2029.1	11	1
Apis	1	134.1	2098.4	11	1
Apis	1	134.1	2167.7	11	1
Apis	1	134.1	2236.9	11	1
Apis	1	134.1	227.8	11	0
Apis	1	134.1	2306.2	11	0
Apis	1	134.1	2375.5	11	0
Apis	1	134.1	2444.8	11	0
Apis	1	134.1	2514.1	11	0
Apis	1	134.1	2583.3	11	0
Apis	1	134.1	2721.9	11	0
Apis	1	134.1	2791.2	11	0
Apis	1	134.1	2860.5	11	0
Apis	1	134.1	2929.8	11	0
Apis	1	134.1	297	11	0
Apis	1	134.1	2999	11	0
Apis	1	134.1	3068.3	11	0
Apis	1	134.1	3137.6	11	1
Apis	1	134.1	3345.4	11	0
Apis	1	134.1	3414.7	11	0
Apis	1	134.1	3484	11	0
Apis	1	134.1	3553.3	11	1
Apis	1	134.1	366.3	11	0
Apis	1	134.1	3761.1	11	1
Apis	1	134.1	3830.4	11	1
Apis	1	134.1	3899.7	11	0
Apis	1	134.1	3969	11	0
Apis	1	134.1	4038.3	11	0
Apis	1	134.1	4107.5	11	0
Apis	1	134.1	4176.8	11	0
Apis	1	134.1	4246.1	11	0
Apis	1	134.1	4315.4	11	0
Apis	1	134.1	435.6	11	0
Apis	1	134.1	574.2	11	1
Apis	1	134.1	643.4	11	0
Apis	1	134.1	712.7	11	0
Apis	1	134.1	782	11	0
Apis	1	134.1	851.3	11	0
Apis	1	134.1	89.2	11	0
Apis	1	134.1	920.6	11	1
Apis	1	1354.1	1024.5	11	1
Apis	1	1354.1	1093.8	11	1
Apis	1	1354.1	1163.1	11	1
Apis	1	1354.1	123.8	11	1
Apis	1	1354.1	1232.3	11	1
Apis	1	1354.1	1301.6	11	1
Apis	1	1354.1	1370.9	11	1
Apis	1	1354.1	1440.2	11	1
Apis	1	1354.1	1509.5	11	1
Apis	1	1354.1	1578.8	11	1
Apis	1	1354.1	1648	11	1
Apis	1	1354.1	1717.3	11	1
Apis	1	1354.1	1786.6	11	0
Apis	1	1354.1	1855.9	11	0
Apis	1	1354.1	1925.2	11	1
Apis	1	1354.1	193.1	11	1
Apis	1	1354.1	1994.4	11	1
Apis	1	1354.1	2063.7	11	1
Apis	1	1354.1	2133	11	1
Apis	1	1354.1	2202.3	11	1
Apis	1	1354.1	2271.6	11	1
Apis	1	1354.1	2340.8	11	0
Apis	1	1354.1	2410.1	11	1
Apis	1	1354.1	2479.4	11	1
Apis	1	1354.1	2548.7	11	1
Apis	1	1354.1	2618	11	1
Apis	1	1354.1	262.4	11	1
Apis	1	1354.1	2687.3	11	1
Apis	1	1354.1	2756.5	11	0
Apis	1	1354.1	2825.8	11	0
Apis	1	1354.1	2895.1	11	0
Apis	1	1354.1	2964.4	11	1
Apis	1	1354.1	3033.7	11	1
Apis	1	1354.1	3102.9	11	1
Apis	1	1354.1	3172.2	11	1
Apis	1	1354.1	3241.5	11	1
Apis	1	1354.1	331.7	11	1
Apis	1	1354.1	3310.8	11	1
Apis	1	1354.1	3380.1	11	1
Apis	1	1354.1	3449.4	11	1
Apis	1	1354.1	3518.7	11	1
Apis	1	1354.1	3587.9	11	1
Apis	1	1354.1	3657.2	11	1
Apis	1	1354.1	3726.5	11	1
Apis	1	1354.1	3795.8	11	1
Apis	1	1354.1	3865.1	11	1
Apis	1	1354.1	3934.3	11	1
Apis	1	1354.1	400.9	11	1
Apis	1	1354.1	4003.6	11	0
Apis	1	1354.1	4072.9	11	0
Apis	1	1354.1	4142.2	11	1
Apis	1	1354.1	4211.5	11	1
Apis	1	1354.1	4280.8	11	1
Apis	1	1354.1	4350	11	1
Apis	1	1354.1	470.2	11	1
Apis	1	1354.1	539.5	11	1
Apis	1	1354.1	54.5	11	1
Apis	1	1354.1	608.8	11	1
Apis	1	1354.1	678.1	11	1
Apis	1	1354.1	747.4	11	1
Apis	1	1354.1	816.6	11	1
Apis	1	1354.1	885.9	11	1
Apis	1	1354.1	955.2	11	1
Apis	1	1374.1	1059.1	11	1
Apis	1	1374.1	1128.4	11	1
Apis	1	1374.1	1197.7	11	1
Apis	1	1374.1	1267	11	1
Apis	1	1374.1	1336.3	11	1
Apis	1	1374.1	1405.5	11	1
Apis	1	1374.1	1474.8	11	1
Apis	1	1374.1	1544.1	11	1
Apis	1	1374.1	158.5	11	1
Apis	1	1374.1	1613.4	11	1
Apis	1	1374.1	1682.7	11	1
Apis	1	1374.1	1752	11	0
Apis	1	1374.1	1821.2	11	1
Apis	1	1374.1	1890.5	11	0
Apis	1	1374.1	19.9	11	1
Apis	1	1374.1	1959.8	11	0
Apis	1	1374.1	2029.1	11	0
Apis	1	1374.1	2098.4	11	0
Apis	1	1374.1	2167.7	11	1
Apis	1	1374.1	2236.9	11	0
Apis	1	1374.1	227.8	11	1
Apis	1	1374.1	2306.2	11	1
Apis	1	1374.1	2375.5	11	1
Apis	1	1374.1	2444.8	11	1
Apis	1	1374.1	2514.1	11	1
Apis	1	1374.1	2583.3	11	1
Apis	1	1374.1	2652.6	11	1
Apis	1	1374.1	2721.9	11	0
Apis	1	1374.1	2791.2	11	0
Apis	1	1374.1	2860.5	11	0
Apis	1	1374.1	2929.8	11	1
Apis	1	1374.1	297	11	1
Apis	1	1374.1	2999	11	1
Apis	1	1374.1	3068.3	11	1
Apis	1	1374.1	3137.6	11	1
Apis	1	1374.1	3206.9	11	1
Apis	1	1374.1	3276.2	11	1
Apis	1	1374.1	3345.4	11	1
Apis	1	1374.1	3414.7	11	1
Apis	1	1374.1	3484	11	1
Apis	1	1374.1	3553.3	11	1
Apis	1	1374.1	3622.6	11	1
Apis	1	1374.1	366.3	11	1
Apis	1	1374.1	3691.8	11	1
Apis	1	1374.1	3761.1	11	1
Apis	1	1374.1	3830.4	11	1
Apis	1	1374.1	3899.7	11	1
Apis	1	1374.1	3969	11	1
Apis	1	1374.1	4038.3	11	0
Apis	1	1374.1	4107.5	11	1
Apis	1	1374.1	4176.8	11	0
Apis	1	1374.1	4246.1	11	1
Apis	1	1374.1	4315.4	11	1
Apis	1	1374.1	435.6	11	1
Apis	1	1374.1	504.9	11	1
Apis	1	1374.1	574.2	11	1
Apis	1	1374.1	643.4	11	1
Apis	1	1374.1	712.7	11	1
Apis	1	1374.1	782	11	1
Apis	1	1374.1	851.3	11	1
Apis	1	1374.1	89.2	11	1
Apis	1	1374.1	920.6	11	1
Apis	1	1374.1	989.9	11	1
Apis	1	1394.1	1024.5	11	1
Apis	1	1394.1	1093.8	11	1
Apis	1	1394.1	1163.1	11	1
Apis	1	1394.1	123.8	11	1
Apis	1	1394.1	1232.3	11	1
Apis	1	1394.1	1301.6	11	1
Apis	1	1394.1	1370.9	11	1
Apis	1	1394.1	1440.2	11	1
Apis	1	1394.1	1509.5	11	1
Apis	1	1394.1	1578.8	11	1
Apis	1	1394.1	1648	11	1
Apis	1	1394.1	1717.3	11	0
Apis	1	1394.1	1786.6	11	0
Apis	1	1394.1	1855.9	11	0
Apis	1	1394.1	1925.2	11	0
Apis	1	1394.1	193.1	11	1
Apis	1	1394.1	1994.4	11	0
Apis	1	1394.1	2063.7	11	0
Apis	1	1394.1	2133	11	1
Apis	1	1394.1	2202.3	11	0
Apis	1	1394.1	2271.6	11	1
Apis	1	1394.1	2340.8	11	0
Apis	1	1394.1	2410.1	11	1
Apis	1	1394.1	2479.4	11	0
Apis	1	1394.1	2548.7	11	1
Apis	1	1394.1	2618	11	1
Apis	1	1394.1	262.4	11	1
Apis	1	1394.1	2687.3	11	1
Apis	1	1394.1	2756.5	11	1
Apis	1	1394.1	2825.8	11	0
Apis	1	1394.1	2895.1	11	0
Apis	1	1394.1	2964.4	11	1
Apis	1	1394.1	3033.7	11	1
Apis	1	1394.1	3102.9	11	0
Apis	1	1394.1	3172.2	11	1
Apis	1	1394.1	3241.5	11	1
Apis	1	1394.1	331.7	11	1
Apis	1	1394.1	3310.8	11	1
Apis	1	1394.1	3380.1	11	1
Apis	1	1394.1	3449.4	11	1
Apis	1	1394.1	3518.7	11	0
Apis	1	1394.1	3587.9	11	1
Apis	1	1394.1	3657.2	11	1
Apis	1	1394.1	3726.5	11	1
Apis	1	1394.1	3795.8	11	1
Apis	1	1394.1	3865.1	11	1
Apis	1	1394.1	3934.3	11	1
Apis	1	1394.1	400.9	11	1
Apis	1	1394.1	4003.6	11	1
Apis	1	1394.1	4072.9	11	1
Apis	1	1394.1	4142.2	11	1
Apis	1	1394.1	4211.5	11	1
Apis	1	1394.1	4280.8	11	1
Apis	1	1394.1	4350	11	1
Apis	1	1394.1	470.2	11	1
Apis	1	1394.1	539.5	11	1
Apis	1	1394.1	54.5	11	1
Apis	1	1394.1	608.8	11	1
Apis	1	1394.1	678.1	11	1
Apis	1	1394.1	747.4	11	1
Apis	1	1394.1	816.6	11	1
Apis	1	1394.1	885.9	11	1
Apis	1	1394.1	955.2	11	1
Apis	1	1414.1	1059.1	11	1
Apis	1	1414.1	1128.4	11	1
Apis	1	1414.1	1197.7	11	1
Apis	1	1414.1	1267	11	1
Apis	1	1414.1	1336.3	11	1
Apis	1	1414.1	1405.5	11	1
Apis	1	1414.1	1474.8	11	1
Apis	1	1414.1	1544.1	11	1
Apis	1	1414.1	158.5	11	1
Apis	1	1414.1	1613.4	11	1
Apis	1	1414.1	1682.7	11	0
Apis	1	1414.1	1752	11	0
Apis	1	1414.1	1821.2	11	1
Apis	1	1414.1	1890.5	11	0
Apis	1	1414.1	19.9	11	1
Apis	1	1414.1	1959.8	11	0
Apis	1	1414.1	2029.1	11	0
Apis	1	1414.1	2098.4	11	0
Apis	1	1414.1	2167.7	11	1
Apis	1	1414.1	2236.9	11	1
Apis	1	1414.1	227.8	11	1
Apis	1	1414.1	2306.2	11	1
Apis	1	1414.1	2375.5	11	1
Apis	1	1414.1	2444.8	11	0
Apis	1	1414.1	2514.1	11	0
Apis	1	1414.1	2583.3	11	1
Apis	1	1414.1	2652.6	11	1
Apis	1	1414.1	2721.9	11	0
Apis	1	1414.1	2791.2	11	1
Apis	1	1414.1	2860.5	11	1
Apis	1	1414.1	2929.8	11	1
Apis	1	1414.1	297	11	1
Apis	1	1414.1	2999	11	0
Apis	1	1414.1	3068.3	11	1
Apis	1	1414.1	3137.6	11	1
Apis	1	1414.1	3206.9	11	1
Apis	1	1414.1	3276.2	11	1
Apis	1	1414.1	3345.4	11	1
Apis	1	1414.1	3414.7	11	1
Apis	1	1414.1	3484	11	1
Apis	1	1414.1	3553.3	11	1
Apis	1	1414.1	3622.6	11	1
Apis	1	1414.1	366.3	11	1
Apis	1	1414.1	3691.8	11	1
Apis	1	1414.1	3761.1	11	1
Apis	1	1414.1	3830.4	11	1
Apis	1	1414.1	3899.7	11	1
Apis	1	1414.1	3969	11	1
Apis	1	1414.1	4038.3	11	1
Apis	1	1414.1	4107.5	11	1
Apis	1	1414.1	4176.8	11	1
Apis	1	1414.1	4246.1	11	1
Apis	1	1414.1	4315.4	11	1
Apis	1	1414.1	435.6	11	1
Apis	1	1414.1	504.9	11	1
Apis	1	1414.1	574.2	11	1
Apis	1	1414.1	643.4	11	1
Apis	1	1414.1	712.7	11	1
Apis	1	1414.1	782	11	0
Apis	1	1414.1	851.3	11	0
Apis	1	1414.1	89.2	11	1
Apis	1	1414.1	920.6	11	0
Apis	1	1414.1	989.9	11	1
Apis	1	1434.1	1024.5	11	1
Apis	1	1434.1	1093.8	11	1
Apis	1	1434.1	1163.1	11	1
Apis	1	1434.1	123.8	11	1
Apis	1	1434.1	1232.3	11	1
Apis	1	1434.1	1301.6	11	1
Apis	1	1434.1	1370.9	11	1
Apis	1	1434.1	1440.2	11	1
Apis	1	1434.1	1509.5	11	1
Apis	1	1434.1	1578.8	11	1
Apis	1	1434.1	1648	11	0
Apis	1	1434.1	1717.3	11	1
Apis	1	1434.1	1786.6	11	0
Apis	1	1434.1	1855.9	11	0
Apis	1	1434.1	1925.2	11	0
Apis	1	1434.1	193.1	11	1
Apis	1	1434.1	1994.4	11	0
Apis	1	1434.1	2063.7	11	1
Apis	1	1434.1	2133	11	0
Apis	1	1434.1	2202.3	11	1
Apis	1	1434.1	2271.6	11	1
Apis	1	1434.1	2340.8	11	0
Apis	1	1434.1	2410.1	11	1
Apis	1	1434.1	2479.4	11	1
Apis	1	1434.1	2548.7	11	1
Apis	1	1434.1	2618	11	1
Apis	1	1434.1	262.4	11	1
Apis	1	1434.1	2687.3	11	0
Apis	1	1434.1	2756.5	11	1
Apis	1	1434.1	2825.8	11	1
Apis	1	1434.1	2895.1	11	0
Apis	1	1434.1	2964.4	11	0
Apis	1	1434.1	3033.7	11	1
Apis	1	1434.1	3102.9	11	1
Apis	1	1434.1	3172.2	11	1
Apis	1	1434.1	3241.5	11	1
Apis	1	1434.1	331.7	11	1
Apis	1	1434.1	3310.8	11	1
Apis	1	1434.1	3380.1	11	1
Apis	1	1434.1	3449.4	11	1
Apis	1	1434.1	3518.7	11	1
Apis	1	1434.1	3587.9	11	1
Apis	1	1434.1	3657.2	11	1
Apis	1	1434.1	3726.5	11	1
Apis	1	1434.1	3795.8	11	1
Apis	1	1434.1	3865.1	11	1
Apis	1	1434.1	3934.3	11	1
Apis	1	1434.1	400.9	11	1
Apis	1	1434.1	4003.6	11	1
Apis	1	1434.1	4072.9	11	0
Apis	1	1434.1	4142.2	11	0
Apis	1	1434.1	4211.5	11	0
Apis	1	1434.1	4280.8	11	0
Apis	1	1434.1	4350	11	0
Apis	1	1434.1	470.2	11	1
Apis	1	1434.1	539.5	11	1
Apis	1	1434.1	54.5	11	1
Apis	1	1434.1	608.8	11	1
Apis	1	1434.1	678.1	11	1
Apis	1	1434.1	747.4	11	1
Apis	1	1434.1	816.6	11	1
Apis	1	1434.1	885.9	11	0
Apis	1	1434.1	955.2	11	1
Apis	1	1454.1	1059.1	11	1
Apis	1	1454.1	1128.4	11	0
Apis	1	1454.1	1197.7	11	1
Apis	1	1454.1	1267	11	1
Apis	1	1454.1	1336.3	11	1
Apis	1	1454.1	1405.5	11	1
Apis	1	1454.1	1474.8	11	1
Apis	1	1454.1	1544.1	11	1
Apis	1	1454.1	158.5	11	1
Apis	1	1454.1	1613.4	11	0
Apis	1	1454.1	1682.7	11	0
Apis	1	1454.1	1752	11	0
Apis	1	1454.1	1821.2	11	1
Apis	1	1454.1	1890.5	11	0
Apis	1	1454.1	19.9	11	1
Apis	1	1454.1	1959.8	11	0
Apis	1	1454.1	2029.1	11	0
Apis	1	1454.1	2098.4	11	0
Apis	1	1454.1	2167.7	11	0
Apis	1	1454.1	2236.9	11	1
Apis	1	1454.1	227.8	11	1
Apis	1	1454.1	2306.2	11	1
Apis	1	1454.1	2375.5	11	0
Apis	1	1454.1	2444.8	11	1
Apis	1	1454.1	2514.1	11	1
Apis	1	1454.1	2583.3	11	1
Apis	1	1454.1	2652.6	11	1
Apis	1	1454.1	2721.9	11	1
Apis	1	1454.1	2791.2	11	1
Apis	1	1454.1	2860.5	11	1
Apis	1	1454.1	2929.8	11	1
Apis	1	1454.1	297	11	1
Apis	1	1454.1	2999	11	1
Apis	1	1454.1	3068.3	11	0
Apis	1	1454.1	3137.6	11	1
Apis	1	1454.1	3206.9	11	1
Apis	1	1454.1	3276.2	11	1
Apis	1	1454.1	3345.4	11	1
Apis	1	1454.1	3414.7	11	1
Apis	1	1454.1	3484	11	1
Apis	1	1454.1	3553.3	11	1
Apis	1	1454.1	3622.6	11	1
Apis	1	1454.1	366.3	11	1
Apis	1	1454.1	3691.8	11	1
Apis	1	1454.1	3761.1	11	1
Apis	1	1454.1	3830.4	11	1
Apis	1	1454.1	3899.7	11	1
Apis	1	1454.1	3969	11	1
Apis	1	1454.1	4038.3	11	1
Apis	1	1454.1	4107.5	11	0
Apis	1	1454.1	4176.8	11	1
Apis	1	1454.1	4246.1	11	1
Apis	1	1454.1	4315.4	11	1
Apis	1	1454.1	435.6	11	1
Apis	1	1454.1	504.9	11	1
Apis	1	1454.1	574.2	11	1
Apis	1	1454.1	643.4	11	1
Apis	1	1454.1	712.7	11	1
Apis	1	1454.1	782	11	1
Apis	1	1454.1	851.3	11	1
Apis	1	1454.1	89.2	11	1
Apis	1	1454.1	920.6	11	1
Apis	1	1454.1	989.9	11	1
Apis	1	1474.1	1024.5	11	1
Apis	1	1474.1	1093.8	11	1
Apis	1	1474.1	1163.1	11	1
Apis	1	1474.1	123.8	11	1
Apis	1	1474.1	1232.3	11	0
Apis	1	1474.1	1301.6	11	1
Apis	1	1474.1	1370.9	11	1
Apis	1	1474.1	1440.2	11	1
Apis	1	1474.1	1509.5	11	1
Apis	1	1474.1	1578.8	11	1
Apis	1	1474.1	1648	11	0
Apis	1	1474.1	1717.3	11	1
Apis	1	1474.1	1786.6	11	1
Apis	1	1474.1	1855.9	11	1
Apis	1	1474.1	1925.2	11	0
Apis	1	1474.1	193.1	11	1
Apis	1	1474.1	1994.4	11	0
Apis	1	1474.1	2063.7	11	0
Apis	1	1474.1	2133	11	1
Apis	1	1474.1	2202.3	11	0
Apis	1	1474.1	2271.6	11	0
Apis	1	1474.1	2340.8	11	1
Apis	1	1474.1	2410.1	11	0
Apis	1	1474.1	2479.4	11	0
Apis	1	1474.1	2548.7	11	0
Apis	1	1474.1	2618	11	1
Apis	1	1474.1	262.4	11	1
Apis	1	1474.1	2687.3	11	1
Apis	1	1474.1	2756.5	11	1
Apis	1	1474.1	2825.8	11	0
Apis	1	1474.1	2895.1	11	1
Apis	1	1474.1	2964.4	11	0
Apis	1	1474.1	3033.7	11	1
Apis	1	1474.1	3102.9	11	1
Apis	1	1474.1	3172.2	11	1
Apis	1	1474.1	3241.5	11	1
Apis	1	1474.1	331.7	11	1
Apis	1	1474.1	3310.8	11	1
Apis	1	1474.1	3380.1	11	1
Apis	1	1474.1	3449.4	11	1
Apis	1	1474.1	3518.7	11	1
Apis	1	1474.1	3587.9	11	1
Apis	1	1474.1	3657.2	11	1
Apis	1	1474.1	3726.5	11	1
Apis	1	1474.1	3795.8	11	1
Apis	1	1474.1	3865.1	11	1
Apis	1	1474.1	3934.3	11	1
Apis	1	1474.1	400.9	11	1
Apis	1	1474.1	4003.6	11	1
Apis	1	1474.1	4072.9	11	1
Apis	1	1474.1	4142.2	11	0
Apis	1	1474.1	4211.5	11	0
Apis	1	1474.1	4280.8	11	1
Apis	1	1474.1	4350	11	0
Apis	1	1474.1	470.2	11	1
Apis	1	1474.1	539.5	11	1
Apis	1	1474.1	54.5	11	1
Apis	1	1474.1	608.8	11	1
Apis	1	1474.1	678.1	11	1
Apis	1	1474.1	747.4	11	1
Apis	1	1474.1	816.6	11	1
Apis	1	1474.1	885.9	11	1
Apis	1	1474.1	955.2	11	1
Apis	1	1494.1	1059.1	11	1
Apis	1	1494.1	1128.4	11	1
Apis	1	1494.1	1197.7	11	1
Apis	1	1494.1	1267	11	1
Apis	1	1494.1	1336.3	11	1
Apis	1	1494.1	1405.5	11	1
Apis	1	1494.1	1474.8	11	1
Apis	1	1494.1	1544.1	11	1
Apis	1	1494.1	158.5	11	1
Apis	1	1494.1	1613.4	11	1
Apis	1	1494.1	1682.7	11	0
Apis	1	1494.1	1752	11	1
Apis	1	1494.1	1821.2	11	1
Apis	1	1494.1	1890.5	11	0
Apis	1	1494.1	19.9	11	1
Apis	1	1494.1	1959.8	11	0
Apis	1	1494.1	2029.1	11	0
Apis	1	1494.1	2098.4	11	0
Apis	1	1494.1	2167.7	11	0
Apis	1	1494.1	2236.9	11	0
Apis	1	1494.1	227.8	11	1
Apis	1	1494.1	2306.2	11	0
Apis	1	1494.1	2375.5	11	0
Apis	1	1494.1	2444.8	11	0
Apis	1	1494.1	2514.1	11	0
Apis	1	1494.1	2583.3	11	1
Apis	1	1494.1	2652.6	11	1
Apis	1	1494.1	2721.9	11	1
Apis	1	1494.1	2791.2	11	1
Apis	1	1494.1	2860.5	11	0
Apis	1	1494.1	2929.8	11	0
Apis	1	1494.1	297	11	1
Apis	1	1494.1	2999	11	1
Apis	1	1494.1	3068.3	11	1
Apis	1	1494.1	3137.6	11	1
Apis	1	1494.1	3206.9	11	1
Apis	1	1494.1	3276.2	11	1
Apis	1	1494.1	3345.4	11	1
Apis	1	1494.1	3414.7	11	1
Apis	1	1494.1	3484	11	1
Apis	1	1494.1	3553.3	11	1
Apis	1	1494.1	3622.6	11	1
Apis	1	1494.1	366.3	11	1
Apis	1	1494.1	3691.8	11	1
Apis	1	1494.1	3761.1	11	1
Apis	1	1494.1	3830.4	11	1
Apis	1	1494.1	3899.7	11	1
Apis	1	1494.1	3969	11	1
Apis	1	1494.1	4038.3	11	1
Apis	1	1494.1	4107.5	11	0
Apis	1	1494.1	4176.8	11	0
Apis	1	1494.1	4246.1	11	1
Apis	1	1494.1	4315.4	11	1
Apis	1	1494.1	435.6	11	1
Apis	1	1494.1	504.9	11	1
Apis	1	1494.1	574.2	11	1
Apis	1	1494.1	643.4	11	1
Apis	1	1494.1	712.7	11	1
Apis	1	1494.1	782	11	1
Apis	1	1494.1	851.3	11	1
Apis	1	1494.1	89.2	11	1
Apis	1	1494.1	920.6	11	1
Apis	1	1494.1	989.9	11	1
Apis	1	1514.1	1024.5	11	1
Apis	1	1514.1	1093.8	11	1
Apis	1	1514.1	1163.1	11	1
Apis	1	1514.1	123.8	11	1
Apis	1	1514.1	1232.3	11	1
Apis	1	1514.1	1301.6	11	1
Apis	1	1514.1	1370.9	11	1
Apis	1	1514.1	1440.2	11	1
Apis	1	1514.1	1509.5	11	1
Apis	1	1514.1	1578.8	11	1
Apis	1	1514.1	1648	11	0
Apis	1	1514.1	1717.3	11	1
Apis	1	1514.1	1786.6	11	1
Apis	1	1514.1	1855.9	11	1
Apis	1	1514.1	1925.2	11	1
Apis	1	1514.1	193.1	11	1
Apis	1	1514.1	1994.4	11	0
Apis	1	1514.1	2063.7	11	0
Apis	1	1514.1	2133	11	0
Apis	1	1514.1	2202.3	11	0
Apis	1	1514.1	2271.6	11	0
Apis	1	1514.1	2340.8	11	0
Apis	1	1514.1	2410.1	11	0
Apis	1	1514.1	2479.4	11	0
Apis	1	1514.1	2548.7	11	0
Apis	1	1514.1	2618	11	1
Apis	1	1514.1	262.4	11	1
Apis	1	1514.1	2687.3	11	1
Apis	1	1514.1	2756.5	11	1
Apis	1	1514.1	2825.8	11	1
Apis	1	1514.1	2895.1	11	0
Apis	1	1514.1	2964.4	11	0
Apis	1	1514.1	3033.7	11	0
Apis	1	1514.1	3102.9	11	1
Apis	1	1514.1	3172.2	11	1
Apis	1	1514.1	3241.5	11	1
Apis	1	1514.1	331.7	11	1
Apis	1	1514.1	3310.8	11	1
Apis	1	1514.1	3380.1	11	1
Apis	1	1514.1	3449.4	11	1
Apis	1	1514.1	3518.7	11	1
Apis	1	1514.1	3587.9	11	1
Apis	1	1514.1	3657.2	11	1
Apis	1	1514.1	3726.5	11	1
Apis	1	1514.1	3795.8	11	1
Apis	1	1514.1	3865.1	11	0
Apis	1	1514.1	3934.3	11	1
Apis	1	1514.1	400.9	11	1
Apis	1	1514.1	4003.6	11	1
Apis	1	1514.1	4072.9	11	1
Apis	1	1514.1	4142.2	11	0
Apis	1	1514.1	4211.5	11	1
Apis	1	1514.1	4280.8	11	0
Apis	1	1514.1	4350	11	1
Apis	1	1514.1	470.2	11	1
Apis	1	1514.1	539.5	11	1
Apis	1	1514.1	54.5	11	1
Apis	1	1514.1	608.8	11	1
Apis	1	1514.1	678.1	11	1
Apis	1	1514.1	747.4	11	1
Apis	1	1514.1	816.6	11	1
Apis	1	1514.1	885.9	11	1
Apis	1	1514.1	955.2	11	1
Apis	1	1534.1	1059.1	11	1
Apis	1	1534.1	1128.4	11	1
Apis	1	1534.1	1197.7	11	1
Apis	1	1534.1	1267	11	1
Apis	1	1534.1	1336.3	11	1
Apis	1	1534.1	1405.5	11	1
Apis	1	1534.1	1474.8	11	1
Apis	1	1534.1	1544.1	11	1
Apis	1	1534.1	158.5	11	1
Apis	1	1534.1	1613.4	11	0
Apis	1	1534.1	1682.7	11	1
Apis	1	1534.1	1752	11	1
Apis	1	1534.1	1821.2	11	0
Apis	1	1534.1	1890.5	11	0
Apis	1	1534.1	19.9	11	1
Apis	1	1534.1	1959.8	11	0
Apis	1	1534.1	2029.1	11	0
Apis	1	1534.1	2098.4	11	0
Apis	1	1534.1	2167.7	11	0
Apis	1	1534.1	2236.9	11	0
Apis	1	1534.1	227.8	11	1
Apis	1	1534.1	2306.2	11	0
Apis	1	1534.1	2375.5	11	0
Apis	1	1534.1	2444.8	11	0
Apis	1	1534.1	2514.1	11	0
Apis	1	1534.1	2583.3	11	0
Apis	1	1534.1	2652.6	11	0
Apis	1	1534.1	2721.9	11	1
Apis	1	1534.1	2791.2	11	1
Apis	1	1534.1	2860.5	11	1
Apis	1	1534.1	2929.8	11	0
Apis	1	1534.1	297	11	1
Apis	1	1534.1	2999	11	1
Apis	1	1534.1	3068.3	11	1
Apis	1	1534.1	3137.6	11	1
Apis	1	1534.1	3206.9	11	1
Apis	1	1534.1	3276.2	11	1
Apis	1	1534.1	3345.4	11	1
Apis	1	1534.1	3414.7	11	1
Apis	1	1534.1	3484	11	1
Apis	1	1534.1	3553.3	11	1
Apis	1	1534.1	3622.6	11	1
Apis	1	1534.1	366.3	11	1
Apis	1	1534.1	3691.8	11	1
Apis	1	1534.1	3761.1	11	1
Apis	1	1534.1	3830.4	11	1
Apis	1	1534.1	3899.7	11	1
Apis	1	1534.1	3969	11	1
Apis	1	1534.1	4038.3	11	1
Apis	1	1534.1	4107.5	11	1
Apis	1	1534.1	4176.8	11	1
Apis	1	1534.1	4246.1	11	0
Apis	1	1534.1	4315.4	11	1
Apis	1	1534.1	435.6	11	1
Apis	1	1534.1	504.9	11	1
Apis	1	1534.1	574.2	11	1
Apis	1	1534.1	643.4	11	1
Apis	1	1534.1	712.7	11	1
Apis	1	1534.1	782	11	1
Apis	1	1534.1	851.3	11	1
Apis	1	1534.1	89.2	11	1
Apis	1	1534.1	920.6	11	1
Apis	1	1534.1	989.9	11	0
Apis	1	154.1	1093.8	11	1
Apis	1	154.1	1163.1	11	1
Apis	1	154.1	123.8	11	0
Apis	1	154.1	1232.3	11	1
Apis	1	154.1	1509.5	11	1
Apis	1	154.1	1578.8	11	1
Apis	1	154.1	1648	11	1
Apis	1	154.1	1717.3	11	1
Apis	1	154.1	1786.6	11	1
Apis	1	154.1	1855.9	11	1
Apis	1	154.1	1925.2	11	1
Apis	1	154.1	193.1	11	0
Apis	1	154.1	1994.4	11	1
Apis	1	154.1	2063.7	11	1
Apis	1	154.1	2133	11	1
Apis	1	154.1	2202.3	11	1
Apis	1	154.1	2271.6	11	1
Apis	1	154.1	2340.8	11	1
Apis	1	154.1	2410.1	11	1
Apis	1	154.1	2479.4	11	0
Apis	1	154.1	2548.7	11	0
Apis	1	154.1	2618	11	0
Apis	1	154.1	262.4	11	0
Apis	1	154.1	2756.5	11	1
Apis	1	154.1	2825.8	11	0
Apis	1	154.1	2895.1	11	0
Apis	1	154.1	2964.4	11	0
Apis	1	154.1	3033.7	11	0
Apis	1	154.1	3102.9	11	1
Apis	1	154.1	3172.2	11	0
Apis	1	154.1	331.7	11	0
Apis	1	154.1	3310.8	11	0
Apis	1	154.1	3380.1	11	0
Apis	1	154.1	3449.4	11	1
Apis	1	154.1	3518.7	11	1
Apis	1	154.1	3726.5	11	1
Apis	1	154.1	3795.8	11	0
Apis	1	154.1	3865.1	11	0
Apis	1	154.1	3934.3	11	0
Apis	1	154.1	400.9	11	0
Apis	1	154.1	4003.6	11	0
Apis	1	154.1	4072.9	11	0
Apis	1	154.1	4142.2	11	0
Apis	1	154.1	4211.5	11	0
Apis	1	154.1	4280.8	11	0
Apis	1	154.1	4350	11	0
Apis	1	154.1	470.2	11	0
Apis	1	154.1	54.5	11	0
Apis	1	154.1	608.8	11	1
Apis	1	154.1	678.1	11	0
Apis	1	154.1	747.4	11	0
Apis	1	154.1	816.6	11	0
Apis	1	154.1	885.9	11	0
Apis	1	1554.1	1024.5	11	0
Apis	1	1554.1	1093.8	11	1
Apis	1	1554.1	1163.1	11	1
Apis	1	1554.1	123.8	11	1
Apis	1	1554.1	1232.3	11	1
Apis	1	1554.1	1301.6	11	1
Apis	1	1554.1	1370.9	11	1
Apis	1	1554.1	1440.2	11	1
Apis	1	1554.1	1509.5	11	1
Apis	1	1554.1	1578.8	11	1
Apis	1	1554.1	1648	11	1
Apis	1	1554.1	1717.3	11	1
Apis	1	1554.1	1786.6	11	0
Apis	1	1554.1	1855.9	11	1
Apis	1	1554.1	1925.2	11	0
Apis	1	1554.1	193.1	11	1
Apis	1	1554.1	1994.4	11	0
Apis	1	1554.1	2063.7	11	0
Apis	1	1554.1	2133	11	0
Apis	1	1554.1	2202.3	11	0
Apis	1	1554.1	2271.6	11	0
Apis	1	1554.1	2340.8	11	0
Apis	1	1554.1	2410.1	11	0
Apis	1	1554.1	2479.4	11	0
Apis	1	1554.1	2548.7	11	0
Apis	1	1554.1	2618	11	0
Apis	1	1554.1	262.4	11	1
Apis	1	1554.1	2687.3	11	1
Apis	1	1554.1	2756.5	11	1
Apis	1	1554.1	2825.8	11	1
Apis	1	1554.1	2895.1	11	0
Apis	1	1554.1	2964.4	11	0
Apis	1	1554.1	3033.7	11	1
Apis	1	1554.1	3102.9	11	1
Apis	1	1554.1	3172.2	11	1
Apis	1	1554.1	3241.5	11	1
Apis	1	1554.1	331.7	11	1
Apis	1	1554.1	3310.8	11	1
Apis	1	1554.1	3380.1	11	1
Apis	1	1554.1	3449.4	11	1
Apis	1	1554.1	3518.7	11	1
Apis	1	1554.1	3587.9	11	1
Apis	1	1554.1	3657.2	11	0
Apis	1	1554.1	3726.5	11	1
Apis	1	1554.1	3795.8	11	1
Apis	1	1554.1	3865.1	11	1
Apis	1	1554.1	3934.3	11	1
Apis	1	1554.1	400.9	11	1
Apis	1	1554.1	4003.6	11	1
Apis	1	1554.1	4072.9	11	0
Apis	1	1554.1	4142.2	11	0
Apis	1	1554.1	4211.5	11	0
Apis	1	1554.1	4280.8	11	0
Apis	1	1554.1	4350	11	1
Apis	1	1554.1	470.2	11	1
Apis	1	1554.1	539.5	11	1
Apis	1	1554.1	54.5	11	1
Apis	1	1554.1	608.8	11	1
Apis	1	1554.1	678.1	11	1
Apis	1	1554.1	747.4	11	1
Apis	1	1554.1	816.6	11	1
Apis	1	1554.1	885.9	11	0
Apis	1	1554.1	955.2	11	1
Apis	1	1574.1	1059.1	11	0
Apis	1	1574.1	1128.4	11	1
Apis	1	1574.1	1197.7	11	1
Apis	1	1574.1	1267	11	1
Apis	1	1574.1	1336.3	11	1
Apis	1	1574.1	1405.5	11	1
Apis	1	1574.1	1474.8	11	1
Apis	1	1574.1	1544.1	11	1
Apis	1	1574.1	158.5	11	1
Apis	1	1574.1	1613.4	11	0
Apis	1	1574.1	1682.7	11	1
Apis	1	1574.1	1752	11	1
Apis	1	1574.1	1821.2	11	0
Apis	1	1574.1	1890.5	11	1
Apis	1	1574.1	19.9	11	1
Apis	1	1574.1	1959.8	11	0
Apis	1	1574.1	2029.1	11	0
Apis	1	1574.1	2098.4	11	0
Apis	1	1574.1	2167.7	11	0
Apis	1	1574.1	2236.9	11	0
Apis	1	1574.1	227.8	11	1
Apis	1	1574.1	2306.2	11	0
Apis	1	1574.1	2375.5	11	0
Apis	1	1574.1	2444.8	11	0
Apis	1	1574.1	2514.1	11	0
Apis	1	1574.1	2583.3	11	0
Apis	1	1574.1	2652.6	11	1
Apis	1	1574.1	2721.9	11	1
Apis	1	1574.1	2791.2	11	1
Apis	1	1574.1	2860.5	11	1
Apis	1	1574.1	2929.8	11	0
Apis	1	1574.1	297	11	1
Apis	1	1574.1	2999	11	0
Apis	1	1574.1	3068.3	11	1
Apis	1	1574.1	3137.6	11	1
Apis	1	1574.1	3206.9	11	1
Apis	1	1574.1	3276.2	11	1
Apis	1	1574.1	3345.4	11	1
Apis	1	1574.1	3414.7	11	1
Apis	1	1574.1	3484	11	1
Apis	1	1574.1	3553.3	11	1
Apis	1	1574.1	3622.6	11	1
Apis	1	1574.1	366.3	11	1
Apis	1	1574.1	3691.8	11	1
Apis	1	1574.1	3761.1	11	1
Apis	1	1574.1	3830.4	11	1
Apis	1	1574.1	3899.7	11	1
Apis	1	1574.1	3969	11	1
Apis	1	1574.1	4038.3	11	1
Apis	1	1574.1	4107.5	11	1
Apis	1	1574.1	4176.8	11	1
Apis	1	1574.1	4246.1	11	1
Apis	1	1574.1	4315.4	11	0
Apis	1	1574.1	435.6	11	1
Apis	1	1574.1	504.9	11	1
Apis	1	1574.1	574.2	11	1
Apis	1	1574.1	643.4	11	1
Apis	1	1574.1	712.7	11	1
Apis	1	1574.1	782	11	1
Apis	1	1574.1	851.3	11	1
Apis	1	1574.1	89.2	11	1
Apis	1	1574.1	920.6	11	1
Apis	1	1574.1	989.9	11	0
Apis	1	1594.1	1024.5	11	1
Apis	1	1594.1	1093.8	11	1
Apis	1	1594.1	1163.1	11	1
Apis	1	1594.1	123.8	11	1
Apis	1	1594.1	1232.3	11	1
Apis	1	1594.1	1301.6	11	1
Apis	1	1594.1	1370.9	11	1
Apis	1	1594.1	1440.2	11	1
Apis	1	1594.1	1509.5	11	1
Apis	1	1594.1	1578.8	11	1
Apis	1	1594.1	1648	11	0
Apis	1	1594.1	1717.3	11	1
Apis	1	1594.1	1786.6	11	1
Apis	1	1594.1	1855.9	11	0
Apis	1	1594.1	1925.2	11	1
Apis	1	1594.1	193.1	11	1
Apis	1	1594.1	1994.4	11	0
Apis	1	1594.1	2063.7	11	0
Apis	1	1594.1	2133	11	0
Apis	1	1594.1	2202.3	11	0
Apis	1	1594.1	2271.6	11	0
Apis	1	1594.1	2340.8	11	0
Apis	1	1594.1	2410.1	11	0
Apis	1	1594.1	2479.4	11	0
Apis	1	1594.1	2548.7	11	0
Apis	1	1594.1	2618	11	0
Apis	1	1594.1	262.4	11	1
[truncated: 611,101 more rows]
