# Supplementary material for: Two simple movement mechanisms for spatial division of labour in social insects
Source: Nat Commun. 2022 Nov 15;13:6985. doi: 10.1038/s41467-022-34706-7 (PMC9666475; doi:10.1038/s41467-022-34706-7)
Supplement: Supplementary file 5 — Source Data [file 41467_2022_34706_MOESM5_ESM.zip › source_data/Figure_3/Worker_specialisation.csv]

SPECIES	COLONY	Ant	Specialist
Apis	1	0	1
Apis	1	1	1
Apis	1	100	1
Apis	1	1001	1
Apis	1	1002	1
Apis	1	1003	0
Apis	1	1004	0
Apis	1	1005	0
Apis	1	1006	0
Apis	1	1007	1
Apis	1	1008	1
Apis	1	1010	1
Apis	1	1011	1
Apis	1	1012	0
Apis	1	1013	0
Apis	1	1014	0
Apis	1	1015	0
Apis	1	1016	1
Apis	1	1017	1
Apis	1	1018	1
Apis	1	102	1
Apis	1	1021	1
Apis	1	1023	0
Apis	1	103	1
Apis	1	104	0
Apis	1	105	1
Apis	1	106	1
Apis	1	107	1
Apis	1	108	0
Apis	1	109	1
Apis	1	11	1
Apis	1	110	0
Apis	1	111	1
Apis	1	112	1
Apis	1	113	1
Apis	1	114	1
Apis	1	115	1
Apis	1	116	0
Apis	1	119	1
Apis	1	12	1
Apis	1	120	1
Apis	1	122	0
Apis	1	125	0
Apis	1	126	1
Apis	1	127	0
Apis	1	128	0
Apis	1	129	1
Apis	1	13	1
Apis	1	130	0
Apis	1	132	0
Apis	1	138	1
Apis	1	139	0
Apis	1	14	1
Apis	1	140	1
Apis	1	141	0
Apis	1	143	0
Apis	1	144	1
Apis	1	146	1
Apis	1	147	1
Apis	1	148	0
Apis	1	149	0
Apis	1	15	1
Apis	1	150	1
Apis	1	151	1
Apis	1	152	1
Apis	1	153	1
Apis	1	154	1
Apis	1	155	1
Apis	1	156	0
Apis	1	157	1
Apis	1	158	0
Apis	1	16	0
Apis	1	160	1
Apis	1	163	1
Apis	1	164	1
Apis	1	165	1
Apis	1	167	0
Apis	1	170	1
Apis	1	176	0
Apis	1	177	1
Apis	1	178	1
Apis	1	18	0
Apis	1	180	0
Apis	1	184	1
Apis	1	185	1
Apis	1	186	0
Apis	1	189	1
Apis	1	19	1
Apis	1	191	1
Apis	1	192	1
Apis	1	193	1
Apis	1	194	1
Apis	1	195	0
Apis	1	196	0
Apis	1	197	1
Apis	1	198	1
Apis	1	199	1
Apis	1	20	1
Apis	1	200	0
Apis	1	201	0
Apis	1	202	0
Apis	1	203	0
Apis	1	205	0
Apis	1	206	1
Apis	1	207	0
Apis	1	209	1
Apis	1	210	1
Apis	1	211	0
Apis	1	212	1
Apis	1	213	0
Apis	1	214	0
Apis	1	215	0
Apis	1	216	1
Apis	1	219	1
Apis	1	220	0
Apis	1	221	0
Apis	1	222	0
Apis	1	224	0
Apis	1	226	0
Apis	1	228	0
Apis	1	23	0
Apis	1	231	0
Apis	1	232	0
Apis	1	233	0
Apis	1	234	1
Apis	1	235	0
Apis	1	236	0
Apis	1	237	1
Apis	1	238	0
Apis	1	24	1
Apis	1	240	0
Apis	1	241	0
Apis	1	244	1
Apis	1	245	1
Apis	1	248	0
Apis	1	249	0
Apis	1	25	1
Apis	1	250	1
Apis	1	251	0
Apis	1	252	1
Apis	1	253	1
Apis	1	254	0
Apis	1	255	0
Apis	1	257	0
Apis	1	258	0
Apis	1	259	0
Apis	1	26	1
Apis	1	260	1
Apis	1	261	0
Apis	1	262	1
Apis	1	266	1
Apis	1	267	0
Apis	1	268	0
Apis	1	269	0
Apis	1	27	0
Apis	1	274	0
Apis	1	276	0
Apis	1	278	0
Apis	1	28	0
Apis	1	283	0
Apis	1	286	1
Apis	1	287	0
Apis	1	289	1
Apis	1	291	1
Apis	1	292	0
Apis	1	294	0
Apis	1	295	1
Apis	1	296	1
Apis	1	3	1
Apis	1	30	1
Apis	1	301	0
Apis	1	302	1
Apis	1	304	0
Apis	1	305	1
Apis	1	306	0
Apis	1	307	0
Apis	1	309	0
Apis	1	310	1
Apis	1	311	0
Apis	1	312	1
Apis	1	313	0
Apis	1	314	1
Apis	1	315	1
Apis	1	316	1
Apis	1	318	0
Apis	1	319	1
Apis	1	321	1
Apis	1	322	1
Apis	1	323	1
Apis	1	324	1
Apis	1	325	1
Apis	1	326	1
Apis	1	327	1
Apis	1	328	1
Apis	1	33	0
Apis	1	330	1
Apis	1	331	1
Apis	1	332	1
Apis	1	334	1
Apis	1	335	1
Apis	1	336	1
Apis	1	337	1
Apis	1	338	1
Apis	1	34	1
Apis	1	341	1
Apis	1	342	1
Apis	1	346	0
Apis	1	347	1
Apis	1	351	0
Apis	1	353	1
Apis	1	354	1
Apis	1	356	1
Apis	1	358	0
Apis	1	359	0
Apis	1	36	0
Apis	1	360	0
Apis	1	361	1
Apis	1	363	0
Apis	1	364	1
Apis	1	366	1
Apis	1	367	0
Apis	1	368	1
Apis	1	369	1
Apis	1	370	1
Apis	1	371	0
Apis	1	372	0
Apis	1	374	1
Apis	1	375	1
Apis	1	376	1
Apis	1	378	1
Apis	1	379	0
Apis	1	38	1
Apis	1	380	1
Apis	1	381	1
Apis	1	382	0
Apis	1	383	1
Apis	1	385	0
Apis	1	386	0
Apis	1	389	0
Apis	1	392	1
Apis	1	393	1
Apis	1	394	0
Apis	1	396	1
Apis	1	397	1
Apis	1	398	0
Apis	1	399	0
Apis	1	4	1
Apis	1	402	0
Apis	1	404	0
Apis	1	406	0
Apis	1	408	0
Apis	1	411	1
Apis	1	412	0
Apis	1	415	1
Apis	1	420	1
Apis	1	422	1
Apis	1	424	0
Apis	1	425	1
Apis	1	427	1
Apis	1	428	0
Apis	1	429	1
Apis	1	430	0
Apis	1	431	1
Apis	1	432	1
Apis	1	436	1
Apis	1	437	1
Apis	1	439	1
Apis	1	440	0
Apis	1	441	1
Apis	1	442	1
Apis	1	446	1
Apis	1	447	1
Apis	1	448	1
Apis	1	449	1
Apis	1	45	0
Apis	1	450	1
Apis	1	451	1
Apis	1	453	1
Apis	1	454	1
Apis	1	455	1
Apis	1	456	1
Apis	1	457	1
Apis	1	458	1
Apis	1	46	1
Apis	1	461	1
Apis	1	462	0
Apis	1	463	1
Apis	1	469	0
Apis	1	47	1
Apis	1	470	0
Apis	1	472	1
Apis	1	473	1
Apis	1	474	1
Apis	1	475	0
Apis	1	476	0
Apis	1	478	0
Apis	1	479	1
Apis	1	480	0
Apis	1	481	1
Apis	1	482	1
Apis	1	483	0
Apis	1	484	1
Apis	1	485	0
Apis	1	487	1
Apis	1	488	1
Apis	1	489	1
Apis	1	49	0
Apis	1	490	0
Apis	1	491	0
Apis	1	492	0
Apis	1	493	1
Apis	1	494	1
Apis	1	495	0
Apis	1	496	0
Apis	1	497	1
Apis	1	498	0
Apis	1	499	1
Apis	1	50	0
Apis	1	501	1
Apis	1	502	0
Apis	1	503	0
Apis	1	504	1
Apis	1	505	1
Apis	1	506	1
Apis	1	508	1
Apis	1	510	0
Apis	1	514	0
Apis	1	515	0
Apis	1	516	0
Apis	1	517	1
Apis	1	518	1
Apis	1	519	0
Apis	1	520	0
Apis	1	522	0
Apis	1	523	0
Apis	1	524	1
Apis	1	525	0
Apis	1	526	0
Apis	1	528	0
Apis	1	529	0
Apis	1	530	1
Apis	1	532	0
Apis	1	534	0
Apis	1	535	1
Apis	1	536	0
Apis	1	54	1
Apis	1	540	1
Apis	1	541	0
Apis	1	543	0
Apis	1	545	1
Apis	1	546	0
Apis	1	547	0
Apis	1	548	1
Apis	1	55	0
Apis	1	551	0
Apis	1	552	0
Apis	1	554	0
Apis	1	555	1
Apis	1	556	1
Apis	1	557	1
Apis	1	558	1
Apis	1	559	1
Apis	1	56	1
Apis	1	561	1
Apis	1	562	1
Apis	1	563	1
Apis	1	564	1
Apis	1	565	0
Apis	1	566	1
Apis	1	567	1
Apis	1	568	1
Apis	1	570	0
Apis	1	574	0
Apis	1	576	1
Apis	1	577	0
Apis	1	579	0
Apis	1	58	0
Apis	1	580	1
Apis	1	581	0
Apis	1	582	1
Apis	1	583	0
Apis	1	584	1
Apis	1	585	0
Apis	1	586	1
Apis	1	588	0
Apis	1	589	1
Apis	1	59	1
Apis	1	590	0
Apis	1	591	0
Apis	1	593	1
Apis	1	594	0
Apis	1	595	0
Apis	1	596	0
Apis	1	597	1
Apis	1	598	1
Apis	1	599	1
Apis	1	6	0
Apis	1	60	1
Apis	1	600	1
Apis	1	601	1
Apis	1	602	1
Apis	1	603	1
Apis	1	604	0
Apis	1	605	1
Apis	1	606	1
Apis	1	607	1
Apis	1	608	0
Apis	1	609	0
Apis	1	61	1
Apis	1	610	1
Apis	1	611	1
Apis	1	612	1
Apis	1	614	0
Apis	1	616	0
Apis	1	617	1
Apis	1	618	1
Apis	1	619	0
Apis	1	62	0
Apis	1	620	1
Apis	1	621	0
Apis	1	622	0
Apis	1	623	1
Apis	1	624	1
Apis	1	625	0
Apis	1	626	0
Apis	1	627	0
Apis	1	628	1
Apis	1	629	0
Apis	1	63	0
Apis	1	630	1
Apis	1	631	0
Apis	1	632	0
Apis	1	637	0
Apis	1	638	0
Apis	1	639	0
Apis	1	64	1
Apis	1	640	1
Apis	1	641	0
Apis	1	642	1
Apis	1	645	0
Apis	1	646	1
Apis	1	65	0
Apis	1	650	1
Apis	1	652	0
Apis	1	654	1
Apis	1	656	1
Apis	1	657	0
Apis	1	66	1
Apis	1	662	0
Apis	1	665	0
Apis	1	667	1
Apis	1	668	1
Apis	1	669	1
Apis	1	67	1
Apis	1	670	0
Apis	1	673	1
Apis	1	674	0
Apis	1	675	0
Apis	1	677	0
Apis	1	68	1
Apis	1	681	1
Apis	1	683	1
Apis	1	685	1
Apis	1	688	1
Apis	1	69	0
Apis	1	690	0
Apis	1	691	0
Apis	1	693	1
Apis	1	694	0
Apis	1	696	1
Apis	1	698	1
Apis	1	699	0
Apis	1	7	0
Apis	1	70	1
Apis	1	700	1
Apis	1	702	1
Apis	1	703	1
Apis	1	704	1
Apis	1	705	1
Apis	1	706	0
Apis	1	707	1
Apis	1	708	1
Apis	1	709	1
Apis	1	71	0
Apis	1	711	1
Apis	1	712	1
Apis	1	713	1
Apis	1	714	1
Apis	1	715	1
Apis	1	716	0
Apis	1	717	1
Apis	1	719	1
Apis	1	72	1
Apis	1	722	0
Apis	1	724	1
Apis	1	725	1
Apis	1	726	0
Apis	1	727	1
Apis	1	73	0
Apis	1	730	1
Apis	1	731	0
Apis	1	732	1
Apis	1	733	1
Apis	1	734	1
Apis	1	735	1
Apis	1	737	1
Apis	1	738	1
Apis	1	74	1
Apis	1	740	1
Apis	1	741	0
Apis	1	743	0
Apis	1	744	0
Apis	1	745	0
Apis	1	746	1
Apis	1	748	1
Apis	1	749	1
Apis	1	75	1
Apis	1	750	1
Apis	1	751	0
Apis	1	752	1
Apis	1	753	1
Apis	1	754	1
Apis	1	755	1
Apis	1	756	1
Apis	1	757	1
Apis	1	758	0
Apis	1	759	1
Apis	1	76	1
Apis	1	760	1
Apis	1	761	1
Apis	1	762	0
Apis	1	763	1
Apis	1	764	1
Apis	1	765	1
Apis	1	766	1
Apis	1	767	1
Apis	1	768	1
Apis	1	769	1
Apis	1	77	1
Apis	1	770	1
Apis	1	771	0
Apis	1	772	1
Apis	1	774	1
Apis	1	776	0
Apis	1	778	0
Apis	1	78	0
Apis	1	780	0
Apis	1	781	1
Apis	1	782	1
Apis	1	783	0
Apis	1	784	0
Apis	1	785	0
Apis	1	788	0
Apis	1	79	1
Apis	1	792	0
Apis	1	794	1
Apis	1	795	0
Apis	1	797	0
Apis	1	798	1
Apis	1	800	0
Apis	1	802	0
Apis	1	803	1
Apis	1	805	1
Apis	1	806	1
Apis	1	808	1
Apis	1	81	1
Apis	1	810	0
Apis	1	812	1
Apis	1	815	0
Apis	1	816	1
Apis	1	817	1
Apis	1	818	1
Apis	1	819	1
Apis	1	820	0
Apis	1	821	1
Apis	1	823	1
Apis	1	824	0
Apis	1	825	0
Apis	1	826	1
Apis	1	827	1
Apis	1	829	1
Apis	1	83	1
Apis	1	830	1
Apis	1	831	1
Apis	1	832	0
Apis	1	833	0
Apis	1	834	1
Apis	1	835	1
Apis	1	836	1
Apis	1	837	1
Apis	1	838	1
Apis	1	839	1
Apis	1	84	0
Apis	1	840	1
Apis	1	841	1
Apis	1	842	1
Apis	1	846	1
Apis	1	847	1
Apis	1	848	1
Apis	1	85	1
Apis	1	850	0
Apis	1	851	1
Apis	1	852	1
Apis	1	853	1
Apis	1	854	0
Apis	1	856	0
Apis	1	858	0
Apis	1	859	0
Apis	1	860	1
Apis	1	861	1
Apis	1	862	1
Apis	1	863	0
Apis	1	864	0
Apis	1	866	1
Apis	1	867	1
Apis	1	868	1
Apis	1	869	1
Apis	1	87	0
Apis	1	870	1
Apis	1	871	1
Apis	1	872	1
Apis	1	873	1
Apis	1	874	1
Apis	1	877	1
Apis	1	878	0
Apis	1	879	1
Apis	1	880	0
Apis	1	881	1
Apis	1	883	0
Apis	1	884	1
Apis	1	885	1
Apis	1	886	1
Apis	1	887	0
Apis	1	888	1
Apis	1	889	1
Apis	1	89	0
Apis	1	890	1
Apis	1	891	1
Apis	1	892	1
Apis	1	893	1
Apis	1	894	1
Apis	1	895	0
Apis	1	896	0
Apis	1	898	1
Apis	1	9	0
Apis	1	901	1
Apis	1	903	1
Apis	1	904	1
Apis	1	906	1
Apis	1	907	0
Apis	1	91	1
Apis	1	911	1
Apis	1	912	0
Apis	1	913	0
Apis	1	914	1
Apis	1	916	1
Apis	1	917	1
Apis	1	919	0
Apis	1	92	0
Apis	1	920	1
Apis	1	922	1
Apis	1	927	1
Apis	1	928	1
Apis	1	929	1
Apis	1	930	1
Apis	1	931	1
Apis	1	933	0
Apis	1	934	0
Apis	1	935	0
Apis	1	936	1
Apis	1	937	0
Apis	1	939	0
Apis	1	94	0
Apis	1	940	0
Apis	1	942	0
Apis	1	944	1
Apis	1	945	1
Apis	1	946	1
Apis	1	947	1
Apis	1	949	1
Apis	1	950	1
Apis	1	951	1
Apis	1	952	1
Apis	1	953	1
Apis	1	954	1
Apis	1	955	1
Apis	1	956	1
Apis	1	957	0
Apis	1	958	0
Apis	1	96	1
Apis	1	960	1
Apis	1	962	0
Apis	1	963	0
Apis	1	964	0
Apis	1	97	0
Apis	1	972	0
Apis	1	973	0
Apis	1	974	0
Apis	1	976	1
Apis	1	977	0
Apis	1	978	1
Apis	1	979	0
Apis	1	98	1
Apis	1	980	0
Apis	1	981	1
Apis	1	982	0
Apis	1	983	0
Apis	1	984	0
Apis	1	985	0
Apis	1	986	1
Apis	1	987	1
Apis	1	988	1
Apis	1	990	1
Apis	1	991	1
Apis	1	995	1
Apis	1	996	1
Apis	1	998	1
Apis	12	0	1
Apis	12	10	0
Apis	12	100	0
Apis	12	1001	0
Apis	12	1006	0
Apis	12	1008	0
Apis	12	101	1
Apis	12	1010	0
Apis	12	1013	0
Apis	12	1016	0
Apis	12	1018	0
Apis	12	102	1
Apis	12	1023	0
Apis	12	1024	0
Apis	12	1027	0
Apis	12	103	1
Apis	12	1030	1
Apis	12	1031	1
Apis	12	1032	0
Apis	12	1033	1
Apis	12	1034	0
Apis	12	1035	1
Apis	12	1036	0
Apis	12	1038	1
Apis	12	1039	1
Apis	12	104	1
Apis	12	1040	1
Apis	12	1042	0
Apis	12	1043	1
Apis	12	1044	1
Apis	12	1045	1
Apis	12	1046	1
Apis	12	1047	1
Apis	12	1048	1
Apis	12	1049	1
Apis	12	105	1
Apis	12	1050	1
Apis	12	1051	1
Apis	12	106	1
Apis	12	1070	0
Apis	12	1072	0
Apis	12	1074	0
Apis	12	1075	0
Apis	12	1076	0
Apis	12	1079	0
Apis	12	1082	0
Apis	12	1093	0
Apis	12	1097	0
Apis	12	1099	0
Apis	12	110	0
Apis	12	1101	1
Apis	12	1102	1
Apis	12	1104	1
Apis	12	1105	1
Apis	12	1106	1
Apis	12	1108	1
Apis	12	1109	1
Apis	12	1110	1
Apis	12	1111	1
Apis	12	1112	1
Apis	12	1113	1
Apis	12	1114	1
Apis	12	1134	0
Apis	12	1135	0
Apis	12	1141	0
Apis	12	1144	0
Apis	12	1150	0
Apis	12	1151	1
Apis	12	1153	0
Apis	12	1159	0
Apis	12	1160	0
Apis	12	1161	0
Apis	12	1162	0
Apis	12	1163	0
Apis	12	1164	1
Apis	12	1165	1
Apis	12	1166	1
Apis	12	1167	1
Apis	12	1169	1
Apis	12	1171	1
Apis	12	1172	1
Apis	12	1173	1
Apis	12	1174	1
Apis	12	1175	1
Apis	12	1176	1
Apis	12	1177	1
Apis	12	1186	0
Apis	12	1195	0
Apis	12	1196	0
Apis	12	1200	0
Apis	12	1208	0
Apis	12	1213	0
Apis	12	1214	0
Apis	12	1216	0
Apis	12	1217	0
Apis	12	1219	1
Apis	12	1220	0
Apis	12	1221	1
Apis	12	1222	0
Apis	12	1224	0
Apis	12	1225	1
Apis	12	1226	0
Apis	12	1227	1
Apis	12	1228	1
Apis	12	1229	1
Apis	12	123	0
Apis	12	1230	1
Apis	12	1231	1
Apis	12	1232	1
Apis	12	1234	1
Apis	12	1235	1
Apis	12	1236	1
Apis	12	1237	1
Apis	12	1238	1
Apis	12	1239	1
Apis	12	1240	1
Apis	12	1242	0
Apis	12	125	0
Apis	12	1263	0
Apis	12	1267	0
Apis	12	1269	0
Apis	12	127	0
Apis	12	1272	0
Apis	12	1273	0
Apis	12	1276	0
Apis	12	1280	0
Apis	12	1281	0
Apis	12	1282	0
Apis	12	1283	0
Apis	12	1287	0
Apis	12	1290	1
Apis	12	1291	1
Apis	12	1292	1
Apis	12	1293	0
Apis	12	1294	1
Apis	12	1295	1
Apis	12	1296	1
Apis	12	1297	1
Apis	12	1298	1
Apis	12	1299	1
Apis	12	130	0
Apis	12	1300	1
Apis	12	1301	1
Apis	12	1302	1
Apis	12	1303	1
Apis	12	131	0
Apis	12	1320	0
Apis	12	1324	0
Apis	12	1342	0
Apis	12	1346	1
Apis	12	1347	0
Apis	12	1348	1
Apis	12	1349	1
Apis	12	135	0
Apis	12	1350	0
Apis	12	1351	0
Apis	12	1352	1
Apis	12	1353	1
Apis	12	1355	1
Apis	12	1356	1
Apis	12	1357	1
Apis	12	1358	0
Apis	12	1359	1
Apis	12	136	0
Apis	12	1360	1
Apis	12	1361	1
Apis	12	1362	1
Apis	12	1363	1
Apis	12	1364	1
Apis	12	1365	1
Apis	12	1366	1
Apis	12	1368	0
Apis	12	1375	0
Apis	12	1382	0
Apis	12	1383	0
Apis	12	1384	0
Apis	12	1388	0
Apis	12	1389	0
Apis	12	139	0
Apis	12	1391	0
Apis	12	1393	0
Apis	12	1396	1
Apis	12	1399	0
Apis	12	1400	0
Apis	12	1401	1
Apis	12	1409	1
Apis	12	141	0
Apis	12	1410	0
Apis	12	1411	1
Apis	12	1414	1
Apis	12	1415	1
Apis	12	1416	1
Apis	12	1417	1
Apis	12	1418	1
Apis	12	1419	1
Apis	12	1420	1
Apis	12	1421	1
Apis	12	1422	1
Apis	12	1423	1
Apis	12	1424	1
Apis	12	1425	1
Apis	12	1426	1
Apis	12	1427	1
Apis	12	1428	1
Apis	12	1429	1
Apis	12	1432	0
Apis	12	1442	0
Apis	12	1445	0
Apis	12	1447	0
Apis	12	1449	0
Apis	12	145	0
Apis	12	1458	0
Apis	12	1465	0
Apis	12	1469	0
Apis	12	1470	0
Apis	12	1471	1
Apis	12	1472	1
Apis	12	1473	0
Apis	12	1474	0
Apis	12	1475	0
Apis	12	1477	0
Apis	12	1478	0
Apis	12	1479	1
Apis	12	148	1
Apis	12	1480	1
Apis	12	1481	1
Apis	12	1482	1
Apis	12	1483	1
Apis	12	1485	1
Apis	12	1486	1
Apis	12	1487	1
Apis	12	1488	1
Apis	12	1489	1
Apis	12	1490	1
Apis	12	1491	1
Apis	12	1492	1
Apis	12	15	0
Apis	12	150	1
Apis	12	1500	0
Apis	12	1506	0
Apis	12	1511	0
Apis	12	1513	0
Apis	12	1514	0
Apis	12	1518	0
Apis	12	1520	0
Apis	12	1524	0
Apis	12	1525	0
Apis	12	1529	0
Apis	12	1531	0
Apis	12	1534	0
Apis	12	1536	0
Apis	12	1537	1
Apis	12	1538	1
Apis	12	1539	0
Apis	12	154	0
Apis	12	1540	1
Apis	12	1541	0
Apis	12	1542	0
Apis	12	1543	0
Apis	12	1544	1
Apis	12	1545	1
Apis	12	1546	1
Apis	12	1547	0
Apis	12	1549	1
Apis	12	1550	1
Apis	12	1551	1
Apis	12	1552	1
Apis	12	1553	1
Apis	12	1554	1
Apis	12	1555	1
Apis	12	1567	0
Apis	12	1568	0
Apis	12	1571	0
Apis	12	1572	0
Apis	12	1574	0
Apis	12	1576	0
Apis	12	1579	0
Apis	12	158	1
Apis	12	1581	0
Apis	12	1583	0
Apis	12	1586	0
Apis	12	159	1
Apis	12	1591	0
Apis	12	1594	0
Apis	12	1596	0
Apis	12	1600	0
Apis	12	1602	0
Apis	12	1605	1
Apis	12	1606	1
Apis	12	1607	1
Apis	12	1608	1
Apis	12	161	1
Apis	12	1610	1
Apis	12	1611	1
Apis	12	1612	1
Apis	12	1613	1
Apis	12	1614	1
Apis	12	1615	1
Apis	12	1616	1
Apis	12	1617	1
Apis	12	1618	1
Apis	12	162	1
Apis	12	1628	0
Apis	12	163	1
Apis	12	1638	0
Apis	12	164	1
Apis	12	1640	0
Apis	12	1641	0
Apis	12	1642	0
Apis	12	165	1
Apis	12	1651	0
Apis	12	1655	0
Apis	12	166	1
Apis	12	1660	1
Apis	12	1664	1
Apis	12	1665	0
Apis	12	1667	0
Apis	12	1668	1
Apis	12	167	1
Apis	12	1671	1
Apis	12	1672	1
Apis	12	1673	1
Apis	12	1674	1
Apis	12	1675	1
Apis	12	1676	1
Apis	12	1677	1
Apis	12	1678	1
Apis	12	1679	1
Apis	12	1680	1
Apis	12	1681	1
Apis	12	169	1
Apis	12	1690	0
Apis	12	1691	0
Apis	12	1701	0
Apis	12	1703	0
Apis	12	1705	0
Apis	12	1706	0
Apis	12	1707	0
Apis	12	1708	0
Apis	12	1713	0
Apis	12	1714	0
Apis	12	1716	0
Apis	12	1717	0
Apis	12	1722	0
Apis	12	1723	0
Apis	12	1726	0
Apis	12	1727	0
Apis	12	1730	0
Apis	12	1731	1
Apis	12	1732	1
Apis	12	1733	1
Apis	12	1734	1
Apis	12	1735	1
Apis	12	1736	1
Apis	12	1737	1
Apis	12	1738	1
Apis	12	1739	1
Apis	12	1740	1
Apis	12	1741	1
Apis	12	1742	1
Apis	12	1743	1
Apis	12	1761	0
Apis	12	1762	0
Apis	12	1765	0
Apis	12	1768	0
Apis	12	1770	0
Apis	12	1771	0
Apis	12	1779	0
Apis	12	1782	0
Apis	12	1784	1
Apis	12	1789	1
Apis	12	1791	0
Apis	12	1792	1
Apis	12	1793	0
Apis	12	1795	1
Apis	12	1796	0
Apis	12	1797	1
Apis	12	1798	1
Apis	12	18	0
Apis	12	180	0
Apis	12	1800	1
Apis	12	1801	1
Apis	12	1802	1
Apis	12	1803	1
Apis	12	1804	1
Apis	12	1805	1
Apis	12	1806	1
Apis	12	1807	1
Apis	12	1809	0
Apis	12	1819	0
Apis	12	1829	0
Apis	12	183	0
Apis	12	1836	0
Apis	12	1838	0
Apis	12	1841	0
Apis	12	1843	0
Apis	12	1846	0
Apis	12	1847	0
Apis	12	1849	0
Apis	12	1850	1
Apis	12	1851	0
Apis	12	1852	1
Apis	12	1853	0
Apis	12	1854	0
Apis	12	1856	1
Apis	12	1857	1
Apis	12	1858	1
Apis	12	1859	1
Apis	12	1861	1
Apis	12	1862	1
Apis	12	1863	0
Apis	12	1864	1
Apis	12	1865	1
Apis	12	1866	1
Apis	12	1867	1
Apis	12	1868	1
Apis	12	1869	1
Apis	12	1870	1
Apis	12	1884	0
Apis	12	1885	0
Apis	12	1889	0
Apis	12	1894	0
Apis	12	1896	0
Apis	12	1898	0
Apis	12	19	0
Apis	12	190	0
Apis	12	1900	0
Apis	12	1907	1
Apis	12	1909	0
Apis	12	1912	0
Apis	12	1913	1
Apis	12	1914	1
Apis	12	1915	1
Apis	12	1916	0
Apis	12	1917	0
Apis	12	1918	1
Apis	12	1919	1
Apis	12	192	0
Apis	12	1920	1
Apis	12	1921	1
Apis	12	1922	1
Apis	12	1923	1
Apis	12	1924	0
Apis	12	1925	0
Apis	12	1926	1
Apis	12	1927	1
Apis	12	1928	1
Apis	12	1929	1
Apis	12	193	0
Apis	12	1930	1
Apis	12	1931	1
Apis	12	1932	1
Apis	12	1933	1
Apis	12	1945	0
Apis	12	195	0
Apis	12	1956	0
Apis	12	1974	0
Apis	12	1976	0
Apis	12	1978	0
Apis	12	1979	0
Apis	12	198	0
Apis	12	1980	1
Apis	12	1981	0
Apis	12	1982	0
Apis	12	1983	1
Apis	12	1984	1
Apis	12	1985	1
Apis	12	1986	1
Apis	12	1988	1
Apis	12	1989	1
Apis	12	199	0
Apis	12	1990	1
Apis	12	1991	1
Apis	12	1992	1
Apis	12	1993	1
Apis	12	1994	1
Apis	12	1995	1
Apis	12	1996	1
Apis	12	2004	0
Apis	12	2010	0
Apis	12	2014	0
Apis	12	2017	0
Apis	12	2020	0
Apis	12	2023	0
Apis	12	2024	0
Apis	12	2027	0
Apis	12	2030	0
Apis	12	2036	0
Apis	12	2038	0
Apis	12	2039	0
Apis	12	2042	1
Apis	12	2043	0
Apis	12	2045	1
Apis	12	2046	1
Apis	12	2047	1
Apis	12	2048	1
Apis	12	2050	1
Apis	12	2051	1
Apis	12	2052	1
Apis	12	2053	1
Apis	12	2054	1
Apis	12	2055	1
Apis	12	2056	1
Apis	12	2057	1
Apis	12	2058	1
Apis	12	2059	1
Apis	12	2060	0
Apis	12	2061	0
Apis	12	2064	0
Apis	12	207	1
Apis	12	2072	0
Apis	12	2074	0
Apis	12	2076	1
Apis	12	2078	0
Apis	12	2086	0
Apis	12	209	0
Apis	12	2093	0
Apis	12	2097	0
Apis	12	2099	0
Apis	12	210	0
Apis	12	2101	0
Apis	12	2102	1
Apis	12	2104	1
Apis	12	2105	0
Apis	12	2106	0
Apis	12	2108	1
Apis	12	2109	0
Apis	12	2110	1
Apis	12	2111	1
Apis	12	2112	1
Apis	12	2113	1
Apis	12	2114	1
Apis	12	2115	1
Apis	12	2116	1
Apis	12	2117	1
Apis	12	2118	1
Apis	12	2119	1
Apis	12	212	1
Apis	12	2120	1
Apis	12	2121	1
Apis	12	2122	1
Apis	12	2130	0
Apis	12	2137	0
Apis	12	214	1
Apis	12	2148	0
Apis	12	215	0
Apis	12	2159	0
Apis	12	216	0
Apis	12	2161	0
Apis	12	2162	0
Apis	12	2164	0
Apis	12	2167	0
Apis	12	2168	1
Apis	12	2169	0
Apis	12	217	0
Apis	12	2170	1
Apis	12	2171	1
Apis	12	2172	0
Apis	12	2173	0
Apis	12	2174	1
Apis	12	2175	1
Apis	12	2176	1
Apis	12	2177	1
Apis	12	2179	1
Apis	12	218	0
Apis	12	2180	0
Apis	12	2181	1
Apis	12	2182	1
Apis	12	2183	1
Apis	12	2184	1
Apis	12	2185	1
Apis	12	219	1
Apis	12	220	1
Apis	12	2203	0
Apis	12	2207	0
Apis	12	2208	0
Apis	12	2209	0
Apis	12	221	1
Apis	12	2211	0
Apis	12	2212	0
Apis	12	2217	0
Apis	12	2219	0
Apis	12	222	1
Apis	12	2221	0
Apis	12	2225	0
Apis	12	2227	0
Apis	12	2228	1
Apis	12	2229	1
Apis	12	223	1
Apis	12	2231	1
Apis	12	2234	1
Apis	12	2235	1
Apis	12	2236	1
Apis	12	2237	1
Apis	12	2238	1
Apis	12	2239	1
Apis	12	224	1
Apis	12	2240	1
Apis	12	2241	1
Apis	12	2242	1
Apis	12	2243	1
Apis	12	2244	1
Apis	12	2245	1
Apis	12	2246	1
Apis	12	2247	1
Apis	12	2248	1
Apis	12	225	1
Apis	12	2254	0
Apis	12	2259	0
Apis	12	226	1
Apis	12	2262	0
Apis	12	2266	0
Apis	12	2268	0
Apis	12	227	1
Apis	12	2273	0
Apis	12	2279	0
Apis	12	228	1
Apis	12	2280	0
Apis	12	2282	0
Apis	12	2286	0
Apis	12	229	1
Apis	12	2290	1
Apis	12	2291	0
Apis	12	2292	1
Apis	12	2293	1
Apis	12	2295	0
Apis	12	2296	0
Apis	12	2297	1
Apis	12	2298	1
Apis	12	2299	0
Apis	12	230	1
Apis	12	2300	1
Apis	12	2301	1
Apis	12	2302	1
Apis	12	2303	1
Apis	12	2304	1
Apis	12	2305	1
Apis	12	2306	1
Apis	12	2307	1
Apis	12	2308	1
Apis	12	2309	1
Apis	12	231	1
Apis	12	2310	1
Apis	12	2311	1
Apis	12	232	1
Apis	12	235	0
Apis	12	24	0
Apis	12	243	0
Apis	12	25	1
Apis	12	253	0
Apis	12	256	0
Apis	12	257	0
Apis	12	259	0
Apis	12	26	0
Apis	12	269	0
Apis	12	27	1
Apis	12	270	0
Apis	12	271	0
Apis	12	273	0
Apis	12	276	0
Apis	12	278	0
Apis	12	279	1
Apis	12	280	0
Apis	12	281	0
Apis	12	282	1
Apis	12	283	1
Apis	12	284	1
Apis	12	285	1
Apis	12	286	1
Apis	12	287	1
Apis	12	288	1
Apis	12	289	1
Apis	12	29	1
Apis	12	290	1
Apis	12	291	1
Apis	12	292	1
Apis	12	293	1
Apis	12	294	1
Apis	12	295	1
Apis	12	296	0
Apis	12	30	1
Apis	12	302	0
Apis	12	303	0
Apis	12	31	1
Apis	12	312	0
Apis	12	316	0
Apis	12	317	0
Apis	12	318	0
Apis	12	32	1
Apis	12	321	0
Apis	12	322	0
Apis	12	325	0
Apis	12	326	0
Apis	12	33	1
Apis	12	333	0
Apis	12	335	0
Apis	12	338	0
Apis	12	34	1
Apis	12	341	1
Apis	12	343	1
Apis	12	345	1
Apis	12	346	1
Apis	12	347	1
Apis	12	348	1
Apis	12	349	1
Apis	12	350	1
Apis	12	351	1
Apis	12	352	1
Apis	12	353	1
Apis	12	354	1
Apis	12	355	1
Apis	12	356	1
Apis	12	357	1
Apis	12	358	1
Apis	12	36	1
Apis	12	37	1
Apis	12	372	0
Apis	12	378	0
Apis	12	38	1
Apis	12	381	0
Apis	12	384	0
Apis	12	385	1
Apis	12	386	1
Apis	12	387	0
Apis	12	39	1
Apis	12	398	0
Apis	12	4	0
Apis	12	40	1
Apis	12	400	0
Apis	12	401	1
Apis	12	402	0
Apis	12	405	1
Apis	12	407	1
Apis	12	409	1
Apis	12	41	1
Apis	12	410	1
Apis	12	412	1
Apis	12	413	1
Apis	12	414	1
Apis	12	415	1
Apis	12	416	1
Apis	12	417	1
Apis	12	418	1
Apis	12	419	1
Apis	12	42	1
Apis	12	420	1
Apis	12	421	1
Apis	12	425	0
Apis	12	427	0
Apis	12	43	1
Apis	12	433	0
Apis	12	437	0
Apis	12	442	0
Apis	12	443	0
Apis	12	444	0
Apis	12	445	0
Apis	12	450	0
Apis	12	451	0
Apis	12	456	0
Apis	12	459	0
Apis	12	463	0
Apis	12	464	0
Apis	12	466	0
Apis	12	468	1
Apis	12	469	0
Apis	12	471	1
Apis	12	472	1
Apis	12	474	1
Apis	12	475	0
Apis	12	476	1
Apis	12	477	1
Apis	12	478	1
Apis	12	479	1
Apis	12	480	1
Apis	12	481	1
Apis	12	482	1
Apis	12	483	1
Apis	12	484	1
Apis	12	495	0
Apis	12	498	0
Apis	12	504	0
Apis	12	505	0
Apis	12	508	0
Apis	12	512	0
Apis	12	517	0
Apis	12	524	0
Apis	12	525	0
Apis	12	526	0
Apis	12	527	0
Apis	12	528	0
Apis	12	530	0
Apis	12	532	1
Apis	12	533	1
Apis	12	534	1
Apis	12	535	1
Apis	12	536	1
Apis	12	537	1
Apis	12	538	1
Apis	12	539	1
Apis	12	541	1
Apis	12	542	1
Apis	12	543	1
Apis	12	544	1
Apis	12	545	1
Apis	12	546	1
Apis	12	547	1
Apis	12	557	0
Apis	12	57	0
Apis	12	570	0
Apis	12	571	0
Apis	12	576	0
Apis	12	577	1
Apis	12	58	0
Apis	12	581	0
Apis	12	585	0
Apis	12	586	0
Apis	12	590	0
Apis	12	592	1
Apis	12	595	0
Apis	12	596	1
Apis	12	597	1
Apis	12	598	1
Apis	12	599	1
Apis	12	6	0
Apis	12	600	0
Apis	12	601	1
Apis	12	602	1
Apis	12	603	1
Apis	12	604	1
Apis	12	605	1
Apis	12	606	1
Apis	12	607	1
Apis	12	608	1
Apis	12	609	1
Apis	12	610	1
Apis	12	618	0
Apis	12	624	0
Apis	12	625	0
Apis	12	63	0
Apis	12	633	0
Apis	12	64	0
Apis	12	643	0
Apis	12	646	0
Apis	12	651	0
Apis	12	652	0
Apis	12	653	0
Apis	12	655	1
Apis	12	658	1
Apis	12	659	0
Apis	12	660	1
Apis	12	661	1
Apis	12	662	1
Apis	12	663	1
Apis	12	664	1
Apis	12	666	0
Apis	12	667	1
Apis	12	668	1
Apis	12	669	1
Apis	12	67	0
Apis	12	670	1
Apis	12	671	1
Apis	12	672	1
Apis	12	673	1
Apis	12	676	0
Apis	12	688	0
Apis	12	697	0
Apis	12	698	0
Apis	12	701	0
Apis	12	706	0
Apis	12	715	1
Apis	12	718	1
Apis	12	719	1
Apis	12	720	0
Apis	12	721	1
Apis	12	722	0
Apis	12	723	1
Apis	12	724	1
Apis	12	725	1
Apis	12	726	1
Apis	12	727	1
Apis	12	728	1
Apis	12	730	1
Apis	12	731	1
Apis	12	733	1
Apis	12	734	1
Apis	12	735	1
Apis	12	736	1
Apis	12	741	1
Apis	12	748	0
Apis	12	756	0
Apis	12	760	0
Apis	12	761	0
Apis	12	765	0
Apis	12	767	0
Apis	12	769	0
Apis	12	77	0
Apis	12	775	0
Apis	12	778	0
Apis	12	779	1
Apis	12	781	1
Apis	12	782	1
Apis	12	783	0
Apis	12	785	1
Apis	12	786	1
Apis	12	787	1
Apis	12	788	1
Apis	12	789	1
Apis	12	790	1
Apis	12	791	1
Apis	12	792	1
Apis	12	793	1
Apis	12	794	1
Apis	12	795	1
Apis	12	796	1
Apis	12	797	1
Apis	12	798	1
Apis	12	799	1
Apis	12	8	0
Apis	12	81	0
Apis	12	812	0
Apis	12	819	0
Apis	12	82	0
Apis	12	823	0
Apis	12	824	0
Apis	12	825	0
Apis	12	827	0
Apis	12	828	0
Apis	12	83	0
Apis	12	832	0
Apis	12	833	0
Apis	12	841	1
Apis	12	842	0
Apis	12	844	0
Apis	12	845	1
Apis	12	846	1
Apis	12	847	1
Apis	12	849	1
Apis	12	85	1
Apis	12	852	1
Apis	12	853	1
Apis	12	854	1
Apis	12	855	1
Apis	12	856	1
Apis	12	857	1
Apis	12	858	1
Apis	12	859	1
Apis	12	860	1
Apis	12	861	1
Apis	12	862	1
Apis	12	87	1
Apis	12	872	0
Apis	12	874	0
Apis	12	877	0
Apis	12	88	0
Apis	12	880	0
Apis	12	881	0
Apis	12	885	0
Apis	12	887	0
Apis	12	888	0
Apis	12	89	0
Apis	12	890	0
Apis	12	90	0
Apis	12	900	0
Apis	12	902	0
Apis	12	903	0
Apis	12	904	1
Apis	12	905	0
Apis	12	906	0
Apis	12	907	1
Apis	12	908	0
Apis	12	910	0
Apis	12	911	1
Apis	12	912	1
Apis	12	913	1
Apis	12	914	1
Apis	12	915	1
Apis	12	916	1
Apis	12	917	1
Apis	12	918	1
Apis	12	919	1
Apis	12	920	1
Apis	12	921	1
Apis	12	922	1
Apis	12	923	1
Apis	12	924	1
Apis	12	925	1
Apis	12	93	1
Apis	12	935	0
Apis	12	938	0
Apis	12	94	1
Apis	12	943	0
Apis	12	947	0
Apis	12	951	0
Apis	12	952	0
Apis	12	953	0
Apis	12	955	0
Apis	12	958	0
Apis	12	96	1
Apis	12	961	0
Apis	12	968	1
Apis	12	969	1
Apis	12	97	1
Apis	12	970	0
Apis	12	971	1
Apis	12	974	0
Apis	12	975	1
Apis	12	976	1
Apis	12	978	1
Apis	12	979	1
Apis	12	98	1
Apis	12	980	1
Apis	12	981	1
Apis	12	982	1
Apis	12	984	1
Apis	12	985	1
Apis	12	986	1
Apis	12	987	1
Apis	12	988	1
Apis	12	99	1
Apis	12	990	0
Apis	14	0	1
Apis	14	1	0
Apis	14	10	0
Apis	14	1000	1
Apis	14	1001	1
Apis	14	1002	1
Apis	14	1003	1
Apis	14	1004	1
Apis	14	1005	1
Apis	14	1006	1
Apis	14	1007	1
Apis	14	1008	0
Apis	14	1009	0
Apis	14	1010	0
Apis	14	1011	0
Apis	14	1012	1
Apis	14	1015	0
Apis	14	1016	1
Apis	14	1017	0
Apis	14	1018	0
Apis	14	1020	0
Apis	14	1022	1
Apis	14	1023	1
Apis	14	1024	0
Apis	14	1026	1
Apis	14	1028	0
Apis	14	1029	0
Apis	14	1031	0
Apis	14	1033	0
Apis	14	1034	0
Apis	14	1038	0
Apis	14	1042	0
Apis	14	1046	0
Apis	14	1061	0
Apis	14	1062	1
Apis	14	1065	1
Apis	14	1066	0
Apis	14	1068	1
Apis	14	1070	0
Apis	14	1072	1
Apis	14	1073	1
Apis	14	1076	0
Apis	14	1077	0
Apis	14	1078	0
Apis	14	1079	0
Apis	14	1080	0
Apis	14	1081	0
Apis	14	1082	0
Apis	14	1084	0
Apis	14	1085	0
Apis	14	1087	0
Apis	14	1089	1
Apis	14	1090	0
Apis	14	1091	0
Apis	14	1093	0
Apis	14	1094	1
Apis	14	1095	0
Apis	14	1097	0
Apis	14	1098	1
Apis	14	1099	0
Apis	14	11	1
Apis	14	1101	0
Apis	14	1102	0
Apis	14	1107	0
Apis	14	1120	0
Apis	14	1124	1
Apis	14	1125	1
Apis	14	1126	1
Apis	14	1127	0
Apis	14	1128	0
Apis	14	1129	0
Apis	14	113	0
Apis	14	1130	1
Apis	14	1132	0
Apis	14	1133	1
Apis	14	1134	1
Apis	14	1136	1
Apis	14	1139	0
Apis	14	1140	0
Apis	14	1141	0
Apis	14	1142	0
Apis	14	1144	0
Apis	14	1145	0
Apis	14	1147	1
Apis	14	1149	0
Apis	14	115	0
Apis	14	1153	0
Apis	14	1154	0
Apis	14	1156	0
Apis	14	1157	0
Apis	14	1158	0
Apis	14	1159	0
Apis	14	116	0
Apis	14	1161	0
Apis	14	1162	0
Apis	14	1166	0
Apis	14	1167	0
Apis	14	1169	0
Apis	14	117	1
Apis	14	118	1
Apis	14	1185	0
Apis	14	1186	0
Apis	14	1187	0
Apis	14	1188	1
Apis	14	1189	1
Apis	14	119	1
Apis	14	1190	1
Apis	14	1191	1
Apis	14	1193	1
Apis	14	1194	1
Apis	14	1196	0
Apis	14	1199	0
Apis	14	120	1
Apis	14	1200	0
Apis	14	1201	1
Apis	14	1202	1
Apis	14	1203	0
Apis	14	1204	0
Apis	14	1206	0
Apis	14	1207	0
Apis	14	1208	1
Apis	14	121	1
Apis	14	1210	0
Apis	14	1211	0
Apis	14	1212	0
Apis	14	1216	0
Apis	14	1217	0
Apis	14	1219	0
Apis	14	122	0
Apis	14	1220	0
Apis	14	1221	0
Apis	14	1222	1
Apis	14	1223	0
Apis	14	1224	0
Apis	14	1225	0
Apis	14	1226	1
Apis	14	123	1
Apis	14	1230	1
Apis	14	1232	1
Apis	14	1233	0
Apis	14	124	0
Apis	14	1240	0
Apis	14	1245	0
Apis	14	1246	0
Apis	14	1247	0
Apis	14	1249	0
Apis	14	125	1
Apis	14	1250	0
Apis	14	1251	1
Apis	14	1252	1
Apis	14	1254	0
Apis	14	1255	1
Apis	14	1256	0
Apis	14	1257	1
Apis	14	1258	0
Apis	14	1259	0
Apis	14	126	1
Apis	14	1261	1
Apis	14	1262	0
Apis	14	1263	0
Apis	14	1265	0
Apis	14	1266	1
Apis	14	1267	0
Apis	14	1268	0
Apis	14	1269	1
Apis	14	1270	0
Apis	14	1272	0
Apis	14	1273	0
Apis	14	1278	0
Apis	14	1279	0
Apis	14	128	0
Apis	14	1280	0
Apis	14	1281	0
Apis	14	1282	0
Apis	14	1284	0
Apis	14	1285	0
Apis	14	1286	0
Apis	14	1287	0
Apis	14	1288	0
Apis	14	1289	0
Apis	14	129	0
Apis	14	1290	0
Apis	14	1294	0
Apis	14	1295	0
Apis	14	130	0
Apis	14	1307	0
Apis	14	1308	0
Apis	14	1309	0
Apis	14	1312	0
Apis	14	1313	1
Apis	14	1315	1
Apis	14	1316	1
Apis	14	1317	0
Apis	14	1318	1
Apis	14	1319	1
Apis	14	1320	0
Apis	14	1323	0
Apis	14	1325	0
Apis	14	1326	0
Apis	14	1328	0
Apis	14	1329	0
Apis	14	133	0
Apis	14	1330	0
Apis	14	1331	0
Apis	14	1332	0
Apis	14	1333	1
Apis	14	1334	0
Apis	14	1336	0
Apis	14	1337	1
Apis	14	134	0
Apis	14	1343	0
Apis	14	1344	0
Apis	14	1345	0
Apis	14	1346	0
Apis	14	135	0
Apis	14	1350	0
Apis	14	1351	0
Apis	14	1352	0
Apis	14	1354	0
Apis	14	1355	0
Apis	14	1356	0
Apis	14	1357	0
Apis	14	1359	0
Apis	14	136	1
Apis	14	1361	1
Apis	14	1365	0
Apis	14	1368	0
Apis	14	137	0
Apis	14	1373	0
Apis	14	1374	0
Apis	14	1377	0
Apis	14	1379	1
Apis	14	138	0
Apis	14	1381	0
Apis	14	1382	0
Apis	14	1383	1
Apis	14	1384	1
Apis	14	1387	1
Apis	14	1388	0
Apis	14	1390	0
Apis	14	1391	1
Apis	14	1392	0
Apis	14	1393	0
Apis	14	1394	0
Apis	14	1396	0
Apis	14	1397	0
Apis	14	1398	0
Apis	14	1399	1
Apis	14	1403	0
Apis	14	1406	0
Apis	14	1407	0
Apis	14	1408	0
Apis	14	1409	0
Apis	14	141	1
Apis	14	1411	0
Apis	14	1412	0
Apis	14	1413	0
Apis	14	1414	0
Apis	14	1420	1
Apis	14	1421	1
Apis	14	1439	1
Apis	14	1440	0
[truncated: 11,025 more rows]
