# Supplementary material for: Two simple movement mechanisms for spatial division of labour in social insects
Source: Nat Commun. 2022 Nov 15;13:6985. doi: 10.1038/s41467-022-34706-7 (PMC9666475; doi:10.1038/s41467-022-34706-7)
Supplement: Supplementary file 5 — Source Data [file 41467_2022_34706_MOESM5_ESM.zip › source_data/Figure_4/Individual_diversity_by_module.csv]

SPECIES	COLONY	Ant	Primary_module	Visited site diversity	Contact partner diversity
Apis	1	0	Nurse	0.697976693129415	0.671108060776001
Apis	1	1	Nurse	0.506263269869292	0.645923943436926
Apis	1	100	Nurse	0.290699407540078	0.604623092350256
Apis	1	1001	Nurse	0.754828599623258	0.762902480546586
Apis	1	1002	Nurse	0.394033791264944	0.662762706527828
Apis	1	1003	Nurse	0.689511500159696	0.695574256313483
Apis	1	1004	Forager	0.823763901150846	0.821839602943213
Apis	1	1005	Forager	0.924882484576164	0.800079681953724
Apis	1	1006	Forager	0.955600155487827	0.892614828040624
Apis	1	1007	Nurse	0.591758712348246	0.676987852225397
Apis	1	1008	Nurse	0.478967798782761	0.639638682215384
Apis	1	1010	Nurse	0.702287846562869	0.71756696662728
Apis	1	1011	Nurse	0.559163804560635	0.658467168242883
Apis	1	1012	Nurse	0.688936756209879	0.723246924917061
Apis	1	1013	Peripheral	0.70156688479033	0.667796452874871
Apis	1	1014	Forager	0.512928741633684	0.801791728813431
Apis	1	1015	Forager	0.750057342509797	0.933792205769393
Apis	1	1016	Nurse	0.627270985409611	0.490102950680703
Apis	1	1017	Nurse	0.774217270311218	0.746385042967846
Apis	1	1018	Nurse	0.60056835423619	0.667799900827786
Apis	1	102	Peripheral	0.827040925590204	0.781496417624372
Apis	1	1021	Nurse	0.0922358746579017	0.649704288665946
Apis	1	1023	Forager	0.660549287679891	0.892202536854468
Apis	1	103	Peripheral	0.873144590687939	0.776317313701446
Apis	1	104	Peripheral	0.740759823732503	0.728264283255882
Apis	1	105	Nurse	0.473302925244938	0.671639965835553
Apis	1	106	Nurse	0.236122730999277	0.544568447628201
Apis	1	107	Peripheral	0.804405716401236	0.808064050963938
Apis	1	108	Forager	0.789482318464092	0.933871552625383
Apis	1	109	Nurse	0.333519516096516	0.615093900291447
Apis	1	11	Peripheral	0.712389388881637	0.720324857035856
Apis	1	110	Forager	0.0946975752835322	0.43117852367769
Apis	1	111	Nurse	0.248824105006088	0.612575848870055
Apis	1	112	Nurse	0.359078221569441	0.622420979304793
Apis	1	113	Nurse	0.241581291425863	0.610376931175647
Apis	1	114	Nurse	0.475053556742796	0.658919889185698
Apis	1	115	Nurse	0.439709424726832	0.646750267936593
Apis	1	116	Forager	0.342173229148146	0.672324572974554
Apis	1	119	Nurse	0.720050483953105	0.747911347209571
Apis	1	12	Nurse	0.715034548651741	0.705667706197876
Apis	1	120	Nurse	0.749258088750277	0.517667799921623
Apis	1	122	Forager	0.296156901153672	0.668735090995198
Apis	1	125	Forager	0.311219133524577	0.63856751435906
Apis	1	126	Peripheral	0.82954667483659	0.762929068794415
Apis	1	127	Forager	0.887093329370726	0.907226452191263
Apis	1	128	Peripheral	0.738558419308177	0.716757689378812
Apis	1	129	Peripheral	0.769942596935666	0.738849739550371
Apis	1	13	Nurse	0.650129184934393	0.675096828137104
Apis	1	130	Nurse	0.708478757107094	0.681845182012137
Apis	1	132	Forager	0.965383493024532	0.942773541784477
Apis	1	138	Peripheral	0.660182281023829	0.729284896632695
Apis	1	139	Peripheral	0.835700066694189	0.757889794675608
Apis	1	14	Nurse	0.733575675841453	0.661748038577203
Apis	1	140	Nurse	0.688048081706645	0.700250010939305
Apis	1	141	Peripheral	0.688165420427863	0.656763194367623
Apis	1	143	Peripheral	0.8675346515636	0.834588632582267
Apis	1	144	Nurse	0.619492523038022	0.651784541484349
Apis	1	146	Nurse	0.669970333351063	0.687710761388482
Apis	1	147	Nurse	0.627486880844212	0.654879649750266
Apis	1	148	Nurse	0.212573549036653	0.592859683560386
Apis	1	149	Nurse	0.682356387717322	0.682042344092335
Apis	1	15	Nurse	0.619344375801452	0.664066663283061
Apis	1	150	Nurse	0.328113479585623	0.635595968284814
Apis	1	151	Nurse	0.301926318332222	0.604944634278945
Apis	1	152	Nurse	0.141780576344285	0.607261144084762
Apis	1	153	Peripheral	0.752571340564431	0.727746163509026
Apis	1	154	Nurse	0.232055154558168	0.621914951261232
Apis	1	155	Nurse	0.277030830519058	0.604022615132632
Apis	1	156	Peripheral	0.740677476709918	0.709239852621605
Apis	1	157	Nurse	0.348542877531472	0.607962377829896
Apis	1	158	Forager	0.615268942188412	0.758481174067952
Apis	1	16	Forager	0.746740490926685	0.947339968699871
Apis	1	160	Nurse	0.199808055932811	0.608885636939835
Apis	1	163	Nurse	0.392403436924682	0.636689638372136
Apis	1	164	Nurse	0.341488426923408	0.604677520465071
Apis	1	165	Nurse	0.70420027072246	0.717199659358892
Apis	1	167	Nurse	0.845542116199799	0.739859725536832
Apis	1	170	Peripheral	0.820076774839736	0.749319586309687
Apis	1	176	Nurse	0.810486639149245	0.761062382131698
Apis	1	177	Nurse	0.414124000248452	0.685751026883175
Apis	1	178	Nurse	0.854704034834986	0.770899750543439
Apis	1	18	Forager	0.125723045797056	0.640034140003344
Apis	1	180	Forager	0.43102200712956	0.690707050779362
Apis	1	184	Peripheral	0.532742964750154	0.621267578911302
Apis	1	185	Peripheral	0.770254720879954	0.735960959779476
Apis	1	186	Forager	0.0568617789140699	0.242426440762359
Apis	1	189	Peripheral	0.747916821308563	0.696825695686251
Apis	1	19	Nurse	0.320919650445789	0.621128475642832
Apis	1	191	Nurse	0.274022530199223	0.660736046624392
Apis	1	192	Nurse	0.187295802540516	0.602498019443932
Apis	1	193	Peripheral	0.769476712077976	0.724483104657173
Apis	1	194	Nurse	0.476670447194938	0.664521087519236
Apis	1	195	Nurse	0.778691068042007	0.726603585126617
Apis	1	196	Forager	0.597879030896964	0.923552560065913
Apis	1	197	Peripheral	0.907105559267097	0.836916524660775
Apis	1	198	Nurse	0.730228585939393	0.668938595885912
Apis	1	199	Nurse	0.562139550740682	0.639904167906606
Apis	1	20	Nurse	0.374358250343132	0.60270510153879
Apis	1	200	Nurse	0.825423708344253	0.749591390621936
Apis	1	201	Nurse	0.671258250833066	0.694849734579331
Apis	1	202	Forager	0.725331707962837	0.962324237172749
Apis	1	203	Nurse	0.528749600091553	0.696594344226577
Apis	1	205	Nurse	0.707546200445669	0.722243039615695
Apis	1	206	Nurse	0.646990714562888	0.677590223860822
Apis	1	207	Nurse	0.709480695737853	0.687244816604518
Apis	1	209	Nurse	0.621056233149013	0.708045012395437
Apis	1	210	Nurse	0.594238111368386	0.645083994678848
Apis	1	211	Peripheral	0.69251786640634	0.745822715480299
Apis	1	212	Peripheral	0.848250333406236	0.768117318672043
Apis	1	213	Peripheral	0.830558931966844	0.768552197294715
Apis	1	214	Forager	0.892290147187063	0.909610624786512
Apis	1	215	Nurse	0.698010962512905	0.690184967772681
Apis	1	216	Nurse	0.549775172607983	0.670829838207497
Apis	1	219	Nurse	0.603579594643402	0.718468957141571
Apis	1	220	Forager	0.477366401960655	0.628387272726426
Apis	1	221	Forager	0.048638753478793	0.138829250653292
Apis	1	222	Forager	0.955977717575428	0.91059570414112
Apis	1	224	Nurse	0.814126579988298	0.71308062316688
Apis	1	226	Forager	0.468059570483897	0.755491747740189
Apis	1	228	Forager	0.790742745255755	0.926462632104345
Apis	1	23	Forager	0.726939351735509	0.882698537985071
Apis	1	231	Forager	0.113798161370975	0.326551960338592
Apis	1	232	Forager	0.34691635750093	0.711753592724761
Apis	1	233	Peripheral	0.751347401433607	0.71661484490214
Apis	1	234	Nurse	0.675570731252721	0.942237280703759
Apis	1	235	Forager	0.457516474904441	0.818684950699151
Apis	1	236	Peripheral	0.77687597334379	0.718898321750615
Apis	1	237	Nurse	0.564254054712754	0.650244460314561
Apis	1	238	Forager	0.12633652987285	0.434671330690058
Apis	1	24	Nurse	0.368024533108275	0.63371991776414
Apis	1	240	Forager	0.387011220502038	0.716077826405277
Apis	1	241	Nurse	0.616055224263959	0.695096645238799
Apis	1	244	Nurse	0.480204289279394	0.629561504788236
Apis	1	245	Nurse	0.693137955615371	0.693582012825657
Apis	1	248	Nurse	0.710711464372833	0.716868435432443
Apis	1	249	Nurse	0.661138268056504	0.713060761759702
Apis	1	25	Nurse	0.289050253030991	0.634674319013613
Apis	1	250	Nurse	0.76754824180018	0.700269496618662
Apis	1	251	Forager	0.999053463461027	0.891458980343216
Apis	1	252	Peripheral	0.751000101048153	0.728158061210286
Apis	1	253	Nurse	0.637129510063799	0.735676094866832
Apis	1	254	Peripheral	0.766925883178756	0.783270310595369
Apis	1	255	Forager	0.740623538302679	0.930797982436598
Apis	1	257	Peripheral	0.917239852791187	0.776267306413375
Apis	1	258	Peripheral	0.742640253382281	0.774823481204556
Apis	1	259	Peripheral	0.783604890148844	0.740241292986655
Apis	1	26	Nurse	0.220114311091934	0.63726149904445
Apis	1	260	Nurse	0.714965733598703	0.621382326931334
Apis	1	261	Forager	0.162081278661369	0.560170377394529
Apis	1	262	Nurse	0	0.612377923664658
Apis	1	266	Nurse	0.754066370035892	0.687445774957717
Apis	1	267	Nurse	0.735343864173009	0.730631002021516
Apis	1	268	Forager	0.82001392466207	0.843868163389625
Apis	1	269	Forager	0.722708766634696	0.935847472535622
Apis	1	27	Forager	0.915985289324838	0.94020843646512
Apis	1	274	Forager	0.966595729327952	0.959346364319275
Apis	1	276	Forager	0.376573481478375	0.824772870805325
Apis	1	278	Forager	0.775237984650009	0.948287199397225
Apis	1	28	Forager	0.547471677862353	0.756763155914886
Apis	1	283	Peripheral	0.752442572696866	0.76963628629948
Apis	1	286	Peripheral	0.85739091873416	0.75724245868637
Apis	1	287	Nurse	0.716567060051645	0.701480105880019
Apis	1	289	Nurse	0.629525610607669	0.665220320411926
Apis	1	291	Nurse	0.733944906850324	0.693994314923688
Apis	1	292	Peripheral	0.720548086114722	0.737197440299686
Apis	1	294	Peripheral	0.728862194706786	0.726612768262549
Apis	1	295	Nurse	0.467451095755624	0.64825037025702
Apis	1	296	Peripheral	0.783431598328944	0.755514455847646
Apis	1	3	Peripheral	0.767316715248001	0.714180624726838
Apis	1	30	Nurse	0.448845156841902	0.652209465544419
Apis	1	301	Forager	0.80088227913345	0.925732370478753
Apis	1	302	Nurse	0.234750587241036	0.638742532495336
Apis	1	304	Forager	0.839840277801919	0.925820777546769
Apis	1	305	Nurse	0.708919454718532	0.689287365210005
Apis	1	306	Forager	0.595149879951321	0.912068203543644
Apis	1	307	Peripheral	0.697464177288009	0.675885297935151
Apis	1	309	Peripheral	0.756027881401802	0.706554987951097
Apis	1	310	Nurse	0.259275073993166	0.613241284121375
Apis	1	311	Forager	0.126224682572609	0.703846923785872
Apis	1	312	Nurse	0.923124272657186	0.8287846721186
Apis	1	313	Peripheral	0.624400233726665	0.693239777732333
Apis	1	314	Nurse	0.45014791671555	0.665156469178887
Apis	1	315	Nurse	0.696922924313979	0.642352672434788
Apis	1	316	Nurse	0.350757440767601	0.624119139306342
Apis	1	318	Peripheral	0.952720597742013	0.877020540590717
Apis	1	319	Nurse	0.347587794856472	0.609613238219965
Apis	1	321	Nurse	0.412114979990178	0.634376430582435
Apis	1	322	Nurse	0.381231516241124	0.652214209719822
Apis	1	323	Nurse	0.674540614054355	0.672134677259122
Apis	1	324	Nurse	0.379805465108181	0.637557734173875
Apis	1	325	Nurse	0.604282324473579	0.661358002978262
Apis	1	326	Nurse	0.371547574385453	0.592742542465304
Apis	1	327	Nurse	0.297152510997517	0.630631055374131
Apis	1	328	Nurse	0.498642257730835	0.664511112376766
Apis	1	33	Forager	0.824130988237467	0.944660352917246
Apis	1	330	Nurse	0.440897714425238	0.62385344050435
Apis	1	331	Nurse	0.448408022170365	0.624929879232392
Apis	1	332	Nurse	0.393789248806259	0.595273104923155
Apis	1	334	Nurse	0.341399270912975	0.655596021463431
Apis	1	335	Nurse	0.473114906330495	0.649246199115618
Apis	1	336	Nurse	0.370108869413624	0.645522329487351
Apis	1	337	Nurse	0.326167864373681	0.627709557319104
Apis	1	338	Nurse	0.217718699573186	0.634317010677314
Apis	1	34	Peripheral	0.782750124594482	0.70913587027764
Apis	1	341	Nurse	0.441533340497518	0.646388161904865
Apis	1	342	Nurse	0.327534856409643	0.620405529110148
Apis	1	346	Forager	0.103187812048739	0.390303518254938
Apis	1	347	Nurse	0.493515930582108	0.617724500671012
Apis	1	351	Forager	0.244089971744714	0.65440744705944
Apis	1	353	Nurse	0.365867144882747	0.599456972460385
Apis	1	354	Nurse	0.39700797204354	0.379080897217898
Apis	1	356	Nurse	0.4570674670763	0.644960025882434
Apis	1	358	Peripheral	0.68175927849622	0.684615903454146
Apis	1	359	Nurse	0.655437307127154	0.699004218587672
Apis	1	36	Forager	0.555020591293681	0.842971330372204
Apis	1	360	Nurse	0.790352039767702	0.743225861996515
Apis	1	361	Peripheral	0.737177747127835	0.711754507257334
Apis	1	363	Forager	0.983291970160108	0.908713877935027
Apis	1	364	Nurse	0.655589375284359	0.726928929515506
Apis	1	366	Peripheral	0.725288690707289	0.713484131022193
Apis	1	367	Forager	0.507655683068394	0.862778551637416
Apis	1	368	Nurse	0.451944989935112	0.626400660227224
Apis	1	369	Nurse	0.556355225285833	0.677747505567098
Apis	1	370	Peripheral	0.803158959747724	0.714605494602345
Apis	1	371	Peripheral	0.780702658165014	0.68110253583692
Apis	1	372	Nurse	0.796384340805688	0.705542989371854
Apis	1	374	Nurse	0.659995267447642	0.652376099623329
Apis	1	375	Nurse	0.631132761900557	0.647958513427189
Apis	1	376	Nurse	0.415174822459009	0.638291280458858
Apis	1	378	Nurse	0.623040996273336	0.654912663753641
Apis	1	379	Nurse	0.701657472697403	0.731389260933402
Apis	1	38	Nurse	0.32984138878979	0.577818883763916
Apis	1	380	Peripheral	0.831301184806057	0.778651371448983
Apis	1	381	Nurse	0.605285813332993	0.647871451182673
Apis	1	382	Nurse	0.646770767655198	0.708233712439172
Apis	1	383	Nurse	0.62605253070023	0.713986390151836
Apis	1	385	Peripheral	0.738417454527176	0.697845462674319
Apis	1	386	Forager	0.568355476261408	0.777484983858537
Apis	1	389	Nurse	0.7664485305538	0.741145740816851
Apis	1	392	Nurse	0.679538097582689	0.718757539174422
Apis	1	393	Nurse	0.69417489794709	0.704027050464763
Apis	1	394	Forager	0.0450654582718759	NA
Apis	1	396	Nurse	0.631424066520681	0.689187094835288
Apis	1	397	Nurse	0.742336079944144	0.693868121893827
Apis	1	398	Forager	0.572355201748663	0.873692814263384
Apis	1	399	Forager	0.767825180980064	0.953423899721481
Apis	1	4	Nurse	0.229511554408246	0.623627400751488
Apis	1	402	Forager	0.997645796788737	0.920121661311381
Apis	1	404	Forager	0.78669508158275	0.922169803432849
Apis	1	406	Forager	0.68327081907847	0.965772703665049
Apis	1	408	Forager	0.799744201886755	0.742957252416485
Apis	1	411	Nurse	0.582034117006007	0.666138787481774
Apis	1	412	Peripheral	0.770448786968892	0.740887785357389
Apis	1	415	Peripheral	0.781114656665506	0.789561479061256
Apis	1	420	Peripheral	0.85846247323485	0.751545759464878
Apis	1	422	Nurse	0.701656903496727	0.718257518893505
Apis	1	424	Peripheral	0.966948715455477	0.86197629684855
Apis	1	425	Nurse	0.742703975154147	0.74360368469896
Apis	1	427	Peripheral	0.716328341927641	0.715754447996568
Apis	1	428	Forager	0.205316788487227	0.454586910565624
Apis	1	429	Peripheral	0.759342578638716	0.690169993920448
Apis	1	430	Nurse	0.620421070004795	0.66123329789675
Apis	1	431	Peripheral	0.706745759997016	0.705126957697433
Apis	1	432	Peripheral	0.917859342852261	0.833522123308756
Apis	1	436	Peripheral	0.741105182079852	0.688548789819348
Apis	1	437	Nurse	0.591322817131157	0.705619736949299
Apis	1	439	Nurse	0.486594809356117	0.642448847141137
Apis	1	440	Nurse	0.721728121568243	0.755315232956901
Apis	1	441	Nurse	0.635910610964872	0.683420164272536
Apis	1	442	Peripheral	0.669836556949203	0.692273003061769
Apis	1	446	Nurse	0.630886457127644	0.673254929675376
Apis	1	447	Nurse	0.416038126748217	0.64131108727438
Apis	1	448	Nurse	0.54405567279154	0.66644812467971
Apis	1	449	Nurse	0.244181426323039	0.614148274288998
Apis	1	45	Forager	0.161336703370704	0.76103599265072
Apis	1	450	Nurse	0.519150302846678	0.670386696660393
Apis	1	451	Nurse	0.153235552401465	0.617093097291405
Apis	1	453	Nurse	0.303405387439594	0.597663888297999
Apis	1	454	Nurse	0.355449741119893	0.618663858865303
Apis	1	455	Nurse	0.269569851091709	0.632063849604588
Apis	1	456	Nurse	0.145690287488398	0.606649894984429
Apis	1	457	Nurse	0.268381293954585	0.640652359329544
Apis	1	458	Nurse	0.626711366473903	0.616977036855599
Apis	1	46	Peripheral	0.860546685218831	0.78472824342404
Apis	1	461	Nurse	0.782126285682997	0.778266606036506
Apis	1	462	Forager	0.99219392302143	0.983700717316259
Apis	1	463	Peripheral	0.803527428731943	0.688662118579625
Apis	1	469	Forager	0.419334350635241	0.821275866267206
Apis	1	47	Nurse	0.449147416109244	0.629203822830693
Apis	1	470	Forager	0.778385619130292	0.800725843228915
Apis	1	472	Nurse	0.497684587338662	0.60162149637393
Apis	1	473	Nurse	0.649794753538364	0.693754593360682
Apis	1	474	Nurse	0.720489112850787	0.761638466687389
Apis	1	475	Nurse	0.663005693251556	0.718160991510926
Apis	1	476	Peripheral	0.667916804125712	0.751830631898212
Apis	1	478	Forager	0.978706978552649	0.960972357716634
Apis	1	479	Nurse	0.48405494360452	0.647951043709157
Apis	1	480	Forager	0.882881259546319	0.937591533448876
Apis	1	481	Nurse	0.710435929973027	0.62436365135036
Apis	1	482	Peripheral	0.886707740741538	0.795159321369625
Apis	1	483	Peripheral	0.71432676878777	0.694461327977351
Apis	1	484	Peripheral	0.90906475820907	0.787118703055861
Apis	1	485	Nurse	0.763686851345748	0.743226082430438
Apis	1	487	Nurse	0.640381247310548	0.673880966083459
Apis	1	488	Nurse	0.640897390479346	0.669101583859268
Apis	1	489	Nurse	0.608401023403152	0.668924213513552
Apis	1	49	Forager	0.26012888915042	0.648118903231454
Apis	1	490	Nurse	0.802118242914725	0.72351658904153
Apis	1	491	Peripheral	0.739377550125928	0.74654956189239
Apis	1	492	Peripheral	0.759454508125062	0.72705061505105
Apis	1	493	Nurse	0.649904189504266	0.675506179037063
Apis	1	494	Nurse	0.663003147880036	0.668882246696408
Apis	1	495	Nurse	0.731996105293518	0.731640258320495
Apis	1	496	Peripheral	0.849292657296674	0.770959402930153
Apis	1	497	Nurse	0.755677674666502	0.777336481030043
Apis	1	498	Nurse	0.773567716579932	0.719245308051067
Apis	1	499	Peripheral	0.779539558642827	0.66867113989988
Apis	1	50	Forager	0.243639473424019	0.758566060502905
Apis	1	501	Peripheral	0.734396247606671	0.716065348318411
Apis	1	502	Nurse	0.698386890971786	0.696384549560334
Apis	1	503	Peripheral	0.749491948332519	0.698010712247566
Apis	1	504	Nurse	0.712212083065163	0.687162204231533
Apis	1	505	Nurse	0.600583862561154	0.621108994845814
Apis	1	506	Nurse	0.651650408738143	0.687466391018708
Apis	1	508	Peripheral	0.806524676290695	0.716447085486955
Apis	1	510	Nurse	0.682563413342401	0.675110525677469
Apis	1	514	Forager	0.716226010538364	0.960651031368891
Apis	1	515	Forager	0.931657902826358	0.973626137230876
Apis	1	516	Forager	0.116924725577585	0.529470637990787
Apis	1	517	Nurse	0.521111737960824	0.526768709867436
Apis	1	518	Nurse	0.0673499836552615	0.919819115082228
Apis	1	519	Forager	0.0807745311604625	0.593008057527345
Apis	1	520	Nurse	0.654359663080872	0.71992551324562
Apis	1	522	Nurse	0.668020572656528	0.683696879747867
Apis	1	523	Forager	0.997592185003679	0.971959525599665
Apis	1	524	Nurse	0.564479875263623	0.455485915003595
Apis	1	525	Peripheral	0.689806990811505	0.685093046849906
Apis	1	526	Peripheral	0.788638229203856	0.879879277588797
Apis	1	528	Nurse	0.491113335581664	0.743104393917449
Apis	1	529	Forager	0.638355912458111	0.774872671021272
Apis	1	530	Nurse	0.406036054925791	0.352200625039189
Apis	1	532	Forager	0.468426648476804	0.739457601776532
Apis	1	534	Peripheral	0.729719569565732	0.630929753571458
Apis	1	535	Nurse	0.781925150755345	0.739533542824501
Apis	1	536	Forager	0.766210711246909	0.90773358689819
Apis	1	54	Nurse	0.337298634625848	0.644947298893174
Apis	1	540	Nurse	0.434121130670034	0.632656530420579
Apis	1	541	Nurse	0.738897492289641	0.706543624899436
Apis	1	543	Forager	0.496514832828615	0.850707814949865
Apis	1	545	Nurse	0.628658011689501	0.673762686994282
Apis	1	546	Peripheral	0.946511225634581	0.857884554657822
Apis	1	547	Peripheral	0.958329482110961	0.867539972692427
Apis	1	548	Nurse	0.203344600540666	0.640264875252472
Apis	1	55	Forager	0.0575242844684277	0.5069598276154
Apis	1	551	Forager	0.54572706988312	0.831721697485996
Apis	1	552	Forager	0.334619712300226	0.0444254274399381
Apis	1	554	Nurse	0.81996325983912	0.758502344116974
Apis	1	555	Nurse	0.471579168067331	0.615089762775032
Apis	1	556	Peripheral	0.894922779822083	0.779435421613007
Apis	1	557	Nurse	0.388352726424377	0.631672650450991
Apis	1	558	Nurse	0.46479359063429	0.65502972346984
Apis	1	559	Nurse	0.516965484404567	0.624812788470196
Apis	1	56	Nurse	0.761041746709092	0.73631482724338
Apis	1	561	Nurse	0.394693021190138	0.622909198282022
Apis	1	562	Nurse	0.529356361308053	0.666132965711559
Apis	1	563	Nurse	0.273158147015851	0.608087010273108
Apis	1	564	Nurse	0.701835802220894	0.717980312349576
Apis	1	565	Nurse	0.583312013011786	0.651082945347877
Apis	1	566	Nurse	0.601095226988228	0.7012279181276
Apis	1	567	Nurse	0.448617815686073	0.596682836611266
Apis	1	568	Nurse	0.697098546811169	0.6928272759539
Apis	1	570	Peripheral	0.799581506980709	0.755079031674894
Apis	1	574	Forager	0.567362375304052	0.605190843148608
Apis	1	576	Nurse	0.638018179290293	0.683885507417923
Apis	1	577	Forager	0.814045475583445	0.960679627791917
Apis	1	579	Forager	0.603619588730089	0.93236881104901
Apis	1	58	Forager	0.425106350899587	0.5887018054151
Apis	1	580	Nurse	0.663155042143419	0.682168841386651
Apis	1	581	Peripheral	0.722034615750386	0.691536036601298
Apis	1	582	Peripheral	0.710429647067039	0.586444199875083
Apis	1	583	Peripheral	0.802067313916923	0.736879445339186
Apis	1	584	Peripheral	0.757628935520594	0.750122469582796
Apis	1	585	Forager	0.6386123420717	0.927438459006318
Apis	1	586	Nurse	0.648828729105164	0.650901464654977
Apis	1	588	Forager	0.953632033563675	0.88780527973953
Apis	1	589	Peripheral	0.745449507665275	0.732181503331777
Apis	1	59	Nurse	0.475672371397886	0.637193745141441
Apis	1	590	Nurse	0.678505578271667	0.683164577998604
Apis	1	591	Nurse	0.628916568015706	0.694956270763657
Apis	1	593	Nurse	0.72896019267839	0.715398391975031
Apis	1	594	Forager	0.704952370061526	0.84673605074681
Apis	1	595	Nurse	0.765782123526148	0.701532171960838
Apis	1	596	Forager	0.53599955966213	0.810905996059188
Apis	1	597	Nurse	0.635430629131219	0.737899181986405
Apis	1	598	Nurse	0.495768776764928	0.586369999030631
Apis	1	599	Nurse	0.555509440582076	0.671622523282597
Apis	1	6	Peripheral	0.75940098710071	0.726522765745013
Apis	1	60	Nurse	0.536890632058497	0.647839138803599
Apis	1	600	Nurse	0.699407698623254	0.714128716543036
Apis	1	601	Nurse	0.638817977487392	0.637071174921232
Apis	1	602	Nurse	0.642613717371521	0.70650103562866
Apis	1	603	Nurse	0.68882711563311	0.696063080580254
Apis	1	604	Peripheral	0.778184567374653	0.835064332315699
Apis	1	605	Nurse	0.604871353977771	0.636127037605739
Apis	1	606	Nurse	0.658170189785792	0.649858427931304
Apis	1	607	Nurse	0.635780074317878	0.734587959669374
Apis	1	608	Nurse	0.681318043464559	0.699193919045358
Apis	1	609	Nurse	0.730354713441948	0.709257166148791
Apis	1	61	Nurse	0.708702848633872	0.727249942225173
Apis	1	610	Nurse	0.265344715722943	0.59671513700201
Apis	1	611	Nurse	0.668498594256166	0.687508990367955
Apis	1	612	Nurse	0.668354219522397	0.66967090797161
Apis	1	614	Peripheral	0.670128835632063	0.725677871845324
Apis	1	616	Peripheral	0.777144432157562	0.712643318876743
Apis	1	617	Nurse	0.832926819541054	0.579380164285695
Apis	1	618	Nurse	0.860117351799832	0.73397620651204
Apis	1	619	Nurse	0.713407034286427	0.691686673663562
Apis	1	62	Forager	0.642404792689505	0.955854562238254
Apis	1	620	Peripheral	0.780275392204354	0.764406307007742
Apis	1	621	Forager	0.190862954989286	0.584185847645567
Apis	1	622	Forager	0.501260811752264	0.852030519318306
Apis	1	623	Nurse	0.573542260274872	0.669955056502283
Apis	1	624	Nurse	0.6164831182249	0.647656560874296
Apis	1	625	Peripheral	0.757383164326954	0.741960875492983
Apis	1	626	Nurse	0.673976592481154	0.711089942163528
Apis	1	627	Peripheral	0.95659518047765	0.863102376813722
Apis	1	628	Peripheral	0.838052429973951	0.750510447263651
Apis	1	629	Nurse	0.818117446859266	0.739035529277033
Apis	1	63	Forager	0.151666993177557	0.433414444417721
Apis	1	630	Peripheral	0.813776804913455	0.748697213839264
Apis	1	631	Forager	0.365320296402185	0.500821597644448
Apis	1	632	Forager	0.768125677855564	0.949088385786379
Apis	1	637	Forager	0.529077524071375	0.854555099828479
Apis	1	638	Forager	0.304153232074484	0.722480792399347
Apis	1	639	Forager	0.744822640804205	0.878528499495136
Apis	1	64	Nurse	0.424738420179014	0.64983281777566
Apis	1	640	Nurse	0.60056146080941	0
Apis	1	641	Forager	0.87269859578553	0.412124962019804
Apis	1	642	Nurse	0.431087509398315	0.512425193910871
Apis	1	645	Forager	0.890050484808222	0.953916309808745
Apis	1	646	Peripheral	0.843812232793649	0.760906348006784
Apis	1	65	Nurse	0.709414946758833	0.710585727934898
Apis	1	650	Nurse	0.28407574878136	0.00250372227537617
Apis	1	652	Peripheral	0.644158087756618	0.701526215373455
Apis	1	654	Nurse	0.57520484019101	0.919757681654847
Apis	1	656	Nurse	0.410118486306518	0.0288231921104213
Apis	1	657	Forager	0.588086487897034	0.840688690944207
Apis	1	66	Peripheral	0.80920637564311	0.778888850511054
Apis	1	662	Forager	0.665149834914311	0.897875997411945
Apis	1	665	Forager	0.333442788515767	0.499312250870352
Apis	1	667	Nurse	0.589122570311452	0.717856182240382
Apis	1	668	Peripheral	0.887439002093718	0.801744272304531
Apis	1	669	Nurse	0.00425324554335184	0.525716261645559
Apis	1	67	Peripheral	0.829367794776256	0.736779896494341
Apis	1	670	Peripheral	0.72821001958481	0.72038509840581
Apis	1	673	Nurse	0.610448616080963	0.673832705243434
Apis	1	674	Peripheral	0.797821899971596	0.617644729451896
Apis	1	675	Forager	0.809144104983899	0.904747315582981
Apis	1	677	Forager	0.835388548882238	0.562265802437416
Apis	1	68	Nurse	0.751003323479248	0.697081511312822
Apis	1	681	Peripheral	0.790313207028234	0.722526878911685
Apis	1	683	Nurse	0.271076582559948	0.592431151289844
Apis	1	685	Nurse	0.883606738999269	0.834697971663499
Apis	1	688	Peripheral	0.753850953359691	0.710273598526861
Apis	1	69	Nurse	0.674125144291091	0.677225763050092
Apis	1	690	Forager	0.999178336036962	0.932761159614153
Apis	1	691	Forager	0.778411584255288	0.949222387825671
Apis	1	693	Nurse	0.640988206992438	0.696397457948836
Apis	1	694	Forager	0.991287685471087	0.950652649663486
Apis	1	696	Nurse	0.711024710238128	0.710137753724244
Apis	1	698	Nurse	0.699889082658812	0.706579229976187
Apis	1	699	Forager	0.907133900412603	0.978728572095036
Apis	1	7	Peripheral	0.992657975036281	0.86738297205977
Apis	1	70	Peripheral	0.795165057587185	0.757778837366643
Apis	1	700	Nurse	0.428140453027082	0.624643048306794
Apis	1	702	Nurse	0.511435463357556	0.641192083412058
Apis	1	703	Nurse	0.285328763245916	0.616361532587566
Apis	1	704	Nurse	0.589358772247232	0.611561750904199
Apis	1	705	Nurse	0.436490080831411	0.64377963888015
Apis	1	706	Nurse	0.652262250358108	0.676223611215395
Apis	1	707	Nurse	0.179966386752314	0.611383790357409
Apis	1	708	Nurse	0.442220928793262	0.658924453290356
Apis	1	709	Nurse	0.392711553046257	0.611987887340489
Apis	1	71	Forager	0.375770279914542	0.663968954317393
Apis	1	711	Nurse	0.639284993900334	0.65161476402913
Apis	1	712	Peripheral	0.720901655306094	0.670025064732023
Apis	1	713	Peripheral	0.963469095060839	0.825632209891617
Apis	1	714	Nurse	0.575003450175296	0.65849042723655
Apis	1	715	Nurse	0.342074791509375	0.606822723155195
Apis	1	716	Forager	0.0968446772908219	0.644893330628456
Apis	1	717	Peripheral	0.860292617011904	0.763678789702692
Apis	1	719	Peripheral	0.709247237611743	0.875608110561189
Apis	1	72	Peripheral	0.928718164445051	0.864996626064887
Apis	1	722	Nurse	0.691779205837436	0.818337150979144
Apis	1	724	Nurse	0.454975330243125	0.678744568910994
Apis	1	725	Nurse	0.499572364824047	0.656065061526665
Apis	1	726	Forager	0.990300661749834	0.929132901118117
Apis	1	727	Nurse	0.538463111008382	0.647503947936109
Apis	1	73	Forager	0.0978812879554195	0.67629913383551
Apis	1	730	Nurse	0.555556717899232	0.904538135049346
Apis	1	731	Peripheral	0.78551735367147	0.765512844327741
Apis	1	732	Peripheral	0.782369139851569	0.806584425602105
Apis	1	733	Nurse	0.504726098120098	0.653448511513184
Apis	1	734	Nurse	0.768149263447174	0.799023782202854
Apis	1	735	Nurse	0.738595784481878	0.790819301911557
Apis	1	737	Nurse	0.614636128447142	0.685586162892506
Apis	1	738	Peripheral	0.776426974961853	0.719019695743455
Apis	1	74	Nurse	0.681461605206455	0.708050506675658
Apis	1	740	Nurse	0.679320866775448	0.702401251399712
Apis	1	741	Peripheral	0.708705282565521	0.736666860863745
Apis	1	743	Forager	0.93657394546303	0.845038856283579
Apis	1	744	Peripheral	0.769638375130946	0.7441385539803
Apis	1	745	Nurse	0.582597204465917	0.669250682939481
Apis	1	746	Nurse	0.292227526228241	0.675586162946025
Apis	1	748	Nurse	0.541804174933115	0.643398424649889
Apis	1	749	Nurse	0.330198350325826	0.66023162447971
Apis	1	75	Nurse	0.655194497248655	0.677830130013576
Apis	1	750	Nurse	0.424306028281203	0.617555725910986
Apis	1	751	Peripheral	0.658976978515763	0.667494511029126
Apis	1	752	Nurse	0.359372604841231	0.609419903122614
Apis	1	753	Nurse	0.378109134949414	0.64667092911284
Apis	1	754	Nurse	0.68767457005364	0.668680617580122
Apis	1	755	Nurse	0.624280337109865	0.728879127066071
Apis	1	756	Peripheral	0.833474153460153	0.711298149191711
Apis	1	757	Nurse	0.565804450947624	0.650735402769416
Apis	1	758	Nurse	0.668570525392235	0.649251794797198
Apis	1	759	Peripheral	0.754205399415043	0.709387825123854
Apis	1	76	Peripheral	0.766034271717466	0.717832854278812
Apis	1	760	Peripheral	0.787069436569299	0.736354688964132
Apis	1	761	Nurse	0.295939237750028	0.589863570745256
Apis	1	762	Nurse	0.670746566842245	0.707958134637289
Apis	1	763	Nurse	0.655859352360162	0.71028067082812
Apis	1	764	Nurse	0.509965956658402	0.667713365242454
Apis	1	765	Nurse	0.598890739928172	0.668525617973816
Apis	1	766	Nurse	0.541347240324593	0.695423659468483
Apis	1	767	Nurse	0.578414708189254	0.625441196435729
Apis	1	768	Nurse	0.213721095505062	0.603365114838534
Apis	1	769	Nurse	0.591103131418555	0.684227862202778
Apis	1	77	Peripheral	0.787747867314608	0.455104428841429
Apis	1	770	Peripheral	0.856923803029382	0.761172181711711
Apis	1	771	Forager	0.520334515406011	0.838699844110164
Apis	1	772	Nurse	0.743949007869181	0.71148987510015
Apis	1	774	Nurse	0.754805003544507	0.355017733445211
Apis	1	776	Forager	0.530990173800086	0.701792739080941
Apis	1	778	Forager	0.98332426163484	0.964299746007163
Apis	1	78	Peripheral	0.748456099264505	0.670643998027912
Apis	1	780	Forager	0.0450654582718759	0.0450654582718759
Apis	1	781	Nurse	0.819194964600083	0.771579733878859
Apis	1	782	Nurse	0.674704848957692	0.719639771216915
Apis	1	783	Forager	0.92325607999443	NA
Apis	1	784	Forager	0.912824911922953	0.867793001688523
Apis	1	785	Peripheral	0.779765984645032	0.725448904696489
Apis	1	788	Forager	0.193599345660088	0.713439143624185
Apis	1	79	Nurse	0.445447312944792	0.627779621513887
Apis	1	792	Peripheral	0.809916440542102	0.710316594180262
Apis	1	794	Nurse	0.51160759091917	0
Apis	1	795	Nurse	0.674282231930487	0.673485729508093
Apis	1	797	Forager	0.0450949955149453	0.364937733113749
Apis	1	798	Nurse	0.578346135249507	0.18956196177038
Apis	1	800	Forager	0.991530103820447	0.939009693727721
Apis	1	802	Nurse	0.53826430816792	0.630928715063717
Apis	1	803	Peripheral	0.891623882526604	0.822462464757763
Apis	1	805	Nurse	0.713803847303922	0.672245865818573
Apis	1	806	Nurse	0.6880629995303	0.667723506072706
Apis	1	808	Nurse	0.622699863917076	0.703954343099246
Apis	1	81	Peripheral	0.971366917492972	0.911290036316542
Apis	1	810	Nurse	0.853807549980281	0.788731597065195
Apis	1	812	Nurse	0.50533795588069	0
Apis	1	815	Forager	0.456829812316388	0.644274800514216
Apis	1	816	Peripheral	0.753321470351855	0.710176912039349
Apis	1	817	Nurse	0.501580503949701	0.628105618595762
Apis	1	818	Peripheral	0.781790785644095	0.717630147645719
Apis	1	819	Peripheral	0.81559654956311	0.73283647685671
Apis	1	820	Peripheral	0.72548905562727	0.710215068181954
Apis	1	821	Peripheral	0.936149623468283	0.851927940974153
Apis	1	823	Nurse	0.504055278446644	0.664307549442262
Apis	1	824	Forager	0.597748137195162	0.883255925007237
Apis	1	825	Nurse	0.588962302637253	0.670988143076315
Apis	1	826	Nurse	0.383797955028865	0.599489210915464
Apis	1	827	Nurse	0.506173702368276	0.631243182568524
Apis	1	829	Nurse	0.282114098933646	0.612090972556549
Apis	1	83	Nurse	0.67601004706569	0.665720986303369
Apis	1	830	Nurse	0.642718642312475	0.648130002751657
Apis	1	831	Nurse	0.406773782752122	0.60156522831909
Apis	1	832	Nurse	0.663437318594127	0.671016567007291
Apis	1	833	Nurse	0.693458409422355	0.690322694054294
Apis	1	834	Nurse	0.596292901779125	0.67382653804469
Apis	1	835	Nurse	0.188542000189837	0.630458758393534
Apis	1	836	Nurse	0.441327259156919	0.607791207803959
Apis	1	837	Nurse	0.640592428236654	0.642494961592363
Apis	1	838	Nurse	0.765175997864107	0.732339187945474
Apis	1	839	Nurse	0.450518569233846	0.624095412707102
Apis	1	84	Forager	0.153557149634891	0.539635384633155
Apis	1	840	Nurse	0.167838929129119	0.574395399401459
Apis	1	841	Nurse	0.661078385279216	0.659592326469203
Apis	1	842	Nurse	0.384490099847373	0.615744795086875
Apis	1	846	Nurse	0.350806699507717	0.652126168092718
Apis	1	847	Nurse	0.562266814403013	0.707976792184092
Apis	1	848	Nurse	0.291550431847183	0.605511366331009
Apis	1	85	Peripheral	0.743351115899656	0.71713791712021
Apis	1	850	Peripheral	0.731852901133835	0.735343040035612
Apis	1	851	Nurse	0.620434632121573	0.694451203654477
Apis	1	852	Nurse	0.20929984527733	0.456627260314449
Apis	1	853	Peripheral	0.72941286026891	0.691480459871349
Apis	1	854	Forager	0.0450654582718759	0.554051299476258
Apis	1	856	Peripheral	0.717589515355273	0.685371539561984
Apis	1	858	Forager	0.695828559658841	0.98331587632937
Apis	1	859	Peripheral	0.699261472954202	0.695874530442258
Apis	1	860	Nurse	0.608787446147223	0.584932241504887
Apis	1	861	Peripheral	0.745311640578244	0.703090610943423
Apis	1	862	Peripheral	0.759516610641527	0.771415291391186
Apis	1	863	Nurse	0.721890515710885	0.685073195786441
Apis	1	864	Forager	0.549179507971883	0.781438690901939
Apis	1	866	Nurse	0.699507227433951	0.728809087680139
Apis	1	867	Peripheral	0.796601498515611	0.766888016611721
Apis	1	868	Nurse	0.352507555819795	0.60889912035736
Apis	1	869	Nurse	0.41651255820464	0.640230968294085
Apis	1	87	Forager	0.812022148935157	0.824829538053584
Apis	1	870	Peripheral	0.790059205812049	0.734551908117419
Apis	1	871	Nurse	0.785792654691466	0.764820959391174
Apis	1	872	Nurse	0.308234879304127	0
Apis	1	873	Nurse	0.460330987931286	0.636731970940833
Apis	1	874	Nurse	0.775564914949524	0.915872386237124
Apis	1	877	Nurse	0.555268779906545	0.663835000943764
Apis	1	878	Peripheral	0.774357291567327	0.709118292006667
Apis	1	879	Nurse	0.536405851311813	0.639360570396469
Apis	1	880	Nurse	0.688029859439	0.686634330820116
Apis	1	881	Nurse	0.617223259290405	0.680642647551764
Apis	1	883	Nurse	0.683757418310925	0.688600192415982
Apis	1	884	Nurse	0.610965259944104	0.675602842351036
Apis	1	885	Nurse	0.563658129915228	0.671179220759081
Apis	1	886	Nurse	0.785861853622338	0.792189348113494
Apis	1	887	Nurse	0.722924224644937	0.693927877349528
Apis	1	888	Nurse	0.635601110973781	0.701856615778384
Apis	1	889	Nurse	0.646995114138212	0.67451849278726
Apis	1	89	Peripheral	0.817645205634162	0.761828923194935
Apis	1	890	Nurse	0.551636985507438	0.685166078833043
Apis	1	891	Nurse	0.705725963979779	0.697677153213461
Apis	1	892	Nurse	0.771030632286731	0.7589019868746
Apis	1	893	Nurse	0.667230471239739	0.706854636422855
Apis	1	894	Nurse	0.696468307362279	0.697311664673658
Apis	1	895	Forager	0.713572457627997	0.950879585652391
Apis	1	896	Nurse	0.789708379165833	0.704149480136816
Apis	1	898	Nurse	0.377903071224245	0.580898387041265
Apis	1	9	Peripheral	0.744684561975633	0.746172029464359
Apis	1	901	Nurse	0.617784835761261	0.662768588418098
Apis	1	903	Nurse	0.312305248852668	0.589566452673199
Apis	1	904	Nurse	0.710343492392042	0.714090973437075
Apis	1	906	Nurse	0.699841124418605	0.536876240780928
Apis	1	907	Forager	0.870045127342613	0.816556300105347
Apis	1	91	Nurse	0.62359678511681	0.722722769135308
Apis	1	911	Nurse	0.595312555975375	0.763528056702758
Apis	1	912	Forager	0.196798557394567	0.593103408604361
Apis	1	913	Peripheral	0.972576132763934	0.816251954648667
Apis	1	914	Nurse	0.448041718730779	0.772188016927385
Apis	1	916	Nurse	0.535475413604262	0.281785476065457
Apis	1	917	Nurse	0.343875059996525	0.595379618777252
Apis	1	919	Forager	0.958363652875978	0.97565698982603
Apis	1	92	Forager	0.306403193938866	0.349921787838594
Apis	1	920	Peripheral	0.80026147459708	0.753345095333209
Apis	1	922	Peripheral	0.848260855768115	0.778554834128226
Apis	1	927	Nurse	0	0.446236884851264
Apis	1	928	Nurse	0.690492262290001	0.670785342318184
Apis	1	929	Peripheral	0.70149959172913	0.730937900672933
Apis	1	930	Nurse	0.374907098003107	0.736979056603726
Apis	1	931	Peripheral	0.722517881101619	0.708354084464159
Apis	1	933	Forager	0.618739866673226	0.464898725093215
Apis	1	934	Forager	0.689391258731478	0.884426668662525
Apis	1	935	Nurse	0.792596160031349	0.611584074501761
Apis	1	936	Peripheral	0.875731564920988	0.768878278590249
Apis	1	937	Forager	0.0450654582718759	0.713985596435447
Apis	1	939	Forager	0.0450654582718759	0.531529660520327
Apis	1	94	Forager	0.557015584760289	0.916782746399674
Apis	1	940	Peripheral	0.676056400784608	0.71783931776914
Apis	1	942	Forager	0.183858138819095	0.586531520840599
Apis	1	944	Nurse	0.25239312907331	0.573445784225074
Apis	1	945	Nurse	0.341369632588813	0.597254569906587
Apis	1	946	Nurse	0.283168180704985	0.596064071779889
Apis	1	947	Nurse	0.348664273628777	0.588177361803872
Apis	1	949	Nurse	0.437500106213446	0.660763963694469
Apis	1	950	Nurse	0.219107572593591	0.649548099543125
Apis	1	951	Nurse	0.446052035070933	0.631792789877516
Apis	1	952	Nurse	0.537128448596664	0.654528493487115
Apis	1	953	Peripheral	0.772863472951012	0.772213038251503
Apis	1	954	Nurse	0.60818261962719	0.631783781476858
Apis	1	955	Nurse	0.791070975021308	0.784656177364818
Apis	1	956	Nurse	0.431095654850042	0.650364423164679
Apis	1	957	Forager	0.83688411394492	0
Apis	1	958	Forager	0.805183229977734	0.957970818782912
Apis	1	96	Nurse	0.619652825753608	0.658348697873796
Apis	1	960	Nurse	0.776936012878181	0.991066609950529
Apis	1	962	Forager	0.18455799343477	0.0450654582718759
Apis	1	963	Peripheral	0.877337638847395	0.81795284299087
Apis	1	964	Forager	0.394638938413505	0.70857190960979
Apis	1	97	Peripheral	0.724003023245048	0.723965078542761
Apis	1	972	Forager	0.800773061705329	0.858448365160586
Apis	1	973	Nurse	0.66939954277182	0.677671662094316
Apis	1	974	Forager	0.915089774142806	0.818598800256712
Apis	1	976	Nurse	0.610747299949066	0.279587660996972
Apis	1	977	Forager	0.984459337327634	0.951626966627105
Apis	1	978	Nurse	0.603629612854768	0.668171988968147
Apis	1	979	Nurse	0.6686193520324	0.679743662731369
Apis	1	98	Nurse	0.216526259447947	0.609171275012193
Apis	1	980	Forager	0.91948100839245	0.960176086879064
Apis	1	981	Peripheral	0.730725149185767	0.750323044936395
Apis	1	982	Peripheral	0.746321796625537	0.737040698363598
Apis	1	983	Peripheral	0.986454151616026	0.879091994274279
Apis	1	984	Nurse	0.625862536947196	0.726630196519362
Apis	1	985	Nurse	0.690730181830657	0.783761417269064
Apis	1	986	Nurse	0.703679824578234	0.544568447628201
Apis	1	987	Nurse	0.56197008577322	0.690695451422501
Apis	1	988	Nurse	0.610187569182184	0.670318842084003
Apis	1	990	Nurse	0.708154326676175	0.717243591376079
Apis	1	991	Nurse	0.629035003183307	0.65117112065723
Apis	1	995	Nurse	0.726897263510632	0.692518688375525
Apis	1	996	Nurse	0.486860200032756	0.645311603128947
Apis	1	998	Nurse	0.624180635705339	0.660958908431904
Apis	12	0	Nurse	0.218844386116032	0.372009212710167
Apis	12	10	Forager	0.942975502318738	0.914266054730422
Apis	12	100	Forager	0.822671383895361	0.763077790515418
Apis	12	1001	Forager	0.768849091741545	0.826621362703084
Apis	12	1006	Forager	0.722164792675713	0.8171120463687
Apis	12	1008	Forager	0.910181937430238	0.930882236441921
Apis	12	101	Nurse	0.203938962556546	0.382285337344947
Apis	12	1010	Peripheral	0.919197430490938	0.777097367374132
Apis	12	1013	Peripheral	0.991134250306993	0.779336967573023
Apis	12	1016	Forager	0.846394082791701	0.897122981314314
Apis	12	1018	Nurse	0.705182628326116	0.600713995577173
Apis	12	102	Nurse	0.206008709218305	0.330417619553733
Apis	12	1023	Peripheral	0.897608026661149	0.671489186372681
Apis	12	1024	Forager	0.814400389435456	0.861934077630028
Apis	12	1027	Forager	0.92715318158541	0.89388810824206
Apis	12	103	Nurse	0.0789998527041596	0.349140605465432
Apis	12	1030	Nurse	0.675730385308681	0.554960667427511
Apis	12	1031	Nurse	0.547861640095363	0.439386720512535
Apis	12	1032	Forager	0.925207804574904	0.864154768346031
Apis	12	1033	Nurse	0.700628930758826	0.594859239594583
Apis	12	1034	Forager	0.906834313931748	0.880816563848456
Apis	12	1035	Nurse	0.742598692109273	0.56693870355149
Apis	12	1036	Peripheral	0.735902915816317	0.565710014012382
Apis	12	1038	Nurse	0.473613114761948	0.664292098068007
Apis	12	1039	Nurse	0.504399750925402	0.469370275858119
Apis	12	104	Nurse	0.280977185887823	0.51315714147851
Apis	12	1040	Nurse	0.497466029360687	0.441617872821016
Apis	12	1042	Nurse	0.654621910145608	0.565845380060275
Apis	12	1043	Nurse	0.547382827538384	0.495869558900173
Apis	12	1044	Nurse	0.694343546268037	0.743046382686064
Apis	12	1045	Nurse	0.532500731821781	0.466144920776116
Apis	12	1046	Nurse	0.172528982598573	0.347333875097981
Apis	12	1047	Nurse	0.177847027373956	0.421841841453215
Apis	12	1048	Nurse	0.279437045552779	0.496376042004315
Apis	12	1049	Nurse	0.353113798500671	0.398335052897777
Apis	12	105	Nurse	0.454112477437888	0.467272795261688
Apis	12	1050	Nurse	0.243197394519566	0.504295863328691
Apis	12	1051	Nurse	0.175778797031368	0.377841339435078
Apis	12	106	Nurse	0.235238557814424	0.462003687747472
Apis	12	1070	Forager	0.774467325544974	0.837504239976997
Apis	12	1072	Forager	0.861838030372925	0.908888254379912
Apis	12	1074	Forager	0.867727155737269	0.844013863421626
Apis	12	1075	Forager	0.848204193535624	0.884613156977002
Apis	12	1076	Forager	0.845286798581501	0.808509683796144
Apis	12	1079	Forager	0.856564385537661	0.892797170347492
Apis	12	1082	Forager	0.828351159860291	0.881803655465408
Apis	12	1093	Forager	0.72054715204032	0.740530433313094
Apis	12	1097	Nurse	0.686608558095591	0.612296645033478
Apis	12	1099	Forager	0.912120185942936	0.905616147570848
Apis	12	110	Forager	0.926704249375206	0.778973343915525
Apis	12	1101	Nurse	0.495098880079247	0.42934011077687
Apis	12	1102	Nurse	0.573291597216897	0.472659512452785
Apis	12	1104	Nurse	0.482612826240786	0.446484187760585
Apis	12	1105	Nurse	0.413100098890404	0.414257299428707
Apis	12	1106	Nurse	0.42929434643484	0.370963966858517
Apis	12	1108	Nurse	0.565122780012338	0.488647748244242
Apis	12	1109	Nurse	0.345784449534688	0.407465787019788
Apis	12	1110	Nurse	0.116230397301703	0.342687999684079
Apis	12	1111	Nurse	0.169408588842429	0.351003892132061
Apis	12	1112	Nurse	0.174721918054255	0.415362323150124
Apis	12	1113	Nurse	0.328701957745196	0.418624243797043
Apis	12	1114	Nurse	0.224959067120818	0.358914068377318
Apis	12	1134	Forager	0.789944141494466	0.858036135012079
Apis	12	1135	Forager	0.808989856984987	0.856560093252189
Apis	12	1141	Forager	0.950289671088088	0.894892326500216
Apis	12	1144	Forager	0.850728131288227	0.876845497583332
Apis	12	1150	Peripheral	0.934290195387106	0.72799446556038
Apis	12	1151	Nurse	0.770353378845873	0.704271187425792
Apis	12	1153	Forager	0.934986579418154	0.873353506299578
Apis	12	1159	Peripheral	0.887429298455789	0.647891870461806
Apis	12	1160	Peripheral	0.782261533553895	0.576873782355176
Apis	12	1161	Peripheral	0.83669533325292	0.698452957737087
Apis	12	1162	Peripheral	0.863069342291035	0.675044136683503
Apis	12	1163	Forager	0.891970254472122	0.860512742899962
Apis	12	1164	Nurse	0.59872769515358	0.522055065690924
Apis	12	1165	Nurse	0.518851189233329	0.435830588798824
Apis	12	1166	Nurse	0.586339394677791	0.51226964214737
Apis	12	1167	Nurse	0.693671444724148	0.483865139742522
Apis	12	1169	Nurse	0.622328043890327	0.597513704136901
Apis	12	1171	Nurse	0.601266782292262	0.561602931275858
Apis	12	1172	Nurse	0.200436895009793	0.498432318802046
Apis	12	1173	Nurse	0.101842560132251	0.412910996331658
Apis	12	1174	Nurse	0.150402828314172	0.337007796676252
Apis	12	1175	Nurse	0.114271583529029	0.339006185289226
Apis	12	1176	Nurse	0.20813287070734	0.428364764291551
Apis	12	1177	Nurse	0.156973639271169	0.344091940730022
Apis	12	1186	Forager	0.867068929255025	0.86542502252118
Apis	12	1195	Forager	0.824787573587721	0.816308611580562
Apis	12	1196	Forager	0.877036169399885	0.878125264202898
Apis	12	1200	Forager	0.801372792800156	0.865840325592053
Apis	12	1208	Forager	0.857904512783765	0.895195923295382
Apis	12	1213	Forager	0.885081348113329	0.915637348287911
Apis	12	1214	Forager	0.784285900835218	0.682730743045848
Apis	12	1216	Peripheral	0.804989094732324	0.66418721427811
Apis	12	1217	Forager	0.925525767507649	0.867100029771735
Apis	12	1219	Nurse	0.645546304792322	0.693041290169427
Apis	12	1220	Forager	0.883022384052983	0.885708495399669
Apis	12	1221	Nurse	0.698301818262789	0.622093423824597
Apis	12	1222	Peripheral	0.723319895932762	0.585519535165007
Apis	12	1224	Peripheral	0.775430127393609	0.574687976870711
Apis	12	1225	Nurse	0.774005507065513	0.798481483557127
Apis	12	1226	Forager	0.844055753391037	0.885553003786308
Apis	12	1227	Nurse	0.588777769925508	0.480922544063183
Apis	12	1228	Nurse	0.581511895924531	0.494738960545392
Apis	12	1229	Nurse	0.424556892265735	0.5421285215263
Apis	12	123	Forager	0.736538215724513	0.758200614954469
Apis	12	1230	Nurse	0.662644995855421	0.511403136851142
Apis	12	1231	Nurse	0.419592088982011	0.435379281582431
Apis	12	1232	Nurse	0.496616015920515	0.547251143804261
Apis	12	1234	Nurse	0.319543103985685	0.372645221593163
Apis	12	1235	Nurse	0.103393607630057	0.453223094889329
Apis	12	1236	Nurse	0.103084422271109	0.356209732646455
Apis	12	1237	Nurse	0.342291688187183	0.510791685767926
Apis	12	1238	Nurse	0.219162790975513	0.490764316431395
Apis	12	1239	Nurse	0.278993201494802	0.478874228858539
Apis	12	1240	Nurse	0.546243454839721	0.433635353632361
Apis	12	1242	Forager	0.875650517622795	0.87208955338264
Apis	12	125	Forager	0.89159708392234	0.904786231903963
Apis	12	1263	Forager	0.776172032310815	0.878222824373464
Apis	12	1267	Forager	0.852412721438646	0.879636960929438
Apis	12	1269	Forager	0.803572624851776	0.882761878844395
Apis	12	127	Forager	0.984931237168787	0.90859010171923
Apis	12	1272	Forager	0.838434365554946	0.905322918374865
Apis	12	1273	Forager	0.799243578915023	0.84633144838249
Apis	12	1276	Forager	0.876082500060637	0.894402234205028
Apis	12	1280	Forager	0.928476106305966	0.832649720287784
Apis	12	1281	Forager	0.947203883067737	0.876086168502366
Apis	12	1282	Peripheral	0.843259710888809	0.709455743824737
Apis	12	1283	Forager	0.719714528615109	0.620426535025471
Apis	12	1287	Peripheral	0.791498152284581	0.581185180836032
Apis	12	1290	Nurse	0.610884054291551	0.546560811865503
Apis	12	1291	Nurse	0.254671496424899	0.385270641958074
Apis	12	1292	Nurse	0.356601922732173	0.417302998659116
Apis	12	1293	Peripheral	0.827971029360154	0.638459624195509
Apis	12	1294	Nurse	0.189116748747963	0.36253896952218
Apis	12	1295	Nurse	0.478894092048337	0.442282735220938
Apis	12	1296	Nurse	0.642921299727072	0.577695227694885
Apis	12	1297	Nurse	0.295149274720339	0.43385334364478
Apis	12	1298	Nurse	0.459409769257624	0.441907924188674
Apis	12	1299	Nurse	0.369332291530699	0.442763587141879
Apis	12	130	Forager	0.923627259234932	0.894792716580169
Apis	12	1300	Nurse	0.286090606550908	0.460349221517942
Apis	12	1301	Nurse	0.356235484667942	0.544495297627408
Apis	12	1302	Nurse	0.444782740671402	0.525995467281788
Apis	12	1303	Nurse	0.218500711254285	0.369111602675492
Apis	12	131	Forager	0.92274323392181	0.921778684607232
Apis	12	1320	Forager	0.855623337734689	0.634911659982691
Apis	12	1324	Forager	0.879655427431453	0.898013901832963
Apis	12	1342	Forager	0.947161419867044	0.896505445243013
Apis	12	1346	Nurse	0.568467869878743	0.506358526422283
Apis	12	1347	Nurse	0.7964720256115	0.582938882095979
Apis	12	1348	Nurse	0.57639283561682	0.488248398434358
Apis	12	1349	Nurse	0.744383722456381	0.54919053680905
Apis	12	135	Forager	0.798778613920201	0.85767768400189
Apis	12	1350	Peripheral	0.88606118909199	0.654586256359452
Apis	12	1351	Peripheral	0.928722238581125	0.737792115253531
Apis	12	1352	Nurse	0.582679237932579	0.616803839831649
Apis	12	1353	Nurse	0.521338505856415	0.504339849526027
Apis	12	1355	Nurse	0.272685730203066	0.48586214678166
Apis	12	1356	Nurse	0.603694228331403	0.589177650115584
Apis	12	1357	Nurse	0.463034269443941	0.523570926662854
Apis	12	1358	Peripheral	0.658281081012831	0.550039573565976
Apis	12	1359	Nurse	0.576963712900754	0.512319480365911
Apis	12	136	Peripheral	0.908098418203658	0.79521680618911
Apis	12	1360	Nurse	0.329044067269814	0.380477658075401
Apis	12	1361	Nurse	0.243076020907439	0.394783486101813
Apis	12	1362	Nurse	0.215667937029053	0.36585534859747
Apis	12	1363	Nurse	0.125757443153012	0.354025478904181
Apis	12	1364	Nurse	0.300517187827556	0.344531460408041
Apis	12	1365	Nurse	0.177410772756931	0.338715277643906
Apis	12	1366	Nurse	0.236099996660294	0.488628866423937
Apis	12	1368	Forager	0.801594295076946	0.827598513107835
Apis	12	1375	Peripheral	0.977087158681156	0.809753078006219
Apis	12	1382	Forager	0.770654399950987	0.765462493350312
Apis	12	1383	Forager	0.816364085009049	0.861819426798455
Apis	12	1384	Peripheral	0.868841303662496	0.702047342541451
Apis	12	1388	Forager	0.972243690381855	0.891900617205842
Apis	12	1389	Peripheral	0.993795983612923	0.855447761008566
Apis	12	139	Forager	0.961404526615756	0.822121678304923
Apis	12	1391	Peripheral	0.900091087906318	0.716008128211543
Apis	12	1393	Forager	0.801422861448376	0.85744337516667
Apis	12	1396	Nurse	0.519323969493978	0.324237608734016
Apis	12	1399	Forager	0.718493842319438	0.807938050026852
Apis	12	1400	Peripheral	0.929464923458132	0.734242793545178
Apis	12	1401	Nurse	0.73405509808113	0.798000183548628
Apis	12	1409	Nurse	0.615669370331265	0.519937851490086
Apis	12	141	Peripheral	0.9259442301696	0.701596871015471
Apis	12	1410	Peripheral	0.711348136480497	0.555857916299066
Apis	12	1411	Nurse	0.75684397202878	0.653205808359904
Apis	12	1414	Nurse	0.75359353953366	0.527793315440856
Apis	12	1415	Nurse	0.786448497728591	0.693405223108219
Apis	12	1416	Nurse	0.347296275286189	0.392545495528084
Apis	12	1417	Nurse	0.51375379566254	0.526966632844542
Apis	12	1418	Nurse	0.483793992369773	0.41656332093506
Apis	12	1419	Nurse	0.491704253483249	0.443945015606473
Apis	12	1420	Nurse	0.519104160373887	0.446992336713733
Apis	12	1421	Nurse	0.558331146013968	0.494490180938176
Apis	12	1422	Nurse	0.272184546122396	0.375974484464967
Apis	12	1423	Nurse	0.628821810741465	0.5520221913198
Apis	12	1424	Nurse	0.163677993012665	0.423555074397158
Apis	12	1425	Nurse	0.233208241793962	0.35861383445088
Apis	12	1426	Nurse	0.191053526335565	0.3671937702749
Apis	12	1427	Nurse	0.402607741410096	0.391005251629531
Apis	12	1428	Nurse	0.243214426833832	0.341558484986323
Apis	12	1429	Nurse	0.220966911433543	0.399932372678086
Apis	12	1432	Forager	0.860225207286596	0.857021720314958
Apis	12	1442	Forager	0.781106947471385	0.837835044158757
Apis	12	1445	Forager	0.673122703221387	0.757558252730846
Apis	12	1447	Forager	0.821752063133779	0.859922072426001
Apis	12	1449	Forager	0.797706086648399	0.821958181206866
Apis	12	145	Peripheral	0.955178669432571	0.768613384849142
Apis	12	1458	Forager	0.963038556170967	0.893555585258737
Apis	12	1465	Peripheral	0.884762473913492	0.744292511300265
Apis	12	1469	Forager	0.748907353235239	0.837228006939951
Apis	12	1470	Forager	0.887503328319512	0.875285888862239
Apis	12	1471	Nurse	0.352015407078806	0.484953566120847
Apis	12	1472	Nurse	0.673569894956005	0.580543671836437
Apis	12	1473	Forager	0.92529733682609	0.893164085833732
Apis	12	1474	Forager	0.89122497945851	0.873082836288662
Apis	12	1475	Peripheral	0.733646939241956	0.596420321467759
Apis	12	1477	Peripheral	0.775479908851937	0.623612500384572
Apis	12	1478	Peripheral	0.842228406164218	0.570348713872612
Apis	12	1479	Nurse	0.54014961106557	0.465967924356119
Apis	12	148	Nurse	0.796859753709846	0.711586792493232
Apis	12	1480	Nurse	0.418568129245033	0.399428318762662
Apis	12	1481	Nurse	0.389651658798168	0.500969389924447
Apis	12	1482	Nurse	0.423589937961981	0.416383668073217
Apis	12	1483	Nurse	0.545565781239032	0.550328749124677
Apis	12	1485	Nurse	0.393103548634414	0.384891595439948
Apis	12	1486	Nurse	0.627258020172814	0.504634525487618
Apis	12	1487	Nurse	0.29321835385309	0.437896687108921
Apis	12	1488	Nurse	0.233490463739318	0.36435708736689
Apis	12	1489	Nurse	0.258712586593444	0.465519790943183
Apis	12	1490	Nurse	0.343139397306175	0.400052525087101
Apis	12	1491	Nurse	0.174227490094687	0.387997563240849
Apis	12	1492	Nurse	0.209852224133458	0.495528301868595
Apis	12	15	Peripheral	0.85134255429889	0.670855203085035
Apis	12	150	Nurse	0.773061718763541	0.8276556790233
Apis	12	1500	Forager	0.80770886398091	0.874833624746473
Apis	12	1506	Forager	0.872162733898131	0.870326440555642
Apis	12	1511	Forager	0.990582426721843	0.920061194028191
Apis	12	1513	Forager	0.876856060581836	0.879168703652956
Apis	12	1514	Peripheral	0.811282937351074	0.689504725814726
Apis	12	1518	Peripheral	0.874216137340163	0.650685337727488
Apis	12	1520	Forager	0.817869241158826	0.8524599399682
Apis	12	1524	Forager	0.894698223840288	0.844519563295194
Apis	12	1525	Forager	0.84963976359786	0.901353091187845
Apis	12	1529	Forager	0.919023449822235	0.854535044512696
Apis	12	1531	Forager	0.986916785231641	0.881917888000621
Apis	12	1534	Forager	0.832855495298761	0.90100216459018
Apis	12	1536	Forager	0.915743859198931	0.869132804779211
Apis	12	1537	Nurse	0.702151161745127	0.737480241523505
Apis	12	1538	Nurse	0.609560250441277	0.45617977092664
Apis	12	1539	Peripheral	0.882033300652818	0.675145032042913
Apis	12	154	Peripheral	0.802825056204271	0.681174538169635
Apis	12	1540	Nurse	0.706242997808799	0.529172491256574
Apis	12	1541	Peripheral	0.731384754578952	0.471193011990892
Apis	12	1542	Peripheral	0.668714530564193	0.558125431479348
Apis	12	1543	Forager	0.752778624883445	0.583565235687506
Apis	12	1544	Nurse	0.442898959428253	0.513461289229566
Apis	12	1545	Nurse	0.576782684257435	0.50142510566708
Apis	12	1546	Nurse	0.460761639024107	0.468622724507902
Apis	12	1547	Forager	0.848658482531141	0.759561716704971
Apis	12	1549	Nurse	0.623413619999044	0.501979117801933
Apis	12	1550	Nurse	0.375888054927468	0.368578760569917
Apis	12	1551	Nurse	0.161805497055842	0.438567542145889
Apis	12	1552	Nurse	0.301497901417676	0.516849277446266
Apis	12	1553	Nurse	0.367084296637874	0.533074793655499
Apis	12	1554	Nurse	0.0734290643913304	0.320126783310255
Apis	12	1555	Nurse	0.402996225590834	0.384837881030299
Apis	12	1567	Forager	0.889043393885449	0.911838094387063
Apis	12	1568	Forager	0.840422065932818	0.839336810508808
Apis	12	1571	Forager	0.706606201751016	0.785002232139791
Apis	12	1572	Forager	0.766462076830974	0.796555992720399
Apis	12	1574	Forager	0.776315340252998	0.85384961249423
Apis	12	1576	Forager	0.878735338510415	0.91510681823217
Apis	12	1579	Forager	0.755315095351248	0.831609388382276
Apis	12	158	Nurse	0.561668323106069	0.623953354610587
Apis	12	1581	Forager	0.869607057696806	0.911454455540002
Apis	12	1583	Forager	0.692836636877036	0.762585631870756
Apis	12	1586	Forager	0.924405315643481	0.899751919629347
Apis	12	159	Nurse	0.312333432080353	0.422046100363683
Apis	12	1591	Peripheral	0.905830462365501	0.734223967329981
Apis	12	1594	Forager	0.965034247979376	0.909065695481589
Apis	12	1596	Forager	0.938489791697184	0.923369818219474
Apis	12	1600	Peripheral	0.88290580262754	0.648552651015028
Apis	12	1602	Peripheral	0.810876368753461	0.58721513749653
Apis	12	1605	Nurse	0.422286057994943	0.476511729575259
Apis	12	1606	Nurse	0.26963725720539	0.437876600207965
Apis	12	1607	Nurse	0.445549694025972	0.542078556980359
Apis	12	1608	Nurse	0.289920777561474	0.373124408573901
Apis	12	161	Nurse	0.20367912187234	0.430337823228961
Apis	12	1610	Nurse	0.184645457357881	0.417461950470751
Apis	12	1611	Nurse	0.435328933703894	0.518747694537385
Apis	12	1612	Nurse	0.486475355530527	0.514277251373638
Apis	12	1613	Nurse	0.258916756274879	0.383002340260888
Apis	12	1614	Nurse	0.347558587517802	0.410143045421544
Apis	12	1615	Nurse	0.281404502238044	0.549720919097302
Apis	12	1616	Nurse	0.322548802848013	0.461553263123195
Apis	12	1617	Nurse	0.285357965170263	0.342883628508117
Apis	12	1618	Nurse	0.286754603268557	0.353673645075215
Apis	12	162	Nurse	0.282649755915406	0.46859348267042
Apis	12	1628	Forager	0.902038049174434	0.904940409921114
Apis	12	163	Nurse	0.501906920643759	0.507658456940298
Apis	12	1638	Forager	0.767776307224066	0.673047476400715
Apis	12	164	Nurse	0.294365181407839	0.410998863802263
Apis	12	1640	Forager	0.793778960772895	0.844579669904252
Apis	12	1641	Forager	0.778022113283651	0.826162221617436
Apis	12	1642	Forager	0.878091211575123	0.901791523937002
Apis	12	165	Nurse	0.34814990115076	0.416042393224485
Apis	12	1651	Forager	0.950885665739912	0.945710034385545
Apis	12	1655	Forager	0.957216151937886	0.870669726429319
Apis	12	166	Nurse	0.446820484740512	0.508409181771976
Apis	12	1660	Nurse	0.655545829639468	0.61127540192183
Apis	12	1664	Nurse	0.575617938931956	0.548244143986846
Apis	12	1665	Forager	0.864999263160379	0.828646430845406
Apis	12	1667	Peripheral	0.82957971629081	0.553196763772174
Apis	12	1668	Nurse	0.370119802166024	0.405715888775527
Apis	12	167	Nurse	0.111251881016574	0.402202803185684
Apis	12	1671	Nurse	0.272652075109533	0.445879549993352
Apis	12	1672	Nurse	0.618218221871898	0.545475932395376
Apis	12	1673	Nurse	0.537605868973913	0.605287098049331
Apis	12	1674	Nurse	0.524940808928802	0.447077326140966
Apis	12	1675	Nurse	0.364005992056194	0.389518060562327
Apis	12	1676	Nurse	0.27242249657674	0.339169116941397
Apis	12	1677	Nurse	0.197350300262656	0.33244123035095
Apis	12	1678	Nurse	0.188899052417315	0.45081642202594
Apis	12	1679	Nurse	0.18939826748642	0.323345845784941
Apis	12	1680	Nurse	0.433293411980423	0.460792323792815
Apis	12	1681	Nurse	0.159110587477031	0.353849888802724
Apis	12	169	Nurse	0.12237658327671	0.352643551509452
Apis	12	1690	Forager	0.840992026064637	0.901674543965478
Apis	12	1691	Forager	0.792274763435713	0.842399932160708
Apis	12	1701	Forager	0.897513586440672	0.886828521897519
Apis	12	1703	Forager	0.825943924737572	0.875951544468296
Apis	12	1705	Forager	0.924700245528812	0.925333590640745
Apis	12	1706	Forager	0.81558306181212	0.831153023703783
Apis	12	1707	Forager	0.769836513652705	0.859964434649028
Apis	12	1708	Forager	0.834959139156057	0.883801180813282
Apis	12	1713	Forager	0.849339404256669	0.875191012194424
Apis	12	1714	Forager	0.971128105837406	0.887221817476843
Apis	12	1716	Peripheral	0.792855076247379	0.550042897581956
Apis	12	1717	Forager	0.877911452188387	0.887076796883568
Apis	12	1722	Forager	0.921841030433339	0.892628458393989
Apis	12	1723	Forager	0.781699412113603	0.738499140983981
Apis	12	1726	Forager	0.947100073337274	0.875375709422007
Apis	12	1727	Peripheral	0.836444763850489	0.663093499989203
Apis	12	1730	Peripheral	0.83335480769725	0.562864858401074
Apis	12	1731	Nurse	0.487419582662097	0.417001846000807
Apis	12	1732	Nurse	0.279613543243853	0.373766863916116
Apis	12	1733	Nurse	0.388055842563025	0.442076331984079
Apis	12	1734	Nurse	0.394902590667881	0.490072967336432
Apis	12	1735	Nurse	0.525445894488814	0.491223190963914
Apis	12	1736	Nurse	0.519225939038187	0.451885890556406
Apis	12	1737	Nurse	0.296791940936789	0.50878307764553
Apis	12	1738	Nurse	0.172240496673346	0.322283634228257
Apis	12	1739	Nurse	0.290593154714861	0.396829829548724
Apis	12	1740	Nurse	0.581084056709821	0.61089237674656
Apis	12	1741	Nurse	0.211069869320846	0.462902715777998
Apis	12	1742	Nurse	0.202130022245414	0.397498422694168
Apis	12	1743	Nurse	0.207500497987515	0.454691539149552
Apis	12	1761	Forager	0.705075444160538	0.807534066517769
Apis	12	1762	Forager	0.849185912925861	0.821786644668649
Apis	12	1765	Peripheral	0.923883090021315	0.932105674715568
Apis	12	1768	Forager	0.911903558064575	0.888186975486496
Apis	12	1770	Forager	0.933882825729401	0.889694082143677
Apis	12	1771	Peripheral	0.923735131694622	0.846083770779267
Apis	12	1779	Forager	0.978390885527244	0.869518242202208
Apis	12	1782	Forager	0.763138302834285	0.843946363971976
Apis	12	1784	Nurse	0.756707432320939	0.7342149265227
Apis	12	1789	Nurse	0.741342253107233	0.60759370537893
Apis	12	1791	Forager	0.87745516394547	0.727782057626403
Apis	12	1792	Nurse	0.799295395239529	0.665494936559655
Apis	12	1793	Forager	0.846964802583605	0.79971560076535
Apis	12	1795	Nurse	0.518303729758138	0.53231547960365
Apis	12	1796	Nurse	0.575347498474515	0.570445059343629
Apis	12	1797	Nurse	0.558912497167734	0.518633592128771
Apis	12	1798	Nurse	0.529882326155764	0.430849870453994
Apis	12	18	Forager	0.989635461147468	0.891613238045393
Apis	12	180	Forager	0.701657419550327	0.786170366838734
Apis	12	1800	Nurse	0.711784264162124	0.743209454743188
Apis	12	1801	Nurse	0.223040805509193	0.342523669812991
Apis	12	1802	Nurse	0.137321782048403	0.362587323033389
Apis	12	1803	Nurse	0.236703381395749	0.408431547911596
Apis	12	1804	Nurse	0.195247622945078	0.45912544313409
Apis	12	1805	Nurse	0.356306491340694	0.477775134554819
Apis	12	1806	Nurse	0.263633243268264	0.47322923954161
Apis	12	1807	Nurse	0.278210920121598	0.434261205553057
Apis	12	1809	Forager	0.967166477185571	0.745487840123792
Apis	12	1819	Forager	0.907197790140466	0.841686422026073
Apis	12	1829	Forager	0.893998426116578	0.854942201789096
Apis	12	183	Forager	0.801460892203223	0.832783469593329
Apis	12	1836	Forager	0.871577925618633	0.907049640012116
Apis	12	1838	Peripheral	0.800446873424173	0.767245335667424
Apis	12	1841	Forager	0.976823706680575	0.842084552242193
Apis	12	1843	Peripheral	0.951219757938682	0.761849827576547
Apis	12	1846	Peripheral	0.955373276184216	0.742029984250097
Apis	12	1847	Forager	0.87809826012128	0.874252180867937
Apis	12	1849	Forager	0.832138555046083	0.828467256241536
Apis	12	1850	Nurse	0.738023172747709	0.707777409211959
Apis	12	1851	Nurse	0.946436389349309	0.830816059961409
Apis	12	1852	Nurse	0.682558445184273	0.564350565746517
Apis	12	1853	Peripheral	0.830559608619805	0.535106078175599
Apis	12	1854	Peripheral	0.865215040369404	0.66478613511129
Apis	12	1856	Nurse	0.803565082024767	0.710598855720453
Apis	12	1857	Nurse	0.478541911274558	0.434601791711728
Apis	12	1858	Nurse	0.552722470165592	0.575998945724355
Apis	12	1859	Nurse	0.550823397438393	0.487909633469673
Apis	12	1861	Nurse	0.368164635161607	0.497207679429065
Apis	12	1862	Nurse	0.52921899584828	0.598949536921495
Apis	12	1863	Forager	0.776794615180655	0.814369906769474
Apis	12	1864	Nurse	0.466352000137555	0.463845503816367
Apis	12	1865	Nurse	0.144180533915036	0.366190084941011
Apis	12	1866	Nurse	0.31895901869911	0.364849242278244
Apis	12	1867	Nurse	0.272621960870242	0.35343515713984
Apis	12	1868	Nurse	0.204421761101287	0.373220078794925
Apis	12	1869	Nurse	0.514532445375385	0.392793664796619
Apis	12	1870	Nurse	0.218341061687216	0.377549222084769
Apis	12	1884	Forager	0.841286320763501	0.87893655295892
Apis	12	1885	Forager	0.67839296338452	0.768101507072735
Apis	12	1889	Forager	0.811424023018063	0.882292430527039
Apis	12	1894	Forager	0.902357493872671	0.900273015515395
Apis	12	1896	Forager	0.772641386413295	0.846152777473356
Apis	12	1898	Forager	0.826072313170544	0.882298655909494
Apis	12	19	Forager	0.982941790768193	0.840451696991701
Apis	12	190	Forager	0.687973432893205	0.774302446551061
Apis	12	1900	Peripheral	0.991660252488673	0.90000184796405
Apis	12	1907	Nurse	0.769369502129936	0.725601108322911
Apis	12	1909	Peripheral	0.962292411671704	0.773276969557053
Apis	12	1912	Nurse	0.804953263283532	0.676272900967918
Apis	12	1913	Nurse	0.617753868001028	0.532645524811104
Apis	12	1914	Nurse	0.764478080600908	0.703614101296313
Apis	12	1915	Nurse	0.470850278051452	0.506365103707446
Apis	12	1916	Forager	0.944855990071056	0.876046191702505
Apis	12	1917	Forager	0.875029578451182	0.777233829382628
Apis	12	1918	Nurse	0.386889938559487	0.479619457445075
Apis	12	1919	Nurse	0.617327251348987	0.504062370452076
Apis	12	192	Forager	0.815614011725398	0.88422074955516
Apis	12	1920	Nurse	0.637667821834332	0.537953245719229
Apis	12	1921	Nurse	0.479054344932171	0.477371418343859
Apis	12	1922	Nurse	0.37285542666464	0.404757706962189
Apis	12	1923	Nurse	0.45497681551652	0.456093700526223
Apis	12	1924	Nurse	0.680078171242924	0.563142409736951
Apis	12	1925	Peripheral	0.723892477450584	0.532788650800146
Apis	12	1926	Nurse	0.043255634056771	0.3817002861361
Apis	12	1927	Nurse	0.20280982555082	0.391762782106074
Apis	12	1928	Nurse	0.307082359209123	0.377616844836797
Apis	12	1929	Nurse	0.230240913356037	0.350480194336227
Apis	12	193	Peripheral	0.966730955066216	0.907649343754024
Apis	12	1930	Nurse	0.158521515668893	0.486904360337626
Apis	12	1931	Nurse	0.318988713864097	0.40166863784959
Apis	12	1932	Nurse	0.151197503187966	0.446130945500794
Apis	12	1933	Nurse	0.211068354594805	0.387306174508786
Apis	12	1945	Peripheral	0.924231436802175	0.659455970496676
Apis	12	195	Forager	0.752832721769948	0.828803809578695
Apis	12	1956	Forager	0.903030000375049	0.895448192303231
Apis	12	1974	Forager	0.91145423858943	0.855528213794749
Apis	12	1976	Nurse	0.740960948997075	0.606501241968136
Apis	12	1978	Peripheral	0.960619421680338	0.775959555230083
Apis	12	1979	Forager	0.931521551236443	0.854594848720945
Apis	12	198	Forager	0.763383225472119	0.831923342952255
Apis	12	1980	Nurse	0.678243749151148	0.693712381100659
Apis	12	1981	Forager	0.811839494302532	0.726518701323627
Apis	12	1982	Peripheral	0.779543142119947	0.572918112436754
Apis	12	1983	Nurse	0.533218958901548	0.458578848407932
Apis	12	1984	Nurse	0.35630341242227	0.388029244877519
Apis	12	1985	Nurse	0.529712367200715	0.46886866445023
Apis	12	1986	Nurse	0.511530417959194	0.450588880253937
Apis	12	1988	Nurse	0.517084913964956	0.518024770737681
Apis	12	1989	Nurse	0.445408713233963	0.474214956207116
Apis	12	199	Forager	0.943207297832404	0.921283143650178
Apis	12	1990	Nurse	0.156188069766833	0.354472628790926
Apis	12	1991	Nurse	0.280168127548224	0.379820640222783
Apis	12	1992	Nurse	0.331295059780517	0.458366008600912
Apis	12	1993	Nurse	0.309773239790181	0.479335113376232
Apis	12	1994	Nurse	0.136783420866989	0.405674534326478
Apis	12	1995	Nurse	0.124765154092579	0.348263562727798
Apis	12	1996	Nurse	0.274692416482033	0.51710018866147
Apis	12	2004	Forager	0.732566168998094	0.822723054888643
Apis	12	2010	Forager	0.772312373291643	0.840674907146316
Apis	12	2014	Forager	0.889343428301965	0.878833550088792
Apis	12	2017	Forager	0.823326335417984	0.832398426391806
Apis	12	2020	Forager	0.803689542665031	0.875147167896702
Apis	12	2023	Forager	0.876241347790375	0.924468460032251
Apis	12	2024	Forager	0.807346660847927	0.870756228149879
Apis	12	2027	Forager	0.908306781211506	0.90016353358686
Apis	12	2030	Forager	0.915072981311859	0.903266981144355
Apis	12	2036	Forager	0.717754773391087	0.810564574175445
Apis	12	2038	Peripheral	0.754096055906838	0.509601522938151
Apis	12	2039	Forager	0.833451223277899	0.771825910587984
Apis	12	2042	Nurse	0.772034103431549	0.626564437381252
Apis	12	2043	Nurse	0.885778760867878	0.817187764029638
Apis	12	2045	Nurse	0.14124842572516	0.602211525628177
Apis	12	2046	Nurse	0.561186325413285	0.492320466820406
Apis	12	2047	Nurse	0.508884591037694	0.507104317767564
Apis	12	2048	Nurse	0.374806115394838	0.403788359859758
Apis	12	2050	Nurse	0.580087461219076	0.591730102937796
Apis	12	2051	Nurse	0.444438121293643	0.442758540471859
Apis	12	2052	Nurse	0.259289689732907	0.386264956128399
Apis	12	2053	Nurse	0.219493026257904	0.504225852739117
Apis	12	2054	Nurse	0.237101045447171	0.371299299967223
Apis	12	2055	Nurse	0.383276849830695	0.496143710695707
Apis	12	2056	Nurse	0.143756913226253	0.330623193785674
Apis	12	2057	Nurse	0.231165895066585	0.356943002054756
Apis	12	2058	Nurse	0.185133466980018	0.461443878648423
Apis	12	2059	Nurse	0.191952292588592	0.348211780174696
Apis	12	2060	Peripheral	0.97679623406612	0.839107762902131
Apis	12	2061	Forager	0.906541188616511	0.866923562228654
Apis	12	2064	Forager	0.653856182445909	0.730475944315339
Apis	12	207	Nurse	0.808762819679025	0.81127751101873
Apis	12	2072	Forager	0.777218733609901	0.845404382209282
Apis	12	2074	Forager	0.688129621521434	0.732998587227011
Apis	12	2076	Nurse	0.707961296074424	0.735963694913718
Apis	12	2078	Forager	0.840146441678131	0.881332646480768
Apis	12	2086	Forager	0.857974824788442	0.886252271242105
Apis	12	209	Peripheral	0.990268289293184	0.829582273655702
Apis	12	2093	Forager	0.937966930652307	0.874646406005523
Apis	12	2097	Forager	0.936836348507933	0.764504733892695
Apis	12	2099	Peripheral	0.968317274280418	0.725689860239115
Apis	12	210	Forager	0.870438820243427	0.890731420895036
Apis	12	2101	Forager	0.96815344219469	0.880374150127065
Apis	12	2102	Nurse	0.443800364880513	0.429801824456941
Apis	12	2104	Nurse	0.603150738444039	0.551451531738994
Apis	12	2105	Peripheral	0.879527240295485	0.718522704818728
Apis	12	2106	Forager	0.909185585871039	0.811616740281757
Apis	12	2108	Nurse	0.24463081278359	0.349380638056281
Apis	12	2109	Nurse	0.698608270595192	0.537877759258838
Apis	12	2110	Nurse	0.503242302384826	0.447882157465668
Apis	12	2111	Nurse	0.555072932925128	0.522118007332711
Apis	12	2112	Nurse	0.320913770253495	0.396694976084273
Apis	12	2113	Nurse	0.539114260943529	0.46175423516689
Apis	12	2114	Nurse	0.498688043090547	0.519901286685459
Apis	12	2115	Nurse	0.65588519596542	0.501735849114902
Apis	12	2116	Nurse	0.400747186170637	0.397448574564526
Apis	12	2117	Nurse	0.272895843802976	0.38353607568944
Apis	12	2118	Nurse	0.273841976344178	0.450809600870753
Apis	12	2119	Nurse	0.428499312627196	0.393036094363916
Apis	12	212	Nurse	0.811191960889029	0.649159344184737
Apis	12	2120	Nurse	0.0712364207239912	0.321173745688363
Apis	12	2121	Nurse	0.200097977020203	0.377128082095178
Apis	12	2122	Nurse	0.366780763862649	0.385452719424445
Apis	12	2130	Forager	0.727718426687671	0.803386291175185
Apis	12	2137	Forager	0.826248472346504	0.821414775568813
Apis	12	214	Nurse	0.6252148442599	0.549006812858264
Apis	12	2148	Nurse	0.823925437355543	0.724805356634236
Apis	12	215	Forager	0.894798001128149	0.735733486230425
Apis	12	2159	Forager	0.836798071456929	0.89920639682263
Apis	12	216	Forager	0.868301891111493	0.818632919573415
Apis	12	2161	Peripheral	0.91021400702763	0.78458646342915
Apis	12	2162	Forager	0.805250335741453	0.860853370592051
Apis	12	2164	Forager	0.883437021240564	0.772817716413714
Apis	12	2167	Peripheral	0.798014765644103	0.551675874123729
Apis	12	2168	Nurse	0.658059933308938	0.660352731392191
Apis	12	2169	Peripheral	0.847053494580321	0.5892143655015
Apis	12	217	Peripheral	0.932917640180334	0.678829236900433
Apis	12	2170	Nurse	0.634668741909034	0.530300764923543
Apis	12	2171	Nurse	0.657364106770807	0.511890346146623
Apis	12	2172	Peripheral	0.733060240488447	0.569705037150113
Apis	12	2173	Peripheral	0.857666900016272	0.549845581926804
Apis	12	2174	Nurse	0.295376287799607	0.410892072786746
Apis	12	2175	Nurse	0.403653826484502	0.419832495054591
Apis	12	2176	Nurse	0.478689025638112	0.446299937195128
Apis	12	2177	Nurse	0.336822291367411	0.420476184487493
Apis	12	2179	Nurse	0.471833079290616	0.428466758308059
Apis	12	218	Nurse	0.791599729637733	0.671039503811311
Apis	12	2180	Nurse	0.542889225800474	0.449737517207453
Apis	12	2181	Nurse	0.168551138529407	0.345352510377038
Apis	12	2182	Nurse	0.225753313744684	0.447650695738024
Apis	12	2183	Nurse	0.365459471228645	0.442736168368896
Apis	12	2184	Nurse	0.467623611743472	0.395803213759444
Apis	12	2185	Nurse	0.175344264032468	0.361355924309871
Apis	12	219	Nurse	0.595778823393566	0.472347966556108
Apis	12	220	Nurse	0.399562810190981	0.40473327868243
Apis	12	2203	Forager	0.833926480841811	0.874606464605417
Apis	12	2207	Forager	0.922934618997307	0.818813739627788
Apis	12	2208	Forager	0.851394263244699	0.893211725440056
Apis	12	2209	Forager	0.794937888350004	0.873235456371591
Apis	12	221	Nurse	0.474641895448002	0.4779374667297
Apis	12	2211	Forager	0.89028406544191	0.903887280571982
Apis	12	2212	Forager	0.869720787636241	0.919873945773435
Apis	12	2217	Forager	0.830857595236797	0.863277559441719
Apis	12	2219	Forager	0.939822350614918	0.863351644260823
Apis	12	222	Nurse	0.496769586466563	0.465063030518835
Apis	12	2221	Peripheral	0.792572475590153	0.596692584434274
Apis	12	2225	Forager	0.843250138801138	0.891957632536982
Apis	12	2227	Peripheral	0.817107479131157	0.553599992412935
Apis	12	2228	Nurse	0.789441314854779	0.768639736407981
Apis	12	2229	Nurse	0.417088624386117	0.464786038460082
Apis	12	223	Nurse	0.456256127093147	0.462870948709691
Apis	12	2231	Nurse	0.554605716324859	0.816407335100266
Apis	12	2234	Nurse	0.352243968727509	0.504487040729533
Apis	12	2235	Nurse	0.493351534385197	0.457378165533307
Apis	12	2236	Nurse	0.214598494039843	0.401170215230802
Apis	12	2237	Nurse	0.37319920699373	0.437208419735552
Apis	12	2238	Nurse	0.112929989093041	0.329832051829322
Apis	12	2239	Nurse	0.55242117625395	0.490747318508495
Apis	12	224	Nurse	0.466490182750014	0.467733838235006
Apis	12	2240	Nurse	0.214748975051895	0.470440442626956
Apis	12	2241	Nurse	0.655951119363927	0.479425688811851
Apis	12	2242	Nurse	0.179967329657855	0.360750519977189
Apis	12	2243	Nurse	0.382991792449958	0.363981207504721
Apis	12	2244	Nurse	0.177914967795141	0.371729642593415
Apis	12	2245	Nurse	0.238900537211975	0.403581213948305
Apis	12	2246	Nurse	0.344831045900808	0.497024985832155
Apis	12	2247	Nurse	0.236758745475563	0.378966076208609
Apis	12	2248	Nurse	0.506916972975325	0.456625115155371
Apis	12	225	Nurse	0.273916129627293	0.449258914732103
Apis	12	2254	Forager	0.875011234754957	0.896854769307177
Apis	12	2259	Forager	0.692699425448842	0.784311761054459
Apis	12	226	Nurse	0.4273577344475	0.515323599084809
Apis	12	2262	Forager	0.773095355353512	0.80902391810872
Apis	12	2266	Peripheral	0.906418264300658	0.7298714408106
Apis	12	2268	Forager	0.838457559745057	0.893945467494043
Apis	12	227	Nurse	0.239037654537304	0.352141962195287
Apis	12	2273	Peripheral	0.98676219479576	0.903357759444551
Apis	12	2279	Forager	0.897349821090798	0.895699937516954
Apis	12	228	Nurse	0.270454899208402	0.381000572743192
Apis	12	2280	Forager	0.821483954534207	0.876855125219461
Apis	12	2282	Forager	0.899532991060134	0.895673080886041
Apis	12	2286	Forager	0.93975305151403	0.875519987043338
Apis	12	229	Nurse	0.341645955330254	0.384767372920962
Apis	12	2290	Nurse	0.586703259969445	0.606673098924861
Apis	12	2291	Peripheral	0.88896599582668	0.626910697764902
Apis	12	2292	Nurse	0.744377598243438	0.640478270774538
Apis	12	2293	Nurse	0.636403278215933	0.560592291201314
Apis	12	2295	Peripheral	0.836267969931445	0.559159955890512
Apis	12	2296	Forager	0.89097132832084	0.90546669827156
Apis	12	2297	Nurse	0.48672395631725	0.49805338830782
Apis	12	2298	Nurse	0.610848860352612	0.463008615914521
Apis	12	2299	Forager	0.780803170553458	0.587802291266706
Apis	12	230	Nurse	0.391445106945083	0.425673250848895
Apis	12	2300	Nurse	0.520855627265429	0.450905006027562
Apis	12	2301	Nurse	0.334985761211051	0.397734276124611
Apis	12	2302	Nurse	0.647961427409809	0.497333036715746
Apis	12	2303	Nurse	0.177042987852957	0.421513256878926
Apis	12	2304	Nurse	0.577052043417426	0.524503684205795
Apis	12	2305	Nurse	0.254255618517181	0.378519406304712
Apis	12	2306	Nurse	0.218821829323956	0.477977955634479
Apis	12	2307	Nurse	0.381173261766665	0.615814500638165
Apis	12	2308	Nurse	0.0985968196463018	0.433832213204527
Apis	12	2309	Nurse	0.305090971055478	0.454293144332831
Apis	12	231	Nurse	0.230167833850231	0.386329235967254
Apis	12	2310	Nurse	0.212379452700701	0.457152879299616
Apis	12	2311	Nurse	0.104895212349957	0.330051411117711
Apis	12	232	Nurse	0.303162522669016	0.415815742652703
Apis	12	235	Forager	0.789115949592929	0.823867271044088
Apis	12	24	Forager	0.833477196218575	0.654963836127859
Apis	12	243	Forager	0.715872977900121	0.793388503304534
Apis	12	25	Nurse	0.428311264627065	0.572598832600344
Apis	12	253	Peripheral	0.986425938529347	0.847217041092539
Apis	12	256	Forager	0.874246299095742	0.896865442664308
Apis	12	257	Forager	0.749700484293918	0.767622202434153
Apis	12	259	Forager	0.916753415040714	0.887691585312879
Apis	12	26	Forager	0.879959775690889	0.846815773088253
Apis	12	269	Forager	0.760909898913176	0.700732379879503
Apis	12	27	Nurse	0.66280262017365	0.661631218832796
Apis	12	270	Peripheral	0.945162202827432	0.686789191313256
Apis	12	271	Forager	0.932615584307608	0.885790532039228
Apis	12	273	Forager	0.967282147463233	0.859277474093367
Apis	12	276	Peripheral	0.785548964240976	0.57797172831485
Apis	12	278	Peripheral	0.776895536326019	0.536003019810374
Apis	12	279	Nurse	0.698205902833839	0.588704024097433
Apis	12	280	Peripheral	0.978109132683675	0.826858986580206
Apis	12	281	Peripheral	0.85352836543435	0.728870127178503
Apis	12	282	Nurse	0.664609726400809	0.561179596092729
Apis	12	283	Nurse	0.324981916985746	0.451678173262262
Apis	12	284	Nurse	0.544150011516547	0.444408528951341
Apis	12	285	Nurse	0.202750238500769	0.364188250440523
Apis	12	286	Nurse	0.755162301939534	0.66171611593902
Apis	12	287	Nurse	0.494549406221684	0.44133887857784
Apis	12	288	Nurse	0.443753190027654	0.452877063061715
Apis	12	289	Nurse	0.422410065153851	0.389466145745192
Apis	12	29	Nurse	0.561298972512268	0.749444765571303
Apis	12	290	Nurse	0.12799947049011	0.339068978959634
Apis	12	291	Nurse	0.477511802644991	0.4711116269295
Apis	12	292	Nurse	0.398827605590713	0.526121794321891
Apis	12	293	Nurse	0.179926968171339	0.3797280636842
Apis	12	294	Nurse	0.345862003761192	0.400054381660159
Apis	12	295	Nurse	0.505788179275787	0.452029510198554
Apis	12	296	Forager	0.796846068637747	0.79723832980391
Apis	12	30	Nurse	0.473272961186158	0.413713763962456
Apis	12	302	Forager	0.837381287861226	0.825153649120065
Apis	12	303	Forager	0.806107412869217	0.775003797375569
Apis	12	31	Nurse	0.3712233095391	0.367327507602125
Apis	12	312	Forager	0.811468763473049	0.831626809393139
Apis	12	316	Forager	0.863937076159972	0.901676430720101
Apis	12	317	Forager	0.754598450639069	0.838274923159181
Apis	12	318	Forager	0.890417442197866	0.897625764157034
Apis	12	32	Nurse	0.621375994737719	0.528807405309824
Apis	12	321	Forager	0.838437833792211	0.889600516227937
Apis	12	322	Forager	0.942985007208798	0.883053462836427
Apis	12	325	Forager	0.869487791134456	0.90548722637322
Apis	12	326	Forager	0.906171283557033	0.882017946110037
Apis	12	33	Nurse	0.553991058853177	0.591374763802537
Apis	12	333	Forager	0.906868864635096	0.921509164835545
Apis	12	335	Forager	0.864201567769229	0.860429976305751
Apis	12	338	Nurse	0.76256375686612	0.628473883203386
Apis	12	34	Nurse	0.558435647421974	0.460046680546569
Apis	12	341	Nurse	0.615615528843807	0.546147071046689
Apis	12	343	Nurse	0.643039043208422	0.578203325345344
Apis	12	345	Nurse	0.46229390514855	0.453750238967506
Apis	12	346	Nurse	0.477321136884202	0.467794425689354
Apis	12	347	Nurse	0.460685677775215	0.402557487048258
Apis	12	348	Nurse	0.355509455433151	0.415163431947857
Apis	12	349	Nurse	0.57545992853316	0.529085560564696
Apis	12	350	Nurse	0.63864514998262	0.555510737684805
Apis	12	351	Nurse	0.526135299480508	0.463676846522487
Apis	12	352	Nurse	0.54582880960517	0.511536168562622
Apis	12	353	Nurse	0.4057176519627	0.409221791613115
Apis	12	354	Nurse	0.326057827713253	0.367097955883845
Apis	12	355	Nurse	0.186146277374032	0.422437501610422
Apis	12	356	Nurse	0.349173081152319	0.400486385135051
Apis	12	357	Nurse	0.379845792620251	0.497519998872205
Apis	12	358	Nurse	0.222160595707283	0.428096620300194
Apis	12	36	Nurse	0.519195253054827	0.530722995340449
Apis	12	37	Nurse	0.627459914451251	0.545705760821294
Apis	12	372	Forager	0.914573109667777	0.907887079351845
Apis	12	378	Forager	0.953482307303352	0.923971162830747
Apis	12	38	Nurse	0.283429633027256	0.389410419402201
Apis	12	381	Forager	0.866391832552671	0.891185255710351
Apis	12	384	Forager	0.837683977856786	0.904921205175645
Apis	12	385	Nurse	0.852614955661965	0.891160602610372
Apis	12	386	Nurse	0.576177724435485	0.556207129942537
Apis	12	387	Forager	0.787540916420593	0.856732139298424
Apis	12	39	Nurse	0.116044342534306	0.321485438978914
Apis	12	398	Nurse	0.818003075690508	0.654868918869082
Apis	12	4	Forager	0.874068308592359	0.903566835728886
Apis	12	40	Nurse	0.22546695169339	0.506616915244269
Apis	12	400	Forager	0.923227455802473	0.87112315574568
Apis	12	401	Nurse	0.626455379075494	0.525894353877918
Apis	12	402	Peripheral	0.844122689992072	0.633125895417011
Apis	12	405	Nurse	0.6984650013301	0.622292062352964
Apis	12	407	Nurse	0.826437300400775	0.768508610573039
Apis	12	409	Nurse	0.360985618691508	0.415468008895283
Apis	12	41	Nurse	0.159794594845889	0.379997625382134
Apis	12	410	Nurse	0.389426509529482	0.429117490812923
Apis	12	412	Nurse	0.461341941617926	0.4573756322275
Apis	12	413	Nurse	0.132113879609681	0.40743503054746
Apis	12	414	Nurse	0.552887869790607	0.501206762945628
Apis	12	415	Nurse	0.646502642205581	0.480064700944292
Apis	12	416	Nurse	0.228498933145271	0.370670212910682
Apis	12	417	Nurse	0.203047816079621	0.499873520192167
Apis	12	418	Nurse	0.177135581163171	0.346857534683005
Apis	12	419	Nurse	0.14344910941886	0.36111833600003
Apis	12	42	Nurse	0.142181829776332	0.423834209683982
Apis	12	420	Nurse	0.437715569917362	0.496449701629811
Apis	12	421	Nurse	0.280889997017578	0.490773430787161
Apis	12	425	Forager	0.836095862019508	0.880968427268056
Apis	12	427	Forager	0.770227667349621	0.850751259719592
Apis	12	43	Nurse	0.12319470636626	0.346611640269137
Apis	12	433	Forager	0.893893835841945	0.905368529805063
Apis	12	437	Forager	0.903755701519403	0.901688191156708
Apis	12	442	Forager	0.839576212654719	0.849975470373532
Apis	12	443	Forager	0.855908466937644	0.90705882924584
Apis	12	444	Forager	0.81959871134148	0.875636196516259
Apis	12	445	Forager	0.849526955257032	0.872540225474063
Apis	12	450	Forager	0.752266425932132	0.811538310654585
Apis	12	451	Forager	0.934862927758058	0.89948128683401
Apis	12	456	Forager	0.760207807091099	0.858877186771172
Apis	12	459	Peripheral	0.862237702215572	0.731021075900446
Apis	12	463	Forager	0.952219946989688	0.816521246044684
Apis	12	464	Peripheral	0.817466058721788	0.60545176395926
Apis	12	466	Nurse	0.872609672928013	0.74030850327508
Apis	12	468	Nurse	0.702825910691856	0.531840137638727
Apis	12	469	Peripheral	0.823694517002722	0.6282260300781
Apis	12	471	Nurse	0.38722103202432	0.457673443955197
Apis	12	472	Nurse	0.669592382163022	0.614006536474635
Apis	12	474	Nurse	0.402975283448392	0.427146098984512
Apis	12	475	Peripheral	0.669812525931057	0.53709107458594
Apis	12	476	Nurse	0.405931052753241	0.430348012930424
Apis	12	477	Nurse	0.547328780153372	0.4688569176823
Apis	12	478	Nurse	0.385586857979984	0.417702056636863
Apis	12	479	Nurse	0.169900760260987	0.3027747318602
Apis	12	480	Nurse	0.25881949304062	0.416789295471579
Apis	12	481	Nurse	0.179414786115494	0.486188658975892
Apis	12	482	Nurse	0.444896440844324	0.429167260891909
Apis	12	483	Nurse	0.267615566369851	0.456244606929399
Apis	12	484	Nurse	0.246079387472863	0.381329426821907
Apis	12	495	Forager	0.87839457908376	0.887028498008498
Apis	12	498	Forager	0.739977198927988	0.802035889584336
Apis	12	504	Forager	0.934024471192287	0.910995630694795
Apis	12	505	Forager	0.887467716680469	0.871442551956502
Apis	12	508	Forager	0.904308813248797	0.895289417677137
Apis	12	512	Forager	0.843538269087978	0.861277573164849
Apis	12	517	Forager	0.910323662047142	0.910741365699554
Apis	12	524	Forager	0.777538372260158	0.850845725166924
Apis	12	525	Forager	0.855404267023796	0.887325933441857
Apis	12	526	Forager	0.899232824458783	0.825777212214118
Apis	12	527	Peripheral	0.867426454110154	0.602188876314587
Apis	12	528	Forager	0.837843611015723	0.782727678803666
Apis	12	530	Peripheral	0.772821961656427	0.540747627635205
Apis	12	532	Nurse	0.438043360116724	0.55227663848633
Apis	12	533	Nurse	0.71823025604616	0.511759788629679
Apis	12	534	Nurse	0.543190574644312	0.459668447126005
Apis	12	535	Nurse	0.412741215406058	0.441851747660226
Apis	12	536	Nurse	0.240278238186466	0.436341780189738
Apis	12	537	Nurse	0.45016563469876	0.475466223630849
Apis	12	538	Nurse	0.42628052471567	0.430592236060255
Apis	12	539	Nurse	0.550855224189426	0.473901675929241
Apis	12	541	Nurse	0.394692167906837	0.44303598124688
Apis	12	542	Nurse	0.447259255270379	0.471449825315067
Apis	12	543	Nurse	0.206820633075453	0.388251701137399
Apis	12	544	Nurse	0.254827256107819	0.360863649346925
Apis	12	545	Nurse	0.329481591905715	0.377275167376694
Apis	12	546	Nurse	0.295889290326285	0.351749150864747
Apis	12	547	Nurse	0.236198860619428	0.343634130154812
Apis	12	557	Forager	0.802173547720159	0.886228798325286
Apis	12	57	Nurse	0.754936455974567	0.668269571898447
Apis	12	570	Forager	0.910210249938548	0.92114188710798
Apis	12	571	Peripheral	0.894934581545035	0.744029131504633
Apis	12	576	Forager	0.943701499242079	0.933837917136987
Apis	12	577	Nurse	0.632772755332388	0.697048225930089
Apis	12	58	Forager	0.894253887133314	0.901094879442661
Apis	12	581	Forager	0.9148748641999	0.888821160122672
Apis	12	585	Peripheral	0.977963402469734	0.936494464320826
Apis	12	586	Forager	0.804158673636982	0.856148160463126
Apis	12	590	Peripheral	0.898432915221602	0.733113648978808
Apis	12	592	Nurse	0.624729389057689	0.548936083986499
Apis	12	595	Forager	0.938159550465919	0.875639584050942
Apis	12	596	Nurse	0.81703588421815	0.795063986202211
Apis	12	597	Nurse	0.50869366847713	0.535194819839283
Apis	12	598	Nurse	0.438035799002259	0.431740851621799
Apis	12	599	Nurse	0.477303124601187	0.556402292244124
Apis	12	6	Forager	0.941352427816573	0.94270924049387
Apis	12	600	Forager	0.711537611842983	0.599015297350288
Apis	12	601	Nurse	0.348468317754126	0.543011476331307
Apis	12	602	Nurse	0.178152692857794	0.425535093044477
Apis	12	603	Nurse	0.42465145134942	0.421852911176515
Apis	12	604	Nurse	0.44673640537247	0.448422181176951
Apis	12	605	Nurse	0.370165733791095	0.405634356940702
Apis	12	606	Nurse	0.0956281526809167	0.339880278221566
Apis	12	607	Nurse	0.262297196482272	0.491856163104088
Apis	12	608	Nurse	0.286222959529903	0.552796387447777
Apis	12	609	Nurse	0.172894910177942	0.342818949032593
Apis	12	610	Nurse	0.285506493173565	0.382922288600557
Apis	12	618	Forager	0.698972103943001	0.776635723922189
Apis	12	624	Forager	0.678834820516517	0.736249996702833
Apis	12	625	Forager	0.913922504315075	0.881267150942775
Apis	12	63	Forager	0.762571002635825	0.831265241783064
Apis	12	633	Forager	0.853192857351036	0.901450514765448
Apis	12	64	Forager	0.832329877885027	0.866964899339501
Apis	12	643	Peripheral	0.990422920387035	0.863689016713373
Apis	12	646	Forager	0.928827403263135	0.860067425810074
Apis	12	651	Forager	0.944909537685663	0.837402710916295
Apis	12	652	Peripheral	0.838510179750848	0.69349951835634
Apis	12	653	Forager	0.810802222734847	0.709436668829512
Apis	12	655	Nurse	0.521254559904923	0.437325893350362
Apis	12	658	Nurse	0.817428603253317	0.756420315783493
Apis	12	659	Nurse	0.704955147071489	0.583223714576706
Apis	12	660	Nurse	0.604247205673897	0.537689840725635
Apis	12	661	Nurse	0.562388684970651	0.509713700101244
Apis	12	662	Nurse	0.40271858717185	0.384746995805216
Apis	12	663	Nurse	0.260048644004997	0.381594744791366
Apis	12	664	Nurse	0.62863062788472	0.543654663550257
Apis	12	666	Forager	0.782039890087945	0.67702486746138
Apis	12	667	Nurse	0.394759879069175	0.523429470102637
Apis	12	668	Nurse	0.200295066418827	0.32517743053499
Apis	12	669	Nurse	0.260897015422391	0.503879792808218
Apis	12	67	Forager	0.87556888039499	0.867127786940362
Apis	12	670	Nurse	0.145142549792445	0.331349619665342
Apis	12	671	Nurse	0.16606974946558	0.353352385177314
Apis	12	672	Nurse	0.367748180268796	0.533582857081421
Apis	12	673	Nurse	0.371350848842832	0.478751414793511
Apis	12	676	Forager	0.847393467407474	0.885134530082613
Apis	12	688	Forager	0.7895078863533	0.81313848083309
Apis	12	697	Forager	0.986324012599188	0.955323369950154
Apis	12	698	Forager	0.875655694083559	0.882238131024457
Apis	12	701	Forager	0.915209838312376	0.920878278226145
Apis	12	706	Forager	0.925017697275001	0.885930705602517
Apis	12	715	Nurse	0.632617385877148	0.576112255548412
Apis	12	718	Nurse	0.643673097087155	0.47381990881895
Apis	12	719	Nurse	0.683423717945352	0.524373308548077
Apis	12	720	Forager	0.941610249922899	0.84401914071679
Apis	12	721	Nurse	0.596830970593401	0.652244645341973
Apis	12	722	Peripheral	0.846407771967216	0.628656997079813
Apis	12	723	Nurse	0.240761974515957	0.375781833669791
Apis	12	724	Nurse	0.188850901511406	0.393321761855849
Apis	12	725	Nurse	0.461247858785468	0.411112545719617
Apis	12	726	Nurse	0.401925660044057	0.457044823254139
Apis	12	727	Nurse	0.477719119542095	0.439790167759993
Apis	12	728	Nurse	0.421091064600513	0.436942298287087
Apis	12	730	Nurse	0.500001602251105	0.430302906699015
Apis	12	731	Nurse	0.144291829678498	0.334072523533083
Apis	12	733	Nurse	0.16858995509412	0.328963809367449
Apis	12	734	Nurse	0.347153775381873	0.396252275579729
Apis	12	735	Nurse	0.103795762002217	0.347965445985128
Apis	12	736	Nurse	0.152914746403176	0.324126629206941
Apis	12	741	Nurse	0.526005373322162	0.527174432832728
Apis	12	748	Forager	0.900614411127867	0.903604751657581
Apis	12	756	Forager	0.796746388067849	0.853811020529178
Apis	12	760	Forager	0.970916896446044	0.891391022595086
Apis	12	761	Forager	0.90125632742098	0.82117216778789
Apis	12	765	Forager	0.818198333862265	0.86358599703349
Apis	12	767	Forager	0.749787254732916	0.833938424485678
Apis	12	769	Nurse	0.836116210810713	0.739101771905705
Apis	12	77	Forager	0.831311994449268	0.873302878342646
Apis	12	775	Forager	0.92276105762427	0.907066163741162
Apis	12	778	Peripheral	0.783623097560398	0.619590633823256
Apis	12	779	Nurse	0.231820889170993	0.418981052046199
Apis	12	781	Nurse	0.606719047630448	0.556535528218258
Apis	12	782	Nurse	0.708881329644773	0.52208674208141
Apis	12	783	Forager	0.883701154542349	0.866823430966463
Apis	12	785	Nurse	0.670647676313607	0.677153039300886
Apis	12	786	Nurse	0.595588190485248	0.465809487162785
Apis	12	787	Nurse	0.488784420364827	0.522735506623279
Apis	12	788	Nurse	0.608463416094053	0.573034297761345
Apis	12	789	Nurse	0.468732104373725	0.446436173197402
Apis	12	790	Nurse	0.52554691044106	0.44837592102979
Apis	12	791	Nurse	0.365053122400447	0.431722159971283
Apis	12	792	Nurse	0.500572696864701	0.478861305968011
Apis	12	793	Nurse	0.312592417949964	0.353538109932512
Apis	12	794	Nurse	0.358462051823213	0.406562888276038
Apis	12	795	Nurse	0.191089042930426	0.36422110219784
Apis	12	796	Nurse	0.224446121414162	0.478090497054999
Apis	12	797	Nurse	0.251433494560655	0.519735754805279
Apis	12	798	Nurse	0.362955088572317	0.378121903575022
Apis	12	799	Nurse	0.239472669832931	0.399610905604423
Apis	12	8	Forager	0.923864309942812	0.897388034307565
Apis	12	81	Forager	0.920723564743016	0.89687933111697
Apis	12	812	Forager	0.901532987235435	0.900902037406405
Apis	12	819	Peripheral	0.998800897461438	0.927467091810311
Apis	12	82	Forager	0.898163094044735	0.879272378290112
Apis	12	823	Peripheral	0.937595476749198	0.811727327918361
Apis	12	824	Forager	0.900771935842006	0.899669346932081
Apis	12	825	Forager	0.898395559039006	0.88788124538389
Apis	12	827	Forager	0.776328121385759	0.822338830456687
Apis	12	828	Forager	0.978746522754376	0.869403352663846
Apis	12	83	Forager	0.952806228322482	0.8841632221955
Apis	12	832	Forager	0.896935143110228	0.89345001776969
Apis	12	833	Forager	0.886550809763164	0.903425232244742
Apis	12	841	Nurse	0.773963467963882	0.711249269074076
Apis	12	842	Nurse	0.615634081583916	0.53618773480737
Apis	12	844	Forager	0.896078670446182	0.774336871900228
Apis	12	845	Nurse	0.687268391978137	0.52676457210127
Apis	12	846	Nurse	0.754156385872222	0.756559520300453
Apis	12	847	Nurse	0.595252015289397	0.534660839191824
Apis	12	849	Nurse	0.284237044680019	0.370267491467379
Apis	12	85	Nurse	0.707582492640943	0.583634620676811
Apis	12	852	Nurse	0.362622594345938	0.455606039105672
Apis	12	853	Nurse	0.590340372468527	0.613578358150322
Apis	12	854	Nurse	0.506220173674737	0.488964333668363
Apis	12	855	Nurse	0.479874184481798	0.489641652528946
Apis	12	856	Nurse	0.139686550833392	0.387677362421134
Apis	12	857	Nurse	0.132462660051346	0.331488545344112
Apis	12	858	Nurse	0.0710732012643462	0.321202668689591
Apis	12	859	Nurse	0.29280723206768	0.414017273514026
Apis	12	860	Nurse	0.273605364860786	0.37689305655034
Apis	12	861	Nurse	0.19419835185573	0.32287833617011
Apis	12	862	Nurse	0.299686221415868	0.548868395426684
Apis	12	87	Nurse	0.707699671756457	0.550180709088372
Apis	12	872	Forager	0.846860042909974	0.902171531529689
Apis	12	874	Forager	0.823752498997996	0.870956340119032
Apis	12	877	Forager	0.79585488637312	0.820744647738939
Apis	12	88	Peripheral	0.835088172640249	0.628425876399641
Apis	12	880	Forager	0.766503351352294	0.854039185171468
Apis	12	881	Forager	0.857421583161014	0.863936589235271
Apis	12	885	Forager	0.879497911562946	0.88979774652252
Apis	12	887	Forager	0.883213049044207	0.914062993728696
Apis	12	888	Forager	0.790401221482601	0.86107866534718
Apis	12	89	Peripheral	0.801769806362755	0.578698800151761
Apis	12	890	Forager	0.862701337282581	0.901228412723246
Apis	12	90	Peripheral	0.739658038775917	0.529386156611362
Apis	12	900	Forager	0.907215350437946	0.865288550178051
Apis	12	902	Peripheral	0.940689613964265	0.938374132318441
Apis	12	903	Forager	0.870743778834816	0.921426150176682
Apis	12	904	Nurse	0.710269879515043	0.654164694976009
Apis	12	905	Nurse	0.805110271777188	0.63762182523532
Apis	12	906	Peripheral	0.738068158570679	0.515629701681254
Apis	12	907	Nurse	0.513858394724643	0.608230782454545
Apis	12	908	Peripheral	0.799787568978997	0.645800296918429
Apis	12	910	Forager	0.857808039826848	0.695844421031757
Apis	12	911	Nurse	0.527028199559983	0.607488423309764
Apis	12	912	Nurse	0.30200335688145	0.439379195275563
Apis	12	913	Nurse	0.496521140229752	0.436281351456611
Apis	12	914	Nurse	0.171589645973265	0.395989801932078
Apis	12	915	Nurse	0.519558897038158	0.408767995878372
Apis	12	916	Nurse	0.477908383874927	0.508541986964856
Apis	12	917	Nurse	0.523184252377106	0.474219860726789
Apis	12	918	Nurse	0.186955433282525	0.369617109880267
Apis	12	919	Nurse	0.365064889365903	0.375926814957865
Apis	12	920	Nurse	0.1151210986277	0.468282786650298
Apis	12	921	Nurse	0.340089674678539	0.349120858811808
Apis	12	922	Nurse	0.320682937468716	0.377133948255855
Apis	12	923	Nurse	0.48588592805027	0.505052017882125
Apis	12	924	Nurse	0.353695982284921	0.418086721952745
Apis	12	925	Nurse	0.151823874370082	0.444700598591418
Apis	12	93	Nurse	0.665115218789756	0.570388799931703
Apis	12	935	Forager	0.744946338275504	0.795792392718553
Apis	12	938	Forager	0.945192544750575	0.880785715868666
Apis	12	94	Nurse	0.441880078090151	0.468062466775894
Apis	12	943	Forager	0.791882783528061	0.84243393730085
Apis	12	947	Forager	0.768278795976666	0.848473457191263
Apis	12	951	Forager	0.838077543607238	0.877892506921962
Apis	12	952	Forager	0.923386102104414	0.885701983915857
Apis	12	953	Peripheral	0.960369756525072	0.795239718776045
Apis	12	955	Forager	0.880977542231409	0.880731058108814
Apis	12	958	Forager	0.849088683364478	0.884427877937012
Apis	12	96	Nurse	0.51686129038725	0.454837836489689
Apis	12	961	Peripheral	0.973006945933851	0.830786945009061
Apis	12	968	Nurse	0.732724708005852	0.673643931218067
Apis	12	969	Nurse	0.691398432441661	0.52857930579328
Apis	12	97	Nurse	0.774050624181254	0.563440502639409
Apis	12	970	Nurse	0.81826803035828	0.597186476176428
Apis	12	971	Nurse	0.493842507572755	0.580896597906739
Apis	12	974	Nurse	0.726577116548355	0.583674500815017
Apis	12	975	Nurse	0.461044979668637	0.41821898871209
Apis	12	976	Nurse	0.420389563257872	0.443320723008964
Apis	12	978	Nurse	0.531791882598594	0.463011051548901
Apis	12	979	Nurse	0.136161712466048	0.383364044183193
Apis	12	98	Nurse	0.401675734054932	0.425259968405253
Apis	12	980	Nurse	0.431456586789868	0.460199677501562
Apis	12	981	Nurse	0.460475806868954	0.536515652363481
Apis	12	982	Nurse	0.442682024175638	0.397865952208669
Apis	12	984	Nurse	0.097294361892222	0.386988855241935
Apis	12	985	Nurse	0.369109884777513	0.409093154621204
Apis	12	986	Nurse	0.350835111840002	0.39302453266646
Apis	12	987	Nurse	0.243889047539987	0.443715142741635
Apis	12	988	Nurse	0.0891302271479841	0.336081992593818
Apis	12	99	Nurse	0.540684037808759	0.452047027421063
Apis	12	990	Forager	0.654419050144248	0.677213376924852
Apis	14	0	Nurse	0.45402545283909	0.625293927677127
Apis	14	1	Peripheral	0.718096680211001	0.739418871073564
Apis	14	10	Peripheral	0.772043511946684	0.787965731323749
Apis	14	1000	Nurse	0.230808901272234	0.623603075443018
Apis	14	1001	Nurse	0.0602404219117578	0.485538592407085
Apis	14	1002	Nurse	0.159802483050947	0.501123102099166
Apis	14	1003	Nurse	0.505359701002784	0.563393944528378
Apis	14	1004	Nurse	0.163158992269439	0.51926190252615
Apis	14	1005	Nurse	0.202657204023	0.539909690197244
Apis	14	1006	Nurse	0.436800173518274	0.637580546450905
Apis	14	1007	Nurse	0.503032839213403	0.663855530752019
Apis	14	1008	Peripheral	0.847344718514524	0.808837931781599
Apis	14	1009	Nurse	0.900981021905813	0.817729136189872
Apis	14	1010	Peripheral	0.90530605527003	0.747076544084266
Apis	14	1011	Peripheral	0.706211257242412	0.830989345268272
Apis	14	1012	Nurse	0.671547749410185	0.710088552435715
Apis	14	1015	Nurse	0.853022744847822	0.841543006079553
Apis	14	1016	Nurse	0.828018568167466	0.826597460791102
Apis	14	1017	Forager	0.692585052178724	0.746606679682507
Apis	14	1018	Nurse	0.660247918690039	0.706444448926248
Apis	14	1020	Peripheral	0.577698401039871	0.808480952885952
Apis	14	1022	Nurse	0.929727213115193	0.792665646334927
Apis	14	1023	Nurse	0.912066578431786	0.872043011772446
Apis	14	1024	Peripheral	0.750566839373126	0.792993752161985
Apis	14	1026	Nurse	0.693095677209185	0.779456886736981
Apis	14	1028	Forager	0.908058499670701	0.825084351540848
Apis	14	1029	Peripheral	0.53660527017524	0.799379038231048
Apis	14	1031	Peripheral	0.919728868346439	0.806325383698762
Apis	14	1033	Peripheral	0.639256779763601	0.809739014261013
Apis	14	1034	Peripheral	0.934364461062897	0.890449266729072
Apis	14	1038	Forager	0.987642026657475	0.881200462120001
Apis	14	1042	Peripheral	0.765428249706793	0.79583842297792
Apis	14	1046	Forager	0.863469029958507	0.951718660158793
Apis	14	1061	Nurse	0.295178592918193	0.403528537617039
Apis	14	1062	Nurse	0.261991929383143	0.562018481488395
Apis	14	1065	Nurse	0.413465830444806	0.63279705432304
Apis	14	1066	Nurse	0.279339003670716	0.432808554219568
Apis	14	1068	Nurse	0.394889966533546	0.586090878129196
Apis	14	1070	Nurse	0.895341150694383	0.802506680793514
Apis	14	1072	Nurse	0.779143387709777	0.793795502502298
Apis	14	1073	Nurse	0.892337882249694	0.785556039391043
Apis	14	1076	Peripheral	0.594715484125881	0.741943900406525
Apis	14	1077	Forager	0.857365255449262	0.995642366791843
Apis	14	1078	Nurse	0.398260491074955	0.668398538278403
Apis	14	1079	Peripheral	0.359660904500725	0.856821119365153
Apis	14	1080	Peripheral	0.724175954703464	0.8301302947164
Apis	14	1081	Peripheral	0.436312353191885	0.693518026966373
Apis	14	1082	Peripheral	0.78891007908177	0.871704008339755
Apis	14	1084	Peripheral	0.775367725301751	0.800738500895044
Apis	14	1085	Forager	0.785596335385141	0.764016359742207
Apis	14	1087	Peripheral	0.875752686293744	0.843681232921406
Apis	14	1089	Nurse	0.708529976640345	0.87272682337122
Apis	14	1090	Peripheral	0.825422926849489	0.716871864796804
Apis	14	1091	Nurse	0.688960652366985	0.822066263928667
Apis	14	1093	Forager	0.876075746272169	0.720147903076172
Apis	14	1094	Nurse	0.924805454458797	0.754170362158325
Apis	14	1095	Peripheral	0.555926662659011	0.69158245624927
Apis	14	1097	Peripheral	0.498165202436993	0.729745514831927
Apis	14	1098	Nurse	0.721578279223945	0.787429941480867
Apis	14	1099	Peripheral	0.501946169677456	0.621720759228943
Apis	14	11	Nurse	0.788203168736064	0.785585259308904
Apis	14	1101	Peripheral	0.671634700120268	0.709930735421816
Apis	14	1102	Forager	0.734800156226289	0.791514707454701
Apis	14	1107	Forager	0.518384549465368	0.796193082818492
Apis	14	1120	Forager	0.966008520737168	0.828212569812842
Apis	14	1124	Nurse	0.221949245201946	0.546143642796386
Apis	14	1125	Nurse	0.407640849694971	0.552544235772939
Apis	14	1126	Nurse	0.441530084277849	0.576325989736321
Apis	14	1127	Nurse	0.576634118497814	0.71417489030808
Apis	14	1128	Nurse	0.281632834954466	0.401079521643439
Apis	14	1129	Nurse	0.603207922206339	0.490417158632409
Apis	14	113	Forager	0.797431047865613	0.845986189645401
Apis	14	1130	Nurse	0.305837233964655	0.425204050122907
Apis	14	1132	Peripheral	0.789063324101056	0.77710849385095
Apis	14	1133	Nurse	0.26135596006466	0.613853979121795
Apis	14	1134	Nurse	0.576771655542475	0.666173818724301
Apis	14	1136	Nurse	0.485474100488332	0.638095087578913
Apis	14	1139	Peripheral	0.688676945049342	0.785058122225339
Apis	14	1140	Peripheral	0.68045638618449	0.795228665602254
Apis	14	1141	Peripheral	0.721797894464273	0.782292008799803
Apis	14	1142	Forager	0.773875181907936	0.740448252005786
Apis	14	1144	Peripheral	0.708691622436751	0.837964569427084
Apis	14	1145	Peripheral	0.753659732372221	0.797876977099332
Apis	14	1147	Nurse	0.805618246515124	0.697319859133751
Apis	14	1149	Peripheral	0.582186186559711	0.741288634455462
Apis	14	115	Forager	0.946277589990888	0.920973465145917
Apis	14	1153	Forager	0.957993118389317	0.805627365969131
Apis	14	1154	Forager	0.98991683965878	0.871677007930541
Apis	14	1156	Forager	0.961741275293481	0.895716240894401
Apis	14	1157	Peripheral	0.393328187146927	0.67074835512519
Apis	14	1158	Peripheral	0.690599667770954	0.748912488440018
Apis	14	1159	Peripheral	0.732265973921541	0.71096612966298
Apis	14	116	Nurse	0.697759595742525	0.657695531400002
Apis	14	1161	Peripheral	0.770642252472025	0.81664429755585
Apis	14	1162	Peripheral	0.610353473386888	0.873381986067175
Apis	14	1166	Nurse	0.872474191680792	0.90282114854981
Apis	14	1167	Forager	0.942079618830061	0.881902411893843
Apis	14	1169	Forager	0.663279884749138	0.6472358081494
Apis	14	117	Nurse	0.200578668543333	0.482235832776675
Apis	14	118	Nurse	0.499474330591552	0.653362328413104
Apis	14	1185	Nurse	0.749872372087002	0.660366716162405
Apis	14	1186	Peripheral	0.815447051402466	0.85703861366161
Apis	14	1187	Nurse	0.235956216648626	0.551089841224926
Apis	14	1188	Nurse	0.495352956384447	0.579848751296953
Apis	14	1189	Nurse	0.197229448853573	0.490457406878535
Apis	14	119	Nurse	0.227734081268026	0.620158397816922
Apis	14	1190	Nurse	0.371459364099936	0.52165087898887
Apis	14	1191	Nurse	0.272806630837507	0.58192877294533
Apis	14	1193	Nurse	0.377820803757761	0.606722049747444
Apis	14	1194	Nurse	0.31423613200411	0.482828109722554
Apis	14	1196	Nurse	0.737626072512005	0.739664798834404
Apis	14	1199	Peripheral	0.770322051024623	0.834498212635909
Apis	14	120	Nurse	0.0750469446553618	0.444107458398075
Apis	14	1200	Peripheral	0.726459343769483	0.778080852382532
Apis	14	1201	Nurse	0.698644695541357	0.782695650537447
Apis	14	1202	Nurse	0.70889241551787	0.679767466604333
Apis	14	1203	Forager	0.942530527152934	0.801671293886252
Apis	14	1204	Nurse	0.893389055645137	0.85732421909194
Apis	14	1206	Peripheral	0.93441825232913	0.824163742853112
Apis	14	1207	Peripheral	0.57890388677343	0.77412839012733
Apis	14	1208	Nurse	0.684362116076192	0.757092419910292
Apis	14	121	Nurse	0.30221861565513	0.511206687513938
Apis	14	1210	Forager	0.672357636724998	0.897851681192436
Apis	14	1211	Forager	0.398922444468227	0.96895201444155
Apis	14	1212	Peripheral	0.735856922422782	0.7869136070734
Apis	14	1216	Peripheral	0.902966042579702	0.835005460222854
Apis	14	1217	Peripheral	0.866277029615537	0.859121937066195
Apis	14	1219	Peripheral	0.608041216371976	0.799590272808334
Apis	14	122	Nurse	0.238523677493313	0.381586609155472
Apis	14	1220	Peripheral	0.832903861044462	0.848835644112246
Apis	14	1221	Peripheral	0.335474286307959	0.617856814362108
Apis	14	1222	Nurse	0.754352867922656	0.818918683946474
Apis	14	1223	Nurse	0.745048287855251	0.774824016253246
Apis	14	1224	Nurse	0.899361982083263	0.840435886492869
Apis	14	1225	Peripheral	0.35015808754235	0.68809812447494
Apis	14	1226	Nurse	0.697607486226444	0.752717319994164
Apis	14	123	Nurse	0.648599201275744	0.634039613245471
Apis	14	1230	Nurse	0.637911452128162	0.7470385365393
Apis	14	1232	Nurse	0.751261221342719	0.778873810103806
Apis	14	1233	Peripheral	0.848163267811146	0.79131924706852
Apis	14	124	Peripheral	0.745695668582128	0.79979633256406
Apis	14	1240	Peripheral	0.95786185283035	0.851906176332365
Apis	14	1245	Peripheral	0.729799704639623	0.94947792741829
Apis	14	1246	Forager	0.651669965485009	0.756724685178358
Apis	14	1247	Forager	0.930097377892397	0.899322581822022
Apis	14	1249	Peripheral	0.873560094213113	0.834170829524847
Apis	14	125	Nurse	0.60480592159768	0.648645693693321
Apis	14	1250	Nurse	0.345908052854088	0.495989258875093
Apis	14	1251	Nurse	0.385645042811882	0.533755723372454
Apis	14	1252	Nurse	0.374052230931204	0.558182423528734
Apis	14	1254	Nurse	0.450366194883384	0.456717542730898
Apis	14	1255	Nurse	0.330552347605483	0.577267180672241
Apis	14	1256	Nurse	0.48053183609872	0.561222592195945
Apis	14	1257	Nurse	0.522608351680339	0.60053821180972
Apis	14	1258	Peripheral	0.839607370420523	0.812703157209287
Apis	14	1259	Peripheral	0.797123582385192	0.817784836666672
Apis	14	126	Nurse	0.733626169244402	0.737688620659133
Apis	14	1261	Nurse	0.475851288834249	0.614798817527596
Apis	14	1262	Forager	0.872202713458354	0.72393633764335
Apis	14	1263	Nurse	0.821467163187776	0.821092331145015
Apis	14	1265	Peripheral	0.696682993749656	0.797210052725171
Apis	14	1266	Nurse	0.398508211917791	0.622621025835324
Apis	14	1267	Peripheral	0.503560451439029	0.774027100954185
Apis	14	1268	Peripheral	0.402533616208205	0.587709520891407
Apis	14	1269	Nurse	0.793313584832461	0.677462655320215
Apis	14	1270	Forager	0.749314807085239	0.775832901448498
Apis	14	1272	Peripheral	0.772674810886857	0.79457603331711
Apis	14	1273	Peripheral	0.705490127180112	0.786328809620049
Apis	14	1278	Nurse	0.785296589616227	0.791931869507723
Apis	14	1279	Peripheral	0.642760823382858	0.763403426344715
Apis	14	128	Forager	0.980782942803523	0.82253790709056
Apis	14	1280	Peripheral	0.504865962959981	0.65064505390258
Apis	14	1281	Peripheral	0.798480345438512	0.773630492562218
Apis	14	1282	Peripheral	0.616309008493252	0.795005813298243
Apis	14	1284	Peripheral	0.715598732452854	0.670679966927726
Apis	14	1285	Peripheral	0.696803203945095	0.820281950284992
Apis	14	1286	Peripheral	0.623021973780604	0.762423290377572
Apis	14	1287	Peripheral	0.725483310724603	0.821533681062643
Apis	14	1288	Peripheral	0.703033977314375	0.787177741426395
Apis	14	1289	Forager	0.970131043419171	0.864871472146944
Apis	14	129	Peripheral	0.792391968749598	0.80391450929828
Apis	14	1290	Peripheral	0.904479416048012	0.767656076922267
Apis	14	1294	Peripheral	0.864293751088055	0.81584245510514
Apis	14	1295	Peripheral	0.932222817085227	0.852284161676655
Apis	14	130	Peripheral	0.726115228863402	0.79540944205
Apis	14	1307	Nurse	0.865682138094205	0.803864810642549
Apis	14	1308	Forager	0.407979446579602	0.859869485129299
Apis	14	1309	Forager	0.925423892382479	0.875908899979512
Apis	14	1312	Forager	0.928864263746408	0.904702665961474
Apis	14	1313	Nurse	0.353147188959462	0.569296808528495
Apis	14	1315	Nurse	0.395450222595556	0.528476964394892
Apis	14	1316	Nurse	0.405214179342813	0.501747294584217
Apis	14	1317	Nurse	0.23717693578528	0.552464325522657
Apis	14	1318	Nurse	0.404636982523591	0.585443667633122
Apis	14	1319	Nurse	0.203058813111579	0.511624983047883
Apis	14	1320	Nurse	0.547024238051842	0.622043451089016
Apis	14	1323	Peripheral	0.727651081717904	0.80153303213304
Apis	14	1325	Peripheral	0.723927761286228	0.815467401046924
Apis	14	1326	Nurse	0.559683386322218	0.763022549786694
Apis	14	1328	Peripheral	0.919896529008218	0.782656559313871
Apis	14	1329	Peripheral	0.735393512955011	0.815004411808903
Apis	14	133	Peripheral	0.892179996453111	0.889657446114347
Apis	14	1330	Forager	0.0561056796626831	0.965575856139772
Apis	14	1331	Peripheral	0.638629847073727	0.742926229816072
Apis	14	1332	Forager	0.776359431485191	0.787750471320809
Apis	14	1333	Nurse	0.640256116666446	0.82079938115237
Apis	14	1334	Peripheral	0.881674137942781	0.772369555769729
Apis	14	1336	Peripheral	0.931973612040567	0.846654392955189
Apis	14	1337	Nurse	0.777528203037645	0.768962819658563
Apis	14	134	Peripheral	0.753849559142894	0.704257239206715
Apis	14	1343	Forager	0.887572878027249	0.824576317590938
Apis	14	1344	Peripheral	0.769691910772762	0.728947622144343
Apis	14	1345	Peripheral	0.66580545874664	0.726552619058515
Apis	14	1346	Peripheral	0.811000037807788	0.802073353251389
Apis	14	135	Nurse	0.879396340720706	0.856797098531898
Apis	14	1350	Peripheral	0.745686406324192	0.850940097631336
Apis	14	1351	Peripheral	0.834568016753918	0.791140643419373
Apis	14	1352	Nurse	0.624748005207556	0.616240957225038
Apis	14	1354	Forager	0.252044736642834	0.785682915046027
Apis	14	1355	Peripheral	0.857168861559187	0.803165385159508
Apis	14	1356	Forager	0.253280043845348	0.744936806290062
Apis	14	1357	Forager	0.277609043413722	0.893100415276198
Apis	14	1359	Forager	0.790601676264272	0.924517576783492
Apis	14	136	Nurse	0.66504534067917	0.69166674608272
Apis	14	1361	Nurse	0.907409137420286	0.863817012450645
Apis	14	1365	Peripheral	0.590429712816219	0.743056412146636
Apis	14	1368	Peripheral	0.871945646111314	0.803740216988497
Apis	14	137	Peripheral	0.826829662392141	0.808251215127646
Apis	14	1373	Forager	0.792722998595842	0.743311999722003
Apis	14	1374	Forager	0.96649819855196	0.869950915344116
Apis	14	1377	Nurse	0.328425531115103	0.498898227492573
Apis	14	1379	Nurse	0.241031863622881	0.515135779576184
Apis	14	138	Peripheral	0.709805424400527	0.77344994563123
Apis	14	1381	Nurse	0.334358940713738	0.587416082972309
Apis	14	1382	Nurse	0.446109731908888	0.604459208307418
Apis	14	1383	Nurse	0.416456551797925	0.603117558390951
Apis	14	1384	Nurse	0.459424049018488	0.675382314309353
Apis	14	1387	Nurse	0.771526424636793	0.732060033623531
Apis	14	1388	Peripheral	0.950111458943159	0.799713685118663
Apis	14	1390	Peripheral	0.814344287363339	0.784324765323688
Apis	14	1391	Nurse	0.804788500812195	0.76845524438801
Apis	14	1392	Peripheral	0.854069294515916	0.793332928164709
Apis	14	1393	Forager	0.886105084015157	0.85993255751427
Apis	14	1394	Peripheral	0.802706750518841	0.764620327880539
Apis	14	1396	Peripheral	0.825287364528091	0.820078809601832
Apis	14	1397	Peripheral	0.617659126313958	0.812696223998631
Apis	14	1398	Peripheral	0.814232824678012	0.872102119836093
Apis	14	1399	Nurse	0.778025021342365	0.71517095056841
Apis	14	1403	Peripheral	0.887792217569048	0.833448342369619
Apis	14	1406	Forager	0.99640282960641	0.919412666396626
Apis	14	1407	Peripheral	0.672497380667593	0.670505075561892
Apis	14	1408	Peripheral	0.657049437888224	0.764086233752706
Apis	14	1409	Peripheral	0.46380742864272	0.766498793432124
Apis	14	141	Nurse	0.856320439055678	0.678329194110966
Apis	14	1411	Peripheral	0.865292500066338	0.791262059457955
Apis	14	1412	Peripheral	0.970459053532282	0.878809899553841
Apis	14	1413	Peripheral	0.756055371039228	0.853324426465555
Apis	14	1414	Peripheral	0.68124070901354	0.724855774621288
Apis	14	1420	Nurse	0.690560840672221	0.699120425926034
Apis	14	1421	Nurse	0.582321497913646	0.623436011436407
Apis	14	1439	Nurse	0.497754450071607	0.582603100757767
Apis	14	1440	Nurse	0.317680405038856	0.50105894190886
[truncated: 11,025 more rows]
