# Supplementary material for: Two simple movement mechanisms for spatial division of labour in social insects
Source: Nat Commun. 2022 Nov 15;13:6985. doi: 10.1038/s41467-022-34706-7 (PMC9666475; doi:10.1038/s41467-022-34706-7)
Supplement: Supplementary file 5 — Source Data [file 41467_2022_34706_MOESM5_ESM.zip › source_data/Figure_4/Site_diversity_by_module.csv]

SPECIES	COLONY	Side	x	y	Primary_module	Visitor diversity
Apis	1	11	1014.1	1059.1	Peripheral	0.749323850219254
Apis	1	11	1014.1	1128.4	Peripheral	0.811545017047638
Apis	1	11	1014.1	1197.7	Peripheral	0.722588460209617
Apis	1	11	1014.1	1267	Peripheral	0.803843285891006
Apis	1	11	1014.1	1336.3	Peripheral	0.794031224366438
Apis	1	11	1014.1	1405.5	Peripheral	0.775629047756588
Apis	1	11	1014.1	1474.8	Peripheral	0.791829843406821
Apis	1	11	1014.1	1544.1	Peripheral	0.787532818505548
Apis	1	11	1014.1	158.5	Peripheral	0.781708987388406
Apis	1	11	1014.1	1613.4	Peripheral	0.731451389727777
Apis	1	11	1014.1	1682.7	Peripheral	0.772492894509137
Apis	1	11	1014.1	1752	Peripheral	0.740106523942951
Apis	1	11	1014.1	1821.2	Peripheral	0.744011261367004
Apis	1	11	1014.1	1890.5	Peripheral	0.775184390041231
Apis	1	11	1014.1	19.9	Peripheral	0.783670653874081
Apis	1	11	1014.1	1959.8	Peripheral	0.815731370409012
Apis	1	11	1014.1	2029.1	Peripheral	0.777811757114565
Apis	1	11	1014.1	2098.4	Peripheral	0.750529883976578
Apis	1	11	1014.1	2167.7	Peripheral	0.78663387373395
Apis	1	11	1014.1	2236.9	Peripheral	0.825564537896758
Apis	1	11	1014.1	227.8	Peripheral	0.775696254472734
Apis	1	11	1014.1	2306.2	Peripheral	0.820221878510934
Apis	1	11	1014.1	2375.5	Peripheral	0.8152894277793
Apis	1	11	1014.1	2444.8	Peripheral	0.839200746544031
Apis	1	11	1014.1	2514.1	Peripheral	0.836231830782546
Apis	1	11	1014.1	2583.3	Peripheral	0.866889051082362
Apis	1	11	1014.1	2652.6	Peripheral	0.808983063860442
Apis	1	11	1014.1	2721.9	Peripheral	0.845883017963508
Apis	1	11	1014.1	2791.2	Peripheral	0.821952588978983
Apis	1	11	1014.1	2860.5	Peripheral	0.769054587339611
Apis	1	11	1014.1	2929.8	Peripheral	0.79751319967486
Apis	1	11	1014.1	297	Peripheral	0.795443811160949
Apis	1	11	1014.1	2999	Peripheral	0.884912751502577
Apis	1	11	1014.1	3068.3	Peripheral	0.864522041802299
Apis	1	11	1014.1	3137.6	Peripheral	0.849253110768754
Apis	1	11	1014.1	3206.9	Peripheral	0.824844800530434
Apis	1	11	1014.1	3276.2	Peripheral	0.848986744207478
Apis	1	11	1014.1	3345.4	Peripheral	0.771243986429845
Apis	1	11	1014.1	3414.7	Peripheral	0.746050025420535
Apis	1	11	1014.1	3484	Peripheral	0.879156804791703
Apis	1	11	1014.1	3553.3	Peripheral	0.946962889697737
Apis	1	11	1014.1	3622.6	Peripheral	0.924936329551134
Apis	1	11	1014.1	366.3	Peripheral	0.781312472280382
Apis	1	11	1014.1	3691.8	Peripheral	0.91761766540143
Apis	1	11	1014.1	3761.1	Peripheral	0.834586518807814
Apis	1	11	1014.1	3830.4	Peripheral	0.838959905173417
Apis	1	11	1014.1	3899.7	Peripheral	0.867606118854846
Apis	1	11	1014.1	3969	Peripheral	0.916888938064637
Apis	1	11	1014.1	4038.3	Peripheral	0.863333469114378
Apis	1	11	1014.1	4107.5	Peripheral	0.89865926223608
Apis	1	11	1014.1	4176.8	Peripheral	0.902165968587578
Apis	1	11	1014.1	4246.1	Peripheral	0.868218621639999
Apis	1	11	1014.1	4315.4	Peripheral	0.896163891598516
Apis	1	11	1014.1	435.6	Peripheral	0.794471890541464
Apis	1	11	1014.1	504.9	Peripheral	0.751445953703985
Apis	1	11	1014.1	574.2	Peripheral	0.743794301912722
Apis	1	11	1014.1	643.4	Peripheral	0.76295593311083
Apis	1	11	1014.1	712.7	Peripheral	0.796041511699561
Apis	1	11	1014.1	782	Peripheral	0.789262038511539
Apis	1	11	1014.1	851.3	Peripheral	0.777512299050578
Apis	1	11	1014.1	89.2	Peripheral	0.793172537534363
Apis	1	11	1014.1	920.6	Peripheral	0.804988871989828
Apis	1	11	1014.1	989.9	Peripheral	0.743686898072329
Apis	1	11	1034.1	1024.5	Peripheral	0.767828038382851
Apis	1	11	1034.1	1093.8	Peripheral	0.783972521811289
Apis	1	11	1034.1	1163.1	Peripheral	0.759020405410936
Apis	1	11	1034.1	123.8	Peripheral	0.783345447619286
Apis	1	11	1034.1	1232.3	Peripheral	0.731195663533088
Apis	1	11	1034.1	1301.6	Peripheral	0.743805541551929
Apis	1	11	1034.1	1370.9	Peripheral	0.787900415869879
Apis	1	11	1034.1	1440.2	Peripheral	0.765520976061193
Apis	1	11	1034.1	1509.5	Peripheral	0.803423208575443
Apis	1	11	1034.1	1578.8	Peripheral	0.780024060952711
Apis	1	11	1034.1	1648	Peripheral	0.758572041504242
Apis	1	11	1034.1	1717.3	Peripheral	0.778653772046911
Apis	1	11	1034.1	1786.6	Peripheral	0.74025014154271
Apis	1	11	1034.1	1855.9	Peripheral	0.74413960167102
Apis	1	11	1034.1	1925.2	Peripheral	0.79397722142847
Apis	1	11	1034.1	193.1	Peripheral	0.745123695901316
Apis	1	11	1034.1	1994.4	Peripheral	0.773415017416051
Apis	1	11	1034.1	2063.7	Peripheral	0.757317231062908
Apis	1	11	1034.1	2133	Peripheral	0.779822672701348
Apis	1	11	1034.1	2202.3	Peripheral	0.798725366317248
Apis	1	11	1034.1	2271.6	Peripheral	0.842429821641771
Apis	1	11	1034.1	2340.8	Peripheral	0.830588463771801
Apis	1	11	1034.1	2410.1	Peripheral	0.795527226404024
Apis	1	11	1034.1	2479.4	Peripheral	0.816280697713881
Apis	1	11	1034.1	2548.7	Peripheral	0.84514084473936
Apis	1	11	1034.1	2618	Peripheral	0.844781374405903
Apis	1	11	1034.1	262.4	Peripheral	0.778307238732274
Apis	1	11	1034.1	2687.3	Peripheral	0.826319526636179
Apis	1	11	1034.1	2756.5	Peripheral	0.908587401481921
Apis	1	11	1034.1	2825.8	Peripheral	0.863498670960997
Apis	1	11	1034.1	2895.1	Peripheral	0.870085713950245
Apis	1	11	1034.1	2964.4	Peripheral	0.83764118594745
Apis	1	11	1034.1	3033.7	Peripheral	0.912371930024256
Apis	1	11	1034.1	3102.9	Peripheral	0.90750195181666
Apis	1	11	1034.1	3172.2	Peripheral	0.872622109136966
Apis	1	11	1034.1	3241.5	Peripheral	0.846486581791121
Apis	1	11	1034.1	331.7	Peripheral	0.781918752216764
Apis	1	11	1034.1	3310.8	Peripheral	0.915106315611549
Apis	1	11	1034.1	3380.1	Peripheral	0.787663983764285
Apis	1	11	1034.1	3449.4	Peripheral	0.854122108387196
Apis	1	11	1034.1	3518.7	Peripheral	0.888462061625825
Apis	1	11	1034.1	3587.9	Peripheral	0.94393508207995
Apis	1	11	1034.1	3657.2	Peripheral	0.943294625439004
Apis	1	11	1034.1	3726.5	Peripheral	0.91319633257606
Apis	1	11	1034.1	3795.8	Peripheral	0.838174653384126
Apis	1	11	1034.1	3865.1	Peripheral	0.840477995624755
Apis	1	11	1034.1	3934.3	Peripheral	0.912637881804087
Apis	1	11	1034.1	400.9	Peripheral	0.755644976908157
Apis	1	11	1034.1	4003.6	Peripheral	0.859519992897314
Apis	1	11	1034.1	4072.9	Peripheral	0.793971860759721
Apis	1	11	1034.1	4142.2	Peripheral	0.851925455755327
Apis	1	11	1034.1	4211.5	Peripheral	0.93311250396257
Apis	1	11	1034.1	4280.8	Peripheral	0.9027250246823
Apis	1	11	1034.1	4350	Peripheral	0.905405000760693
Apis	1	11	1034.1	470.2	Peripheral	0.755521122318003
Apis	1	11	1034.1	539.5	Peripheral	0.748240499690005
Apis	1	11	1034.1	54.5	Peripheral	0.794609951907789
Apis	1	11	1034.1	608.8	Peripheral	0.755186416590492
Apis	1	11	1034.1	678.1	Peripheral	0.770512294258411
Apis	1	11	1034.1	747.4	Peripheral	0.7796551481952
Apis	1	11	1034.1	816.6	Peripheral	0.814953124951136
Apis	1	11	1034.1	885.9	Peripheral	0.75228613731299
Apis	1	11	1034.1	955.2	Peripheral	0.7479469682891
Apis	1	11	1054.1	1059.1	Peripheral	0.722734745769114
Apis	1	11	1054.1	1128.4	Peripheral	0.781088156068685
Apis	1	11	1054.1	1197.7	Peripheral	0.725579035995852
Apis	1	11	1054.1	1267	Peripheral	0.766020825953832
Apis	1	11	1054.1	1336.3	Peripheral	0.757436430412141
Apis	1	11	1054.1	1405.5	Peripheral	0.770465698140769
Apis	1	11	1054.1	1474.8	Peripheral	0.770380145564612
Apis	1	11	1054.1	1544.1	Peripheral	0.776234712808504
Apis	1	11	1054.1	158.5	Peripheral	0.777083049752108
Apis	1	11	1054.1	1613.4	Peripheral	0.779276671213615
Apis	1	11	1054.1	1682.7	Peripheral	0.761142611881643
Apis	1	11	1054.1	1752	Peripheral	0.742609943764979
Apis	1	11	1054.1	1821.2	Peripheral	0.733400915469586
Apis	1	11	1054.1	1890.5	Peripheral	0.769690194884439
Apis	1	11	1054.1	19.9	Peripheral	0.780390543445598
Apis	1	11	1054.1	1959.8	Peripheral	0.795556221352151
Apis	1	11	1054.1	2029.1	Peripheral	0.771193236261454
Apis	1	11	1054.1	2098.4	Peripheral	0.792181736201224
Apis	1	11	1054.1	2167.7	Peripheral	0.809133393118673
Apis	1	11	1054.1	2236.9	Peripheral	0.804663106191246
Apis	1	11	1054.1	227.8	Peripheral	0.77558926923066
Apis	1	11	1054.1	2306.2	Peripheral	0.834813629595111
Apis	1	11	1054.1	2375.5	Peripheral	0.836406902377506
Apis	1	11	1054.1	2444.8	Peripheral	0.821094735274652
Apis	1	11	1054.1	2514.1	Peripheral	0.853813961695682
Apis	1	11	1054.1	2583.3	Peripheral	0.824569541845375
Apis	1	11	1054.1	2652.6	Peripheral	0.837637843007813
Apis	1	11	1054.1	2721.9	Peripheral	0.849866446512753
Apis	1	11	1054.1	2791.2	Peripheral	0.869629982934271
Apis	1	11	1054.1	2860.5	Peripheral	0.834849811527975
Apis	1	11	1054.1	2929.8	Peripheral	0.83311777127334
Apis	1	11	1054.1	297	Peripheral	0.765354446942344
Apis	1	11	1054.1	2999	Peripheral	0.91009619017852
Apis	1	11	1054.1	3068.3	Peripheral	0.950090164400585
Apis	1	11	1054.1	3137.6	Peripheral	0.881193325014606
Apis	1	11	1054.1	3206.9	Peripheral	0.886990489598996
Apis	1	11	1054.1	3276.2	Peripheral	0.905104352266945
Apis	1	11	1054.1	3345.4	Peripheral	0.867606405650457
Apis	1	11	1054.1	3414.7	Peripheral	0.851432478994222
Apis	1	11	1054.1	3484	Peripheral	0.8597296865732
Apis	1	11	1054.1	3553.3	Peripheral	0.898469107700262
Apis	1	11	1054.1	3622.6	Peripheral	0.914363054680944
Apis	1	11	1054.1	366.3	Peripheral	0.77429566329486
Apis	1	11	1054.1	3691.8	Peripheral	0.955021595750292
Apis	1	11	1054.1	3761.1	Peripheral	0.815677143056172
Apis	1	11	1054.1	3830.4	Peripheral	0.802695206755696
Apis	1	11	1054.1	3899.7	Peripheral	0.841246917455874
Apis	1	11	1054.1	3969	Peripheral	0.904692587905797
Apis	1	11	1054.1	4038.3	Peripheral	0.854147138078949
Apis	1	11	1054.1	4107.5	Peripheral	0.824431931454258
Apis	1	11	1054.1	4176.8	Peripheral	0.920518348988799
Apis	1	11	1054.1	4246.1	Peripheral	0.873869625171879
Apis	1	11	1054.1	4315.4	Peripheral	0.879473264153501
Apis	1	11	1054.1	435.6	Peripheral	0.761576397035719
Apis	1	11	1054.1	504.9	Peripheral	0.758625284798509
Apis	1	11	1054.1	574.2	Peripheral	0.750723106875392
Apis	1	11	1054.1	643.4	Peripheral	0.799053326196981
Apis	1	11	1054.1	712.7	Peripheral	0.74771947237682
Apis	1	11	1054.1	782	Peripheral	0.803498681639074
Apis	1	11	1054.1	851.3	Peripheral	0.776175557990373
Apis	1	11	1054.1	89.2	Peripheral	0.790076936479507
Apis	1	11	1054.1	920.6	Peripheral	0.779696570080909
Apis	1	11	1054.1	989.9	Peripheral	0.786300599978896
Apis	1	11	1074.1	1024.5	Peripheral	0.751830169318138
Apis	1	11	1074.1	1093.8	Peripheral	0.814297183130704
Apis	1	11	1074.1	1163.1	Peripheral	0.758941784696825
Apis	1	11	1074.1	123.8	Peripheral	0.763282040969346
Apis	1	11	1074.1	1232.3	Peripheral	0.716120048306316
Apis	1	11	1074.1	1301.6	Peripheral	0.768061953282211
Apis	1	11	1074.1	1370.9	Peripheral	0.764719871660985
Apis	1	11	1074.1	1440.2	Peripheral	0.776488541059512
Apis	1	11	1074.1	1509.5	Peripheral	0.801358922147389
Apis	1	11	1074.1	1578.8	Peripheral	0.792779753048676
Apis	1	11	1074.1	1648	Peripheral	0.787900676301244
Apis	1	11	1074.1	1717.3	Peripheral	0.744878579470815
Apis	1	11	1074.1	1786.6	Peripheral	0.757644514022591
Apis	1	11	1074.1	1855.9	Peripheral	0.777785423221059
Apis	1	11	1074.1	1925.2	Peripheral	0.780451961372499
Apis	1	11	1074.1	193.1	Peripheral	0.7201266470987
Apis	1	11	1074.1	1994.4	Peripheral	0.815303067145191
Apis	1	11	1074.1	2063.7	Peripheral	0.801131239375693
Apis	1	11	1074.1	2133	Peripheral	0.791438969681756
Apis	1	11	1074.1	2202.3	Peripheral	0.80453238813034
Apis	1	11	1074.1	2271.6	Peripheral	0.839959280410977
Apis	1	11	1074.1	2340.8	Peripheral	0.83688734267717
Apis	1	11	1074.1	2410.1	Peripheral	0.842157792091162
Apis	1	11	1074.1	2479.4	Peripheral	0.863321501138325
Apis	1	11	1074.1	2548.7	Peripheral	0.834893181232338
Apis	1	11	1074.1	2618	Peripheral	0.778696142264499
Apis	1	11	1074.1	262.4	Peripheral	0.759317197521314
Apis	1	11	1074.1	2687.3	Peripheral	0.851457168579031
Apis	1	11	1074.1	2756.5	Peripheral	0.810918319762901
Apis	1	11	1074.1	2825.8	Peripheral	0.818560922280298
Apis	1	11	1074.1	2895.1	Peripheral	0.889527775513382
Apis	1	11	1074.1	2964.4	Peripheral	0.835871611798513
Apis	1	11	1074.1	3033.7	Peripheral	0.909665521381581
Apis	1	11	1074.1	3102.9	Peripheral	0.88935336732975
Apis	1	11	1074.1	3172.2	Peripheral	0.807859521015608
Apis	1	11	1074.1	3241.5	Peripheral	0.841705797498995
Apis	1	11	1074.1	331.7	Peripheral	0.725127171410766
Apis	1	11	1074.1	3310.8	Peripheral	0.839713531411806
Apis	1	11	1074.1	3380.1	Peripheral	0.882397311132987
Apis	1	11	1074.1	3449.4	Peripheral	0.847744816527951
Apis	1	11	1074.1	3518.7	Peripheral	0.849951121000841
Apis	1	11	1074.1	3587.9	Peripheral	0.906364413618251
Apis	1	11	1074.1	3657.2	Peripheral	0.936215528239512
Apis	1	11	1074.1	3726.5	Forager	0.973997161557131
Apis	1	11	1074.1	3795.8	Peripheral	0.809688535498015
Apis	1	11	1074.1	3865.1	Peripheral	0.779645171212124
Apis	1	11	1074.1	3934.3	Peripheral	0.842619324212447
Apis	1	11	1074.1	400.9	Peripheral	0.756258570052376
Apis	1	11	1074.1	4003.6	Peripheral	0.852472488961486
Apis	1	11	1074.1	4072.9	Peripheral	0.886169922639577
Apis	1	11	1074.1	4142.2	Peripheral	0.954081802387057
Apis	1	11	1074.1	4211.5	Peripheral	0.954735163444167
Apis	1	11	1074.1	4280.8	Peripheral	0.885288211018103
Apis	1	11	1074.1	4350	Peripheral	0.961151290762847
Apis	1	11	1074.1	470.2	Peripheral	0.746800825820956
Apis	1	11	1074.1	539.5	Peripheral	0.725165280071324
Apis	1	11	1074.1	54.5	Peripheral	0.801530225129736
Apis	1	11	1074.1	608.8	Peripheral	0.760273562037372
Apis	1	11	1074.1	678.1	Peripheral	0.770465146391074
Apis	1	11	1074.1	747.4	Peripheral	0.788790907517244
Apis	1	11	1074.1	816.6	Peripheral	0.763654621225989
Apis	1	11	1074.1	885.9	Peripheral	0.781142772895162
Apis	1	11	1074.1	955.2	Peripheral	0.745641509222566
Apis	1	11	1094.1	1059.1	Peripheral	0.74917237374391
Apis	1	11	1094.1	1128.4	Peripheral	0.752610798222271
Apis	1	11	1094.1	1197.7	Peripheral	0.724547628437213
Apis	1	11	1094.1	1267	Peripheral	0.745461258473208
Apis	1	11	1094.1	1336.3	Peripheral	0.757180657331895
Apis	1	11	1094.1	1405.5	Peripheral	0.785142857327981
Apis	1	11	1094.1	1474.8	Peripheral	0.767330360643179
Apis	1	11	1094.1	1544.1	Peripheral	0.789656294647865
Apis	1	11	1094.1	158.5	Peripheral	0.715081925577319
Apis	1	11	1094.1	1613.4	Peripheral	0.786959519573982
Apis	1	11	1094.1	1682.7	Peripheral	0.76587100289925
Apis	1	11	1094.1	1752	Peripheral	0.719258221926421
Apis	1	11	1094.1	1821.2	Peripheral	0.770465796322861
Apis	1	11	1094.1	1890.5	Peripheral	0.778128404440388
Apis	1	11	1094.1	19.9	Peripheral	0.76063699067813
Apis	1	11	1094.1	1959.8	Peripheral	0.773791567932842
Apis	1	11	1094.1	2029.1	Peripheral	0.809650250387174
Apis	1	11	1094.1	2098.4	Peripheral	0.809339802998307
Apis	1	11	1094.1	2167.7	Peripheral	0.82549787843731
Apis	1	11	1094.1	2236.9	Peripheral	0.762226137707023
Apis	1	11	1094.1	227.8	Peripheral	0.745372676635655
Apis	1	11	1094.1	2306.2	Peripheral	0.841885303188417
Apis	1	11	1094.1	2375.5	Peripheral	0.830756247963967
Apis	1	11	1094.1	2444.8	Peripheral	0.792259565788992
Apis	1	11	1094.1	2514.1	Peripheral	0.893278832818224
Apis	1	11	1094.1	2583.3	Peripheral	0.841893591176075
Apis	1	11	1094.1	2652.6	Peripheral	0.839347516408775
Apis	1	11	1094.1	2721.9	Peripheral	0.811843641195656
Apis	1	11	1094.1	2791.2	Peripheral	0.849516146908789
Apis	1	11	1094.1	2860.5	Peripheral	0.85651029954609
Apis	1	11	1094.1	2929.8	Nurse	0.817192003917696
Apis	1	11	1094.1	297	Peripheral	0.744561936795094
Apis	1	11	1094.1	2999	Peripheral	0.83283489286018
Apis	1	11	1094.1	3068.3	Peripheral	0.88852568283178
Apis	1	11	1094.1	3137.6	Peripheral	0.854550418004228
Apis	1	11	1094.1	3206.9	Peripheral	0.824626673266307
Apis	1	11	1094.1	3276.2	Peripheral	0.909193919695942
Apis	1	11	1094.1	3345.4	Peripheral	0.856404940125209
Apis	1	11	1094.1	3414.7	Peripheral	0.817398385405314
Apis	1	11	1094.1	3484	Peripheral	0.879159882808209
Apis	1	11	1094.1	3553.3	Peripheral	0.922662226679098
Apis	1	11	1094.1	3622.6	Peripheral	0.963520801264336
Apis	1	11	1094.1	366.3	Peripheral	0.749894760150594
Apis	1	11	1094.1	3691.8	Forager	0.971206846083853
Apis	1	11	1094.1	3761.1	Peripheral	0.840772169227037
Apis	1	11	1094.1	3830.4	Peripheral	0.894832587854048
Apis	1	11	1094.1	3899.7	Peripheral	0.834549302127899
Apis	1	11	1094.1	3969	Peripheral	0.89646520380933
Apis	1	11	1094.1	4038.3	Peripheral	0.860568757500912
Apis	1	11	1094.1	4107.5	Peripheral	0.888157341912282
Apis	1	11	1094.1	4176.8	Peripheral	0.903035990478357
Apis	1	11	1094.1	4246.1	Peripheral	0.939742922127032
Apis	1	11	1094.1	4315.4	Peripheral	0.956523731108898
Apis	1	11	1094.1	435.6	Peripheral	0.73364082574885
Apis	1	11	1094.1	504.9	Peripheral	0.760131685573327
Apis	1	11	1094.1	574.2	Peripheral	0.739648494150123
Apis	1	11	1094.1	643.4	Peripheral	0.76588342356767
Apis	1	11	1094.1	712.7	Peripheral	0.774105769281922
Apis	1	11	1094.1	782	Peripheral	0.785039694855039
Apis	1	11	1094.1	851.3	Peripheral	0.803430968067057
Apis	1	11	1094.1	89.2	Peripheral	0.770271261580208
Apis	1	11	1094.1	920.6	Peripheral	0.740764991565753
Apis	1	11	1094.1	989.9	Peripheral	0.757453445865538
Apis	1	11	1114.1	1024.5	Peripheral	0.742025066503805
Apis	1	11	1114.1	1093.8	Peripheral	0.732519076632523
Apis	1	11	1114.1	1163.1	Peripheral	0.770594325358005
Apis	1	11	1114.1	123.8	Peripheral	0.721306559447577
Apis	1	11	1114.1	1232.3	Peripheral	0.750082754476977
Apis	1	11	1114.1	1301.6	Peripheral	0.738153755682215
Apis	1	11	1114.1	1370.9	Peripheral	0.746826741922568
Apis	1	11	1114.1	1440.2	Peripheral	0.793052459184621
Apis	1	11	1114.1	1509.5	Peripheral	0.761088744290058
Apis	1	11	1114.1	1578.8	Peripheral	0.779823489501077
Apis	1	11	1114.1	1648	Peripheral	0.772058630072776
Apis	1	11	1114.1	1717.3	Peripheral	0.763151958261949
Apis	1	11	1114.1	1786.6	Peripheral	0.772099097349327
Apis	1	11	1114.1	1855.9	Peripheral	0.785593547057414
Apis	1	11	1114.1	1925.2	Peripheral	0.764324108421738
Apis	1	11	1114.1	193.1	Peripheral	0.724009725567247
Apis	1	11	1114.1	1994.4	Peripheral	0.802940723003624
Apis	1	11	1114.1	2063.7	Peripheral	0.822409730233522
Apis	1	11	1114.1	2133	Peripheral	0.815835913238866
Apis	1	11	1114.1	2202.3	Peripheral	0.82006091898957
Apis	1	11	1114.1	2271.6	Peripheral	0.8401696174919
Apis	1	11	1114.1	2340.8	Peripheral	0.788781799972173
Apis	1	11	1114.1	2410.1	Peripheral	0.830617104350608
Apis	1	11	1114.1	2479.4	Peripheral	0.900869223717038
Apis	1	11	1114.1	2548.7	Peripheral	0.89361946136503
Apis	1	11	1114.1	2618	Peripheral	0.908229797875121
Apis	1	11	1114.1	262.4	Peripheral	0.724093115261236
Apis	1	11	1114.1	2687.3	Peripheral	0.818555370521865
Apis	1	11	1114.1	2756.5	Peripheral	0.853538898332406
Apis	1	11	1114.1	2825.8	Peripheral	0.854902136324317
Apis	1	11	1114.1	2895.1	Peripheral	0.799388491868925
Apis	1	11	1114.1	2964.4	Peripheral	0.818326343123777
Apis	1	11	1114.1	3033.7	Peripheral	0.880144146681987
Apis	1	11	1114.1	3102.9	Peripheral	0.839239315455767
Apis	1	11	1114.1	3172.2	Peripheral	0.792947649372285
Apis	1	11	1114.1	3241.5	Peripheral	0.887836788726783
Apis	1	11	1114.1	331.7	Peripheral	0.747752266579871
Apis	1	11	1114.1	3310.8	Peripheral	0.825487470201092
Apis	1	11	1114.1	3380.1	Peripheral	0.812819120517914
Apis	1	11	1114.1	3449.4	Peripheral	0.890045891167766
Apis	1	11	1114.1	3518.7	Peripheral	0.900758366244494
Apis	1	11	1114.1	3587.9	Peripheral	0.924598576477744
Apis	1	11	1114.1	3657.2	Peripheral	0.951141172532796
Apis	1	11	1114.1	3726.5	Peripheral	0.952563430855454
Apis	1	11	1114.1	3795.8	Peripheral	0.908442110222047
Apis	1	11	1114.1	3865.1	Peripheral	0.870622673420044
Apis	1	11	1114.1	3934.3	Peripheral	0.843221764055174
Apis	1	11	1114.1	400.9	Peripheral	0.731674774354633
Apis	1	11	1114.1	4003.6	Peripheral	0.86820229369454
Apis	1	11	1114.1	4072.9	Nurse	0.831307383511048
Apis	1	11	1114.1	4142.2	Peripheral	0.906840089144574
Apis	1	11	1114.1	4211.5	Peripheral	0.966668248221181
Apis	1	11	1114.1	4280.8	Peripheral	0.924975627504224
Apis	1	11	1114.1	4350	Peripheral	0.934988807788612
Apis	1	11	1114.1	470.2	Peripheral	0.746406936255384
Apis	1	11	1114.1	539.5	Peripheral	0.743730477004797
Apis	1	11	1114.1	54.5	Peripheral	0.772509280320085
Apis	1	11	1114.1	608.8	Peripheral	0.752520404496888
Apis	1	11	1114.1	678.1	Peripheral	0.765568576396335
Apis	1	11	1114.1	747.4	Peripheral	0.772439304690457
Apis	1	11	1114.1	816.6	Peripheral	0.770632108489849
Apis	1	11	1114.1	885.9	Peripheral	0.777189200827984
Apis	1	11	1114.1	955.2	Peripheral	0.747760918555217
Apis	1	11	1134.1	1059.1	Peripheral	0.746967300907876
Apis	1	11	1134.1	1128.4	Peripheral	0.759339967607244
Apis	1	11	1134.1	1197.7	Peripheral	0.752181943179458
Apis	1	11	1134.1	1267	Peripheral	0.740098774278516
Apis	1	11	1134.1	1336.3	Peripheral	0.75434735656064
Apis	1	11	1134.1	1405.5	Peripheral	0.780813010579631
Apis	1	11	1134.1	1474.8	Peripheral	0.777987827174012
Apis	1	11	1134.1	1544.1	Peripheral	0.775327293187205
Apis	1	11	1134.1	158.5	Peripheral	0.704704024105255
Apis	1	11	1134.1	1613.4	Peripheral	0.757641468464592
Apis	1	11	1134.1	1682.7	Peripheral	0.774859044391543
Apis	1	11	1134.1	1752	Peripheral	0.78834314438315
Apis	1	11	1134.1	1821.2	Peripheral	0.778788047533273
Apis	1	11	1134.1	1890.5	Peripheral	0.76246403315372
Apis	1	11	1134.1	19.9	Peripheral	0.768839520706512
Apis	1	11	1134.1	1959.8	Peripheral	0.796774120586658
Apis	1	11	1134.1	2029.1	Peripheral	0.810401661882765
Apis	1	11	1134.1	2098.4	Peripheral	0.814741792674702
Apis	1	11	1134.1	2167.7	Peripheral	0.852667741704649
Apis	1	11	1134.1	2236.9	Peripheral	0.809993685964357
Apis	1	11	1134.1	227.8	Peripheral	0.719905750925586
Apis	1	11	1134.1	2306.2	Peripheral	0.787697399734244
Apis	1	11	1134.1	2375.5	Peripheral	0.8431502974965
Apis	1	11	1134.1	2444.8	Peripheral	0.860790920060394
Apis	1	11	1134.1	2514.1	Peripheral	0.886835840304188
Apis	1	11	1134.1	2583.3	Peripheral	0.88119881355887
Apis	1	11	1134.1	2652.6	Peripheral	0.821816740530603
Apis	1	11	1134.1	2721.9	Peripheral	0.848344044572525
Apis	1	11	1134.1	2791.2	Peripheral	0.880112667764183
Apis	1	11	1134.1	2860.5	Nurse	0.879812096020487
Apis	1	11	1134.1	2929.8	Peripheral	0.85064614964028
Apis	1	11	1134.1	297	Peripheral	0.731254448480656
Apis	1	11	1134.1	2999	Peripheral	0.839704596245181
Apis	1	11	1134.1	3068.3	Peripheral	0.800665992348313
Apis	1	11	1134.1	3137.6	Peripheral	0.86065450020353
Apis	1	11	1134.1	3206.9	Peripheral	0.836436524152624
Apis	1	11	1134.1	3276.2	Peripheral	0.875013456526723
Apis	1	11	1134.1	3345.4	Peripheral	0.864152038753757
Apis	1	11	1134.1	3414.7	Peripheral	0.837136570305863
Apis	1	11	1134.1	3484	Peripheral	0.876496658864884
Apis	1	11	1134.1	3553.3	Peripheral	0.874788324385329
Apis	1	11	1134.1	3622.6	Peripheral	0.90134290851552
Apis	1	11	1134.1	366.3	Peripheral	0.744632315059066
Apis	1	11	1134.1	3691.8	Peripheral	0.943612842761987
Apis	1	11	1134.1	3761.1	Peripheral	0.914680617773235
Apis	1	11	1134.1	3830.4	Peripheral	0.808830067383889
Apis	1	11	1134.1	3899.7	Peripheral	0.881069450701839
Apis	1	11	1134.1	3969	Peripheral	0.965652158690447
Apis	1	11	1134.1	4038.3	Peripheral	0.846476836018363
Apis	1	11	1134.1	4107.5	Nurse	0.877582684329113
Apis	1	11	1134.1	4176.8	Peripheral	0.976293905004972
Apis	1	11	1134.1	4246.1	Peripheral	0.931218505532365
Apis	1	11	1134.1	4315.4	Forager	0.986144722268699
Apis	1	11	1134.1	435.6	Peripheral	0.757875337839792
Apis	1	11	1134.1	504.9	Peripheral	0.739709378391801
Apis	1	11	1134.1	574.2	Peripheral	0.7597939968892
Apis	1	11	1134.1	643.4	Peripheral	0.733551390832458
Apis	1	11	1134.1	712.7	Peripheral	0.787984773783189
Apis	1	11	1134.1	782	Peripheral	0.778382944867182
Apis	1	11	1134.1	851.3	Peripheral	0.816769935721205
Apis	1	11	1134.1	89.2	Peripheral	0.7626125572386
Apis	1	11	1134.1	920.6	Peripheral	0.755057141057337
Apis	1	11	1134.1	989.9	Peripheral	0.727195797218152
Apis	1	11	114.1	1093.8	Peripheral	0.922106657830371
Apis	1	11	114.1	1163.1	Peripheral	0.941290636701925
Apis	1	11	114.1	1509.5	Peripheral	0.905004860705994
Apis	1	11	114.1	1578.8	Peripheral	0.902504178374532
Apis	1	11	114.1	1648	Peripheral	0.937398477103785
Apis	1	11	114.1	1717.3	Peripheral	0.914899937220454
Apis	1	11	114.1	1786.6	Peripheral	0.967506646173347
Apis	1	11	114.1	1855.9	Peripheral	0.958072953240012
Apis	1	11	114.1	1925.2	Peripheral	0.819467605839641
Apis	1	11	114.1	1994.4	Peripheral	0.853344340480814
Apis	1	11	114.1	2063.7	Peripheral	0.856305311573727
Apis	1	11	114.1	2133	Peripheral	0.92037783336992
Apis	1	11	114.1	2202.3	Peripheral	0.929944503452553
Apis	1	11	114.1	2271.6	Peripheral	0.953993311010562
Apis	1	11	114.1	2340.8	Peripheral	0.964052376924403
Apis	1	11	114.1	2410.1	Peripheral	0.95287700973912
Apis	1	11	114.1	2479.4	Forager	0.966090770647122
Apis	1	11	114.1	2548.7	Peripheral	0.93900798644369
Apis	1	11	114.1	2618	Forager	0.96126411521534
Apis	1	11	114.1	2756.5	Forager	0.99548428875043
Apis	1	11	114.1	2825.8	Forager	0.973589192924978
Apis	1	11	114.1	2895.1	Forager	0.98961838336401
Apis	1	11	114.1	2964.4	Forager	0.974047707593431
Apis	1	11	114.1	3033.7	Forager	0.994813544946701
Apis	1	11	114.1	3102.9	Forager	0.640264875252472
Apis	1	11	114.1	3172.2	Nurse	0.580328560613347
Apis	1	11	114.1	3310.8	Forager	0.0450654582718759
Apis	1	11	114.1	3380.1	Forager	0.942637605337959
Apis	1	11	114.1	3449.4	Forager	0.852239755183357
Apis	1	11	114.1	3518.7	Peripheral	0.892273690560327
Apis	1	11	114.1	3795.8	Peripheral	0.911583647867906
Apis	1	11	114.1	3865.1	Peripheral	0.945293595583993
Apis	1	11	114.1	3934.3	Peripheral	0.799449028541149
Apis	1	11	114.1	4003.6	Forager	0.901445408686614
Apis	1	11	114.1	4072.9	Forager	0.965880253371088
Apis	1	11	114.1	4142.2	Peripheral	0.486061743987211
Apis	1	11	114.1	608.8	Nurse	0.0187014459182159
Apis	1	11	114.1	678.1	Forager	0.821449993821957
Apis	1	11	114.1	747.4	Forager	0.946145581291273
Apis	1	11	114.1	816.6	Forager	0.968657979583431
Apis	1	11	114.1	885.9	Nurse	0.571111311687763
Apis	1	11	1154.1	1024.5	Peripheral	0.727912210902596
Apis	1	11	1154.1	1093.8	Peripheral	0.731008884134554
Apis	1	11	1154.1	1163.1	Peripheral	0.749374406347117
Apis	1	11	1154.1	123.8	Peripheral	0.731752106803818
Apis	1	11	1154.1	1232.3	Peripheral	0.747707835858108
Apis	1	11	1154.1	1301.6	Peripheral	0.737277639431485
Apis	1	11	1154.1	1370.9	Peripheral	0.737451595575748
Apis	1	11	1154.1	1440.2	Peripheral	0.740986671246824
Apis	1	11	1154.1	1509.5	Peripheral	0.768166167735448
Apis	1	11	1154.1	1578.8	Peripheral	0.800841351313229
Apis	1	11	1154.1	1648	Peripheral	0.76369650425752
Apis	1	11	1154.1	1717.3	Peripheral	0.799216527566507
Apis	1	11	1154.1	1786.6	Peripheral	0.785402175338118
Apis	1	11	1154.1	1855.9	Peripheral	0.771454860897726
Apis	1	11	1154.1	1925.2	Peripheral	0.771275864087397
Apis	1	11	1154.1	193.1	Peripheral	0.728411304008086
Apis	1	11	1154.1	1994.4	Peripheral	0.790469721550465
Apis	1	11	1154.1	2063.7	Peripheral	0.801131816411642
Apis	1	11	1154.1	2133	Peripheral	0.841955583552966
Apis	1	11	1154.1	2202.3	Peripheral	0.831836245545444
Apis	1	11	1154.1	2271.6	Peripheral	0.836106288294407
Apis	1	11	1154.1	2340.8	Peripheral	0.844583519664898
Apis	1	11	1154.1	2410.1	Peripheral	0.843627197153381
Apis	1	11	1154.1	2479.4	Peripheral	0.893255855025295
Apis	1	11	1154.1	2548.7	Peripheral	0.846642665508995
Apis	1	11	1154.1	2618	Peripheral	0.859289996780724
Apis	1	11	1154.1	262.4	Peripheral	0.73817630581542
Apis	1	11	1154.1	2687.3	Peripheral	0.797868048876911
Apis	1	11	1154.1	2756.5	Peripheral	0.836940191319459
Apis	1	11	1154.1	2825.8	Nurse	0.882727650378026
Apis	1	11	1154.1	2895.1	Nurse	0.826601983223612
Apis	1	11	1154.1	2964.4	Peripheral	0.855733940498635
Apis	1	11	1154.1	3033.7	Peripheral	0.836416839255741
Apis	1	11	1154.1	3102.9	Peripheral	0.812081256996287
Apis	1	11	1154.1	3172.2	Peripheral	0.835338410325327
Apis	1	11	1154.1	3241.5	Peripheral	0.830323351623296
Apis	1	11	1154.1	331.7	Peripheral	0.747701401492835
Apis	1	11	1154.1	3310.8	Peripheral	0.834148570683395
Apis	1	11	1154.1	3380.1	Peripheral	0.893867033707476
Apis	1	11	1154.1	3449.4	Peripheral	0.877370293445937
Apis	1	11	1154.1	3518.7	Peripheral	0.883235719903504
Apis	1	11	1154.1	3587.9	Peripheral	0.858370654265879
Apis	1	11	1154.1	3657.2	Peripheral	0.955773142802651
Apis	1	11	1154.1	3726.5	Peripheral	0.938279831297555
Apis	1	11	1154.1	3795.8	Peripheral	0.833479173385579
Apis	1	11	1154.1	3865.1	Peripheral	0.882382266682825
Apis	1	11	1154.1	3934.3	Peripheral	0.841806718790095
Apis	1	11	1154.1	400.9	Peripheral	0.707872173497185
Apis	1	11	1154.1	4003.6	Peripheral	0.871002373686249
Apis	1	11	1154.1	4072.9	Peripheral	0.885050907459224
Apis	1	11	1154.1	4142.2	Peripheral	0.957344658054263
Apis	1	11	1154.1	4211.5	Forager	0.981424584550525
Apis	1	11	1154.1	4280.8	Peripheral	0.931907592245566
Apis	1	11	1154.1	4350	Peripheral	0.959049025008153
Apis	1	11	1154.1	470.2	Peripheral	0.735171601739409
Apis	1	11	1154.1	539.5	Peripheral	0.756171148893455
Apis	1	11	1154.1	54.5	Peripheral	0.765030942757102
Apis	1	11	1154.1	608.8	Peripheral	0.776503771451393
Apis	1	11	1154.1	678.1	Peripheral	0.735320699854177
Apis	1	11	1154.1	747.4	Peripheral	0.805494098705609
Apis	1	11	1154.1	816.6	Peripheral	0.829485627047926
Apis	1	11	1154.1	885.9	Peripheral	0.800418917503163
Apis	1	11	1154.1	955.2	Peripheral	0.724595743061227
Apis	1	11	1174.1	1059.1	Peripheral	0.756087438523877
Apis	1	11	1174.1	1128.4	Peripheral	0.794067530042022
Apis	1	11	1174.1	1197.7	Peripheral	0.756565522716522
Apis	1	11	1174.1	1267	Peripheral	0.744746942783112
Apis	1	11	1174.1	1336.3	Peripheral	0.779996365202888
Apis	1	11	1174.1	1405.5	Peripheral	0.723223612638629
Apis	1	11	1174.1	1474.8	Peripheral	0.743784672794098
Apis	1	11	1174.1	1544.1	Peripheral	0.759933831895941
Apis	1	11	1174.1	158.5	Peripheral	0.718657634415442
Apis	1	11	1174.1	1613.4	Peripheral	0.76160480417605
Apis	1	11	1174.1	1682.7	Peripheral	0.749159483917077
Apis	1	11	1174.1	1752	Peripheral	0.834622231076327
Apis	1	11	1174.1	1821.2	Peripheral	0.814650039927847
Apis	1	11	1174.1	1890.5	Peripheral	0.800712331266759
Apis	1	11	1174.1	19.9	Peripheral	0.733114439920751
Apis	1	11	1174.1	1959.8	Peripheral	0.780647413669437
Apis	1	11	1174.1	2029.1	Peripheral	0.794877114778595
Apis	1	11	1174.1	2098.4	Peripheral	0.810825482638545
Apis	1	11	1174.1	2167.7	Peripheral	0.84351289284272
Apis	1	11	1174.1	2236.9	Peripheral	0.827261083057206
Apis	1	11	1174.1	227.8	Peripheral	0.725675098085946
Apis	1	11	1174.1	2306.2	Peripheral	0.773745476730484
Apis	1	11	1174.1	2375.5	Peripheral	0.808199129016254
Apis	1	11	1174.1	2444.8	Peripheral	0.804532132598824
Apis	1	11	1174.1	2514.1	Peripheral	0.847488376584851
Apis	1	11	1174.1	2583.3	Peripheral	0.874884369506964
Apis	1	11	1174.1	2652.6	Peripheral	0.893572833991937
Apis	1	11	1174.1	2721.9	Peripheral	0.909454338230796
Apis	1	11	1174.1	2791.2	Peripheral	0.858872230129608
Apis	1	11	1174.1	2860.5	Peripheral	0.859690346538927
Apis	1	11	1174.1	2929.8	Peripheral	0.830239537893275
Apis	1	11	1174.1	297	Peripheral	0.751128336258604
Apis	1	11	1174.1	2999	Peripheral	0.86621275886567
Apis	1	11	1174.1	3068.3	Peripheral	0.848185506916533
Apis	1	11	1174.1	3137.6	Peripheral	0.768318368539294
Apis	1	11	1174.1	3206.9	Peripheral	0.77369043214663
Apis	1	11	1174.1	3276.2	Peripheral	0.86858814427065
Apis	1	11	1174.1	3345.4	Peripheral	0.874365008112492
Apis	1	11	1174.1	3414.7	Peripheral	0.790612808765735
Apis	1	11	1174.1	3484	Peripheral	0.853261061995515
Apis	1	11	1174.1	3553.3	Peripheral	0.833924157479609
Apis	1	11	1174.1	3622.6	Peripheral	0.895679469740722
Apis	1	11	1174.1	366.3	Peripheral	0.752499544542932
Apis	1	11	1174.1	3691.8	Peripheral	0.944559087440926
Apis	1	11	1174.1	3761.1	Peripheral	0.894654634608185
Apis	1	11	1174.1	3830.4	Peripheral	0.865829593935439
Apis	1	11	1174.1	3899.7	Peripheral	0.871106319365809
Apis	1	11	1174.1	3969	Peripheral	0.921819821011468
Apis	1	11	1174.1	4038.3	Peripheral	0.852674968433609
Apis	1	11	1174.1	4107.5	Peripheral	0.907841888981388
Apis	1	11	1174.1	4176.8	Peripheral	0.976710501696573
Apis	1	11	1174.1	4246.1	Peripheral	0.860643693344447
Apis	1	11	1174.1	4315.4	Peripheral	0.961990509054032
Apis	1	11	1174.1	435.6	Peripheral	0.735401485871926
Apis	1	11	1174.1	504.9	Peripheral	0.751772426534919
Apis	1	11	1174.1	574.2	Peripheral	0.752901085905908
Apis	1	11	1174.1	643.4	Peripheral	0.754436835177663
Apis	1	11	1174.1	712.7	Peripheral	0.768606137792376
Apis	1	11	1174.1	782	Peripheral	0.8080999674107
Apis	1	11	1174.1	851.3	Peripheral	0.804891094920224
Apis	1	11	1174.1	89.2	Peripheral	0.736109049468448
Apis	1	11	1174.1	920.6	Peripheral	0.787025151718099
Apis	1	11	1174.1	989.9	Peripheral	0.764101869692966
Apis	1	11	1194.1	1024.5	Peripheral	0.728046303148531
Apis	1	11	1194.1	1093.8	Peripheral	0.769903664256347
Apis	1	11	1194.1	1163.1	Peripheral	0.757116846611077
Apis	1	11	1194.1	123.8	Peripheral	0.724482580924561
Apis	1	11	1194.1	1232.3	Peripheral	0.775794389561177
Apis	1	11	1194.1	1301.6	Peripheral	0.781911372559735
Apis	1	11	1194.1	1370.9	Peripheral	0.773100425154227
Apis	1	11	1194.1	1440.2	Peripheral	0.755960411820843
Apis	1	11	1194.1	1509.5	Peripheral	0.707855084206016
Apis	1	11	1194.1	1578.8	Peripheral	0.77841701566981
Apis	1	11	1194.1	1648	Peripheral	0.780884703677157
Apis	1	11	1194.1	1717.3	Peripheral	0.796374419524664
Apis	1	11	1194.1	1786.6	Peripheral	0.809834183547018
Apis	1	11	1194.1	1855.9	Peripheral	0.795209322930116
Apis	1	11	1194.1	1925.2	Peripheral	0.780357470482525
Apis	1	11	1194.1	193.1	Peripheral	0.706310649178459
Apis	1	11	1194.1	1994.4	Peripheral	0.767821045043635
Apis	1	11	1194.1	2063.7	Peripheral	0.812508548302103
Apis	1	11	1194.1	2133	Peripheral	0.818914749551494
Apis	1	11	1194.1	2202.3	Peripheral	0.811425965114466
Apis	1	11	1194.1	2271.6	Peripheral	0.804508254629155
Apis	1	11	1194.1	2340.8	Peripheral	0.800680264346239
Apis	1	11	1194.1	2410.1	Peripheral	0.79520611664829
Apis	1	11	1194.1	2479.4	Peripheral	0.812067216112159
Apis	1	11	1194.1	2548.7	Peripheral	0.90992317793338
Apis	1	11	1194.1	2618	Peripheral	0.804245429421824
Apis	1	11	1194.1	262.4	Peripheral	0.74309994481824
Apis	1	11	1194.1	2687.3	Peripheral	0.906621240778199
Apis	1	11	1194.1	2756.5	Peripheral	0.850103994286383
Apis	1	11	1194.1	2825.8	Peripheral	0.773796452668681
Apis	1	11	1194.1	2895.1	Nurse	0.862134279840586
Apis	1	11	1194.1	2964.4	Peripheral	0.857630538940083
Apis	1	11	1194.1	3033.7	Peripheral	0.883177657038273
Apis	1	11	1194.1	3102.9	Peripheral	0.801461118150058
Apis	1	11	1194.1	3172.2	Peripheral	0.869479255405914
Apis	1	11	1194.1	3241.5	Peripheral	0.80990675422471
Apis	1	11	1194.1	331.7	Peripheral	0.753731938361617
Apis	1	11	1194.1	3310.8	Peripheral	0.854196457659166
Apis	1	11	1194.1	3380.1	Peripheral	0.857840405495383
Apis	1	11	1194.1	3518.7	Peripheral	0.890353226308236
Apis	1	11	1194.1	3587.9	Peripheral	0.865545015149755
Apis	1	11	1194.1	3657.2	Peripheral	0.950723777126142
Apis	1	11	1194.1	3726.5	Peripheral	0.932179091419561
Apis	1	11	1194.1	3795.8	Peripheral	0.895928572509773
Apis	1	11	1194.1	3865.1	Peripheral	0.784422484513715
Apis	1	11	1194.1	3934.3	Peripheral	0.88271519919839
Apis	1	11	1194.1	400.9	Peripheral	0.771737535871709
Apis	1	11	1194.1	4003.6	Peripheral	0.862387271898677
Apis	1	11	1194.1	4072.9	Peripheral	0.911641206138488
Apis	1	11	1194.1	4142.2	Peripheral	0.926299224672953
Apis	1	11	1194.1	4211.5	Peripheral	0.942371687422268
Apis	1	11	1194.1	4280.8	Peripheral	0.943133481156162
Apis	1	11	1194.1	4350	Peripheral	0.93714566857218
Apis	1	11	1194.1	470.2	Peripheral	0.731892293134817
Apis	1	11	1194.1	539.5	Peripheral	0.753333695654094
Apis	1	11	1194.1	54.5	Peripheral	0.731518547045206
Apis	1	11	1194.1	608.8	Peripheral	0.770614252641428
Apis	1	11	1194.1	678.1	Peripheral	0.771166643227361
Apis	1	11	1194.1	747.4	Peripheral	0.761540880232463
Apis	1	11	1194.1	816.6	Peripheral	0.791745631712623
Apis	1	11	1194.1	885.9	Peripheral	0.785533732960476
Apis	1	11	1194.1	955.2	Peripheral	0.787956205062441
Apis	1	11	1214.1	1059.1	Peripheral	0.746257452257746
Apis	1	11	1214.1	1128.4	Peripheral	0.781368964635593
Apis	1	11	1214.1	1197.7	Peripheral	0.757404637942153
Apis	1	11	1214.1	1267	Peripheral	0.777321012319604
Apis	1	11	1214.1	1336.3	Peripheral	0.758119224398587
Apis	1	11	1214.1	1405.5	Peripheral	0.7604027393905
Apis	1	11	1214.1	1474.8	Peripheral	0.745988019601514
Apis	1	11	1214.1	1544.1	Peripheral	0.778186527568331
Apis	1	11	1214.1	158.5	Peripheral	0.714064932040951
Apis	1	11	1214.1	1613.4	Peripheral	0.818916902042529
Apis	1	11	1214.1	1682.7	Peripheral	0.767754161994877
Apis	1	11	1214.1	1752	Peripheral	0.809481568424978
Apis	1	11	1214.1	1821.2	Peripheral	0.78772190914882
Apis	1	11	1214.1	1890.5	Peripheral	0.773913144187828
Apis	1	11	1214.1	19.9	Peripheral	0.742688895201554
Apis	1	11	1214.1	1959.8	Peripheral	0.749022432345924
Apis	1	11	1214.1	2029.1	Peripheral	0.776054465472367
Apis	1	11	1214.1	2098.4	Peripheral	0.775529241786187
Apis	1	11	1214.1	2167.7	Peripheral	0.826166410372538
Apis	1	11	1214.1	2236.9	Peripheral	0.818533672330684
Apis	1	11	1214.1	227.8	Peripheral	0.732574046834287
Apis	1	11	1214.1	2306.2	Peripheral	0.813695577576803
Apis	1	11	1214.1	2375.5	Peripheral	0.775015652449468
Apis	1	11	1214.1	2444.8	Peripheral	0.751519262813342
Apis	1	11	1214.1	2514.1	Peripheral	0.807734386858915
Apis	1	11	1214.1	2583.3	Peripheral	0.843983748169811
Apis	1	11	1214.1	2652.6	Peripheral	0.881379800198205
Apis	1	11	1214.1	2721.9	Peripheral	0.845950441962718
Apis	1	11	1214.1	2791.2	Peripheral	0.869736891527029
Apis	1	11	1214.1	2860.5	Peripheral	0.828518618780627
Apis	1	11	1214.1	2929.8	Peripheral	0.878198175442346
Apis	1	11	1214.1	297	Peripheral	0.747176437663241
Apis	1	11	1214.1	2999	Peripheral	0.844169466146282
Apis	1	11	1214.1	3068.3	Peripheral	0.85675185602172
Apis	1	11	1214.1	3137.6	Peripheral	0.831954048814342
Apis	1	11	1214.1	3206.9	Peripheral	0.851689404644539
Apis	1	11	1214.1	3276.2	Peripheral	0.839355394688168
Apis	1	11	1214.1	3345.4	Peripheral	0.876909007588664
Apis	1	11	1214.1	3414.7	Forager	0.980665712490311
Apis	1	11	1214.1	3553.3	Peripheral	0.886505845161889
Apis	1	11	1214.1	3622.6	Peripheral	0.896601808769151
Apis	1	11	1214.1	366.3	Peripheral	0.757913352865498
Apis	1	11	1214.1	3691.8	Peripheral	0.928499337110445
Apis	1	11	1214.1	3761.1	Peripheral	0.901628681665183
Apis	1	11	1214.1	3830.4	Peripheral	0.823789920947714
Apis	1	11	1214.1	3899.7	Peripheral	0.877004744016319
Apis	1	11	1214.1	3969	Peripheral	0.925529413792631
Apis	1	11	1214.1	4038.3	Peripheral	0.905539546389371
Apis	1	11	1214.1	4107.5	Peripheral	0.886900640935208
Apis	1	11	1214.1	4176.8	Peripheral	0.934711410735734
Apis	1	11	1214.1	4246.1	Peripheral	0.908697944704233
Apis	1	11	1214.1	4315.4	Peripheral	0.935971792178516
Apis	1	11	1214.1	435.6	Peripheral	0.753900412004403
Apis	1	11	1214.1	504.9	Peripheral	0.749594636619159
Apis	1	11	1214.1	574.2	Peripheral	0.739741200745448
Apis	1	11	1214.1	643.4	Peripheral	0.766438446590931
Apis	1	11	1214.1	712.7	Peripheral	0.74344176810535
Apis	1	11	1214.1	782	Peripheral	0.806810803703386
Apis	1	11	1214.1	851.3	Peripheral	0.811344446580986
Apis	1	11	1214.1	89.2	Peripheral	0.70551381958084
Apis	1	11	1214.1	920.6	Peripheral	0.799888727687672
Apis	1	11	1214.1	989.9	Peripheral	0.796903528911986
Apis	1	11	1234.1	1024.5	Peripheral	0.794855501123444
Apis	1	11	1234.1	1093.8	Peripheral	0.759924389030811
Apis	1	11	1234.1	1163.1	Peripheral	0.758389046179095
Apis	1	11	1234.1	123.8	Peripheral	0.709213398092712
Apis	1	11	1234.1	1232.3	Peripheral	0.781086840132074
Apis	1	11	1234.1	1301.6	Peripheral	0.818572621218633
Apis	1	11	1234.1	1370.9	Peripheral	0.80257139819377
Apis	1	11	1234.1	1440.2	Peripheral	0.752042716380355
Apis	1	11	1234.1	1509.5	Peripheral	0.7775386152555
Apis	1	11	1234.1	1578.8	Peripheral	0.822081929724445
Apis	1	11	1234.1	1648	Peripheral	0.814592741439186
Apis	1	11	1234.1	1717.3	Peripheral	0.800856571362898
Apis	1	11	1234.1	1786.6	Peripheral	0.783550278160249
Apis	1	11	1234.1	1855.9	Peripheral	0.799087674976569
Apis	1	11	1234.1	1925.2	Peripheral	0.77294014288531
Apis	1	11	1234.1	193.1	Peripheral	0.722404434412722
Apis	1	11	1234.1	1994.4	Peripheral	0.736443885145317
Apis	1	11	1234.1	2063.7	Peripheral	0.797394243939228
Apis	1	11	1234.1	2133	Peripheral	0.829862295928276
Apis	1	11	1234.1	2202.3	Peripheral	0.763482564836486
Apis	1	11	1234.1	2271.6	Peripheral	0.802374586592158
Apis	1	11	1234.1	2340.8	Peripheral	0.791036843843288
Apis	1	11	1234.1	2410.1	Peripheral	0.773952280560933
Apis	1	11	1234.1	2479.4	Peripheral	0.829074755239851
Apis	1	11	1234.1	2548.7	Peripheral	0.845743056318004
Apis	1	11	1234.1	2618	Peripheral	0.791485108330816
Apis	1	11	1234.1	262.4	Peripheral	0.741171528966546
Apis	1	11	1234.1	2687.3	Peripheral	0.808133864644566
Apis	1	11	1234.1	2756.5	Peripheral	0.76244000649571
Apis	1	11	1234.1	2825.8	Peripheral	0.810927707512507
Apis	1	11	1234.1	2895.1	Peripheral	0.790134867427127
Apis	1	11	1234.1	2964.4	Peripheral	0.879984662300436
Apis	1	11	1234.1	3033.7	Peripheral	0.843849706792083
Apis	1	11	1234.1	3102.9	Peripheral	0.843923313375726
Apis	1	11	1234.1	3172.2	Peripheral	0.853751776909282
Apis	1	11	1234.1	3241.5	Peripheral	0.781529534886863
Apis	1	11	1234.1	331.7	Peripheral	0.753609338368174
Apis	1	11	1234.1	3310.8	Peripheral	0.879608172760992
Apis	1	11	1234.1	3380.1	Peripheral	0.882673537868663
Apis	1	11	1234.1	3449.4	Peripheral	0.496335409489554
Apis	1	11	1234.1	3518.7	Peripheral	0.60637324761518
Apis	1	11	1234.1	3587.9	Peripheral	0.94524945844821
Apis	1	11	1234.1	3657.2	Peripheral	0.88387778599367
Apis	1	11	1234.1	3726.5	Peripheral	0.941892531477105
Apis	1	11	1234.1	3795.8	Peripheral	0.848218022724021
Apis	1	11	1234.1	3865.1	Peripheral	0.861875856236774
Apis	1	11	1234.1	3934.3	Peripheral	0.896633861850013
Apis	1	11	1234.1	400.9	Peripheral	0.789714714652943
Apis	1	11	1234.1	4003.6	Peripheral	0.944998061940958
Apis	1	11	1234.1	4072.9	Peripheral	0.937128593310991
Apis	1	11	1234.1	4142.2	Peripheral	0.926570416759736
Apis	1	11	1234.1	4211.5	Peripheral	0.843666901115758
Apis	1	11	1234.1	4280.8	Peripheral	0.921134692851101
Apis	1	11	1234.1	4350	Forager	0.970235585268527
Apis	1	11	1234.1	470.2	Peripheral	0.745742679588486
Apis	1	11	1234.1	539.5	Peripheral	0.74687127660809
Apis	1	11	1234.1	54.5	Peripheral	0.735574955564237
Apis	1	11	1234.1	608.8	Peripheral	0.778376094765169
Apis	1	11	1234.1	678.1	Peripheral	0.790524257340349
Apis	1	11	1234.1	747.4	Peripheral	0.779443147499739
Apis	1	11	1234.1	816.6	Peripheral	0.78439792904183
Apis	1	11	1234.1	885.9	Peripheral	0.812966534271367
Apis	1	11	1234.1	955.2	Peripheral	0.801162571996844
Apis	1	11	1254.1	1059.1	Peripheral	0.779379242024947
Apis	1	11	1254.1	1128.4	Peripheral	0.719778226709711
Apis	1	11	1254.1	1197.7	Peripheral	0.741828892072906
Apis	1	11	1254.1	1267	Peripheral	0.811646326995601
Apis	1	11	1254.1	1336.3	Peripheral	0.830251988849343
Apis	1	11	1254.1	1405.5	Peripheral	0.812796761079621
Apis	1	11	1254.1	1474.8	Peripheral	0.770316008712876
Apis	1	11	1254.1	1544.1	Peripheral	0.740388191967303
Apis	1	11	1254.1	158.5	Peripheral	0.715678886602612
Apis	1	11	1254.1	1613.4	Peripheral	0.820319132749031
Apis	1	11	1254.1	1682.7	Peripheral	0.812320888181722
Apis	1	11	1254.1	1752	Peripheral	0.819515129673609
Apis	1	11	1254.1	1821.2	Peripheral	0.799550679035431
Apis	1	11	1254.1	1890.5	Peripheral	0.759322349881117
Apis	1	11	1254.1	19.9	Peripheral	0.764053602864726
Apis	1	11	1254.1	1959.8	Peripheral	0.754473357515994
Apis	1	11	1254.1	2029.1	Peripheral	0.775234173936698
Apis	1	11	1254.1	2098.4	Peripheral	0.790728779250524
Apis	1	11	1254.1	2167.7	Peripheral	0.81368210692706
Apis	1	11	1254.1	2236.9	Peripheral	0.842759917923565
Apis	1	11	1254.1	227.8	Peripheral	0.703220084643362
Apis	1	11	1254.1	2306.2	Peripheral	0.813374400829832
Apis	1	11	1254.1	2375.5	Peripheral	0.802142765302165
Apis	1	11	1254.1	2444.8	Peripheral	0.844721475058718
Apis	1	11	1254.1	2514.1	Peripheral	0.805982168805199
Apis	1	11	1254.1	2583.3	Peripheral	0.818636322320231
Apis	1	11	1254.1	2652.6	Peripheral	0.845623738135978
Apis	1	11	1254.1	2721.9	Peripheral	0.690936621268655
Apis	1	11	1254.1	2791.2	Peripheral	0.825170801144487
Apis	1	11	1254.1	2860.5	Peripheral	0.766869892850338
Apis	1	11	1254.1	2929.8	Peripheral	0.867996364542769
Apis	1	11	1254.1	297	Peripheral	0.740194235803747
Apis	1	11	1254.1	2999	Peripheral	0.841342631226868
Apis	1	11	1254.1	3068.3	Peripheral	0.911849597592135
Apis	1	11	1254.1	3137.6	Peripheral	0.869074282224164
Apis	1	11	1254.1	3206.9	Peripheral	0.809638938611527
Apis	1	11	1254.1	3276.2	Peripheral	0.810992655677604
Apis	1	11	1254.1	3345.4	Peripheral	0.87663172960084
Apis	1	11	1254.1	3414.7	Peripheral	0.834556605933788
Apis	1	11	1254.1	3484	Peripheral	0.674248986604573
Apis	1	11	1254.1	3553.3	Peripheral	0.860663229530167
Apis	1	11	1254.1	3622.6	Peripheral	0.887470778839042
Apis	1	11	1254.1	366.3	Peripheral	0.767978156713778
Apis	1	11	1254.1	3691.8	Peripheral	0.928493350729944
Apis	1	11	1254.1	3761.1	Peripheral	0.920284627275822
Apis	1	11	1254.1	3830.4	Peripheral	0.863531054893809
Apis	1	11	1254.1	3899.7	Peripheral	0.950428751527734
Apis	1	11	1254.1	3969	Peripheral	0.886921653215545
Apis	1	11	1254.1	4038.3	Peripheral	0.886436395680102
Apis	1	11	1254.1	4107.5	Peripheral	0.95440443768003
Apis	1	11	1254.1	4176.8	Peripheral	0.955902073731263
Apis	1	11	1254.1	4246.1	Peripheral	0.957216449734465
Apis	1	11	1254.1	4315.4	Peripheral	0.905587674861087
Apis	1	11	1254.1	435.6	Peripheral	0.82028617627356
Apis	1	11	1254.1	504.9	Peripheral	0.710295367623541
Apis	1	11	1254.1	574.2	Peripheral	0.750864434434642
Apis	1	11	1254.1	643.4	Peripheral	0.755750540618417
Apis	1	11	1254.1	712.7	Peripheral	0.770084545610652
Apis	1	11	1254.1	782	Peripheral	0.818576284538402
Apis	1	11	1254.1	851.3	Peripheral	0.800684281700208
Apis	1	11	1254.1	89.2	Peripheral	0.71340334556301
Apis	1	11	1254.1	920.6	Peripheral	0.807731289102942
Apis	1	11	1254.1	989.9	Peripheral	0.778921088118204
Apis	1	11	1274.1	1024.5	Peripheral	0.762775958297822
Apis	1	11	1274.1	1093.8	Peripheral	0.761437066958928
Apis	1	11	1274.1	1163.1	Peripheral	0.737680656195614
Apis	1	11	1274.1	123.8	Peripheral	0.714071337583079
Apis	1	11	1274.1	1232.3	Peripheral	0.797836935792055
Apis	1	11	1274.1	1301.6	Peripheral	0.818024460861681
Apis	1	11	1274.1	1370.9	Peripheral	0.824520016758435
Apis	1	11	1274.1	1440.2	Peripheral	0.794741008980099
Apis	1	11	1274.1	1509.5	Peripheral	0.744365408047678
Apis	1	11	1274.1	1578.8	Peripheral	0.781021558437132
Apis	1	11	1274.1	1648	Peripheral	0.782761102202201
Apis	1	11	1274.1	1717.3	Peripheral	0.783830365642341
Apis	1	11	1274.1	1786.6	Peripheral	0.809985172526206
Apis	1	11	1274.1	1855.9	Peripheral	0.804283155110982
Apis	1	11	1274.1	1925.2	Peripheral	0.781761625350792
Apis	1	11	1274.1	193.1	Peripheral	0.711886291652624
Apis	1	11	1274.1	1994.4	Peripheral	0.752146983546549
Apis	1	11	1274.1	2063.7	Peripheral	0.768360908256841
Apis	1	11	1274.1	2133	Peripheral	0.825674120061045
Apis	1	11	1274.1	2202.3	Peripheral	0.796626949191826
Apis	1	11	1274.1	2271.6	Peripheral	0.858826593130744
Apis	1	11	1274.1	2340.8	Peripheral	0.791664564297762
Apis	1	11	1274.1	2410.1	Peripheral	0.835153473270499
Apis	1	11	1274.1	2479.4	Peripheral	0.807787518835729
Apis	1	11	1274.1	2548.7	Peripheral	0.876610889296197
Apis	1	11	1274.1	2618	Peripheral	0.823516240389511
Apis	1	11	1274.1	262.4	Peripheral	0.720997991151619
Apis	1	11	1274.1	2687.3	Peripheral	0.862156552774228
Apis	1	11	1274.1	2756.5	Peripheral	0.821364898850922
Apis	1	11	1274.1	2825.8	Peripheral	0.781410779638749
Apis	1	11	1274.1	2895.1	Peripheral	0.805017053818031
Apis	1	11	1274.1	2964.4	Peripheral	0.838635766666069
Apis	1	11	1274.1	3033.7	Peripheral	0.911615898716641
Apis	1	11	1274.1	3102.9	Peripheral	0.904547276703659
Apis	1	11	1274.1	3172.2	Peripheral	0.7963305401681
Apis	1	11	1274.1	3241.5	Peripheral	0.848526773886562
Apis	1	11	1274.1	331.7	Peripheral	0.732444312496512
Apis	1	11	1274.1	3310.8	Peripheral	0.839109560586509
Apis	1	11	1274.1	3380.1	Peripheral	0.85389908235066
Apis	1	11	1274.1	3449.4	Peripheral	0.711593562799267
Apis	1	11	1274.1	3518.7	Peripheral	0.867965657988288
Apis	1	11	1274.1	3587.9	Peripheral	0.847661371194661
Apis	1	11	1274.1	3657.2	Peripheral	0.884718704195163
Apis	1	11	1274.1	3726.5	Peripheral	0.917561002188902
Apis	1	11	1274.1	3795.8	Peripheral	0.903890634390705
Apis	1	11	1274.1	3865.1	Peripheral	0.852472589274861
Apis	1	11	1274.1	3934.3	Peripheral	0.818718355907993
Apis	1	11	1274.1	400.9	Peripheral	0.771994380364445
Apis	1	11	1274.1	4003.6	Peripheral	0.946872083987067
Apis	1	11	1274.1	4072.9	Peripheral	0.895671662973954
Apis	1	11	1274.1	4142.2	Peripheral	0.898253814094039
Apis	1	11	1274.1	4211.5	Peripheral	0.941291113586167
Apis	1	11	1274.1	4280.8	Forager	0.928916991722086
Apis	1	11	1274.1	4350	Peripheral	0.890721734551648
Apis	1	11	1274.1	470.2	Peripheral	0.752863572794508
Apis	1	11	1274.1	539.5	Peripheral	0.747360885012638
Apis	1	11	1274.1	54.5	Peripheral	0.72671830522393
Apis	1	11	1274.1	608.8	Peripheral	0.788326681384284
Apis	1	11	1274.1	678.1	Peripheral	0.772359274840223
Apis	1	11	1274.1	747.4	Peripheral	0.790963639771193
Apis	1	11	1274.1	816.6	Peripheral	0.792177794915764
Apis	1	11	1274.1	885.9	Peripheral	0.786713733209309
Apis	1	11	1274.1	955.2	Peripheral	0.76883704316189
Apis	1	11	1294.1	1059.1	Peripheral	0.766338226090921
Apis	1	11	1294.1	1128.4	Peripheral	0.753976981162661
Apis	1	11	1294.1	1197.7	Peripheral	0.739317552265759
Apis	1	11	1294.1	1267	Peripheral	0.830977611410808
Apis	1	11	1294.1	1336.3	Peripheral	0.782200624445917
Apis	1	11	1294.1	1405.5	Peripheral	0.836272516737599
Apis	1	11	1294.1	1474.8	Peripheral	0.760043223777611
Apis	1	11	1294.1	1544.1	Peripheral	0.750944530825734
Apis	1	11	1294.1	158.5	Peripheral	0.690846615193765
Apis	1	11	1294.1	1613.4	Peripheral	0.782764516814703
Apis	1	11	1294.1	1682.7	Peripheral	0.800848987951206
Apis	1	11	1294.1	1752	Peripheral	0.807064254881267
Apis	1	11	1294.1	1821.2	Peripheral	0.811499112780243
Apis	1	11	1294.1	1890.5	Peripheral	0.786397147809949
Apis	1	11	1294.1	19.9	Peripheral	0.789425893487673
Apis	1	11	1294.1	1959.8	Peripheral	0.796976045810414
Apis	1	11	1294.1	2029.1	Peripheral	0.782277256164749
Apis	1	11	1294.1	2098.4	Peripheral	0.775984272267169
Apis	1	11	1294.1	2167.7	Peripheral	0.852652348120999
Apis	1	11	1294.1	2236.9	Peripheral	0.779224182292161
Apis	1	11	1294.1	227.8	Peripheral	0.694794580748247
Apis	1	11	1294.1	2306.2	Peripheral	0.785347527540663
Apis	1	11	1294.1	2375.5	Peripheral	0.768786391125507
Apis	1	11	1294.1	2444.8	Peripheral	0.84583889073428
Apis	1	11	1294.1	2514.1	Peripheral	0.848291681204604
Apis	1	11	1294.1	2583.3	Peripheral	0.828523347693929
Apis	1	11	1294.1	2652.6	Peripheral	0.827832528123016
Apis	1	11	1294.1	2721.9	Peripheral	0.81305931485336
Apis	1	11	1294.1	2791.2	Peripheral	0.811781164836909
Apis	1	11	1294.1	2860.5	Peripheral	0.81812323712033
Apis	1	11	1294.1	2929.8	Peripheral	0.746925263803876
Apis	1	11	1294.1	297	Peripheral	0.716881306007774
Apis	1	11	1294.1	2999	Peripheral	0.903357830597252
Apis	1	11	1294.1	3068.3	Peripheral	0.882141564762978
Apis	1	11	1294.1	3137.6	Peripheral	0.888393139710359
Apis	1	11	1294.1	3206.9	Peripheral	0.823811729940048
Apis	1	11	1294.1	3276.2	Peripheral	0.870938903584597
Apis	1	11	1294.1	3345.4	Peripheral	0.872892633518457
Apis	1	11	1294.1	3414.7	Peripheral	0.829033452169135
Apis	1	11	1294.1	3484	Peripheral	0.787493836651657
Apis	1	11	1294.1	3553.3	Peripheral	0.878990139347368
Apis	1	11	1294.1	3622.6	Peripheral	0.884979771890087
Apis	1	11	1294.1	366.3	Peripheral	0.737345488545573
Apis	1	11	1294.1	3691.8	Peripheral	0.910430648825703
Apis	1	11	1294.1	3761.1	Peripheral	0.938335413295596
Apis	1	11	1294.1	3830.4	Peripheral	0.885873452651034
Apis	1	11	1294.1	3899.7	Peripheral	0.871771239143981
Apis	1	11	1294.1	3969	Peripheral	0.878492126963237
Apis	1	11	1294.1	4038.3	Peripheral	0.90960431930637
Apis	1	11	1294.1	4107.5	Peripheral	0.899996384721001
Apis	1	11	1294.1	4176.8	Peripheral	0.934268906398359
Apis	1	11	1294.1	4246.1	Peripheral	0.946199553721813
Apis	1	11	1294.1	4315.4	Peripheral	0.959672248776357
Apis	1	11	1294.1	435.6	Peripheral	0.756184322831578
Apis	1	11	1294.1	504.9	Peripheral	0.757009477302178
Apis	1	11	1294.1	574.2	Peripheral	0.780992523581848
Apis	1	11	1294.1	643.4	Peripheral	0.764992095352808
Apis	1	11	1294.1	712.7	Peripheral	0.794556811759241
Apis	1	11	1294.1	782	Peripheral	0.825349443937704
Apis	1	11	1294.1	851.3	Peripheral	0.764457648708165
Apis	1	11	1294.1	89.2	Peripheral	0.7257422859314
Apis	1	11	1294.1	920.6	Peripheral	0.794166413253189
Apis	1	11	1294.1	989.9	Peripheral	0.785876002493424
Apis	1	11	1314.1	1024.5	Peripheral	0.812883791527487
Apis	1	11	1314.1	1093.8	Peripheral	0.799648822720522
Apis	1	11	1314.1	1163.1	Peripheral	0.757610169328144
Apis	1	11	1314.1	123.8	Peripheral	0.713598715238713
Apis	1	11	1314.1	1232.3	Peripheral	0.794189770491791
Apis	1	11	1314.1	1301.6	Peripheral	0.794765010794036
Apis	1	11	1314.1	1370.9	Peripheral	0.80553696134431
Apis	1	11	1314.1	1440.2	Peripheral	0.857309749521203
Apis	1	11	1314.1	1509.5	Peripheral	0.771220445107866
Apis	1	11	1314.1	1578.8	Peripheral	0.768692506925965
Apis	1	11	1314.1	1648	Peripheral	0.776837179606719
Apis	1	11	1314.1	1717.3	Peripheral	0.795518176686207
Apis	1	11	1314.1	1786.6	Peripheral	0.769263045287646
Apis	1	11	1314.1	1855.9	Peripheral	0.736393196252726
Apis	1	11	1314.1	1925.2	Peripheral	0.779244741511668
Apis	1	11	1314.1	193.1	Peripheral	0.696980404818058
Apis	1	11	1314.1	1994.4	Peripheral	0.786946021958333
Apis	1	11	1314.1	2063.7	Peripheral	0.784177482481876
Apis	1	11	1314.1	2133	Peripheral	0.795946840401064
Apis	1	11	1314.1	2202.3	Peripheral	0.790006380719192
Apis	1	11	1314.1	2271.6	Peripheral	0.826090568793968
Apis	1	11	1314.1	2340.8	Peripheral	0.749300573618246
Apis	1	11	1314.1	2410.1	Peripheral	0.81204365604046
Apis	1	11	1314.1	2479.4	Peripheral	0.815110455523264
Apis	1	11	1314.1	2548.7	Peripheral	0.835212092139356
Apis	1	11	1314.1	2618	Peripheral	0.814644556311471
Apis	1	11	1314.1	262.4	Peripheral	0.703404134689221
Apis	1	11	1314.1	2687.3	Peripheral	0.850285779792811
Apis	1	11	1314.1	2756.5	Peripheral	0.824331203082482
Apis	1	11	1314.1	2825.8	Peripheral	0.775119245707491
Apis	1	11	1314.1	2895.1	Peripheral	0.807122298344483
Apis	1	11	1314.1	2964.4	Peripheral	0.81023684998297
Apis	1	11	1314.1	3033.7	Peripheral	0.826451096472749
Apis	1	11	1314.1	3102.9	Peripheral	0.857968339595304
Apis	1	11	1314.1	3172.2	Peripheral	0.868279641906132
Apis	1	11	1314.1	3241.5	Peripheral	0.803299754060349
Apis	1	11	1314.1	331.7	Peripheral	0.725977044399845
Apis	1	11	1314.1	3310.8	Peripheral	0.84986734387114
Apis	1	11	1314.1	3380.1	Peripheral	0.878205441108726
Apis	1	11	1314.1	3449.4	Peripheral	0.871875029751949
Apis	1	11	1314.1	3518.7	Peripheral	0.895752934992065
Apis	1	11	1314.1	3587.9	Peripheral	0.893556283097239
Apis	1	11	1314.1	3657.2	Peripheral	0.86619944320245
Apis	1	11	1314.1	3726.5	Peripheral	0.87377549506284
Apis	1	11	1314.1	3795.8	Peripheral	0.936691523388533
Apis	1	11	1314.1	3865.1	Peripheral	0.934152223064528
Apis	1	11	1314.1	3934.3	Peripheral	0.847286818071862
Apis	1	11	1314.1	400.9	Peripheral	0.736592273405269
Apis	1	11	1314.1	4003.6	Peripheral	0.900978833864408
Apis	1	11	1314.1	4072.9	Peripheral	0.887287982361256
Apis	1	11	1314.1	4142.2	Peripheral	0.900054365028101
Apis	1	11	1314.1	4211.5	Peripheral	0.806280207630272
Apis	1	11	1314.1	4280.8	Peripheral	0.84481392742355
Apis	1	11	1314.1	4350	Peripheral	0.952807823197759
Apis	1	11	1314.1	470.2	Peripheral	0.758797495939037
Apis	1	11	1314.1	539.5	Peripheral	0.767518060415069
Apis	1	11	1314.1	54.5	Peripheral	0.730548379743684
Apis	1	11	1314.1	608.8	Peripheral	0.792119454947592
Apis	1	11	1314.1	678.1	Peripheral	0.780237280775323
Apis	1	11	1314.1	747.4	Peripheral	0.78949011291488
Apis	1	11	1314.1	816.6	Peripheral	0.797254442560726
Apis	1	11	1314.1	885.9	Peripheral	0.786019134916197
Apis	1	11	1314.1	955.2	Peripheral	0.783833522359012
Apis	1	11	1334.1	1059.1	Peripheral	0.818248234416112
Apis	1	11	1334.1	1128.4	Peripheral	0.792846453436102
Apis	1	11	1334.1	1197.7	Peripheral	0.806544087133253
Apis	1	11	1334.1	1267	Peripheral	0.79258941088983
Apis	1	11	1334.1	1336.3	Peripheral	0.792841700363654
Apis	1	11	1334.1	1405.5	Peripheral	0.794130920800626
Apis	1	11	1334.1	1474.8	Peripheral	0.845333248258034
Apis	1	11	1334.1	1544.1	Peripheral	0.742047411720975
Apis	1	11	1334.1	158.5	Peripheral	0.679322168003159
Apis	1	11	1334.1	1613.4	Peripheral	0.777981974574194
Apis	1	11	1334.1	1682.7	Peripheral	0.775421282994366
Apis	1	11	1334.1	1752	Peripheral	0.774415211705745
Apis	1	11	1334.1	1821.2	Peripheral	0.764084472716421
Apis	1	11	1334.1	1890.5	Peripheral	0.754433715303762
Apis	1	11	1334.1	19.9	Peripheral	0.736205734880011
Apis	1	11	1334.1	1959.8	Peripheral	0.769907052873884
Apis	1	11	1334.1	2029.1	Peripheral	0.811841447363467
Apis	1	11	1334.1	2098.4	Peripheral	0.826923774453313
Apis	1	11	1334.1	2167.7	Peripheral	0.803693239904626
Apis	1	11	1334.1	2236.9	Peripheral	0.756890689199689
Apis	1	11	1334.1	227.8	Peripheral	0.688384617748216
Apis	1	11	1334.1	2306.2	Peripheral	0.747482231568724
Apis	1	11	1334.1	2375.5	Peripheral	0.814813104336658
Apis	1	11	1334.1	2444.8	Peripheral	0.823648274758152
Apis	1	11	1334.1	2514.1	Peripheral	0.798061191749079
Apis	1	11	1334.1	2583.3	Peripheral	0.842107800510697
Apis	1	11	1334.1	2652.6	Peripheral	0.829898914207193
Apis	1	11	1334.1	2721.9	Peripheral	0.820950024090306
Apis	1	11	1334.1	2791.2	Peripheral	0.840321455782047
Apis	1	11	1334.1	2860.5	Peripheral	0.772888416536487
Apis	1	11	1334.1	2929.8	Peripheral	0.767173277468787
Apis	1	11	1334.1	297	Peripheral	0.700449657744085
Apis	1	11	1334.1	2999	Peripheral	0.908436102767098
Apis	1	11	1334.1	3068.3	Peripheral	0.853431282607079
Apis	1	11	1334.1	3137.6	Peripheral	0.879657878998818
Apis	1	11	1334.1	3206.9	Peripheral	0.79170328936124
Apis	1	11	1334.1	3276.2	Peripheral	0.778661605712589
Apis	1	11	1334.1	3345.4	Peripheral	0.86128060466388
Apis	1	11	1334.1	3414.7	Peripheral	0.869241872122248
Apis	1	11	1334.1	3484	Peripheral	0.832910813761245
Apis	1	11	1334.1	3553.3	Peripheral	0.837795705763327
Apis	1	11	1334.1	3622.6	Peripheral	0.851844561432232
Apis	1	11	1334.1	366.3	Peripheral	0.704036465808591
Apis	1	11	1334.1	3691.8	Peripheral	0.914957768722907
Apis	1	11	1334.1	3761.1	Peripheral	0.93783336414865
Apis	1	11	1334.1	3830.4	Peripheral	0.927169243461385
Apis	1	11	1334.1	3899.7	Peripheral	0.911224616422444
Apis	1	11	1334.1	3969	Peripheral	0.816924484276329
Apis	1	11	1334.1	4038.3	Peripheral	0.924602022928552
Apis	1	11	1334.1	4107.5	Peripheral	0.94430110430046
Apis	1	11	1334.1	4176.8	Peripheral	0.944227565360397
Apis	1	11	1334.1	4246.1	Peripheral	0.922317498705237
Apis	1	11	1334.1	4315.4	Peripheral	0.88602478000029
Apis	1	11	1334.1	435.6	Peripheral	0.769505779886565
Apis	1	11	1334.1	504.9	Peripheral	0.785812482436812
Apis	1	11	1334.1	574.2	Peripheral	0.7869051516679
Apis	1	11	1334.1	643.4	Peripheral	0.766228738992153
Apis	1	11	1334.1	712.7	Peripheral	0.779497955633366
Apis	1	11	1334.1	782	Peripheral	0.802888990463936
Apis	1	11	1334.1	851.3	Peripheral	0.799807753581517
Apis	1	11	1334.1	89.2	Peripheral	0.698312036551052
Apis	1	11	1334.1	920.6	Peripheral	0.844307362298568
Apis	1	11	1334.1	989.9	Peripheral	0.820993274473816
Apis	1	11	134.1	1059.1	Peripheral	0.91982283875966
Apis	1	11	134.1	1128.4	Peripheral	0.94352267991706
Apis	1	11	134.1	1197.7	Peripheral	0.859143430661163
Apis	1	11	134.1	1474.8	Peripheral	0.0187014459182159
Apis	1	11	134.1	1544.1	Peripheral	0.900171177527952
Apis	1	11	134.1	158.5	Forager	0.528772232509415
Apis	1	11	134.1	1613.4	Peripheral	0.922068180141709
Apis	1	11	134.1	1682.7	Peripheral	0.948590941449019
Apis	1	11	134.1	1752	Peripheral	0.916626156652343
Apis	1	11	134.1	1821.2	Peripheral	0.928181914337255
Apis	1	11	134.1	1890.5	Peripheral	0.872676608079957
Apis	1	11	134.1	19.9	Forager	0.729082988212531
Apis	1	11	134.1	1959.8	Peripheral	0.913355321889343
Apis	1	11	134.1	2029.1	Peripheral	0.927533312042156
Apis	1	11	134.1	2098.4	Peripheral	0.916807670957361
Apis	1	11	134.1	2167.7	Peripheral	0.899911382374787
Apis	1	11	134.1	2236.9	Peripheral	0.928843760338369
Apis	1	11	134.1	227.8	Forager	0.57821403709196
Apis	1	11	134.1	2306.2	Peripheral	0.974406600362533
Apis	1	11	134.1	2375.5	Forager	0.980687592283367
Apis	1	11	134.1	2444.8	Forager	0.993431028278421
Apis	1	11	134.1	2514.1	Peripheral	0.96883370034784
Apis	1	11	134.1	2583.3	Forager	0.985756484580352
Apis	1	11	134.1	2721.9	Forager	0.977376716051747
Apis	1	11	134.1	2791.2	Forager	0.996437290082161
Apis	1	11	134.1	2860.5	Peripheral	0.959776366141419
Apis	1	11	134.1	2929.8	Forager	0.999867996247411
Apis	1	11	134.1	297	Forager	0.627829105653953
Apis	1	11	134.1	2999	Forager	0.983315676085838
Apis	1	11	134.1	3068.3	Forager	0.988310267719221
Apis	1	11	134.1	3137.6	Peripheral	0.849880643269919
Apis	1	11	134.1	3345.4	Peripheral	0.984073899557227
Apis	1	11	134.1	3414.7	Peripheral	0.942829201155944
Apis	1	11	134.1	3484	Peripheral	0.950565460257325
Apis	1	11	134.1	3553.3	Peripheral	0.823177664217954
Apis	1	11	134.1	366.3	Peripheral	0.924504335846811
Apis	1	11	134.1	3761.1	Peripheral	0.892864201728464
Apis	1	11	134.1	3830.4	Peripheral	0.94893875776768
Apis	1	11	134.1	3899.7	Peripheral	0.947371264304648
Apis	1	11	134.1	3969	Peripheral	0.959337383595865
Apis	1	11	134.1	4038.3	Forager	0.970083713348315
Apis	1	11	134.1	4107.5	Forager	0.902631699216728
Apis	1	11	134.1	4176.8	Peripheral	0.777479252755173
Apis	1	11	134.1	4246.1	Peripheral	0.83025383318237
Apis	1	11	134.1	4315.4	Forager	0.898277484654916
Apis	1	11	134.1	435.6	Nurse	0.835301157899851
Apis	1	11	134.1	574.2	Nurse	0
Apis	1	11	134.1	643.4	Forager	0.984505569835544
Apis	1	11	134.1	712.7	Forager	0.955875827825496
Apis	1	11	134.1	782	Forager	0.9655505214296
Apis	1	11	134.1	851.3	Forager	0.946723853219622
Apis	1	11	134.1	89.2	Forager	0.793104548279498
Apis	1	11	134.1	920.6	Nurse	0.807848359943518
Apis	1	11	1354.1	1024.5	Peripheral	0.790752048408688
Apis	1	11	1354.1	1093.8	Peripheral	0.826499263512576
Apis	1	11	1354.1	1163.1	Peripheral	0.788320893219099
Apis	1	11	1354.1	123.8	Peripheral	0.718258007350951
Apis	1	11	1354.1	1232.3	Peripheral	0.842757605967935
Apis	1	11	1354.1	1301.6	Peripheral	0.787841724384205
Apis	1	11	1354.1	1370.9	Peripheral	0.768087090157694
Apis	1	11	1354.1	1440.2	Peripheral	0.807816749254791
Apis	1	11	1354.1	1509.5	Peripheral	0.760622267559508
Apis	1	11	1354.1	1578.8	Peripheral	0.785286478441824
Apis	1	11	1354.1	1648	Peripheral	0.789533959434491
Apis	1	11	1354.1	1717.3	Peripheral	0.77278202217794
Apis	1	11	1354.1	1786.6	Peripheral	0.782827035519456
Apis	1	11	1354.1	1855.9	Peripheral	0.767057118203402
Apis	1	11	1354.1	1925.2	Peripheral	0.742734889937162
Apis	1	11	1354.1	193.1	Peripheral	0.689816534445375
Apis	1	11	1354.1	1994.4	Peripheral	0.756012382234525
Apis	1	11	1354.1	2063.7	Peripheral	0.791399259078436
Apis	1	11	1354.1	2133	Peripheral	0.80722413804933
Apis	1	11	1354.1	2202.3	Peripheral	0.77125382827361
Apis	1	11	1354.1	2271.6	Peripheral	0.781046008374139
Apis	1	11	1354.1	2340.8	Peripheral	0.755817472369893
Apis	1	11	1354.1	2410.1	Peripheral	0.806222698731635
Apis	1	11	1354.1	2479.4	Peripheral	0.799527192678741
Apis	1	11	1354.1	2548.7	Peripheral	0.805450071514114
Apis	1	11	1354.1	2618	Peripheral	0.83854314120274
Apis	1	11	1354.1	262.4	Peripheral	0.689524435589266
Apis	1	11	1354.1	2687.3	Peripheral	0.809123794367592
Apis	1	11	1354.1	2756.5	Peripheral	0.764555007621065
Apis	1	11	1354.1	2825.8	Peripheral	0.801796445170483
Apis	1	11	1354.1	2895.1	Peripheral	0.778934554627607
Apis	1	11	1354.1	2964.4	Peripheral	0.925154473605406
Apis	1	11	1354.1	3033.7	Peripheral	0.845654703461378
Apis	1	11	1354.1	3102.9	Peripheral	0.843778741451465
Apis	1	11	1354.1	3172.2	Peripheral	0.838658011174859
Apis	1	11	1354.1	3241.5	Peripheral	0.768386689704628
Apis	1	11	1354.1	331.7	Peripheral	0.691489327287787
Apis	1	11	1354.1	3310.8	Peripheral	0.844842985258596
Apis	1	11	1354.1	3380.1	Peripheral	0.805112265959393
Apis	1	11	1354.1	3449.4	Peripheral	0.907248757641807
Apis	1	11	1354.1	3518.7	Peripheral	0.83774323323809
Apis	1	11	1354.1	3587.9	Peripheral	0.869790910168415
Apis	1	11	1354.1	3657.2	Peripheral	0.838370143896519
Apis	1	11	1354.1	3726.5	Peripheral	0.935092643173413
Apis	1	11	1354.1	3795.8	Peripheral	0.957994763807034
Apis	1	11	1354.1	3865.1	Peripheral	0.924560376053576
Apis	1	11	1354.1	3934.3	Peripheral	0.852465907602394
Apis	1	11	1354.1	400.9	Peripheral	0.725775220196196
Apis	1	11	1354.1	4003.6	Peripheral	0.824055249474384
Apis	1	11	1354.1	4072.9	Peripheral	0.952984890551265
Apis	1	11	1354.1	4142.2	Peripheral	0.843135244961662
Apis	1	11	1354.1	4211.5	Peripheral	0.923871892204518
Apis	1	11	1354.1	4280.8	Peripheral	0.914858102058037
Apis	1	11	1354.1	4350	Peripheral	0.915059050043906
Apis	1	11	1354.1	470.2	Peripheral	0.763019895122462
Apis	1	11	1354.1	539.5	Peripheral	0.789824023568521
Apis	1	11	1354.1	54.5	Peripheral	0.729184136677463
Apis	1	11	1354.1	608.8	Peripheral	0.80826826193225
Apis	1	11	1354.1	678.1	Peripheral	0.780846345083277
Apis	1	11	1354.1	747.4	Peripheral	0.779690066768452
Apis	1	11	1354.1	816.6	Peripheral	0.771462833126443
Apis	1	11	1354.1	885.9	Peripheral	0.812442402492447
Apis	1	11	1354.1	955.2	Peripheral	0.792559930928703
Apis	1	11	1374.1	1059.1	Peripheral	0.809475876503866
Apis	1	11	1374.1	1128.4	Peripheral	0.799421763186434
Apis	1	11	1374.1	1197.7	Peripheral	0.815472242844646
Apis	1	11	1374.1	1267	Peripheral	0.84378209634758
Apis	1	11	1374.1	1336.3	Peripheral	0.806659168896929
Apis	1	11	1374.1	1405.5	Peripheral	0.798392469382406
Apis	1	11	1374.1	1474.8	Peripheral	0.78677026479985
Apis	1	11	1374.1	1544.1	Peripheral	0.745424896151215
Apis	1	11	1374.1	158.5	Peripheral	0.695838731409618
Apis	1	11	1374.1	1613.4	Peripheral	0.786019584851961
Apis	1	11	1374.1	1682.7	Peripheral	0.813650720597569
Apis	1	11	1374.1	1752	Peripheral	0.761183009202207
Apis	1	11	1374.1	1821.2	Peripheral	0.783870533453028
Apis	1	11	1374.1	1890.5	Peripheral	0.74295185996305
Apis	1	11	1374.1	19.9	Peripheral	0.740700369060462
Apis	1	11	1374.1	1959.8	Peripheral	0.804807008414265
Apis	1	11	1374.1	2029.1	Peripheral	0.795561075149041
Apis	1	11	1374.1	2098.4	Peripheral	0.805957499297672
Apis	1	11	1374.1	2167.7	Peripheral	0.786059666030857
Apis	1	11	1374.1	2236.9	Peripheral	0.762168241082567
Apis	1	11	1374.1	227.8	Peripheral	0.716273726134499
Apis	1	11	1374.1	2306.2	Peripheral	0.778670626078424
Apis	1	11	1374.1	2375.5	Peripheral	0.810663081545187
Apis	1	11	1374.1	2444.8	Peripheral	0.772068568830665
Apis	1	11	1374.1	2514.1	Peripheral	0.817001261234384
Apis	1	11	1374.1	2583.3	Peripheral	0.8478409016386
Apis	1	11	1374.1	2652.6	Peripheral	0.84337167845456
Apis	1	11	1374.1	2721.9	Peripheral	0.796960389135831
Apis	1	11	1374.1	2791.2	Peripheral	0.75556189013672
Apis	1	11	1374.1	2860.5	Peripheral	0.796726153181963
Apis	1	11	1374.1	2929.8	Peripheral	0.902338019965785
Apis	1	11	1374.1	297	Peripheral	0.693365753864676
Apis	1	11	1374.1	2999	Peripheral	0.890712331657249
Apis	1	11	1374.1	3068.3	Peripheral	0.825834626564974
Apis	1	11	1374.1	3137.6	Peripheral	0.810162484881636
Apis	1	11	1374.1	3206.9	Peripheral	0.821495672893372
Apis	1	11	1374.1	3276.2	Peripheral	0.794737401593937
Apis	1	11	1374.1	3345.4	Peripheral	0.858279747353653
Apis	1	11	1374.1	3414.7	Peripheral	0.850461176159119
Apis	1	11	1374.1	3484	Peripheral	0.885041975465987
Apis	1	11	1374.1	3553.3	Peripheral	0.903285824733875
Apis	1	11	1374.1	3622.6	Peripheral	0.899301080815961
Apis	1	11	1374.1	366.3	Peripheral	0.692140962633928
Apis	1	11	1374.1	3691.8	Peripheral	0.935562628744039
Apis	1	11	1374.1	3761.1	Peripheral	0.9347947369485
Apis	1	11	1374.1	3830.4	Peripheral	0.931161800605347
Apis	1	11	1374.1	3899.7	Peripheral	0.894992034898262
Apis	1	11	1374.1	3969	Peripheral	0.912406636121451
Apis	1	11	1374.1	4038.3	Peripheral	0.927025238537999
Apis	1	11	1374.1	4107.5	Peripheral	0.888163611575158
Apis	1	11	1374.1	4176.8	Peripheral	0.916577483932683
Apis	1	11	1374.1	4246.1	Peripheral	0.882022644927024
Apis	1	11	1374.1	4315.4	Peripheral	0.844449158076088
Apis	1	11	1374.1	435.6	Peripheral	0.731634547078324
Apis	1	11	1374.1	504.9	Peripheral	0.776693750039027
Apis	1	11	1374.1	574.2	Peripheral	0.789815807841861
Apis	1	11	1374.1	643.4	Peripheral	0.761797322695468
Apis	1	11	1374.1	712.7	Peripheral	0.821994028831457
Apis	1	11	1374.1	782	Peripheral	0.788585568038284
Apis	1	11	1374.1	851.3	Peripheral	0.740887619416715
Apis	1	11	1374.1	89.2	Peripheral	0.7093432080628
Apis	1	11	1374.1	920.6	Peripheral	0.783024003823321
Apis	1	11	1374.1	989.9	Peripheral	0.794676110886454
Apis	1	11	1394.1	1024.5	Peripheral	0.76971649679576
Apis	1	11	1394.1	1093.8	Peripheral	0.812889772103417
Apis	1	11	1394.1	1163.1	Peripheral	0.801116929118112
Apis	1	11	1394.1	123.8	Peripheral	0.693728797219995
Apis	1	11	1394.1	1232.3	Peripheral	0.8418975153033
Apis	1	11	1394.1	1301.6	Peripheral	0.833726964068141
Apis	1	11	1394.1	1370.9	Peripheral	0.792831536858162
Apis	1	11	1394.1	1440.2	Peripheral	0.744306976406494
Apis	1	11	1394.1	1509.5	Peripheral	0.758852924908673
Apis	1	11	1394.1	1578.8	Peripheral	0.740349005845578
Apis	1	11	1394.1	1648	Peripheral	0.805038550971348
Apis	1	11	1394.1	1717.3	Peripheral	0.775973656731732
Apis	1	11	1394.1	1786.6	Peripheral	0.771665612214328
Apis	1	11	1394.1	1855.9	Peripheral	0.755039791373601
Apis	1	11	1394.1	1925.2	Peripheral	0.812114501204812
Apis	1	11	1394.1	193.1	Peripheral	0.699571532590493
Apis	1	11	1394.1	1994.4	Peripheral	0.768978908672596
Apis	1	11	1394.1	2063.7	Peripheral	0.788371297796522
Apis	1	11	1394.1	2133	Peripheral	0.804766640503891
Apis	1	11	1394.1	2202.3	Peripheral	0.767548009375189
Apis	1	11	1394.1	2271.6	Peripheral	0.793941905796481
Apis	1	11	1394.1	2340.8	Peripheral	0.781652538650254
Apis	1	11	1394.1	2410.1	Peripheral	0.817262924988946
Apis	1	11	1394.1	2479.4	Peripheral	0.802810639749915
Apis	1	11	1394.1	2548.7	Peripheral	0.817548176720967
Apis	1	11	1394.1	2618	Peripheral	0.801310135113137
Apis	1	11	1394.1	262.4	Peripheral	0.678581863907957
Apis	1	11	1394.1	2687.3	Peripheral	0.789156052002776
Apis	1	11	1394.1	2756.5	Peripheral	0.787985486931577
Apis	1	11	1394.1	2825.8	Peripheral	0.794462079578194
Apis	1	11	1394.1	2895.1	Peripheral	0.804537466754846
Apis	1	11	1394.1	2964.4	Peripheral	0.941498045486978
Apis	1	11	1394.1	3033.7	Peripheral	0.784837217171039
Apis	1	11	1394.1	3102.9	Peripheral	0.851001960803786
Apis	1	11	1394.1	3172.2	Peripheral	0.854784998167271
Apis	1	11	1394.1	3241.5	Peripheral	0.803640936491394
Apis	1	11	1394.1	331.7	Peripheral	0.668643156344517
Apis	1	11	1394.1	3310.8	Peripheral	0.866076636785014
Apis	1	11	1394.1	3380.1	Peripheral	0.85497728476982
Apis	1	11	1394.1	3449.4	Peripheral	0.856721670927655
Apis	1	11	1394.1	3518.7	Peripheral	0.857749423251827
Apis	1	11	1394.1	3587.9	Peripheral	0.892109984867815
Apis	1	11	1394.1	3657.2	Peripheral	0.837089965771416
Apis	1	11	1394.1	3726.5	Peripheral	0.931409341679721
Apis	1	11	1394.1	3795.8	Peripheral	0.95674154438497
Apis	1	11	1394.1	3865.1	Peripheral	0.968019485389752
Apis	1	11	1394.1	3934.3	Peripheral	0.909408145516817
Apis	1	11	1394.1	400.9	Peripheral	0.681064907482552
Apis	1	11	1394.1	4003.6	Peripheral	0.928198037105982
Apis	1	11	1394.1	4072.9	Peripheral	0.886935115364144
Apis	1	11	1394.1	4142.2	Peripheral	0.872049049383767
Apis	1	11	1394.1	4211.5	Peripheral	0.917142632474881
Apis	1	11	1394.1	4280.8	Peripheral	0.883422896760616
Apis	1	11	1394.1	4350	Peripheral	0.889469341185887
Apis	1	11	1394.1	470.2	Peripheral	0.745220207580229
Apis	1	11	1394.1	539.5	Peripheral	0.796290729785646
Apis	1	11	1394.1	54.5	Peripheral	0.693802049404878
Apis	1	11	1394.1	608.8	Peripheral	0.783791628018828
Apis	1	11	1394.1	678.1	Peripheral	0.791646821881984
Apis	1	11	1394.1	747.4	Peripheral	0.808708769215137
Apis	1	11	1394.1	816.6	Peripheral	0.771671126139984
Apis	1	11	1394.1	885.9	Peripheral	0.746660632256587
Apis	1	11	1394.1	955.2	Peripheral	0.774485873451993
Apis	1	11	1414.1	1059.1	Peripheral	0.783697859182542
Apis	1	11	1414.1	1128.4	Peripheral	0.786761337478216
Apis	1	11	1414.1	1197.7	Peripheral	0.804663095412217
Apis	1	11	1414.1	1267	Peripheral	0.812812131654291
Apis	1	11	1414.1	1336.3	Peripheral	0.791046309893239
Apis	1	11	1414.1	1405.5	Peripheral	0.762588752888091
Apis	1	11	1414.1	1474.8	Peripheral	0.792582652709495
Apis	1	11	1414.1	1544.1	Peripheral	0.776427491361678
Apis	1	11	1414.1	158.5	Peripheral	0.701604112999185
Apis	1	11	1414.1	1613.4	Peripheral	0.796053160880224
Apis	1	11	1414.1	1682.7	Peripheral	0.791111969109235
Apis	1	11	1414.1	1752	Peripheral	0.75940391391142
Apis	1	11	1414.1	1821.2	Peripheral	0.773264283086922
Apis	1	11	1414.1	1890.5	Peripheral	0.783756980111169
Apis	1	11	1414.1	19.9	Peripheral	0.678486368585674
Apis	1	11	1414.1	1959.8	Peripheral	0.760698444767347
Apis	1	11	1414.1	2029.1	Peripheral	0.800431968911735
Apis	1	11	1414.1	2098.4	Peripheral	0.775293082826132
Apis	1	11	1414.1	2167.7	Peripheral	0.831184431860853
Apis	1	11	1414.1	2236.9	Peripheral	0.767239346455393
Apis	1	11	1414.1	227.8	Peripheral	0.681481552616484
Apis	1	11	1414.1	2306.2	Peripheral	0.797308858093145
Apis	1	11	1414.1	2375.5	Peripheral	0.818228533676129
Apis	1	11	1414.1	2444.8	Peripheral	0.815351130277557
Apis	1	11	1414.1	2514.1	Peripheral	0.844675361299518
Apis	1	11	1414.1	2583.3	Peripheral	0.837371947414016
Apis	1	11	1414.1	2652.6	Peripheral	0.843735723776811
Apis	1	11	1414.1	2721.9	Peripheral	0.784521031590317
Apis	1	11	1414.1	2791.2	Peripheral	0.843502286258605
Apis	1	11	1414.1	2860.5	Peripheral	0.79592233121459
Apis	1	11	1414.1	2929.8	Peripheral	0.809645519369676
Apis	1	11	1414.1	297	Peripheral	0.679533072837167
Apis	1	11	1414.1	2999	Peripheral	0.820491508525821
Apis	1	11	1414.1	3068.3	Peripheral	0.78567019634285
Apis	1	11	1414.1	3137.6	Peripheral	0.885079919766619
Apis	1	11	1414.1	3206.9	Peripheral	0.874089499013171
Apis	1	11	1414.1	3276.2	Peripheral	0.85431228999366
Apis	1	11	1414.1	3345.4	Peripheral	0.894341181823847
Apis	1	11	1414.1	3414.7	Peripheral	0.917506005441676
Apis	1	11	1414.1	3484	Peripheral	0.912735657850124
Apis	1	11	1414.1	3553.3	Peripheral	0.87705234514175
Apis	1	11	1414.1	3622.6	Peripheral	0.872081022230201
Apis	1	11	1414.1	366.3	Peripheral	0.697059714926043
Apis	1	11	1414.1	3691.8	Peripheral	0.893136184094505
Apis	1	11	1414.1	3761.1	Peripheral	0.914492109841852
Apis	1	11	1414.1	3830.4	Peripheral	0.930489433146605
Apis	1	11	1414.1	3899.7	Peripheral	0.939554726492252
Apis	1	11	1414.1	3969	Peripheral	0.887067335493318
Apis	1	11	1414.1	4038.3	Peripheral	0.854275004627967
Apis	1	11	1414.1	4107.5	Peripheral	0.958064422782732
Apis	1	11	1414.1	4176.8	Peripheral	0.875806256862245
Apis	1	11	1414.1	4246.1	Peripheral	0.877566222644475
Apis	1	11	1414.1	4315.4	Peripheral	0.875626948956117
Apis	1	11	1414.1	435.6	Peripheral	0.703859252754777
Apis	1	11	1414.1	504.9	Peripheral	0.775053673509744
Apis	1	11	1414.1	574.2	Peripheral	0.783616984688354
Apis	1	11	1414.1	643.4	Peripheral	0.795045551749899
Apis	1	11	1414.1	712.7	Peripheral	0.79164786098035
Apis	1	11	1414.1	782	Peripheral	0.810827907839171
Apis	1	11	1414.1	851.3	Peripheral	0.750355200542158
Apis	1	11	1414.1	89.2	Peripheral	0.713456216044056
Apis	1	11	1414.1	920.6	Peripheral	0.759546183596762
Apis	1	11	1414.1	989.9	Peripheral	0.779439360899037
Apis	1	11	1434.1	1024.5	Peripheral	0.751806858920905
Apis	1	11	1434.1	1093.8	Peripheral	0.787778038928097
Apis	1	11	1434.1	1163.1	Peripheral	0.7784103468682
Apis	1	11	1434.1	123.8	Peripheral	0.695182252797459
Apis	1	11	1434.1	1232.3	Peripheral	0.7795469601764
Apis	1	11	1434.1	1301.6	Peripheral	0.829724540556021
Apis	1	11	1434.1	1370.9	Peripheral	0.809021653714015
Apis	1	11	1434.1	1440.2	Peripheral	0.802487320212294
Apis	1	11	1434.1	1509.5	Peripheral	0.798027185394586
Apis	1	11	1434.1	1578.8	Peripheral	0.761673533582281
Apis	1	11	1434.1	1648	Peripheral	0.78649151328006
Apis	1	11	1434.1	1717.3	Peripheral	0.794453510834548
Apis	1	11	1434.1	1786.6	Peripheral	0.756582646698101
Apis	1	11	1434.1	1855.9	Peripheral	0.793577504618322
Apis	1	11	1434.1	1925.2	Peripheral	0.780599254206858
Apis	1	11	1434.1	193.1	Peripheral	0.677847367597307
Apis	1	11	1434.1	1994.4	Peripheral	0.77418671968087
Apis	1	11	1434.1	2063.7	Peripheral	0.798199670273258
Apis	1	11	1434.1	2133	Peripheral	0.768438083255562
Apis	1	11	1434.1	2202.3	Peripheral	0.827836842570253
Apis	1	11	1434.1	2271.6	Peripheral	0.794968420305796
Apis	1	11	1434.1	2340.8	Peripheral	0.831865361530168
Apis	1	11	1434.1	2410.1	Peripheral	0.840612283915563
Apis	1	11	1434.1	2479.4	Peripheral	0.864429147400205
Apis	1	11	1434.1	2548.7	Peripheral	0.882993863145736
Apis	1	11	1434.1	2618	Peripheral	0.871237267549207
Apis	1	11	1434.1	262.4	Peripheral	0.667401665144931
Apis	1	11	1434.1	2687.3	Peripheral	0.829606605839998
Apis	1	11	1434.1	2756.5	Peripheral	0.817741440028429
Apis	1	11	1434.1	2825.8	Peripheral	0.820162588242784
Apis	1	11	1434.1	2895.1	Peripheral	0.756021855521477
Apis	1	11	1434.1	2964.4	Peripheral	0.828563965459936
Apis	1	11	1434.1	3033.7	Peripheral	0.807225507376208
Apis	1	11	1434.1	3102.9	Peripheral	0.83292802259117
Apis	1	11	1434.1	3172.2	Peripheral	0.848883041432167
Apis	1	11	1434.1	3241.5	Peripheral	0.861769986815031
Apis	1	11	1434.1	331.7	Peripheral	0.678347466525259
Apis	1	11	1434.1	3310.8	Peripheral	0.888040160785744
Apis	1	11	1434.1	3380.1	Peripheral	0.873420230468066
Apis	1	11	1434.1	3449.4	Peripheral	0.879290399788937
Apis	1	11	1434.1	3518.7	Peripheral	0.904635390001092
Apis	1	11	1434.1	3587.9	Peripheral	0.825775749129923
Apis	1	11	1434.1	3657.2	Peripheral	0.886382201314036
Apis	1	11	1434.1	3726.5	Peripheral	0.933975123625274
Apis	1	11	1434.1	3795.8	Peripheral	0.902748857906488
Apis	1	11	1434.1	3865.1	Peripheral	0.901681330499731
Apis	1	11	1434.1	3934.3	Peripheral	0.932591254382582
Apis	1	11	1434.1	400.9	Peripheral	0.700834962883574
Apis	1	11	1434.1	4003.6	Peripheral	0.849319593787202
Apis	1	11	1434.1	4072.9	Forager	0.959085382841253
Apis	1	11	1434.1	4142.2	Peripheral	0.928281465453317
Apis	1	11	1434.1	4211.5	Nurse	0.889779932855156
Apis	1	11	1434.1	4280.8	Peripheral	0.921676944417591
Apis	1	11	1434.1	4350	Peripheral	0.975046484259996
Apis	1	11	1434.1	470.2	Peripheral	0.742655048781094
Apis	1	11	1434.1	539.5	Peripheral	0.789164914862377
Apis	1	11	1434.1	54.5	Peripheral	0.696402629290881
Apis	1	11	1434.1	608.8	Peripheral	0.766811323688596
Apis	1	11	1434.1	678.1	Peripheral	0.798555949041257
Apis	1	11	1434.1	747.4	Peripheral	0.746571863130281
Apis	1	11	1434.1	816.6	Peripheral	0.790624853189063
Apis	1	11	1434.1	885.9	Peripheral	0.765813136201631
Apis	1	11	1434.1	955.2	Peripheral	0.78351839707012
Apis	1	11	1454.1	1059.1	Peripheral	0.772465239458856
Apis	1	11	1454.1	1128.4	Peripheral	0.775200232148928
Apis	1	11	1454.1	1197.7	Peripheral	0.800386067823713
Apis	1	11	1454.1	1267	Peripheral	0.816854099702845
Apis	1	11	1454.1	1336.3	Peripheral	0.803767470266252
Apis	1	11	1454.1	1405.5	Peripheral	0.814511277734982
Apis	1	11	1454.1	1474.8	Peripheral	0.784051992809472
Apis	1	11	1454.1	1544.1	Peripheral	0.786589247082868
Apis	1	11	1454.1	158.5	Peripheral	0.697357089574065
Apis	1	11	1454.1	1613.4	Peripheral	0.765668739423302
Apis	1	11	1454.1	1682.7	Peripheral	0.776392471747321
Apis	1	11	1454.1	1752	Peripheral	0.763656775671935
Apis	1	11	1454.1	1821.2	Peripheral	0.784406478541968
Apis	1	11	1454.1	1890.5	Peripheral	0.803906372923877
Apis	1	11	1454.1	19.9	Peripheral	0.725182786188534
Apis	1	11	1454.1	1959.8	Peripheral	0.780874416907988
Apis	1	11	1454.1	2029.1	Peripheral	0.804482596707017
Apis	1	11	1454.1	2098.4	Peripheral	0.767225669587527
Apis	1	11	1454.1	2167.7	Peripheral	0.815795168679223
Apis	1	11	1454.1	2236.9	Peripheral	0.822552940611925
Apis	1	11	1454.1	227.8	Peripheral	0.67535324777482
Apis	1	11	1454.1	2306.2	Peripheral	0.826655171653047
Apis	1	11	1454.1	2375.5	Peripheral	0.83182958227977
Apis	1	11	1454.1	2444.8	Peripheral	0.851014466708131
Apis	1	11	1454.1	2514.1	Peripheral	0.906871655982708
Apis	1	11	1454.1	2583.3	Peripheral	0.883743524847989
Apis	1	11	1454.1	2652.6	Peripheral	0.858645130506238
Apis	1	11	1454.1	2721.9	Peripheral	0.788361452712102
Apis	1	11	1454.1	2791.2	Peripheral	0.843599495204532
Apis	1	11	1454.1	2860.5	Peripheral	0.787728301743932
Apis	1	11	1454.1	2929.8	Peripheral	0.730355417280311
Apis	1	11	1454.1	297	Peripheral	0.678370407209456
Apis	1	11	1454.1	2999	Peripheral	0.836394059488106
Apis	1	11	1454.1	3068.3	Peripheral	0.786540789760656
Apis	1	11	1454.1	3137.6	Peripheral	0.813890093815871
Apis	1	11	1454.1	3206.9	Peripheral	0.836639472653521
Apis	1	11	1454.1	3276.2	Peripheral	0.890272264595135
Apis	1	11	1454.1	3345.4	Peripheral	0.926814746873413
Apis	1	11	1454.1	3414.7	Peripheral	0.89643235922738
Apis	1	11	1454.1	3484	Peripheral	0.878370879207876
Apis	1	11	1454.1	3553.3	Peripheral	0.862270907415287
Apis	1	11	1454.1	3622.6	Peripheral	0.893736432672129
Apis	1	11	1454.1	366.3	Peripheral	0.672894891130061
Apis	1	11	1454.1	3691.8	Peripheral	0.907402978749267
Apis	1	11	1454.1	3761.1	Peripheral	0.862867384241349
Apis	1	11	1454.1	3830.4	Peripheral	0.884473592442966
Apis	1	11	1454.1	3899.7	Peripheral	0.945120878342054
Apis	1	11	1454.1	3969	Peripheral	0.861903941095776
Apis	1	11	1454.1	4038.3	Peripheral	0.898586306874715
Apis	1	11	1454.1	4107.5	Peripheral	0.926723488488289
Apis	1	11	1454.1	4176.8	Peripheral	0.90064273671307
Apis	1	11	1454.1	4246.1	Peripheral	0.930671844459958
Apis	1	11	1454.1	4315.4	Peripheral	0.931847246375555
Apis	1	11	1454.1	435.6	Peripheral	0.736124064497208
Apis	1	11	1454.1	504.9	Peripheral	0.759585868679926
Apis	1	11	1454.1	574.2	Peripheral	0.765777956700861
Apis	1	11	1454.1	643.4	Peripheral	0.797685040551879
Apis	1	11	1454.1	712.7	Peripheral	0.775694506836082
Apis	1	11	1454.1	782	Peripheral	0.772825661948501
Apis	1	11	1454.1	851.3	Peripheral	0.742388561032291
Apis	1	11	1454.1	89.2	Peripheral	0.697826119230935
Apis	1	11	1454.1	920.6	Peripheral	0.78546210250706
Apis	1	11	1454.1	989.9	Peripheral	0.778164234801041
Apis	1	11	1474.1	1024.5	Peripheral	0.787350653126181
Apis	1	11	1474.1	1093.8	Peripheral	0.775337858000293
Apis	1	11	1474.1	1163.1	Peripheral	0.77147866092384
Apis	1	11	1474.1	123.8	Peripheral	0.674554763262235
Apis	1	11	1474.1	1232.3	Peripheral	0.816090384014504
Apis	1	11	1474.1	1301.6	Peripheral	0.782235479182389
Apis	1	11	1474.1	1370.9	Peripheral	0.770898670850225
Apis	1	11	1474.1	1440.2	Peripheral	0.764998338727658
Apis	1	11	1474.1	1509.5	Peripheral	0.798507885900168
Apis	1	11	1474.1	1578.8	Peripheral	0.788584435636875
Apis	1	11	1474.1	1648	Peripheral	0.781732897071873
Apis	1	11	1474.1	1717.3	Peripheral	0.791615483263064
Apis	1	11	1474.1	1786.6	Peripheral	0.780383102930112
Apis	1	11	1474.1	1855.9	Peripheral	0.801486449886704
Apis	1	11	1474.1	1925.2	Peripheral	0.738486153026236
Apis	1	11	1474.1	193.1	Peripheral	0.67148796553871
Apis	1	11	1474.1	1994.4	Peripheral	0.767388607882166
Apis	1	11	1474.1	2063.7	Peripheral	0.784821157752478
Apis	1	11	1474.1	2133	Peripheral	0.825720281819972
Apis	1	11	1474.1	2202.3	Peripheral	0.856285464266757
Apis	1	11	1474.1	2271.6	Peripheral	0.837503355676933
Apis	1	11	1474.1	2340.8	Peripheral	0.825722058954182
Apis	1	11	1474.1	2410.1	Peripheral	0.849098216797464
Apis	1	11	1474.1	2479.4	Peripheral	0.834038232853566
Apis	1	11	1474.1	2548.7	Peripheral	0.884227730222993
Apis	1	11	1474.1	2618	Peripheral	0.869110896507549
Apis	1	11	1474.1	262.4	Peripheral	0.705772029064223
Apis	1	11	1474.1	2687.3	Peripheral	0.868524260607532
Apis	1	11	1474.1	2756.5	Peripheral	0.812793753067763
Apis	1	11	1474.1	2825.8	Peripheral	0.802401826942491
Apis	1	11	1474.1	2895.1	Peripheral	0.800608120083417
Apis	1	11	1474.1	2964.4	Peripheral	0.834654999132991
Apis	1	11	1474.1	3033.7	Peripheral	0.861434987798625
Apis	1	11	1474.1	3102.9	Peripheral	0.80959651842236
Apis	1	11	1474.1	3172.2	Peripheral	0.827875131177483
Apis	1	11	1474.1	3241.5	Peripheral	0.880834379780685
Apis	1	11	1474.1	331.7	Peripheral	0.694647174723154
Apis	1	11	1474.1	3310.8	Peripheral	0.876815399793615
Apis	1	11	1474.1	3380.1	Peripheral	0.921306252599253
Apis	1	11	1474.1	3449.4	Peripheral	0.86380634914621
Apis	1	11	1474.1	3518.7	Peripheral	0.916487686236897
Apis	1	11	1474.1	3587.9	Peripheral	0.837741636796384
Apis	1	11	1474.1	3657.2	Peripheral	0.853998283157876
Apis	1	11	1474.1	3726.5	Peripheral	0.887785511722225
Apis	1	11	1474.1	3795.8	Peripheral	0.892873729795756
Apis	1	11	1474.1	3865.1	Peripheral	0.896770586943575
Apis	1	11	1474.1	3934.3	Peripheral	0.909284080194207
Apis	1	11	1474.1	400.9	Peripheral	0.695300134058245
Apis	1	11	1474.1	4003.6	Peripheral	0.934682154271796
Apis	1	11	1474.1	4072.9	Peripheral	0.945001434051924
Apis	1	11	1474.1	4142.2	Peripheral	0.933171223167728
Apis	1	11	1474.1	4211.5	Peripheral	0.90240360960469
Apis	1	11	1474.1	4280.8	Peripheral	0.87335339027164
Apis	1	11	1474.1	4350	Peripheral	0.923788273104451
Apis	1	11	1474.1	470.2	Peripheral	0.713529766208487
Apis	1	11	1474.1	539.5	Peripheral	0.760658598262909
Apis	1	11	1474.1	54.5	Peripheral	0.743274153750302
Apis	1	11	1474.1	608.8	Peripheral	0.75057132888667
Apis	1	11	1474.1	678.1	Peripheral	0.778506079078542
Apis	1	11	1474.1	747.4	Peripheral	0.758562981235118
Apis	1	11	1474.1	816.6	Peripheral	0.754459145489101
Apis	1	11	1474.1	885.9	Peripheral	0.741644106173149
Apis	1	11	1474.1	955.2	Peripheral	0.785687789132967
Apis	1	11	1494.1	1059.1	Peripheral	0.769905359161009
Apis	1	11	1494.1	1128.4	Peripheral	0.785297077504896
Apis	1	11	1494.1	1197.7	Peripheral	0.808347947315865
Apis	1	11	1494.1	1267	Peripheral	0.795729232850707
Apis	1	11	1494.1	1336.3	Peripheral	0.776758116122016
Apis	1	11	1494.1	1405.5	Peripheral	0.768153841450837
Apis	1	11	1494.1	1474.8	Peripheral	0.767993419010895
Apis	1	11	1494.1	1544.1	Peripheral	0.799018121708767
Apis	1	11	1494.1	158.5	Peripheral	0.676163263527121
Apis	1	11	1494.1	1613.4	Peripheral	0.791934669449755
Apis	1	11	1494.1	1682.7	Peripheral	0.768823271925461
Apis	1	11	1494.1	1752	Peripheral	0.749409089017182
Apis	1	11	1494.1	1821.2	Peripheral	0.806319360989566
Apis	1	11	1494.1	1890.5	Peripheral	0.784671769710693
Apis	1	11	1494.1	19.9	Peripheral	0.781816227503163
Apis	1	11	1494.1	1959.8	Peripheral	0.777112299666384
Apis	1	11	1494.1	2029.1	Peripheral	0.807236057950976
Apis	1	11	1494.1	2098.4	Peripheral	0.787880133820825
Apis	1	11	1494.1	2167.7	Peripheral	0.848902405154172
Apis	1	11	1494.1	2236.9	Peripheral	0.84551721168414
Apis	1	11	1494.1	227.8	Peripheral	0.695016368663628
Apis	1	11	1494.1	2306.2	Peripheral	0.796948638872685
Apis	1	11	1494.1	2375.5	Peripheral	0.771918097358564
Apis	1	11	1494.1	2444.8	Peripheral	0.838215926742636
Apis	1	11	1494.1	2514.1	Peripheral	0.874611409312454
Apis	1	11	1494.1	2583.3	Peripheral	0.89479767644918
Apis	1	11	1494.1	2652.6	Peripheral	0.827778332915868
Apis	1	11	1494.1	2721.9	Peripheral	0.801564360402369
Apis	1	11	1494.1	2791.2	Peripheral	0.815165663872156
Apis	1	11	1494.1	2860.5	Peripheral	0.775904748196243
Apis	1	11	1494.1	2929.8	Peripheral	0.809823322580578
Apis	1	11	1494.1	297	Peripheral	0.681652646514624
Apis	1	11	1494.1	2999	Peripheral	0.824966873716112
Apis	1	11	1494.1	3068.3	Peripheral	0.837548242803518
Apis	1	11	1494.1	3137.6	Peripheral	0.817955224222851
Apis	1	11	1494.1	3206.9	Peripheral	0.835049948104065
Apis	1	11	1494.1	3276.2	Peripheral	0.865281186650397
Apis	1	11	1494.1	3345.4	Peripheral	0.89841818010417
Apis	1	11	1494.1	3414.7	Peripheral	0.868811579846608
Apis	1	11	1494.1	3484	Peripheral	0.814821595627223
Apis	1	11	1494.1	3553.3	Peripheral	0.839538328148265
Apis	1	11	1494.1	3622.6	Peripheral	0.847350505894896
Apis	1	11	1494.1	366.3	Peripheral	0.710447869389023
Apis	1	11	1494.1	3691.8	Peripheral	0.858647959909076
Apis	1	11	1494.1	3761.1	Peripheral	0.828942504643651
Apis	1	11	1494.1	3830.4	Peripheral	0.944805440723887
Apis	1	11	1494.1	3899.7	Peripheral	0.928886914641898
Apis	1	11	1494.1	3969	Peripheral	0.872995081901098
Apis	1	11	1494.1	4038.3	Peripheral	0.918312506490554
Apis	1	11	1494.1	4107.5	Peripheral	0.946327765280449
Apis	1	11	1494.1	4176.8	Peripheral	0.923780163689103
Apis	1	11	1494.1	4246.1	Peripheral	0.904779732089939
Apis	1	11	1494.1	4315.4	Peripheral	0.828656367717329
Apis	1	11	1494.1	435.6	Peripheral	0.736670862280553
Apis	1	11	1494.1	504.9	Peripheral	0.745242511436797
Apis	1	11	1494.1	574.2	Peripheral	0.770350822233262
Apis	1	11	1494.1	643.4	Peripheral	0.761766517534142
Apis	1	11	1494.1	712.7	Peripheral	0.774486397284927
Apis	1	11	1494.1	782	Peripheral	0.749309694639546
Apis	1	11	1494.1	851.3	Peripheral	0.777099009021799
Apis	1	11	1494.1	89.2	Peripheral	0.701048577626667
Apis	1	11	1494.1	920.6	Peripheral	0.77110535700758
Apis	1	11	1494.1	989.9	Peripheral	0.730189696147145
Apis	1	11	1514.1	1024.5	Peripheral	0.758848908822027
Apis	1	11	1514.1	1093.8	Peripheral	0.763177971647898
Apis	1	11	1514.1	1163.1	Peripheral	0.796034905904643
Apis	1	11	1514.1	123.8	Peripheral	0.689022771465155
Apis	1	11	1514.1	1232.3	Peripheral	0.792972427979554
Apis	1	11	1514.1	1301.6	Peripheral	0.787039381761316
Apis	1	11	1514.1	1370.9	Peripheral	0.802013491279004
Apis	1	11	1514.1	1440.2	Peripheral	0.776727604079383
Apis	1	11	1514.1	1509.5	Peripheral	0.797025192046701
Apis	1	11	1514.1	1578.8	Peripheral	0.774173618745166
Apis	1	11	1514.1	1648	Peripheral	0.765207231240687
Apis	1	11	1514.1	1717.3	Peripheral	0.811234931392852
Apis	1	11	1514.1	1786.6	Peripheral	0.771781722788345
Apis	1	11	1514.1	1855.9	Peripheral	0.805312837016429
Apis	1	11	1514.1	1925.2	Peripheral	0.852512460292097
Apis	1	11	1514.1	193.1	Peripheral	0.684087750592042
Apis	1	11	1514.1	1994.4	Peripheral	0.789736603704685
Apis	1	11	1514.1	2063.7	Peripheral	0.810858786018862
Apis	1	11	1514.1	2133	Peripheral	0.825675684672866
Apis	1	11	1514.1	2202.3	Peripheral	0.856400121590134
Apis	1	11	1514.1	2271.6	Peripheral	0.825840369992447
Apis	1	11	1514.1	2340.8	Peripheral	0.738715385405711
Apis	1	11	1514.1	2410.1	Peripheral	0.783951378264571
Apis	1	11	1514.1	2479.4	Peripheral	0.848565033593542
Apis	1	11	1514.1	2548.7	Peripheral	0.85388652097928
Apis	1	11	1514.1	2618	Peripheral	0.84085584761903
Apis	1	11	1514.1	262.4	Peripheral	0.692073940825533
Apis	1	11	1514.1	2687.3	Peripheral	0.790393477303455
Apis	1	11	1514.1	2756.5	Peripheral	0.833820283728389
Apis	1	11	1514.1	2825.8	Peripheral	0.825344406535424
Apis	1	11	1514.1	2895.1	Peripheral	0.816976606204159
Apis	1	11	1514.1	2964.4	Peripheral	0.785976940243678
Apis	1	11	1514.1	3033.7	Peripheral	0.884449794977295
Apis	1	11	1514.1	3102.9	Peripheral	0.83772261486576
Apis	1	11	1514.1	3172.2	Peripheral	0.806190376097743
Apis	1	11	1514.1	3241.5	Peripheral	0.856478411828619
Apis	1	11	1514.1	331.7	Peripheral	0.689794902774851
Apis	1	11	1514.1	3310.8	Peripheral	0.81040559086768
Apis	1	11	1514.1	3380.1	Peripheral	0.932841252231892
Apis	1	11	1514.1	3449.4	Peripheral	0.863383002558438
Apis	1	11	1514.1	3518.7	Peripheral	0.802684650156565
Apis	1	11	1514.1	3587.9	Peripheral	0.920936177965377
Apis	1	11	1514.1	3657.2	Peripheral	0.892003293988111
Apis	1	11	1514.1	3726.5	Peripheral	0.868419401768421
Apis	1	11	1514.1	3795.8	Peripheral	0.861134370985942
Apis	1	11	1514.1	3865.1	Forager	0.972181111681839
Apis	1	11	1514.1	3934.3	Peripheral	0.875626396237644
Apis	1	11	1514.1	400.9	Peripheral	0.705956178573573
Apis	1	11	1514.1	4003.6	Peripheral	0.869618047007614
Apis	1	11	1514.1	4072.9	Nurse	0.876038460440264
Apis	1	11	1514.1	4142.2	Peripheral	0.933649673331523
Apis	1	11	1514.1	4211.5	Peripheral	0.878927344739011
Apis	1	11	1514.1	4280.8	Peripheral	0.895329054590675
Apis	1	11	1514.1	4350	Peripheral	0.899413714121969
Apis	1	11	1514.1	470.2	Peripheral	0.752651604704309
Apis	1	11	1514.1	539.5	Peripheral	0.790878357744154
Apis	1	11	1514.1	54.5	Peripheral	0.740580894302856
Apis	1	11	1514.1	608.8	Peripheral	0.756562619857122
Apis	1	11	1514.1	678.1	Peripheral	0.79384863641718
Apis	1	11	1514.1	747.4	Peripheral	0.749125347771347
Apis	1	11	1514.1	816.6	Peripheral	0.770008827799667
Apis	1	11	1514.1	885.9	Peripheral	0.76818027332071
Apis	1	11	1514.1	955.2	Peripheral	0.731732182949296
Apis	1	11	1534.1	1059.1	Peripheral	0.736118698171771
Apis	1	11	1534.1	1128.4	Peripheral	0.750538869916757
Apis	1	11	1534.1	1197.7	Peripheral	0.770629651201264
Apis	1	11	1534.1	1267	Peripheral	0.820233143826479
Apis	1	11	1534.1	1336.3	Peripheral	0.776965211029845
Apis	1	11	1534.1	1405.5	Peripheral	0.804996357105513
Apis	1	11	1534.1	1474.8	Peripheral	0.810306712906874
Apis	1	11	1534.1	1544.1	Peripheral	0.77890919140864
Apis	1	11	1534.1	158.5	Peripheral	0.68300028811853
Apis	1	11	1534.1	1613.4	Peripheral	0.771974993376822
Apis	1	11	1534.1	1682.7	Peripheral	0.803333793734451
Apis	1	11	1534.1	1752	Peripheral	0.804709390882234
Apis	1	11	1534.1	1821.2	Peripheral	0.79456044002752
Apis	1	11	1534.1	1890.5	Peripheral	0.851338181317735
Apis	1	11	1534.1	19.9	Peripheral	0.719045700808079
Apis	1	11	1534.1	1959.8	Peripheral	0.827536672938726
Apis	1	11	1534.1	2029.1	Peripheral	0.769682486229228
Apis	1	11	1534.1	2098.4	Peripheral	0.845052693139528
Apis	1	11	1534.1	2167.7	Peripheral	0.867000581231032
Apis	1	11	1534.1	2236.9	Nurse	0.825366284189694
Apis	1	11	1534.1	227.8	Peripheral	0.672567321510536
Apis	1	11	1534.1	2306.2	Peripheral	0.817107037502474
Apis	1	11	1534.1	2375.5	Peripheral	0.74234023793817
Apis	1	11	1534.1	2444.8	Peripheral	0.774274234643419
Apis	1	11	1534.1	2514.1	Peripheral	0.797523459219773
Apis	1	11	1534.1	2583.3	Peripheral	0.842717881409702
Apis	1	11	1534.1	2652.6	Peripheral	0.814041406827635
Apis	1	11	1534.1	2721.9	Peripheral	0.808234844797421
Apis	1	11	1534.1	2791.2	Peripheral	0.852246236007194
Apis	1	11	1534.1	2860.5	Peripheral	0.843522393184424
Apis	1	11	1534.1	2929.8	Peripheral	0.783276826310804
Apis	1	11	1534.1	297	Peripheral	0.689594340012505
Apis	1	11	1534.1	2999	Peripheral	0.803870751524439
Apis	1	11	1534.1	3068.3	Peripheral	0.831572138583778
Apis	1	11	1534.1	3137.6	Peripheral	0.796810871705858
Apis	1	11	1534.1	3206.9	Peripheral	0.796648167707096
Apis	1	11	1534.1	3276.2	Peripheral	0.799917690231029
Apis	1	11	1534.1	3345.4	Peripheral	0.862860619794253
Apis	1	11	1534.1	3414.7	Peripheral	0.931734367857183
Apis	1	11	1534.1	3484	Peripheral	0.842319362944632
Apis	1	11	1534.1	3553.3	Peripheral	0.880758447148764
Apis	1	11	1534.1	3622.6	Peripheral	0.870173185165885
Apis	1	11	1534.1	366.3	Peripheral	0.678207416228011
Apis	1	11	1534.1	3691.8	Peripheral	0.85879144274432
Apis	1	11	1534.1	3761.1	Peripheral	0.880900873924197
Apis	1	11	1534.1	3830.4	Peripheral	0.869443145536705
Apis	1	11	1534.1	3899.7	Peripheral	0.932750517890605
Apis	1	11	1534.1	3969	Peripheral	0.853275560948505
Apis	1	11	1534.1	4038.3	Peripheral	0.865965766462364
Apis	1	11	1534.1	4107.5	Peripheral	0.855667056167033
Apis	1	11	1534.1	4176.8	Peripheral	0.849692900954592
Apis	1	11	1534.1	4246.1	Peripheral	0.950736549800866
Apis	1	11	1534.1	4315.4	Peripheral	0.897530711671718
Apis	1	11	1534.1	435.6	Peripheral	0.745259239623978
Apis	1	11	1534.1	504.9	Peripheral	0.767722372727165
Apis	1	11	1534.1	574.2	Peripheral	0.739509009699459
Apis	1	11	1534.1	643.4	Peripheral	0.755260102553741
Apis	1	11	1534.1	712.7	Peripheral	0.740732743825545
Apis	1	11	1534.1	782	Peripheral	0.774285926708001
Apis	1	11	1534.1	851.3	Peripheral	0.784346583209347
Apis	1	11	1534.1	89.2	Peripheral	0.743335086459204
Apis	1	11	1534.1	920.6	Peripheral	0.749158778149234
Apis	1	11	1534.1	989.9	Peripheral	0.760760056542695
Apis	1	11	154.1	1093.8	Peripheral	0.938917207380752
Apis	1	11	154.1	1163.1	Peripheral	0.906103896208051
Apis	1	11	154.1	123.8	Forager	0.868572339290731
Apis	1	11	154.1	1232.3	Peripheral	0
Apis	1	11	154.1	1509.5	Peripheral	0.883980952223503
Apis	1	11	154.1	1578.8	Peripheral	0.901895895583408
Apis	1	11	154.1	1648	Peripheral	0.912013583642856
Apis	1	11	154.1	1717.3	Peripheral	0.870109992564491
Apis	1	11	154.1	1786.6	Peripheral	0.870037618447666
Apis	1	11	154.1	1855.9	Peripheral	0.856864098757264
Apis	1	11	154.1	1925.2	Peripheral	0.875968362536627
Apis	1	11	154.1	193.1	Forager	0.812245411074846
Apis	1	11	154.1	1994.4	Peripheral	0.921362006914124
Apis	1	11	154.1	2063.7	Peripheral	0.928360224460149
Apis	1	11	154.1	2133	Peripheral	0.900340066035793
Apis	1	11	154.1	2202.3	Peripheral	0.890889939926545
Apis	1	11	154.1	2271.6	Peripheral	0.962658307587139
Apis	1	11	154.1	2340.8	Peripheral	0.921343370313043
Apis	1	11	154.1	2410.1	Peripheral	0.939999302850938
Apis	1	11	154.1	2479.4	Peripheral	0.956960297669411
Apis	1	11	154.1	2548.7	Peripheral	0.97106801471599
Apis	1	11	154.1	2618	Forager	0.904032778566785
Apis	1	11	154.1	262.4	Forager	0.771084072243371
Apis	1	11	154.1	2756.5	Peripheral	0.967757431840536
Apis	1	11	154.1	2825.8	Peripheral	0.978439832995142
Apis	1	11	154.1	2895.1	Peripheral	0.980908997169367
Apis	1	11	154.1	2964.4	Forager	0.991291611513157
Apis	1	11	154.1	3033.7	Peripheral	0.973666304552373
Apis	1	11	154.1	3102.9	Peripheral	0.963055060698133
Apis	1	11	154.1	3172.2	Forager	0.96734390369838
Apis	1	11	154.1	331.7	Forager	0.92118317049304
Apis	1	11	154.1	3310.8	Peripheral	0.672142334447616
Apis	1	11	154.1	3380.1	Peripheral	0.960837034037533
Apis	1	11	154.1	3449.4	Peripheral	0.943248522373455
Apis	1	11	154.1	3518.7	Peripheral	0.889193255528496
Apis	1	11	154.1	3726.5	Peripheral	0.681378761959176
Apis	1	11	154.1	3795.8	Forager	0.943232137838133
Apis	1	11	154.1	3865.1	Peripheral	0.97508601844564
Apis	1	11	154.1	3934.3	Peripheral	0.959714901571713
Apis	1	11	154.1	400.9	Peripheral	0.945953617685182
Apis	1	11	154.1	4003.6	Forager	0.9932650882762
Apis	1	11	154.1	4072.9	Forager	0.996116100885637
Apis	1	11	154.1	4142.2	Peripheral	0.950073419567684
Apis	1	11	154.1	4211.5	Peripheral	0.951479316373836
Apis	1	11	154.1	4280.8	Forager	0.94984374837761
Apis	1	11	154.1	4350	Peripheral	0.964519675598973
Apis	1	11	154.1	470.2	Peripheral	0.927383347059614
Apis	1	11	154.1	54.5	Forager	0.760978099789881
Apis	1	11	154.1	608.8	Peripheral	0.948564086350029
Apis	1	11	154.1	678.1	Forager	0.987936778073835
Apis	1	11	154.1	747.4	Forager	0.973878726023952
Apis	1	11	154.1	816.6	Forager	0.983436237146285
Apis	1	11	154.1	885.9	Forager	0.995671357550141
Apis	1	11	1554.1	1024.5	Peripheral	0.761754161849189
Apis	1	11	1554.1	1093.8	Peripheral	0.786787936231451
Apis	1	11	1554.1	1163.1	Peripheral	0.763437897679688
Apis	1	11	1554.1	123.8	Peripheral	0.728836122159887
Apis	1	11	1554.1	1232.3	Peripheral	0.80036738514058
Apis	1	11	1554.1	1301.6	Peripheral	0.788269804955664
Apis	1	11	1554.1	1370.9	Peripheral	0.789418236360079
Apis	1	11	1554.1	1440.2	Peripheral	0.785142708490024
Apis	1	11	1554.1	1509.5	Peripheral	0.793236551949798
Apis	1	11	1554.1	1578.8	Peripheral	0.796159276797718
Apis	1	11	1554.1	1648	Peripheral	0.795079987966105
Apis	1	11	1554.1	1717.3	Peripheral	0.78859460322677
Apis	1	11	1554.1	1786.6	Peripheral	0.820219091519854
Apis	1	11	1554.1	1855.9	Peripheral	0.821404495844365
Apis	1	11	1554.1	1925.2	Peripheral	0.873170552429113
Apis	1	11	1554.1	193.1	Peripheral	0.695169428232889
Apis	1	11	1554.1	1994.4	Peripheral	0.785850568221719
Apis	1	11	1554.1	2063.7	Peripheral	0.837727180389806
Apis	1	11	1554.1	2133	Peripheral	0.839515862530764
Apis	1	11	1554.1	2202.3	Nurse	0.859567162573311
Apis	1	11	1554.1	2271.6	Peripheral	0.843173021550311
Apis	1	11	1554.1	2340.8	Peripheral	0.764636729408118
Apis	1	11	1554.1	2410.1	Peripheral	0.763885945992555
Apis	1	11	1554.1	2479.4	Peripheral	0.772142482448527
Apis	1	11	1554.1	2548.7	Peripheral	0.82075285399992
Apis	1	11	1554.1	2618	Peripheral	0.828257602605552
Apis	1	11	1554.1	262.4	Peripheral	0.647068108875916
Apis	1	11	1554.1	2687.3	Peripheral	0.815005394152071
Apis	1	11	1554.1	2756.5	Peripheral	0.762363614108313
Apis	1	11	1554.1	2825.8	Peripheral	0.835070969163705
Apis	1	11	1554.1	2895.1	Peripheral	0.792366518908584
Apis	1	11	1554.1	2964.4	Peripheral	0.806318587722969
Apis	1	11	1554.1	3033.7	Peripheral	0.798218856251051
Apis	1	11	1554.1	3102.9	Peripheral	0.798662087337706
Apis	1	11	1554.1	3172.2	Peripheral	0.783053693992325
Apis	1	11	1554.1	3241.5	Peripheral	0.802698329039837
Apis	1	11	1554.1	331.7	Peripheral	0.691221311929397
Apis	1	11	1554.1	3310.8	Peripheral	0.834911058695953
Apis	1	11	1554.1	3380.1	Peripheral	0.908720936464642
Apis	1	11	1554.1	3449.4	Peripheral	0.862028782093595
Apis	1	11	1554.1	3518.7	Peripheral	0.831794230829011
Apis	1	11	1554.1	3587.9	Peripheral	0.902278079576406
Apis	1	11	1554.1	3657.2	Peripheral	0.914218262026019
Apis	1	11	1554.1	3726.5	Peripheral	0.846378393481407
Apis	1	11	1554.1	3795.8	Peripheral	0.879610233415685
Apis	1	11	1554.1	3865.1	Peripheral	0.912957865258496
Apis	1	11	1554.1	3934.3	Peripheral	0.755828923146635
Apis	1	11	1554.1	400.9	Peripheral	0.676136524348897
Apis	1	11	1554.1	4003.6	Peripheral	0.769603987021929
Apis	1	11	1554.1	4072.9	Peripheral	0.920910932054205
Apis	1	11	1554.1	4142.2	Peripheral	0.915239203102731
Apis	1	11	1554.1	4211.5	Peripheral	0.939075442489137
Apis	1	11	1554.1	4280.8	Peripheral	0.962802597981463
Apis	1	11	1554.1	4350	Peripheral	0.904795000631694
Apis	1	11	1554.1	470.2	Peripheral	0.737348316447661
Apis	1	11	1554.1	539.5	Peripheral	0.779094975287854
Apis	1	11	1554.1	54.5	Peripheral	0.74819875271936
Apis	1	11	1554.1	608.8	Peripheral	0.759572376947435
Apis	1	11	1554.1	678.1	Peripheral	0.754597818567904
Apis	1	11	1554.1	747.4	Peripheral	0.72729599612019
Apis	1	11	1554.1	816.6	Peripheral	0.768003775355787
Apis	1	11	1554.1	885.9	Peripheral	0.763800662599262
Apis	1	11	1554.1	955.2	Peripheral	0.768250706386635
Apis	1	11	1574.1	1059.1	Peripheral	0.780140002539976
Apis	1	11	1574.1	1128.4	Peripheral	0.788527287259972
Apis	1	11	1574.1	1197.7	Peripheral	0.785928924956599
Apis	1	11	1574.1	1267	Peripheral	0.795071691958104
Apis	1	11	1574.1	1336.3	Peripheral	0.791686073211175
Apis	1	11	1574.1	1405.5	Peripheral	0.814058714029781
Apis	1	11	1574.1	1474.8	Peripheral	0.80055481392759
Apis	1	11	1574.1	1544.1	Peripheral	0.798523815990861
Apis	1	11	1574.1	158.5	Peripheral	0.695913454759866
Apis	1	11	1574.1	1613.4	Peripheral	0.805162008862384
Apis	1	11	1574.1	1682.7	Peripheral	0.804111458016321
Apis	1	11	1574.1	1752	Peripheral	0.818772150724897
Apis	1	11	1574.1	1821.2	Peripheral	0.822170621391317
Apis	1	11	1574.1	1890.5	Peripheral	0.845681199841264
Apis	1	11	1574.1	19.9	Peripheral	0.747451415540703
Apis	1	11	1574.1	1959.8	Peripheral	0.827992783048334
Apis	1	11	1574.1	2029.1	Peripheral	0.784723304220031
Apis	1	11	1574.1	2098.4	Peripheral	0.818603317534302
Apis	1	11	1574.1	2167.7	Peripheral	0.831365338824597
Apis	1	11	1574.1	2236.9	Peripheral	0.848565765514922
Apis	1	11	1574.1	227.8	Peripheral	0.660633727649006
Apis	1	11	1574.1	2306.2	Peripheral	0.792452451946975
Apis	1	11	1574.1	2375.5	Peripheral	0.738351793629912
Apis	1	11	1574.1	2444.8	Peripheral	0.774069856483439
Apis	1	11	1574.1	2514.1	Peripheral	0.795451455119609
Apis	1	11	1574.1	2583.3	Peripheral	0.842949535717567
Apis	1	11	1574.1	2652.6	Peripheral	0.825587711166569
Apis	1	11	1574.1	2721.9	Peripheral	0.799186160993551
Apis	1	11	1574.1	2791.2	Peripheral	0.783744124148513
Apis	1	11	1574.1	2860.5	Peripheral	0.852535754215588
Apis	1	11	1574.1	2929.8	Peripheral	0.82693384221906
Apis	1	11	1574.1	297	Peripheral	0.671176397307918
Apis	1	11	1574.1	2999	Peripheral	0.787525051353448
Apis	1	11	1574.1	3068.3	Peripheral	0.809044702513959
Apis	1	11	1574.1	3137.6	Peripheral	0.782477826716663
Apis	1	11	1574.1	3206.9	Peripheral	0.742652509478889
Apis	1	11	1574.1	3276.2	Peripheral	0.845460366850712
Apis	1	11	1574.1	3345.4	Peripheral	0.861645288997707
Apis	1	11	1574.1	3414.7	Peripheral	0.893544052073651
Apis	1	11	1574.1	3484	Peripheral	0.865694221416965
Apis	1	11	1574.1	3553.3	Peripheral	0.765627825623276
Apis	1	11	1574.1	3622.6	Peripheral	0.89263268635483
Apis	1	11	1574.1	366.3	Peripheral	0.681016311517362
Apis	1	11	1574.1	3691.8	Peripheral	0.845472518122805
Apis	1	11	1574.1	3761.1	Peripheral	0.901164378255246
Apis	1	11	1574.1	3830.4	Peripheral	0.893674301762982
Apis	1	11	1574.1	3899.7	Peripheral	0.916747926148414
Apis	1	11	1574.1	3969	Peripheral	0.810281548923373
Apis	1	11	1574.1	4038.3	Peripheral	0.804331727369644
Apis	1	11	1574.1	4107.5	Peripheral	0.830489580043449
Apis	1	11	1574.1	4176.8	Peripheral	0.92252011272971
Apis	1	11	1574.1	4246.1	Peripheral	0.862287283373998
Apis	1	11	1574.1	4315.4	Peripheral	0.885184772670356
Apis	1	11	1574.1	435.6	Peripheral	0.719816619078613
Apis	1	11	1574.1	504.9	Peripheral	0.767112483579113
Apis	1	11	1574.1	574.2	Peripheral	0.768845930149845
Apis	1	11	1574.1	643.4	Peripheral	0.766361736685275
Apis	1	11	1574.1	712.7	Peripheral	0.763376897651465
Apis	1	11	1574.1	782	Peripheral	0.782823541776652
Apis	1	11	1574.1	851.3	Peripheral	0.775431545742378
Apis	1	11	1574.1	89.2	Peripheral	0.753505973216258
Apis	1	11	1574.1	920.6	Peripheral	0.776600298740003
Apis	1	11	1574.1	989.9	Peripheral	0.779340944805773
Apis	1	11	1594.1	1024.5	Peripheral	0.778896605374145
Apis	1	11	1594.1	1093.8	Peripheral	0.779104226713336
Apis	1	11	1594.1	1163.1	Peripheral	0.784584257691947
Apis	1	11	1594.1	123.8	Peripheral	0.716881318536989
Apis	1	11	1594.1	1232.3	Peripheral	0.798475452455547
Apis	1	11	1594.1	1301.6	Peripheral	0.794323569695324
Apis	1	11	1594.1	1370.9	Peripheral	0.79743622426502
Apis	1	11	1594.1	1440.2	Peripheral	0.822852056314605
Apis	1	11	1594.1	1509.5	Peripheral	0.795396162373524
Apis	1	11	1594.1	1578.8	Peripheral	0.811260010412534
Apis	1	11	1594.1	1648	Peripheral	0.805665538313386
Apis	1	11	1594.1	1717.3	Peripheral	0.785675085106981
Apis	1	11	1594.1	1786.6	Peripheral	0.855281241626893
Apis	1	11	1594.1	1855.9	Peripheral	0.818762931044462
Apis	1	11	1594.1	1925.2	Peripheral	0.825470455000563
Apis	1	11	1594.1	193.1	Peripheral	0.694220396569949
Apis	1	11	1594.1	1994.4	Peripheral	0.799910745292559
Apis	1	11	1594.1	2063.7	Peripheral	0.805742013669318
Apis	1	11	1594.1	2133	Peripheral	0.819034624835647
Apis	1	11	1594.1	2202.3	Peripheral	0.792230699452744
Apis	1	11	1594.1	2271.6	Peripheral	0.829651902737054
Apis	1	11	1594.1	2340.8	Peripheral	0.775715326840514
Apis	1	11	1594.1	2410.1	Peripheral	0.75826584318499
Apis	1	11	1594.1	2479.4	Peripheral	0.786718950682059
Apis	1	11	1594.1	2548.7	Peripheral	0.813572513987608
Apis	1	11	1594.1	2618	Peripheral	0.775759321972966
Apis	1	11	1594.1	262.4	Peripheral	0.667163716505891
[truncated: 611,101 more rows]
