# Supplementary material for: Two simple movement mechanisms for spatial division of labour in social insects
Source: Nat Commun. 2022 Nov 15;13:6985. doi: 10.1038/s41467-022-34706-7 (PMC9666475; doi:10.1038/s41467-022-34706-7)
Supplement: Supplementary file 5 — Source Data [file 41467_2022_34706_MOESM5_ESM.zip › source_data/Figure_5/Delta_taxis_indices.csv]

SPECIES	distance_to_FocalModule	COLONY	Delta_taxis_index
Apis	0	1	0.00653595056931
Apis	1	1	-0.000330188713956691
Apis	2	1	0.00560318098084703
Apis	3	1	0.00410133694208263
Apis	4	1	0.00408487658522643
Apis	5	1	-0.00359782072228673
Apis	6	1	-0.000524003453129105
Apis	7	1	-0.000795808770053354
Apis	8	1	0.00419768003007588
Apis	9	1	0.00324535436743366
Apis	10	1	0.00297689377773189
Apis	11	1	0.00464390037206432
Apis	12	1	-0.0076388865464414
Apis	13	1	0.00703672678583852
Apis	14	1	-0.00122239602029105
Apis	15	1	0.00489190840191903
Apis	16	1	-0.00331979833411704
Apis	17	1	0.0105797653423532
Apis	18	1	-0.00709498740153128
Apis	19	1	0.00606189877466075
Apis	20	1	-0.00851926810335695
Apis	21	1	0.0129796008779653
Apis	22	1	-0.0146785499909923
Apis	23	1	0.00349363235545115
Apis	24	1	-0.0453525702837653
Apis	0	12	0.010786430719269
Apis	1	12	0.00682658219555923
Apis	2	12	0.00504543467571749
Apis	3	12	0.00632663356307549
Apis	4	12	0.00368644316160037
Apis	5	12	0.00506051243051282
Apis	6	12	0.0080197659689698
Apis	7	12	0.00835504399988894
Apis	8	12	0.00192312180519197
Apis	9	12	0.00660593920576252
Apis	10	12	0.00109786214447979
Apis	11	12	0.0101004513903224
Apis	12	12	-0.00983656958451255
Apis	13	12	0.00242946931816795
Apis	14	12	0.00674240202313045
Apis	15	12	0.00351356068476772
Apis	16	12	-0.0147683412955212
Apis	17	12	0.0256492022373995
Apis	18	12	-0.0206005186976455
Apis	19	12	-0.0203390533847141
Apis	20	12	0.0136293334107004
Apis	21	12	0.00634799573117952
Apis	22	12	0.0493404886529852
Apis	23	12	0.0195358438862207
Apis	0	14	0.00681161812964048
Apis	1	14	0.00594319689514433
Apis	2	14	0.00728821102377439
Apis	3	14	0.0038589920934322
Apis	4	14	0.00725873472722291
Apis	5	14	0.00670653834493857
Apis	6	14	0.00497231661554842
Apis	7	14	0.00162656625462774
Apis	8	14	0.00564985652771705
Apis	9	14	-0.000321847286357393
Apis	10	14	0.00372817667860417
Apis	11	14	0.00102720268383758
Apis	12	14	0.00257579623237332
Apis	13	14	0.0254620070566258
Apis	14	14	0.0244946305623886
Apis	15	14	0.0109495275064033
Apis	16	14	0.00392807435061101
Apis	17	14	-0.0117404593007548
Apis	18	14	0.00298865986325747
Apis	19	14	0.0145091798967927
Apis	20	14	-0.00987461062166469
Apis	21	14	-0.0444036174850793
Apis	22	14	-0.011963697172191
Apis	23	14	-0.028700388131311
Apis	24	14	-0.0120621195809605
Apis	0	15	0.0104383095640856
Apis	1	15	0.00324709803893626
Apis	2	15	0.00347511478302035
Apis	3	15	0.00421958399766438
Apis	4	15	0.00289556800281522
Apis	5	15	0.00121930628180671
Apis	6	15	0.0057573813040022
Apis	7	15	0.00517532425466061
Apis	8	15	0.00327601363338608
Apis	9	15	0.00651590652147951
Apis	10	15	0.00605999853502435
Apis	11	15	0.00810843614127547
Apis	12	15	0.00812885469264504
Apis	13	15	0.00813578204719852
Apis	14	15	0.00447403915768899
Apis	15	15	0.00458670408500098
Apis	16	15	-0.00593285793125765
Apis	17	15	0.0231420300702507
Apis	18	15	0.00599518841511979
Apis	19	15	0.0151322220883638
Apis	20	15	-0.0174952381413177
Apis	21	15	-0.00350842393020528
Apis	22	15	0.000401011801565292
Apis	23	15	0.0160622344684563
Apis	24	15	-0.00403375725612097
Apis	0	17	0.0050101388360182
Apis	1	17	0.00226140457980031
Apis	2	17	0.00554564080766625
Apis	3	17	0.00135556554628635
Apis	4	17	-0.000444034951432597
Apis	5	17	0.0054647012275979
Apis	6	17	0.000148873462694114
Apis	7	17	0.00189811767148933
Apis	8	17	0.00530646186758209
Apis	9	17	0.00588546174064293
Apis	10	17	0.0119117393288094
Apis	11	17	0.0085797960196822
Apis	12	17	0.0152342176195017
Apis	13	17	0.00697830606991146
Apis	14	17	0.00680501758533705
Apis	15	17	0.0135397150376576
Apis	16	17	0.0076851713693736
Apis	17	17	0.00217802050405478
Apis	18	17	-0.00250257443226375
Apis	19	17	0.00194226251711246
Apis	20	17	0.00289376821061947
Apis	21	17	-0.00106768341511354
Apis	22	17	0.00104478331933483
Apis	23	17	0.00540172185787959
Apis	24	17	0.0135509644765488
Apis	0	18	0.00320077697828764
Apis	1	18	0.00140596032728399
Apis	2	18	-1.70174717067039e-05
Apis	3	18	-0.000665923393406234
Apis	4	18	0.00211701332650203
Apis	5	18	-1.84900164163355e-05
Apis	6	18	0.00192686066871863
Apis	7	18	-0.000795107279996892
Apis	8	18	0.000133789772283484
Apis	9	18	-0.000643655863422584
Apis	10	18	0.00166844322533398
Apis	11	18	0.00141787841406209
Apis	12	18	0.00132261916737908
Apis	13	18	-0.00133371265452694
Apis	14	18	-0.0108001520395296
Apis	15	18	-0.0134045092157395
Apis	16	18	-0.00391236454782943
Apis	17	18	0.00286051510319953
Apis	18	18	0.000447074827876375
Apis	19	18	0.00525242094231017
Apis	20	18	-0.015431387404293
Apis	21	18	-0.00145388026245662
Apis	22	18	-0.00166177315839421
Apis	23	18	-0.000108041244247868
Apis	24	18	0.00492577192221841
Apis	0	2	0.00866938751787933
Apis	1	2	0.00841249903974057
Apis	2	2	0.00937544301281717
Apis	3	2	0.00508865262795774
Apis	4	2	0.00479280268803186
Apis	5	2	0.00227887400288082
Apis	6	2	0.0046195881041346
Apis	7	2	0.00580275162094533
Apis	8	2	2.07411024750259e-05
Apis	9	2	-0.0016679691715119
Apis	10	2	0.00610263177817242
Apis	11	2	0.000876312702090063
Apis	12	2	0.00172107485594129
Apis	13	2	0.00573344508959809
Apis	14	2	0.000363640796280742
Apis	15	2	-0.00253814217797439
Apis	16	2	0.00134715015917694
Apis	17	2	-0.0014705215384744
Apis	18	2	-0.00664103030316418
Apis	19	2	0.0124498443084559
Apis	20	2	-0.0102913080445414
Apis	21	2	-0.00178439120237497
Apis	22	2	-0.00515301785289505
Apis	23	2	0.0078373685255903
Apis	24	2	0.0225161154462704
Apis	0	5	0.00835010164465214
Apis	1	5	0.00287837128615186
Apis	2	5	0.0027530012361957
Apis	3	5	0.00276132488022954
Apis	4	5	0.00302019034370915
Apis	5	5	0.00439805748013789
Apis	6	5	0.00287770305182678
Apis	7	5	0.00078756590360948
Apis	8	5	0.00160959461352442
Apis	9	5	-0.000303489810980573
Apis	10	5	0.00417593476495498
Apis	11	5	0.00072157979504017
Apis	12	5	0.00356606526025745
Apis	13	5	0.00629412405163651
Apis	14	5	0.002999783677037
Apis	15	5	0.00430456842517255
Apis	16	5	-5.21146083385991e-05
Apis	17	5	-0.00104736211583273
Apis	18	5	-0.00144479890566046
Apis	19	5	-0.00621585391461355
Apis	20	5	-0.0102126697117435
Apis	21	5	0.00409885794570524
Apis	22	5	0.00349378430052098
Apis	23	5	-0.00799635041374859
Apis	24	5	0.0048410990761889
Apis	0	6	0.0123630940887834
Apis	1	6	0.0067507814339627
Apis	2	6	0.00355983843748308
Apis	3	6	0.00232468522397102
Apis	4	6	-0.000595623081918902
Apis	5	6	0.00611624639259256
Apis	6	6	0.00370890555396495
Apis	7	6	0.00365401536385191
Apis	8	6	-0.00140360724279567
Apis	9	6	0.00595141777406225
Apis	10	6	0.0117327636816484
Apis	11	6	-0.000946103250530761
Apis	12	6	-0.00581430767058528
Apis	13	6	0.00367639180175496
Apis	14	6	0.000692617918451563
Apis	15	6	0.00543657599781609
Apis	16	6	0.0110603172779804
Apis	17	6	-0.00684581774037408
Apis	18	6	0.00691095885089734
Apis	19	6	0.0077202147286627
Apis	20	6	0.018709474791367
Apis	21	6	0.0135151609967593
Apis	22	6	0.000654622608950686
Apis	23	6	0.00799910569983072
Apis	24	6	-4.20475615350206e-05
Apis	0	9	0.0136451125040985
Apis	1	9	0.00713559387434958
Apis	2	9	0.00862444748830348
Apis	3	9	0.00834226475885332
Apis	4	9	0.00672117336802501
Apis	5	9	0.00912786445209225
Apis	6	9	0.0047263484128694
Apis	7	9	0.00636911134174924
Apis	8	9	0.000730846975374436
Apis	9	9	0.0058878325620311
Apis	10	9	0.00134955778704948
Apis	11	9	0.00185035500698283
Apis	12	9	0.00288493930159913
Apis	13	9	-0.00339763274312968
Apis	14	9	-0.00203890450802842
Apis	15	9	-0.00751005791850419
Apis	16	9	0.00115572409156994
Apis	17	9	-0.00149443094948564
Apis	18	9	0.00966113547024574
Apis	19	9	-0.00528656158353723
Apis	20	9	0.00420063415708467
Apis	21	9	-0.00311165388455572
Apis	22	9	-0.00665001091153243
Apis	23	9	-0.00880120141627312
Apis	24	9	-0.00185405844288748
Lasius	0	01	0.00764619322284561
Lasius	1	01	0.0128308455536767
Lasius	2	01	-0.00125576605334665
Lasius	3	01	0.000119001564734926
Lasius	4	01	-0.0054612857244684
Lasius	5	01	-0.0299636992463428
Lasius	6	01	0.0114363808047803
Lasius	7	01	0.064149233192754
Lasius	8	01	-0.0380191012955194
Lasius	0	02	0.0168680174480664
Lasius	1	02	0.0144101412276197
Lasius	2	02	0.00616597915051527
Lasius	3	02	-0.00866825165891898
Lasius	4	02	0.00116674541124437
Lasius	5	02	0.019033319189125
Lasius	6	02	-0.000450430607833166
Lasius	7	02	0.00869122254057088
Lasius	8	02	-0.0175488753558246
Lasius	0	04	0.0112294706684754
Lasius	1	04	0.0134464104753803
Lasius	2	04	0.00930448275520433
Lasius	3	04	0.000279889740128545
Lasius	4	04	0.0102553916782632
Lasius	5	04	0.0207792475501035
Lasius	6	04	-0.00359872845060194
Lasius	7	04	0.0500869758583978
Lasius	8	04	-0.042007079213428
Lasius	0	05	0.0135138397673977
Lasius	1	05	0.0132703892246725
Lasius	2	05	0.00526741444431317
Lasius	3	05	0.000681831526176432
Lasius	4	05	-0.00115207670457134
Lasius	5	05	-0.01549337575104
Lasius	6	05	0.00354362466279999
Lasius	7	05	-0.049025976751648
Lasius	8	05	-0.00555313999620791
Lasius	0	06	0.0140748070518286
Lasius	1	06	0.0125374025130003
Lasius	2	06	0.0140179635400547
Lasius	3	06	0.00758015519284639
Lasius	4	06	-0.0121191954354489
Lasius	5	06	-0.0113005850560898
Lasius	6	06	-0.0328287601218293
Lasius	7	06	-0.0213697391935561
Lasius	8	06	-0.0274676380725645
Lasius	0	07	0.0110116701430827
Lasius	1	07	0.0103237058953608
Lasius	2	07	0.00648817294317364
Lasius	3	07	-0.0109628593797042
Lasius	4	07	-0.00923789871411774
Lasius	5	07	-0.0175001065699446
Lasius	6	07	0.0163893088620041
Lasius	7	07	-0.0189758351716909
Lasius	8	07	-0.0044864999487847
Lasius	0	08	0.0170974289960977
Lasius	1	08	0.00962986412074006
Lasius	2	08	0.010201307665318
Lasius	3	08	0.0124523414656708
Lasius	4	08	3.7357095157435e-05
Lasius	5	08	0.0107070052039275
Lasius	6	08	0.00484643967746709
Lasius	7	08	0.0119080478817672
Lasius	8	08	0.00840660547025993
Lasius	0	09	0.0134337415536901
Lasius	1	09	0.0113818565532217
Lasius	2	09	0.0110489982717024
Lasius	3	09	0.000497345385116096
Lasius	4	09	0.000259881812198555
Lasius	5	09	-0.000490642715531908
Lasius	6	09	-0.00841304419277515
Lasius	7	09	0.000283543705232672
Lasius	8	09	-0.00901693090284649
Lasius	0	10	0.0178400652492959
Lasius	1	10	0.00713278381802539
Lasius	2	10	-0.00865966406180185
Lasius	3	10	0.00271382589112791
Lasius	4	10	-0.000632748931182484
Lasius	5	10	-0.00426102368314102
Lasius	6	10	-0.0323308702974909
Lasius	7	10	-0.00038566587233648
Lasius	8	10	-0.00668757884368893
Lasius	0	11	0.0130237352036274
Lasius	1	11	0.0151225659129184
Lasius	2	11	0.0101416987220316
Lasius	3	11	0.0139044127242963
Lasius	4	11	0.00882291976725844
Lasius	5	11	0.0157626112896357
Lasius	6	11	0.0261298586658303
Lasius	7	11	0.0110648753105073
Lasius	8	11	-0.0011709281751064
Lasius	0	12	0.0217296771879719
Lasius	1	12	0.0117761777863274
Lasius	2	12	0.00902332977324775
Lasius	3	12	-0.00602954247701569
Lasius	4	12	-0.0124033765635778
Lasius	5	12	-0.0024426422789757
Lasius	6	12	0.0145365419253166
Lasius	7	12	0.0252481926002819
Lasius	8	12	0.00577661887862919
Lasius	0	13	0.0151831668054779
Lasius	1	13	0.0157744910316493
Lasius	2	13	0.00789353860396202
Lasius	3	13	-0.00143190234987238
Lasius	4	13	-0.0189708980245047
Lasius	5	13	-0.00659563762243811
Lasius	6	13	-0.0735423194560273
Lasius	7	13	-0.0712558373311218
Lasius	8	13	0.0147023624985707
Lasius	0	14	0.0136509246085583
Lasius	1	14	0.0102715027915338
Lasius	2	14	0.00685090196602574
Lasius	3	14	0.0021029307586966
Lasius	4	14	0.0162780876348653
Lasius	5	14	0.0122953551317595
Lasius	6	14	0.0127029245818753
Lasius	7	14	0.0130007241475926
Lasius	8	14	0.0065488209317058
Lasius	0	15	0.0142948154018858
Lasius	1	15	0.0152447917080621
Lasius	2	15	0.0133502660088372
Lasius	3	15	0.00205262673301109
Lasius	4	15	0.0145655032227406
Lasius	5	15	0.00787511209272421
Lasius	6	15	-0.0236943095525957
Lasius	7	15	-0.0617832680026387
Lasius	8	15	-0.225320619840242
Lasius	0	16	0.012989014804034
Lasius	1	16	0.0129553561623629
Lasius	2	16	0.00334756748683386
Lasius	3	16	0.00103813663176004
Lasius	4	16	-0.00665185921794425
Lasius	5	16	-0.019964536759192
Lasius	6	16	-0.0124089681503089
Lasius	7	16	-0.0503051038457774
Lasius	8	16	-0.0371818468435881
Lasius	0	17	0.0126564133711058
Lasius	1	17	0.0138556536371241
Lasius	2	17	0.00666202619592
Lasius	3	17	0.00797997277864245
Lasius	4	17	0.0142685279699528
Lasius	5	17	0.0194954826769262
Lasius	6	17	0.014625149902385
Lasius	7	17	0.0220401498200872
Lasius	8	17	0.0164145014839124
Lasius	0	19	0.0124549699221318
Lasius	1	19	0.0138694459472129
Lasius	2	19	0.0105644142717785
Lasius	3	19	0.0134282163532713
Lasius	4	19	0.0117669275866357
Lasius	5	19	0.00685129842321081
Lasius	6	19	0.00745940982530663
Lasius	7	19	0.0078154715094132
Lasius	8	19	-0.00311332349848131
Lasius	0	20	0.0104114970783434
Lasius	1	20	0.00473215259578536
Lasius	2	20	0.00642389194165302
Lasius	3	20	0.00859310847703083
Lasius	4	20	-0.00490143125603823
Lasius	5	20	0.0134944743446629
Lasius	6	20	0.0155586674422262
Lasius	7	20	0.0317971977277995
Lasius	8	20	-0.00143784535989486
Lasius	0	21	0.00850586641735933
Lasius	1	21	0.00906746975233274
Lasius	2	21	0.00490611961096791
Lasius	3	21	0.00557665006574314
Lasius	4	21	0.00301389652047086
Lasius	5	21	0.0123669325779714
Lasius	6	21	0.00696621790029518
Lasius	7	21	-0.0128232254420094
Lasius	8	21	-0.0175651133356264
Lasius	0	22	0.0110970717031463
Lasius	1	22	0.0103575462951313
Lasius	2	22	0.00891395830955063
Lasius	3	22	0.00143918535065774
Lasius	4	22	-0.00317241832871933
Lasius	5	22	-0.0134284352832434
Lasius	6	22	-0.0119408960383227
Lasius	7	22	0.00973745494382873
Lasius	8	22	-0.00298368041374428
Leptothorax	0	01	0.0098221180339326
Leptothorax	1	01	0.00977449308020086
Leptothorax	2	01	0.00692884588420548
Leptothorax	3	01	0.00237549875624803
Leptothorax	4	01	0.00151032434991658
Leptothorax	5	01	0.0109373786453795
Leptothorax	6	01	0.0556539618286353
Leptothorax	0	05	0.00800480397816816
Leptothorax	1	05	-0.00406537253918572
Leptothorax	2	05	-0.00283260336165696
Leptothorax	3	05	-0.0183661635648408
Leptothorax	4	05	-0.00962399033391825
Leptothorax	5	05	-0.00511034070292657
Leptothorax	6	05	0.0192317816274778
Leptothorax	0	08	0.00619809007297717
Leptothorax	1	08	0.00206561030599457
Leptothorax	2	08	-0.00522149328451351
Leptothorax	3	08	0.0196748851252744
Leptothorax	4	08	-0.0170381886676405
Leptothorax	5	08	-0.00057451513584075
Leptothorax	6	08	0.0220629641975566
Leptothorax	0	09	0.00400328200429347
Leptothorax	1	09	-0.000192594146732286
Leptothorax	2	09	0.0066000297422317
Leptothorax	3	09	0.00485750606659319
Leptothorax	4	09	0.0077359355821002
Leptothorax	5	09	-0.00396579115228944
Leptothorax	6	09	0.0137806107596738
Leptothorax	0	11	0.00182375201383937
Leptothorax	1	11	0.00305467537648575
Leptothorax	2	11	-0.00246469890720403
Leptothorax	3	11	-0.0112173811203148
Leptothorax	4	11	-0.0275784311593261
Leptothorax	5	11	0.00153083469952812
Leptothorax	6	11	0.0505804503203213
Leptothorax	0	12	0.00651165995549161
Leptothorax	1	12	0.00526942476059849
Leptothorax	2	12	-8.07487568923119e-05
Leptothorax	3	12	0.0352269521982122
Leptothorax	4	12	0.00386982192370196
Leptothorax	5	12	0.0118153453243376
Leptothorax	6	12	0.0155831373538908
Leptothorax	0	15	0.0108243877417561
Leptothorax	1	15	0.00855182060423275
Leptothorax	2	15	0.00762156714699749
Leptothorax	3	15	0.00245175749301721
Leptothorax	4	15	-0.00308053933864722
Leptothorax	5	15	0.0194558248863145
Leptothorax	6	15	-0.0145919133274512
Leptothorax	0	17	0.0106865850707425
Leptothorax	1	17	0.00182694239313785
Leptothorax	2	17	0.00393968941722476
Leptothorax	3	17	-0.00424882313039984
Leptothorax	4	17	0.00503812229331327
Leptothorax	5	17	0.00163918171831627
Leptothorax	6	17	-0.0147507084562366
Leptothorax	0	19	0.00346529721833503
Leptothorax	1	19	-0.00515632882036364
Leptothorax	2	19	-0.0149661371945987
Leptothorax	3	19	-0.00811899992708043
Leptothorax	4	19	-0.00581735753941052
Leptothorax	0	20	0.00380347171480105
Leptothorax	1	20	0.00716238255200987
Leptothorax	2	20	0.0247534724864815
Leptothorax	3	20	0.00332552030404646
Leptothorax	4	20	-0.00643196122846807
Leptothorax	5	20	-0.0258350697168534
Leptothorax	6	20	-0.0149369763593794
Temnothorax	0	01	-0.000412245058530881
Temnothorax	1	01	-0.00357251049776972
Temnothorax	2	01	-0.0127578385305482
Temnothorax	3	01	-0.00864456494283504
Temnothorax	4	01	0.00544227377590682
Temnothorax	5	01	-0.00259362114605665
Temnothorax	6	01	-0.00107785266356698
Temnothorax	7	01	-0.00673929100574972
Temnothorax	8	01	-0.00949574227193151
Temnothorax	9	01	0.0097846502975075
Temnothorax	0	02	0.0077288414850566
Temnothorax	1	02	-0.00642577682388905
Temnothorax	2	02	0.0022585303510402
Temnothorax	3	02	0.00205533792903273
Temnothorax	4	02	-0.00818959138464273
Temnothorax	5	02	-0.00576259997330645
Temnothorax	6	02	0.00830850194814048
Temnothorax	7	02	0.00208114837543225
Temnothorax	8	02	0.00545242783275807
Temnothorax	9	02	0.023014139743923
Temnothorax	0	03	0.00305113062324682
Temnothorax	1	03	-0.000713331957821761
Temnothorax	2	03	-0.00174354196398363
Temnothorax	3	03	-0.0040573452596966
Temnothorax	4	03	-0.00762959767679381
Temnothorax	5	03	0.00222488132651327
Temnothorax	6	03	-0.00526292704969382
Temnothorax	7	03	-0.0193008674167389
Temnothorax	0	04	-0.00401730078487156
Temnothorax	1	04	-0.00749109882339022
Temnothorax	2	04	-0.0104278980875225
Temnothorax	3	04	0.0028999862143445
Temnothorax	4	04	-0.000292323292910253
Temnothorax	5	04	0.0278121542643823
Temnothorax	6	04	-0.00741465161640521
Temnothorax	7	04	0.00514287526005444
Temnothorax	8	04	0.0172430816748532
Temnothorax	9	04	-0.010628165813475
Temnothorax	0	05	-0.00372703384708172
Temnothorax	1	05	-0.00352532096671746
Temnothorax	2	05	-0.000352881744684871
Temnothorax	3	05	-0.000235143461687505
Temnothorax	4	05	0.0125663660373916
Temnothorax	5	05	0.00610527979143691
Temnothorax	6	05	-0.000497499376628847
Temnothorax	7	05	0.000563119014740476
Temnothorax	8	05	0.000168196671300388
Temnothorax	9	05	-0.0274858659272367
Temnothorax	0	07	0.00924540024093249
Temnothorax	1	07	0.00801409418826922
Temnothorax	2	07	0.00495375018937668
Temnothorax	3	07	0.00264207768850651
Temnothorax	4	07	-0.00679644358177584
Temnothorax	5	07	0.0137749714256587
Temnothorax	6	07	-0.00401119033210057
Temnothorax	7	07	0.00369389823641767
Temnothorax	8	07	0.011242948222377
Temnothorax	9	07	-0.0185938726129455
Temnothorax	0	08	0.00278854361115276
Temnothorax	1	08	-0.00148688861662208
Temnothorax	2	08	-0.00360651888162967
Temnothorax	3	08	-0.00522373382576024
Temnothorax	4	08	-0.0159536334172965
Temnothorax	5	08	0.00283462910932472
Temnothorax	6	08	0.000247216099795635
Temnothorax	7	08	0.0179366204831949
Temnothorax	8	08	0.00844646999522535
Temnothorax	9	08	0.00099043464236416
Temnothorax	0	09	0.00530592480471092
Temnothorax	1	09	0.00229641007514567
Temnothorax	2	09	-0.000693718477513807
Temnothorax	3	09	-0.00544544150916523
Temnothorax	4	09	-0.00155428075087824
Temnothorax	5	09	-0.00787287912689444
Temnothorax	6	09	-0.00521832485435266
Temnothorax	7	09	-0.0165832868689414
Temnothorax	8	09	-0.0359479991945233
Temnothorax	9	09	-0.0115346716780726
Temnothorax	0	10	0.0139417556226196
Temnothorax	1	10	0.010131334883313
Temnothorax	2	10	-0.00478077205355562
Temnothorax	3	10	-0.00261988481769866
Temnothorax	4	10	-0.00520588384882551
Temnothorax	5	10	-0.00368531327904239
Temnothorax	6	10	-0.000865225035253174
Temnothorax	7	10	-0.000601059055502132
Temnothorax	8	10	0.270901174519784
Temnothorax	0	11	0.00302452989229114
Temnothorax	1	11	-0.0160195748296765
Temnothorax	2	11	-0.00199614544224682
Temnothorax	3	11	0.00892889122951957
Temnothorax	4	11	0.00688299155182474
Temnothorax	5	11	0.0267831966530108
Temnothorax	6	11	0.00568997198472264
Temnothorax	7	11	-0.0188390376115039
Temnothorax	8	11	0.00401159241585656
Temnothorax	9	11	0.00780495418814918
