# Supplementary material for: Two simple movement mechanisms for spatial division of labour in social insects
Source: Nat Commun. 2022 Nov 15;13:6985. doi: 10.1038/s41467-022-34706-7 (PMC9666475; doi:10.1038/s41467-022-34706-7)
Supplement: Supplementary file 5 — Source Data [file 41467_2022_34706_MOESM5_ESM.zip › source_data/Figure_6/Movement_characteristics,Apis.csv]

SPECIES	COLONY	Individual_Site_similarity_bin	Activity_probability_percolonymean	Speed_whileActive_BodyLengthPerSec_percolonymean	Absolute_turn_angle_whileActive_Radians_percolonymean
Apis	1	0	0.970517965571205	0.265656885758998	1.18143424100157
Apis	1	0.1	0.950097131537243	0.283870990491284	1.13746600953895
Apis	1	0.2	0.948208184713376	0.293208488038278	1.12999147603834
Apis	1	0.3	0.948705996810207	0.280742119617225	1.1548107648
Apis	1	0.4	0.952312188498403	0.278254280448718	1.16248533440514
Apis	1	0.5	0.948282825396825	0.274683484848485	1.16414868690096
Apis	1	0.6	0.948606963434022	0.284239578947368	1.1402992
Apis	1	0.7	0.945247067307692	0.279640128824477	1.15456719806763
Apis	1	0.8	0.948264272151899	0.277032167721519	1.16754276898734
Apis	1	0.9	0.958328800623053	0.235330420560748	1.23243861370717
Apis	1	1	0.952546693679092	0.21676643273906	1.28336146103896
Apis	2	0	0.952857109144543	0.21240381120944	1.22317980797637
Apis	2	0.1	0.947136164179105	0.18989108358209	1.288181
Apis	2	0.2	0.953142255192878	0.194474041543027	1.29433547477745
Apis	2	0.3	0.949446130952381	0.193809415178571	1.28444414307004
Apis	2	0.4	0.951124678624813	0.196197365817091	1.28399909638554
Apis	2	0.5	0.948895357142857	0.195639456035768	1.2893502533532
Apis	2	0.6	0.950086002994012	0.193391576347305	1.27518353823088
Apis	2	0.7	0.946407140740741	0.190941382222222	1.28430943703704
Apis	2	0.8	0.948047872968981	0.193231467455621	1.26762051851852
Apis	2	0.9	0.940414176470588	0.1927295	1.29260355882353
Apis	2	1	0.939006021341463	0.18901375	1.27316551829268
Apis	5	0	0.931511113013699	0.289168120689655	1.18855632758621
Apis	5	0.1	0.922527495590829	0.273377615929204	1.21033445825932
Apis	5	0.2	0.932207398230088	0.277402460035524	1.22428298401421
Apis	5	0.3	0.925361446208113	0.275248194690266	1.24432152753108
Apis	5	0.4	0.923102096774194	0.281278510791367	1.20052340827338
Apis	5	0.5	0.929198618181818	0.269992958105647	1.22253735154827
Apis	5	0.6	0.917346905187835	0.269965314183124	1.21794518558559
Apis	5	0.7	0.912058970331588	0.280991661971831	1.2094176584507
Apis	5	0.8	0.909329896373057	0.27956825261324	1.20769385017422
Apis	5	0.9	0.92909296592845	0.26736870528109	1.24104589437819
Apis	5	1	0.922763918575064	0.246078422391858	1.24049195928753
Apis	6	0	0.955403365539452	0.273351647342995	1.18987405797101
Apis	6	0.1	0.976313001658375	0.255175260797342	1.27010214642263
Apis	6	0.2	0.975883349282297	0.257972631578947	1.23984610845295
Apis	6	0.3	0.967320983606557	0.233417330578512	1.29143557379768
Apis	6	0.4	0.957567146282974	0.230279767386091	1.26509613908873
Apis	6	0.5	0.968195294117647	0.227543418300654	1.29468777124183
Apis	6	0.6	0.965083430420712	0.237600686178862	1.28557362153344
Apis	6	0.7	0.958960579378069	0.238329904448105	1.27628638448845
Apis	6	0.8	0.957392837357259	0.233751865353038	1.28525766942149
Apis	6	0.9	0.967277615262321	0.234683944356121	1.28077767885533
Apis	6	1	0.9340545625	0.238366395833333	1.19562854166667
Apis	9	0	0.90957119176598	0.258599132321041	1.15315465292842
Apis	9	0.1	0.829166170678337	0.247997061538462	1.09794400550055
Apis	9	0.2	0.852456411960133	0.256996509476031	1.08821621343785
Apis	9	0.3	0.866521857623318	0.261910828248588	1.09286632389581
Apis	9	0.4	0.855436067351598	0.262262037079954	1.10977787368421
Apis	9	0.5	0.862917774599542	0.249947233178654	1.1074264744186
Apis	9	0.6	0.848235344355758	0.254749752873563	1.07510260511034
Apis	9	0.7	0.859141543700341	0.251618691343964	1.08724057208238
Apis	9	0.8	0.83079764640884	0.242369025527192	1.09803957683742
Apis	9	0.9	0.856080895361381	0.258672792207792	1.10621002922078
Apis	9	1	0.894231406320542	0.23862794469526	1.21998828248588
Apis	12	0	0.935093020030817	0.398844459876543	1.12628882534776
Apis	12	0.1	0.905813069657615	0.417127679289941	1.01618879289941
Apis	12	0.2	0.92314619238477	0.319963336673347	1.19721134268537
Apis	12	0.3	0.854083974333662	0.366762035573123	1.14087532608696
Apis	12	0.4	0.842421886792453	0.343486997014925	1.11502969154229
Apis	12	0.5	0.833821429038652	0.308926933333333	1.16750077091633
Apis	12	0.6	0.863455567864271	0.303863187939698	1.22093639979859
Apis	12	0.7	0.832272536683417	0.317715328893443	1.19306888205128
Apis	12	0.8	0.863083972194638	0.321414418163673	1.17784887312687
Apis	12	0.9	0.883908654223969	0.301902448377581	1.21382564405113
Apis	12	1	0.903564089347079	0.213481649484536	1.3260883161512
Apis	14	0	0.902552577487765	0.169014148450245	1.32032005709625
Apis	14	0.1	0.881664797297297	0.156123904545455	1.41516451851852
Apis	14	0.2	0.858929200913242	0.152250997044335	1.38638753397231
Apis	14	0.3	0.877832307830783	0.159488243478261	1.38542587040816
Apis	14	0.4	0.883629811518325	0.15425785310219	1.38922489448669
Apis	14	0.5	0.882393666983825	0.153122478534031	1.34300512808989
Apis	14	0.6	0.882934232014388	0.153404290135397	1.38069951150713
Apis	14	0.7	0.874655292704626	0.156567393708294	1.38553841855159
Apis	14	0.8	0.876297290767903	0.152062207622505	1.39882312132701
Apis	14	0.9	0.868570456397718	0.155163761206194	1.34491466992665
Apis	14	1	0.83677939048474	0.153312072972973	1.32069243140794
Apis	15	0	0.871964898125509	0.23125408319739	1.22944886530612
Apis	15	0.1	0.821715129391602	0.212462132680321	1.26319502193784
Apis	15	0.2	0.848050549957301	0.220314566992014	1.26098865578851
Apis	15	0.3	0.834972938314509	0.210479582427536	1.27027502042711
Apis	15	0.4	0.818362152293578	0.219905683495146	1.27287456945565
Apis	15	0.5	0.843785044483986	0.212239800748363	1.27645686570048
Apis	15	0.6	0.828384132879046	0.213155687664042	1.25907642176259
Apis	15	0.7	0.835065242141037	0.209997216097988	1.26197227262222
Apis	15	0.8	0.823401293617021	0.221864086267606	1.25631452508961
Apis	15	0.9	0.845998984565394	0.21540487002437	1.26159821138211
Apis	15	1	0.853206335062241	0.210896613707165	1.26624614345114
Apis	17	0	0.939153190476191	0.277537032181168	1.20342691299166
Apis	17	0.1	0.893908309178744	0.260419127582017	1.21767485103785
Apis	17	0.2	0.898355654501217	0.262397629901961	1.2181472002457
Apis	17	0.3	0.908105928659287	0.267204777915633	1.20442966955975
Apis	17	0.4	0.912542649253731	0.258014177944862	1.20879799494311
Apis	17	0.5	0.898940693928129	0.260026423366834	1.23048180530973
Apis	17	0.6	0.8950930625	0.261897322376738	1.19410075603558
Apis	17	0.7	0.881862165651644	0.266395960639606	1.18276153465347
Apis	17	0.8	0.895519198783455	0.261543878824969	1.22522487745098
Apis	17	0.9	0.886993072360617	0.257873769322235	1.22081525
Apis	17	1	0.907519368352789	0.242898974059663	1.26801543450065
Apis	18	0	0.925407627627628	0.268871777777778	1.1548239039039
Apis	18	0.1	0.91046920791075	0.259853578840285	1.16069449745158
Apis	18	0.2	0.913102184615385	0.250819635233161	1.17454674273859
Apis	18	0.3	0.906762635978836	0.259989439655172	1.15102752729258
Apis	18	0.4	0.915410820247934	0.257174608740895	1.18219529069767
Apis	18	0.5	0.906432938947368	0.257686857142857	1.16379970734341
Apis	18	0.6	0.917628742440042	0.245041835616438	1.19694620873269
Apis	18	0.7	0.92072163599182	0.24844956714876	1.18576570093652
Apis	18	0.8	0.91166808793456	0.251106309989701	1.1813833747412
Apis	18	0.9	0.895659243027888	0.238090119521912	1.20436368525896
Apis	18	1	0.900476539027982	0.217209144542773	1.26038238938053
