# Supplementary material for: Two simple movement mechanisms for spatial division of labour in social insects
Source: Nat Commun. 2022 Nov 15;13:6985. doi: 10.1038/s41467-022-34706-7 (PMC9666475; doi:10.1038/s41467-022-34706-7)
Supplement: Supplementary file 5 — Source Data [file 41467_2022_34706_MOESM5_ESM.zip › source_data/Figure_6/Movement_characteristics,Lasius.csv]

SPECIES	COLONY	Individual_Site_similarity_bin	Activity_probability_percolonymean	Speed_whileActive_BodyLengthPerSec_percolonymean	Absolute_turn_angle_whileActive_Radians_percolonymean
Lasius	1	0	0.739509642857143	0.4631525	0.958015357142857
Lasius	1	0.1	0.616331034482759	0.332646206896552	0.977458965517241
Lasius	1	0.2	0.616181379310345	0.370117586206897	0.981146896551724
Lasius	1	0.3	0.719278620689655	0.503913448275862	0.965915862068966
Lasius	1	0.4	0.679204137931035	0.444997586206897	0.975895172413793
Lasius	1	0.5	0.696711034482759	0.495195827586207	0.966436206896552
Lasius	1	0.6	0.681067024137931	0.51369	0.990615517241379
Lasius	1	0.7	0.705218620689655	0.455384482758621	0.938859310344828
Lasius	1	0.8	0.670962068965517	0.47495275862069	0.967750344827586
Lasius	1	0.9	0.611776896551724	0.430635862068966	0.977661724137931
Lasius	1	1	0.519748454545455	0.466701181818182	1.13536272727273
Lasius	2	0	0.752746701754386	0.650297543859649	0.953971403508772
Lasius	2	0.1	0.720617706896552	0.981534137931035	0.953699137931034
Lasius	2	0.2	0.696267413793103	0.744718947368421	0.961254912280702
Lasius	2	0.3	0.730887931034483	0.874978448275862	0.933061206896552
Lasius	2	0.4	0.70694	0.938921052631579	0.920226842105263
Lasius	2	0.5	0.689600344827586	0.710796724137931	0.974183275862069
Lasius	2	0.6	0.682361206896552	0.715858103448276	0.96510775862069
Lasius	2	0.7	0.666585517241379	0.696933620689655	0.969399655172414
Lasius	2	0.8	0.654462068965517	0.720349655172414	0.939597068965517
Lasius	2	0.9	0.618419655172414	0.531579827586207	0.965822068965517
Lasius	2	1	0.487565277777778	0.367821388888889	1.01662388888889
Lasius	4	0	0.843433275862069	0.536266896551724	0.914593965517241
Lasius	4	0.1	0.86643262295082	0.888769508196721	0.925715245901639
Lasius	4	0.2	0.799584426229508	0.63408606557377	0.933179508196721
Lasius	4	0.3	0.744974754098361	0.54090062295082	0.940394262295082
Lasius	4	0.4	0.73979	0.540654590163934	0.929088852459016
Lasius	4	0.5	0.774641475409836	0.57481262295082	0.925905901639344
Lasius	4	0.6	0.743069016393443	0.531156393442623	0.958356721311475
Lasius	4	0.7	0.719822459016393	0.448245852459016	0.967636721311475
Lasius	4	0.8	0.713249016393443	0.474015278688525	0.968285901639344
Lasius	4	0.9	0.651301803278688	0.393798196721311	0.991825901639344
Lasius	4	1	0.554079	0.342499833333333	1.020915
Lasius	5	0	0.777052752293578	0.404457889908257	1.02348697247706
Lasius	5	0.1	0.714858454545454	0.435239363636364	1.01630736363636
Lasius	5	0.2	0.724283873873874	0.523068144144144	1.00804
Lasius	5	0.3	0.738762522522523	0.559645225225225	1.00407486486486
Lasius	5	0.4	0.719819459459459	0.565253342342342	1.02640504504505
Lasius	5	0.5	0.67941990990991	0.429393144144144	1.02659441441441
Lasius	5	0.6	0.689759099099099	0.534322972972973	1.02776441441441
Lasius	5	0.7	0.668008738738739	0.458263963963964	1.0344581981982
Lasius	5	0.8	0.66753009009009	0.43706836036036	1.02506612612613
Lasius	5	0.9	0.603435675675676	0.288921783783784	1.05268792792793
Lasius	5	1	0.503399712121212	0.26736996969697	1.06058
Lasius	6	0	0.844745294117647	0.441340294117647	0.920053235294118
Lasius	6	0.1	0.755495196078431	0.271459215686275	0.966289901960784
Lasius	6	0.2	0.724658039215686	0.261803647058824	0.976730098039216
Lasius	6	0.3	0.748274607843137	0.265670588235294	0.973305588235294
Lasius	6	0.4	0.71689362745098	0.26804862745098	0.97439431372549
Lasius	6	0.5	0.736527450980392	0.278444607843137	0.947074607843137
Lasius	6	0.6	0.712041078431373	0.266617058823529	0.982072254901961
Lasius	6	0.7	0.735179019607843	0.272699705882353	0.966823431372549
Lasius	6	0.8	0.728345392156863	0.273057647058824	0.965260098039216
Lasius	6	0.9	0.744500098039216	0.359859411764706	0.948776176470588
Lasius	6	1	0.6175888	0.2589396	0.992034533333333
Lasius	7	0	0.829383759398496	0.367512330827068	0.955051353383459
Lasius	7	0.1	0.814919777777778	0.448882888888889	0.959244296296296
Lasius	7	0.2	0.829569111111111	0.455388148148148	0.950466
Lasius	7	0.3	0.780708592592593	0.376146592592593	0.983337037037037
Lasius	7	0.4	0.744708518518518	0.342741481481481	0.984591851851852
Lasius	7	0.5	0.728422740740741	0.352385777777778	0.979993851851852
Lasius	7	0.6	0.736744444444444	0.360536	0.977586888888889
Lasius	7	0.7	0.743026814814815	0.393082592592593	0.976000888888889
Lasius	7	0.8	0.737378444444444	0.367834296296296	0.976517925925926
Lasius	7	0.9	0.643731037037037	0.283527555555556	0.996429925925926
Lasius	7	1	0.642182604651163	0.315162976744186	0.940582790697674
Lasius	8	0	0.839086274509804	0.481289196078431	0.943208921568627
Lasius	8	0.1	0.810407058823529	0.46340637254902	0.938222156862745
Lasius	8	0.2	0.826783365384615	0.482690125	0.939244519230769
Lasius	8	0.3	0.82915	0.467851134615385	0.938817211538462
Lasius	8	0.4	0.846097087378641	0.44650572815534	0.936852621359223
Lasius	8	0.5	0.83134427184466	0.456108640776699	0.924253980582524
Lasius	8	0.6	0.774688269230769	0.46771625	0.947194519230769
Lasius	8	0.7	0.748472019230769	0.403020980769231	0.954941346153846
Lasius	8	0.8	0.726881634615385	0.405425721153846	0.947878461538462
Lasius	8	0.9	0.667297980769231	0.423772788461538	0.96194125
Lasius	8	1	0.582392325581395	0.389056511627907	0.986294651162791
Lasius	9	0	0.809829112903226	0.3996875	0.9670375
Lasius	9	0.1	0.8207628125	0.553647578125	0.954711953125
Lasius	9	0.2	0.781222109375	0.529961484375	0.9694459375
Lasius	9	0.3	0.745280546875	0.43789125	0.966009453125
Lasius	9	0.4	0.73306609375	0.41550625	0.967403984375
Lasius	9	0.5	0.692043203125	0.325704765625	0.973769765625
Lasius	9	0.6	0.65115515625	0.28305203125	0.986154140625
Lasius	9	0.7	0.653789453125	0.312003515625	0.98577265625
Lasius	9	0.8	0.67896765625	0.35269640625	0.97574875
Lasius	9	0.9	0.63948671875	0.362631015625	0.980926328125
Lasius	9	1	0.569120378947368	0.308008778947368	1.01453553191489
Lasius	10	0	0.753798	0.405739703703704	1.00597488888889
Lasius	10	0.1	0.730273188405797	0.396493985507246	1.00292876811594
Lasius	10	0.2	0.772845869565217	0.553618985507246	0.982309130434783
Lasius	10	0.3	0.770806496350365	0.615940441176471	0.972384860294118
Lasius	10	0.4	0.762029636956522	0.644078467153285	1.00332489051095
Lasius	10	0.5	0.757160234848485	0.721187151515152	1.00764159090909
Lasius	10	0.6	0.756248205882353	0.711317647058823	0.988921911764706
Lasius	10	0.7	0.752154245652174	0.733476649635036	0.965139708029197
Lasius	10	0.8	0.760904100719424	0.704709539568345	0.959948201438849
Lasius	10	0.9	0.682732086330935	0.474213741007194	0.992228345323741
Lasius	10	1	0.51192198245614	0.23002798245614	1.0397550877193
Lasius	11	0	0.872377254901961	0.56553531372549	0.973836176470588
Lasius	11	0.1	0.827517368421053	0.462247807017544	0.968894385964912
Lasius	11	0.2	0.825705083333333	0.438668675	0.9587215
Lasius	11	0.3	0.811820894308943	0.413735650406504	0.941227967479675
Lasius	11	0.4	0.803395793650794	0.463070555555556	0.948799047619048
Lasius	11	0.5	0.764935079365079	0.35371873015873	0.955816587301587
Lasius	11	0.6	0.741672380952381	0.360418412698413	0.961876349206349
Lasius	11	0.7	0.716920317460317	0.364584841269841	0.970951984126984
Lasius	11	0.8	0.671378650793651	0.327273253968254	0.978704444444444
Lasius	11	0.9	0.654932301587302	0.403132698412698	0.970288015873016
Lasius	11	1	0.513384915254237	0.199456033898305	1.00282288135593
Lasius	12	0	0.859986274509804	0.575898235294118	0.8942726
Lasius	12	0.1	0.790220714285714	0.364854285714286	0.909971071428571
Lasius	12	0.2	0.729276607142857	0.290416303571429	0.946841428571429
Lasius	12	0.3	0.707776785714286	0.324753636363636	0.946356909090909
Lasius	12	0.4	0.700956071428571	0.359764571428571	0.935795357142857
Lasius	12	0.5	0.662538571428571	0.321848464285714	0.96276375
Lasius	12	0.6	0.69508375	0.354327321428571	0.9554475
Lasius	12	0.7	0.682855892857143	0.359592607142857	0.944305714285714
Lasius	12	0.8	0.720382857142857	0.402716964285714	0.941587142857143
Lasius	12	0.9	0.626905087719298	0.328105263157895	0.986782105263158
Lasius	12	1	0.558567666666667	0.293549266666667	0.974375666666667
Lasius	13	0	0.785305866666667	0.363283733333333	1.00844826666667
Lasius	13	0.1	0.692849605263158	0.312548552631579	1.02124828947368
Lasius	13	0.2	0.738510641025641	0.37048358974359	1.01703961538462
Lasius	13	0.3	0.740960769230769	0.444931794871795	1.00445256410256
Lasius	13	0.4	0.725053636363636	0.51158225974026	0.999317142857143
Lasius	13	0.5	0.743587179487179	0.501225076923077	0.992081666666667
Lasius	13	0.6	0.760865897435897	0.521441294871795	0.999716282051282
Lasius	13	0.7	0.748863230769231	0.53415541025641	0.976974615384615
Lasius	13	0.8	0.756456666666667	0.547063846153846	0.994464743589744
Lasius	13	0.9	0.728448333333333	0.529452692307692	0.988584743589744
Lasius	13	1	0.514438837209302	0.262802558139535	1.05730534883721
Lasius	14	0	0.851594166666667	0.789116388888889	0.984576944444444
Lasius	14	0.1	0.769945277777778	0.77546	1.00789138888889
Lasius	14	0.2	0.737646666666667	0.772341111111111	1.00191972222222
Lasius	14	0.3	0.787724722222222	0.806059444444444	0.998985
Lasius	14	0.4	0.796286183333333	0.926522222222222	0.960372222222222
Lasius	14	0.5	0.823525555555556	0.913975194444444	1.01307083333333
Lasius	14	0.6	0.76983175	0.957017888888889	0.954974722222222
Lasius	14	0.7	0.788838333333333	0.932258333333333	0.990448888888889
Lasius	14	0.8	0.758838055555556	0.833786944444444	0.980196111111111
Lasius	14	0.9	0.655075833333333	0.676978611111111	1.02086722222222
Lasius	14	1	0.587431789473684	0.615908421052632	1.04826421052632
Lasius	15	0	0.828599	0.493404	1.03077525
Lasius	15	0.1	0.712396190476191	0.444446428571429	1.0382280952381
Lasius	15	0.2	0.759345	0.507611428571429	1.0448780952381
Lasius	15	0.3	0.749680476190476	0.46289119047619	1.03358976190476
Lasius	15	0.4	0.729627619047619	0.478488095238095	1.01950476190476
Lasius	15	0.5	0.728522380952381	0.470217619047619	1.01863238095238
Lasius	15	0.6	0.72811	0.486586904761905	1.04035833333333
Lasius	15	0.7	0.733894285714286	0.537855714285714	0.997717619047619
Lasius	15	0.8	0.732567619047619	0.497179761904762	1.00693357142857
Lasius	15	0.9	0.623197142857143	0.42874880952381	1.03725404761905
Lasius	15	1	0.468417470588235	0.323327117647059	1.04725294117647
Lasius	16	0	0.735223925233645	0.342195420560748	0.999878037383178
Lasius	16	0.1	0.749807297297297	0.512834864864865	0.984674864864865
Lasius	16	0.2	0.771672807017544	0.567447424778761	0.991554247787611
Lasius	16	0.3	0.810519369369369	0.632020900900901	0.998171081081081
Lasius	16	0.4	0.799219292035398	0.593158938053097	0.989804955752212
Lasius	16	0.5	0.783849380530973	0.527921699115044	0.992979911504425
Lasius	16	0.6	0.743515044247788	0.475527628318584	1.00246778761062
Lasius	16	0.7	0.710067385964912	0.450725210526316	0.991700438596491
Lasius	16	0.8	0.670883333333333	0.408856219298246	1.01429315789474
Lasius	16	0.9	0.570033684210526	0.346332543859649	1.01380061403509
Lasius	16	1	0.600348	0.3328573	0.984513793103448
Lasius	17	0	0.87594	0.521887886178862	0.960982764227642
Lasius	17	0.1	0.821964435483871	0.463483709677419	0.973488951612903
Lasius	17	0.2	0.75143435483871	0.357731129032258	1.00662266129032
Lasius	17	0.3	0.74709435483871	0.431712741935484	0.996584193548387
Lasius	17	0.4	0.766256048387097	0.468713870967742	0.972891048387097
Lasius	17	0.5	0.742095403225806	0.439845806451613	1.00084112903226
Lasius	17	0.6	0.718966290322581	0.395845161290323	1.0067385483871
Lasius	17	0.7	0.714271370967742	0.431021612903226	0.988881935483871
Lasius	17	0.8	0.723556129032258	0.446431612903226	0.989610161290323
Lasius	17	0.9	0.649656935483871	0.380069435483871	1.00903620967742
Lasius	17	1	0.544283157894737	0.376331315789474	1.00797289473684
Lasius	19	0	0.856989008264463	0.459200578512397	0.972634380165289
Lasius	19	0.1	0.757004285714286	0.343954285714286	0.970267777777778
Lasius	19	0.2	0.789316850393701	0.37797842519685	0.970851417322835
Lasius	19	0.3	0.799353125	0.380706640625	0.971195078125
Lasius	19	0.4	0.772919609375	0.3552065625	0.989571875
Lasius	19	0.5	0.77447796875	0.361507578125	0.998561640625
Lasius	19	0.6	0.75990171875	0.335572734375	0.982162890625
Lasius	19	0.7	0.739025	0.33064078125	0.98825328125
Lasius	19	0.8	0.75907953125	0.3688015625	0.983901953125
Lasius	19	0.9	0.677407890625	0.327959640625	0.994778984375
Lasius	19	1	0.523513930555556	0.184766111111111	0.999723611111111
Lasius	20	0	0.822757818181818	0.524171636363636	0.964120909090909
Lasius	20	0.1	0.880587889908257	0.742836706422018	0.944276880733945
Lasius	20	0.2	0.865733027522936	0.685579357798165	0.922395137614679
Lasius	20	0.3	0.840111559633028	0.591673825688073	0.954433888888889
Lasius	20	0.4	0.851825016513761	0.648978440366972	0.936865137614679
Lasius	20	0.5	0.886168177570093	0.709157672897196	0.864126962616822
Lasius	20	0.6	0.864262636363636	0.691067090909091	0.958569218181818
Lasius	20	0.7	0.840349909090909	0.618839363636364	0.918177090909091
Lasius	20	0.8	0.848319909090909	0.595465909090909	0.953734818181818
Lasius	20	0.9	0.730713636363636	0.437588818181818	0.984714181818182
Lasius	20	1	0.601927228915663	0.405177915662651	1.00324915662651
Lasius	21	0	0.846503974358974	0.578154102564103	0.975542564102564
Lasius	21	0.1	0.76580869047619	0.465000476190476	1.01201511904762
Lasius	21	0.2	0.75729130952381	0.489308095238095	1.00835678571429
Lasius	21	0.3	0.725743214285714	0.464397857142857	1.02647107142857
Lasius	21	0.4	0.706171428571429	0.458568928571429	1.01244357142857
Lasius	21	0.5	0.703866904761905	0.484485952380952	1.01432416666667
Lasius	21	0.6	0.697739638554217	0.500769518072289	0.999848313253012
Lasius	21	0.7	0.68676313253012	0.513997831325301	1.00282228915663
Lasius	21	0.8	0.691432619047619	0.477724285714286	1.01104083333333
Lasius	21	0.9	0.616293928571429	0.383529166666667	1.02598107142857
Lasius	21	1	0.496780807692308	0.208370038461538	1.08764846153846
Lasius	22	0	0.87596130952381	0.545737738095238	0.952802738095238
Lasius	22	0.1	0.811308588235294	0.440652835294118	0.975596588235294
Lasius	22	0.2	0.798925176470588	0.413888588235294	0.997250941176471
Lasius	22	0.3	0.752498372093023	0.387256860465116	0.996092906976744
Lasius	22	0.4	0.713697441860465	0.333452906976744	1.01528209302326
Lasius	22	0.5	0.694483139534884	0.359855697674419	1.02020162790698
Lasius	22	0.6	0.748923488372093	0.399593255813953	1.00990209302326
Lasius	22	0.7	0.68251	0.353416279069767	1.01235581395349
Lasius	22	0.8	0.634638255813954	0.317025697674419	1.01881104651163
Lasius	22	0.9	0.595069302325581	0.350572674418605	1.01240418604651
Lasius	22	1	0.522625555555556	0.372961518518518	0.981773333333333
