# Supplementary material for: Two simple movement mechanisms for spatial division of labour in social insects
Source: Nat Commun. 2022 Nov 15;13:6985. doi: 10.1038/s41467-022-34706-7 (PMC9666475; doi:10.1038/s41467-022-34706-7)
Supplement: Supplementary file 5 — Source Data [file 41467_2022_34706_MOESM5_ESM.zip › source_data/Figure_6/Movement_characteristics,Leptothorax.csv]

SPECIES	COLONY	Individual_Site_similarity_bin	Activity_probability_percolonymean	Speed_whileActive_BodyLengthPerSec_percolonymean	Absolute_turn_angle_whileActive_Radians_percolonymean
Leptothorax	1	0	0.677044166666667	0.256623083333333	0.687262083333333
Leptothorax	1	0.1	0.690528709677419	0.374148	0.657525161290323
Leptothorax	1	0.2	0.770055238095238	0.435127777777778	0.620772857142857
Leptothorax	1	0.3	0.748951904761905	0.443565428571429	0.624487936507937
Leptothorax	1	0.4	0.758818888888889	0.485270428571429	0.623566507936508
Leptothorax	1	0.5	0.716879206349206	0.41556226984127	0.633823968253968
Leptothorax	1	0.6	0.71989619047619	0.43095980952381	0.632936825396825
Leptothorax	1	0.7	0.735926349206349	0.387121746031746	0.629583015873016
Leptothorax	1	0.8	0.721909841269841	0.370400158730159	0.632358888888889
Leptothorax	1	0.9	0.572397777777778	0.275273492063492	0.671265396825397
Leptothorax	1	1	0.262339615384615	0.105510307692308	0.797646923076923
Leptothorax	5	0	0.835223452380952	0.281298452380952	0.661567857142857
Leptothorax	5	0.1	0.779523333333333	0.258577785714286	0.686598928571429
Leptothorax	5	0.2	0.690104880952381	0.201668047619048	0.716642976190476
Leptothorax	5	0.3	0.692133214285714	0.21198719047619	0.707592857142857
Leptothorax	5	0.4	0.649272738095238	0.193600714285714	0.720121071428571
Leptothorax	5	0.5	0.635670238095238	0.177450469879518	0.731731325301205
Leptothorax	5	0.6	0.625930833333333	0.181751714285714	0.732130238095238
Leptothorax	5	0.7	0.645138452380952	0.174333392857143	0.722469761904762
Leptothorax	5	0.8	0.645845714285714	0.178571047619048	0.719971785714286
Leptothorax	5	0.9	0.574097380952381	0.155339142857143	0.757240238095238
Leptothorax	5	1	0.41185625	0.116199125	0.794383
Leptothorax	8	0	0.842002884615385	0.344098461538462	0.658193461538462
Leptothorax	8	0.1	0.785245490196078	0.310592843137255	0.659507843137255
Leptothorax	8	0.2	0.774652941176471	0.274922058823529	0.689559019607843
Leptothorax	8	0.3	0.702348461538462	0.252858274509804	0.735459803921569
Leptothorax	8	0.4	0.712996269230769	0.247904960784314	0.665620666666667
Leptothorax	8	0.5	0.694801480769231	0.224866403846154	0.750647884615385
Leptothorax	8	0.6	0.580466538461539	0.149108980769231	0.767903653846154
Leptothorax	8	0.7	0.628596538461539	0.174024596153846	0.7733775
Leptothorax	8	0.8	0.684358461538462	0.218928769230769	0.716808076923077
Leptothorax	8	0.9	0.598949230769231	0.183258615384615	0.736569615384615
Leptothorax	8	1	0.499692548387097	0.153047	0.800134838709677
Leptothorax	9	0	0.7310634375	0.2969840625	0.67367703125
Leptothorax	9	0.1	0.796933181818182	0.353150757575758	0.643076515151515
Leptothorax	9	0.2	0.682958939393939	0.289594242424242	0.67311
Leptothorax	9	0.3	0.685791363636364	0.277895454545455	0.664992121212121
Leptothorax	9	0.4	0.725633484848485	0.296728939393939	0.666797575757576
Leptothorax	9	0.5	0.702056363636364	0.298959090909091	0.662000606060606
Leptothorax	9	0.6	0.677448939393939	0.283143939393939	0.656845757575758
Leptothorax	9	0.7	0.649255909090909	0.264376818181818	0.679194545454545
Leptothorax	9	0.8	0.629399696969697	0.253327878787879	0.681136060606061
Leptothorax	9	0.9	0.527834393939394	0.21118803030303	0.704820909090909
Leptothorax	9	1	0.467616666666667	0.238244444444444	0.702908333333333
Leptothorax	11	0	0.85894303030303	0.356744848484848	0.71979
Leptothorax	11	0.1	0.820507538461538	0.361330184615385	0.708912
Leptothorax	11	0.2	0.799426769230769	0.381542307692308	0.703398615384615
Leptothorax	11	0.3	0.818505757575758	0.426016560606061	0.714886060606061
Leptothorax	11	0.4	0.797916268656716	0.409819656716418	0.705894179104478
Leptothorax	11	0.5	0.82842	0.46501476119403	0.693289104477612
Leptothorax	11	0.6	0.805875820895522	0.425468393939394	0.658095401515152
Leptothorax	11	0.7	0.84931196969697	0.518873803030303	0.651676666666667
Leptothorax	11	0.8	0.842234328358209	0.433847671641791	0.66691671641791
Leptothorax	11	0.9	0.795675970149254	0.395788656716418	0.700991940298507
Leptothorax	11	1	0.575645102040816	0.218769775510204	0.789990204081633
Leptothorax	12	0	0.730056875	0.397434583333333	0.708503333333333
Leptothorax	12	0.1	0.705128869565217	0.341620043478261	0.717642391304348
Leptothorax	12	0.2	0.687545416666667	0.409155723404255	0.70136085106383
Leptothorax	12	0.3	0.736545541666667	0.373230354166667	0.717957659574468
Leptothorax	12	0.4	0.778518695652174	0.370539111111111	0.678183111111111
Leptothorax	12	0.5	0.689521739130435	0.303612152173913	0.683373086956522
Leptothorax	12	0.6	0.706630212765957	0.295369787234043	0.652282914893617
Leptothorax	12	0.7	0.668890208333333	0.3070276875	0.71680375
Leptothorax	12	0.8	0.732816041666667	0.353877446808511	0.653774893617021
Leptothorax	12	0.9	0.61471125	0.308216916666667	0.69691125
Leptothorax	12	1	0.532076925925926	0.38276737037037	0.696546153846154
Leptothorax	15	0	0.861323258426966	0.302887865168539	0.717127078651685
Leptothorax	15	0.1	0.806628510638298	0.244444042553191	0.75165585106383
Leptothorax	15	0.2	0.784929680851064	0.252121170212766	0.744658191489362
Leptothorax	15	0.3	0.763127872340426	0.248635106382979	0.744199680851064
Leptothorax	15	0.4	0.77814	0.276048829787234	0.72779914893617
Leptothorax	15	0.5	0.747626531914894	0.277874776595745	0.721437127659574
Leptothorax	15	0.6	0.723917659574468	0.231995212765957	0.752286382978723
Leptothorax	15	0.7	0.721779255319149	0.235100212765957	0.758490531914894
Leptothorax	15	0.8	0.688701808510638	0.208784042553191	0.771377553191489
Leptothorax	15	0.9	0.62976914893617	0.181866063829787	0.798523936170213
Leptothorax	15	1	0.519846666666667	0.145144	0.8152675
Leptothorax	17	0	0.74348012345679	0.266797283950617	0.669133086419753
Leptothorax	17	0.1	0.588497037037037	0.194110740740741	0.717883703703704
Leptothorax	17	0.2	0.550121358024691	0.178256296296296	0.727718148148148
Leptothorax	17	0.3	0.581377901234568	0.206177271604938	0.714727654320988
Leptothorax	17	0.4	0.59349950617284	0.195272567901235	0.73390024691358
Leptothorax	17	0.5	0.561061975308642	0.199016666666667	0.719951975308642
Leptothorax	17	0.6	0.567985802469136	0.196785061728395	0.725291481481481
Leptothorax	17	0.7	0.589871481481481	0.205684740740741	0.721343950617284
Leptothorax	17	0.8	0.571172098765432	0.212348654320988	0.723643333333333
Leptothorax	17	0.9	0.544776296296296	0.192430395061728	0.724291358024691
Leptothorax	17	1	0.436533714285714	0.152143904761905	0.75878380952381
Leptothorax	19	0	0.804316071428571	0.4304725	0.647470178571429
Leptothorax	19	0.1	0.851652631578947	0.539112631578947	0.624937894736842
Leptothorax	19	0.2	0.801804561403509	0.45252350877193	0.665182807017544
Leptothorax	19	0.3	0.895361379310345	0.553631206896552	0.618464310344828
Leptothorax	19	0.4	0.844358157894737	0.59338849122807	0.58233298245614
Leptothorax	19	0.5	0.774220172413793	0.401341896551724	0.691660172413793
Leptothorax	19	0.6	0.765724137931034	0.434855862068966	0.663282413793103
Leptothorax	19	0.7	0.802361379310345	0.505193793103448	0.594550344827586
Leptothorax	19	0.8	0.852173620689655	0.555999482758621	0.616055862068966
Leptothorax	19	0.9	0.735109896551724	0.43728	0.648016842105263
Leptothorax	19	1	0.592922625	0.326307770833333	0.680890833333333
Leptothorax	20	0	0.762197368421053	0.539506842105263	0.608971578947368
Leptothorax	20	0.1	0.816628636363636	0.634054090909091	0.614840454545455
Leptothorax	20	0.2	0.780446818181818	0.524573181818182	0.596882727272727
Leptothorax	20	0.3	0.714103181818182	0.449740454545455	0.588176818181818
Leptothorax	20	0.4	0.731998636363636	0.430159090909091	0.656295
Leptothorax	20	0.5	0.716138181818182	0.453587272727273	0.616391363636364
Leptothorax	20	0.6	0.723756363636364	0.445571363636364	0.584177727272727
Leptothorax	20	0.7	0.696108636363636	0.449610909090909	0.567950454545455
Leptothorax	20	0.8	0.663314545454545	0.419217272727273	0.625418181818182
Leptothorax	20	0.9	0.490058181818182	0.332228181818182	0.624290454545455
Leptothorax	20	1	0.401957181818182	0.255958727272727	0.649233636363636
