# Supplementary material for: Two simple movement mechanisms for spatial division of labour in social insects
Source: Nat Commun. 2022 Nov 15;13:6985. doi: 10.1038/s41467-022-34706-7 (PMC9666475; doi:10.1038/s41467-022-34706-7)
Supplement: Supplementary file 5 — Source Data [file 41467_2022_34706_MOESM5_ESM.zip › source_data/Figure_6/Movement_characteristics,Temnothorax.csv]

SPECIES	COLONY	Individual_Site_similarity_bin	Activity_probability_percolonymean	Speed_whileActive_BodyLengthPerSec_percolonymean	Absolute_turn_angle_whileActive_Radians_percolonymean
Temnothorax	1	0	0.770199485294118	0.211506345588235	0.593934705882353
Temnothorax	1	0.1	0.73533375	0.203465132352941	0.559038970588235
Temnothorax	1	0.2	0.714840147058823	0.189299544117647	0.580241029411765
Temnothorax	1	0.3	0.707825772058824	0.205981272058824	0.562584147058824
Temnothorax	1	0.4	0.691853308823529	0.195135066666667	0.570315481481481
Temnothorax	1	0.5	0.684831785294118	0.18473497037037	0.5742028
Temnothorax	1	0.6	0.679068663970588	0.178636288888889	0.570014740740741
Temnothorax	1	0.7	0.667519536764706	0.182271352941176	0.574629333333333
Temnothorax	1	0.8	0.660835264705882	0.173850764705882	0.588308455882353
Temnothorax	1	0.9	0.58727875	0.154014088235294	0.590511102941176
Temnothorax	1	1	0.451939951612903	0.136138209677419	0.61544435483871
Temnothorax	2	0	0.857096774193548	0.295796559139785	0.562319032258065
Temnothorax	2	0.1	0.888103225806452	0.395338494623656	0.521054838709677
Temnothorax	2	0.2	0.88919311827957	0.389593333333333	0.515156344086022
Temnothorax	2	0.3	0.871635161290323	0.341919935483871	0.527451290322581
Temnothorax	2	0.4	0.865592391304348	0.316452826086957	0.51362097826087
Temnothorax	2	0.5	0.869424565217391	0.326727826086956	0.521548043478261
Temnothorax	2	0.6	0.861296739130435	0.303693913043478	0.555395543478261
Temnothorax	2	0.7	0.840270430107527	0.307147849462366	0.536229892473118
Temnothorax	2	0.8	0.86292097826087	0.314967065217391	0.528490543478261
Temnothorax	2	0.9	0.794928709677419	0.261649892473118	0.568934946236559
Temnothorax	2	1	0.625728505747126	0.17773875862069	0.615868931034483
Temnothorax	3	0	0.807644029850746	0.267858731343284	0.545134552238806
Temnothorax	3	0.1	0.730140298507463	0.241716104477612	0.556096044776119
Temnothorax	3	0.2	0.739477407407407	0.226070119402985	0.560018880597015
Temnothorax	3	0.3	0.733269851851852	0.23433942962963	0.553885185185185
Temnothorax	3	0.4	0.741527259259259	0.229108651851852	0.564767985074627
Temnothorax	3	0.5	0.722324940740741	0.242145597014925	0.557623559701493
Temnothorax	3	0.6	0.725696740740741	0.239921207407407	0.549581185185185
Temnothorax	3	0.7	0.714703259259259	0.233943014814815	0.564465555555556
Temnothorax	3	0.8	0.741487192592593	0.236086740740741	0.561651268656716
Temnothorax	3	0.9	0.670615703703704	0.197318481481481	0.573073851851852
Temnothorax	3	1	0.622880813953488	0.189312011627907	0.565978953488372
Temnothorax	4	0	0.814182467532467	0.321614675324675	0.535205454545455
Temnothorax	4	0.1	0.791745128205128	0.29951441025641	0.536669743589744
Temnothorax	4	0.2	0.764653076923077	0.271476282051282	0.550857179487179
Temnothorax	4	0.3	0.769591923076923	0.296872435897436	0.541785256410256
Temnothorax	4	0.4	0.787350769230769	0.290780641025641	0.553821538461538
Temnothorax	4	0.5	0.806405512820513	0.299072564102564	0.539344358974359
Temnothorax	4	0.6	0.806001025641026	0.298538782051282	0.534825641025641
Temnothorax	4	0.7	0.803779615384615	0.348494487179487	0.544787692307692
Temnothorax	4	0.8	0.779917948717949	0.337336538461538	0.544144743589744
Temnothorax	4	0.9	0.682416923076923	0.239653717948718	0.557895128205128
Temnothorax	4	1	0.641555945945946	0.270459540540541	0.540508648648649
Temnothorax	5	0	0.88191026984127	0.269881587301587	0.592832063492064
Temnothorax	5	0.1	0.832124920634921	0.243484698412698	0.607475238095238
Temnothorax	5	0.2	0.817650634920635	0.220650592	0.61239712
Temnothorax	5	0.3	0.808759365079365	0.220702277777778	0.594918
Temnothorax	5	0.4	0.814454682539683	0.23718773015873	0.60977512
Temnothorax	5	0.5	0.808896984126984	0.216015568	0.612668752
Temnothorax	5	0.6	0.814759682539683	0.203672824	0.624476612903226
Temnothorax	5	0.7	0.843946984126984	0.248712079365079	0.611300317460317
Temnothorax	5	0.8	0.81312753968254	0.205279992063492	0.609215595238095
Temnothorax	5	0.9	0.794211031746032	0.206425555555556	0.639263015873016
Temnothorax	5	1	0.70352012962963	0.266591296296296	0.638194074074074
Temnothorax	7	0	0.8153784	0.2289836	0.568317733333333
Temnothorax	7	0.1	0.757258421052632	0.252013460526316	0.571333421052632
Temnothorax	7	0.2	0.741134736842105	0.236573855263158	0.562267368421053
Temnothorax	7	0.3	0.732429473684211	0.210314222666667	0.567552162162162
Temnothorax	7	0.4	0.768795394736842	0.23481792	0.57507092
Temnothorax	7	0.5	0.740045657894737	0.243213813333333	0.57227602739726
Temnothorax	7	0.6	0.732024078947368	0.219808460526316	0.579107866666667
Temnothorax	7	0.7	0.719366578947368	0.229297493333333	0.568481756756757
Temnothorax	7	0.8	0.708278815789474	0.20209992	0.5711708
Temnothorax	7	0.9	0.704887105263158	0.190886855263158	0.575302105263158
Temnothorax	7	1	0.50165224027027	0.0856938055555556	0.654594722222222
Temnothorax	8	0	0.872958376963351	0.194604104712042	0.627740732984293
Temnothorax	8	0.1	0.833385392670157	0.17706345026178	0.638488795811518
Temnothorax	8	0.2	0.845703089005236	0.173664298429319	0.64450219895288
Temnothorax	8	0.3	0.834842827225131	0.184400193717277	0.638064554973822
Temnothorax	8	0.4	0.828015916230367	0.182258643979058	0.646818062827225
Temnothorax	8	0.5	0.825584764397906	0.187835240837696	0.640708429319372
Temnothorax	8	0.6	0.830256335078534	0.188790853403141	0.638936910994764
Temnothorax	8	0.7	0.823352513089005	0.19760742408377	0.64070745026178
Temnothorax	8	0.8	0.817897172774869	0.171478219895288	0.653869685863874
Temnothorax	8	0.9	0.796337434554974	0.162587246073298	0.652286544502618
Temnothorax	8	1	0.707602387096774	0.138586827868852	0.669929606557377
Temnothorax	9	0	0.89537630952381	0.218440952380952	0.578919047619048
Temnothorax	9	0.1	0.846959058823529	0.199060823529412	0.570478352941176
Temnothorax	9	0.2	0.853790705882353	0.201545411764706	0.571838941176471
Temnothorax	9	0.3	0.832174352941176	0.196864352941176	0.579059058823529
Temnothorax	9	0.4	0.846967882352941	0.205714823529412	0.571210941176471
Temnothorax	9	0.5	0.814964588235294	0.189893882352941	0.578988117647059
Temnothorax	9	0.6	0.821536117647059	0.177943529411765	0.598465764705882
Temnothorax	9	0.7	0.826172941176471	0.178736941176471	0.587538470588235
Temnothorax	9	0.8	0.815831647058823	0.175203741176471	0.594996823529412
Temnothorax	9	0.9	0.794359529411765	0.16289	0.603359529411765
Temnothorax	9	1	0.712085084745763	0.132756983050847	0.656138644067797
Temnothorax	10	0	0.860902014925373	0.261133656716418	0.662401791044776
Temnothorax	10	0.1	0.834610223880597	0.240550149253731	0.678209925373134
Temnothorax	10	0.2	0.806389029850746	0.21575947761194	0.701374925373134
Temnothorax	10	0.3	0.796077313432836	0.208078805970149	0.698105970149254
Temnothorax	10	0.4	0.782915447761194	0.207675149253731	0.684938432835821
Temnothorax	10	0.5	0.798556466165414	0.212095413533835	0.708482857142857
Temnothorax	10	0.6	0.790425597014925	0.211733582089552	0.705215223880597
Temnothorax	10	0.7	0.800982164179105	0.204296641791045	0.703907611940298
Temnothorax	10	0.8	0.792341865671642	0.207131641791045	0.705933432835821
Temnothorax	10	0.9	0.779191567164179	0.221077313432836	0.680944552238806
Temnothorax	10	1	0.615755	0.154910208333333	0.776386041666667
Temnothorax	11	0	0.829161590909091	0.199514931818182	0.540079431818182
Temnothorax	11	0.1	0.837336477272727	0.182791590909091	0.533811022727273
Temnothorax	11	0.2	0.834738068181818	0.181516886363636	0.552485454545455
Temnothorax	11	0.3	0.842217727272727	0.196224147727273	0.533098863636364
Temnothorax	11	0.4	0.839752159090909	0.190447090909091	0.550705
Temnothorax	11	0.5	0.821491931818182	0.179766977272727	0.551437613636364
Temnothorax	11	0.6	0.811197386363636	0.173639806818182	0.551910227272727
Temnothorax	11	0.7	0.797986136363636	0.179542636363636	0.558435340909091
Temnothorax	11	0.8	0.769186363636364	0.176399272727273	0.543039318181818
Temnothorax	11	0.9	0.714084545454545	0.163447954545455	0.547413977272727
Temnothorax	11	1	0.594197105263158	0.126622868421053	0.526352631578947
