# Supplementary material for: Two simple movement mechanisms for spatial division of labour in social insects
Source: Nat Commun. 2022 Nov 15;13:6985. doi: 10.1038/s41467-022-34706-7 (PMC9666475; doi:10.1038/s41467-022-34706-7)
Supplement: Supplementary file 5 — Source Data [file 41467_2022_34706_MOESM5_ESM.zip › source_data/Figure_7/Brood_pile_border.csv]

SPECIES	COLONY	x	y
Leptothorax	05	1154	2675.85354153934
Leptothorax	05	1154	2675.85354153934
Leptothorax	05	1171.16794291128	2646
Leptothorax	05	1206	2604.94043688623
Leptothorax	05	1216.33315662318	2594
Leptothorax	05	1258	2553.48509619786
Leptothorax	05	1271.44990855474	2542
Leptothorax	05	1310	2507.09470643225
Leptothorax	05	1332.99324524362	2490
Leptothorax	05	1362	2466.0533256499
Leptothorax	05	1397.84535438351	2438
Leptothorax	05	1414	2423.81943089984
Leptothorax	05	1462.48120649403	2386
Leptothorax	05	1466	2382.55774307389
Leptothorax	05	1518	2338.20754569299
Leptothorax	05	1524.46396260914	2334
Leptothorax	05	1560.50975965403	2282
Leptothorax	05	1570	2243.39292431042
Leptothorax	05	1573.32499061213	2230
Leptothorax	05	1570	2217.35623074256
Leptothorax	05	1562.01389102369	2178
Leptothorax	05	1543.37385396191	2126
Leptothorax	05	1523.24302731314	2074
Leptothorax	05	1518	2063.97356965571
Leptothorax	05	1493.61840589773	2022
Leptothorax	05	1466	1981.87762195055
Leptothorax	05	1457.85215606823	1970
Leptothorax	05	1414	1918.30762151942
Leptothorax	05	1413.72161537207	1918
Leptothorax	05	1363.83001837404	1866
Leptothorax	05	1362	1864.27113798249
Leptothorax	05	1315.16988173145	1814
Leptothorax	05	1310	1807.60602831178
Leptothorax	05	1273.61062067591	1762
Leptothorax	05	1258	1727.07017965768
Leptothorax	05	1249.25943329561	1710
Leptothorax	05	1232.54570828087	1658
Leptothorax	05	1227.48014944761	1606
Leptothorax	05	1232.1321332871	1554
Leptothorax	05	1248.58772151581	1502
Leptothorax	05	1258	1483.16286918348
Leptothorax	05	1273.60305630039	1450
Leptothorax	05	1310	1406.7497333565
Leptothorax	05	1319.91856501225	1398
Leptothorax	05	1362	1367.23902875364
Leptothorax	05	1414	1350.69375695917
Leptothorax	05	1449.9285632325	1346
Leptothorax	05	1466	1343.14489928059
Leptothorax	05	1489.60871263795	1346
Leptothorax	05	1518	1348.28330699025
Leptothorax	05	1570	1359.95349722947
Leptothorax	05	1622	1387.86951951264
Leptothorax	05	1635.01134680602	1398
Leptothorax	05	1674	1428.16353972418
Leptothorax	05	1696.55121926847	1450
Leptothorax	05	1726	1484.75402081217
Leptothorax	05	1740.64403992958	1502
Leptothorax	05	1775.29440666056	1554
Leptothorax	05	1778	1558.34874861031
Leptothorax	05	1813.5409821844	1606
Leptothorax	05	1830	1635.08538169461
Leptothorax	05	1846.05088267405	1658
Leptothorax	05	1877.17963271491	1710
Leptothorax	05	1882	1718.16168035446
Leptothorax	05	1913.21096057161	1762
Leptothorax	05	1934	1806.23024022742
Leptothorax	05	1938.29124880379	1814
Leptothorax	05	1958.98829714704	1866
Leptothorax	05	1969.19816864624	1918
Leptothorax	05	1967.25514391732	1970
Leptothorax	05	1955.6264770824	2022
Leptothorax	05	1937.0459397709	2074
Leptothorax	05	1934	2081.2790181328
Leptothorax	05	1913.46311366584	2126
Leptothorax	05	1884.71042064978	2178
Leptothorax	05	1882	2184.21786430158
Leptothorax	05	1857.56444258757	2230
Leptothorax	05	1838.97026868925	2282
Leptothorax	05	1847.0674949532	2334
Leptothorax	05	1870.77178598504	2386
Leptothorax	05	1882	2399.79860835791
Leptothorax	05	1911.16775484406	2438
Leptothorax	05	1934	2465.95944160793
Leptothorax	05	1950.76016663473	2490
Leptothorax	05	1981.58991404395	2542
Leptothorax	05	1986	2549.74092250212
Leptothorax	05	2013.61980279773	2594
Leptothorax	05	2033.00029351368	2646
Leptothorax	05	2038	2663.93062092331
Leptothorax	05	2050.30989981145	2698
Leptothorax	05	2059.33870146485	2750
Leptothorax	05	2064.9568903297	2802
Leptothorax	05	2062.60829020702	2854
Leptothorax	05	2056.71095486495	2906
Leptothorax	05	2048.79813068318	2958
Leptothorax	05	2039.87193428338	3010
Leptothorax	05	2038	3017.84175064739
Leptothorax	05	2027.93924383784	3062
Leptothorax	05	2019.38827245552	3114
Leptothorax	05	2000.89592353631	3166
Leptothorax	05	1986	3206.2672200057
Leptothorax	05	1981.95575245958	3218
Leptothorax	05	1983.23065426239	3270
Leptothorax	05	1986	3274.51997740935
Leptothorax	05	2030.70398578972	3322
Leptothorax	05	2038	3327.1532678024
Leptothorax	05	2089.06505481194	3374
Leptothorax	05	2090	3375.21245209705
Leptothorax	05	2109.40950877262	3426
Leptothorax	05	2111.66670794877	3478
Leptothorax	05	2105.54785865931	3530
Leptothorax	05	2090	3560.13011211334
Leptothorax	05	2079.9825950226	3582
Leptothorax	05	2049.64477663063	3634
Leptothorax	05	2038	3646.86958175924
Leptothorax	05	1997.72931916017	3686
Leptothorax	05	1986	3694.69966518688
Leptothorax	05	1934	3724.6949468943
Leptothorax	05	1882	3735.09975254256
Leptothorax	05	1830	3733.65156405636
Leptothorax	05	1778	3719.17690804718
Leptothorax	05	1726	3690.47417718966
Leptothorax	05	1718.52587044338	3686
Leptothorax	05	1674	3653.35626206567
Leptothorax	05	1652.67104965343	3634
Leptothorax	05	1622	3608.18360668912
Leptothorax	05	1594.80910493387	3582
Leptothorax	05	1570	3558.78872861045
Leptothorax	05	1543.1414839658	3530
Leptothorax	05	1518	3502.18758549796
Leptothorax	05	1499.78385771406	3478
Leptothorax	05	1466	3427.94079203607
Leptothorax	05	1464.87635022412	3426
Leptothorax	05	1436.18922969173	3374
Leptothorax	05	1414	3323.33951548734
Leptothorax	05	1413.37516673716	3322
Leptothorax	05	1391.7345712501	3270
Leptothorax	05	1371.35901924105	3218
Leptothorax	05	1362	3192.8524364294
Leptothorax	05	1349.71456697407	3166
Leptothorax	05	1321.94024707053	3114
Leptothorax	05	1310	3093.5606970844
Leptothorax	05	1286.48880150347	3062
Leptothorax	05	1258	3030.47583098185
Leptothorax	05	1239.15011693088	3010
Leptothorax	05	1206	2972.92783947903
Leptothorax	05	1192.91154604633	2958
Leptothorax	05	1156.45716336679	2906
Leptothorax	05	1154	2901.50636655097
Leptothorax	05	1128.75178088252	2854
Leptothorax	05	1119.81185780235	2802
Leptothorax	05	1122.61190596262	2750
Leptothorax	05	1141.22681934996	2698
Leptothorax	05	1154	2675.85354153934
