# Supplementary material for: Two simple movement mechanisms for spatial division of labour in social insects
Source: Nat Commun. 2022 Nov 15;13:6985. doi: 10.1038/s41467-022-34706-7 (PMC9666475; doi:10.1038/s41467-022-34706-7)
Supplement: Supplementary file 5 — Source Data [file 41467_2022_34706_MOESM5_ESM.zip › source_data/Figure_7/Relative_activity.csv]

SPECIES	COLONY	site_ID	x	y	Nurse_Relative_activity	Intermediate_Relative_activity	Peripheral_Relative_activity	Forager_Relative_activity
Leptothorax	05	108.1_1428.3	108.1	1428.3	0.51396972583191	0.52325671189922	-0.308265864236598	-0.0761699880315917
Leptothorax	05	1660.6_142.3	1660.6	142.3	0.223874176518965	0.259694044761999	-0.0776196079111754	-0.248559309630559
Leptothorax	05	1728.1_142.3	1728.1	142.3	0.302829076984834	0.339168566223014	0.044982993768154	-0.427495432430078
Leptothorax	05	1795.6_142.3	1795.6	142.3	0.390710209697671	0.390710209697671	0.184128048860574	-0.537955615661155
Leptothorax	05	108.1_726.9	108.1	726.9	0.516414444607029	0.293234832406345	0.0266545689216284	-0.368647591453145
Leptothorax	05	74.3_3123.6	74.3	3123.6	0.513761635749488	0.54243160052956	-0.149962774935809	-0.125640474030262
Leptothorax	05	2909.3_3825.1	2909.3	3825.1	0.0623412132555616	-0.0227752219789533	-0.00229438337721776	0.0604520855811506
Leptothorax	05	2706.8_4409.6	2706.8	4409.6	0	0	0	0
Leptothorax	05	513.1_4468.1	513.1	4468.1	0.169063192330793	0.169063192330793	-0.133907288062603	0.169063192330793
Leptothorax	05	580.6_4468.1	580.6	4468.1	0.179849443182723	0.179849443182723	-0.145215784676499	0.179849443182723
Leptothorax	05	648.1_4468.1	648.1	4468.1	0.219590725540967	0.219590725540967	-0.197150239792999	0.219590725540967
Leptothorax	05	2605.6_142.3	2605.6	142.3	0.246368587433639	0.29642829339425	-0.375434793687809	-0.0917869561223227
Leptothorax	05	2673.1_142.3	2673.1	142.3	0.298130362064335	0.368438897952542	-0.468481659823653	-0.144119545460702
Leptothorax	05	1593.1_142.3	1593.1	142.3	0.196675491971511	0.242062143964937	-0.0783443956143027	-0.235638846823126
Leptothorax	05	2943.1_610	2943.1	610	0.218788026730037	-0.0537201932710508	-0.106029786100751	0.135539659707002
Leptothorax	05	2943.1_3299	2943.1	3299	0.171358112674069	0.0656311548361915	-0.117679724258609	0.0663103940521691
Leptothorax	05	2943.1_1428.3	2943.1	1428.3	0.0666207084028028	0.0644716532930349	-0.0941896371962876	0.0768700481570801
Leptothorax	05	2943.1_2831.3	2943.1	2831.3	0.227305065082585	-0.253787013715037	0.17150623188761	0.072634181446195
Leptothorax	05	74.3_3942	74.3	3942	0.140307312329681	0.116254630216021	-0.168860691532453	0.193757717026702
Leptothorax	05	74.3_4058.9	74.3	4058.9	0.0700169023261311	0.0433507152003471	-0.0800417538093797	0.0980236632565835
Leptothorax	05	74.3_4175.8	74.3	4175.8	0.0451364058791826	0.095764204437644	-0.118522224662394	0.0541636870550192
Leptothorax	05	175.6_4468.1	175.6	4468.1	0.192270262089117	-0.00674352997282642	-0.217076448700606	0.254427835048694
Leptothorax	05	2943.1_1311.5	2943.1	1311.5	0	0	0	0
Leptothorax	05	2943.1_1662.2	2943.1	1662.2	0.258512865672958	-0.119465276566446	0.0185370102250803	0.102249014377034
Leptothorax	05	2943.1_2948.2	2943.1	2948.2	0.160696076898504	-0.191838162987886	0.063498666958115	-0.0045032922553752
Leptothorax	05	108.1_3532.8	108.1	3532.8	0.424421878528747	0.388161609167404	-0.321274710671364	0.357025715106701
Leptothorax	05	74.3_4292.7	74.3	4292.7	0.178500782886658	0.15032794465541	-0.241885096902756	0.207125624747603
Leptothorax	05	445.6_4468.1	445.6	4468.1	0.152998090345916	0.152998090345916	-0.12274997897356	0.152998090345916
Leptothorax	05	141.8_434.6	141.8	434.6	0.364556133048509	0.425315488556594	-0.293905168377443	0.212557604069444
Leptothorax	05	2943.1_2714.4	2943.1	2714.4	0.206533487750957	-0.254429672537597	0.108388465772601	0.206711235822369
Leptothorax	05	2909.3_434.6	2909.3	434.6	0.274256897787121	0.407754134814296	-0.256663508867746	0.0921043293072603
Leptothorax	05	2943.1_2480.6	2943.1	2480.6	-0.0264295540433449	-0.0484483912180305	0.0969933850649189	0.130007103840363
Leptothorax	05	2943.1_3065.2	2943.1	3065.2	0.174014258170911	0.0179057563136563	-0.111626275046229	-0.045426114382786
Leptothorax	05	2943.1_1545.3	2943.1	1545.3	0.241950754827509	0.0347614997790654	-0.116763393871686	0.174530798855309
Leptothorax	05	1255.6_4468.1	1255.6	4468.1	-0.14398491353934	0.167208622810043	0.0928936793389129	0.0760039194591106
Leptothorax	05	108.1_1311.5	108.1	1311.5	0.462515574467195	0.462515574467195	-0.327504831797401	0.0955575957574175
Leptothorax	05	2943.1_2363.7	2943.1	2363.7	-0.205129689683359	0.00774299205433405	0.192717013162355	0.0488281679412029
Leptothorax	05	2909.3_3942	2909.3	3942	0	0	0	0
Leptothorax	05	2909.3_551.5	2909.3	551.5	0.213891496033006	0.08312413509911	-0.229300171347363	0.154143244286134
Leptothorax	05	2740.6_142.3	2740.6	142.3	0.393116334695608	0.560742294591342	-0.561339451541647	-0.213234365423267
Leptothorax	05	2943.1_1194.5	2943.1	1194.5	0.0205754875927379	0.0342924793212299	-0.0257273573380692	0.0192895196181918
Leptothorax	05	2301.8_4409.6	2301.8	4409.6	0.0313474366027097	0.0453997357694416	-0.0371519955763691	0.0337587778798412
Leptothorax	05	141.8_551.5	141.8	551.5	0.405004980427512	0.405004980427512	-0.172613523537458	-0.0146205671783685
Leptothorax	05	108.1_3415.9	108.1	3415.9	0.341129503360784	0.213418662119241	-0.204704183304313	0.259216473381665
Leptothorax	05	108.1_3649.7	108.1	3649.7	0.417551320068324	0.362512098937627	-0.369810102862894	0.351622164268063
Leptothorax	05	2909.3_3708.2	2909.3	3708.2	0.154552115443294	-0.050557000217689	-0.133475535862976	0.114810142900733
Leptothorax	05	2639.3_4409.6	2639.3	4409.6	0.0287875374141508	0.0352879490883139	-0.0350060180307134	0.0341852006793041
Leptothorax	05	2943.1_2129.8	2943.1	2129.8	0.0731313448824251	0.263368138946185	-0.0183917014649482	0.0722004439817572
Leptothorax	05	2909.3_785.3	2909.3	785.3	0.321866558786835	-0.00084530654413388	-0.128738151083119	-0.0583342150641267
Leptothorax	05	2909.3_200.8	2909.3	200.8	0.367149463739688	0.56395719211312	-0.467672596918753	-0.0141852166787829
Leptothorax	05	74.3_2772.8	74.3	2772.8	0.332832398420032	0.626931263366922	-0.597203284737474	-0.253471422009899
Leptothorax	05	74.3_2188.3	74.3	2188.3	0.662864140115514	0.476854570332321	0.617020379038765	-0.680316705671058
Leptothorax	05	1896.8_4409.6	1896.8	4409.6	0.0724097018033418	-0.0257836592023345	-0.0521592299414718	0.0563186569581547
Leptothorax	05	2234.3_3591.2	2234.3	3591.2	-0.135141009828394	-0.119397344249784	0.63471982303265	0.552171230518866
Leptothorax	05	2943.1_1779.1	2943.1	1779.1	0.355453684511444	-0.0341199803525452	-0.0468632868577982	0.01668365445425
Leptothorax	05	2369.3_4409.6	2369.3	4409.6	0	0	0	0
Leptothorax	05	108.1_3883.5	108.1	3883.5	0.262828133774893	0.248229635742448	-0.305348625519849	0.336748546399082
Leptothorax	05	2436.8_4409.6	2436.8	4409.6	0	0	0	0
Leptothorax	05	2571.8_4409.6	2571.8	4409.6	0.0347278229123089	0.0502954676661025	-0.0466746907076179	0.0383833832188677
Leptothorax	05	108.1_4000.4	108.1	4000.4	0.146914067073753	0.12609707750028	-0.174375573539976	0.217432819269154
Leptothorax	05	108.1_4117.4	108.1	4117.4	0.0711714298361007	0.0932646646301755	-0.128263915715498	0.096793144577097
Leptothorax	05	74.3_2655.9	74.3	2655.9	0.459122803340236	0.607114608101827	-0.469105631274698	-0.405272551014911
Leptothorax	05	2909.3_668.4	2909.3	668.4	0.241039145190413	-0.262422150766618	0.136115992056099	-0.0942135523385705
Leptothorax	05	2504.3_4409.6	2504.3	4409.6	0.0243094760386162	0.0321743065216979	-0.0350060180307134	0.0260458671842317
Leptothorax	05	243.1_4468.1	243.1	4468.1	0.193871603628649	-0.0528595192906895	-0.180978947883094	0.240400788499525
Leptothorax	05	2943.1_2246.8	2943.1	2246.8	-0.0338063633165112	0.155808668636743	0.180089878459958	-0.0806777045639336
Leptothorax	05	681.8_200.8	681.8	200.8	0.490840718659713	0.460343646719705	-0.434984322406732	0.217638782678321
Leptothorax	05	1694.3_4409.6	1694.3	4409.6	0.105792724001737	0.105792724001737	-0.134895074586088	0.0653845910812017
Leptothorax	05	141.8_1253	141.8	1253	0.434226950586921	0.434226950586921	-0.336663491694032	0.115247749212192
Leptothorax	05	2031.8_4409.6	2031.8	4409.6	0.0929645846304055	0.0900594413607054	-0.0907943657078086	0.0686167172272041
Leptothorax	05	1424.3_200.8	1424.3	200.8	0.190969538460089	0.220349467453949	-0.165970696776218	0.0075871063300005
Leptothorax	05	2166.8_4409.6	2166.8	4409.6	0.151119490032204	0.193432947241222	-0.151568155690247	0.123995479000783
Leptothorax	05	108.1_4234.3	108.1	4234.3	0.156984060675534	0.150027638331489	-0.242564476955242	0.19157174240304
Leptothorax	05	2909.3_1369.9	2909.3	1369.9	0.0680983956950323	0.0856094117308978	-0.0377798622842265	0.0164868395524608
Leptothorax	05	2099.3_4409.6	2099.3	4409.6	0.152901289213316	0.195713650193044	-0.154957701803509	0.116496220353003
Leptothorax	05	546.8_200.8	546.8	200.8	0.43553821405724	0.418880921848727	-0.524735709992696	0.386586886329334
Leptothorax	05	141.8_317.7	141.8	317.7	0.22727759201676	0.364421376107581	-0.297284919130603	0.260300982933986
Leptothorax	05	2875.6_4351.2	2875.6	4351.2	0	0	0	0
Leptothorax	05	2909.3_1019.1	2909.3	1019.1	0.280443673117412	0.364576775052636	-0.339243161060626	0.00248487178671143
Leptothorax	05	2943.1_2597.5	2943.1	2597.5	0.116132224558189	-0.144959761837968	0.144361632089766	0.167625091626994
Leptothorax	05	1559.3_4409.6	1559.3	4409.6	0.0822419050383933	0.0822419050383933	-0.106762288871457	0.0723312343650572
Leptothorax	05	141.8_902.2	141.8	902.2	0.479209967702231	0.428696796494548	-0.093559422370165	-0.396576881152799
Leptothorax	05	2234.3_4409.6	2234.3	4409.6	0.0630299171416659	0.085540601835118	-0.0710473795634843	0.0584179719849587
Leptothorax	05	2774.3_4409.6	2774.3	4409.6	0	0	0	0
Leptothorax	05	2943.1_2012.9	2943.1	2012.9	-0.00340343913006819	-0.0362060554614391	-0.106390206431833	0.322430509742312
Leptothorax	05	141.8_1136.1	141.8	1136.1	0.433655061244511	0.433655061244511	-0.247378008515206	-0.0597058206852286
Leptothorax	05	2875.6_376.1	2875.6	376.1	0.404605382486685	0.261020855506053	-0.331223191531846	0.109091485113216
Leptothorax	05	141.8_1019.1	141.8	1019.1	0.517209115831896	0.493896625194277	-0.128640996324745	-0.300094948458397
Leptothorax	05	2909.3_3474.3	2909.3	3474.3	0.142655802647169	0.0621479478139796	0.0499975985783294	-0.0149391980589136
Leptothorax	05	74.3_2539	74.3	2539	0.648238967101926	0.427193943482225	0.0913557890358908	-0.391624617737669
Leptothorax	05	1289.3_200.8	1289.3	200.8	0.182848297680732	0.195908890372213	-0.1909646079762	0.0836745456260866
Leptothorax	05	141.8_668.4	141.8	668.4	0.427016754326645	0.277173098677318	0.0657815394241501	-0.306656880863141
Leptothorax	05	1964.3_4409.6	1964.3	4409.6	0.0934582704895988	0.00730854522252381	-0.0738436472186924	0.0712063013254086
Leptothorax	05	2909.3_1486.8	2909.3	1486.8	0.123116765790254	0.103962901794747	-0.179022162011191	0.16935534992844
Leptothorax	05	108.1_3299	108.1	3299	0.407296659622526	0.29497440887852	-0.043195660619139	-0.0748805341640799
Leptothorax	05	2875.6_4117.4	2875.6	4117.4	0.163754920607948	0.182469768677428	-0.220840263964598	0.163754920607948
Leptothorax	05	1626.8_4409.6	1626.8	4409.6	0.11043397070186	0.11043397070186	-0.144791225829071	0.103000967696858
Leptothorax	05	2909.3_3006.7	2909.3	3006.7	0.137985956914537	-0.0870687381196307	-0.10542234377732	-0.000586280115671176
Leptothorax	05	2909.3_1136.1	2909.3	1136.1	0.0216584079923557	0.0316545962965199	-0.027081428776915	0.0195957024692742
Leptothorax	05	2909.3_3123.6	2909.3	3123.6	0.231562074263274	-0.0322635057294854	-0.136218169530795	0.0848954952024378
Leptothorax	05	1761.8_200.8	1761.8	200.8	0.338575397315567	0.338575397315567	0.0193129109247588	-0.337680422491133
Leptothorax	05	2909.3_3357.4	2909.3	3357.4	0.218545458643136	-0.0171806179083148	-0.0273795358643625	0.0420611605805
Leptothorax	05	1829.3_4409.6	1829.3	4409.6	0.122924310429427	0.0435151968690437	-0.115539174206956	0.063394618108759
Leptothorax	05	2909.3_1253	2909.3	1253	0	0	0	0
Leptothorax	05	310.6_4468.1	310.6	4468.1	0.197658041033093	-0.0823368205636536	-0.156131378754408	0.2280669704228
Leptothorax	05	614.3_200.8	614.3	200.8	0.479735883936304	0.459840681721555	-0.527120182672615	0.409996885928789
Leptothorax	05	1356.8_200.8	1356.8	200.8	0.185735279696637	0.203855794788992	-0.168834421239505	0.0459860541594747
Leptothorax	05	108.1_1662.2	108.1	1662.2	0.462741189652236	0.461808454318627	-0.209302924348949	-0.306788113502411
Leptothorax	05	108.1_1545.3	108.1	1545.3	0.430063594205817	0.455303753949837	-0.326861567305116	-0.0867615667904148
Leptothorax	05	2909.3_3591.2	2909.3	3591.2	0.0226641202221764	0.0986535641462369	-0.149947773446487	0.114366412410232
Leptothorax	05	1694.3_200.8	1694.3	200.8	0.315531038411239	0.337544831788767	-0.0801134947915359	-0.268379408046443
Leptothorax	05	141.8_785.3	141.8	785.3	0.531202547842944	0.319592883654394	0.0573478903068109	-0.49614561624
Leptothorax	05	1491.8_4409.6	1491.8	4409.6	0.0266562322854552	0.0248791501330915	-0.0303379098970748	0.0174461471280894
Leptothorax	05	2504.3_200.8	2504.3	200.8	0.278853591417986	0.205985944510164	-0.368780405323576	0.0969443758403471
Leptothorax	05	108.1_3766.6	108.1	3766.6	0.363085041450072	0.361411842085096	-0.389577763449061	0.372639910961916
Leptothorax	05	2875.6_4000.4	2875.6	4000.4	0.040938626934402	0.00720776559590763	-0.0220860418672498	0.0452479560853917
Leptothorax	05	1626.8_200.8	1626.8	200.8	0.252767985407039	0.276281286375136	-0.195673353662281	-0.101700752082859
Leptothorax	05	2774.3_200.8	2774.3	200.8	0.447121009571831	0.229879615360776	-0.495360265697098	-0.114328709338599
Leptothorax	05	1559.3_200.8	1559.3	200.8	0.246574948419047	0.28867311034425	-0.240224451909298	-0.0105297039661958
Leptothorax	05	344.3_200.8	344.3	200.8	0.228813523847086	0.284802062384941	-0.371076398686507	0.284802062384941
Leptothorax	05	749.3_200.8	749.3	200.8	0.525322904557576	0.488103147522272	-0.275768418337408	-0.0739845092092471
Leptothorax	05	1491.8_200.8	1491.8	200.8	0.217133897388545	0.254205538406102	-0.225216409415936	0.0323825464812575
Leptothorax	05	141.8_4058.9	141.8	4058.9	0.146574667098791	0.117590965813223	-0.175460243874233	0.17664126547803
Leptothorax	05	1424.3_4409.6	1424.3	4409.6	-0.0458900171767807	0.0353352098309431	0.0329795291755469	0.0329795291755469
Leptothorax	05	2436.8_200.8	2436.8	200.8	0.27972600886795	0.235827730958491	-0.273077753087477	0.0556076915807907
Leptothorax	05	2909.3_317.7	2909.3	317.7	0.384230348339401	0.331312211410177	-0.280740595864768	0.00294949158836156
Leptothorax	05	1761.8_4409.6	1761.8	4409.6	0.118055466337244	0.110185101914761	-0.139243484214469	0.056307591354048
Leptothorax	05	1221.8_200.8	1221.8	200.8	0.235124836939316	0.235124836939316	-0.318547176936322	0.163800972335327
Leptothorax	05	2909.3_902.2	2909.3	902.2	0.348729292711189	0.320543171458615	-0.404718259220905	0.0126492418798116
Leptothorax	05	2909.3_2539	2909.3	2539	0.0819415254749201	-0.124527475565516	0.0885773724921815	0.159312814000023
Leptothorax	05	2301.8_200.8	2301.8	200.8	0.346844333072406	0.395331283748048	-0.0906229832256206	-0.205135435684514
Leptothorax	05	2909.3_2071.4	2909.3	2071.4	0.128467144853097	0.0288614689468266	-0.0478234090105262	0.141605188750574
Leptothorax	05	2808.1_142.3	2808.1	142.3	0.363770747872813	0.571526059631716	-0.565521424442065	-0.26607071432166
Leptothorax	05	1829.3_200.8	1829.3	200.8	0.401669186707583	0.401669186707583	0.0714539979557262	-0.386978129515799
Leptothorax	05	2909.3_1720.7	2909.3	1720.7	0.320328918629077	-0.0822554074553181	-0.0602175432386877	0.00407721349699693
Leptothorax	05	1086.8_200.8	1086.8	200.8	0.377710228214117	0.377710228214117	-0.301215105057684	0.034746283974317
Leptothorax	05	2369.3_200.8	2369.3	200.8	0.326450291634194	0.37603634493512	-0.173270254253908	-0.0738524431901878
Leptothorax	05	2706.8_200.8	2706.8	200.8	0.412860039500994	0.173122320263034	-0.450083613161073	-0.193690024450173
Leptothorax	05	141.8_3942	141.8	3942	0.235443833639893	0.218522339087157	-0.285495590711319	0.283740004642948
Leptothorax	05	141.8_1369.9	141.8	1369.9	0.485904712049078	0.500827832333132	-0.319403826836831	-0.078240649167661
Leptothorax	05	1154.3_200.8	1154.3	200.8	0.30888252207633	0.30888252207633	-0.247636351216741	0.0538518935116253
Leptothorax	05	2909.3_2889.8	2909.3	2889.8	0.161679325013821	-0.246572781064207	0.0910038852037439	0.0397195818333542
Leptothorax	05	2909.3_3240.5	2909.3	3240.5	0.232603842258935	-0.0859445687747292	-0.144753760679344	0.153134257367667
Leptothorax	05	2909.3_2422.1	2909.3	2422.1	-0.142424373028563	-0.12831630642152	0.187913283037054	0.170255980329077
Leptothorax	05	141.8_3474.3	141.8	3474.3	0.380750687861131	0.349545673885842	-0.358044445449285	0.367561896005804
Leptothorax	05	951.8_200.8	951.8	200.8	0.482034787625514	0.457734723422245	-0.158614716589938	-0.237320090371779
Leptothorax	05	175.6_610	175.6	610	0.414508390592923	0.398820631053113	-0.0665503356220254	-0.154395525159351
Leptothorax	05	2909.3_2772.8	2909.3	2772.8	0.262013962942661	-0.322270251363091	0.0921315920184697	0.204569945375086
Leptothorax	05	884.3_200.8	884.3	200.8	0.500321732512346	0.461856946979567	-0.128245266445745	-0.310568028369536
Leptothorax	05	2875.6_3766.6	2875.6	3766.6	0.154044575031661	-0.108791851718011	-0.105631390200024	0.140040522756056
Leptothorax	05	141.8_3708.2	141.8	3708.2	0.416040712222122	0.375305554677145	-0.449845547093182	0.379059315580156
Leptothorax	05	2875.6_259.2	2875.6	259.2	0.403376308668	0.374228555232258	-0.342741239914723	-0.0921676139136684
Leptothorax	05	108.1_1779.1	108.1	1779.1	0.553577598671717	0.541450189329694	-0.0452617922544125	-0.528769835994502
Leptothorax	05	1356.8_4409.6	1356.8	4409.6	-0.136121208788507	0.107921085443964	0.0907518218506058	0.083189170029722
Leptothorax	05	2875.6_3883.5	2875.6	3883.5	0.0464632802746155	-0.018244092662754	-0.00412916680614114	0.051109608302077
Leptothorax	05	1964.3_200.8	1964.3	200.8	0.455880737473871	0.393637564373199	0.0619744096911534	-0.326761442358573
Leptothorax	05	1019.3_4409.6	1019.3	4409.6	0.166772383570226	0.204665907728735	-0.23760911404469	0.191021513880153
Leptothorax	05	141.8_4175.8	141.8	4175.8	0.16243405571872	0.139469571501495	-0.215461033614903	0.179093958869357
Leptothorax	05	1221.8_4409.6	1221.8	4409.6	-0.0956022664445773	0.146820026395844	0.0574882274534746	0.0917625164974028
Leptothorax	05	141.8_3357.4	141.8	3357.4	0.380371274912511	0.247782400991026	-0.12110807330145	-0.0266312313876893
Leptothorax	05	108.1_4351.2	108.1	4351.2	0.278817837324561	0.0732174050357417	-0.299271663918526	0.29355312617325
Leptothorax	05	2909.3_1954.5	2909.3	1954.5	0.145850774079042	-0.159139855253502	-0.0112881781349886	0.204184910800306
Leptothorax	05	2268.1_3532.8	2268.1	3532.8	-0.15505775751002	0.0496112039747774	0.8272751472425	0.774464672445021
Leptothorax	05	1896.8_200.8	1896.8	200.8	0.402735392589325	0.402735392589325	0.12949191356353	-0.333106172111428
Leptothorax	05	175.6_843.8	175.6	843.8	0.459788266225679	0.402090461701591	-0.165215826885926	-0.327540114905789
Leptothorax	05	2909.3_1603.7	2909.3	1603.7	0.248833799586398	-0.0342326557499377	-0.085612768771886	0.093700697184981
Leptothorax	05	1930.6_376.1	1930.6	376.1	0.394221146324812	0.394221146324812	-0.25324682590189	0.0207298083483335
Leptothorax	05	2909.3_2655.9	2909.3	2655.9	0.233481060846022	-0.280791156679082	0.0818645510415603	0.209372301481002
Leptothorax	05	2808.1_259.2	2808.1	259.2	0.464733925730003	0.189062506563954	-0.369822341492865	-0.103142206407059
Leptothorax	05	2031.8_200.8	2031.8	200.8	0.460373177136495	0.267844238865441	-0.0138056098299088	-0.282185020742612
Leptothorax	05	2605.6_376.1	2605.6	376.1	0.451250316336179	0.289289947905168	-0.476344035354924	0.0382560076718069
Leptothorax	05	2909.3_2305.2	2909.3	2305.2	-0.140206879833993	0.102994843578962	0.163048366618743	0.00585406113517912
Leptothorax	05	141.8_1486.8	141.8	1486.8	0.49830221821731	0.516259044819284	-0.370076984990556	-0.0855388762837282
Leptothorax	05	1154.3_4409.6	1154.3	4409.6	0.046893905525049	0.143185301887446	-0.0817720909210652	0.0954568679249641
Leptothorax	05	2875.6_1194.5	2875.6	1194.5	0.0409948656497944	-0.0248509309834435	0.00942474410606227	0.0375786268456449
Leptothorax	05	2909.3_1837.5	2909.3	1837.5	0.382872348884103	-0.075195594135026	-0.0592589487125409	-0.0648373329715022
Leptothorax	05	2875.6_4234.3	2875.6	4234.3	0.103390894321527	0.120622710041781	-0.136706853546756	0.103390894321527
Leptothorax	05	2538.1_843.8	2538.1	843.8	0.334039302927169	0.315646755267031	0.0116692392390897	-0.191062268122517
Leptothorax	05	2841.8_4409.6	2841.8	4409.6	0	0	0	0
Leptothorax	05	276.8_200.8	276.8	200.8	0.209788135370758	0.289771761853408	-0.376821014466828	0.289771761853408
Leptothorax	05	175.6_493.1	175.6	493.1	0.372467384257508	0.408512614992105	-0.27467542981459	0.156217913469841
Leptothorax	05	175.6_376.1	175.6	376.1	0.252769699379432	0.426910074684713	-0.348238169437243	0.314565318188736
Leptothorax	05	175.6_1194.5	175.6	1194.5	0.431213431172703	0.431213431172703	-0.391409043725113	0.0932221936153269
Leptothorax	05	816.8_200.8	816.8	200.8	0.49750967933001	0.454918651610737	-0.180121962441367	-0.230383366890455
Leptothorax	05	2571.8_200.8	2571.8	200.8	0.295865784354395	0.249764330039819	-0.395219903749858	-0.0722654605730968
Leptothorax	05	1998.1_376.1	1998.1	376.1	0.413700575311449	0.370130354140979	-0.368763396508668	0.0904451073653651
Leptothorax	05	2875.6_1077.6	2875.6	1077.6	0.174866183153268	0.209839419783921	-0.144315163198143	-0.0454447248677347
Leptothorax	05	1289.3_4409.6	1289.3	4409.6	-0.129315148349081	0.128809037465376	0.0907518218506058	0.083189170029722
Leptothorax	05	141.8_3591.2	141.8	3591.2	0.417866152006315	0.374105676301986	-0.387212974028121	0.364899625646606
Leptothorax	05	2875.6_610	2875.6	610	0.263070360892882	-0.0946056554565902	-0.00971245982187829	0.0115070659354023
Leptothorax	05	1896.8_434.6	1896.8	434.6	0.360066250113093	0.360066250113093	-0.210543710998245	-0.0825981124166756
Leptothorax	05	2875.6_843.8	2875.6	843.8	0.372904331775068	0.154104893904999	-0.259607747902973	-0.00540777805869769
Leptothorax	05	2538.1_493.1	2538.1	493.1	0.369282168400221	0.276180577276208	-0.408322499742307	0.27413445381352
Leptothorax	05	2166.8_200.8	2166.8	200.8	0.442780789285552	0.269501993400229	-0.0807611502097035	-0.263039454157652
Leptothorax	05	2740.6_493.1	2740.6	493.1	0.336125047458975	0.176753961930484	-0.161175259988409	-0.0614495632153676
Leptothorax	05	2639.3_551.5	2639.3	551.5	0.316158816349602	0.280482416467969	-0.250259982388987	0.11549860220969
Leptothorax	05	2234.3_200.8	2234.3	200.8	0.420229870877157	0.371877522667227	-0.0398617807926209	-0.277036584249715
Leptothorax	05	1863.1_493.1	1863.1	493.1	0.34163207542244	0.2925576250601	-0.173062618794592	-0.162899812260437
Leptothorax	05	2605.6_493.1	2605.6	493.1	0.334123286965179	0.334123286965179	-0.309014532832961	0.170511066025127
Leptothorax	05	2875.6_1311.5	2875.6	1311.5	0.0573950687391462	0.0706400846020261	0.0212567014405599	-0.0370788575802079
Leptothorax	05	411.8_4409.6	411.8	4409.6	0.210038829484088	0.128320711174537	-0.219784667079103	0.210038829484088
Leptothorax	05	2673.1_843.8	2673.1	843.8	0.387405658411037	0.387405658411037	-0.332840608316218	0.0651400762408259
Leptothorax	05	175.6_1077.6	175.6	1077.6	0.473604933551826	0.473604933551826	-0.319284608429413	-0.146662218215553
Leptothorax	05	74.3_2422.1	74.3	2422.1	0.690078618506269	0.320626272866202	0.543325613511602	-0.472558637854406
Leptothorax	05	2909.3_2188.3	2909.3	2188.3	0.0371647762490604	0.184195969339206	0.0438321707647446	-0.027327241921728
Leptothorax	05	2774.3_551.5	2774.3	551.5	0.305720953977763	0.124755113575046	-0.104643185586578	-0.0817696726092427
Leptothorax	05	2875.6_493.1	2875.6	493.1	0.26478384808627	0.259839873197302	-0.308740067934685	0.0893908906271144
Leptothorax	05	2470.6_610	2470.6	610	0.418863576429765	0.218025429295224	-0.47175902660096	0.301270713128724
Leptothorax	05	2335.6_493.1	2335.6	493.1	0.449356356642005	0.352077256309687	-0.576418095776435	0.449356356642005
Leptothorax	05	141.8_4409.6	141.8	4409.6	0.237574793868849	0.0300649303350157	-0.24441948440503	0.274826337125143
Leptothorax	05	2841.8_317.7	2841.8	317.7	0.43855892350684	0.178568978674239	-0.326925243428491	-0.018375496275555
Leptothorax	05	2504.3_551.5	2504.3	551.5	0.387608903001653	0.229498710811252	-0.484097717083093	0.387608903001653
Leptothorax	05	1086.8_4409.6	1086.8	4409.6	0.124501164819493	0.147435589917821	-0.160107470496583	0.124501164819493
Leptothorax	05	2774.3_434.6	2774.3	434.6	0.374402230653729	0.187279097545495	-0.231674808474518	-0.00356961650211902
Leptothorax	05	2639.3_200.8	2639.3	200.8	0.358546259098646	0.282228231477264	-0.405621312586137	-0.143886901417444
Leptothorax	05	2065.6_493.1	2065.6	493.1	0.445893203912905	0.362060060985008	-0.274114003077272	-0.119084589505299
Leptothorax	05	2200.6_610	2200.6	610	0.426207077559901	0.340831435330144	-0.26341759154549	0.0888479893579915
Leptothorax	05	2605.6_610	2605.6	610	0.366338146557168	0.289199703612699	-0.353936645827566	0.202365641996949
Leptothorax	05	310.6_4234.3	310.6	4234.3	0.383204959583411	0.305807981456392	-0.478970575565264	0.383204959583411
Leptothorax	05	2841.8_3942	2841.8	3942	0.087257214993393	-0.0292297164211241	-0.00813893451452202	0.0946833609502775
Leptothorax	05	141.8_3825.1	141.8	3825.1	0.326305477570789	0.307203429287005	-0.386036553062018	0.355969611895406
Leptothorax	05	141.8_3240.5	141.8	3240.5	0.455525763760503	0.380055802275982	-0.121024421545297	-0.161146780355594
Leptothorax	05	175.6_4000.4	175.6	4000.4	0.21806936429836	0.2015883369418	-0.261900664725971	0.255300719178568
Leptothorax	05	243.1_4234.3	243.1	4234.3	0.30837789228348	0.235933286041996	-0.39183579370933	0.30837789228348
Leptothorax	05	951.8_4409.6	951.8	4409.6	0.244290517542724	0.269732190491738	-0.33486318337971	0.269732190491738
Leptothorax	05	2099.3_200.8	2099.3	200.8	0.473158742413352	0.225860783740553	-0.0150137616172018	-0.325898488130027
Leptothorax	05	2808.1_493.1	2808.1	493.1	0.317887006060619	0.230861456192459	-0.126044708325972	-0.098262435316029
Leptothorax	05	2571.8_551.5	2571.8	551.5	0.368534521366549	0.28389671125381	-0.386783081669031	0.28362138257206
Leptothorax	05	2875.6_3299	2875.6	3299	0.252435644015063	-0.0571641844180116	-0.130066306181659	0.168015970594582
Leptothorax	05	2639.3_785.3	2639.3	785.3	0.3984331732478	0.3984331732478	-0.340463500286853	0.0846026812095007
Leptothorax	05	175.6_960.7	175.6	960.7	0.468244543429246	0.514355064673552	-0.262297826467145	-0.295376663612496
Leptothorax	05	175.6_1311.5	175.6	1311.5	0.46038198097577	0.46038198097577	-0.403514923000896	0.0655627728309399
Leptothorax	05	175.6_4117.4	175.6	4117.4	0.160307303521389	0.165635719941122	-0.220028491367906	0.175947040450305
Leptothorax	05	681.8_4409.6	681.8	4409.6	0.269507539079632	0.269507539079632	-0.320007803236051	0.269507539079632
Leptothorax	05	2031.8_434.6	2031.8	434.6	0.421929484104668	0.421929484104668	-0.327311657667343	-0.0148907049525094
Leptothorax	05	2436.8_434.6	2436.8	434.6	0.439840432771634	0.354268794670329	-0.533877895451048	0.244920465959848
Leptothorax	05	614.3_4409.6	614.3	4409.6	0.223080476051704	0.223080476051704	-0.244548433648313	0.223080476051704
Leptothorax	05	1829.3_434.6	1829.3	434.6	0.338655754309596	0.338655754309596	-0.238602798994974	-0.0339158959233172
Leptothorax	05	2808.1_376.1	2808.1	376.1	0.429769650658835	0.177539584364212	-0.29541222856015	0.0305708211093585
Leptothorax	05	2673.1_4351.2	2673.1	4351.2	0.0728077419725511	0.0791388499701642	-0.0896902598323134	0.0791388499701642
Leptothorax	05	1829.3_317.7	1829.3	317.7	0.363039022018689	0.363039022018689	-0.208828787399585	-0.0769183554212381
Leptothorax	05	2706.8_434.6	2706.8	434.6	0.390789811865258	0.192103259812032	-0.254892898286806	0.0100764240019628
Leptothorax	05	2639.3_668.4	2639.3	668.4	0.386503145031872	0.31917730349058	-0.389273039516487	0.190309380061515
Leptothorax	05	2470.6_726.9	2470.6	726.9	0.402827640304109	0.294099699460603	-0.179317155354115	-0.10594269678588
Leptothorax	05	2639.3_1019.1	2639.3	1019.1	0.363910256125756	0.163629629018036	-0.0380000713571219	-0.186153178547565
Leptothorax	05	2436.8_785.3	2436.8	785.3	0.36875639477103	0.257570100996981	-0.114410154322329	-0.189489630829545
Leptothorax	05	344.3_4409.6	344.3	4409.6	0.221790154195794	0.0748077624691067	-0.229745707668521	0.236912210163689
Leptothorax	05	1795.6_376.1	1795.6	376.1	0.358757417778978	0.358757417778978	-0.326270069061493	0.0381762217756928
Leptothorax	05	1761.8_434.6	1761.8	434.6	0.308966647482427	0.308966647482427	-0.317178629147653	0.074173045310046
Leptothorax	05	2571.8_668.4	2571.8	668.4	0.392288305683636	0.3508262626208	-0.42567203184917	0.212977465017158
Leptothorax	05	276.8_4409.6	276.8	4409.6	0.235780985388728	0.0228364879412234	-0.249764776068053	0.25771410030861
Leptothorax	05	108.1_3182.1	108.1	3182.1	0.516206628738806	0.456511989808757	-0.0965785800128341	-0.19113024932936
Leptothorax	05	2875.6_1428.3	2875.6	1428.3	0.0802673097509242	0.147866537569348	-0.130887885063296	0.0947561778310984
Leptothorax	05	2133.1_493.1	2133.1	493.1	0.455804049895313	0.41269069635021	-0.406081652856878	0.122779497333793
Leptothorax	05	2841.8_4058.9	2841.8	4058.9	0.144378112000255	0.0852523544747375	-0.13128178143871	0.153401744000271
Leptothorax	05	2200.6_376.1	2200.6	376.1	0.441378169595225	0.441378169595225	-0.529025841770052	0.292388223811837
Leptothorax	05	2335.6_376.1	2335.6	376.1	0.434436410962327	0.434436410962327	-0.46675102798217	0.177058490235644
Leptothorax	05	2538.1_610	2538.1	610	0.381366765344995	0.237648495504562	-0.444141653782434	0.300265774657794
Leptothorax	05	175.6_3532.8	175.6	3532.8	0.432869264173876	0.412656038784773	-0.414302409747812	0.393320685154415
Leptothorax	05	2268.1_493.1	2268.1	493.1	0.459238164393682	0.459238164393682	-0.595959134924908	0.447531054846947
Leptothorax	05	2605.6_4351.2	2605.6	4351.2	0.0578688833833518	0.0679330370152391	-0.0777831008230613	0.0624983940540199
Leptothorax	05	2875.6_960.7	2875.6	960.7	0.339544456163698	0.370412133996761	-0.409337778525685	-0.0271217130660009
Leptothorax	05	2436.8_668.4	2436.8	668.4	0.424398787301627	0.265593924558945	-0.328803637323055	0.083451732115675
Leptothorax	05	2504.3_785.3	2504.3	785.3	0.357530371544474	0.339137823884336	-0.0329135019698427	-0.216134773213171
Leptothorax	05	2740.6_259.2	2740.6	259.2	0.491272530507098	0.22151814981425	-0.442632294310629	-0.112416338658962
Leptothorax	05	2774.3_1253	2774.3	1253	0.162808134540593	-0.0390052288855861	-0.0288085849397114	0.0449564623974391
Leptothorax	05	2841.8_200.8	2841.8	200.8	0.452539484007029	0.333001974673953	-0.494703873770648	-0.167707305724359
Leptothorax	05	1863.1_259.2	1863.1	259.2	0.39805351932859	0.39805351932859	-0.0703388351385138	-0.230219809846521
Leptothorax	05	2740.6_726.9	2740.6	726.9	0.400577136669707	0.104890538536822	-0.223971584760066	0.0812471876119544
Leptothorax	05	276.8_4058.9	276.8	4058.9	0.334576197141013	0.331753101651779	-0.412308174231512	0.334576197141013
Leptothorax	05	546.8_4409.6	546.8	4409.6	0.208906218485947	0.208906218485947	-0.211326878130062	0.208906218485947
Leptothorax	05	175.6_3883.5	175.6	3883.5	0.313832492536553	0.302145359978627	-0.373582019584694	0.360573502063274
Leptothorax	05	2673.1_259.2	2673.1	259.2	0.445969557664289	0.214204966623938	-0.472104957457303	-0.0411275530839636
Leptothorax	05	1491.8_434.6	1491.8	434.6	0.3666752045885	0.358713162835146	-0.411966114953063	0.165184552586191
Leptothorax	05	2841.8_551.5	2841.8	551.5	0.270499388670872	0.0982401811276969	-0.124052451122579	-0.0711896979065986
Leptothorax	05	2031.8_317.7	2031.8	317.7	0.430798864967229	0.320702579587109	-0.272470720628126	0.0193852291216122
Leptothorax	05	1694.3_551.5	1694.3	551.5	0.271764576389593	0.15153447395099	-0.364825293582177	0.139012634698525
Leptothorax	05	2875.6_3649.7	2875.6	3649.7	0.0848645051338975	0.0257676345724033	-0.2187611859363	0.175369370577775
Leptothorax	05	2706.8_785.3	2706.8	785.3	0.38865396751197	0.279074254928946	-0.341602548358974	0.116699272004788
Leptothorax	05	141.8_4292.7	141.8	4292.7	0.2578306061554	0.143687089500227	-0.301595972674597	0.26709343763095
Leptothorax	05	2538.1_960.7	2538.1	960.7	0.337173060172199	0.222822385726967	-0.0990386916551655	-0.0473586149951268
Leptothorax	05	2673.1_1077.6	2673.1	1077.6	0.323841901750576	-0.0258890229260297	-0.0156075262789157	-0.142307140639014
Leptothorax	05	2234.3_668.4	2234.3	668.4	0.407502061063297	0.361320376601815	-0.304547531511553	0.100183048522248
Leptothorax	05	2875.6_3532.8	2875.6	3532.8	0.130413958734651	0.0997813659374876	-0.0723114246540855	0.0283170116038279
Leptothorax	05	2166.8_434.6	2166.8	434.6	0.461550379744615	0.461550379744615	-0.55169118391789	0.358025527926915
Leptothorax	05	2470.6_376.1	2470.6	376.1	0.452317248979044	0.390136638103656	-0.544815858078554	0.121942452189109
Leptothorax	05	2740.6_4351.2	2740.6	4351.2	0.0389890929305544	0.0381595377618192	-0.0443859892324293	0.0389890929305544
Leptothorax	05	2605.6_843.8	2605.6	843.8	0.349089141592998	0.35992985583435	-0.156349818568298	-0.0443088993246694
Leptothorax	05	2673.1_726.9	2673.1	726.9	0.400888954160511	0.292996323187409	-0.360060995609334	0.132365295227153
Leptothorax	05	479.3_4409.6	479.3	4409.6	0.197368238170407	0.197368238170407	-0.20914324089066	0.197368238170407
Leptothorax	05	1896.8_317.7	1896.8	317.7	0.414465909029329	0.414465909029329	-0.14979194112772	-0.115897549684415
Leptothorax	05	411.8_4292.7	411.8	4292.7	0.324970253679142	0.284111194524367	-0.421658970155312	0.324970253679142
Leptothorax	05	1795.6_493.1	1795.6	493.1	0.341429115121466	0.243850849746251	-0.276989058328184	0.0448416584946136
Leptothorax	05	1896.8_551.5	1896.8	551.5	0.40218972295126	0.235591527267146	-0.184771930933132	-0.200124674096069
Leptothorax	05	2706.8_668.4	2706.8	668.4	0.35997439714428	0.154837984716725	-0.228708183187037	0.081713034649845
Leptothorax	05	2605.6_960.7	2605.6	960.7	0.343340869728546	0.218149481041962	-0.0712300850004643	-0.114069577255518
Leptothorax	05	2639.3_434.6	2639.3	434.6	0.3948206031194	0.289979775597155	-0.317228093527081	0.0139358224444257
Leptothorax	05	1829.3_551.5	1829.3	551.5	0.365999083858308	0.135582138718711	-0.192534780498884	-0.0834520578186292
Leptothorax	05	2841.8_434.6	2841.8	434.6	0.314333560746346	0.172058475830089	-0.281664186821094	0.095925412677169
Leptothorax	05	2538.1_4351.2	2538.1	4351.2	0.0387987888491455	0.0470538503064105	-0.0545163806079667	0.0409542771185425
Leptothorax	05	209.3_551.5	209.3	551.5	0.402289836005879	0.402289836005879	-0.253291740096538	0.0504836699537587
Leptothorax	05	2639.3_4058.9	2639.3	4058.9	0.319680683246736	-0.229976986632636	-0.0622262967868592	0.317979118288822
Leptothorax	05	344.3_4058.9	344.3	4058.9	0.42080595507148	0.418688633454554	-0.473092417935598	0.335009227732996
Leptothorax	05	243.1_4117.4	243.1	4117.4	0.25466343412787	0.251394586719283	-0.308108019454264	0.26881140269053
Leptothorax	05	1930.6_259.2	1930.6	259.2	0.425546900237547	0.37968350953179	-0.082531393159424	-0.19700448041717
Leptothorax	05	1964.3_317.7	1964.3	317.7	0.413244124380924	0.371748675647143	-0.175921088423399	-0.0806897860777729
Leptothorax	05	2403.1_726.9	2403.1	726.9	0.393964357007245	0.24405386030323	-0.209695903930408	-0.0643023678118344
Leptothorax	05	2841.8_4175.8	2841.8	4175.8	0.183460162527775	0.200138359121209	-0.245162004004762	0.183460162527775
Leptothorax	05	2706.8_1253	2706.8	1253	0.278448937056258	-0.14823936537641	-0.0491275980895799	0.121841009626051
Leptothorax	05	2706.8_1019.1	2706.8	1019.1	0.338906308583059	0.210287272273618	-0.146643135485046	-0.113816333058184
Leptothorax	05	2166.8_668.4	2166.8	668.4	0.413680736304945	0.224936923419853	-0.211353761323221	0.0310018214223747
Leptothorax	05	2571.8_902.2	2571.8	902.2	0.334901752929857	0.30964920885872	-0.0484532383917956	-0.0917126111750858
Leptothorax	05	1863.1_376.1	1863.1	376.1	0.35282910019753	0.35282910019753	-0.255067641489937	-0.00220414978822943
Leptothorax	05	2470.6_4234.3	2470.6	4234.3	0.149376028352163	-0.0454214892908028	-0.00480417057112347	0.0803145110104967
Leptothorax	05	1728.1_493.1	1728.1	493.1	0.299660777674199	0.174337916268081	-0.337729466616392	0.132300401918872
Leptothorax	05	2740.6_1077.6	2740.6	1077.6	0.297019525228443	0.0761465538035073	-0.0811241449958174	-0.0813218479157423
Leptothorax	05	2099.3_317.7	2099.3	317.7	0.435753449078086	0.325657163697966	-0.345557136284141	0.0876759381046534
Leptothorax	05	2808.1_1194.5	2808.1	1194.5	0.118728381521191	-0.0444506321959155	-0.0228413683601348	0.0604394350292355
Leptothorax	05	1728.1_376.1	1728.1	376.1	0.327600669538287	0.327600669538287	-0.374577934797871	0.100980996895568
Leptothorax	05	1660.6_376.1	1660.6	376.1	0.344612365354131	0.344612365354131	-0.441906384853345	0.138053181447248
Leptothorax	05	209.3_1136.1	209.3	1136.1	0.443068075407698	0.443068075407698	-0.428435274487966	-0.000785603422602679
Leptothorax	05	2875.6_3415.9	2875.6	3415.9	0.202351895810991	-0.00489800230092101	0.0220826429802735	0.0258035679633612
Leptothorax	05	2504.3_902.2	2504.3	902.2	0.324954848570775	0.229806796783171	-0.0402947665316982	-0.116373570718111
Leptothorax	05	175.6_4234.3	175.6	4234.3	0.223661664766378	0.189052984051007	-0.289884662246536	0.246474816544095
Leptothorax	05	2740.6_1194.5	2740.6	1194.5	0.241790468071491	-0.10493447728897	-0.0420184437999734	0.0662962584969794
Leptothorax	05	2065.6_259.2	2065.6	259.2	0.452123318082099	0.279684296078537	-0.20543834683768	-0.101386868336268
Leptothorax	05	546.8_4175.8	546.8	4175.8	0.406791162644986	0.3555791812651	-0.499080671414743	0.27956186491187
Leptothorax	05	1626.8_434.6	1626.8	434.6	0.286292467954088	0.295682440247926	-0.31715295930532	0.135946311962326
Leptothorax	05	2605.6_4117.4	2605.6	4117.4	0.296967995428481	-0.19157601741784	-0.0461130952841554	0.255190004019908
Leptothorax	05	2031.8_668.4	2031.8	668.4	0.436458053419885	-0.145419576294063	-0.265142825173981	0.0272154242634098
Leptothorax	05	2841.8_3825.1	2841.8	3825.1	0.142136190739501	-0.0873143230574047	-0.0972222136758181	0.142136190739501
Leptothorax	05	2065.6_376.1	2065.6	376.1	0.421053880541116	0.377483659370646	-0.434860250246342	0.172939278056591
Leptothorax	05	1593.1_493.1	1593.1	493.1	0.243238436890093	0.287766234251265	-0.296169104015021	0.131094701249874
Leptothorax	05	1593.1_376.1	1593.1	376.1	0.342264598187393	0.342264598187393	-0.436072515070977	0.126318730987564
Leptothorax	05	2740.6_960.7	2740.6	960.7	0.353362200924444	0.353362200924444	-0.307758620166647	-0.0686046058316924
Leptothorax	05	1559.3_434.6	1559.3	434.6	0.320062758036567	0.341524858855727	-0.358057415942747	0.145701748913809
Leptothorax	05	378.1_4000.4	378.1	4000.4	0.443054448478252	0.443054448478252	-0.471756374648244	0.255475255009931
Leptothorax	05	1626.8_551.5	1626.8	551.5	0.238273581491177	0.20767451206604	-0.354765695340727	0.14800900516373
Leptothorax	05	2538.1_4234.3	2538.1	4234.3	0.150322509370842	-0.04847909845697	-0.00463960398878654	0.114044082139144
Leptothorax	05	209.3_902.2	209.3	902.2	0.462716494418971	0.449438865848946	-0.318586229551354	-0.178442402917242
Leptothorax	05	209.3_4058.9	209.3	4058.9	0.23940313355705	0.224286529706969	-0.291553131182058	0.26460346340516
Leptothorax	05	2740.6_610	2740.6	610	0.343520244718291	0.100552867068514	-0.0867314747803195	-0.0417858865222823
Leptothorax	05	175.6_3415.9	175.6	3415.9	0.378196751631216	0.282158468512497	-0.292582168955903	0.201500971815348
Leptothorax	05	445.6_4117.4	445.6	4117.4	0.433656736938648	0.385758411201548	-0.47592991078949	0.264219446032434
Leptothorax	05	445.6_376.1	445.6	376.1	0.351924401544862	0.351924401544862	-0.365257793434663	0.122612426562327
Leptothorax	05	2875.6_726.9	2875.6	726.9	0.317624474780247	-0.118382406801153	0.00804649546533156	-0.0521034087556035
Leptothorax	05	2774.3_1136.1	2774.3	1136.1	0.194101306394655	-0.0193132631763668	-0.0369015395266634	-0.00316936028182393
Leptothorax	05	2470.6_4351.2	2470.6	4351.2	0.0191916916094339	0.0218785284347546	-0.0276363300242474	0.0191916916094339
Leptothorax	05	2403.1_4351.2	2403.1	4351.2	0.0218811574804741	0.0249445195277405	-0.0315092020937675	0.0230967773405005
Leptothorax	05	2706.8_4058.9	2706.8	4058.9	0.263034983432633	-0.10424437143338	-0.0691095486208101	0.263034983432633
Leptothorax	05	2369.3_785.3	2369.3	785.3	0.381087254795483	0.246493872265064	-0.206974416119053	-0.0663487205431608
Leptothorax	05	2875.6_3182.1	2875.6	3182.1	0.247485997497728	-0.0757104937560261	-0.18759886638714	0.181777038315023
Leptothorax	05	175.6_3766.6	175.6	3766.6	0.388512967916263	0.394573770447108	-0.446310351234417	0.388512967916263
Leptothorax	05	310.6_4000.4	310.6	4000.4	0.419016045092218	0.416564409535777	-0.470904841605812	0.363291114658473
Leptothorax	05	310.6_4117.4	310.6	4117.4	0.385827045781697	0.383375410225257	-0.472703168686369	0.385827045781697
Leptothorax	05	2841.8_1253	2841.8	1253	0.0646112857566689	0.0250695647107492	0.0383705359258295	-0.00849593146013392
Leptothorax	05	2808.1_1311.5	2808.1	1311.5	0.108542298619659	0.103816175430799	-0.0195238960059901	-0.0244009103236726
Leptothorax	05	1998.1_259.2	1998.1	259.2	0.44129125041227	0.319605882360558	-0.125185000368729	-0.15052362797587
Leptothorax	05	2268.1_4351.2	2268.1	4351.2	0.110708836247896	0.0644291971444412	-0.0924153763868679	0.112797682214837
Leptothorax	05	378.1_493.1	378.1	493.1	0.393943594431519	0.393943594431519	-0.460314852327774	0.173462080547912
Leptothorax	05	2875.6_2831.3	2875.6	2831.3	0.263631745702302	-0.368177975146235	0.0395616926669152	0.197663070227482
Leptothorax	05	209.3_200.8	209.3	200.8	0.179404171496974	0.258138053815833	-0.29827780733037	0.229456047836296
Leptothorax	05	1458.1_376.1	1458.1	376.1	0.404710578775856	0.37234402194609	-0.462324850407736	0.0920392068422112
Leptothorax	05	2133.1_610	2133.1	610	0.434210493993723	0.208550491751433	-0.202928023825196	-0.0399371152408127
Leptothorax	05	2673.1_4117.4	2673.1	4117.4	0.291473913878309	-0.0127829225603761	-0.13790998716059	0.291473913878309
Leptothorax	05	209.3_668.4	209.3	668.4	0.432625006819825	0.3446538042362	-0.0820626707553197	-0.218926253246558
Leptothorax	05	2740.6_843.8	2740.6	843.8	0.381585071050353	0.303654800126989	-0.361754538232029	0.077169456807853
Leptothorax	05	1188.1_376.1	1188.1	376.1	0.443626097287523	0.380681924898299	-0.568979327530039	0.259329404509786
Leptothorax	05	2200.6_726.9	2200.6	726.9	0.396033131750608	0.269628199427793	-0.338348476182339	0.123141373270467
Leptothorax	05	2403.1_4234.3	2403.1	4234.3	0.153060051672654	-0.0479925466032912	-0.075168092998579	0.0878911898440877
Leptothorax	05	2268.1_610	2268.1	610	0.425195453624083	0.379935674917335	-0.362385136154704	0.195740550760478
Leptothorax	05	2504.3_4175.8	2504.3	4175.8	0.24290078463175	-0.164980882091226	0.0152671660395242	0.126054765757694
Leptothorax	05	1728.1_259.2	1728.1	259.2	0.351284108031134	0.351284108031134	-0.156970283817815	-0.167687777895893
Leptothorax	05	1998.1_4351.2	1998.1	4351.2	0.167249160490142	-0.0611603341685095	-0.0960687753005485	0.0983023981260775
Leptothorax	05	2268.1_726.9	2268.1	726.9	0.391353508443538	0.350170952583031	-0.358022449082793	0.111454896572416
Leptothorax	05	2740.6_4117.4	2740.6	4117.4	0.243918619521823	0.10122900466011	-0.189756872980289	0.243918619521823
Leptothorax	05	2673.1_960.7	2673.1	960.7	0.347469878918418	0.270010697414336	-0.123631270849052	-0.102725923328588
Leptothorax	05	175.6_726.9	175.6	726.9	0.459565719384761	0.297269282041844	0.00151854340863536	-0.357191528042689
Leptothorax	05	513.1_610	513.1	610	0.505128069945608	0.505128069945608	-0.611735056337127	0.103737327595944
Leptothorax	05	209.3_3942	209.3	3942	0.300454689844911	0.298236543389085	-0.370549712605743	0.33208149930227
Leptothorax	05	2740.6_376.1	2740.6	376.1	0.465140568361596	0.174869541006659	-0.366920541663041	0.0211726350986531
Leptothorax	05	1458.1_493.1	1458.1	493.1	0.370512680220756	0.288375108017507	-0.426056721737455	0.219679970800727
Leptothorax	05	2875.6_2948.2	2875.6	2948.2	0.17093339198887	-0.247398958878144	-0.0141217912766511	0.115950453309389
Leptothorax	05	2740.6_1311.5	2740.6	1311.5	0.219965792131577	0.0182961547650106	-0.00251665870270174	0.0540539240525681
Leptothorax	05	2740.6_4000.4	2740.6	4000.4	0.206313726925484	-0.152785410849712	-0.0080209259602414	0.206313726925484
Leptothorax	05	2335.6_726.9	2335.6	726.9	0.391096566770631	0.2718073988881	-0.270101109997707	0.0110873941065359
Leptothorax	05	2875.6_2480.6	2875.6	2480.6	-0.00104402519474753	-0.155053868471809	0.105139477862584	0.207590080443243
Leptothorax	05	2605.6_4234.3	2605.6	4234.3	0.173208286378953	0.0274316201763352	-0.0941087823398483	0.173208286378953
Leptothorax	05	2166.8_317.7	2166.8	317.7	0.45905156442796	0.362787095292434	-0.36767940880935	0.0667071915063338
Leptothorax	05	1694.3_317.7	1694.3	317.7	0.331943012041421	0.331943012041421	-0.327533673839891	0.0416883701806632
Leptothorax	05	2639.3_4175.8	2639.3	4175.8	0.253483773298158	-0.00856364411119379	-0.124331387006049	0.253483773298158
Leptothorax	05	1930.6_4351.2	1930.6	4351.2	0.163961213235068	-0.0641151428424003	-0.068121911960646	0.101344308748563
Leptothorax	05	2808.1_4000.4	2808.1	4000.4	0.130439962095605	-0.0196200908743766	-0.0329445676526783	0.138112901042405
Leptothorax	05	1458.1_4234.3	1458.1	4234.3	0.252108105452285	0.0989448813311351	-0.267924975061891	0.179891328315136
Leptothorax	05	209.3_434.6	209.3	434.6	0.29191190855948	0.377659161313931	-0.311164630499767	0.211200682487227
Leptothorax	05	1660.6_259.2	1660.6	259.2	0.315725036455023	0.332342143636866	-0.252986578703273	-0.0850043565931783
Leptothorax	05	2571.8_434.6	2571.8	434.6	0.384097644083271	0.34170177303187	-0.41332026109456	0.113632074683711
Leptothorax	05	2133.1_4351.2	2133.1	4351.2	0.186404445516536	0.0208903111810133	-0.140755873014836	0.160242418075619
Leptothorax	05	2571.8_4175.8	2571.8	4175.8	0.240806174216036	-0.117476499104311	-0.0403803482160372	0.202826182026425
Leptothorax	05	1491.8_4175.8	1491.8	4175.8	0.362301761194453	0.123981831033354	-0.439796689922751	0.234702066041729
Leptothorax	05	2403.1_259.2	2403.1	259.2	0.354000308921084	0.33209553323474	-0.334016653007448	0.0263460714727028
Leptothorax	05	344.3_434.6	344.3	434.6	0.299881845259067	0.338055848807605	-0.363525211848672	0.185701302268405
Leptothorax	05	1863.1_4351.2	1863.1	4351.2	0.165316441407602	-0.0426293142227077	-0.12465481272782	0.113113264718527
Leptothorax	05	2774.3_902.2	2774.3	902.2	0.377154946032611	0.339791464541057	-0.430806396580441	0.0497604212595317
Leptothorax	05	2571.8_1019.1	2571.8	1019.1	0.304146271311435	0.119298570128419	-0.0821836453396053	-0.0795368065435475
Leptothorax	05	479.3_434.6	479.3	434.6	0.392950061850301	0.392950061850301	-0.435347060659981	0.0993173117879594
Leptothorax	05	2841.8_1136.1	2841.8	1136.1	0.116088624208632	0.0140290007124587	-0.0354985042412099	0.0493872722676891
Leptothorax	05	2335.6_4351.2	2335.6	4351.2	0.0587690637283371	0.0685174517951118	-0.0797398622959707	0.063204464764438
Leptothorax	05	209.3_3591.2	209.3	3591.2	0.449238456290285	0.43418847116433	-0.489699000576247	0.409074392595943
Leptothorax	05	1626.8_317.7	1626.8	317.7	0.348409711544517	0.348409711544517	-0.383027349654471	0.0422251883038546
Leptothorax	05	2841.8_1369.9	2841.8	1369.9	0.0811688661781802	0.141594790132031	-0.0717046638203519	0.0067280466899689
Leptothorax	05	2673.1_1311.5	2673.1	1311.5	0.298869630524699	-0.0956674515603302	-0.138779791383446	0.174808268551567
Leptothorax	05	2673.1_4234.3	2673.1	4234.3	0.174325362179029	0.104856003296063	-0.172820032378638	0.174325362179029
Leptothorax	05	1154.3_317.7	1154.3	317.7	0.4004702123766	0.357553731202129	-0.478509603628213	0.227164375459041
Leptothorax	05	918.1_376.1	918.1	376.1	0.487735432302311	0.487735432302311	-0.554416222507892	-0.0273720003055196
Leptothorax	05	2841.8_3708.2	2841.8	3708.2	0.224130829018463	-0.158444382861455	-0.181529819218953	0.197378517085259
Leptothorax	05	2706.8_3942	2706.8	3942	0.277012169221174	-0.261933065655714	-0.0673360099888565	0.277012169221174
Leptothorax	05	209.3_3825.1	209.3	3825.1	0.35450112261603	0.359541826785392	-0.437148808749361	0.372226178746831
Leptothorax	05	816.8_4409.6	816.8	4409.6	0.275269528862413	0.36857354851592	-0.408507508741986	0.36857354851592
Leptothorax	05	2301.8_4175.8	2301.8	4175.8	0.31054928365032	-0.202981466255166	-0.160709750829257	0.240263330055748
Leptothorax	05	2875.6_2597.5	2875.6	2597.5	0.224403968143459	-0.268266796532959	0.0546382068058608	0.218029236189518
Leptothorax	05	1255.6_376.1	1255.6	376.1	0.411227095814554	0.33165240969287	-0.522383921796659	0.196915448659496
Leptothorax	05	310.6_610	310.6	610	0.412710902676601	0.412710902676601	-0.354634503358676	0.00659941750919851
Leptothorax	05	2133.1_376.1	2133.1	376.1	0.436191213429949	0.392620992259479	-0.556157232248433	0.315393804679264
Leptothorax	05	2301.8_668.4	2301.8	668.4	0.406685272917056	0.361425494210308	-0.335552783361693	0.102927375038752
Leptothorax	05	2403.1_843.8	2403.1	843.8	0.359508397652199	0.193076615720388	-0.154881087470441	-0.0814611282692651
Leptothorax	05	2774.3_3942	2774.3	3942	0.159975762384959	-0.128323991411395	-0.00576365033730922	0.167593655831862
Leptothorax	05	243.1_610	243.1	610	0.404396322210514	0.393342988298734	-0.190043261446452	-0.0525222336377815
Leptothorax	05	1593.1_259.2	1593.1	259.2	0.318295320776106	0.335047706080112	-0.336774108569435	-0.0108254749442419
Leptothorax	05	2875.6_2129.8	2875.6	2129.8	0.136949668250748	0.0536978122683789	-0.0251771214552349	0.101660332748661
Leptothorax	05	2470.6_843.8	2470.6	843.8	0.336813765941703	0.232854614995222	-0.0116631699628746	-0.228777089412661
Leptothorax	05	2065.6_610	2065.6	610	0.445271773161216	0.126244473316737	-0.234455408301879	-0.125692279435455
Leptothorax	05	1424.3_4292.7	1424.3	4292.7	0.0863234095383506	0.0516852461013774	-0.0842572224885316	0.14704423805754
Leptothorax	05	513.1_493.1	513.1	493.1	0.472951128338994	0.472951128338994	-0.576622194432047	0.16525467959876
Leptothorax	05	2200.6_493.1	2200.6	493.1	0.457451082417294	0.457451082417294	-0.496546723219302	0.304948314517034
Leptothorax	05	1525.6_376.1	1525.6	376.1	0.384594266849169	0.385223039405151	-0.448149203859152	0.11253863244535
Leptothorax	05	411.8_434.6	411.8	434.6	0.364235512084148	0.364235512084148	-0.411570430289853	0.16420551696302
Leptothorax	05	2841.8_785.3	2841.8	785.3	0.351946338972088	0.0514364420096107	-0.162908419243315	-0.00229960818544147
Leptothorax	05	1761.8_551.5	1761.8	551.5	0.363404646775105	0.128928932203871	-0.342143027824002	0.0958165405840771
Leptothorax	05	2099.3_551.5	2099.3	551.5	0.444421507218935	0.265132195302811	-0.249051658133935	-0.0584377778444992
Leptothorax	05	2774.3_317.7	2774.3	317.7	0.50068651321079	0.153170556355115	-0.368293009226876	-0.0721773336350921
Leptothorax	05	513.1_376.1	513.1	376.1	0.406071289737506	0.406071289737506	-0.461993342542724	0.14935379282741
Leptothorax	05	2808.1_610	2808.1	610	0.308571368972969	-0.00133037455765053	-0.0419753298002212	-0.0320311100873985
Leptothorax	05	2841.8_668.4	2841.8	668.4	0.281237368836293	-0.137161496498609	0.023966388210573	-0.0796530469967067
Leptothorax	05	1559.3_317.7	1559.3	317.7	0.328609622680287	0.328609622680287	-0.415728163449648	0.10254777904174
Leptothorax	05	1728.1_4351.2	1728.1	4351.2	0.13872186606215	0.146874422816686	-0.138425933276946	0.0563468079798635
Leptothorax	05	2436.8_4175.8	2436.8	4175.8	0.228169780466969	-0.189134871269498	0.013889305725455	0.10131071336602
Leptothorax	05	378.1_376.1	378.1	376.1	0.2785472095009	0.322748687293943	-0.364021916763596	0.212289452101156
Leptothorax	05	209.3_4409.6	209.3	4409.6	0.262694736241082	-0.0143695748060412	-0.26658841958057	0.296067557985927
Leptothorax	05	378.1_4351.2	378.1	4351.2	0.266382315393523	0.199797181956112	-0.311510903890108	0.266382315393523
Leptothorax	05	1188.1_4351.2	1188.1	4351.2	0.0293585148243154	0.199821454213689	-0.0348897870052033	0.117522747613568
Leptothorax	05	1525.6_4234.3	1525.6	4234.3	0.231909451340313	0.24978898527958	-0.259040750215628	0.0917835214279623
Leptothorax	05	2808.1_960.7	2808.1	960.7	0.333579225372479	0.350258186641102	-0.365809036476491	-0.010351752176881
Leptothorax	05	2808.1_726.9	2808.1	726.9	0.365133000571204	-0.0161945774792308	-0.0887814843572802	-0.0175720166008088
Leptothorax	05	1525.6_259.2	1525.6	259.2	0.298388261275815	0.331542512528684	-0.348827361819151	0.00802466496255977
Leptothorax	05	1323.1_4234.3	1323.1	4234.3	0.153594094356395	-0.0258681431060166	-0.152672764181189	0.216106482834708
Leptothorax	05	479.3_200.8	479.3	200.8	0.366547325395018	0.366547325395018	-0.457689522629707	0.340895401545878
Leptothorax	05	1896.8_668.4	1896.8	668.4	0.440594796993461	-0.201515310792574	-0.309906974483438	0.0919485869325512
Leptothorax	05	2301.8_317.7	2301.8	317.7	0.420768498640014	0.440702847790558	-0.374918360828192	0.0811516775071919
Leptothorax	05	2875.6_2363.7	2875.6	2363.7	-0.179951049016732	-0.0689012999477329	0.165613053050382	0.163376725709817
Leptothorax	05	1356.8_434.6	1356.8	434.6	0.458296986257832	0.388827352466011	-0.584700132186172	0.205152176536356
Leptothorax	05	2504.3_668.4	2504.3	668.4	0.425245084284395	0.281526814443962	-0.390878422706513	0.159236180116641
Leptothorax	05	276.8_551.5	276.8	551.5	0.383295099556764	0.383295099556764	-0.336227896057559	0.122161864656117
Leptothorax	05	1863.1_610	1863.1	610	0.420300394599959	-0.0142758036351537	-0.279108349780262	-0.0236790023369288
Leptothorax	05	2875.6_1662.2	2875.6	1662.2	0.339770452387854	-0.187454724354722	-0.128718071706155	0.122881838569609
Leptothorax	05	715.6_259.2	715.6	259.2	0.494942080465583	0.480754470301433	-0.453608097426358	0.140146159481325
Leptothorax	05	2268.1_259.2	2268.1	259.2	0.404290770393793	0.434320477392775	-0.210901300483504	-0.0959829856163113
Leptothorax	05	1660.6_4351.2	1660.6	4351.2	0.143953904730177	0.188883445641033	-0.136065084801069	0.0240794211470738
Leptothorax	05	1863.1_4234.3	1863.1	4234.3	0.341010075764852	-0.25775379267402	-0.163405035480482	0.151845465728266
Leptothorax	05	749.3_4409.6	749.3	4409.6	0.252257476289568	0.325394904040123	-0.349060687349458	0.325394904040123
Leptothorax	05	479.3_668.4	479.3	668.4	0.502759906297121	0.502759906297121	-0.612965649185981	0.115647152619966
Leptothorax	05	1795.6_259.2	1795.6	259.2	0.381194544493276	0.381194544493276	-0.107586650749741	-0.205541198740653
Leptothorax	05	1323.1_259.2	1323.1	259.2	0.264074870395806	0.278745696528907	-0.290400210510863	0.109272367668998
Leptothorax	05	2335.6_259.2	2335.6	259.2	0.37820978247632	0.40380729681783	-0.263962627981145	-0.0181974335657217
Leptothorax	05	2808.1_3766.6	2808.1	3766.6	0.231222795281443	-0.172770301924293	-0.194224258659635	0.213201861238705
Leptothorax	05	2774.3_668.4	2774.3	668.4	0.350631289302674	-0.00312296773402179	-0.0521391281078807	-0.0219677531861951
Leptothorax	05	1255.6_259.2	1255.6	259.2	0.272701316490945	0.272701316490945	-0.324325576939113	0.154987953935577
Leptothorax	05	276.8_668.4	276.8	668.4	0.446307240465693	0.386606623494571	-0.253981191463407	-0.118838249876682
Leptothorax	05	2808.1_3883.5	2808.1	3883.5	0.130923067399114	-0.117390514292388	-0.0501713544358744	0.137813755156962
Leptothorax	05	2470.6_259.2	2470.6	259.2	0.356334435361788	0.305033522405824	-0.389089175422656	0.00503428959733813
Leptothorax	05	1356.8_4292.7	1356.8	4292.7	0.0250248087704549	0.0522553963925771	-0.022790443528205	0.128961248558189
Leptothorax	05	546.8_434.6	546.8	434.6	0.463123966553149	0.463123966553149	-0.533699605169396	0.143958605813486
Leptothorax	05	850.6_4234.3	850.6	4234.3	0.264775242906591	0.221750594594472	-0.389158569059648	0.116199233256651
Leptothorax	05	243.1_726.9	243.1	726.9	0.471188718943244	0.377658250067653	-0.171296296345881	-0.226708025358015
Leptothorax	05	2875.6_1896	2875.6	1896	0.302605700462988	-0.199197507342674	-0.0851034933757555	0.0790188674045051
Leptothorax	05	2369.3_317.7	2369.3	317.7	0.399635930628713	0.370821564821586	-0.405232353429816	0.0806740723535029
Leptothorax	05	2200.6_4351.2	2200.6	4351.2	0.171192629801259	0.068193419162234	-0.136076322739922	0.158511694260425
Leptothorax	05	2605.6_1077.6	2605.6	1077.6	0.315946761229161	-0.0440155964161776	-0.0629950120945807	-0.0777308564003124
Leptothorax	05	1998.1_610	1998.1	610	0.434407146369158	0.0481603261302688	-0.221592534675615	-0.175848835282711
Leptothorax	05	1593.1_4351.2	1593.1	4351.2	0.112768955944171	0.157698496855027	-0.10467995800993	0.0283612129117956
Leptothorax	05	1390.6_259.2	1390.6	259.2	0.282860291740398	0.304208238286843	-0.270049483390194	0.011096595027124
Leptothorax	05	2808.1_1077.6	2808.1	1077.6	0.215985033138446	0.145680934814562	-0.136418840822589	-0.0564000282500122
Leptothorax	05	2875.6_3065.2	2875.6	3065.2	0.222562938109541	-0.0995606885068927	-0.177124549892212	0.118899903821177
Leptothorax	05	2774.3_1369.9	2774.3	1369.9	0.157070797903483	0.151864013174294	-0.092042593118915	0.0447576604395252
Leptothorax	05	2808.1_1428.3	2808.1	1428.3	0.147489088112974	0.204285932497857	-0.180784172128669	0.078240996619456
Leptothorax	05	2673.1_1194.5	2673.1	1194.5	0.274498936890339	-0.200420184906171	-0.0888321141115495	0.110444296056712
Leptothorax	05	2504.3_4292.7	2504.3	4292.7	0.0620431527793821	-0.00553382106017322	-0.0185472208426693	0.0620431527793821
Leptothorax	05	1795.6_4351.2	1795.6	4351.2	0.177479158566624	0.0414672552412168	-0.113371392549476	0.0780469997153623
Leptothorax	05	513.1_259.2	513.1	259.2	0.401510621636478	0.401510621636478	-0.46383801815607	0.251223921703283
Leptothorax	05	1424.3_317.7	1424.3	317.7	0.353362748299697	0.339364253618953	-0.391059636499074	0.0805107300095061
Leptothorax	05	2436.8_902.2	2436.8	902.2	0.343523908256687	0.212717533821895	-0.204404284118014	0.0247031732193951
Leptothorax	05	310.6_726.9	310.6	726.9	0.467710854890942	0.415906940225703	-0.427795067744723	-0.0145968281962263
Leptothorax	05	1154.3_4292.7	1154.3	4292.7	0.163230567479024	0.208989730581229	-0.190135555393851	0.173191156697952
Leptothorax	05	344.3_3825.1	344.3	3825.1	0.468776608803919	0.462271023194023	-0.587399965845118	0.38351706307614
Leptothorax	05	985.6_4351.2	985.6	4351.2	0.227524202985818	0.243470789050729	-0.307458222414269	0.196755715470023
Leptothorax	05	2436.8_317.7	2436.8	317.7	0.406865427747754	0.363228858933684	-0.45405444435396	0.0519112254302229
Leptothorax	05	344.3_551.5	344.3	551.5	0.399817299597281	0.399817299597281	-0.414168296702256	0.0866114681665012
Leptothorax	05	243.1_843.8	243.1	843.8	0.471811348943397	0.436512688175947	-0.331984848381634	-0.196679074724835
Leptothorax	05	141.8_3006.7	141.8	3006.7	0.539695665448733	0.520005736529012	-0.448130795003273	-0.212785281274278
Leptothorax	05	1120.6_4351.2	1120.6	4351.2	0.106512501420703	0.154739486509837	-0.153527718847799	0.140401555456273
Leptothorax	05	1323.1_376.1	1323.1	376.1	0.420381606447763	0.375267212862982	-0.494187640956208	0.161303256667399
Leptothorax	05	2403.1_610	2403.1	610	0.437654669607879	0.234284698710729	-0.455169841762476	0.281220492323624
Leptothorax	05	2538.1_376.1	2538.1	376.1	0.447189167297619	0.385008556422231	-0.533170234570551	0.0794461760096932
Leptothorax	05	2841.8_1019.1	2841.8	1019.1	0.287242565958507	0.311688741784763	-0.29556154110785	-0.0382605711433081
Leptothorax	05	2875.6_2246.8	2875.6	2246.8	-0.0784119213172499	0.0798148190471682	0.0998630732408407	0.0589988575416282
Leptothorax	05	2875.6_2012.9	2875.6	2012.9	0.168831842713515	-0.186551357055322	-0.10468465847014	0.255017865779763
Leptothorax	05	2335.6_4234.3	2335.6	4234.3	0.1970212936907	-0.0696132413559779	-0.123190480502721	0.167327584340033
Leptothorax	05	2538.1_1077.6	2538.1	1077.6	0.335987122516885	0.0231489592842174	-0.224105874292071	-0.00363220510436676
Leptothorax	05	1761.8_4292.7	1761.8	4292.7	0.194456653607271	0.0321782604209407	-0.105879933153973	0.0882871789115921
Leptothorax	05	2099.3_4292.7	2099.3	4292.7	0.278303454001487	-0.127709236073429	-0.150159371454651	0.215965444892611
Leptothorax	05	2841.8_1486.8	2841.8	1486.8	0.189028684392092	0.144124653882639	-0.236164477396647	0.158331509330018
Leptothorax	05	2740.6_1428.3	2740.6	1428.3	0.209166997836887	0.132595139182981	-0.214425844160606	0.138891067380267
Leptothorax	05	2133.1_4234.3	2133.1	4234.3	0.364771818234592	-0.241223312870497	-0.262551387896019	0.328377159466725
Leptothorax	05	715.6_4234.3	715.6	4234.3	0.283936654975937	0.227589291805687	-0.437291686353981	0.307680089603313
Leptothorax	05	2301.8_3591.2	2301.8	3591.2	-0.215095589799515	0.0441010470288412	0.806558165499151	0.540260550125545
Leptothorax	05	2740.6_3883.5	2740.6	3883.5	0.238147320113242	-0.223789847049815	-0.108657959508688	0.238147320113242
Leptothorax	05	1221.8_4292.7	1221.8	4292.7	0.0633945402002488	0.173908135427491	-0.0649567497329395	0.123851441747385
Leptothorax	05	479.3_317.7	479.3	317.7	0.37898560475463	0.37898560475463	-0.439971562768173	0.229217277143806
Leptothorax	05	1930.6_4234.3	1930.6	4234.3	0.344254627823449	-0.327843073410021	-0.203988854433619	0.195225554507438
Leptothorax	05	2268.1_4234.3	2268.1	4234.3	0.276245050335884	-0.114237657984598	-0.23487846046562	0.279334431095186
Leptothorax	05	2436.8_4292.7	2436.8	4292.7	0.0669137785385447	0.0344036978366766	-0.0605992231893541	0.0669137785385447
Leptothorax	05	1491.8_317.7	1491.8	317.7	0.348432301257236	0.365024315602818	-0.398552630552123	0.0822295543819015
Leptothorax	05	310.6_493.1	310.6	493.1	0.359517926403606	0.359517926403606	-0.408799511028778	0.1685511866439
Leptothorax	05	1154.3_434.6	1154.3	434.6	0.485139635677183	0.399306673328241	-0.591598325085399	0.0626893318772752
Leptothorax	05	2538.1_4117.4	2538.1	4117.4	0.287443841594365	-0.242687637094625	0.0419394312473753	0.158289313681668
Leptothorax	05	2841.8_3474.3	2841.8	3474.3	0.170946357554418	0.0331512243706424	-0.033474768159026	0.0316219969934681
Leptothorax	05	749.3_4175.8	749.3	4175.8	0.340524948741717	0.173501162317588	-0.462978040877195	0.172229469720266
Leptothorax	05	2841.8_4292.7	2841.8	4292.7	0.0733865792267559	0.0751764957932621	-0.0849567505132493	0.0684941406116388
Leptothorax	05	2268.1_843.8	2268.1	843.8	0.384839522944371	0.23816268571945	-0.49208666872373	0.240925078059475
Leptothorax	05	2673.1_4000.4	2673.1	4000.4	0.299084039304491	-0.255344686790921	-0.078833462848874	0.299084039304491
Leptothorax	05	209.3_1253	209.3	1253	0.4515112658289	0.4515112658289	-0.425851198824088	0.0200330056589825
Leptothorax	05	1964.3_4292.7	1964.3	4292.7	0.256577833123504	-0.174103250912628	-0.105701082094062	0.142880177173964
Leptothorax	05	1525.6_493.1	1525.6	493.1	0.280765327912302	0.325570747109446	-0.322972891968493	0.143637777747198
Leptothorax	05	1998.1_493.1	1998.1	493.1	0.416087180697773	0.332254037769876	-0.201962395788648	-0.263079247142481
Leptothorax	05	580.6_726.9	580.6	726.9	0.530214149620071	0.536167392680498	-0.655721862460667	0.151881621162808
Leptothorax	05	2740.6_4234.3	2740.6	4234.3	0.157216385956582	0.164702880525943	-0.214067629425588	0.157216385956582
Leptothorax	05	614.3_4292.7	614.3	4292.7	0.311190599445888	0.311190599445888	-0.424743501115624	0.309455588823237
Leptothorax	05	1255.6_4351.2	1255.6	4351.2	-0.0801611015151632	0.140033125828072	0.0793593544753814	0.105692966870644
Leptothorax	05	175.6_3299	175.6	3299	0.427597408807225	0.303239223347304	-0.128186840825781	-0.132192674657332
Leptothorax	05	310.6_4351.2	310.6	4351.2	0.291694360245055	0.107904701795541	-0.332763302680843	0.307899602480891
Leptothorax	05	1491.8_4292.7	1491.8	4292.7	0.176253068435627	0.131863866809465	-0.165405885445063	0.0747727897359764
Leptothorax	05	1525.6_4351.2	1525.6	4351.2	0.122423519053444	0.122423519053444	-0.107643503456009	0.0302996835977058
Leptothorax	05	445.6_4351.2	445.6	4351.2	0.28044253167261	0.233132042124976	-0.33408915787617	0.28044253167261
Leptothorax	05	209.3_3474.3	209.3	3474.3	0.408595984953963	0.395666945055593	-0.425308909381528	0.252849055399089
Leptothorax	05	209.3_4292.7	209.3	4292.7	0.287669376561491	0.137769669645262	-0.337893609806488	0.291156209959294
Leptothorax	05	2774.3_4058.9	2774.3	4058.9	0.197770262567892	0.0262009888195131	-0.0965295623578324	0.197770262567892
Leptothorax	05	2538.1_259.2	2538.1	259.2	0.350937175071011	0.315946886556803	-0.441071163348689	-0.0174478133522056
Leptothorax	05	2234.3_4292.7	2234.3	4292.7	0.202748126334259	-0.0466962112522224	-0.173995463850271	0.202748126334259
Leptothorax	05	1120.6_4234.3	1120.6	4234.3	0.331209276080427	0.266735965385508	-0.384411396476808	0.210515852876621
Leptothorax	05	2673.1_493.1	2673.1	493.1	0.325135584576674	0.285891544706877	-0.190812098008006	-0.00667145655722342
Leptothorax	05	1964.3_668.4	1964.3	668.4	0.43762145596512	-0.162536207136088	-0.313989711904014	0.075941592020293
Leptothorax	05	243.1_1077.6	243.1	1077.6	0.463958697861243	0.463958697861243	-0.435256799944506	0.00252641656442083
Leptothorax	05	2841.8_3006.7	2841.8	3006.7	0.223829417871241	-0.231187841719954	-0.155502926628894	0.129660534783222
Leptothorax	05	378.1_610	378.1	610	0.464568615024347	0.464568615024347	-0.493258616470155	0.0581052488571567
Leptothorax	05	2605.6_259.2	2605.6	259.2	0.393175372984191	0.305539860202476	-0.444186001427014	-0.120513078028754
Leptothorax	05	2673.1_1428.3	2673.1	1428.3	0.301121752606285	-0.0683263794854521	-0.195241310492018	0.182711391901778
Leptothorax	05	1356.8_317.7	1356.8	317.7	0.348376421158534	0.334140482328211	-0.393215494396746	0.116960053198807
Leptothorax	05	546.8_4292.7	546.8	4292.7	0.31072484201742	0.31072484201742	-0.418549666754716	0.30898983139477
Leptothorax	05	513.1_4351.2	513.1	4351.2	0.268443437028842	0.268443437028842	-0.312364849867154	0.268443437028842
Leptothorax	05	580.6_259.2	580.6	259.2	0.447967685711217	0.435702540196484	-0.548748470084085	0.270750997668807
Leptothorax	05	1390.6_376.1	1390.6	376.1	0.420658866071975	0.377503456965621	-0.490045124107686	0.147304384747262
Leptothorax	05	411.8_317.7	411.8	317.7	0.29351600290233	0.331690006450867	-0.37900187316594	0.239213766882178
Leptothorax	05	1458.1_610	1458.1	610	0.374246572784675	0.0580557875002685	-0.514106879755994	0.344842150265144
Leptothorax	05	243.1_493.1	243.1	493.1	0.374581515380617	0.374581515380617	-0.355711490454856	0.220633380105261
Leptothorax	05	141.8_1603.7	141.8	1603.7	0.461862029676838	0.468230063652523	-0.309207708596608	-0.208166495453348
Leptothorax	05	2841.8_902.2	2841.8	902.2	0.365116843802189	0.339734635523744	-0.41743609191301	-0.0379831812681209
Leptothorax	05	1559.3_4292.7	1559.3	4292.7	0.137067913793636	0.210619198399694	-0.168255511346915	0.057404926716204
Leptothorax	05	378.1_259.2	378.1	259.2	0.272916547106991	0.319573662555203	-0.373018669249202	0.275812195549782
Leptothorax	05	1390.6_4351.2	1390.6	4351.2	-0.0656444854183501	0.0344588772231465	0.0388721885826527	0.119841104184905
Leptothorax	05	1019.3_434.6	1019.3	434.6	0.513819034380964	0.470902553206493	-0.613823762192355	-0.0660820914724315
Leptothorax	05	1694.3_4292.7	1694.3	4292.7	0.146557222800147	0.153711625212447	-0.127384197865154	0.0501060703686097
Leptothorax	05	2369.3_4292.7	2369.3	4292.7	0.0779429934384404	0.0393617179677108	-0.103107159774751	0.0816545645545566
Leptothorax	05	2504.3_1019.1	2504.3	1019.1	0.364288255410383	0.186765043907778	-0.265932245329744	0.0786014330486503
Leptothorax	05	2301.8_3474.3	2301.8	3474.3	-0.128913140642133	0.17112460400398	0.841743164944891	0.828609946738209
Leptothorax	05	1188.1_259.2	1188.1	259.2	0.313935410282456	0.313935410282456	-0.369066108772393	0.16104451005599
Leptothorax	05	681.8_4175.8	681.8	4175.8	0.377905889622468	0.197961071730007	-0.496732687049811	0.249835663127078
Leptothorax	05	2875.6_1779.1	2875.6	1779.1	0.424952443595849	-0.177057103495936	-0.133352317005818	-0.0241331682714394
Leptothorax	05	1829.3_4292.7	1829.3	4292.7	0.238290109268585	-0.0743853039988674	-0.137432952101988	0.149652747046952
Leptothorax	05	2639.3_4292.7	2639.3	4292.7	0.119229912833531	0.0935698873911608	-0.125212077561477	0.125191408475208
Leptothorax	05	2673.1_376.1	2673.1	376.1	0.470801793064136	0.249513183665635	-0.364512123702686	-0.0559763767039786
Leptothorax	05	1660.6_610	1660.6	610	0.284145168799238	0.0810313357805287	-0.466054250977296	0.253974235496368
Leptothorax	05	816.8_317.7	816.8	317.7	0.492885629454659	0.480974388641941	-0.41370243576884	-0.0640990272658194
Leptothorax	05	2301.8_4292.7	2301.8	4292.7	0.154333573987362	0.0237969879974043	-0.154663515470797	0.161682791796284
Leptothorax	05	2538.1_1194.5	2538.1	1194.5	0.337055564769868	-0.173509725266858	-0.377162749384005	0.159677729304806
Leptothorax	05	1086.8_4292.7	1086.8	4292.7	0.22318590533024	0.21732255085997	-0.290534343204184	0.191251466365043
Leptothorax	05	1390.6_493.1	1390.6	493.1	0.449858407172193	0.286551374017367	-0.564126304204065	0.282101207688813
Leptothorax	05	2841.8_3591.2	2841.8	3591.2	0.113063288482058	0.107860492009585	-0.20296561613069	0.109441762373603
Leptothorax	05	1964.3_551.5	1964.3	551.5	0.398168685367504	0.230450630246307	-0.140097787515855	-0.271655037854589
Leptothorax	05	884.3_4292.7	884.3	4292.7	0.237612727583796	0.328874969243142	-0.370716125326174	0.163891721528266
Leptothorax	05	1694.3_4175.8	1694.3	4175.8	0.268428365129793	-0.0150485790652735	-0.235192024488189	0.128297525627568
Leptothorax	05	1289.3_4292.7	1289.3	4292.7	0.0210856876824356	0.0634278116994864	-0.008693954537384	0.137758306540693
Leptothorax	05	1424.3_551.5	1424.3	551.5	0.422063177985222	0.149286548091375	-0.512751887562718	0.299459920900379
Leptothorax	05	2166.8_4292.7	2166.8	4292.7	0.263807562291125	-0.0839805071806499	-0.209455008014132	0.238683032549113
Leptothorax	05	2571.8_4292.7	2571.8	4292.7	0.104029161825592	0.0406507888906571	-0.077894539747369	0.108982931436334
Leptothorax	05	1998.1_726.9	1998.1	726.9	0.400743855086124	-0.291894724019297	-0.40201603202535	0.2515239708101
Leptothorax	05	1019.3_4292.7	1019.3	4292.7	0.266277039138031	0.25548392825418	-0.339567266269765	0.168517650706988
Leptothorax	05	1458.1_259.2	1458.1	259.2	0.295093748350949	0.317364974641587	-0.307696926078594	0.00939357876390855
Leptothorax	05	243.1_1194.5	243.1	1194.5	0.445617103819926	0.445617103819926	-0.460060374975021	0.0076981846021494
Leptothorax	05	1761.8_317.7	1761.8	317.7	0.364252375878322	0.364252375878322	-0.256103957904146	-0.055544897210215
Leptothorax	05	1255.6_4234.3	1255.6	4234.3	0.18354158021079	0.0608620055404966	-0.164793134809575	0.191146907842878
Leptothorax	05	2470.6_1077.6	2470.6	1077.6	0.324905969517558	0.0724329396510807	-0.435447315735603	0.206775959642603
Leptothorax	05	2031.8_4292.7	2031.8	4292.7	0.26192221016987	-0.176862674047186	-0.132279229353191	0.1477155659302
Leptothorax	05	1930.6_726.9	1930.6	726.9	0.371460223449857	-0.2662064589778	-0.391195140642846	0.224238707528008
Leptothorax	05	243.1_3415.9	243.1	3415.9	0.434749134040096	0.364377689300778	-0.416052157648813	0.08068790527848
Leptothorax	05	2133.1_259.2	2133.1	259.2	0.453167191882285	0.311303763682561	-0.183368446846905	-0.134153719165547
Leptothorax	05	1559.3_4175.8	1559.3	4175.8	0.299371301585714	0.222725990222803	-0.385459509146639	0.158250356929864
Leptothorax	05	310.6_376.1	310.6	376.1	0.272629660320377	0.331564964044435	-0.396205954061165	0.279962279804805
Leptothorax	05	2841.8_3240.5	2841.8	3240.5	0.240535163328414	-0.106541859688183	-0.179289727504337	0.238092579764891
Leptothorax	05	2268.1_960.7	2268.1	960.7	0.283012280343503	0.190525245879289	-0.574520640378991	0.382779303544676
Leptothorax	05	2200.6_4234.3	2200.6	4234.3	0.319992133982749	-0.205914473046227	-0.240732922314219	0.316998349701238
Leptothorax	05	209.3_3708.2	209.3	3708.2	0.420472242382803	0.409133617463311	-0.504020708618366	0.398342124362655
Leptothorax	05	1593.1_4234.3	1593.1	4234.3	0.203610696027124	0.281804690039655	-0.220207436052084	0.0339944956300624
Leptothorax	05	2538.1_4000.4	2538.1	4000.4	0.420940019553815	-0.415229150850038	-0.184538792953587	0.330281502111559
Leptothorax	05	2774.3_1486.8	2774.3	1486.8	0.232454519524298	0.118679690434402	-0.23866918261408	0.126675386867213
Leptothorax	05	2841.8_3357.4	2841.8	3357.4	0.264130361265331	-0.0464989740663182	-0.0783142533933626	0.0986753666300257
Leptothorax	05	276.8_3942	276.8	3942	0.374046072645552	0.371928751028626	-0.464386711874577	0.364319279125662
Leptothorax	05	2065.6_4351.2	2065.6	4351.2	0.204676199961458	0.0298337469872861	-0.144870555394907	0.129163290321724
Leptothorax	05	2740.6_3649.7	2740.6	3649.7	0.0883647186130086	-0.130513211463706	-0.226513020573514	0.307114839500997
Leptothorax	05	175.6_259.2	175.6	259.2	0.175802765424664	0.309827613995191	-0.312723541589478	0.249583355718348
Leptothorax	05	580.6_4117.4	580.6	4117.4	0.446121088387205	0.274446998559134	-0.51509986436322	0.20031433607334
Leptothorax	05	2369.3_4175.8	2369.3	4175.8	0.266690009214295	-0.134410367456706	-0.0404815577936377	0.115475562438726
Leptothorax	05	1458.1_4351.2	1458.1	4351.2	0.0567230900095091	0.0466234507201317	-0.0265398577598535	0.0501186760456425
Leptothorax	05	411.8_200.8	411.8	200.8	0.308712003387729	0.308712003387729	-0.406471115929462	0.308712003387729
Leptothorax	05	614.3_4175.8	614.3	4175.8	0.407289621164506	0.224855662545561	-0.49119632703817	0.282860564693278
Leptothorax	05	344.3_3942	344.3	3942	0.433914593409297	0.433914593409297	-0.493136472083114	0.329276506735556
Leptothorax	05	108.1_2948.2	108.1	2948.2	0.557163342377193	0.54693586860301	-0.488347722238781	-0.232603859623585
Leptothorax	05	1323.1_4351.2	1323.1	4351.2	-0.0970018405367788	0.0708072546423973	0.105679403082543	0.101736498801303
Leptothorax	05	2706.8_3825.1	2706.8	3825.1	0.327686118072561	-0.340943738529071	-0.237604394906585	0.331455212554369
Leptothorax	05	513.1_4117.4	513.1	4117.4	0.450452167275027	0.378152879178119	-0.530625331452856	0.259154016192615
Leptothorax	05	276.8_1019.1	276.8	1019.1	0.432687157250348	0.479942408003612	-0.506390523572834	0.142394005965584
Leptothorax	05	2706.8_4292.7	2706.8	4292.7	0.123110128039741	0.123110128039741	-0.155838925398564	0.129589608462885
Leptothorax	05	749.3_317.7	749.3	317.7	0.48644648726862	0.47733179638323	-0.486313266472283	0.142687280417885
Leptothorax	05	378.1_4234.3	378.1	4234.3	0.400400874685654	0.357596146047318	-0.508133943581401	0.400400874685654
Leptothorax	05	1188.1_493.1	1188.1	493.1	0.517821521442685	0.427561960864994	-0.608321962398779	-0.150145055569767
Leptothorax	05	209.3_1369.9	209.3	1369.9	0.480774115167125	0.434817594823595	-0.405156850641718	-0.106187168392119
Leptothorax	05	445.6_4234.3	445.6	4234.3	0.379276783076138	0.379276783076138	-0.487673219602454	0.343001650057793
Leptothorax	05	2268.1_4117.4	2268.1	4117.4	0.415214387256174	-0.282632442955122	-0.214449282946174	0.267505166677358
Leptothorax	05	2335.6_610	2335.6	610	0.434102829967928	0.289118648246191	-0.448379571977697	0.262093086428583
Leptothorax	05	276.8_3591.2	276.8	3591.2	0.458034427135797	0.416856610942765	-0.576127735873962	0.358776358698342
Leptothorax	05	243.1_3532.8	243.1	3532.8	0.442614582270259	0.433049376136618	-0.510898818179459	0.344079136234107
Leptothorax	05	1896.8_4292.7	1896.8	4292.7	0.248961937472311	-0.149009492383219	-0.151391699793268	0.124975094304818
Leptothorax	05	951.8_4292.7	951.8	4292.7	0.253678858798866	0.295109832064333	-0.339187532303445	0.155220205211184
Leptothorax	05	2639.3_1369.9	2639.3	1369.9	0.348690292990062	-0.163895658278673	-0.226899817394676	0.25582575663066
Leptothorax	05	1829.3_668.4	1829.3	668.4	0.44648269679685	-0.148850612405571	-0.356953152724157	0.132411101476259
Leptothorax	05	580.6_4234.3	580.6	4234.3	0.36436077373923	0.36436077373923	-0.479024926665657	0.306136737871968
Leptothorax	05	2234.3_317.7	2234.3	317.7	0.426375499515942	0.446679094730987	-0.344518485806709	0.0562725962376564
Leptothorax	05	1660.6_4234.3	1660.6	4234.3	0.202909173826724	0.174621960742113	-0.162550867046605	0.032810118096348
Leptothorax	05	580.6_4351.2	580.6	4351.2	0.276540943981731	0.276540943981731	-0.326220594687723	0.276540943981731
Leptothorax	05	1424.3_4175.8	1424.3	4175.8	0.355155525995042	-0.0151864810935478	-0.405294098271151	0.280551681374327
Leptothorax	05	2403.1_376.1	2403.1	376.1	0.451402088143044	0.404766629986503	-0.513167157144927	0.135557043812999
Leptothorax	05	445.6_4000.4	445.6	4000.4	0.485813395723424	0.437915069986324	-0.45974133958966	0.0826424703617688
Leptothorax	05	816.8_4292.7	816.8	4292.7	0.220935983286395	0.313210068294782	-0.383777697221757	0.237971304639047
Leptothorax	05	2504.3_4058.9	2504.3	4058.9	0.384412132241359	-0.399185974925238	-0.0324483531395547	0.203750468447128
Leptothorax	05	2808.1_843.8	2808.1	843.8	0.385146667057235	0.236446216553084	-0.341719700692361	0.024505925084453
Leptothorax	05	1424.3_434.6	1424.3	434.6	0.424430707945531	0.395870825670134	-0.519127374870963	0.188666883759347
Leptothorax	05	2436.8_4058.9	2436.8	4058.9	0.384068284111677	-0.343701285973367	0.0436257875045461	0.0816278820288685
Leptothorax	05	2335.6_960.7	2335.6	960.7	0.34681904283541	0.22712539692218	-0.530246298704384	0.330698678802247
Leptothorax	05	445.6_259.2	445.6	259.2	0.347159505865399	0.347159505865399	-0.412781055027251	0.264045617758913
Leptothorax	05	2065.6_726.9	2065.6	726.9	0.394133430799803	-0.134557802460264	-0.36642722082205	0.213281787267931
Leptothorax	05	2403.1_493.1	2403.1	493.1	0.430556541154381	0.27183807886798	-0.542370486919028	0.430556541154381
Leptothorax	05	1761.8_4175.8	1761.8	4175.8	0.305079594147514	-0.172664869119572	-0.188419674065757	0.164147924720855
Leptothorax	05	681.8_4058.9	681.8	4058.9	0.535676421683889	0.0737536027767313	-0.564649602264383	0.0210335568076977
Leptothorax	05	2571.8_1136.1	2571.8	1136.1	0.320702930518412	-0.186009543212236	-0.23701899250509	0.0589198477954099
Leptothorax	05	884.3_4409.6	884.3	4409.6	0.232132411751848	0.324878029397168	-0.355017917554976	0.324878029397168
Leptothorax	05	2808.1_4234.3	2808.1	4234.3	0.135683545622259	0.145923813216391	-0.183414298299911	0.135683545622259
Leptothorax	05	2166.8_785.3	2166.8	785.3	0.40751292635056	0.206360937482719	-0.478478585568387	0.270267278817579
Leptothorax	05	2774.3_3474.3	2774.3	3474.3	0.106083278501084	-0.00214355068548854	-0.0281725033720369	0.136104945899338
Leptothorax	05	1289.3_4175.8	1289.3	4175.8	0.344817812347411	-0.0851362078112542	-0.355509146783723	0.255361576363863
Leptothorax	05	1053.1_4234.3	1053.1	4234.3	0.348952705660048	0.26986599179685	-0.436648810190049	0.185680593401919
Leptothorax	05	2065.6_4234.3	2065.6	4234.3	0.357904293575169	-0.296296365712625	-0.218092048680729	0.266623650614066
Leptothorax	05	2099.3_434.6	2099.3	434.6	0.440509487395944	0.440509487395944	-0.508652739225968	0.235168080379285
Leptothorax	05	243.1_3766.6	243.1	3766.6	0.419592671109173	0.409910861363924	-0.527960859057215	0.419592671109173
Leptothorax	05	1053.1_4351.2	1053.1	4351.2	0.190433137906431	0.20101275667901	-0.252669478836188	0.190433137906431
Leptothorax	05	2808.1_3065.2	2808.1	3065.2	0.286451127803981	-0.2498183756492	-0.179836498914115	0.204128022549855
Leptothorax	05	1626.8_4175.8	1626.8	4175.8	0.263117170561165	0.158143087162156	-0.280282551253159	0.122624712576934
Leptothorax	05	1086.8_4175.8	1086.8	4175.8	0.435647040202645	0.264284554546948	-0.543664682653801	0.269245696613695
Leptothorax	05	2808.1_4351.2	2808.1	4351.2	0.0237867442298865	0.0231607772764684	-0.0250791319580848	0.021466086256239
Leptothorax	05	2200.6_259.2	2200.6	259.2	0.430648572639901	0.342264946017337	-0.196971893825288	-0.135678989503613
Leptothorax	05	1930.6_493.1	1930.6	493.1	0.39264909615193	0.351929306769136	-0.186495272071432	-0.255904756599128
Leptothorax	05	715.6_493.1	715.6	493.1	0.54277018369948	0.54277018369948	-0.653871064854627	0.134191588490858
Leptothorax	05	2301.8_4058.9	2301.8	4058.9	0.328003217593489	-0.252880030425597	0.0651458717819505	0.054268210961277
Leptothorax	05	1525.6_610	1525.6	610	0.285883342268655	0.132693323253444	-0.457042676594787	0.298231028798502
Leptothorax	05	2808.1_3649.7	2808.1	3649.7	0.145673534481428	-0.0369847144000641	-0.266919543006846	0.212101890450922
Leptothorax	05	209.3_3357.4	209.3	3357.4	0.433534420210111	0.34643222177762	-0.280717642663014	-0.0530551176448274
Leptothorax	05	2301.8_785.3	2301.8	785.3	0.393073955862124	0.258588803528777	-0.343595557187493	0.0717110758043901
Leptothorax	05	344.3_4175.8	344.3	4175.8	0.386078737654713	0.386078737654713	-0.483496682172853	0.386078737654713
Leptothorax	05	1221.8_4175.8	1221.8	4175.8	0.361300617126914	0.0171677845074845	-0.383564993517779	0.266368883519765
Leptothorax	05	614.3_317.7	614.3	317.7	0.455319298757197	0.445156393699139	-0.566359759804523	0.255173371670092
Leptothorax	05	546.8_785.3	546.8	785.3	0.517775590172872	0.475332838419049	-0.633769802223308	0.0932863067607874
Leptothorax	05	2571.8_4058.9	2571.8	4058.9	0.363181815411003	-0.352374953684971	-0.0578161456587451	0.28496532285524
Leptothorax	05	2740.6_3532.8	2740.6	3532.8	0.00450126843286569	-0.0283710829679772	-0.0198106979469077	0.225674731725252
Leptothorax	05	1863.1_726.9	1863.1	726.9	0.412432267967959	-0.271231267572956	-0.432439888593067	0.242727919679879
Leptothorax	05	2841.8_3123.6	2841.8	3123.6	0.307479543688488	-0.178573260660739	-0.199507481078018	0.185560581831346
Leptothorax	05	141.8_3123.6	141.8	3123.6	0.511523029115966	0.536173442671973	-0.263168369759107	-0.156606998795422
Leptothorax	05	2403.1_960.7	2403.1	960.7	0.32106099502852	0.236064440554964	-0.438714559821506	0.24814472189614
Leptothorax	05	276.8_434.6	276.8	434.6	0.310175507973487	0.367675687275552	-0.392039527780678	0.260898407753826
Leptothorax	05	2335.6_3532.8	2335.6	3532.8	-0.208277262383325	0.15230346255048	0.798891002425881	0.466049653015892
Leptothorax	05	1491.8_551.5	1491.8	551.5	0.309339732335981	0.19241462810375	-0.407690160147041	0.252474091681772
Leptothorax	05	1728.1_610	1728.1	610	0.340161952971089	0.0173999040094697	-0.431642100315595	0.196206132299712
Leptothorax	05	2234.3_3474.3	2234.3	3474.3	-0.11859787984214	0.124703639504703	0.83523566234777	0.811544761155086
Leptothorax	05	1593.1_4117.4	1593.1	4117.4	0.338123600023387	0.14862166887588	-0.440695769640604	0.18373311297077
Leptothorax	05	2875.6_2714.4	2875.6	2714.4	0.291263709110484	-0.358994483787278	0.0921868954369997	0.245261468327867
Leptothorax	05	310.6_3766.6	310.6	3766.6	0.464834248972188	0.426436681042474	-0.600611168580265	0.441302275818521
Leptothorax	05	2639.3_1136.1	2639.3	1136.1	0.32198154436103	-0.190415798907644	-0.0867850451142986	0.0207619499031321
Leptothorax	05	1660.6_493.1	1660.6	493.1	0.252709464020044	0.232220706001406	-0.307294243163676	0.110131694786058
Leptothorax	05	1458.1_4117.4	1458.1	4117.4	0.467325396321215	-0.0507953908231006	-0.535344705841165	0.340862352638738
Leptothorax	05	1154.3_4175.8	1154.3	4175.8	0.425546992794256	0.214696474421752	-0.487222369549918	0.244231772251284
Leptothorax	05	648.1_4351.2	648.1	4351.2	0.288965291977975	0.288965291977975	-0.362314982455913	0.288965291977975
Leptothorax	05	2301.8_434.6	2301.8	434.6	0.449476004400087	0.449476004400087	-0.583573361549079	0.377856818089528
Leptothorax	05	479.3_4175.8	479.3	4175.8	0.419381213076717	0.375837280588444	-0.515319187734449	0.314568468078966
Leptothorax	05	1896.8_4175.8	1896.8	4175.8	0.429616430244281	-0.434692263133407	-0.252932176097446	0.195755186011045
Leptothorax	05	2706.8_1486.8	2706.8	1486.8	0.283761344101972	-0.0207015757323129	-0.256936516576068	0.179945026277532
Leptothorax	05	2301.8_1019.1	2301.8	1019.1	0.261824268072261	0.240486310369173	-0.596906116816369	0.395397783220462
Leptothorax	05	783.1_376.1	783.1	376.1	0.487252151094255	0.487252151094255	-0.567933555262188	0.112762881597997
Leptothorax	05	1930.6_843.8	1930.6	843.8	0.157696702529479	-0.270128377875332	-0.453689075178574	0.409582917944276
Leptothorax	05	2706.8_3591.2	2706.8	3591.2	-0.072068178338161	-0.0807394790917479	-0.0816057305375558	0.312160227517161
Leptothorax	05	1593.1_610	1593.1	610	0.246376832201053	0.140289507556727	-0.437861703654839	0.257407229387712
Leptothorax	05	2369.3_434.6	2369.3	434.6	0.45519837034894	0.412022603299036	-0.57330750176845	0.323641448459708
Leptothorax	05	648.1_4117.4	648.1	4117.4	0.452902366967716	0.162327840549534	-0.504957852184181	0.172695690029747
Leptothorax	05	2808.1_3299	2808.1	3299	0.222608087605397	-0.0658162451226552	-0.143970867785038	0.250264325468219
Leptothorax	05	141.8_1720.7	141.8	1720.7	0.534081577902305	0.528821919103746	-0.184001574789154	-0.48965980098987
Leptothorax	05	2639.3_902.2	2639.3	902.2	0.329289915212089	0.293196656899601	-0.150667278468958	-0.0218428484748894
Leptothorax	05	2841.8_1603.7	2841.8	1603.7	0.285244233638493	-0.0907960355959804	-0.109951928982451	0.134814738969079
Leptothorax	05	546.8_551.5	546.8	551.5	0.4998153062713	0.4998153062713	-0.60885896441674	0.156293895143124
Leptothorax	05	2740.6_3415.9	2740.6	3415.9	0.0625533961488962	-0.0533308822014305	-0.0470632524763707	0.244362931492193
Leptothorax	05	2099.3_3123.6	2099.3	3123.6	0.0580236955276882	-0.225595084220997	0.815138723494418	0.798942269557545
Leptothorax	05	209.3_1019.1	209.3	1019.1	0.442372787042668	0.483940282006912	-0.349216919181786	-0.118413546593033
Leptothorax	05	378.1_960.7	378.1	960.7	0.418103893695429	0.404591349003861	-0.630359624335606	0.291903609687296
Leptothorax	05	1559.3_551.5	1559.3	551.5	0.233734598354011	0.2101331123596	-0.339316580643198	0.171342364348073
Leptothorax	05	2706.8_3240.5	2706.8	3240.5	0.124369034393596	-0.180803257535865	-0.256011620426468	0.434240517182164
Leptothorax	05	310.6_259.2	310.6	259.2	0.22815092205531	0.290360409319594	-0.39012917695006	0.290360409319594
Leptothorax	05	783.1_259.2	783.1	259.2	0.496683848481218	0.470738121647834	-0.348149798995686	-0.0316877750059131
Leptothorax	05	2808.1_3415.9	2808.1	3415.9	0.215314590929718	-0.0470345994824178	-0.0501334293856322	0.106632947206065
Leptothorax	05	209.3_4175.8	209.3	4175.8	0.235881298424065	0.213039831268745	-0.300952116041101	0.248296103604279
Leptothorax	05	2504.3_317.7	2504.3	317.7	0.395769445855643	0.32578616583631	-0.472074119371611	0.0194951758267215
Leptothorax	05	2841.8_2422.1	2841.8	2422.1	-0.0339321379317871	-0.188488237247452	0.0999964511724141	0.2305629971363
Leptothorax	05	2504.3_434.6	2504.3	434.6	0.420545668810851	0.334974030709546	-0.504836673317716	0.205123557465813
Leptothorax	05	614.3_668.4	614.3	668.4	0.535162507593964	0.535162507593964	-0.666845660491486	0.171976028594012
Leptothorax	05	2099.3_785.3	2099.3	785.3	0.38945206848421	0.0249798824987641	-0.496158026555859	0.330755809055294
Leptothorax	05	276.8_3825.1	276.8	3825.1	0.424066676244954	0.424066676244954	-0.544591177191489	0.424066676244954
Leptothorax	05	2639.3_3825.1	2639.3	3825.1	0.339747362709699	-0.451916321931365	-0.337707581949512	0.427258625435339
Leptothorax	05	648.1_493.1	648.1	493.1	0.520803473586502	0.520803473586502	-0.633435848570096	0.203823071270369
Leptothorax	05	2774.3_4175.8	2774.3	4175.8	0.194661956066931	0.173967662893191	-0.236229364714284	0.194661956066931
Leptothorax	05	411.8_668.4	411.8	668.4	0.498734170882777	0.498734170882777	-0.559603683588786	0.0373798048930959
Leptothorax	05	715.6_376.1	715.6	376.1	0.487722316213046	0.487722316213046	-0.619074775772744	0.215709108056064
Leptothorax	05	276.8_785.3	276.8	785.3	0.464929515199414	0.426507711803222	-0.361027617875074	-0.127307432030455
Leptothorax	05	276.8_3357.4	276.8	3357.4	0.470073153270846	0.390791681171708	-0.427328831883969	-0.130945668336509
Leptothorax	05	175.6_3649.7	175.6	3649.7	0.425233229559527	0.392178050513802	-0.448616533224	0.391881603711721
Leptothorax	05	1660.6_4117.4	1660.6	4117.4	0.338598925656964	-0.0313224266570757	-0.348817235816868	0.201877400399125
Leptothorax	05	850.6_376.1	850.6	376.1	0.489659461051094	0.489659461051094	-0.561942886367039	0.00810280837571389
Leptothorax	05	1289.3_551.5	1289.3	551.5	0.5117935571889	0.207235168201735	-0.623017547280202	0.0781810322120546
Leptothorax	05	2133.1_726.9	2133.1	726.9	0.411701728836266	0.0477034790816004	-0.331891213680513	0.179589093748469
Leptothorax	05	175.6_4351.2	175.6	4351.2	0.265142838578527	0.13667925271174	-0.306357108329147	0.292868584756902
Leptothorax	05	2470.6_4000.4	2470.6	4000.4	0.38859666863583	-0.441692867404605	-0.0823753235324988	0.224534043245796
Leptothorax	05	546.8_317.7	546.8	317.7	0.418370383440842	0.418370383440842	-0.489196840791829	0.20914288148857
Leptothorax	05	884.3_434.6	884.3	434.6	0.522111758078982	0.522111758078982	-0.623202104888342	-0.0701549242075919
Leptothorax	05	2706.8_1369.9	2706.8	1369.9	0.242528637922557	0.016807019037493	-0.158239222739645	0.133064423692926
Leptothorax	05	648.1_610	648.1	610	0.541760355073604	0.541760355073604	-0.668744155574316	0.168339780384412
Leptothorax	05	2571.8_317.7	2571.8	317.7	0.439456316807951	0.336374796252945	-0.476713039667174	-0.00205426350324926
Leptothorax	05	2639.3_317.7	2639.3	317.7	0.463513426027809	0.20159840840074	-0.457782357579754	-0.0462815328378143
Leptothorax	05	276.8_1253	276.8	1253	0.466200429500666	0.46478563202426	-0.509110355381258	-0.085789753774076
Leptothorax	05	243.1_376.1	243.1	376.1	0.268317928981758	0.369058475077174	-0.399542927592552	0.31840339026266
Leptothorax	05	2774.3_4292.7	2774.3	4292.7	0.0954278813674824	0.0954278813674824	-0.110542702021635	0.0904053612955096
Leptothorax	05	2470.6_493.1	2470.6	493.1	0.415410653840369	0.256692191553967	-0.505957363550135	0.367446426786577
Leptothorax	05	2268.1_376.1	2268.1	376.1	0.443912037514571	0.443912037514571	-0.485122858478472	0.23124297831243
Leptothorax	05	951.8_317.7	951.8	317.7	0.478243629854464	0.466202352909008	-0.403321852167774	-0.0597291105209597
Leptothorax	05	850.6_4117.4	850.6	4117.4	0.448259152025838	0.0894071460908534	-0.546830403014754	0.0712375445798523
Leptothorax	05	681.8_317.7	681.8	317.7	0.491020951484297	0.482134983809691	-0.581282745356501	0.256024613281232
Leptothorax	05	175.6_3182.1	175.6	3182.1	0.504285151213207	0.459579639282141	-0.17587244807222	-0.232074388463858
Leptothorax	05	648.1_376.1	648.1	376.1	0.477667529888534	0.477667529888534	-0.60949894119849	0.244800790687683
Leptothorax	05	1323.1_493.1	1323.1	493.1	0.487086930464085	0.33289138863671	-0.618623844254528	0.144437561463466
Leptothorax	05	2166.8_3123.6	2166.8	3123.6	0.0755123780168103	-0.315211551458362	0.786119290256296	0.780456450302823
Leptothorax	05	2774.3_3591.2	2774.3	3591.2	0.0504400634705287	0.0223298871853016	-0.178850520966213	0.199129535238484
Leptothorax	05	2099.3_668.4	2099.3	668.4	0.430396596201259	0.00649823602534418	-0.225561310010452	0.00704147089740438
Leptothorax	05	2774.3_3708.2	2774.3	3708.2	0.221070284395618	-0.243027791175424	-0.204559952564045	0.279054748625912
Leptothorax	05	985.6_259.2	985.6	259.2	0.46933342351881	0.454790255619353	-0.334221587096392	-0.0499191810156525
Leptothorax	05	783.1_4234.3	783.1	4234.3	0.259540013713367	0.239938918484768	-0.425249545689974	0.200551823432092
Leptothorax	05	1896.8_785.3	1896.8	785.3	0.240081425280128	-0.279182556412177	-0.424453371794758	0.311902044296029
Leptothorax	05	918.1_4234.3	918.1	4234.3	0.278573385636787	0.251371410956325	-0.390264822394129	0.0682864734102099
Leptothorax	05	2166.8_4058.9	2166.8	4058.9	0.306792966884442	-0.348852721914142	-0.298478122527641	0.360163756391538
Leptothorax	05	2335.6_4117.4	2335.6	4117.4	0.358440115902812	-0.246593685524346	-0.0593046259543489	0.128466107477847
Leptothorax	05	243.1_4351.2	243.1	4351.2	0.28653079633722	0.0887117817527485	-0.318172008407314	0.306386687699307
Leptothorax	05	2335.6_1077.6	2335.6	1077.6	0.308210961702266	0.143881268155074	-0.619249556019248	0.435125243211843
Leptothorax	05	2369.3_902.2	2369.3	902.2	0.365605248149013	0.188327620229476	-0.377394044848165	0.160935264283529
Leptothorax	05	1188.1_4234.3	1188.1	4234.3	0.235309608626872	0.181925450853089	-0.259966236555888	0.20620713873804
Leptothorax	05	1626.8_668.4	1626.8	668.4	0.300353926151939	0.0375322306981647	-0.554357791823116	0.366603264446472
Leptothorax	05	648.1_4234.3	648.1	4234.3	0.337347795061557	0.289776433055127	-0.493415230135944	0.348000467771129
Leptothorax	05	1694.3_434.6	1694.3	434.6	0.296494244810158	0.296494244810158	-0.388439317264251	0.175535561344635
Leptothorax	05	2369.3_4058.9	2369.3	4058.9	0.353025192689039	-0.291664134540164	0.0808296484328481	0.00359038118420171
Leptothorax	05	1863.1_843.8	1863.1	843.8	0.180384867638686	-0.264781703062567	-0.469487266183091	0.368705719889836
Leptothorax	05	985.6_4234.3	985.6	4234.3	0.341829581221802	0.237922560720131	-0.422649680879048	0.128307255849813
Leptothorax	05	850.6_493.1	850.6	493.1	0.552687420938416	0.546263216844751	-0.650931321205979	-0.135102152563285
Leptothorax	05	344.3_317.7	344.3	317.7	0.259783586232857	0.310682257630906	-0.375142622803646	0.266116303060317
Leptothorax	05	1694.3_668.4	1694.3	668.4	0.359291404317071	-0.0928426644365638	-0.527375172362393	0.302784163935885
Leptothorax	05	310.6_960.7	310.6	960.7	0.424740150253629	0.445498199857001	-0.596285892639667	0.23619348326778
Leptothorax	05	411.8_4058.9	411.8	4058.9	0.447901025789351	0.404357093301078	-0.472402039511696	0.237981725419015
Leptothorax	05	344.3_1136.1	344.3	1136.1	0.429849237965188	0.473339973470577	-0.580681490167341	0.0384536400077757
Leptothorax	05	2841.8_2188.3	2841.8	2188.3	0.110247683642905	0.0216349414913603	-0.0466992646147648	0.0452684856252229
Leptothorax	05	378.1_4117.4	378.1	4117.4	0.414031628317026	0.414031628317026	-0.506370491738331	0.328410194127074
Leptothorax	05	918.1_4351.2	918.1	4351.2	0.231735216897319	0.294513948836318	-0.331226027164071	0.247798875255612
Leptothorax	05	2268.1_3415.9	2268.1	3415.9	-0.153975664431416	0.132635177557753	0.849196396079472	0.84804529713865
Leptothorax	05	1795.6_726.9	1795.6	726.9	0.420714231707074	-0.255237622849125	-0.482902246017407	0.290546274890295
Leptothorax	05	2706.8_1136.1	2706.8	1136.1	0.247348078095562	-0.152051433261615	-0.0300043131067859	0.0282307389826402
Leptothorax	05	1356.8_551.5	1356.8	551.5	0.474792772041872	0.148855715699607	-0.616235604343195	0.260865633989857
Leptothorax	05	1289.3_317.7	1289.3	317.7	0.338671454165611	0.309247311593096	-0.406781685394496	0.179050490247655
Leptothorax	05	580.6_493.1	580.6	493.1	0.499425017453899	0.499425017453899	-0.605883586683049	0.188239725045786
Leptothorax	05	2706.8_902.2	2706.8	902.2	0.365667420541429	0.365667420541429	-0.303200648517884	-0.0085946415418107
Leptothorax	05	2808.1_4117.4	2808.1	4117.4	0.20151342100763	0.176073771099248	-0.236810320805529	0.20151342100763
Leptothorax	05	1998.1_843.8	1998.1	843.8	0.206464431590564	-0.158335409820636	-0.478829557251456	0.404659274586956
Leptothorax	05	209.3_3240.5	209.3	3240.5	0.47567902546418	0.397083848342165	-0.249228761719473	-0.143210565946032
Leptothorax	05	2740.6_3299	2740.6	3299	0.104864747545841	-0.140027592533872	-0.182160403372118	0.384958441548789
Leptothorax	05	2740.6_3182.1	2740.6	3182.1	0.279158811500803	-0.288054088756642	-0.222000436765023	0.358090810052171
Leptothorax	05	1829.3_4175.8	1829.3	4175.8	0.408587831500303	-0.361107226037479	-0.250169644835437	0.154845619266414
Leptothorax	05	1053.1_493.1	1053.1	493.1	0.538802610284315	0.472015275557086	-0.639346834733713	-0.130387413824361
Leptothorax	05	1795.6_610	1795.6	610	0.409470567231481	-0.016486362212829	-0.336639608433242	0.0624150717860127
Leptothorax	05	2774.3_3357.4	2774.3	3357.4	0.166081704955886	-0.0505143069737358	-0.14150902175056	0.227692812043273
Leptothorax	05	2166.8_902.2	2166.8	902.2	0.327198049032642	0.148972414249531	-0.588403942090128	0.416946446608228
Leptothorax	05	2808.1_3532.8	2808.1	3532.8	0.117109126056842	0.0692601145064397	-0.112309413215985	0.11232004524366
Leptothorax	05	1626.8_4292.7	1626.8	4292.7	0.136821649767909	0.21926411909995	-0.131106332502717	0.00326754966447699
Leptothorax	05	1221.8_317.7	1221.8	317.7	0.35062192771574	0.307705446541269	-0.450889592328541	0.210320643211722
Leptothorax	05	243.1_4000.4	243.1	4000.4	0.315534841474645	0.312265994066059	-0.38814306272099	0.333064554889904
Leptothorax	05	209.3_317.7	209.3	317.7	0.246847985081669	0.347934130490924	-0.364925248464452	0.293356227668818
Leptothorax	05	2369.3_551.5	2369.3	551.5	0.444551787318865	0.28517568324716	-0.525011605538471	0.40477956651373
Leptothorax	05	479.3_4058.9	479.3	4058.9	0.469210593402252	0.403483967859609	-0.477091642500954	0.115620991933441
Leptothorax	05	2234.3_434.6	2234.3	434.6	0.456255914231005	0.456255914231005	-0.592463092235021	0.410337947094951
Leptothorax	05	2065.6_4117.4	2065.6	4117.4	0.48707379544979	-0.492549571541786	-0.411237657049198	0.369032175731021
Leptothorax	05	1964.3_434.6	1964.3	434.6	0.397110171329207	0.397110171329207	-0.261385690430964	-0.118534560803846
Leptothorax	05	513.1_4234.3	513.1	4234.3	0.370000150633825	0.370000150633825	-0.480831492500492	0.325823056580497
Leptothorax	05	918.1_4117.4	918.1	4117.4	0.485733492617719	0.125596356620727	-0.550003826809074	0.0577262596916729
Leptothorax	05	884.3_4175.8	884.3	4175.8	0.352339642605654	0.174181538682859	-0.456553750882882	0.0822515502865661
Leptothorax	05	783.1_4117.4	783.1	4117.4	0.42260538029774	0.0848439477760409	-0.510055086068383	0.0817035958413162
Leptothorax	05	2673.1_1545.3	2673.1	1545.3	0.340336669686999	-0.276336935788292	-0.28696760279364	0.253364283374716
Leptothorax	05	2605.6_1428.3	2605.6	1428.3	0.364977274280983	-0.289266670138404	-0.344621914292615	0.36048780605949
Leptothorax	05	276.8_4292.7	276.8	4292.7	0.324448409508567	0.177757236035729	-0.391891638149216	0.324448409508567
Leptothorax	05	411.8_785.3	411.8	785.3	0.52007424050306	0.505478490449619	-0.620918875926099	0.120777534538085
Leptothorax	05	2301.8_551.5	2301.8	551.5	0.451237578558331	0.362802032801679	-0.503279584097196	0.3686292969826
Leptothorax	05	614.3_785.3	614.3	785.3	0.530395314716864	0.494119670223978	-0.664313031119489	0.0956797618798741
Leptothorax	05	310.6_3532.8	310.6	3532.8	0.46213930185111	0.432347652225986	-0.568458485311849	0.163444245114619
Leptothorax	05	2166.8_551.5	2166.8	551.5	0.455499754401305	0.366058605398702	-0.327043072177128	0.109323499151158
Leptothorax	05	715.6_4117.4	715.6	4117.4	0.433668829246508	0.118753321188404	-0.535323414915729	0.191088717708846
Leptothorax	05	2200.6_960.7	2200.6	960.7	0.229040612248807	0.158844423688335	-0.586413370114454	0.429062103841403
Leptothorax	05	2774.3_1603.7	2774.3	1603.7	0.30644975334066	-0.152712134620368	-0.167799430181922	0.152031174875982
Leptothorax	05	2639.3_1486.8	2639.3	1486.8	0.328269275152302	-0.259085939448856	-0.308867974854634	0.28578537842961
Leptothorax	05	2166.8_3006.7	2166.8	3006.7	-0.0727337949931643	-0.207518160771506	0.798491342004206	0.790776636809457
Leptothorax	05	2673.1_3532.8	2673.1	3532.8	-0.219805765939411	-0.139634805023335	0.120550397439654	0.382688084746582
Leptothorax	05	2335.6_3415.9	2335.6	3415.9	-0.192789226478469	0.143618535249122	0.625033575672799	0.819850369962284
Leptothorax	05	1728.1_4234.3	1728.1	4234.3	0.236612907579125	0.0365299457003439	-0.144704705575604	0.112845393458631
Leptothorax	05	1795.6_4234.3	1795.6	4234.3	0.283594683143658	-0.165230300782412	-0.149967106277005	0.149127560726972
Leptothorax	05	2436.8_551.5	2436.8	551.5	0.422575907369382	0.220595277576795	-0.530805683872081	0.422575907369382
Leptothorax	05	2099.3_902.2	2099.3	902.2	0.262861298685564	0.00303037341585109	-0.530584088784565	0.432130169338894
Leptothorax	05	1964.3_785.3	1964.3	785.3	0.263628778922347	-0.251157892699301	-0.433058014662094	0.368776005363904
Leptothorax	05	2706.8_4175.8	2706.8	4175.8	0.240227140672938	0.108631644297531	-0.195958835339658	0.240227140672938
Leptothorax	05	378.1_726.9	378.1	726.9	0.50992804811095	0.504232958569139	-0.568869644392783	0.0497229122239108
Leptothorax	05	580.6_376.1	580.6	376.1	0.458532198020088	0.458532198020088	-0.539148909426318	0.154176893395979
Leptothorax	05	2639.3_3942	2639.3	3942	0.366533235031247	-0.368953523623955	-0.199388966970048	0.366241574246505
Leptothorax	05	108.1_1896	108.1	1896	0.660242199291826	0.644130024244347	0.0734048669884653	-0.631145131677543
Leptothorax	05	2808.1_2129.8	2808.1	2129.8	0.283949902998396	-0.150265250755801	-0.175284895760603	0.104923437148241
Leptothorax	05	985.6_376.1	985.6	376.1	0.485424717482687	0.485424717482687	-0.558858008044268	0.0363440871727842
Leptothorax	05	276.8_3474.3	276.8	3474.3	0.455255915971425	0.454813454515027	-0.517181829469469	0.105436595356542
Leptothorax	05	175.6_1428.3	175.6	1428.3	0.493604377894054	0.511408789206077	-0.374277595375968	-0.134721441854352
Leptothorax	05	2706.8_317.7	2706.8	317.7	0.498001703224128	0.192293974841231	-0.40870715268651	-0.0399011721140638
Leptothorax	05	2099.3_4058.9	2099.3	4058.9	0.358811042615078	-0.440854937769873	-0.439985340218763	0.466433090473221
Leptothorax	05	2673.1_3649.7	2673.1	3649.7	-0.0153315944680218	-0.247790696239876	-0.108045696469451	0.407167333553832
Leptothorax	05	2099.3_4175.8	2099.3	4175.8	0.437087532743015	-0.433634646168365	-0.327974261168792	0.388183770829582
Leptothorax	05	1390.6_4117.4	1390.6	4117.4	0.439879462269161	-0.190997438784323	-0.530884656022863	0.39142587896929
Leptothorax	05	1188.1_4117.4	1188.1	4117.4	0.482024446997231	0.0916461419645303	-0.534689882763192	0.284201608795126
Leptothorax	05	344.3_3591.2	344.3	3591.2	0.478774199312758	0.428133165840827	-0.601140900422963	0.213125390558035
Leptothorax	05	2706.8_1603.7	2706.8	1603.7	0.350151179756908	-0.30948483583534	-0.209456851340009	0.198069463583306
Leptothorax	05	1761.8_785.3	1761.8	785.3	0.379808348906346	-0.278764182342469	-0.556549082245386	0.371630826481901
Leptothorax	05	513.1_843.8	513.1	843.8	0.519720596912783	0.343626273910675	-0.623981621907059	0.122059090293025
Leptothorax	05	2673.1_3883.5	2673.1	3883.5	0.357820132923077	-0.381832175145213	-0.244697222962362	0.361262697904763
Leptothorax	05	2538.1_3883.5	2538.1	3883.5	0.33085300159585	-0.504570881369832	-0.295171121679418	0.461702376581746
Leptothorax	05	1323.1_4117.4	1323.1	4117.4	0.453615146768274	-0.233014375485637	-0.484692338169402	0.340643619289219
Leptothorax	05	1255.6_4117.4	1255.6	4117.4	0.461491093934926	-0.161367001983606	-0.494481469688097	0.313219385990295
Leptothorax	05	2031.8_785.3	2031.8	785.3	0.339963797976841	-0.159028434203248	-0.501848517488306	0.391306186383223
Leptothorax	05	2808.1_1545.3	2808.1	1545.3	0.281404320504399	0.00573853277101441	-0.203232470722525	0.146997629261383
Leptothorax	05	749.3_4292.7	749.3	4292.7	0.235273285310604	0.28940220534492	-0.39921475722009	0.297172101143797
Leptothorax	05	2571.8_1253	2571.8	1253	0.32283850421027	-0.245769727949745	-0.301245670734944	0.25974112031081
Leptothorax	05	1289.3_434.6	1289.3	434.6	0.470058375200939	0.377288355282991	-0.590119931803794	0.155670740916815
Leptothorax	05	1795.6_4117.4	1795.6	4117.4	0.42584217890097	-0.377123012275257	-0.270247844807054	0.206084311345397
Leptothorax	05	243.1_3299	243.1	3299	0.470881529882107	0.368026829988123	-0.289775253218044	-0.169570724098992
Leptothorax	05	2470.6_1194.5	2470.6	1194.5	0.37005549143615	-0.114310103138363	-0.537462306269897	0.215231882041896
Leptothorax	05	209.3_785.3	209.3	785.3	0.467183698938204	0.359137642861808	-0.134469834978693	-0.330746552688645
Leptothorax	05	783.1_4000.4	783.1	4000.4	0.609762666630698	-0.141014068843176	-0.553970687847713	-0.0975706610082085
Leptothorax	05	2133.1_3065.2	2133.1	3065.2	0.0588003905209162	-0.237718358077383	0.804115689277085	0.79173481133742
Leptothorax	05	2470.6_960.7	2470.6	960.7	0.338956553531377	0.212436191552737	-0.24126520662994	0.0561659857334725
Leptothorax	05	1728.1_726.9	1728.1	726.9	0.426993823388164	-0.216519716742669	-0.57564462289834	0.391161921906987
Leptothorax	05	445.6_610	445.6	610	0.479605202964654	0.479605202964654	-0.584816925992295	0.106620656618597
Leptothorax	05	1795.6_843.8	1795.6	843.8	0.264131180497575	-0.326562376857762	-0.524982682223753	0.408550608878197
Leptothorax	05	2369.3_1019.1	2369.3	1019.1	0.353023344400401	0.290698357500439	-0.598396154571262	0.369196714526554
Leptothorax	05	2504.3_1136.1	2504.3	1136.1	0.355909992061007	-0.119883042510989	-0.410812230990383	0.147461256092675
Leptothorax	05	1221.8_551.5	1221.8	551.5	0.529580343349638	0.305749666909812	-0.622340579691231	-0.0864667732657221
Leptothorax	05	985.6_4117.4	985.6	4117.4	0.501899979525675	0.177488985205759	-0.594775484621541	0.136390878545798
Leptothorax	05	2538.1_726.9	2538.1	726.9	0.399239945947407	0.368618617125923	-0.234033990071552	-0.0345231813579585
Leptothorax	05	175.6_1545.3	175.6	1545.3	0.465195503585776	0.475337980476472	-0.383469799287007	-0.150762903908615
Leptothorax	05	681.8_4292.7	681.8	4292.7	0.252564465989097	0.282301839842396	-0.407033480481449	0.324004093909496
Leptothorax	05	850.6_610	850.6	610	0.549430629122631	0.530470257827649	-0.665951812140217	-0.140539232509708
Leptothorax	05	648.1_259.2	648.1	259.2	0.467359333556194	0.451248855842576	-0.541411721028958	0.268522767515327
Leptothorax	05	2065.6_843.8	2065.6	843.8	0.298637612353156	-0.0552358372360091	-0.517145229146615	0.424608879144109
Leptothorax	05	2133.1_843.8	2133.1	843.8	0.375050540943592	0.123312540385234	-0.588157741810803	0.403642519701364
Leptothorax	05	1120.6_4117.4	1120.6	4117.4	0.489546598402859	0.198593349094893	-0.60345849646947	0.296322522867233
Leptothorax	05	2841.8_2772.8	2841.8	2772.8	0.356851970929161	-0.439556347476987	0.0301084625262643	0.263997139225352
Leptothorax	05	344.3_3474.3	344.3	3474.3	0.490583728162052	0.498736452696955	-0.551362171417208	-0.103682745138127
Leptothorax	05	1053.1_4117.4	1053.1	4117.4	0.487299920427149	0.167109636455329	-0.601431020558652	0.282815679715208
Leptothorax	05	850.6_259.2	850.6	259.2	0.475400395058433	0.454943591006386	-0.292550340044228	-0.140167339120624
Leptothorax	05	2673.1_610	2673.1	610	0.361470550304546	0.240112479565976	-0.231091597822488	0.0885193162176793
Leptothorax	05	378.1_3883.5	378.1	3883.5	0.473775237773464	0.466959862372621	-0.527870544437136	0.252487156688204
Leptothorax	05	1390.6_4234.3	1390.6	4234.3	0.19492978225543	0.014461694138585	-0.173929081360379	0.192288179167129
Leptothorax	05	310.6_1077.6	310.6	1077.6	0.417164833203685	0.465474771164982	-0.583497669908575	0.196659102627468
Leptothorax	05	2673.1_3299	2673.1	3299	-0.0731836976552389	-0.168264565055075	-0.188670698228555	0.47124610828821
Leptothorax	05	276.8_317.7	276.8	317.7	0.197445810203635	0.291300908520598	-0.349690081226389	0.264819007745999
Leptothorax	05	310.6_3883.5	310.6	3883.5	0.438086883530963	0.438086883530963	-0.552872922278334	0.418946101199925
Leptothorax	05	783.1_4351.2	783.1	4351.2	0.222956858756244	0.337809735843528	-0.397659315563182	0.337809735843528
Leptothorax	05	2200.6_4117.4	2200.6	4117.4	0.39659308609953	-0.39681166157453	-0.306500357079011	0.383464875232061
Leptothorax	05	108.1_2831.3	108.1	2831.3	0.448426405693361	0.581537608534649	-0.574060178091029	-0.249471022808259
Leptothorax	05	141.8_2772.8	141.8	2772.8	0.408914309516048	0.587065233502057	-0.584829731321475	-0.257053975220021
Leptothorax	05	2740.6_3065.2	2740.6	3065.2	0.347589095712754	-0.429034444186611	-0.1826857667861	0.311798846466446
Leptothorax	05	2706.8_551.5	2706.8	551.5	0.319576991531092	0.198218920792522	-0.112318121255511	-0.0663890782990566
Leptothorax	05	2605.6_1194.5	2605.6	1194.5	0.329846086835262	-0.244313753418478	-0.213771769878419	0.141709729120442
Leptothorax	05	1728.1_4117.4	1728.1	4117.4	0.350468102426999	-0.220726182885235	-0.292537614118125	0.187507199305888
Leptothorax	05	310.6_1194.5	310.6	1194.5	0.469964756230803	0.467764346381644	-0.553022499348386	-0.042575738720549
Leptothorax	05	1660.6_726.9	1660.6	726.9	0.383556449936414	-0.0885729881151962	-0.638455909505468	0.404996578295583
Leptothorax	05	1120.6_376.1	1120.6	376.1	0.451562620394193	0.388618448004969	-0.529474503705686	0.22970562959441
Leptothorax	05	2200.6_843.8	2200.6	843.8	0.393564370321537	0.213194610556927	-0.573548328499682	0.392611851263128
Leptothorax	05	2369.3_3474.3	2369.3	3474.3	-0.211592991321329	0.0824613289508613	0.584748986448889	0.783460518543019
Leptothorax	05	2133.1_960.7	2133.1	960.7	0.151520207233195	-0.0121404655485304	-0.520737558258013	0.450375678678868
Leptothorax	05	2706.8_3357.4	2706.8	3357.4	0.0122799688814173	-0.168980340020368	-0.123450690090555	0.391930294599421
Leptothorax	05	715.6_4351.2	715.6	4351.2	0.234064028074056	0.318792556913377	-0.377244159113777	0.318792556913377
Leptothorax	05	411.8_551.5	411.8	551.5	0.433049761111122	0.433049761111122	-0.498876128107594	0.103137468169471
Leptothorax	05	2031.8_902.2	2031.8	902.2	0.148683357254225	-0.159016473362038	-0.416480006521861	0.442503294871097
Leptothorax	05	1896.8_4058.9	1896.8	4058.9	0.473302274522123	-0.447485752712589	-0.494582226770324	0.231438140877784
Leptothorax	05	2335.6_843.8	2335.6	843.8	0.38105000081076	0.203425499527537	-0.374052979715067	0.107727794578752
Leptothorax	05	2841.8_1954.5	2841.8	1954.5	0.277343684409215	-0.293813543590976	-0.115183149025607	0.180705921567897
Leptothorax	05	2234.3_785.3	2234.3	785.3	0.402254078008764	0.303318605618099	-0.420930325042138	0.185553958142262
Leptothorax	05	276.8_1136.1	276.8	1136.1	0.45093452960139	0.454188511368198	-0.508022434591566	0.0741079180174345
Leptothorax	05	918.1_493.1	918.1	493.1	0.545493594767501	0.535209071210867	-0.637504408288685	-0.207252534108868
Leptothorax	05	445.6_960.7	445.6	960.7	0.471380829420125	0.308084605114078	-0.628494261439665	0.164724129711822
Leptothorax	05	1120.6_259.2	1120.6	259.2	0.38929587215217	0.38929587215217	-0.382278945663372	0.132288446876731
Leptothorax	05	1221.8_434.6	1221.8	434.6	0.475075888398042	0.37840205393957	-0.585285975718665	0.0752137331535831
Leptothorax	05	2706.8_2889.8	2706.8	2889.8	0.160054644989155	-0.495906901731298	-0.176965511422524	0.417280891485487
Leptothorax	05	749.3_4058.9	749.3	4058.9	0.549070133198397	0.025128316737765	-0.545499192938562	-0.00956011388101319
Leptothorax	05	1930.6_4117.4	1930.6	4117.4	0.473969204466215	-0.470991608054057	-0.343635104350165	0.199969652308131
Leptothorax	05	310.6_3415.9	310.6	3415.9	0.497843056715595	0.48421201036787	-0.535397097764212	-0.150366905668168
Leptothorax	05	445.6_493.1	445.6	493.1	0.425883246219499	0.425883246219499	-0.484833458173704	0.125928397343859
Leptothorax	05	2234.3_1019.1	2234.3	1019.1	0.153688656733822	0.146775865879319	-0.588366811669489	0.449394393572798
Leptothorax	05	2369.3_1136.1	2369.3	1136.1	0.388046422071481	-0.0815276200494639	-0.61227171835532	0.319781301419002
Leptothorax	05	2808.1_2597.5	2808.1	2597.5	0.282268278105052	-0.369950949745919	0.00139588347743258	0.255999161163476
Leptothorax	05	2504.3_1253	2504.3	1253	0.361963497572493	-0.238528029596769	-0.440578305346284	0.267765244731586
Leptothorax	05	783.1_493.1	783.1	493.1	0.548921817330243	0.548921817330243	-0.651155054948742	0.000929998318352947
Leptothorax	05	2841.8_1720.7	2841.8	1720.7	0.43694521513131	-0.258884072290574	-0.18855948294198	0.040747756555405
Leptothorax	05	850.6_4351.2	850.6	4351.2	0.219861718840523	0.340327456263346	-0.380613971975751	0.29361238268264
Leptothorax	05	2808.1_2948.2	2808.1	2948.2	0.244355190618352	-0.372953463298773	-0.125295045139663	0.190392766112552
Leptothorax	05	276.8_902.2	276.8	902.2	0.441230471680614	0.460112462490718	-0.511592555935552	0.0450289288429403
Leptothorax	05	2774.3_3240.5	2774.3	3240.5	0.234768716453125	-0.173114729606986	-0.224457829152455	0.327932748816927
Leptothorax	05	1053.1_259.2	1053.1	259.2	0.426502101651942	0.426502101651942	-0.367576520126071	0.0213452121275545
Leptothorax	05	1525.6_4117.4	1525.6	4117.4	0.420972573665974	0.108536372124456	-0.534971491269332	0.267307937089407
Leptothorax	05	1221.8_4058.9	1221.8	4058.9	0.537595492603555	-0.159912850193267	-0.637739282803155	0.359822304116155
Leptothorax	05	546.8_3942	546.8	3942	0.561851264498644	0.434350510895632	-0.539147861482801	-0.256970875376144
Leptothorax	05	1323.1_610	1323.1	610	0.504397276327327	0.0351573088117425	-0.623039975527153	0.186471526413154
Leptothorax	05	2841.8_2071.4	2841.8	2071.4	0.231555509003857	-0.140350661098063	-0.153885889091259	0.218959774959188
Leptothorax	05	1964.3_4058.9	1964.3	4058.9	0.489726665973826	-0.414050599411769	-0.501790972753957	0.274204139578579
Leptothorax	05	2808.1_3182.1	2808.1	3182.1	0.241315426512961	-0.170801792184079	-0.2140530339625	0.271035858611883
Leptothorax	05	681.8_434.6	681.8	434.6	0.511930834959528	0.511930834959528	-0.625831039260136	0.174477530027032
Leptothorax	05	918.1_259.2	918.1	259.2	0.47644478362043	0.45722473365148	-0.265692667768415	-0.177772303855327
Leptothorax	05	2403.1_4000.4	2403.1	4000.4	0.298061547230492	-0.273650447898116	0.0928928886895232	0.0473186202697
Leptothorax	05	2268.1_4000.4	2268.1	4000.4	0.119080847425544	-0.189026915936895	0.148096977739746	0.10481183691604
Leptothorax	05	2403.1_1077.6	2403.1	1077.6	0.379970147796456	0.158524672013816	-0.618820665084349	0.351924831029596
Leptothorax	05	2403.1_4117.4	2403.1	4117.4	0.319845346329141	-0.256474271102168	0.0847288392069361	0.0542108182530263
Leptothorax	05	1086.8_317.7	1086.8	317.7	0.43988500059352	0.396968519419049	-0.453706381150643	0.157103393786716
Leptothorax	05	2673.1_3415.9	2673.1	3415.9	-0.155976994988266	-0.157183387602246	0.0285409571412051	0.411324369273381
Leptothorax	05	2031.8_4058.9	2031.8	4058.9	0.446861954983997	-0.42291234302914	-0.516868016695338	0.378870630666738
Leptothorax	05	411.8_3708.2	411.8	3708.2	0.535461246999456	0.374064748091811	-0.645937778477939	0.162192673622423
Leptothorax	05	2774.3_3123.6	2774.3	3123.6	0.289025966742297	-0.294269346966257	-0.20811325411084	0.276212905939955
Leptothorax	05	2335.6_4000.4	2335.6	4000.4	0.186316561176313	-0.222908364937119	0.158028984591075	0.0378389557085385
Leptothorax	05	816.8_4175.8	816.8	4175.8	0.338997521267288	0.205105674916032	-0.456017294150679	0.0760761257380295
Leptothorax	05	1356.8_668.4	1356.8	668.4	0.498473765329739	-0.0383340681680514	-0.646759402853684	0.281700517406782
Leptothorax	05	614.3_434.6	614.3	434.6	0.485892166795247	0.485892166795247	-0.603608363491684	0.190989752671021
Leptothorax	05	513.1_4000.4	513.1	4000.4	0.527517259061123	0.449711460404854	-0.506185991291075	-0.0939715847258033
Leptothorax	05	1255.6_610	1255.6	610	0.535650792100701	0.195605977805112	-0.641093332731998	0.0170125770056292
Leptothorax	05	2808.1_1662.2	2808.1	1662.2	0.406637801962558	-0.262306038973756	-0.197068223675457	0.115118824032896
Leptothorax	05	411.8_902.2	411.8	902.2	0.478251951479509	0.378539037161173	-0.627668327641318	0.20885309536469
Leptothorax	05	2673.1_3766.6	2673.1	3766.6	0.255282251546626	-0.417627804518402	-0.330118527716018	0.415169957441787
Leptothorax	05	445.6_843.8	445.6	843.8	0.523227111941967	0.392494775284644	-0.620156548346177	0.156396279749625
Leptothorax	05	513.1_726.9	513.1	726.9	0.519837061966426	0.51947165310248	-0.627406005621753	0.114977059846088
Leptothorax	05	2740.6_1662.2	2740.6	1662.2	0.438960027072676	-0.416834438445927	-0.190956980076598	0.16259809159217
Leptothorax	05	378.1_3766.6	378.1	3766.6	0.512243439385648	0.438344520181507	-0.624923771381171	0.282324741946833
Leptothorax	05	1964.3_902.2	1964.3	902.2	0.068315507105484	-0.25533361017892	-0.390950014490857	0.433640550556123
Leptothorax	05	951.8_4058.9	951.8	4058.9	0.549658699814741	-0.0715342980138822	-0.6176936673168	0.169483690455574
Leptothorax	05	2571.8_3942	2571.8	3942	0.41816364330976	-0.450538703076937	-0.279576663070828	0.413334187388434
Leptothorax	05	2031.8_4175.8	2031.8	4175.8	0.424896898513084	-0.435833013016517	-0.29130082479	0.293098195751056
Leptothorax	05	2841.8_2889.8	2841.8	2889.8	0.249736287646182	-0.374224257932825	-0.00110579080619886	0.165328233880796
Leptothorax	05	1356.8_4175.8	1356.8	4175.8	0.337411526850353	-0.128350410668978	-0.363429859602822	0.293133299130658
Leptothorax	05	1255.6_493.1	1255.6	493.1	0.499250350941552	0.351055901982433	-0.607140252943063	-0.00799588516620434
Leptothorax	05	378.1_843.8	378.1	843.8	0.477535956751728	0.466788917863388	-0.622173451861507	0.196044116913743
Leptothorax	05	614.3_4058.9	614.3	4058.9	0.513931362847811	0.232052134670713	-0.551029742038932	-0.000671699937512982
Leptothorax	05	344.3_785.3	344.3	785.3	0.471489911796416	0.460041816467899	-0.520975163307668	0.0768543172282807
Leptothorax	05	1491.8_668.4	1491.8	668.4	0.351929705980621	0.0730187481030621	-0.586399965814934	0.407038128050759
Leptothorax	05	1761.8_668.4	1761.8	668.4	0.416205497185702	-0.171335127950967	-0.443273594225321	0.223187196564174
Leptothorax	05	378.1_3532.8	378.1	3532.8	0.510312620036867	0.423689481427104	-0.590826095850176	-0.053305106014357
Leptothorax	05	243.1_3649.7	243.1	3649.7	0.433931412102808	0.424412628914756	-0.531130912120955	0.407682219014902
Leptothorax	05	681.8_551.5	681.8	551.5	0.540194248011871	0.540194248011871	-0.6583995452628	0.122867680261608
Leptothorax	05	1896.8_902.2	1896.8	902.2	0.0385862921378709	-0.311400417239698	-0.326406092547507	0.433199999775715
Leptothorax	05	1019.3_200.8	1019.3	200.8	0.455354345810782	0.435657481532336	-0.239376053803678	-0.138575183610478
Leptothorax	05	2200.6_4000.4	2200.6	4000.4	0.0701491200079213	-0.242969617542846	-0.0144685603974349	0.259569446085802
Leptothorax	05	175.6_3065.2	175.6	3065.2	0.518121632618861	0.536133686460502	-0.401939130816261	-0.181152321230413
Leptothorax	05	749.3_434.6	749.3	434.6	0.520608703279199	0.520608703279199	-0.633713265524747	0.141319721071723
Leptothorax	05	209.3_3123.6	209.3	3123.6	0.516790064307633	0.545220761961743	-0.376338417568366	-0.217758216289473
Leptothorax	05	2605.6_1311.5	2605.6	1311.5	0.35875940200773	-0.198889432929328	-0.269931964076758	0.313649008931421
Leptothorax	05	108.1_2714.4	108.1	2714.4	0.4330861338597	0.603542446110258	-0.568239697295007	-0.295511920717561
Leptothorax	05	2234.3_902.2	2234.3	902.2	0.360443324587305	0.217506197056603	-0.576289785993704	0.369298892293731
Leptothorax	05	2639.3_3474.3	2639.3	3474.3	-0.275994305792445	-0.214382555397649	0.229078138389809	0.448553867727231
Leptothorax	05	2706.8_3123.6	2706.8	3123.6	0.349231067181425	-0.477286299674395	-0.16869616518417	0.371898623822803
Leptothorax	05	2031.8_551.5	2031.8	551.5	0.438246143870993	0.24602991469049	-0.197353094200392	-0.262170719562523
Leptothorax	05	2234.3_4175.8	2234.3	4175.8	0.380628060858904	-0.264081321152262	-0.296809693992304	0.34261514304556
Leptothorax	05	1930.6_610	1930.6	610	0.416130075604364	0.0109574147872901	-0.213823556426286	-0.109836302640596
Leptothorax	05	580.6_610	580.6	610	0.524616841371932	0.524616841371932	-0.640851507048969	0.154073532816004
Leptothorax	05	2774.3_3825.1	2774.3	3825.1	0.238620006225852	-0.201685548993786	-0.165735329205577	0.232467821198551
Leptothorax	05	2841.8_2655.9	2841.8	2655.9	0.312672395051841	-0.379282405221196	0.0323175818011668	0.261018841620499
Leptothorax	05	2774.3_2305.2	2774.3	2305.2	0.0284741314950397	-0.224902006756928	-0.0330338863309778	0.242434647037428
Leptothorax	05	1829.3_4058.9	1829.3	4058.9	0.468606567078998	-0.452762509057695	-0.433010252828125	0.274212547421145
Leptothorax	05	2639.3_3123.6	2639.3	3123.6	0.162514354789839	-0.456503731278643	-0.0356460010382324	0.439079189778719
Leptothorax	05	884.3_317.7	884.3	317.7	0.483359934326519	0.471562290927352	-0.426887614018537	-0.0939560704933687
Leptothorax	05	108.1_2597.5	108.1	2597.5	0.609890980124212	0.572256948849371	-0.241716705323167	-0.454593090360207
Leptothorax	05	378.1_1077.6	378.1	1077.6	0.420621052224245	0.454659175721402	-0.608736716399593	0.16379763129207
Leptothorax	05	243.1_3182.1	243.1	3182.1	0.514211835103928	0.461806341806215	-0.383680076465832	-0.18548813223578
Leptothorax	05	1053.1_726.9	1053.1	726.9	0.561953477354024	0.310673319431518	-0.673527259233464	-0.0435168308664009
Leptothorax	05	209.3_1603.7	209.3	1603.7	0.477819441313514	0.487264706144415	-0.423092164669447	-0.249084279867267
Leptothorax	05	2504.3_3825.1	2504.3	3825.1	0.0863576988448652	-0.483588553660464	-0.197832750745311	0.516963930403239
Leptothorax	05	2841.8_1837.5	2841.8	1837.5	0.472453547003188	-0.215327035302372	-0.20211841632023	-0.0755964267859976
Leptothorax	05	2740.6_3766.6	2740.6	3766.6	0.288720284371258	-0.305483540441696	-0.240315781304652	0.316766197402552
Leptothorax	05	479.3_3942	479.3	3942	0.527512246463553	0.469732646551442	-0.517370142132498	-0.05759974330746
Leptothorax	05	243.1_1428.3	243.1	1428.3	0.484837081172265	0.435641357936369	-0.449060711869702	-0.204704758921321
Leptothorax	05	2639.3_1253	2639.3	1253	0.303883827870197	-0.192998933199962	-0.164135345553035	0.230803076323337
Leptothorax	05	479.3_4292.7	479.3	4292.7	0.317295560165849	0.317295560165849	-0.419980553305758	0.317295560165849
Leptothorax	05	2875.6_1545.3	2875.6	1545.3	0.223951907657506	0.0432867677238792	-0.175373585282475	0.154598999107445
Leptothorax	05	411.8_3942	411.8	3942	0.479857662253071	0.473352076643175	-0.50094079245945	0.14935390557005
Leptothorax	05	2571.8_1369.9	2571.8	1369.9	0.373150773196809	-0.328674560333296	-0.32960064867784	0.390124763195876
Leptothorax	05	276.8_1369.9	276.8	1369.9	0.433009779260182	0.430813916946053	-0.451539848728622	-0.197797002527983
Leptothorax	05	1323.1_726.9	1323.1	726.9	0.540062785424395	0.0322712005597285	-0.690621095355725	0.173833283647073
Leptothorax	05	2133.1_2948.2	2133.1	2948.2	-0.240760178948101	0.101097915108548	0.79479506024893	0.790063293827928
Leptothorax	05	648.1_843.8	648.1	843.8	0.526306502277931	0.460201322853014	-0.666902259437606	0.0346658355361329
Leptothorax	05	2301.8_902.2	2301.8	902.2	0.389346871522116	0.226425790492858	-0.510384671680681	0.282050208260421
Leptothorax	05	1863.1_4000.4	1863.1	4000.4	0.446628999060956	-0.476672247404787	-0.458513019958839	0.313563284964457
Leptothorax	05	681.8_785.3	681.8	785.3	0.534311266730336	0.535988181487016	-0.685404373061852	0.0778923559841519
Leptothorax	05	513.1_3883.5	513.1	3883.5	0.559988408835451	0.514308243812588	-0.55431856097137	-0.218247963577734
Leptothorax	05	2639.3_3591.2	2639.3	3591.2	-0.264570172828327	-0.158572494175237	0.179039406193342	0.444680931389568
Leptothorax	05	2774.3_3006.7	2774.3	3006.7	0.286287945990214	-0.37520337877796	-0.219764884095361	0.261984520551041
Leptothorax	05	2133.1_4117.4	2133.1	4117.4	0.461665330907415	-0.537824850367523	-0.383362523801702	0.451877222568499
Leptothorax	05	884.3_551.5	884.3	551.5	0.553643208195123	0.539649066095402	-0.657181215932675	-0.203122409053326
Leptothorax	05	2740.6_1545.3	2740.6	1545.3	0.305247487133565	-0.101192818977907	-0.23262254635826	0.194823048798047
Leptothorax	05	2673.1_3065.2	2673.1	3065.2	0.307295824230588	-0.524089480938702	-0.13072388927115	0.408720939563846
Leptothorax	05	175.6_2948.2	175.6	2948.2	0.551212674921273	0.53586449295597	-0.569747238588418	-0.258639626026756
Leptothorax	05	2166.8_4175.8	2166.8	4175.8	0.407316401290879	-0.386216094277032	-0.354863096106546	0.398147552707495
Leptothorax	05	243.1_259.2	243.1	259.2	0.205237260783145	0.299880691607448	-0.346658658228677	0.262395605156517
Leptothorax	05	1964.3_4175.8	1964.3	4175.8	0.431257178789814	-0.449314512685401	-0.272926945665564	0.197008726087682
Leptothorax	05	816.8_668.4	816.8	668.4	0.545307114866327	0.533950661902031	-0.680754565749485	-0.09597344911548
Leptothorax	05	2605.6_1545.3	2605.6	1545.3	0.40651901720585	-0.486179276716467	-0.34070519886944	0.363763660818616
Leptothorax	05	2403.1_1194.5	2403.1	1194.5	0.40239172437897	-0.089364882536481	-0.595243963409304	0.231544203255972
Leptothorax	05	1086.8_434.6	1086.8	434.6	0.500641058936721	0.443419084037426	-0.60764801186173	0.027789015221366
Leptothorax	05	2065.6_960.7	2065.6	960.7	0.0401427284064571	-0.148608949631711	-0.440245157452038	0.472862111927215
Leptothorax	05	479.3_902.2	479.3	902.2	0.525920416594447	0.316104523891584	-0.627594806383234	0.0893548316190583
Leptothorax	05	2436.8_1136.1	2436.8	1136.1	0.34666174041276	-0.00903941721635179	-0.560555044318809	0.258653355378059
Leptothorax	05	2706.8_3474.3	2706.8	3474.3	-0.0689908939112263	-0.0708044150326594	0.0321481910054398	0.310251521574373
Leptothorax	05	344.3_902.2	344.3	902.2	0.454298808366943	0.456707303227205	-0.607083811491357	0.184176461713342
Leptothorax	05	2673.1_3182.1	2673.1	3182.1	0.156360772265539	-0.348128054053714	-0.140168074265979	0.440734740570201
Leptothorax	05	614.3_551.5	614.3	551.5	0.521726508868434	0.521726508868434	-0.638334505783078	0.206054299684109
Leptothorax	05	513.1_960.7	513.1	960.7	0.496167121072277	0.297951675884729	-0.630603922082087	-0.0333794668709408
Leptothorax	05	2234.3_3123.6	2234.3	3123.6	-0.126310265022314	-0.117073071622139	0.742279578249664	0.769693979616163
Leptothorax	05	918.1_4000.4	918.1	4000.4	0.582023663169082	-0.364864559475757	-0.529106099400252	0.200851725019768
Leptothorax	05	2639.3_3708.2	2639.3	3708.2	0.0770285524260892	-0.417780364344144	-0.183965359797381	0.464497067041968
Leptothorax	05	2234.3_4058.9	2234.3	4058.9	0.29528950239127	-0.304261253561498	-0.128906712660125	0.223204949603296
Leptothorax	05	108.1_2012.9	108.1	2012.9	0.679286379466991	0.656540417913468	0.395980758288645	-0.665147851916192
Leptothorax	05	2841.8_2305.2	2841.8	2305.2	-0.1025284382484	-0.077211843688539	0.131593830336533	0.134235215547551
Leptothorax	05	2268.1_1077.6	2268.1	1077.6	0.131749484637766	0.053376996512499	-0.593141741150195	0.469839607817145
Leptothorax	05	108.1_3065.2	108.1	3065.2	0.537344186781913	0.552604082410479	-0.294035768013567	-0.201084260198031
Leptothorax	05	2436.8_3942	2436.8	3942	0.248774477040611	-0.381231778124382	-0.0510470102942173	0.268841395462274
Leptothorax	05	2166.8_3591.2	2166.8	3591.2	-0.15367780811561	-0.13308194090722	0.51787458296519	0.540828635057431
Leptothorax	05	918.1_610	918.1	610	0.555197137802541	0.500218096464676	-0.665397421566893	-0.157828049595303
Leptothorax	05	1221.8_668.4	1221.8	668.4	0.556187248670867	0.129460207873934	-0.67161691525564	0.0679014532447482
Leptothorax	05	2571.8_785.3	2571.8	785.3	0.374307462752738	0.385148176994089	-0.166763917672417	-0.0758655851330109
Leptothorax	05	2639.3_1603.7	2639.3	1603.7	0.393930691392074	-0.478208727759418	-0.246537472101399	0.316460333717656
Leptothorax	05	411.8_4175.8	411.8	4175.8	0.413062286405414	0.413062286405414	-0.513546136059961	0.339116502332273
Leptothorax	05	344.3_4292.7	344.3	4292.7	0.337400587197773	0.249901967146148	-0.428252220723548	0.337400587197773
Leptothorax	05	2470.6_4117.4	2470.6	4117.4	0.297367285151806	-0.315174714156908	0.0602478596889151	0.111884074466063
Leptothorax	05	2133.1_3182.1	2133.1	3182.1	-0.00498707805943993	-0.271346493849758	0.789598412314286	0.791714002415978
Leptothorax	05	243.1_1545.3	243.1	1545.3	0.488625450452302	0.514801981168714	-0.459324217235621	-0.237595029763688
Leptothorax	05	243.1_960.7	243.1	960.7	0.450378835956726	0.500175355140275	-0.410590700960463	-0.046143729654364
Leptothorax	05	614.3_3942	614.3	3942	0.590054664522432	0.245310008245849	-0.598478015388387	-0.266664661912793
Leptothorax	05	850.6_726.9	850.6	726.9	0.540033482039536	0.514771842073827	-0.68040825909457	-0.096261843568819
Leptothorax	05	1593.1_726.9	1593.1	726.9	0.373773009025676	0.0288453761521083	-0.651139188512307	0.425813168460226
Leptothorax	05	715.6_610	715.6	610	0.555787316306978	0.559327796876555	-0.685543866896173	0.0476962694693012
Leptothorax	05	2605.6_3883.5	2605.6	3883.5	0.38818027982658	-0.431703927752929	-0.327592773604678	0.425920836142366
Leptothorax	05	2605.6_726.9	2605.6	726.9	0.407343797269931	0.407343797269931	-0.366168946431105	0.128362206603652
Leptothorax	05	2605.6_3182.1	2605.6	3182.1	-0.0436226867685319	-0.282507212004827	-0.0164041634225858	0.467847122484869
Leptothorax	05	2774.3_2422.1	2774.3	2422.1	0.122560027240575	-0.360868913336263	-0.0633454104814432	0.297163639306254
Leptothorax	05	378.1_1311.5	378.1	1311.5	0.482921524745615	0.474436030063606	-0.478046788913121	-0.389006550016288
Leptothorax	05	2436.8_1019.1	2436.8	1019.1	0.340089442653028	0.243429239198775	-0.490723627394138	0.252356849645851
Leptothorax	05	1559.3_3006.7	1559.3	3006.7	-0.29961005205584	0.21741357524905	0.626020275714655	0.561118747176925
Leptothorax	05	1829.3_785.3	1829.3	785.3	0.324814629327714	-0.32492812045622	-0.469054458481399	0.321332141048093
Leptothorax	05	1053.1_610	1053.1	610	0.567794162349595	0.414847729473161	-0.67355482089004	-0.1293450067271
Leptothorax	05	1559.3_668.4	1559.3	668.4	0.308592486906547	0.0839674661503481	-0.553320773627549	0.386370527911229
Leptothorax	05	2538.1_1311.5	2538.1	1311.5	0.36374654709849	-0.295282638645832	-0.357949881834246	0.339346037686973
Leptothorax	05	2706.8_3708.2	2706.8	3708.2	0.244515582305853	-0.34994076114911	-0.286893686961813	0.387270455518856
Leptothorax	05	985.6_493.1	985.6	493.1	0.539809161220836	0.522567944918759	-0.645595242332692	-0.142435764457808
Leptothorax	05	614.3_902.2	614.3	902.2	0.536248904714222	0.385507601839099	-0.65091591627308	-0.12171045612082
Leptothorax	05	344.3_668.4	344.3	668.4	0.4553228589658	0.449886637130436	-0.411339098571916	-0.0490575616099351
Leptothorax	05	1626.8_785.3	1626.8	785.3	0.444458584929867	-0.145293332272191	-0.665176019279115	0.435769714461275
Leptothorax	05	2841.8_2539	2841.8	2539	0.174292064838243	-0.237065606731742	0.040168616628205	0.168053425527823
Leptothorax	05	2706.8_3006.7	2706.8	3006.7	0.274397677406778	-0.511537597416921	-0.136662545152958	0.387905165143369
Leptothorax	05	243.1_1311.5	243.1	1311.5	0.477076426333135	0.416927978259265	-0.451365514562766	-0.108446079427651
Leptothorax	05	2200.6_3532.8	2200.6	3532.8	-0.142532450788841	0.0420210551270332	0.547387598302666	0.593855958461112
Leptothorax	05	209.3_1486.8	209.3	1486.8	0.484834354642775	0.460653324499537	-0.433831265806626	-0.181151910051536
Leptothorax	05	1188.1_610	1188.1	610	0.551508373551464	0.280687116218976	-0.651914100100431	-0.0768827052395528
Leptothorax	05	546.8_668.4	546.8	668.4	0.52392459261748	0.52392459261748	-0.638703299710203	0.146547219453801
Leptothorax	05	2369.3_3942	2369.3	3942	0.128919397612354	-0.311041285977571	0.155461146749982	0.168566389129776
Leptothorax	05	648.1_4000.4	648.1	4000.4	0.585368810691076	0.186592767094992	-0.599856075149415	-0.215240550899093
Leptothorax	05	546.8_902.2	546.8	902.2	0.527702019599238	0.309071253369065	-0.635570613325284	-0.0066548448498317
Leptothorax	05	2673.1_1662.2	2673.1	1662.2	0.463484038209834	-0.521832206848419	-0.264097847980956	0.215307768911401
Leptothorax	05	1998.1_960.7	1998.1	960.7	-0.00229740478148503	-0.286669825849158	-0.375242162041358	0.493713873582389
Leptothorax	05	445.6_3883.5	445.6	3883.5	0.519012687009374	0.492986585380888	-0.539948097681969	0.0477072842954458
Leptothorax	05	1289.3_4058.9	1289.3	4058.9	0.532524245049095	-0.378576172267564	-0.610400432161299	0.400092766221184
Leptothorax	05	2403.1_1311.5	2403.1	1311.5	0.191526936056578	-0.307543463135283	-0.381299071530488	0.263284494387311
Leptothorax	05	2605.6_3649.7	2605.6	3649.7	-0.231506121389661	-0.227820507868421	0.0941248512958735	0.507887432966398
Leptothorax	05	276.8_4175.8	276.8	4175.8	0.321690847453146	0.291250338932627	-0.394573568254287	0.321690847453146
Leptothorax	05	2403.1_3883.5	2403.1	3883.5	-0.0025030958049962	-0.366041297145393	0.0481726452340734	0.379974203234472
Leptothorax	05	884.3_4058.9	884.3	4058.9	0.551968447112033	-0.0694562754128122	-0.555995321251865	0.0479041392558211
Leptothorax	05	2335.6_1194.5	2335.6	1194.5	0.266475429917592	-0.187857580396905	-0.529384392928542	0.335967203097255
Leptothorax	05	2065.6_3065.2	2065.6	3065.2	-0.0515053346940142	-0.0816766754320726	0.809435848425166	0.792296285473534
Leptothorax	05	1761.8_4058.9	1761.8	4058.9	0.457292803100251	-0.45036891579755	-0.411863305560079	0.28558251864434
Leptothorax	05	378.1_3415.9	378.1	3415.9	0.53786619797963	0.523399772738393	-0.550683580848125	-0.361234420585353
Leptothorax	05	648.1_726.9	648.1	726.9	0.548565059114668	0.545259094947426	-0.68765677187488	0.130737120526537
Leptothorax	05	243.1_3065.2	243.1	3065.2	0.540226414736986	0.53645335646119	-0.501105809222806	-0.262387417220225
Leptothorax	05	1019.3_4058.9	1019.3	4058.9	0.543889130866313	-0.0410965400901789	-0.637580584043128	0.222066037885864
Leptothorax	05	749.3_551.5	749.3	551.5	0.548348551706341	0.551889032275918	-0.664519847094377	0.00829485922792248
Leptothorax	05	1593.1_1662.2	1593.1	1662.2	-0.43845771020668	0.507631245848192	0.812045675756772	0.411226435767712
Leptothorax	05	1424.3_668.4	1424.3	668.4	0.458281056272107	-0.0287369982168626	-0.639562476910213	0.408878898914191
Leptothorax	05	479.3_785.3	479.3	785.3	0.519196590698698	0.471087532849232	-0.617634046756416	0.101996250095856
Leptothorax	05	816.8_4058.9	816.8	4058.9	0.557115053109182	-0.0852180105832727	-0.551569330909016	0.0416214467167785
Leptothorax	05	2538.1_1428.3	2538.1	1428.3	0.346277085527209	-0.422147259451167	-0.360469500006817	0.454300733801746
Leptothorax	05	344.3_1019.1	344.3	1019.1	0.385700729393738	0.445458731534908	-0.611972202709418	0.282061163237039
Leptothorax	05	243.1_3883.5	243.1	3883.5	0.356085486576461	0.373889760905284	-0.446174201642444	0.373889760905284
Leptothorax	05	2369.3_668.4	2369.3	668.4	0.416944843869265	0.271960662147527	-0.335511128507009	0.104437005899149
Leptothorax	05	479.3_3825.1	479.3	3825.1	0.564153237082972	0.463770675339205	-0.608728126348724	-0.113920469132112
Leptothorax	05	2808.1_2363.7	2808.1	2363.7	-0.0477043544103851	-0.204071709517447	0.0209538370372626	0.269540137700479
Leptothorax	05	411.8_3357.4	411.8	3357.4	0.568323662163056	0.510465550301034	-0.579100240922244	-0.41893807416498
Leptothorax	05	2470.6_1311.5	2470.6	1311.5	0.329601015292371	-0.35493293001325	-0.399246007917915	0.308476705455581
Leptothorax	05	1019.3_4175.8	1019.3	4175.8	0.439416795428388	0.251269538028582	-0.538255017750475	0.189534791686337
Leptothorax	05	2571.8_1486.8	2571.8	1486.8	0.354521307132357	-0.448543999228873	-0.372323492765459	0.411449840445109
Leptothorax	05	2774.3_2655.9	2774.3	2655.9	0.314074396464889	-0.444544021865164	0.00129849514919873	0.313679711042707
Leptothorax	05	310.6_843.8	310.6	843.8	0.448526813008807	0.449803794263738	-0.548418134470338	0.125263959864086
Leptothorax	05	1829.3_902.2	1829.3	902.2	0.121432721151159	-0.362451314976339	-0.431148599540515	0.46184381219855
Leptothorax	05	1086.8_4058.9	1086.8	4058.9	0.538215410888792	0.0390406422991766	-0.664024684072267	0.31225608802469
Leptothorax	05	1593.1_3065.2	1593.1	3065.2	-0.266386506883191	-0.04758353285734	0.752317693327181	0.681074916831885
Leptothorax	05	2436.8_1253	2436.8	1253	0.346675467862519	-0.212015124511287	-0.501612757907199	0.231890021435994
Leptothorax	05	2774.3_2188.3	2774.3	2188.3	0.225427247091462	-0.185841989727849	-0.225686388232664	0.152226575453164
Leptothorax	05	1255.6_4000.4	1255.6	4000.4	0.562275810497985	-0.43863985208824	-0.602225649587395	0.396606935762304
Leptothorax	05	411.8_3591.2	411.8	3591.2	0.523767008884384	0.350837310153244	-0.625360061112127	0.00770219117449135
Leptothorax	05	1154.3_4058.9	1154.3	4058.9	0.538752746342556	-0.0301268312088917	-0.65008596566874	0.338223231858251
Leptothorax	05	378.1_3649.7	378.1	3649.7	0.516528746206453	0.412142035869527	-0.641983270317515	0.230383872209484
Leptothorax	05	2504.3_3942	2504.3	3942	0.389581039570386	-0.476160217901112	-0.205938665714775	0.365913834530512
Leptothorax	05	546.8_3708.2	546.8	3708.2	0.62141849560274	0.276234327385369	-0.657963171750612	-0.365750258274021
Leptothorax	05	580.6_843.8	580.6	843.8	0.529057520229028	0.394661489593239	-0.641805467657403	0.0282233370832663
Leptothorax	05	951.8_4175.8	951.8	4175.8	0.417352765272021	0.226877154158414	-0.494800181375702	0.0574943287075545
Leptothorax	05	2099.3_3006.7	2099.3	3006.7	-0.112510188561244	-0.094387198833473	0.793464286202421	0.789341363815721
Leptothorax	05	175.6_1662.2	175.6	1662.2	0.502640149106837	0.491357450760215	-0.327164752476764	-0.318185966340359
Leptothorax	05	2200.6_2948.2	2200.6	2948.2	-0.238037154293267	0.0269588290219315	0.79953276670609	0.793441623505007
Leptothorax	05	681.8_902.2	681.8	902.2	0.539721937699535	0.469589792206363	-0.667772340402303	-0.158078587293721
Leptothorax	05	580.6_3766.6	580.6	3766.6	0.618533152482424	0.278173232686889	-0.644236403065088	-0.389990326178506
Leptothorax	05	2605.6_3766.6	2605.6	3766.6	0.138205724843297	-0.45419839434092	-0.25978834455671	0.483204383199048
Leptothorax	05	445.6_3532.8	445.6	3532.8	0.543827033249587	0.370863034857843	-0.616719123351433	-0.188614977782331
Leptothorax	05	1120.6_493.1	1120.6	493.1	0.526541184249767	0.445458320222288	-0.613370684778485	-0.187176259267895
Leptothorax	05	1660.6_843.8	1660.6	843.8	0.435907183877367	-0.327897848828681	-0.62861582598453	0.445014587640905
Leptothorax	05	310.6_1311.5	310.6	1311.5	0.445365084783755	0.440834799550901	-0.473896250906182	-0.26180600088094
Leptothorax	05	1188.1_4000.4	1188.1	4000.4	0.568809034911901	-0.2962176167107	-0.669842851726694	0.394788808617491
Leptothorax	05	2571.8_3240.5	2571.8	3240.5	-0.280616988959042	-0.0906136878104329	-0.0363567663984371	0.536925847986003
Leptothorax	05	783.1_726.9	783.1	726.9	0.545581291690936	0.543177796577297	-0.695819524157329	-0.022989090855241
Leptothorax	05	681.8_668.4	681.8	668.4	0.555839600238034	0.553866504698228	-0.69661914528444	0.0986091975535295
Leptothorax	05	2605.6_3532.8	2605.6	3532.8	-0.392905268124256	-0.23241561588881	0.356884376854229	0.508338472114904
Leptothorax	05	2774.3_1720.7	2774.3	1720.7	0.486313264280292	-0.371175776511208	-0.349446147058001	0.0896069050014356
Leptothorax	05	344.3_1253	344.3	1253	0.488761211552931	0.493007829681508	-0.51411894242196	-0.220572742534198
Leptothorax	05	411.8_3825.1	411.8	3825.1	0.514220075446295	0.480690923963777	-0.594086905756641	0.165590323771368
Leptothorax	05	816.8_434.6	816.8	434.6	0.521613725303715	0.521613725303715	-0.624806178866262	0.0346521114684828
Leptothorax	05	2065.6_4000.4	2065.6	4000.4	0.19038822574071	-0.348116014296152	-0.389122344231494	0.479644881798402
Leptothorax	05	1491.8_4058.9	1491.8	4058.9	0.457617688375848	-0.144539120233747	-0.638671447752896	0.412188329494248
Leptothorax	05	2740.6_2831.3	2740.6	2831.3	0.266539837197075	-0.509547615445961	-0.174515439917076	0.400405463499506
Leptothorax	05	2605.6_4000.4	2605.6	4000.4	0.388254898041936	-0.406385849644624	-0.177236261202335	0.379236771554816
Leptothorax	05	985.6_4000.4	985.6	4000.4	0.576064299141184	-0.315794013361182	-0.597938667185108	0.25824970815154
Leptothorax	05	445.6_1077.6	445.6	1077.6	0.424637098550907	0.433708792741197	-0.614673218495189	0.0296093058748481
Leptothorax	05	2639.3_3006.7	2639.3	3006.7	0.134825839662299	-0.570086303214048	0.0297268406685516	0.491000324880642
Leptothorax	05	2639.3_2889.8	2639.3	2889.8	-0.0493396084621305	-0.489050542915576	-0.00730500006946423	0.535336853048255
Leptothorax	05	344.3_3240.5	344.3	3240.5	0.546745295909814	0.481259300388932	-0.560558577701569	-0.266422821624958
Leptothorax	05	2774.3_1019.1	2774.3	1019.1	0.296334200067551	0.311930736913211	-0.239576578848164	-0.107191647981179
Leptothorax	05	378.1_1428.3	378.1	1428.3	0.432110123821568	0.4884770437018	-0.459327857869033	-0.414011739245621
Leptothorax	05	445.6_3766.6	445.6	3766.6	0.553199921708998	0.398772173943885	-0.626945437296439	0.0315947423576505
Leptothorax	05	2200.6_3649.7	2200.6	3649.7	-0.26393761346459	-0.281661518497537	0.676447898417321	0.610624363547561
Leptothorax	05	715.6_4000.4	715.6	4000.4	0.602561398454756	0.0219820907304934	-0.582982345842926	-0.175131866239899
Leptothorax	05	1761.8_902.2	1761.8	902.2	0.187456602504535	-0.437521859449175	-0.463486561135533	0.483301389279286
Leptothorax	05	546.8_4058.9	546.8	4058.9	0.494169080323131	0.348283039373433	-0.499966530944441	0.0152755562107208
Leptothorax	05	1424.3_4058.9	1424.3	4058.9	0.513280017139706	-0.341490647802491	-0.632167502784639	0.463934553702657
Leptothorax	05	1795.6_4000.4	1795.6	4000.4	0.460681165546437	-0.490190895355158	-0.406826918492121	0.377213609079747
Leptothorax	05	749.3_668.4	749.3	668.4	0.549955321124955	0.54844528684362	-0.690970918131154	-0.00851009536219154
Leptothorax	05	1964.3_3942	1964.3	3942	0.245739321163621	-0.436540395611251	-0.465563131380307	0.474111066518704
Leptothorax	05	1356.8_4058.9	1356.8	4058.9	0.526969853549002	-0.401579149759752	-0.619186266395464	0.422253928266124
Leptothorax	05	1863.1_4117.4	1863.1	4117.4	0.470371495250178	-0.499553224526655	-0.359663062024724	0.190350018154408
Leptothorax	05	2673.1_2480.6	2673.1	2480.6	0.387711080309397	-0.509873699020655	-0.251709132558829	0.165380135547907
Leptothorax	05	2335.6_3883.5	2335.6	3883.5	-0.146904613736828	-0.222894315946033	0.135650628344901	0.349775405701546
Leptothorax	05	1154.3_551.5	1154.3	551.5	0.542947527241628	0.360066257718096	-0.627749204053028	-0.190524341318908
Leptothorax	05	2436.8_1369.9	2436.8	1369.9	0.160433736970125	-0.387496939052695	-0.363642786815092	0.406317987025079
Leptothorax	05	310.6_3299	310.6	3299	0.528635380864421	0.470024761827209	-0.527024839888623	-0.23397465182108
Leptothorax	05	1998.1_4000.4	1998.1	4000.4	0.33797004054229	-0.40483567883939	-0.524487357075184	0.43073114343939
Leptothorax	05	276.8_3708.2	276.8	3708.2	0.438202050922395	0.397884604596196	-0.568652416796567	0.421146966689774
Leptothorax	05	1491.8_3006.7	1491.8	3006.7	-0.380177276521611	0.452548742643615	0.580514231046096	0.50355827842363
Leptothorax	05	2740.6_2948.2	2740.6	2948.2	0.2622863493725	-0.502190791328216	-0.179030666583689	0.332448624114972
Leptothorax	05	2808.1_2012.9	2808.1	2012.9	0.335569451769611	-0.346111149142701	-0.206047780120837	0.224858665250465
Leptothorax	05	884.3_668.4	884.3	668.4	0.546811319349994	0.501384612814617	-0.674180350663118	-0.11256224227296
Leptothorax	05	2605.6_2948.2	2605.6	2948.2	-0.119397584098267	-0.446976297843105	0.17173825554905	0.539040913223419
Leptothorax	05	2706.8_2422.1	2706.8	2422.1	0.318729159420855	-0.47017220885364	-0.285485204459331	0.27232410352973
Leptothorax	05	2740.6_2714.4	2740.6	2714.4	0.343296363641275	-0.510744684009398	-0.0463663511480664	0.383088432487126
Leptothorax	05	1323.1_4000.4	1323.1	4000.4	0.553563213269544	-0.538722348547047	-0.590661412420729	0.460140816715124
Leptothorax	05	513.1_3649.7	513.1	3649.7	0.596348376166652	0.280149335956822	-0.671673047529982	-0.208821541238087
Leptothorax	05	1120.6_610	1120.6	610	0.559669689363851	0.36912490576245	-0.658291404048882	-0.11968634785741
Leptothorax	05	580.6_4000.4	580.6	4000.4	0.553856211946761	0.303458804222403	-0.529318661171405	-0.192962269231866
Leptothorax	05	344.3_3357.4	344.3	3357.4	0.529630538424056	0.485004321115781	-0.565317551283081	-0.258694951115675
Leptothorax	05	2133.1_3532.8	2133.1	3532.8	-0.277989861219386	0.0861841758856512	0.561691597212819	0.654736004402303
Leptothorax	05	1930.6_4000.4	1930.6	4000.4	0.406282031889849	-0.388108065356262	-0.557508172223055	0.379161203210538
Leptothorax	05	2166.8_1019.1	2166.8	1019.1	0.0464630214038172	0.0478016050137103	-0.582226989774304	0.47872277827459
Leptothorax	05	2504.3_1369.9	2504.3	1369.9	0.324399763931636	-0.383869923241465	-0.395199189977788	0.388536355080188
Leptothorax	05	816.8_3825.1	816.8	3825.1	0.624849870119581	-0.42314029781811	-0.576175918709827	-0.023746046547852
Leptothorax	05	445.6_726.9	445.6	726.9	0.510054581512835	0.510054581512835	-0.617185822671205	0.11990543126753
Leptothorax	05	2571.8_1603.7	2571.8	1603.7	0.394603501907613	-0.611513436477384	-0.34544748921632	0.394496416437152
Leptothorax	05	648.1_3883.5	648.1	3883.5	0.613495708777756	0.20274497902449	-0.635853966694049	-0.33552897855126
Leptothorax	05	2133.1_4000.4	2133.1	4000.4	0.137826460062628	-0.367618817353148	-0.226053015384828	0.427969419833857
Leptothorax	05	411.8_3474.3	411.8	3474.3	0.533754720726612	0.485300485343981	-0.593951454275898	-0.259418930305674
Leptothorax	05	1593.1_843.8	1593.1	843.8	0.499644746656735	-0.28420318181667	-0.660982816758117	0.378460207108296
Leptothorax	05	1086.8_668.4	1086.8	668.4	0.561447965754472	0.309821258686621	-0.676456595730386	0.00663176047630976
Leptothorax	05	1998.1_4234.3	1998.1	4234.3	0.35631798563166	-0.335521201706331	-0.179725539445177	0.227747475686255
Leptothorax	05	2234.3_3942	2234.3	3942	-0.105300942902653	-0.265745590808	0.0962377092575602	0.300593161993692
Leptothorax	05	276.8_1486.8	276.8	1486.8	0.442904079256201	0.461706740576377	-0.469432438382486	-0.271980248297596
Leptothorax	05	816.8_785.3	816.8	785.3	0.540024413867754	0.53174109136255	-0.681440647029512	-0.0944246739404221
Leptothorax	05	1086.8_551.5	1086.8	551.5	0.550302531394686	0.416961933247772	-0.65061741274831	-0.138135392447992
Leptothorax	05	1559.3_1603.7	1559.3	1603.7	-0.440919251858311	0.462590060649916	0.783895372750595	0.386796344152854
Leptothorax	05	580.6_3883.5	580.6	3883.5	0.592599157314381	0.39256457226251	-0.60893907340719	-0.362525474801012
Leptothorax	05	985.6_610	985.6	610	0.565239233627401	0.430456772649476	-0.660197194311655	-0.165481974794043
Leptothorax	05	2268.1_3649.7	2268.1	3649.7	-0.301017905096928	-0.132276718915285	0.748954423458645	0.57350649953193
Leptothorax	05	2234.3_551.5	2234.3	551.5	0.445933574768767	0.445933574768767	-0.379652683529342	0.231378103097373
Leptothorax	05	411.8_1136.1	411.8	1136.1	0.446155742756672	0.497671587421356	-0.609994383325614	-0.0284450715973087
Leptothorax	05	1491.8_785.3	1491.8	785.3	0.490902220435953	-0.0133200906927988	-0.694809927526436	0.396419423914863
Leptothorax	05	2065.6_2948.2	2065.6	2948.2	-0.278652141166231	0.12223326656106	0.765784030900643	0.782548190129296
Leptothorax	05	816.8_551.5	816.8	551.5	0.546813909591451	0.53940134985317	-0.654861108198234	-0.105641211220106
Leptothorax	05	2571.8_3825.1	2571.8	3825.1	0.260363624945187	-0.488968885636874	-0.266198340932006	0.480551290279928
Leptothorax	05	1559.3_785.3	1559.3	785.3	0.447138595174782	-0.118008704352304	-0.682614802114395	0.436506370453992
Leptothorax	05	344.3_3708.2	344.3	3708.2	0.493861317404514	0.42275497078744	-0.625869557742001	0.365262183669231
Leptothorax	05	2673.1_2948.2	2673.1	2948.2	0.0803571455838117	-0.51187187031847	-0.0958980161581717	0.507250590081534
Leptothorax	05	1525.6_3065.2	1525.6	3065.2	-0.297075583133083	0.279552943342042	0.757130989727532	0.460133901807447
Leptothorax	05	1120.6_726.9	1120.6	726.9	0.563474390627931	0.182895909836505	-0.692509107154737	0.0716843263403974
Leptothorax	05	681.8_3942	681.8	3942	0.609698610542408	0.0760660139961741	-0.589075322128663	-0.272620491936354
Leptothorax	05	1626.8_4058.9	1626.8	4058.9	0.40461502159996	-0.136418586429279	-0.574324416080178	0.349188716574625
Leptothorax	05	1424.3_3006.7	1424.3	3006.7	-0.417152221095138	0.46074420133772	0.55692116195435	0.437917661772017
Leptothorax	05	1694.3_785.3	1694.3	785.3	0.430057352835499	-0.227224719172645	-0.646136629929041	0.42298396196092
Leptothorax	05	1289.3_668.4	1289.3	668.4	0.540840066972051	0.0292579736230923	-0.669316291272329	0.185933636748724
Leptothorax	05	276.8_3240.5	276.8	3240.5	0.519211931849417	0.43763750834245	-0.408279047660998	-0.235252473270539
Leptothorax	05	479.3_1136.1	479.3	1136.1	0.477981207832547	0.459153115784173	-0.555200436606824	-0.214981311533881
Leptothorax	05	1390.6_610	1390.6	610	0.455610045778302	0.0217004974807034	-0.614480711328668	0.323499171098486
Leptothorax	05	479.3_551.5	479.3	551.5	0.477013077138924	0.477013077138924	-0.58258875821913	0.137046577263501
Leptothorax	05	1019.3_317.7	1019.3	317.7	0.465989122111012	0.465989122111012	-0.481347327783521	0.0670434493531229
Leptothorax	05	546.8_3825.1	546.8	3825.1	0.590693322887103	0.413152908374344	-0.619970700157	-0.313014933623196
Leptothorax	05	479.3_3708.2	479.3	3708.2	0.594585962388949	0.368393002503428	-0.663519410538453	-0.105091773635234
Leptothorax	05	1998.1_4117.4	1998.1	4117.4	0.492384380351725	-0.517099702893405	-0.390651330549611	0.258676371474241
Leptothorax	05	1053.1_4000.4	1053.1	4000.4	0.566489457526009	-0.242255186009036	-0.667155804999899	0.284098202898785
Leptothorax	05	1930.6_960.7	1930.6	960.7	-0.0593468168217417	-0.342757678240339	-0.323078881220411	0.476099390319073
Leptothorax	05	951.8_434.6	951.8	434.6	0.517823201121395	0.517823201121395	-0.623918787998305	-0.0700098257406245
Leptothorax	05	1626.8_1603.7	1626.8	1603.7	-0.43395780427294	0.401124721201811	0.807012032142788	0.511058754382445
Leptothorax	05	1660.6_2012.9	1660.6	2012.9	-0.536349879355264	0.498286718632246	0.371615873871233	0.676227853667082
Leptothorax	05	2706.8_2539	2706.8	2539	0.317671701915559	-0.432861607810595	-0.178558812334064	0.163327012915287
Leptothorax	05	2605.6_3065.2	2605.6	3065.2	0.101870381101148	-0.483437491622544	0.0789276021025361	0.470050422569237
Leptothorax	05	1390.6_4000.4	1390.6	4000.4	0.529361279703337	-0.578566427165287	-0.596754360408083	0.483380854899263
Leptothorax	05	783.1_610	783.1	610	0.548216042986114	0.543439950467782	-0.670889071229474	-0.0838943315070361
Leptothorax	05	2031.8_1019.1	2031.8	1019.1	-0.0839446544503629	-0.312085031318607	-0.401915009260273	0.526090878939897
Leptothorax	05	2774.3_2889.8	2774.3	2889.8	0.23719577659923	-0.459030837667342	-0.153026236549224	0.273873055883781
Leptothorax	05	2099.3_1019.1	2099.3	1019.1	-0.0389995133615304	-0.138367110054424	-0.503168246177652	0.495355775087033
Leptothorax	05	749.3_3825.1	749.3	3825.1	0.632928606836813	-0.265341207336384	-0.62379233494745	-0.157986572588722
Leptothorax	05	715.6_726.9	715.6	726.9	0.542028733277187	0.549926947276078	-0.698865756567278	0.0978839298738676
Leptothorax	05	1525.6_726.9	1525.6	726.9	0.386036133395388	0.00297424357650894	-0.65063632403497	0.426437561395845
Leptothorax	05	1154.3_3942	1154.3	3942	0.587077497829889	-0.353971508916607	-0.674004825371237	0.282967035854708
Leptothorax	05	2166.8_3942	2166.8	3942	-0.135359580024011	-0.334836996625814	-0.040315229139224	0.432380390725593
Leptothorax	05	310.6_1428.3	310.6	1428.3	0.417327674991343	0.413538795717866	-0.447372437757539	-0.329028444033648
Leptothorax	05	2706.8_2655.9	2706.8	2655.9	0.289217852458346	-0.439963769412863	-0.0968490808634661	0.286598842419911
Leptothorax	05	2504.3_1486.8	2504.3	1486.8	0.256114338316715	-0.548561894826864	-0.394181825835484	0.511777730649693
Leptothorax	05	1728.1_843.8	1728.1	843.8	0.337248129341246	-0.336163959925903	-0.562506926209223	0.402819679023091
Leptothorax	05	816.8_3942	816.8	3942	0.621251578491192	-0.262837099602527	-0.518404019103946	-0.0115943152901552
Leptothorax	05	344.3_1369.9	344.3	1369.9	0.44541218744125	0.461545577358644	-0.473599189581845	-0.320381773887258
Leptothorax	05	2234.3_1136.1	2234.3	1136.1	-0.0354492913285854	-0.117288133078553	-0.583578019236966	0.494874595442191
Leptothorax	05	1323.1_843.8	1323.1	843.8	0.56220003109995	-0.0133888349265951	-0.696531233045809	-0.0853994281605977
Leptothorax	05	1694.3_4058.9	1694.3	4058.9	0.434800368597885	-0.28868298187029	-0.462908352209953	0.335057731370805
Leptothorax	05	951.8_668.4	951.8	668.4	0.557787312415259	0.425670000933799	-0.662344351364056	-0.136703364865843
Leptothorax	05	2605.6_3299	2605.6	3299	-0.310380955788864	-0.112246602523617	-0.0196455383690333	0.539053032790422
Leptothorax	05	2200.6_1077.6	2200.6	1077.6	-0.0707831752068128	-0.083664948452639	-0.570916050576033	0.513812069171652
Leptothorax	05	108.1_2129.8	108.1	2129.8	0.676328839236208	0.61081681209911	0.597762355107886	-0.691192168330491
Leptothorax	05	2571.8_3708.2	2571.8	3708.2	-0.125773195378301	-0.372786346643988	-0.0323461982403618	0.524759514187155
Leptothorax	05	749.3_3942	749.3	3942	0.624698702173509	-0.118293058372185	-0.587636907356042	-0.141946860386777
Leptothorax	05	2234.3_3006.7	2234.3	3006.7	-0.217085501987731	0.00206988982093959	0.800451713913631	0.794060886989458
Leptothorax	05	209.3_2889.8	209.3	2889.8	0.565877443677431	0.542346835083319	-0.591503798011071	-0.277125650576639
Leptothorax	05	2706.8_2772.8	2706.8	2772.8	0.25236861139679	-0.477673763455026	-0.172225782791433	0.440947961815186
Leptothorax	05	411.8_1019.1	411.8	1019.1	0.440687149199516	0.406930070263308	-0.637725134964641	0.219248284368838
Leptothorax	05	209.3_3006.7	209.3	3006.7	0.553767357771799	0.541484468813009	-0.537352876198912	-0.279815217853787
Leptothorax	05	2369.3_1253	2369.3	1253	0.250997219521473	-0.241287196960755	-0.419704495359712	0.236736673993731
Leptothorax	05	2808.1_1896	2808.1	1896	0.453129830175116	-0.307100228043297	-0.21695038225173	-0.0637256397591413
Leptothorax	05	2774.3_785.3	2774.3	785.3	0.369979310435592	0.150204528143775	-0.271659758139194	0.065634878676586
Leptothorax	05	2639.3_3240.5	2639.3	3240.5	-0.0359820995200318	-0.186985605144393	-0.177155052740119	0.47456267471144
Leptothorax	05	1559.3_1720.7	1559.3	1720.7	-0.447277169439564	0.486859182507618	0.765839070781395	0.492626744379052
Leptothorax	05	850.6_4000.4	850.6	4000.4	0.597410032555202	-0.201455790628596	-0.514790945537162	0.034179030456987
Leptothorax	05	918.1_726.9	918.1	726.9	0.550755850614233	0.483179474206208	-0.659178521116779	-0.187048469226203
Leptothorax	05	479.3_1019.1	479.3	1019.1	0.46175042894471	0.3270737182295	-0.632910548128713	0.016333675676873
Leptothorax	05	1390.6_726.9	1390.6	726.9	0.499828931412075	0.0199353736483753	-0.67481684932211	0.289727662922517
Leptothorax	05	985.6_726.9	985.6	726.9	0.559274493578962	0.389256171892602	-0.666281378819292	-0.110057051495781
Leptothorax	05	2200.6_3182.1	2200.6	3182.1	-0.0862887241387481	-0.129416763916942	0.737331111421776	0.785308329451404
Leptothorax	05	2639.3_2772.8	2639.3	2772.8	0.057216198535511	-0.419902454030808	-0.100481984358665	0.502865318706628
Leptothorax	05	1120.6_4000.4	1120.6	4000.4	0.576432282129922	-0.206110364728773	-0.689956739700732	0.333874943985719
Leptothorax	05	2808.1_2831.3	2808.1	2831.3	0.302451052240406	-0.442942189098535	-0.0513017725153105	0.268813780422334
Leptothorax	05	951.8_785.3	951.8	785.3	0.554224258342369	0.409114627429126	-0.658425697528138	-0.180136905418727
Leptothorax	05	884.3_3942	884.3	3942	0.602137488176478	-0.364164016110247	-0.517576659451652	0.093986716906705
Leptothorax	05	2673.1_2831.3	2673.1	2831.3	0.126072564267347	-0.508728889949792	-0.117565727282411	0.482529814454023
Leptothorax	05	2301.8_3942	2301.8	3942	-0.0496897598281261	-0.223459140260112	0.174539187114548	0.188902966382261
Leptothorax	05	1728.1_4000.4	1728.1	4000.4	0.495115736081063	-0.477477843722981	-0.454424927605887	0.416583539578868
Leptothorax	05	1019.3_668.4	1019.3	668.4	0.563970633879895	0.385757478459467	-0.676083387868852	-0.0481882315383154
Leptothorax	05	2808.1_2714.4	2808.1	2714.4	0.351801460000124	-0.46407871313514	0.00695976260656469	0.29497341650314
Leptothorax	05	715.6_843.8	715.6	843.8	0.542926942382537	0.547559642108829	-0.683044095999887	-0.0876714933289366
Leptothorax	05	2740.6_2363.7	2740.6	2363.7	0.176125342103892	-0.398166297796552	-0.159751455320838	0.366926883356006
Leptothorax	05	108.1_2480.6	108.1	2480.6	0.69065153706953	0.465789074504306	0.287092777924311	-0.523145548512389
Leptothorax	05	2403.1_3532.8	2403.1	3532.8	-0.370607884399388	0.142293073119596	0.744689245650778	0.601860479164613
Leptothorax	05	513.1_1077.6	513.1	1077.6	0.488923392961685	0.363588771426668	-0.578566411366336	-0.147931691386127
Leptothorax	05	884.3_3825.1	884.3	3825.1	0.610575883162793	-0.507021226411621	-0.562049121995396	0.0826687244679472
Leptothorax	05	2166.8_2889.8	2166.8	2889.8	-0.21255740049733	0.096009168542736	0.79393547463158	0.789530325765721
Leptothorax	05	378.1_1194.5	378.1	1194.5	0.456234175375701	0.493371068637518	-0.592495354656192	-0.097676783858245
Leptothorax	05	445.6_3649.7	445.6	3649.7	0.56310639345955	0.305140236603737	-0.651758320632242	-0.0152007577540464
Leptothorax	05	1086.8_3942	1086.8	3942	0.584286956722894	-0.356520019656283	-0.676910803568717	0.264871876086953
Leptothorax	05	1188.1_726.9	1188.1	726.9	0.565627306219336	0.101432777065476	-0.695586692158572	0.0659986171193651
Leptothorax	05	1964.3_1720.7	1964.3	1720.7	-0.307524692336233	-0.14770944388184	0.421463414127863	0.769074790450619
Leptothorax	05	648.1_960.7	648.1	960.7	0.556584895145516	0.417602750322129	-0.653003897724942	-0.273741763296928
Leptothorax	05	614.3_1019.1	614.3	1019.1	0.556699659429968	0.399289703241318	-0.641069941499827	-0.27681248142392
Leptothorax	05	310.6_1545.3	310.6	1545.3	0.518498899282811	0.49995545423308	-0.545886876566213	-0.391954768732552
Leptothorax	05	276.8_3123.6	276.8	3123.6	0.544714036298761	0.534849768048947	-0.533522456839215	-0.258638988390872
Leptothorax	05	2403.1_1428.3	2403.1	1428.3	-0.0605655501265118	-0.456895350100715	-0.306526085490286	0.496659174843425
Leptothorax	05	2740.6_2597.5	2740.6	2597.5	0.303555293508539	-0.409274534780851	-0.0552879616885448	0.205499297116926
Leptothorax	05	2200.6_1194.5	2200.6	1194.5	-0.207561981746003	-0.18818197098361	-0.538310438609012	0.531656729874224
Leptothorax	05	951.8_551.5	951.8	551.5	0.550814931138494	0.518409318037641	-0.659412958951752	-0.142206733262011
Leptothorax	05	2808.1_2480.6	2808.1	2480.6	0.168157021444744	-0.30331134095291	0.0137311782983304	0.211357183696601
Leptothorax	05	513.1_3532.8	513.1	3532.8	0.58016126244565	0.358862317861442	-0.650099535527323	-0.321064074342672
Leptothorax	05	2268.1_3182.1	2268.1	3182.1	-0.27625313813322	0.072968968867084	0.646329717875572	0.772732178347122
Leptothorax	05	715.6_3883.5	715.6	3883.5	0.626744948347371	-0.0697130310002798	-0.618923427924686	-0.212626764046116
Leptothorax	05	2301.8_1136.1	2301.8	1136.1	0.193393931464432	-0.0843342713806459	-0.595521195750732	0.447267622938125
Leptothorax	05	513.1_3766.6	513.1	3766.6	0.598640415101298	0.429716513227272	-0.647436089062379	-0.245033150598465
Leptothorax	05	2673.1_2363.7	2673.1	2363.7	0.376511467054091	-0.536948519036323	-0.318938468860657	0.318894796895448
Leptothorax	05	1626.8_902.2	1626.8	902.2	0.422339257304673	-0.482221054125855	-0.601914343461395	0.413157590727381
Leptothorax	05	2133.1_3883.5	2133.1	3883.5	-0.329362823864394	-0.415832421865317	0.0972048897376388	0.601170650121472
Leptothorax	05	2335.6_1311.5	2335.6	1311.5	-0.0523366061958057	-0.309410836879755	-0.29693401914462	0.298773318611468
Leptothorax	05	2774.3_2539	2774.3	2539	0.267487988444234	-0.37108508287741	-0.089914012069372	0.194095092359491
Leptothorax	05	2234.3_1253	2234.3	1253	-0.23726086315498	-0.175621522866992	-0.284428129283217	0.462847090841021
Leptothorax	05	918.1_3883.5	918.1	3883.5	0.605340758470302	-0.517294111693801	-0.515742417572707	0.0845119791214531
Leptothorax	05	1829.3_1019.1	1829.3	1019.1	-0.062464928815561	-0.567494839950675	-0.369405089402773	0.569297571667443
Leptothorax	05	2538.1_3182.1	2538.1	3182.1	-0.249892492611629	-0.0467900527681359	0.0586981449162791	0.535243694241941
Leptothorax	05	614.3_3825.1	614.3	3825.1	0.618721218387349	0.180786109574843	-0.634996117492931	-0.373041368234201
Leptothorax	05	2301.8_1253	2301.8	1253	0.0324869312197078	-0.259391863167645	-0.397371377267405	0.30376373177419
Leptothorax	05	2639.3_2539	2639.3	2539	0.359794701758617	-0.454340052683488	-0.220093582840686	0.121359306718211
Leptothorax	05	1525.6_1662.2	1525.6	1662.2	-0.433704305208347	0.455207671738838	0.773164264292113	0.309467663250304
Leptothorax	05	2436.8_3825.1	2436.8	3825.1	-0.0925091699423644	-0.392689316754118	0.0156530336133229	0.554196188453185
Leptothorax	05	1221.8_785.3	1221.8	785.3	0.570426631067019	-0.0155978325768563	-0.715838763168461	0.102864206025371
Leptothorax	05	918.1_843.8	918.1	843.8	0.56208326151107	0.352196554527227	-0.652489768628756	-0.302846875673568
Leptothorax	05	1964.3_1837.5	1964.3	1837.5	-0.425718437393474	0.0271641171119897	0.204082958048498	0.744750865068228
Leptothorax	05	2639.3_3357.4	2639.3	3357.4	-0.248548739860833	-0.190018170020482	-0.0171496074783073	0.522046076753896
Leptothorax	05	2774.3_2071.4	2774.3	2071.4	0.398899674987034	-0.34626977890312	-0.283421723881544	0.150490636318067
Leptothorax	05	2673.1_1896	2673.1	1896	0.582313372743315	-0.539638337049812	-0.282367796057838	-0.135550485019546
Leptothorax	05	1458.1_4000.4	1458.1	4000.4	0.445234496431788	-0.411635992762775	-0.659538714661441	0.492807659482981
Leptothorax	05	580.6_1077.6	580.6	1077.6	0.535384782192013	0.400497226749251	-0.572514111373265	-0.32384276210031
Leptothorax	05	2740.6_2129.8	2740.6	2129.8	0.448463206410859	-0.363649332041201	-0.365119817929733	0.133383961087265
Leptothorax	05	378.1_3299	378.1	3299	0.564377632428948	0.504195545166499	-0.59956458721159	-0.341543951354858
Leptothorax	05	2673.1_2246.8	2673.1	2246.8	0.369776205665415	-0.459601115794534	-0.331860204266327	0.217436385619339
Leptothorax	05	2808.1_2246.8	2808.1	2246.8	0.0248600840724753	-0.111597748029844	-0.0293341655595795	0.128482726404193
Leptothorax	05	1458.1_3182.1	1458.1	3182.1	-0.470781085684488	0.33606611435304	0.677967546617195	0.307414949987051
Leptothorax	05	2605.6_3415.9	2605.6	3415.9	-0.412678419884822	-0.266489765479569	0.194311315194052	0.580807568126604
Leptothorax	05	445.6_3415.9	445.6	3415.9	0.56618336854842	0.488334841067213	-0.578277692280914	-0.466703422458371
Leptothorax	05	2268.1_1311.5	2268.1	1311.5	-0.285892014567958	-0.23755712683756	-0.16732069046261	0.382028478533181
Leptothorax	05	2031.8_3942	2031.8	3942	0.106415516558495	-0.432013525156819	-0.396130140347693	0.526880368051317
Leptothorax	05	1458.1_726.9	1458.1	726.9	0.472915071981894	0.0560523101598454	-0.670492887713372	0.381270991119642
Leptothorax	05	2673.1_1779.1	2673.1	1779.1	0.575324710487986	-0.571660611797863	-0.344261516360383	0.0577329699901435
Leptothorax	05	681.8_1019.1	681.8	1019.1	0.577980036890491	0.506590768535152	-0.65714475866173	-0.398731859727984
Leptothorax	05	749.3_785.3	749.3	785.3	0.534275144258727	0.543641067982328	-0.691330979155436	0.0233960283025973
Leptothorax	05	2099.3_3942	2099.3	3942	-0.0742392885467602	-0.430955213520942	-0.152835295273819	0.529887771297684
Leptothorax	05	681.8_3825.1	681.8	3825.1	0.630219304120495	0.0106770433819751	-0.659612377436778	-0.28507810259311
Leptothorax	05	1356.8_785.3	1356.8	785.3	0.540076256908976	0.071908782373139	-0.708235785066363	0.139961600867909
Leptothorax	05	1795.6_960.7	1795.6	960.7	0.088912455232863	-0.484478822575714	-0.421564154541971	0.509368299794903
Leptothorax	05	411.8_1253	411.8	1253	0.535574528123326	0.522683581477562	-0.541003616020916	-0.347953684633689
Leptothorax	05	546.8_1019.1	546.8	1019.1	0.499050375903939	0.331508782655287	-0.629199954096483	-0.179352671676143
Leptothorax	05	2470.6_3766.6	2470.6	3766.6	-0.214071692093929	-0.30235164010338	0.0953556979927052	0.527572206375654
Leptothorax	05	1761.8_1019.1	1761.8	1019.1	0.0731022459406883	-0.567196040299454	-0.400122169453011	0.569123631165459
Leptothorax	05	2470.6_3883.5	2470.6	3883.5	0.18239711442149	-0.452102548820209	-0.183286843760415	0.443175322004321
Leptothorax	05	2571.8_3006.7	2571.8	3006.7	-0.130276939832642	-0.422756204685378	0.285340126281368	0.54263159478085
Leptothorax	05	1525.6_843.8	1525.6	843.8	0.505874304524045	-0.155087353670118	-0.672743528750019	0.336759306357986
Leptothorax	05	2200.6_3415.9	2200.6	3415.9	-0.266332161479235	0.16907723191899	0.834713873511179	0.829448519689696
Leptothorax	05	2605.6_2831.3	2605.6	2831.3	-0.149280675869781	-0.392214876879535	0.0592857202216701	0.543199367743304
Leptothorax	05	1761.8_3942	1761.8	3942	0.462655603069115	-0.569673142250076	-0.386667663311423	0.451110766882553
Leptothorax	05	445.6_3299	445.6	3299	0.594236093375637	0.465015860558233	-0.591328969507533	-0.44634719761052
Leptothorax	05	1491.8_3123.6	1491.8	3123.6	-0.348162548736048	0.29852016794428	0.694536486776554	0.294267078806785
Leptothorax	05	1829.3_3942	1829.3	3942	0.413885294246077	-0.550539012307452	-0.370546104540358	0.426270837847136
Leptothorax	05	1930.6_1779.1	1930.6	1779.1	-0.351041063790316	-0.054678889880152	0.273920923670103	0.765430478524099
Leptothorax	05	2099.3_1136.1	2099.3	1136.1	-0.46780815894286	-0.187697819776686	-0.56453992245992	0.627848803273943
Leptothorax	05	1086.8_785.3	1086.8	785.3	0.565411515523751	0.116515023381293	-0.683942577603318	0.00136598229590002
Leptothorax	05	344.3_3123.6	344.3	3123.6	0.578766615079965	0.540477602125538	-0.647438421124443	-0.339753974867175
Leptothorax	05	951.8_3942	951.8	3942	0.587633582419999	-0.462383565216768	-0.539471946328588	0.218854307670866
Leptothorax	05	783.1_843.8	783.1	843.8	0.542904080425889	0.544245539141909	-0.688857582197416	-0.120948813047701
Leptothorax	05	783.1_3883.5	783.1	3883.5	0.632586515172942	-0.325037142316993	-0.560066059803112	-0.0479232997524528
Leptothorax	05	2605.6_2480.6	2605.6	2480.6	0.431477992903656	-0.532745685697693	-0.345719192195842	0.162941677266441
Leptothorax	05	1019.3_551.5	1019.3	551.5	0.55596339513008	0.468459848753907	-0.659294935333834	-0.168518814618956
Leptothorax	05	2200.6_2714.4	2200.6	2714.4	-0.271318433745631	0.0540943433866437	0.693367239119887	0.815583814372368
Leptothorax	05	715.6_960.7	715.6	960.7	0.56148638319706	0.508132462206031	-0.672221532647988	-0.30665358058827
Leptothorax	05	2268.1_3065.2	2268.1	3065.2	-0.243773532141612	0.0319838886441172	0.749280888537156	0.769920728077496
Leptothorax	05	1255.6_726.9	1255.6	726.9	0.557022598827531	0.074456364763924	-0.700095279519067	0.147463469556149
Leptothorax	05	2369.3_1369.9	2369.3	1369.9	-0.0553398715981364	-0.371405350429189	-0.346634802356856	0.361926361775426
Leptothorax	05	1626.8_1954.5	1626.8	1954.5	-0.542467171965657	0.543425955365358	0.513588442302782	0.642406236746591
Leptothorax	05	2031.8_1720.7	2031.8	1720.7	-0.366973386497635	-0.00067449566421279	0.505651895395725	0.752059549210548
Leptothorax	05	985.6_960.7	985.6	960.7	0.620601670942824	-0.178412296998752	-0.636092436907245	-0.406629749823462
Leptothorax	05	1593.1_960.7	1593.1	960.7	0.339264124615514	-0.589652090039951	-0.535507836544761	0.423465324170746
Leptothorax	05	1694.3_902.2	1694.3	902.2	0.331037289159788	-0.504104320550248	-0.543095655170248	0.480210119576826
Leptothorax	05	850.6_3766.6	850.6	3766.6	0.613482063278283	-0.491179402131317	-0.613503655922252	-0.0479981537820276
Leptothorax	05	1896.8_1837.5	1896.8	1837.5	-0.376094213968741	0.00991430345425887	0.0619301440245529	0.685023979691462
Leptothorax	05	310.6_3182.1	310.6	3182.1	0.542691931744907	0.504053497571631	-0.588321657285485	-0.24074368339765
Leptothorax	05	1154.3_785.3	1154.3	785.3	0.571654382500136	0.0165340199465827	-0.697330450189321	0.0305042465918127
Leptothorax	05	141.8_1837.5	141.8	1837.5	0.628910875982475	0.604926134979152	-0.0621840956675024	-0.589569491470389
Leptothorax	05	2740.6_2480.6	2740.6	2480.6	0.258592670055513	-0.440818862781214	-0.137141109982846	0.257491024351662
Leptothorax	05	2639.3_2188.3	2639.3	2188.3	0.485865140728374	-0.498488850001288	-0.374941342429392	0.0252413625766617
Leptothorax	05	1660.6_2597.5	1660.6	2597.5	-0.549055949738107	0.262795233558173	0.505053610722442	0.611729326927296
Leptothorax	05	2268.1_3883.5	2268.1	3883.5	-0.314998030022768	-0.198740793524433	0.233221192462956	0.408049678036643
Leptothorax	05	1795.6_1077.6	1795.6	1077.6	-0.195923938773825	-0.521942150731757	-0.223483332603904	0.597863503980476
Leptothorax	05	2065.6_1779.1	2065.6	1779.1	-0.465058899487039	0.0307072984601368	0.460380707389669	0.725815279220835
Leptothorax	05	310.6_3065.2	310.6	3065.2	0.586060226419143	0.570302177045457	-0.636501669504106	-0.390947987444182
Leptothorax	05	648.1_3766.6	648.1	3766.6	0.633775415287131	0.0542122395882553	-0.665157709607948	-0.332939593458796
Leptothorax	05	2065.6_3299	2065.6	3299	-0.352985187661901	-0.215506740985477	0.792935595824433	0.785611491859207
Leptothorax	05	1559.3_3123.6	1559.3	3123.6	-0.315964715986172	0.18458963233934	0.760001413459703	0.421682655522574
Leptothorax	05	614.3_3708.2	614.3	3708.2	0.636908639834677	0.14880365155139	-0.663409399480623	-0.420407435058069
Leptothorax	05	1863.1_960.7	1863.1	960.7	-0.0385687266097176	-0.449047390516572	-0.334037315417499	0.499091953451727
Leptothorax	05	1525.6_2948.2	1525.6	2948.2	-0.428127868086751	0.454762758934355	0.507314677740665	0.504186826780478
Leptothorax	05	1458.1_3065.2	1458.1	3065.2	-0.387893023974039	0.422962658178908	0.690947386425573	0.40535656601546
Leptothorax	05	783.1_3766.6	783.1	3766.6	0.624117643540277	-0.411831911745123	-0.658995576618702	-0.100466812096648
Leptothorax	05	2369.3_3591.2	2369.3	3591.2	-0.371698982925129	0.320016347870321	0.772034549033993	0.523258272817916
Leptothorax	05	2504.3_2889.8	2504.3	2889.8	-0.507173826967863	-0.115778770587347	0.520654090210241	0.634811489949131
Leptothorax	05	2605.6_1662.2	2605.6	1662.2	0.476848782285688	-0.625182802275489	-0.274551248517655	0.303275831236653
Leptothorax	05	1626.8_3942	1626.8	3942	0.395174567190759	-0.415721114426902	-0.618386685517038	0.503141042242698
Leptothorax	05	2538.1_2831.3	2538.1	2831.3	-0.381173878995303	-0.231157831191166	0.32582017786594	0.584674836768602
Leptothorax	05	276.8_1603.7	276.8	1603.7	0.520330530183733	0.538074399397418	-0.531820081842748	-0.358586982160681
Leptothorax	05	546.8_3591.2	546.8	3591.2	0.594333240842983	0.232130257650482	-0.686517377719556	-0.24932590775271
Leptothorax	05	175.6_2831.3	175.6	2831.3	0.478895468483739	0.562256634046682	-0.581014731698005	-0.263892224342932
Leptothorax	05	884.3_785.3	884.3	785.3	0.544393854920658	0.514965315429618	-0.666944509340032	-0.190199472813342
Leptothorax	05	1660.6_4000.4	1660.6	4000.4	0.471283955126071	-0.354713232510273	-0.579276321250028	0.460598560515508
Leptothorax	05	1930.6_2831.3	1930.6	2831.3	-0.359919383968746	0.319659644209695	0.774798121861525	0.668897003331045
Leptothorax	05	2774.3_1954.5	2774.3	1954.5	0.455315532436788	-0.447222404556787	-0.23309883577276	0.0943293430416993
Leptothorax	05	715.6_3766.6	715.6	3766.6	0.632484884340799	-0.157998714892189	-0.664046004525841	-0.278720931199382
Leptothorax	05	1896.8_2539	1896.8	2539	-0.528015713094099	0.230205321033479	0.303281758037977	0.637851084743667
Leptothorax	05	2538.1_3766.6	2538.1	3766.6	-0.0158031208808683	-0.413384484994521	-0.121986458317011	0.533687629743527
Leptothorax	05	2639.3_2655.9	2639.3	2655.9	0.138345987010969	-0.379547670755951	0.0176577805091497	0.259048434091306
Leptothorax	05	2099.3_1837.5	2099.3	1837.5	-0.504507638888369	-0.130739348306091	0.544701855648625	0.718159622157093
Leptothorax	05	2740.6_2246.8	2740.6	2246.8	0.167054764709203	-0.313511996320112	-0.203537672325158	0.287383076529896
Leptothorax	05	141.8_2655.9	141.8	2655.9	0.516179663237122	0.590900197180994	-0.453169802449646	-0.410352918293773
Leptothorax	05	2808.1_1779.1	2808.1	1779.1	0.479984837892595	-0.295799432745063	-0.253313681789413	-0.016159410382252
Leptothorax	05	614.3_3591.2	614.3	3591.2	0.619607339943467	0.225071660750584	-0.685114535397318	-0.332214990296955
Leptothorax	05	1863.1_3883.5	1863.1	3883.5	0.218745182009928	-0.553897255929704	-0.353479697327606	0.551471311807231
Leptothorax	05	2031.8_1253	2031.8	1253	-0.566812014254132	-0.233761764741661	-0.0516982221507407	0.679194850785615
Leptothorax	05	580.6_3649.7	580.6	3649.7	0.624974990868312	0.17965125502962	-0.681022633882459	-0.338482188853488
Leptothorax	05	411.8_1369.9	411.8	1369.9	0.495984237362293	0.517035091744577	-0.469420341222938	-0.469218271329225
Leptothorax	05	1964.3_1019.1	1964.3	1019.1	-0.128479157833269	-0.446884834064812	-0.314937711497818	0.54881116637586
Leptothorax	05	2571.8_2305.2	2571.8	2305.2	0.520164046576634	-0.529579231292775	-0.356273497752487	0.0621968183324855
Leptothorax	05	1086.8_902.2	1086.8	902.2	0.590945804062627	-0.222219493143024	-0.621406342494384	-0.211785234647663
Leptothorax	05	2774.3_1837.5	2774.3	1837.5	0.544191922267641	-0.355819359286365	-0.313262992620612	-0.0725431542123314
Leptothorax	05	276.8_3006.7	276.8	3006.7	0.587598272761805	0.542508724840477	-0.603450378147918	-0.406536389706963
Leptothorax	05	580.6_960.7	580.6	960.7	0.542119120449837	0.322613173303356	-0.641082462418814	-0.15798528810481
Leptothorax	05	1053.1_843.8	1053.1	843.8	0.574571443252902	0.0428408609720302	-0.642405787701423	-0.187852969764334
Leptothorax	05	1761.8_1837.5	1761.8	1837.5	-0.402833289431881	0.419709925376927	-0.099953494839251	0.692528299932707
Leptothorax	05	1289.3_902.2	1289.3	902.2	0.575985441728369	-0.230707455624497	-0.669395992168414	-0.194470979124084
Leptothorax	05	2571.8_2772.8	2571.8	2772.8	-0.213526731610435	-0.257827149888231	0.160471532211231	0.523849644511769
Leptothorax	05	1964.3_1603.7	1964.3	1603.7	-0.397247008871438	0.213095385025547	0.695099933426181	0.799421809741958
Leptothorax	05	1559.3_902.2	1559.3	902.2	0.464099790027113	-0.447002469469549	-0.626954025196183	0.378922203323281
Leptothorax	05	1458.1_3883.5	1458.1	3883.5	0.368814711453472	-0.565959030830464	-0.612957608253363	0.530049664318273
Leptothorax	05	479.3_3474.3	479.3	3474.3	0.565276805726651	0.42743872758988	-0.619937792992003	-0.362536990775854
Leptothorax	05	479.3_3591.2	479.3	3591.2	0.570296665448658	0.325804396942121	-0.655417867271278	-0.174652181310898
Leptothorax	05	209.3_2772.8	209.3	2772.8	0.507110917099731	0.577321969662937	-0.598265495792245	-0.358181687423004
Leptothorax	05	1019.3_3942	1019.3	3942	0.585029016295262	-0.413551045472277	-0.609736484307547	0.221128539735044
Leptothorax	05	1593.1_4000.4	1593.1	4000.4	0.437344289699034	-0.291869593065697	-0.673951525591013	0.441823710408561
Leptothorax	05	2031.8_1837.5	2031.8	1837.5	-0.474938456360444	0.0489608063367539	0.296262078430165	0.742855248227754
Leptothorax	05	2571.8_2655.9	2571.8	2655.9	0.019629189330936	-0.363592618463925	0.0782809649793327	0.297955924145565
Leptothorax	05	1728.1_2012.9	1728.1	2012.9	-0.562501478713501	0.521956421862176	0.489340484232563	0.645201376591984
Leptothorax	05	1998.1_1662.2	1998.1	1662.2	-0.343891079011235	0.0121855595612356	0.668338070207649	0.792211599550543
Leptothorax	05	681.8_3591.2	681.8	3591.2	0.61847795119827	0.131842785284086	-0.671926581832217	-0.349448636840757
Leptothorax	05	2605.6_2597.5	2605.6	2597.5	0.20730485325256	-0.379217891643755	-0.0298558751472324	0.143349559618037
Leptothorax	05	479.3_1253	479.3	1253	0.583894600355798	0.451665076096711	-0.514900474065294	-0.454628920362837
Leptothorax	05	2268.1_1194.5	2268.1	1194.5	0.047200503234415	-0.143007456706731	-0.546019997062607	0.418841682134922
Leptothorax	05	1019.3_785.3	1019.3	785.3	0.561327443808524	0.282383849663567	-0.660525601899199	-0.160393441243909
Leptothorax	05	1694.3_1954.5	1694.3	1954.5	-0.546616020179093	0.552233122787318	0.46579785222861	0.654465623082517
Leptothorax	05	1896.8_1019.1	1896.8	1019.1	-0.112168225758188	-0.502927430406855	-0.343227404068848	0.568878459229506
Leptothorax	05	1930.6_1662.2	1930.6	1662.2	-0.328450131598767	0.0176420146897763	0.697695427618202	0.79579974503461
Leptothorax	05	1491.8_3942	1491.8	3942	0.376378234820729	-0.461305076008199	-0.670279179962675	0.519770005080402
Leptothorax	05	1390.6_843.8	1390.6	843.8	0.528716320037557	0.0304416806600361	-0.690448844106304	0.0680234123389071
Leptothorax	05	1188.1_843.8	1188.1	843.8	0.579987997361426	-0.129519183224447	-0.699091843140298	-0.0387881360494476
Leptothorax	05	1053.1_376.1	1053.1	376.1	0.469203899948129	0.421995770656211	-0.548036114560057	0.162087420169508
Leptothorax	05	1188.1_3883.5	1188.1	3883.5	0.602558009249111	-0.474588500338896	-0.61091715451905	0.169376752122718
Leptothorax	05	1998.1_3883.5	1998.1	3883.5	-0.0793054785131196	-0.462488315986197	-0.2629032872404	0.591340723250927
Leptothorax	05	1154.3_668.4	1154.3	668.4	0.561485234377852	0.24461898848667	-0.691001569814998	0.09452616054898
Leptothorax	05	2200.6_3065.2	2200.6	3065.2	0.0215200493707801	-0.386597417626959	0.786444156641447	0.76872266121359
Leptothorax	05	918.1_960.7	918.1	960.7	0.618093957963173	0.0593186855864432	-0.65416204895761	-0.460833285178039
Leptothorax	05	985.6_3883.5	985.6	3883.5	0.598131567560489	-0.568708318883476	-0.583414251342395	0.155315510472388
Leptothorax	05	1424.3_3942	1424.3	3942	0.415708430734758	-0.559832698295879	-0.609195771398593	0.514894602609961
Leptothorax	05	479.3_3357.4	479.3	3357.4	0.597296015355337	0.505560243772768	-0.606784039262297	-0.498433788943867
Leptothorax	05	918.1_3766.6	918.1	3766.6	0.611362251345603	-0.555894730790779	-0.612467534108527	0.0025192097682056
Leptothorax	05	1863.1_2363.7	1863.1	2363.7	-0.549203895985363	0.0195452235354548	0.226205861219806	0.684566757737864
Leptothorax	05	1728.1_2480.6	1728.1	2480.6	-0.553261921192007	0.0693419014375736	0.632523810491692	0.539209204424519
Leptothorax	05	2774.3_2772.8	2774.3	2772.8	0.40040146005301	-0.530455022963656	-0.0689318600303794	0.372620949354215
Leptothorax	05	1559.3_3474.3	1559.3	3474.3	-0.459604281718599	-0.464752561452565	0.224225253576025	0.658959853624685
Leptothorax	05	1120.6_843.8	1120.6	843.8	0.575888837126265	-0.125529837470101	-0.658938427594884	-0.0570282138732847
Leptothorax	05	2673.1_2714.4	2673.1	2714.4	0.167721999016946	-0.433084383716797	-0.0863083505674193	0.412159307630361
Leptothorax	05	2268.1_2948.2	2268.1	2948.2	-0.35868152422041	0.194351989773361	0.700860577544017	0.802532193166711
Leptothorax	05	1863.1_2714.4	1863.1	2714.4	-0.457341881723898	0.508853852130069	0.507935865570791	0.515567040011897
Leptothorax	05	1863.1_1428.3	1863.1	1428.3	-0.562973052279022	0.554145687760582	0.572355934772391	0.76188457857341
Leptothorax	05	1795.6_3883.5	1795.6	3883.5	0.325246609035035	-0.629389205241166	-0.312347139570411	0.532443417751428
Leptothorax	05	2538.1_1545.3	2538.1	1545.3	0.310205362544402	-0.572963350219279	-0.353018504329699	0.452338277721332
Leptothorax	05	1255.6_3883.5	1255.6	3883.5	0.591728396052917	-0.536050881449966	-0.578448296540302	0.244983974064586
Leptothorax	05	1525.6_3883.5	1525.6	3883.5	0.251057950302784	-0.438322914482431	-0.665304881604079	0.545418103517995
Leptothorax	05	2571.8_1954.5	2571.8	1954.5	0.554407077456499	-0.543859849966689	-0.249960167416497	-0.124733857378174
Leptothorax	05	1896.8_3942	1896.8	3942	0.332467838937919	-0.498659372198094	-0.474173422209496	0.433854947019918
Leptothorax	05	2065.6_1077.6	2065.6	1077.6	-0.346799646911527	-0.320741095047684	-0.456764555534043	0.58741439355209
Leptothorax	05	2538.1_2012.9	2538.1	2012.9	0.516762953455157	-0.518922235953662	-0.327114916185865	-0.0564208004367162
Leptothorax	05	1053.1_3883.5	1053.1	3883.5	0.604878240927442	-0.527002698279507	-0.621523897377736	0.0909319621240242
Leptothorax	05	580.6_3532.8	580.6	3532.8	0.611147015470036	0.28752897850317	-0.680140864075737	-0.333545115943378
Leptothorax	05	1728.1_3883.5	1728.1	3883.5	0.34017924160789	-0.637388134873222	-0.332891378631657	0.53103721812687
Leptothorax	05	2605.6_2129.8	2605.6	2129.8	0.529311929762728	-0.48062189353823	-0.46148657365151	-0.100095039330228
Leptothorax	05	1863.1_2597.5	1863.1	2597.5	-0.516244084945554	0.332192408688123	0.352509176289776	0.617982034000904
Leptothorax	05	2639.3_1720.7	2639.3	1720.7	0.514853216481781	-0.613206272885255	-0.328924326153866	0.231306090291638
Leptothorax	05	1458.1_960.7	1458.1	960.7	0.3922982043854	-0.424582949226049	-0.628482305381945	0.249293369005737
Leptothorax	05	951.8_3825.1	951.8	3825.1	0.606904108002267	-0.554161098088395	-0.599381699562417	0.0923431360752372
Leptothorax	05	2706.8_1720.7	2706.8	1720.7	0.551823091651827	-0.544335980602997	-0.350007654673221	0.124414004741562
Leptothorax	05	1964.3_2772.8	1964.3	2772.8	-0.340899668272592	0.280022111389493	0.777830037809525	0.649501359908324
Leptothorax	05	2234.3_2889.8	2234.3	2889.8	-0.25220673260849	0.066832889675036	0.656799118659072	0.800295407397602
Leptothorax	05	2099.3_3240.5	2099.3	3240.5	-0.187919501486218	-0.137217447410531	0.792741646959121	0.794086053582223
Leptothorax	05	411.8_3240.5	411.8	3240.5	0.587522407785133	0.455523770761969	-0.617415579068822	-0.373758044744185
Leptothorax	05	1593.1_3883.5	1593.1	3883.5	0.232452069041483	-0.443849396126735	-0.579407379569516	0.542625848383685
Leptothorax	05	1626.8_1720.7	1626.8	1720.7	-0.455343380965497	0.48107711095111	0.679095126540545	0.609025610862198
Leptothorax	05	1525.6_4000.4	1525.6	4000.4	0.431629077297269	-0.360480909706828	-0.678003623640881	0.492943136115582
Leptothorax	05	2335.6_1428.3	2335.6	1428.3	-0.293125468462681	-0.353022206147743	-0.200459595791202	0.494177958773777
Leptothorax	05	1896.8_1720.7	1896.8	1720.7	-0.315756493900728	-0.0349027324126695	0.449320513047844	0.789130593609227
Leptothorax	05	2470.6_1428.3	2470.6	1428.3	0.218918868944018	-0.439252000932748	-0.453909071813621	0.465453971372301
Leptothorax	05	1998.1_3182.1	1998.1	3182.1	-0.318104448991513	0.0879866244953805	0.787702276486755	0.785327278581556
Leptothorax	05	1998.1_2480.6	1998.1	2480.6	-0.54753966244925	0.261857016953819	0.233842113559245	0.655030011674402
Leptothorax	05	1694.3_3942	1694.3	3942	0.422964486555938	-0.487604230168561	-0.461014597451841	0.490369671664448
Leptothorax	05	2200.6_2831.3	2200.6	2831.3	-0.169787457785549	0.0112204317586138	0.525934872799237	0.805052374250049
Leptothorax	05	1728.1_960.7	1728.1	960.7	0.197442278786571	-0.55482760783855	-0.422160967110182	0.533324881971537
Leptothorax	05	2538.1_2948.2	2538.1	2948.2	-0.389696369766101	-0.211652209892594	0.430626234778965	0.609053917231315
Leptothorax	05	175.6_1779.1	175.6	1779.1	0.575414133948798	0.556602212583749	-0.206852365447446	-0.532688888429538
Leptothorax	05	648.1_3649.7	648.1	3649.7	0.62572561278055	0.0881311247290122	-0.672048046328933	-0.374826541301294
Leptothorax	05	2639.3_2305.2	2639.3	2305.2	0.470931483973021	-0.502172988705272	-0.352969174738682	0.17044699507895
Leptothorax	05	310.6_3649.7	310.6	3649.7	0.472177330609134	0.424085241165869	-0.606586802157622	0.364858875118207
Leptothorax	05	513.1_1194.5	513.1	1194.5	0.538020272363923	0.409020281637143	-0.54221253118124	-0.369061757798319
Leptothorax	05	1795.6_2948.2	1795.6	2948.2	-0.503789135706636	0.30145151533906	0.759705608015288	0.728196356771283
Leptothorax	05	344.3_1486.8	344.3	1486.8	0.455337170950118	0.494117907659292	-0.48484906933255	-0.392301120241225
Leptothorax	05	2706.8_2188.3	2706.8	2188.3	0.369564399846778	-0.375400339939796	-0.364237470277405	0.135883328264352
Leptothorax	05	1086.8_3825.1	1086.8	3825.1	0.616840784230587	-0.547061661629169	-0.646738275694928	-0.044446327603401
Leptothorax	05	850.6_843.8	850.6	843.8	0.557289465628284	0.484897684962725	-0.670408580449753	-0.279109802612983
Leptothorax	05	2571.8_3591.2	2571.8	3591.2	-0.475298035651507	-0.169964536413898	0.389591384853303	0.566249645701832
Leptothorax	05	2301.8_3123.6	2301.8	3123.6	-0.345266572762287	0.191561958522223	0.647737498843722	0.757167614100958
Leptothorax	05	2504.3_2655.9	2504.3	2655.9	-0.191124362469813	-0.176631262300539	0.215392431762795	0.377481958713536
Leptothorax	05	816.8_3708.2	816.8	3708.2	0.614422626107088	-0.468605062992713	-0.657163870960303	-0.126639034841039
Leptothorax	05	2605.6_2363.7	2605.6	2363.7	0.505207597898549	-0.557497412440893	-0.351228090178748	0.207385506400975
Leptothorax	05	2605.6_2714.4	2605.6	2714.4	-0.0352742605935806	-0.357298726981376	0.0687528712645549	0.450364364435887
Leptothorax	05	2706.8_2305.2	2706.8	2305.2	0.231334727182936	-0.455182080040169	-0.234650711321983	0.356048459822623
Leptothorax	05	2571.8_1837.5	2571.8	1837.5	0.516265389387234	-0.549033762065154	-0.0915124628452314	-0.0291940840599916
Leptothorax	05	445.6_1311.5	445.6	1311.5	0.535097657010262	0.553835186677743	-0.50940972857147	-0.487381673236001
Leptothorax	05	2470.6_2714.4	2470.6	2714.4	-0.353373885699439	-0.102216659856103	0.338875510294973	0.532420055507334
Leptothorax	05	1863.1_3299	1863.1	3299	-0.528259727258589	-0.255883323447655	0.710518123277865	0.760216772817187
Leptothorax	05	614.3_1136.1	614.3	1136.1	0.626059187437231	0.399700641486435	-0.54385973035186	-0.503367054759911
Leptothorax	05	1896.8_1603.7	1896.8	1603.7	-0.403853420804578	0.328127482984035	0.766867961334938	0.791141225996795
Leptothorax	05	1356.8_902.2	1356.8	902.2	0.553673635138675	-0.146271428824722	-0.676682042329676	-0.075378729695394
Leptothorax	05	2740.6_2012.9	2740.6	2012.9	0.497169299256132	-0.491503713949182	-0.280897041036643	0.0530443798532222
Leptothorax	05	2571.8_2188.3	2571.8	2188.3	0.526002904176395	-0.463098549847517	-0.330362083446977	-0.167433385178314
Leptothorax	05	141.8_2889.8	141.8	2889.8	0.490753871958406	0.540537532160283	-0.561998368561228	-0.198388364805177
Leptothorax	05	108.1_2246.8	108.1	2246.8	0.675569007712623	0.528502084082803	0.605837238072183	-0.681034692542947
Leptothorax	05	175.6_2714.4	175.6	2714.4	0.491132297156215	0.590709308563658	-0.57440257779388	-0.357022718655122
Leptothorax	05	2065.6_1194.5	2065.6	1194.5	-0.539415182475729	-0.268998865351831	-0.464824502999312	0.657328215439499
Leptothorax	05	141.8_1954.5	141.8	1954.5	0.688303849300519	0.650648241392272	0.207416224430434	-0.658941430455905
Leptothorax	05	1458.1_843.8	1458.1	843.8	0.517643775064831	-0.0299185064079983	-0.703857482245224	0.247892067233918
Leptothorax	05	2335.6_2129.8	2335.6	2129.8	0.395940695934456	-0.462631738233573	-0.35606774514801	0.121223721993518
Leptothorax	05	1998.1_1779.1	1998.1	1779.1	-0.375268592532041	-0.0857677949413214	0.359473420185874	0.752630183842304
Leptothorax	05	985.6_3766.6	985.6	3766.6	0.619877820789106	-0.580510238813381	-0.607301841346808	-0.0798745619986324
Leptothorax	05	2369.3_3357.4	2369.3	3357.4	-0.324197079906105	0.234372979599635	0.466707508047858	0.797346478009027
Leptothorax	05	1356.8_3825.1	1356.8	3825.1	0.512989358677171	-0.606593663210493	-0.551351272262284	0.3124681796934
Leptothorax	05	2504.3_2772.8	2504.3	2772.8	-0.397907809714642	-0.121889336379404	0.288620968882399	0.575182777455491
Leptothorax	05	1559.3_1019.1	1559.3	1019.1	0.334532630833396	-0.620626720374109	-0.530919735187213	0.466188496793542
Leptothorax	05	243.1_2948.2	243.1	2948.2	0.580079247086603	0.547988636309791	-0.603044175366059	-0.348359475596865
Leptothorax	05	2639.3_2422.1	2639.3	2422.1	0.474497479038069	-0.577401437389584	-0.329065286685464	0.187971506048022
Leptothorax	05	1694.3_2071.4	1694.3	2071.4	-0.542292441613864	0.345329447514344	0.35168067135768	0.676247604269188
Leptothorax	05	850.6_3883.5	850.6	3883.5	0.616490404880542	-0.437895652743905	-0.532644669448334	0.049732135389664
Leptothorax	05	2538.1_3065.2	2538.1	3065.2	-0.19163271070923	-0.233113984299335	0.317322960193481	0.537181044573375
Leptothorax	05	749.3_3708.2	749.3	3708.2	0.629344088172113	-0.293857807661889	-0.655329132923223	-0.252231704505473
Leptothorax	05	2673.1_2129.8	2673.1	2129.8	0.493455542729272	-0.500183197711966	-0.414736756022888	0.000796755155935382
Leptothorax	05	2538.1_2714.4	2538.1	2714.4	-0.224796578852257	-0.192727197399472	0.242187305837928	0.438851380085022
Leptothorax	05	1053.1_960.7	1053.1	960.7	0.620847535244216	-0.394129241888749	-0.564863813872727	-0.329867390300547
Leptothorax	05	1795.6_2831.3	1795.6	2831.3	-0.506840839839846	0.516531456018819	0.734627567287452	0.536380453249537
Leptothorax	05	1559.3_3942	1559.3	3942	0.316507609606658	-0.419801287753919	-0.672982325087464	0.521475976328046
Leptothorax	05	2538.1_2363.7	2538.1	2363.7	0.502179879120404	-0.526310079822403	-0.384152442698386	0.0634667740614501
Leptothorax	05	1559.3_2889.8	1559.3	2889.8	-0.484483237355352	0.415815479582459	0.544868229881792	0.606238846454824
Leptothorax	05	2673.1_2597.5	2673.1	2597.5	0.28770375016259	-0.420627358296712	-0.0935575751278592	0.183829266692391
Leptothorax	05	783.1_960.7	783.1	960.7	0.582840860040424	0.501524898178368	-0.683187992578832	-0.415431678973343
Leptothorax	05	1019.3_902.2	1019.3	902.2	0.5948345069844	-0.105923977231117	-0.628783927792676	-0.283678132060534
Leptothorax	05	1154.3_902.2	1154.3	902.2	0.593883807650924	-0.386495633522792	-0.647203778232243	-0.12093925346072
Leptothorax	05	1221.8_3942	1221.8	3942	0.585540573249927	-0.444887981320572	-0.606821059602965	0.287792497502124
Leptothorax	05	1964.3_2539	1964.3	2539	-0.519976090431309	0.26815323397851	0.373396668424545	0.645246715928983
Leptothorax	05	1120.6_3883.5	1120.6	3883.5	0.605240388127402	-0.459129027802308	-0.669837632664827	0.149980520720442
Leptothorax	05	1964.3_2305.2	1964.3	2305.2	-0.543094746911655	-0.187754535324136	0.248321941786407	0.69238980017711
Leptothorax	05	546.8_1136.1	546.8	1136.1	0.5386445828567	0.404276455478639	-0.54557517007113	-0.361674651532405
Leptothorax	05	951.8_902.2	951.8	902.2	0.592324451824951	0.156364969134268	-0.639258171664198	-0.394612693230647
Leptothorax	05	1019.3_3825.1	1019.3	3825.1	0.610738605028053	-0.578415941928638	-0.611071550184969	0.0377923460730955
Leptothorax	05	2301.8_3357.4	2301.8	3357.4	-0.235463862014291	0.221839239619259	0.652301889078587	0.81317929511094
Leptothorax	05	1390.6_3883.5	1390.6	3883.5	0.466068898302481	-0.633966231048279	-0.573187845816102	0.429023609857319
Leptothorax	05	2605.6_2012.9	2605.6	2012.9	0.546942946569188	-0.518686445383793	-0.298737241426524	-0.136367115165428
Leptothorax	05	2538.1_2246.8	2538.1	2246.8	0.525763274103964	-0.497156320139571	-0.219551393489164	-0.114747863380334
Leptothorax	05	1289.3_3825.1	1289.3	3825.1	0.590303281747824	-0.594772539083015	-0.546450794456585	0.186335130293105
Leptothorax	05	2403.1_3415.9	2403.1	3415.9	-0.29211961103755	-0.0189694894655862	0.534478964403888	0.776920571165018
Leptothorax	05	816.8_902.2	816.8	902.2	0.566881120411676	0.491444119110508	-0.690041619880167	-0.276540499089722
Leptothorax	05	1930.6_2597.5	1930.6	2597.5	-0.464833217069609	0.229893271822825	0.450976512523591	0.636370206853112
Leptothorax	05	2031.8_3006.7	2031.8	3006.7	-0.252281604117596	0.159356816775297	0.766421487798806	0.785327976378726
Leptothorax	05	2639.3_1954.5	2639.3	1954.5	0.569782567246698	-0.561577210855575	-0.239005183878786	-0.132817944916272
Leptothorax	05	2133.1_1077.6	2133.1	1077.6	-0.208178890581846	-0.238617590619354	-0.563542950785811	0.5609983094172
Leptothorax	05	2571.8_1720.7	2571.8	1720.7	0.459761516683661	-0.604035118088676	-0.2857285388182	0.245834459076019
Leptothorax	05	1930.6_2948.2	1930.6	2948.2	-0.421740445616746	0.40579094043249	0.759383538955163	0.765943714374511
Leptothorax	05	2504.3_1837.5	2504.3	1837.5	0.388260662720556	-0.589471679066602	0.0564824412725202	0.0536216808382896
Leptothorax	05	310.6_1662.2	310.6	1662.2	0.591274105985832	0.569173127974644	-0.557425168038808	-0.495653003573231
Leptothorax	05	2436.8_1486.8	2436.8	1486.8	-0.00933640520013537	-0.511060202814263	-0.344284115744628	0.55749044464546
Leptothorax	05	1863.1_3766.6	1863.1	3766.6	-0.153239683291866	-0.58912267450592	-0.13324137355534	0.635151561787857
Leptothorax	05	2538.1_3299	2538.1	3299	-0.435655472391749	-0.0160494676638195	0.0884433681065696	0.62213437958442
Leptothorax	05	1593.1_2597.5	1593.1	2597.5	-0.555462413004745	0.180116543443462	0.537765893082615	0.647061287651683
Leptothorax	05	243.1_2831.3	243.1	2831.3	0.540345245099024	0.55091549772289	-0.603080587654464	-0.346490733485745
Leptothorax	05	1626.8_2655.9	1626.8	2655.9	-0.553248365460163	0.222674114173265	0.502700412891816	0.69230262832396
Leptothorax	05	2268.1_1545.3	2268.1	1545.3	-0.533099575530561	-0.329156996162739	0.381615492831524	0.659927304072406
Leptothorax	05	1660.6_3883.5	1660.6	3883.5	0.254313834704694	-0.478772897841638	-0.447574597000967	0.532727315628755
Leptothorax	05	681.8_3474.3	681.8	3474.3	0.642416918100859	0.222618513884652	-0.671125314376916	-0.448079553607962
Leptothorax	05	1829.3_2539	1829.3	2539	-0.541266577818613	0.259744117714234	0.344801421879004	0.597360105518947
Leptothorax	05	2538.1_1896	2538.1	1896	0.50610970431072	-0.55433045991359	0.00176700375971181	-0.0994974372702202
Leptothorax	05	2403.1_2597.5	2403.1	2597.5	-0.300552365089972	-0.143856264016648	0.190622138349972	0.552733307252316
Leptothorax	05	1896.8_2889.8	1896.8	2889.8	-0.431386423914765	0.450514885084445	0.759328353671483	0.750277204739783
Leptothorax	05	1424.3_785.3	1424.3	785.3	0.50395645850398	0.114982748275079	-0.699149333161277	0.248833328606769
Leptothorax	05	40.6_2363.7	40.6	2363.7	0.6855838079539	0.358779455591058	0.573302790031663	-0.512781975559906
Leptothorax	05	2571.8_2071.4	2571.8	2071.4	0.523662710001873	-0.490412926955413	-0.408252369705	-0.131627359050968
Leptothorax	05	2133.1_1194.5	2133.1	1194.5	-0.433111989486377	-0.180876072030636	-0.483693417786951	0.623584181151292
Leptothorax	05	411.8_1486.8	411.8	1486.8	0.51196845447554	0.544728445502911	-0.513321668894558	-0.481392526889132
Leptothorax	05	2403.1_2246.8	2403.1	2246.8	0.450648447619057	-0.52753053342386	-0.0638875450945993	-0.0818537638542459
Leptothorax	05	445.6_1194.5	445.6	1194.5	0.490727745711917	0.465229341424729	-0.553188164771199	-0.24107663408805
Leptothorax	05	1964.3_3825.1	1964.3	3825.1	-0.205495432185112	-0.542439474202346	-0.084121599619011	0.63774017855581
Leptothorax	05	310.6_2948.2	310.6	2948.2	0.645454754270857	0.49064713182141	-0.610291772317616	-0.537520450247972
Leptothorax	05	2504.3_2188.3	2504.3	2188.3	0.512092281034071	-0.478258440932484	-0.295901428097541	-0.136587766972499
Leptothorax	05	2706.8_1954.5	2706.8	1954.5	0.560734021209343	-0.539291307628292	-0.268112006414673	-0.0746896292544793
Leptothorax	05	546.8_3474.3	546.8	3474.3	0.606104190492513	0.394430236169299	-0.672473707885206	-0.404350153085966
Leptothorax	05	2538.1_2597.5	2538.1	2597.5	0.05833677168903	-0.381947128652558	0.0271339296012263	0.274801807841214
Leptothorax	05	1829.3_2889.8	1829.3	2889.8	-0.493134496267426	0.388172572730055	0.761151037789266	0.662394747927533
Leptothorax	05	2740.6_1779.1	2740.6	1779.1	0.551153372337473	-0.439989843353343	-0.3459631810524	-0.0145096913734783
Leptothorax	05	749.3_902.2	749.3	902.2	0.55244558236588	0.539255090225527	-0.684507239232442	-0.233517418483704
Leptothorax	05	1458.1_2948.2	1458.1	2948.2	-0.437799220698054	0.497687638054494	0.515249768047593	0.459921103727625
Leptothorax	05	1424.3_3123.6	1424.3	3123.6	-0.444694216876196	0.377286487409271	0.691446225502248	0.377421318445944
Leptothorax	05	2538.1_1779.1	2538.1	1779.1	0.413065714600269	-0.596022515036238	-0.125180719316026	0.138108689313292
Leptothorax	05	378.1_3065.2	378.1	3065.2	0.624809638164906	0.513146238986533	-0.645724360738115	-0.445385359147196
Leptothorax	05	1424.3_902.2	1424.3	902.2	0.484709930139747	-0.175350991077787	-0.68219416314607	0.152948855166683
Leptothorax	05	2031.8_3123.6	2031.8	3123.6	-0.194760307182029	0.0989353338353481	0.795886572708913	0.790956122501688
Leptothorax	05	1660.6_1662.2	1660.6	1662.2	-0.445685658090681	0.461874455968043	0.815103266821504	0.697893191300484
Leptothorax	05	1896.8_2422.1	1896.8	2422.1	-0.552892658692732	0.166321109028432	0.209136638420099	0.667867039747249
Leptothorax	05	1896.8_1486.8	1896.8	1486.8	-0.538955739622811	0.528416385050372	0.657325970018287	0.776317368785683
Leptothorax	05	1761.8_1603.7	1761.8	1603.7	-0.504215471853581	0.591482865119129	0.793158334962664	0.774422869754861
Leptothorax	05	2605.6_2246.8	2605.6	2246.8	0.514546233517483	-0.477540662452315	-0.352661662731912	0.0281954904946519
Leptothorax	05	2268.1_2363.7	2268.1	2363.7	-0.246649131439308	-0.0231789401786879	0.0448169386327406	0.389045154860943
Leptothorax	05	2403.1_1662.2	2403.1	1662.2	-0.226428849462874	-0.574518068689878	-0.0100522420629508	0.558944811934813
Leptothorax	05	715.6_3649.7	715.6	3649.7	0.621513013763269	-0.0266755890995329	-0.655044619005474	-0.361900096646
Leptothorax	05	513.1_3299	513.1	3299	0.618087942265524	0.478570758746602	-0.600688532823906	-0.534483222499103
Leptothorax	05	2740.6_1896	2740.6	1896	0.556489952016848	-0.491792359370087	-0.31634649936014	-0.0696483164770597
Leptothorax	05	1188.1_3766.6	1188.1	3766.6	0.615819669157845	-0.576032394892046	-0.583733946567705	-0.13064952432086
Leptothorax	05	2301.8_2188.3	2301.8	2188.3	0.201497534593671	-0.36866248698757	-0.0552301889933657	0.147720149423949
Leptothorax	05	74.3_2305.2	74.3	2305.2	0.68098661008852	0.341149076083334	0.601546788959278	-0.5485380262297
Leptothorax	05	2133.1_3649.7	2133.1	3649.7	-0.305081295435468	-0.314124553671698	0.598641217259575	0.577814796374828
Leptothorax	05	1221.8_3825.1	1221.8	3825.1	0.605838650125914	-0.549328721063303	-0.580257167687109	0.0744737500881261
Leptothorax	05	2470.6_2597.5	2470.6	2597.5	-0.0886291300732501	-0.319798902129091	0.102817782992342	0.375122921664481
Leptothorax	05	1728.1_2246.8	1728.1	2246.8	-0.558768072088093	-0.173658538540973	0.445877023567008	0.696790930513692
Leptothorax	05	1728.1_3766.6	1728.1	3766.6	-0.0436316147069014	-0.584922015470046	-0.265745494580542	0.600156405223529
Leptothorax	05	2504.3_2305.2	2504.3	2305.2	0.521680160524134	-0.482287721717645	-0.250548200975244	-0.147455055997115
Leptothorax	05	850.6_960.7	850.6	960.7	0.596621895000652	0.339168299053885	-0.678117671108682	-0.461751847013932
Leptothorax	05	1660.6_960.7	1660.6	960.7	0.35759719971863	-0.575556972875625	-0.489366651234229	0.449932484364289
Leptothorax	05	2538.1_1662.2	2538.1	1662.2	0.328574189513102	-0.617215090321954	-0.333488681632928	0.397177066398108
Leptothorax	05	2504.3_3708.2	2504.3	3708.2	-0.284880447684988	-0.229360300447707	0.150456999567338	0.532814226629038
Leptothorax	05	1458.1_2246.8	1458.1	2246.8	-0.549485188298246	-0.173549695931856	0.111076350859253	0.63209053435382
Leptothorax	05	2166.8_1136.1	2166.8	1136.1	-0.288923275740886	-0.216366220332213	-0.558790735320534	0.585276185178794
Leptothorax	05	1188.1_960.7	1188.1	960.7	0.604731393959447	-0.523239321768915	-0.56750438779575	-0.292308734792072
Leptothorax	05	1660.6_3649.7	1660.6	3649.7	-0.326529243303041	-0.438279917158399	-0.0736862138360571	0.586707323014815
Leptothorax	05	2133.1_1779.1	2133.1	1779.1	-0.509016821508942	-0.111737415221841	0.61756423675894	0.715500318082541
Leptothorax	05	2538.1_2480.6	2538.1	2480.6	0.402734039780499	-0.502606194088008	-0.340285126899267	0.147458572801173
Leptothorax	05	2571.8_3357.4	2571.8	3357.4	-0.447200668906123	-0.182970139285378	0.143299121380833	0.62106814844295
Leptothorax	05	1390.6_2948.2	1390.6	2948.2	-0.470629637558556	0.387552245188704	0.543435621641966	0.501014407310719
Leptothorax	05	1964.3_1253	1964.3	1253	-0.575465015193483	-0.187261519651782	0.143336425643277	0.685373535145242
Leptothorax	05	1694.3_2188.3	1694.3	2188.3	-0.552672916433173	0.0206435454987688	0.373880715923281	0.691003291706619
Leptothorax	05	2470.6_3649.7	2470.6	3649.7	-0.516413570126089	-0.0676025008447268	0.43480366233084	0.565106642135553
Leptothorax	05	951.8_3708.2	951.8	3708.2	0.619492251343466	-0.57490293615604	-0.635105730820221	-0.138174602637398
Leptothorax	05	1728.1_2714.4	1728.1	2714.4	-0.539331490140345	0.48417991350609	0.515580057286002	0.540875640152027
Leptothorax	05	1390.6_960.7	1390.6	960.7	0.459293577307592	-0.299902720837887	-0.6584699164373	0.0257283986532385
Leptothorax	05	2571.8_2422.1	2571.8	2422.1	0.508376600203884	-0.550062959169024	-0.407354847013033	0.119676360572215
Leptothorax	05	2571.8_2889.8	2571.8	2889.8	-0.32903517328708	-0.320571839732835	0.278311314428309	0.582675687514826
Leptothorax	05	2301.8_3006.7	2301.8	3006.7	-0.381222944164797	0.149029603793245	0.79225793725704	0.787834342774146
Leptothorax	05	1458.1_2597.5	1458.1	2597.5	-0.532358865446456	-0.238808958857981	0.565029410894473	0.576653140278172
Leptothorax	05	344.3_3006.7	344.3	3006.7	0.635668457012375	0.462712520281595	-0.620277063124543	-0.496684490831942
Leptothorax	05	1829.3_2655.9	1829.3	2655.9	-0.518713407142603	0.474033664337467	0.399149485068049	0.519621757534869
Leptothorax	05	1120.6_960.7	1120.6	960.7	0.617969848157945	-0.502195243816666	-0.561249453264675	-0.284269236153259
Leptothorax	05	648.1_3532.8	648.1	3532.8	0.626424434919853	0.205654043518394	-0.678689840336258	-0.393225428566225
Leptothorax	05	2200.6_1311.5	2200.6	1311.5	-0.490049817038632	-0.229140656294055	-0.0457175786046249	0.532459909212078
Leptothorax	05	1930.6_2363.7	1930.6	2363.7	-0.557293147404774	0.0493957981971036	0.199249109129807	0.682384844818528
Leptothorax	05	2099.3_2889.8	2099.3	2889.8	-0.235221625651245	0.0787092427071664	0.786100870138895	0.792612905057836
Leptothorax	05	783.1_3649.7	783.1	3649.7	0.619434854433771	-0.265666024915463	-0.638728071804412	-0.33124401288108
Leptothorax	05	985.6_843.8	985.6	843.8	0.573215920340075	0.194879615285922	-0.631574780849296	-0.327493860657104
Leptothorax	05	513.1_1311.5	513.1	1311.5	0.634005291461975	0.525591195473131	-0.568683789029568	-0.560976092306385
Leptothorax	05	2605.6_1779.1	2605.6	1779.1	0.526231552015135	-0.5884393383101	-0.203585157523952	0.0905914734420702
Leptothorax	05	209.3_1720.7	209.3	1720.7	0.561730908046686	0.536888321360534	-0.315982755045505	-0.515904942873208
Leptothorax	05	1323.1_3883.5	1323.1	3883.5	0.566879484022587	-0.601883404922561	-0.544609550627019	0.323422941151157
Leptothorax	05	1728.1_1662.2	1728.1	1662.2	-0.495849517193977	0.537041732779089	0.65948106207182	0.801095436524332
Leptothorax	05	816.8_3591.2	816.8	3591.2	0.626354911378832	-0.207646599447736	-0.637175255168038	-0.423575322972885
Leptothorax	05	1255.6_843.8	1255.6	843.8	0.575540456313674	-0.0771730287606255	-0.689371203132278	-0.127965884384005
Leptothorax	05	2706.8_2071.4	2706.8	2071.4	0.501174238729355	-0.493742650314916	-0.400535803552384	0.0693105143890266
Leptothorax	05	1964.3_2422.1	1964.3	2422.1	-0.548312866548006	0.157737039675331	0.181373162660299	0.662087354191618
Leptothorax	05	1694.3_1019.1	1694.3	1019.1	0.170256428082733	-0.639127651510788	-0.32975409216565	0.545708566394136
Leptothorax	05	1761.8_2188.3	1761.8	2188.3	-0.567649842572053	-0.0641483135099888	0.461299684193924	0.708879682105609
Leptothorax	05	1694.3_2422.1	1694.3	2422.1	-0.560423896691666	0.0811906221291184	0.62557562140119	0.566510970342713
Leptothorax	05	1998.1_2129.8	1998.1	2129.8	-0.564687694431524	-0.182022470321638	0.598235407292439	0.630632008542348
Leptothorax	05	1086.8_3708.2	1086.8	3708.2	0.631424892057223	-0.622642015228508	-0.600764914790391	-0.273555458833846
Leptothorax	05	1761.8_3825.1	1761.8	3825.1	0.169893538453293	-0.644707564522407	-0.298017306563407	0.570307488876047
Leptothorax	05	1998.1_2363.7	1998.1	2363.7	-0.561877621410466	0.0490559731871707	0.1542324348918	0.680407560814304
Leptothorax	05	2504.3_2422.1	2504.3	2422.1	0.441757252807047	-0.495255808628786	-0.447497702757519	0.153196327997917
Leptothorax	05	1863.1_1077.6	1863.1	1077.6	-0.222793952709027	-0.508690673746374	-0.291569797812362	0.606911079366475
Leptothorax	05	1998.1_1896	1998.1	1896	-0.533959990755148	0.250365329260176	0.35133159076468	0.696182361638399
Leptothorax	05	2200.6_3883.5	2200.6	3883.5	-0.360760752873708	-0.256314016924171	0.166920853351627	0.499782629711067
Leptothorax	05	1863.1_2480.6	1863.1	2480.6	-0.551424565224113	0.219628947591024	0.302667467199212	0.614582237029103
Leptothorax	05	1221.8_902.2	1221.8	902.2	0.590062943874449	-0.308638072937789	-0.654786090836568	-0.225273852128486
Leptothorax	05	1626.8_2305.2	1626.8	2305.2	-0.571976380224778	-0.0764338916228063	0.414415121112059	0.670164283930413
Leptothorax	05	1694.3_2539	1694.3	2539	-0.546937801684831	0.184220780516889	0.536327034035521	0.573980312473736
Leptothorax	05	1896.8_2305.2	1896.8	2305.2	-0.532435395747356	-0.2040041093399	0.248536591788261	0.701882492049216
Leptothorax	05	1559.3_4058.9	1559.3	4058.9	0.425782307427689	-0.0563320547155205	-0.638860759720182	0.388669000956465
Leptothorax	05	1761.8_3006.7	1761.8	3006.7	-0.467804012923092	0.104678634158974	0.767733445493672	0.742601670829033
Leptothorax	05	2436.8_2422.1	2436.8	2422.1	0.298031722571361	-0.397868369042062	-0.479831257084121	0.173031422973759
Leptothorax	05	2403.1_3766.6	2403.1	3766.6	-0.366866992520656	-0.202864967095647	0.238090744809612	0.575782107895715
Leptothorax	05	884.3_3708.2	884.3	3708.2	0.612518011081518	-0.53796326972052	-0.647091047569052	-0.105079848599886
Leptothorax	05	344.3_1603.7	344.3	1603.7	0.562551715917205	0.564357034040318	-0.554949523311488	-0.456602876345435
Leptothorax	05	2099.3_3825.1	2099.3	3825.1	-0.460139541452473	-0.464360195010512	0.231148872192253	0.681163326044778
Leptothorax	05	546.8_1253	546.8	1253	0.63908736325022	0.425292683190394	-0.559281224103642	-0.541493609326731
Leptothorax	05	1356.8_1019.1	1356.8	1019.1	0.397329380218247	-0.391040432950256	-0.636243049053561	-0.00498264802230379
Leptothorax	05	1660.6_2948.2	1660.6	2948.2	-0.447907787927284	0.0732275558886734	0.698074408827309	0.736532945823928
Leptothorax	05	2301.8_1486.8	2301.8	1486.8	-0.474198122974594	-0.353735184472612	0.0218212582351189	0.624464747332546
Leptothorax	05	276.8_1720.7	276.8	1720.7	0.61728088818782	0.565159437933793	-0.49720098388482	-0.547341277774282
Leptothorax	05	1660.6_2480.6	1660.6	2480.6	-0.5565767327811	0.165261185368422	0.608081762016566	0.540536300052843
Leptothorax	05	1795.6_3766.6	1795.6	3766.6	-0.0436221512295931	-0.623423168779424	-0.249804343988503	0.616518171318082
Leptothorax	05	513.1_3415.9	513.1	3415.9	0.598869689465631	0.492274351296354	-0.632839440442763	-0.470152752292621
Leptothorax	05	2639.3_1837.5	2639.3	1837.5	0.582685289426109	-0.593011072458802	-0.209218721196882	-0.0676810572051365
Leptothorax	05	1761.8_1369.9	1761.8	1369.9	-0.558854948639735	0.454216868719832	0.595170515054888	0.753908254749129
Leptothorax	05	1626.8_3123.6	1626.8	3123.6	-0.254729312227591	-0.0447607013467922	0.672806014142976	0.631931789794421
Leptothorax	05	681.8_3708.2	681.8	3708.2	0.634464603194303	-0.149682482586725	-0.667701502224847	-0.275287890020973
Leptothorax	05	2571.8_2539	2571.8	2539	0.270490339132314	-0.394100108223551	-0.19260847564453	0.146944149594625
Leptothorax	05	1491.8_2889.8	1491.8	2889.8	-0.459517357287416	0.484132092195725	0.485491353737976	0.46193727420482
Leptothorax	05	1323.1_960.7	1323.1	960.7	0.516043594274407	-0.305903028478453	-0.636304079631987	-0.171377337516875
Leptothorax	05	2504.3_3123.6	2504.3	3123.6	-0.326323756306488	0.0400427254780583	0.241787236542085	0.563955054668649
Leptothorax	05	2301.8_1369.9	2301.8	1369.9	-0.28543823501487	-0.348179828751524	-0.154570061148196	0.444679831607176
Leptothorax	05	1964.3_2889.8	1964.3	2889.8	-0.377560517272233	0.319091189013314	0.765881506658103	0.770883772987084
Leptothorax	05	2470.6_1545.3	2470.6	1545.3	0.113011388127924	-0.578458607888962	-0.383700566242846	0.542376401681956
Leptothorax	05	2200.6_2246.8	2200.6	2246.8	-0.307853103876777	-0.13768066829692	0.10033751927711	0.516962337294334
Leptothorax	05	445.6_3182.1	445.6	3182.1	0.615360528688592	0.462551010387721	-0.621092261717355	-0.437212974142647
Leptothorax	05	2605.6_1896	2605.6	1896	0.570860930508549	-0.565904666359147	-0.13234451555709	-0.178364367543063
Leptothorax	05	1593.1_2012.9	1593.1	2012.9	-0.529041217938975	0.416723820658453	0.422486461031717	0.572816836956996
Leptothorax	05	1390.6_3182.1	1390.6	3182.1	-0.501005326148912	0.230394070828898	0.660495838530498	0.397226689089529
Leptothorax	05	1491.8_3474.3	1491.8	3474.3	-0.473161301603867	-0.445141122576268	0.213178062760656	0.646484724167453
Leptothorax	05	2268.1_2246.8	2268.1	2246.8	-0.039590278002331	-0.235406900005369	0.0533194011281506	0.291662731040087
Leptothorax	05	2706.8_1837.5	2706.8	1837.5	0.581172423333441	-0.490190478672606	-0.342537379234292	-0.109961393058828
Leptothorax	05	2099.3_1720.7	2099.3	1720.7	-0.468351861695835	0.0346114770488601	0.575837964214978	0.724077533677541
Leptothorax	05	2301.8_2071.4	2301.8	2071.4	0.253913788587796	-0.461449471497347	-0.197661538186352	0.203052199966687
Leptothorax	05	2234.3_2772.8	2234.3	2772.8	-0.184157583021708	0.014438384658245	0.377713751178254	0.816912308578647
Leptothorax	05	681.8_1136.1	681.8	1136.1	0.658320440645326	0.42665457800848	-0.568547602729901	-0.575008750857721
Leptothorax	05	1424.3_3825.1	1424.3	3825.1	0.431863712248398	-0.621878639336767	-0.576616838509457	0.4088467168789
Leptothorax	05	175.6_2597.5	175.6	2597.5	0.632866531757471	0.572632921090381	-0.293425659529234	-0.508427183200776
Leptothorax	05	1491.8_902.2	1491.8	902.2	0.47939697871536	-0.281936200470259	-0.664222712902066	0.288225381035804
Leptothorax	05	445.6_1428.3	445.6	1428.3	0.528731664285415	0.538417273938888	-0.503065620370517	-0.515850549399621
Leptothorax	05	1525.6_960.7	1525.6	960.7	0.419610415086708	-0.550960733345827	-0.617610746364757	0.369810642137186
Leptothorax	05	1728.1_1077.6	1728.1	1077.6	-0.122367333571855	-0.555036744000526	-0.124592537507206	0.58514908936493
Leptothorax	05	2470.6_2129.8	2470.6	2129.8	0.511118694410279	-0.53239864453237	-0.450332527234294	-0.0564384987091997
Leptothorax	05	580.6_3415.9	580.6	3415.9	0.632133408318781	0.394175486982422	-0.676718579002549	-0.48597959069259
Leptothorax	05	715.6_3532.8	715.6	3532.8	0.628249533289373	0.148615916136415	-0.668195752655536	-0.41052497639122
Leptothorax	05	1289.3_785.3	1289.3	785.3	0.561164392659072	0.0466807182323992	-0.70355434478896	0.0266567292167077
Leptothorax	05	2639.3_2071.4	2639.3	2071.4	0.547414682655763	-0.497080481273613	-0.442102829191884	-0.0957650608445297
Leptothorax	05	1795.6_2714.4	1795.6	2714.4	-0.52469880798925	0.597513278203241	0.471983210386924	0.502539460911375
Leptothorax	05	2369.3_1486.8	2369.3	1486.8	-0.282048112673621	-0.414613267223439	-0.150950273350262	0.585682653262074
Leptothorax	05	1829.3_1486.8	1829.3	1486.8	-0.535333830599083	0.613083613152838	0.584005583472686	0.775129072152659
Leptothorax	05	1593.1_1779.1	1593.1	1779.1	-0.475265572287467	0.542177646309818	0.653760514403457	0.609260585661485
Leptothorax	05	2436.8_2539	2436.8	2539	-0.0212451055631591	-0.308833962919777	-0.0874191671456952	0.397267651448435
Leptothorax	05	1930.6_2714.4	1930.6	2714.4	-0.38376757366689	0.355481869873954	0.581541376828053	0.604700421486663
Leptothorax	05	2369.3_1603.7	2369.3	1603.7	-0.333043131601154	-0.511481139951195	0.0250467522799568	0.594790076917546
Leptothorax	05	1930.6_1077.6	1930.6	1077.6	-0.312700567979646	-0.494228951667137	-0.322899696445245	0.624149565027519
Leptothorax	05	2436.8_2772.8	2436.8	2772.8	-0.540724886446939	0.173417848029139	0.405889612294882	0.645157119671877
Leptothorax	05	1593.1_2246.8	1593.1	2246.8	-0.559680679651817	0.00955781158533502	0.184921065918045	0.6612600541341
Leptothorax	05	1964.3_1369.9	1964.3	1369.9	-0.574228350456729	0.178139300965371	0.523010931145253	0.730058172624685
Leptothorax	05	1255.6_960.7	1255.6	960.7	0.587661340010701	-0.396661371906238	-0.637076944083365	-0.277467380875518
Leptothorax	05	1525.6_2246.8	1525.6	2246.8	-0.55633254442812	-0.0851969571071825	0.0938892726700437	0.659963636650022
Leptothorax	05	1626.8_2071.4	1626.8	2071.4	-0.52859419923529	0.283350317954551	0.322179038874171	0.658607571245525
Leptothorax	05	2504.3_2071.4	2504.3	2071.4	0.514712575478923	-0.511611529944215	-0.385241670117539	-0.100507600260673
Leptothorax	05	1694.3_1486.8	1694.3	1486.8	-0.51161970593433	0.531647233639431	0.674878324422215	0.748030140670714
Leptothorax	05	2335.6_1545.3	2335.6	1545.3	-0.447335551134538	-0.406323773465082	0.102628046806977	0.62212246767978
Leptothorax	05	1728.1_3299	1728.1	3299	-0.446896207718915	-0.155066996556116	0.340976221367846	0.692070353468772
Leptothorax	05	1491.8_1019.1	1491.8	1019.1	0.279743624822798	-0.565921001172984	-0.55324193310041	0.398147575444456
Leptothorax	05	1761.8_3357.4	1761.8	3357.4	-0.442631052296336	-0.26515892580399	0.322415617985876	0.725414590325742
Leptothorax	05	1728.1_2948.2	1728.1	2948.2	-0.495514043050932	0.0972449591797597	0.763123594394786	0.729450864369394
Leptothorax	05	1559.3_2655.9	1559.3	2655.9	-0.54645907149102	-0.0351190581253973	0.56207146040383	0.696306519681727
Leptothorax	05	1896.8_2655.9	1896.8	2655.9	-0.451377705569228	0.344711325124651	0.447259393706896	0.584906401358932
Leptothorax	05	2065.6_3883.5	2065.6	3883.5	-0.22841813221638	-0.442574625043188	-0.0542917891173713	0.606123908943757
Leptothorax	05	1593.1_1545.3	1593.1	1545.3	-0.448116537092451	0.397985967120224	0.779559538725458	0.452046062977926
Leptothorax	05	1728.1_3415.9	1728.1	3415.9	-0.458609034459554	-0.254807756896707	0.176815446374971	0.675795362954038
Leptothorax	05	411.8_3123.6	411.8	3123.6	0.61717242063009	0.485657342517398	-0.647830214613666	-0.408968233343655
Leptothorax	05	1694.3_1603.7	1694.3	1603.7	-0.484923229594398	0.542417559790845	0.816725721013388	0.770668725409574
Leptothorax	05	2436.8_2071.4	2436.8	2071.4	0.512750182452639	-0.589727752302412	-0.366675613206104	0.0154838053344441
Leptothorax	05	1424.3_2655.9	1424.3	2655.9	-0.497709004067481	-0.365826782496692	0.501746081425439	0.641424031657102
Leptothorax	05	2504.3_1603.7	2504.3	1603.7	0.215416288242431	-0.60378544962124	-0.409578797690703	0.52127842457183
Leptothorax	05	2031.8_2305.2	2031.8	2305.2	-0.545001732771163	-0.209313375085256	0.158445790425556	0.686480126807574
Leptothorax	05	2031.8_2539	2031.8	2539	-0.517566574819129	0.234146006101234	0.362481909650668	0.671967777874709
Leptothorax	05	2403.1_3065.2	2403.1	3065.2	-0.547928374999074	0.338076540388308	0.567906207894489	0.709305646771456
Leptothorax	05	2504.3_1954.5	2504.3	1954.5	0.516355724654885	-0.580169926474817	-0.119435450497436	-0.0133717853757936
Leptothorax	05	1694.3_2655.9	1694.3	2655.9	-0.546845328530098	0.337568592368952	0.44533855415773	0.610323541879189
Leptothorax	05	2403.1_2012.9	2403.1	2012.9	0.456727048888483	-0.611127197211223	-0.312189178756035	0.148451319850695
Leptothorax	05	2200.6_1428.3	2200.6	1428.3	-0.542718640113342	-0.322340197926568	0.226628914686392	0.638469300836904
Leptothorax	05	2065.6_2129.8	2065.6	2129.8	-0.527434359126916	-0.233722067000902	0.381066064615162	0.623928580458378
Leptothorax	05	243.1_1662.2	243.1	1662.2	0.52203166909132	0.510667649405384	-0.444956697830165	-0.393918454852065
Leptothorax	05	648.1_1077.6	648.1	1077.6	0.601256487409097	0.447278626916882	-0.578500990816743	-0.450620674126751
Leptothorax	05	2403.1_2363.7	2403.1	2363.7	0.337101516798303	-0.369777581503826	-0.370269554311041	0.0549367013864405
Leptothorax	05	1086.8_1019.1	1086.8	1019.1	0.635911164407205	-0.549690545122335	-0.481601431673162	-0.342976408160432
Leptothorax	05	1491.8_1369.9	1491.8	1369.9	-0.383842455506832	-0.148592091292109	0.189399956708872	0.638225712147396
Leptothorax	05	1863.1_1662.2	1863.1	1662.2	-0.377975500141717	0.208483444435589	0.673918389473266	0.794121779772949
Leptothorax	05	2335.6_2948.2	2335.6	2948.2	-0.455372359963251	0.184560665132147	0.677394574138273	0.789956540543408
Leptothorax	05	546.8_3357.4	546.8	3357.4	0.625590455459809	0.492865012177927	-0.619900344512701	-0.544282613571897
Leptothorax	05	1863.1_1545.3	1863.1	1545.3	-0.467267411820646	0.458233029034018	0.753311872566437	0.783370493543455
Leptothorax	05	2133.1_2714.4	2133.1	2714.4	-0.249305687408662	0.0317504345608843	0.727061988266363	0.790511028854925
Leptothorax	05	783.1_3532.8	783.1	3532.8	0.632480254693035	-0.0988471301269835	-0.649233957365103	-0.445185006568204
Leptothorax	05	816.8_3474.3	816.8	3474.3	0.644149124635263	-0.208737253799803	-0.61826503089258	-0.477621151312437
Leptothorax	05	648.1_1194.5	648.1	1194.5	0.66535630484076	0.397406793716389	-0.565390584704825	-0.574569352621835
Leptothorax	05	1356.8_3942	1356.8	3942	0.54972843678079	-0.626651932375269	-0.575240169308392	0.43525022443141
Leptothorax	05	1660.6_2246.8	1660.6	2246.8	-0.561048340218889	-0.0420282249815447	0.395411284970945	0.678751440053809
Leptothorax	05	1998.1_1077.6	1998.1	1077.6	-0.316665388540247	-0.433670623674133	-0.41020072652045	0.609589512423543
Leptothorax	05	2538.1_2129.8	2538.1	2129.8	0.518915782426535	-0.504181357416	-0.367380649683514	-0.162280763376129
Leptothorax	05	1761.8_2539	1761.8	2539	-0.544719013622299	0.203763066372356	0.470830968627968	0.570213161058796
Leptothorax	05	1289.3_3942	1289.3	3942	0.567681158964258	-0.514584193547401	-0.585587574450921	0.370568812998419
Leptothorax	05	2166.8_1486.8	2166.8	1486.8	-0.529688011247663	-0.393767864729985	0.460204565595847	0.716778151526271
Leptothorax	05	2538.1_3415.9	2538.1	3415.9	-0.510421671535813	-0.260152976685546	0.339356169381656	0.674739438287913
Leptothorax	05	2133.1_2831.3	2133.1	2831.3	-0.164465991504435	-0.0153088177949493	0.769775505322004	0.79673688316112
Leptothorax	05	1998.1_2714.4	1998.1	2714.4	-0.341240723875478	0.219668168010435	0.727846789047394	0.718024497858399
Leptothorax	05	1491.8_3825.1	1491.8	3825.1	0.248474787900107	-0.506283438363984	-0.654219361863711	0.540502930899685
Leptothorax	05	1930.6_3883.5	1930.6	3883.5	0.0835700874527134	-0.523221829970933	-0.317780094408378	0.56622239234812
Leptothorax	05	1525.6_1779.1	1525.6	1779.1	-0.488236320973147	0.474091743735297	0.73260880340231	0.543294986314292
Leptothorax	05	1863.1_2948.2	1863.1	2948.2	-0.483729237839124	0.413798599620242	0.758808157139723	0.743276808015012
Leptothorax	05	1998.1_3065.2	1998.1	3065.2	-0.272594644973644	0.224116434538511	0.787131611478254	0.786223418783687
Leptothorax	05	1390.6_2597.5	1390.6	2597.5	-0.479873272125123	-0.364663747126967	0.444257471639476	0.551115370690455
Leptothorax	05	2504.3_3006.7	2504.3	3006.7	-0.37302517317306	-0.103425652046564	0.508663083472604	0.623533540449037
Leptothorax	05	2470.6_2831.3	2470.6	2831.3	-0.548537142030948	0.0422787514528497	0.425835078642495	0.648375782851383
Leptothorax	05	2369.3_2071.4	2369.3	2071.4	0.427505874249906	-0.546106446455534	-0.370937182823972	0.124501579629654
Leptothorax	05	1626.8_2188.3	1626.8	2188.3	-0.543826537787175	0.0619272036147138	0.156451482458506	0.680781422781884
Leptothorax	05	1390.6_3065.2	1390.6	3065.2	-0.449223594179397	0.39465459596858	0.597701003962596	0.494770772740935
Leptothorax	05	1323.1_2363.7	1323.1	2363.7	-0.35318662212211	-0.204656370862903	0.398902726197344	0.195890314542852
Leptothorax	05	1896.8_3357.4	1896.8	3357.4	-0.525916362933692	-0.376000187894839	0.725989982835074	0.739994792834288
Leptothorax	05	1424.3_2889.8	1424.3	2889.8	-0.479420288637826	0.373830166538416	0.520495812632614	0.515925524702577
Leptothorax	05	580.6_1194.5	580.6	1194.5	0.624694562101573	0.358787599964481	-0.507988099079293	-0.498732982225326
Leptothorax	05	2571.8_3123.6	2571.8	3123.6	-0.0548460388279202	-0.287492461265739	0.154524234190531	0.491606438763018
Leptothorax	05	2065.6_2714.4	2065.6	2714.4	-0.292516190890292	0.139798236604519	0.698835632579317	0.7577649320405
Leptothorax	05	2234.3_3357.4	2234.3	3357.4	-0.285204717275656	0.205532622939329	0.832041191361367	0.824891303990737
Leptothorax	05	2166.8_3240.5	2166.8	3240.5	-0.175744103499826	-0.097208718808526	0.801914313027275	0.805642899691917
Leptothorax	05	2436.8_3591.2	2436.8	3591.2	-0.481211086601862	0.12272870471909	0.709214925337018	0.556569957387262
Leptothorax	05	1998.1_2246.8	1998.1	2246.8	-0.532228328755693	-0.378488233291187	0.263240824679005	0.695238845728156
Leptothorax	05	2335.6_3649.7	2335.6	3649.7	-0.400836554251976	0.0378828737004688	0.650138446343349	0.61134894601436
Leptothorax	05	2166.8_1720.7	2166.8	1720.7	-0.524270385943775	-0.166428646443012	0.703640925369066	0.711090317547827
Leptothorax	05	1728.1_2129.8	1728.1	2129.8	-0.558206664081252	0.218628838315316	0.413394769125415	0.677309586457576
Leptothorax	05	1289.3_1019.1	1289.3	1019.1	0.521359654353333	-0.373833465541987	-0.622105300661701	-0.211953697094322
Leptothorax	05	1930.6_2480.6	1930.6	2480.6	-0.540066377563777	0.246325072095508	0.25024976877356	0.641038196627065
Leptothorax	05	2099.3_1253	2099.3	1253	-0.560591260068574	-0.166767902895495	-0.228695910342275	0.667572484953492
Leptothorax	05	513.1_3182.1	513.1	3182.1	0.642843317302399	0.404480927210876	-0.582800739763819	-0.57026327714925
Leptothorax	05	276.8_2889.8	276.8	2889.8	0.611021476377354	0.493067687939416	-0.604891262110628	-0.431440364885922
Leptothorax	05	2166.8_2539	2166.8	2539	-0.55883098401749	0.253536630286494	0.204566955499076	0.742577143534309
Leptothorax	05	378.1_1545.3	378.1	1545.3	0.530607370555985	0.586973780529644	-0.548962736600556	-0.492144479414841
Leptothorax	05	1593.1_2714.4	1593.1	2714.4	-0.555577048056717	0.137500044819807	0.593263827766414	0.726520059372776
Leptothorax	05	2436.8_3708.2	2436.8	3708.2	-0.427230611257518	-0.156906230733226	0.31019988754731	0.55563594394237
Leptothorax	05	2538.1_3649.7	2538.1	3649.7	-0.425929230054966	-0.165715470025704	0.35874872237993	0.522699427966453
Leptothorax	05	1458.1_3766.6	1458.1	3766.6	0.3676241775686	-0.549365086811865	-0.602615028099132	0.414004214593017
Leptothorax	05	1964.3_2071.4	1964.3	2071.4	-0.586182745595544	0.107880987307704	0.68989699471911	0.628979912446685
Leptothorax	05	1795.6_3649.7	1795.6	3649.7	-0.393294544966669	-0.458016490457312	-0.0330525125235909	0.633083837529342
Leptothorax	05	1795.6_2597.5	1795.6	2597.5	-0.533918666856972	0.335252105373776	0.421758548786125	0.578959015181836
Leptothorax	05	1593.1_2948.2	1593.1	2948.2	-0.429361647036336	0.203805333874319	0.608132865578852	0.641346166953714
Leptothorax	05	1761.8_1136.1	1761.8	1136.1	-0.358813119881427	-0.419927018980076	0.0848962675438839	0.622677079113226
Leptothorax	05	1761.8_2889.8	1761.8	2889.8	-0.509250907058646	0.286081737984836	0.757981609193503	0.651923713350183
Leptothorax	05	1660.6_2129.8	1660.6	2129.8	-0.528261698766237	0.123395951690254	0.305323416882808	0.660285034072244
Leptothorax	05	918.1_1077.6	918.1	1077.6	0.660013118063357	-0.108689758364171	-0.649154181641826	-0.549459968358171
Leptothorax	05	209.3_2655.9	209.3	2655.9	0.577088152519531	0.587994689571925	-0.48860808731989	-0.461484771342845
Leptothorax	05	1154.3_3825.1	1154.3	3825.1	0.61591013522655	-0.559156152751414	-0.629925947092076	-0.00855498079585016
Leptothorax	05	2133.1_3415.9	2133.1	3415.9	-0.372553178273558	0.0759673523152494	0.722416695746825	0.809687109430752
Leptothorax	05	2234.3_1486.8	2234.3	1486.8	-0.539583706089399	-0.354737556775847	0.314607822402336	0.67367740490577
Leptothorax	05	1593.1_3415.9	1593.1	3415.9	-0.454911362480414	-0.304151231321523	0.183641841172923	0.623885914967793
Leptothorax	05	850.6_3649.7	850.6	3649.7	0.62144410939928	-0.391237589257424	-0.640435617062063	-0.287782801911444
Leptothorax	05	2369.3_2655.9	2369.3	2655.9	-0.497529619967242	0.105682036287888	0.422917363799648	0.64339659909102
Leptothorax	05	1829.3_3825.1	1829.3	3825.1	0.120241907675752	-0.621891200438181	-0.307961919566397	0.591038136065733
Leptothorax	05	1795.6_2246.8	1795.6	2246.8	-0.544347020753335	-0.285731122462277	0.463869637634503	0.715994185763359
Leptothorax	05	2200.6_2129.8	2200.6	2129.8	-0.125027896060168	-0.228611397949708	-0.0224028617184214	0.399732336324744
Leptothorax	05	1761.8_1720.7	1761.8	1720.7	-0.417873891304225	0.341764610531807	0.250749992461386	0.813545436765163
Leptothorax	05	1221.8_2889.8	1221.8	2889.8	-0.359725449989951	-0.191047265759026	0.250496291726439	0.565068919009468
Leptothorax	05	1829.3_3357.4	1829.3	3357.4	-0.532971733554862	-0.273393747692363	0.56628541016304	0.734712677613733
Leptothorax	05	2470.6_2246.8	2470.6	2246.8	0.509514355711723	-0.508260145753933	-0.165275873027796	-0.169779574973252
Leptothorax	05	378.1_3182.1	378.1	3182.1	0.578885898887843	0.509628863442531	-0.642785406427615	-0.317387628558896
Leptothorax	05	1795.6_2363.7	1795.6	2363.7	-0.549574261199223	-0.0672916155486	0.401031408698096	0.635177296587462
Leptothorax	05	2571.8_3474.3	2571.8	3474.3	-0.503126248146612	-0.264857223493723	0.457423532523539	0.621274000369993
Leptothorax	05	2335.6_3065.2	2335.6	3065.2	-0.436006073187568	0.253035252005702	0.661502080709496	0.756060625680334
Leptothorax	05	1829.3_2188.3	1829.3	2188.3	-0.559791963543434	-0.145035215742874	0.486090127147609	0.703749174344553
Leptothorax	05	1593.1_3182.1	1593.1	3182.1	-0.281609508831407	0.0608414643390508	0.582854728479813	0.381505356034268
Leptothorax	05	2065.6_1662.2	2065.6	1662.2	-0.403223358584061	-0.0105420340177783	0.627917313711725	0.767854079313362
Leptothorax	05	918.1_3649.7	918.1	3649.7	0.631361284977212	-0.538545719639067	-0.632495978729604	-0.269443348327769
Leptothorax	05	749.3_3474.3	749.3	3474.3	0.642636883537139	0.0228229336943649	-0.648118264424529	-0.471517015472248
Leptothorax	05	2369.3_2305.2	2369.3	2305.2	0.301440056482137	-0.381837955252911	-0.147046546545842	0.040548038619002
Leptothorax	05	1559.3_2188.3	1559.3	2188.3	-0.542411993150687	0.0144269644402395	0.103027820947785	0.660604162359551
Leptothorax	05	715.6_1077.6	715.6	1077.6	0.628105944987792	0.532955513672943	-0.634773186554825	-0.548277565040525
Leptothorax	05	1559.3_2422.1	1559.3	2422.1	-0.548798627227174	-0.100080465896435	0.555311768854212	0.616786400786721
Leptothorax	05	749.3_1019.1	749.3	1019.1	0.588976217151356	0.538743414793311	-0.672310754420959	-0.458195144287447
Leptothorax	05	749.3_3591.2	749.3	3591.2	0.623972468734077	0.0136395800579469	-0.653562211246206	-0.426527557122341
Leptothorax	05	2436.8_3357.4	2436.8	3357.4	-0.424812225718154	0.0945756483555211	0.290537636539499	0.758363821444113
Leptothorax	05	1896.8_2772.8	1896.8	2772.8	-0.393118485516288	0.422147961396124	0.666626392180937	0.525338186381947
Leptothorax	05	1086.8_1136.1	1086.8	1136.1	0.641083983422979	-0.609936742555737	-0.122654323473276	-0.53254530866816
Leptothorax	05	1525.6_3182.1	1525.6	3182.1	-0.374605749427993	0.246541898809185	0.731684571902023	0.248737848712747
Leptothorax	05	2065.6_3182.1	2065.6	3182.1	-0.125375026065385	-0.163040660499178	0.780786399615793	0.786880788495874
Leptothorax	05	2031.8_2071.4	2031.8	2071.4	-0.556927843547748	-0.0725421326955744	0.548034223451666	0.630555660692769
Leptothorax	05	2031.8_1603.7	2031.8	1603.7	-0.402154426422931	0.0724328745079157	0.653954984030627	0.794013598257227
Leptothorax	05	1829.3_2422.1	1829.3	2422.1	-0.550021188887415	0.0633481327423351	0.33609080221503	0.625139899723607
Leptothorax	05	1728.1_2363.7	1728.1	2363.7	-0.555565991273698	-0.0710066587912098	0.565527177680147	0.614130450980847
Leptothorax	05	1863.1_3065.2	1863.1	3065.2	-0.522965780570942	0.458485537176237	0.776267579412643	0.778009952971465
Leptothorax	05	1559.3_3357.4	1559.3	3357.4	-0.483233938392363	-0.0675521755583939	0.425085094185555	0.48139633547873
Leptothorax	05	479.3_1369.9	479.3	1369.9	0.574994326989731	0.576486526382859	-0.530916974170087	-0.537720596346223
Leptothorax	05	1120.6_3766.6	1120.6	3766.6	0.629251528653619	-0.579928437929248	-0.62426459928375	-0.169691187341505
Leptothorax	05	1829.3_3474.3	1829.3	3474.3	-0.494910864734947	-0.203179964105853	0.414085040289794	0.666528916113167
Leptothorax	05	479.3_3123.6	479.3	3123.6	0.649472725514017	0.339092132524321	-0.599313702204236	-0.561782089376735
Leptothorax	05	1053.1_3766.6	1053.1	3766.6	0.630095292486511	-0.611680376353642	-0.629638367309853	-0.155866697604269
Leptothorax	05	1289.3_3708.2	1289.3	3708.2	0.584241919622827	-0.593254445002592	-0.454555012325167	-0.0432649939858618
Leptothorax	05	1761.8_1486.8	1761.8	1486.8	-0.525904704890681	0.630490765059038	0.568338157002099	0.75893368105526
Leptothorax	05	2470.6_2012.9	2470.6	2012.9	0.515888469975659	-0.579114064008533	-0.318299436392195	0.0308284642670846
Leptothorax	05	2166.8_2772.8	2166.8	2772.8	-0.18830661983203	0.0618038767184353	0.737015280963736	0.808594981602982
Leptothorax	05	2268.1_2597.5	2268.1	2597.5	-0.508242654443666	0.134316962403215	0.349548130178025	0.742757351360695
Leptothorax	05	1424.3_2539	1424.3	2539	-0.515320950982177	-0.300260784196868	0.559652176633968	0.530296310883958
Leptothorax	05	2166.8_3474.3	2166.8	3474.3	-0.240910193032499	0.167088511673148	0.596269313625335	0.779497932620677
Leptothorax	05	1626.8_2772.8	1626.8	2772.8	-0.566167483492303	0.343491485382664	0.654473589399606	0.679399461298473
Leptothorax	05	1863.1_3415.9	1863.1	3415.9	-0.524382372041702	-0.346105086794379	0.593268010282997	0.700490236976855
Leptothorax	05	1829.3_3708.2	1829.3	3708.2	-0.22702895055398	-0.594652820703877	-0.165217387074722	0.648155949740622
Leptothorax	05	2470.6_2480.6	2470.6	2480.6	0.2817464684581	-0.475045363031352	-0.358858077172064	0.23390584849508
Leptothorax	05	2470.6_3182.1	2470.6	3182.1	-0.437271412333873	0.260375289472798	0.22733063101007	0.618061806655958
Leptothorax	05	648.1_3415.9	648.1	3415.9	0.652479060112781	0.330478350835057	-0.667573842260002	-0.508367298279587
Leptothorax	05	2200.6_2597.5	2200.6	2597.5	-0.503548093174394	0.228513608286848	0.350976983784612	0.774429171540005
Leptothorax	05	2504.3_1720.7	2504.3	1720.7	0.274796161604362	-0.596396412234998	-0.17373950819413	0.263008476667269
Leptothorax	05	445.6_3065.2	445.6	3065.2	0.650663005367666	0.373960966334019	-0.622363187409833	-0.555086221809825
Leptothorax	05	2133.1_3299	2133.1	3299	-0.318923330173947	-0.0128039488081721	0.809979649444377	0.806548439273077
Leptothorax	05	2369.3_3825.1	2369.3	3825.1	-0.278786305950047	-0.289550162722838	0.151071279092722	0.546432617719238
Leptothorax	05	1491.8_2655.9	1491.8	2655.9	-0.53730716628529	-0.218761701369411	0.583876911826947	0.664203156446647
Leptothorax	05	1795.6_3299	1795.6	3299	-0.486056995026991	-0.133009210036632	0.448970893680737	0.764646571806179
Leptothorax	05	2099.3_2188.3	2099.3	2188.3	-0.482381122491851	-0.303989946691158	0.193367688173951	0.625688538096113
Leptothorax	05	1289.3_2655.9	1289.3	2655.9	-0.430960193221564	-0.402069956530804	0.16350146925986	0.591194275095478
Leptothorax	05	884.3_3591.2	884.3	3591.2	0.637215326456765	-0.398843920942906	-0.626655263782654	-0.435823506218812
Leptothorax	05	2504.3_3240.5	2504.3	3240.5	-0.39133873315606	0.0964871481347087	0.0955266733151995	0.618924486537041
Leptothorax	05	479.3_3240.5	479.3	3240.5	0.62042187613742	0.446621989581499	-0.60040628363399	-0.484814523330364
Leptothorax	05	2301.8_2305.2	2301.8	2305.2	0.0539357769031623	-0.286875078484723	0.0321163487763396	0.252528433740518
Leptothorax	05	2403.1_1896	2403.1	1896	0.248304515045813	-0.59722423795294	0.12550105345018	0.257310805547216
Leptothorax	05	1694.3_3474.3	1694.3	3474.3	-0.443751705767414	-0.263216098954138	0.139990402982985	0.643321804771594
Leptothorax	05	1154.3_3708.2	1154.3	3708.2	0.619787581677113	-0.589564297767055	-0.583927416067802	-0.18573992863765
Leptothorax	05	2200.6_1779.1	2200.6	1779.1	-0.518369898178129	-0.341166931562895	0.727756838073084	0.697183357117005
Leptothorax	05	2470.6_1896	2470.6	1896	0.44049572667941	-0.572142339432333	0.00254537889599618	0.0532844663307725
Leptothorax	05	1795.6_3065.2	1795.6	3065.2	-0.486796225131158	0.274583259850616	0.771177080505266	0.768624068308647
Leptothorax	05	1998.1_1428.3	1998.1	1428.3	-0.568778773087201	0.144509422289947	0.633937005641997	0.747890216961538
Leptothorax	05	2504.3_2539	2504.3	2539	0.19699386005797	-0.446095233684702	-0.176515742586377	0.21766864437675
Leptothorax	05	1863.1_1779.1	1863.1	1779.1	-0.332539800716427	0.0115981479948385	0.290717077094052	0.712522517771838
Leptothorax	05	2065.6_2831.3	2065.6	2831.3	-0.246495723046385	0.0775591373291625	0.789641271876799	0.792148449409796
Leptothorax	05	1998.1_2948.2	1998.1	2948.2	-0.347202982536926	0.279891481908862	0.767580290924893	0.77792124561128
Leptothorax	05	2369.3_2188.3	2369.3	2188.3	0.415135144385195	-0.529872784521512	-0.161472402143362	0.0118003492948715
Leptothorax	05	2268.1_1428.3	2268.1	1428.3	-0.469685511975298	-0.31690045032412	-0.0230193254836924	0.575595996837421
Leptothorax	05	1930.6_1428.3	1930.6	1428.3	-0.573578537082214	0.418846713452514	0.626708587073377	0.759529786688398
Leptothorax	05	1559.3_3240.5	1559.3	3240.5	-0.371595486082066	0.11861663653113	0.567139815555833	0.278811205535103
Leptothorax	05	2031.8_2889.8	2031.8	2889.8	-0.317882340974527	0.205736510157342	0.768148426246874	0.784132772224574
Leptothorax	05	2673.1_2012.9	2673.1	2012.9	0.555330640651646	-0.531148764542271	-0.326491912002352	-0.0579642681808792
Leptothorax	05	1728.1_3649.7	1728.1	3649.7	-0.347684894943323	-0.495173990176693	-0.0670790178410523	0.602093851569434
Leptothorax	05	1593.1_1077.6	1593.1	1077.6	0.0932728498508849	-0.656404438445014	-0.163303224215419	0.534414183698944
Leptothorax	05	783.1_3415.9	783.1	3415.9	0.654155797327308	-0.157796334918392	-0.607788466723825	-0.501281992026813
Leptothorax	05	2234.3_2188.3	2234.3	2188.3	-0.0845879715220547	-0.208968256753381	-0.0118003241580324	0.361255829297964
Leptothorax	05	1660.6_2714.4	1660.6	2714.4	-0.553902201600782	0.370135093098905	0.523051239852624	0.652166171195051
Leptothorax	05	1998.1_2012.9	1998.1	2012.9	-0.571049921465922	0.158602675618158	0.564990985031201	0.637693323930801
[truncated: 1,100 more rows]
