# Supplementary material for: Two simple movement mechanisms for spatial division of labour in social insects
Source: Nat Commun. 2022 Nov 15;13:6985. doi: 10.1038/s41467-022-34706-7 (PMC9666475; doi:10.1038/s41467-022-34706-7)
Supplement: Supplementary file 5 — Source Data [file 41467_2022_34706_MOESM5_ESM.zip › source_data/Figure_7/Relative_speed_while_active.csv]

SPECIES	COLONY	site_ID	x	y	Nurse_Relative_speed_while_active	Intermediate_Relative_speed_while_active	Peripheral_Relative_speed_while_active	Forager_Relative_speed_while_active
Leptothorax	05	108.1_1428.3	108.1	1428.3	0.336702418018004	0.274887547237613	-0.308169098844026	0.0518868561586643
Leptothorax	05	1660.6_142.3	1660.6	142.3	-0.239657475049012	-0.0035585435972879	-0.181817387704565	0.431244709707924
Leptothorax	05	1728.1_142.3	1728.1	142.3	-0.176527643440357	0.121871657671531	-0.184093314457082	0.383232637256486
Leptothorax	05	1795.6_142.3	1795.6	142.3	-0.322535499936881	0.0743734330952354	-0.155149554777018	0.415487660500008
Leptothorax	05	108.1_726.9	108.1	726.9	-0.194602662804151	0.0114872283550196	-0.202030089678915	-0.0199511138865014
Leptothorax	05	74.3_3123.6	74.3	3123.6	0.222176524433943	0.177758664112603	-0.351980468313178	0.10484015989787
Leptothorax	05	2909.3_3825.1	2909.3	3825.1	0.101877971331783	-0.434491341717309	-0.189370795251505	0.28076364525146
Leptothorax	05	2706.8_4409.6	2706.8	4409.6	-0.131295487192222	-0.0808136624239535	-0.339062391650064	0.417065748944957
Leptothorax	05	513.1_4468.1	513.1	4468.1	0.340798182400445	0.0475254707151833	-0.233256939131766	0.00993490446797559
Leptothorax	05	580.6_4468.1	580.6	4468.1	0.0741488540913607	-0.203466028103247	-0.195453917766351	0.209578897832148
Leptothorax	05	648.1_4468.1	648.1	4468.1	-0.0581599771534329	-0.20158527594724	-0.246621244072958	0.37986762782482
Leptothorax	05	2605.6_142.3	2605.6	142.3	-0.300039990650526	-0.234813224039778	0.00572514757897014	0.230874265075634
Leptothorax	05	2673.1_142.3	2673.1	142.3	-0.294939679038024	-0.13674563941655	-0.120299966601987	0.230555215450715
Leptothorax	05	1593.1_142.3	1593.1	142.3	-0.225699109503716	0.0907464674721096	-0.370352843093268	0.451185089391011
Leptothorax	05	2943.1_610	2943.1	610	-0.125138765408513	-0.635686787843313	-0.0535414223766949	0.44440401248944
Leptothorax	05	2943.1_3299	2943.1	3299	0.135403151965204	-0.2421516007126	-0.53766937436915	0.359364201746241
Leptothorax	05	2943.1_1428.3	2943.1	1428.3	-0.189446469642839	-0.0995092363588856	-0.0899322283274036	0.223042260556921
Leptothorax	05	2943.1_2831.3	2943.1	2831.3	0.201051694906726	-0.208398004229415	-0.539357583527751	0.489613683791373
Leptothorax	05	74.3_3942	74.3	3942	-0.523510890845892	0.131391000104251	-0.181021795058816	0.358960856186622
Leptothorax	05	74.3_4058.9	74.3	4058.9	-0.216220677952659	-0.103990974400319	-0.00670871417433103	0.274289364440594
Leptothorax	05	74.3_4175.8	74.3	4175.8	0.00755574994526218	-0.115392252488787	0.0866275044202684	0.0451118259875653
Leptothorax	05	175.6_4468.1	175.6	4468.1	-0.100350992892935	-0.265415860696946	0.0153388018342353	-0.0803576109272233
Leptothorax	05	2943.1_1311.5	2943.1	1311.5	-0.0335529139721794	-0.0885611840571113	0.159354682790523	0.0115864576125833
Leptothorax	05	2943.1_1662.2	2943.1	1662.2	0.470698798358804	-0.273522230790154	-0.502291750116128	0.0171059836536975
Leptothorax	05	2943.1_2948.2	2943.1	2948.2	-0.0191970807925881	-0.0888347946975657	-0.372898230829143	0.390511761069373
Leptothorax	05	108.1_3532.8	108.1	3532.8	0.420741329539494	0.0131888448452589	-0.303230193794996	0.216102574937032
Leptothorax	05	74.3_4292.7	74.3	4292.7	0.0100148426714965	-0.126755928050721	0.0198405276250196	0.133040561947484
Leptothorax	05	445.6_4468.1	445.6	4468.1	0.410492389815776	0.114025101313733	-0.155482434901426	-0.169186488412094
Leptothorax	05	141.8_434.6	141.8	434.6	-0.088444739240499	-0.2217118938311	-0.195798540126048	0.0648195178102986
Leptothorax	05	2943.1_2714.4	2943.1	2714.4	0.328129364280791	-0.361732507346397	-0.410260816552655	0.157575112418331
Leptothorax	05	2909.3_434.6	2909.3	434.6	0.0362980686879073	-0.403768362760758	-0.327690643160342	0.212582543128529
Leptothorax	05	2943.1_2480.6	2943.1	2480.6	0.135567703770811	-0.40572997161583	0.0054665076121607	0.0359525637996852
Leptothorax	05	2943.1_3065.2	2943.1	3065.2	0.209099791148473	-0.307690568391471	-0.266435623532278	-0.0106820473608131
Leptothorax	05	2943.1_1545.3	2943.1	1545.3	0.00736876548902406	0.0626962327627935	-0.318361124091717	0.0231180473852461
Leptothorax	05	1255.6_4468.1	1255.6	4468.1	0.391154157836607	-0.211263309087624	-0.105491783580754	-0.0943634219666309
Leptothorax	05	108.1_1311.5	108.1	1311.5	0.292211983136691	0.57231299202782	-0.0554013789859897	-0.31643942733188
Leptothorax	05	2943.1_2363.7	2943.1	2363.7	0.240326719628426	-0.422554899176013	-0.190407402302891	0.0168127702228439
Leptothorax	05	2909.3_3942	2909.3	3942	-0.019534884161937	-0.562238871075502	-0.106245685063884	0.305601172994552
Leptothorax	05	2909.3_551.5	2909.3	551.5	-0.0855572361434574	-0.469654161107314	-0.11403678532654	0.186587327454638
Leptothorax	05	2740.6_142.3	2740.6	142.3	-0.282682386750421	0.0117634885510313	-0.282446197662484	0.321466591308823
Leptothorax	05	2943.1_1194.5	2943.1	1194.5	-0.236826312866818	0.400936710062676	0.148343177149481	-0.0900043872443007
Leptothorax	05	2301.8_4409.6	2301.8	4409.6	-0.00576972038693108	-0.255756815990069	-0.0787397874698064	-0.0823536913261325
Leptothorax	05	141.8_551.5	141.8	551.5	-0.0988046518411718	-0.202667029480243	-0.252062094516496	0.0132423202985461
Leptothorax	05	108.1_3415.9	108.1	3415.9	0.0938317683727968	-0.133330231201114	-0.411802225646307	0.398065734410696
Leptothorax	05	108.1_3649.7	108.1	3649.7	0.205905262728788	-0.0146394153309559	-0.187526216017712	-0.0435536904514009
Leptothorax	05	2909.3_3708.2	2909.3	3708.2	0.117813875229481	-0.329141908244956	-0.227206637205785	0.22780678148001
Leptothorax	05	2639.3_4409.6	2639.3	4409.6	-0.088880106411231	-0.177535522159417	-0.336766793597127	0.378689874435948
Leptothorax	05	2943.1_2129.8	2943.1	2129.8	-0.370823159707542	-0.281737675148891	-0.43983365869123	0.309885405848032
Leptothorax	05	2909.3_785.3	2909.3	785.3	-0.203753183197742	-0.342468516846918	-0.452070095299015	0.505743720087689
Leptothorax	05	2909.3_200.8	2909.3	200.8	0.028497384535409	-0.443521405732778	-0.200626163742526	0.323848625444868
Leptothorax	05	74.3_2772.8	74.3	2772.8	0.128211755411061	0.347722646224242	-0.375439396339877	-0.097130048309151
Leptothorax	05	74.3_2188.3	74.3	2188.3	0.418890910447204	0.163251950243075	-0.119098117854507	-0.371478513796801
Leptothorax	05	1896.8_4409.6	1896.8	4409.6	0.466240774872307	-0.131014085158461	-0.37370512074759	-0.195932298703301
Leptothorax	05	2234.3_3591.2	2234.3	3591.2	-0.0423218805323993	0.181657224219261	-0.1399971018872	-0.0254332689682621
Leptothorax	05	2943.1_1779.1	2943.1	1779.1	0.409609410954157	-0.438380482801229	-0.348874469020237	0.0388399045049949
Leptothorax	05	2369.3_4409.6	2369.3	4409.6	0.0011059272437965	-0.487438432155195	-0.125497632743698	0.0122048892899653
Leptothorax	05	108.1_3883.5	108.1	3883.5	-0.451195574838804	0.192373545375389	-0.258283328495055	0.219441129920553
Leptothorax	05	2436.8_4409.6	2436.8	4409.6	0.10022562193663	-0.633765836226075	-0.185157488581125	0.0558360276336316
Leptothorax	05	2571.8_4409.6	2571.8	4409.6	0.0330954046142596	-0.334557373867811	-0.326729009158554	0.37351935718477
Leptothorax	05	108.1_4000.4	108.1	4000.4	-0.319128364736066	0.0629642725472992	-0.0839905808394836	0.295727074228432
Leptothorax	05	108.1_4117.4	108.1	4117.4	-0.115601904121622	-0.13683764225596	0.0435338485919268	0.20757153218303
Leptothorax	05	74.3_2655.9	74.3	2655.9	0.221833731427455	0.191839183725574	-0.172482519030747	-0.229903618738688
Leptothorax	05	2909.3_668.4	2909.3	668.4	-0.154856748795787	-0.623530749810021	-0.297834957216474	0.63140286337229
Leptothorax	05	2504.3_4409.6	2504.3	4409.6	0.0204753777368177	-0.522910628984959	-0.26149882924476	0.208755354879994
Leptothorax	05	243.1_4468.1	243.1	4468.1	-0.00438424878857715	-0.160475375970337	-0.114215202274667	-0.0181634188054038
Leptothorax	05	2943.1_2246.8	2943.1	2246.8	0.23598494493831	-0.421463111024184	-0.400007526473514	0.216453400601873
Leptothorax	05	681.8_200.8	681.8	200.8	-0.172565775715718	0.125455738668464	-0.281436880900628	0.204628604724983
Leptothorax	05	1694.3_4409.6	1694.3	4409.6	0.373465907309532	-0.0503174570676401	-0.452497422416068	-0.0263159917050117
Leptothorax	05	141.8_1253	141.8	1253	0.104152807234992	0.476470670863942	0.0131310564215022	-0.335609235910771
Leptothorax	05	2031.8_4409.6	2031.8	4409.6	0.455985765669173	-0.104010880973081	-0.340001540034018	-0.165006559529023
Leptothorax	05	1424.3_200.8	1424.3	200.8	-0.26533736355619	-0.115869625103229	-0.309519055440457	0.0944555956532343
Leptothorax	05	2166.8_4409.6	2166.8	4409.6	-0.0119081440514624	0.152449756697073	-0.252119598605803	-0.00888409887729315
Leptothorax	05	108.1_4234.3	108.1	4234.3	-0.14110262517928	-0.0748652537680396	-0.0667142271633076	0.198654647144437
Leptothorax	05	2909.3_1369.9	2909.3	1369.9	-0.109151404155457	-0.107287703109366	-0.0466562072861457	0.177585012912444
Leptothorax	05	2099.3_4409.6	2099.3	4409.6	0.182315829700487	-0.108706861284063	-0.367923206113489	0.0443454783593192
Leptothorax	05	546.8_200.8	546.8	200.8	-0.125047252293875	-0.154716134866764	-0.264920267933868	0.161006554337071
Leptothorax	05	141.8_317.7	141.8	317.7	0.00366708785203072	-0.332802536633349	-0.187463676172884	0.239509365954461
Leptothorax	05	2875.6_4351.2	2875.6	4351.2	0.174657595452747	-0.0264510259824523	-0.295438496847603	0.125594728585972
Leptothorax	05	2909.3_1019.1	2909.3	1019.1	-0.237719890873076	0.12863746014111	-0.31849097668396	0.228142551463824
Leptothorax	05	2943.1_2597.5	2943.1	2597.5	0.322016940267644	-0.431698128638821	-0.0904039006182832	0.0745493402871736
Leptothorax	05	1559.3_4409.6	1559.3	4409.6	0.243416800828637	-0.305539619203219	-0.258902608489056	0.0335604284940639
Leptothorax	05	141.8_902.2	141.8	902.2	-0.10190960097726	0.255323465823737	0.0178159573798364	-0.271779126943439
Leptothorax	05	2234.3_4409.6	2234.3	4409.6	-0.00843672722545777	-0.0238912178854176	-0.174416815441558	-0.0336259144518483
Leptothorax	05	2774.3_4409.6	2774.3	4409.6	0.00125045553842133	0.0551210488637078	-0.278908329436451	0.256710931125251
Leptothorax	05	2943.1_2012.9	2943.1	2012.9	-0.188606389318666	-0.308448311263586	-0.581715724092977	0.36680949238652
Leptothorax	05	141.8_1136.1	141.8	1136.1	0.209984504031254	0.170830215528134	-0.0243294418435748	-0.310205469106382
Leptothorax	05	2875.6_376.1	2875.6	376.1	-0.0303299698951406	-0.23240976755018	-0.353149043034296	0.409239283508752
Leptothorax	05	141.8_1019.1	141.8	1019.1	0.13406110631238	0.244334145115576	-0.0403488664709251	-0.248670314503243
Leptothorax	05	2909.3_3474.3	2909.3	3474.3	0.204613798751685	-0.535632613229357	-0.437960232665579	0.249240940749598
Leptothorax	05	74.3_2539	74.3	2539	0.338423671435064	0.000157473697787118	-0.114769427365944	-0.285105523648936
Leptothorax	05	1289.3_200.8	1289.3	200.8	0.0434300362513325	-0.342939383066582	-0.404863040261799	-0.0966813950747165
Leptothorax	05	141.8_668.4	141.8	668.4	-0.0434339433002916	0.0826201351787689	-0.280587256353031	0.0761897815167399
Leptothorax	05	1964.3_4409.6	1964.3	4409.6	0.413078802889009	-0.125498095851782	-0.341264216335235	-0.0587247845523532
Leptothorax	05	2909.3_1486.8	2909.3	1486.8	-0.115649123623705	0.0115556578957069	-0.193757944231355	0.0816734972804927
Leptothorax	05	108.1_3299	108.1	3299	0.300368078971661	-0.369416537199612	-0.401155861342343	0.411937630718239
Leptothorax	05	2875.6_4117.4	2875.6	4117.4	0.137565611886984	-0.432215225202166	-0.453617030936197	0.198092490495706
Leptothorax	05	1626.8_4409.6	1626.8	4409.6	0.364681193030749	-0.110199638748225	-0.313485601490543	-0.021890310440583
Leptothorax	05	2909.3_3006.7	2909.3	3006.7	0.20937681056395	-0.271329893182867	-0.294844266425076	0.0720930553810864
Leptothorax	05	2909.3_1136.1	2909.3	1136.1	-0.130833708726992	0.393860786535812	-0.0152939312738265	-0.125211538316265
Leptothorax	05	2909.3_3123.6	2909.3	3123.6	0.192445580952584	-0.23014691737545	-0.428451923366592	0.141717620346093
Leptothorax	05	1761.8_200.8	1761.8	200.8	-0.252745443132333	-0.0650423013360471	-0.15160494190646	0.400855610360187
Leptothorax	05	2909.3_3357.4	2909.3	3357.4	0.11330240077278	-0.503044106073605	-0.531409436794662	0.303617368020328
Leptothorax	05	1829.3_4409.6	1829.3	4409.6	0.378703343458049	-0.0721794660844094	-0.418419846849524	-0.0994607019956894
Leptothorax	05	2909.3_1253	2909.3	1253	-0.0899915991092087	0.0736973273528923	0.115154539698876	-0.0526835270338575
Leptothorax	05	310.6_4468.1	310.6	4468.1	0.109265123990856	-0.0339437664157295	-0.115649226683464	-0.202853292637793
Leptothorax	05	614.3_200.8	614.3	200.8	-0.112587064750663	-0.032490693742375	-0.296400611980874	0.243268582958655
Leptothorax	05	1356.8_200.8	1356.8	200.8	-0.174823828167878	-0.257866100660802	-0.376383350318877	0.0630918443049539
Leptothorax	05	108.1_1662.2	108.1	1662.2	-0.118493316314106	-0.169493759260263	-0.299143703472849	0.314998617050168
Leptothorax	05	108.1_1545.3	108.1	1545.3	-0.0935990520783215	-0.0342268328076449	-0.281989893510596	0.415043511881245
Leptothorax	05	2909.3_3591.2	2909.3	3591.2	0.245827953892202	-0.303886176125725	-0.388546555170454	0.167560447698931
Leptothorax	05	1694.3_200.8	1694.3	200.8	-0.184573358231931	0.0765893970735074	-0.230746121344791	0.396231528440139
Leptothorax	05	141.8_785.3	141.8	785.3	-0.0967985459949361	0.0961177835208684	-0.117143817860565	-0.114422890059222
Leptothorax	05	1491.8_4409.6	1491.8	4409.6	0.184130809522271	-0.315454045553349	-0.202496851021996	0.0826415572029583
Leptothorax	05	2504.3_200.8	2504.3	200.8	-0.0637534302835156	-0.203459538010644	0.0391847493055579	-0.00985392767810993
Leptothorax	05	108.1_3766.6	108.1	3766.6	-0.173505021756816	-0.00647574302341308	-0.309184802200986	0.0571723866257634
Leptothorax	05	2875.6_4000.4	2875.6	4000.4	-0.0585516539740343	-0.429300986385798	-0.248903286709029	0.30360920609481
Leptothorax	05	1626.8_200.8	1626.8	200.8	-0.141162812027362	-0.0555086566015406	-0.381980467568508	0.418065396404123
Leptothorax	05	2774.3_200.8	2774.3	200.8	-0.18971567743763	0.0194351261951751	-0.286064099172165	0.337781666876823
Leptothorax	05	1559.3_200.8	1559.3	200.8	-0.236295185482169	0.00658088141566499	-0.347945790468301	0.30635611028858
Leptothorax	05	344.3_200.8	344.3	200.8	-0.0557060092797582	-0.0226703791309422	-0.365578593636689	0.244131796769227
Leptothorax	05	749.3_200.8	749.3	200.8	-0.0578904726653005	0.173449677011807	-0.280206055231659	0.199547946705147
Leptothorax	05	1491.8_200.8	1491.8	200.8	-0.182498392320854	-0.234588992221225	-0.36734976573046	0.210529249409822
Leptothorax	05	141.8_4058.9	141.8	4058.9	-0.154034654195867	-0.0549001975542064	-0.126820462254574	0.265590054766178
Leptothorax	05	1424.3_4409.6	1424.3	4409.6	0.173958820989967	-0.239310090595709	-0.263102718984241	0.0998974943352351
Leptothorax	05	2436.8_200.8	2436.8	200.8	-0.152177242594967	-0.075987090871998	0.055051599553489	0.0715697290063295
Leptothorax	05	2909.3_317.7	2909.3	317.7	0.0677367845981427	0.00456851960414912	-0.40943773137853	0.411562170329862
Leptothorax	05	1761.8_4409.6	1761.8	4409.6	0.37591499379286	0.0218941827430724	-0.417689130118542	-0.110265910791868
Leptothorax	05	1221.8_200.8	1221.8	200.8	0.0809446424736982	-0.184254768830649	-0.448876085221053	-0.148400314631112
Leptothorax	05	2909.3_902.2	2909.3	902.2	-0.325268926696094	-0.10903210816237	-0.406372762700726	0.317480041139312
Leptothorax	05	2909.3_2539	2909.3	2539	0.209342974279148	-0.493150570981259	-0.038794093562642	4.67959649382402e-05
Leptothorax	05	2301.8_200.8	2301.8	200.8	-0.329040490494693	-0.283243803366449	0.136588489383984	0.261738409326333
Leptothorax	05	2909.3_2071.4	2909.3	2071.4	-0.206116663128894	-0.319449225374221	-0.476917312219448	0.252635546027249
Leptothorax	05	2808.1_142.3	2808.1	142.3	-0.12808541339525	-0.0247361188795084	-0.236792882251896	0.275793200664434
Leptothorax	05	1829.3_200.8	1829.3	200.8	-0.333074364176616	-0.0222675629444186	-0.0699509831009073	0.35281671938189
Leptothorax	05	2909.3_1720.7	2909.3	1720.7	0.47867403165502	-0.479428201979477	-0.345319318562976	-0.00782917893995839
Leptothorax	05	1086.8_200.8	1086.8	200.8	0.29470119988776	-0.214854121976642	-0.419945251541677	-0.0108130923647166
Leptothorax	05	2369.3_200.8	2369.3	200.8	-0.213222167605466	-0.127692854148554	0.137520004461867	0.115203924133293
Leptothorax	05	2706.8_200.8	2706.8	200.8	-0.227865042280974	0.0117492654240395	-0.249073510584499	0.345533885523303
Leptothorax	05	141.8_3942	141.8	3942	-0.348577443465539	0.0966920650661783	-0.29282314357124	0.297480337642099
Leptothorax	05	141.8_1369.9	141.8	1369.9	0.35129973886517	0.451994666846426	-0.222661528139168	-0.15019241206702
Leptothorax	05	1154.3_200.8	1154.3	200.8	0.315186932052369	-0.258216538275317	-0.434140008053881	-0.165523351004493
Leptothorax	05	2909.3_2889.8	2909.3	2889.8	-0.163334203844636	-0.0795835714725011	-0.451897122490753	0.46663875358731
Leptothorax	05	2909.3_3240.5	2909.3	3240.5	0.0855175367672086	-0.221550756118608	-0.642468346422027	0.35381815769524
Leptothorax	05	2909.3_2422.1	2909.3	2422.1	0.239889252789013	-0.426742018564438	-0.11496705848301	-0.00067743550324264
Leptothorax	05	141.8_3474.3	141.8	3474.3	0.268953064917602	-0.0752525207485396	-0.430832226080266	0.331491051541474
Leptothorax	05	951.8_200.8	951.8	200.8	0.260803167954501	-0.360849274710519	-0.328558272751188	0.265053679679702
Leptothorax	05	175.6_610	175.6	610	-0.130033667611136	-0.020867906146496	-0.376521567989151	0.113020592280577
Leptothorax	05	2909.3_2772.8	2909.3	2772.8	0.180132094423957	-0.360644320302544	-0.411404240064205	0.320083983556411
Leptothorax	05	884.3_200.8	884.3	200.8	0.0483626593187941	-0.269905745116915	-0.224830421115116	0.292493525489966
Leptothorax	05	2875.6_3766.6	2875.6	3766.6	0.13172637095199	-0.321875676285542	-0.329577218902294	0.260366866561532
Leptothorax	05	141.8_3708.2	141.8	3708.2	-0.0924533233058254	-0.00517677835506082	-0.319923899565354	0.0336093456292707
Leptothorax	05	2875.6_259.2	2875.6	259.2	-0.0497389039803147	0.0712424719489289	-0.333280478263781	0.3536740302607
Leptothorax	05	108.1_1779.1	108.1	1779.1	0.00469134386726189	-0.054658555353895	-0.307231361846744	0.107032170530156
Leptothorax	05	1356.8_4409.6	1356.8	4409.6	0.306296795241141	-0.24092146343935	-0.266670140595277	0.0398923013353407
Leptothorax	05	2875.6_3883.5	2875.6	3883.5	0.127104007771084	-0.377264568452438	-0.221898457907574	0.308320523397739
Leptothorax	05	1964.3_200.8	1964.3	200.8	-0.443688473044224	0.0364788173366618	-0.0714646389299689	0.462557437519064
Leptothorax	05	1019.3_4409.6	1019.3	4409.6	-0.0285661893111527	-0.0767684469333852	-0.135001236543807	-0.026707084969061
Leptothorax	05	141.8_4175.8	141.8	4175.8	-0.0982847776809845	-0.0957211674700413	-0.0893616402701501	0.274091077718861
Leptothorax	05	1221.8_4409.6	1221.8	4409.6	0.443516945727809	-0.266113213889467	-0.154460776401018	-0.176155636088063
Leptothorax	05	141.8_3357.4	141.8	3357.4	0.279415515036004	-0.380425621344924	-0.491138194810429	0.278803292412336
Leptothorax	05	108.1_4351.2	108.1	4351.2	0.001084328202565	-0.232026881712798	-0.0676934782831133	0.0334243600170563
Leptothorax	05	2909.3_1954.5	2909.3	1954.5	0.0639232485663207	-0.420351638860707	-0.429159147785496	0.228905584010785
Leptothorax	05	2268.1_3532.8	2268.1	3532.8	-0.0181045585227322	0.118074370012486	-0.266699472032674	-0.218234788611859
Leptothorax	05	1896.8_200.8	1896.8	200.8	-0.406280524498064	-0.0762853699606127	-0.0514251510645003	0.412666470014943
Leptothorax	05	175.6_843.8	175.6	843.8	-0.0911747170904834	0.15920800758164	-0.115666492657925	-0.194865158999726
Leptothorax	05	2909.3_1603.7	2909.3	1603.7	0.230851431838104	-0.0975303777658106	-0.302399741328966	-0.0813404252501985
Leptothorax	05	1930.6_376.1	1930.6	376.1	-0.18159838498347	-0.061846718711538	-0.0722850753569169	0.188135256670294
Leptothorax	05	2909.3_2655.9	2909.3	2655.9	0.210837275458454	-0.388303546372936	-0.231488512958419	0.130430824902308
Leptothorax	05	2808.1_259.2	2808.1	259.2	-0.128486497564526	-0.00698533754237433	-0.312139733160322	0.370956021468863
Leptothorax	05	2031.8_200.8	2031.8	200.8	-0.384795172907229	0.0291479762669221	-0.11158224606976	0.314433652392954
Leptothorax	05	2605.6_376.1	2605.6	376.1	0.0233433292225354	-0.304725522305295	-0.135598465739571	0.227519329681016
Leptothorax	05	2909.3_2305.2	2909.3	2305.2	0.308266725220947	-0.449522483850666	-0.385437897976254	0.137248879959361
Leptothorax	05	141.8_1486.8	141.8	1486.8	0.139222999815307	0.113556969033649	-0.373231630428784	0.218426796480806
Leptothorax	05	1154.3_4409.6	1154.3	4409.6	0.275380028169592	-0.291223199854352	-0.103841985202914	-0.163254777605435
Leptothorax	05	2875.6_1194.5	2875.6	1194.5	-0.140037721551547	0.273959553787632	-0.00283713507811192	-0.109518631379455
Leptothorax	05	2909.3_1837.5	2909.3	1837.5	0.399665487105182	-0.481352085950787	-0.262426892471906	-0.0522302182242988
Leptothorax	05	2875.6_4234.3	2875.6	4234.3	0.20210655902849	-0.286620674478271	-0.281775893236894	0.0772182591088678
Leptothorax	05	2538.1_843.8	2538.1	843.8	-0.355893229641802	-0.160489242867506	0.10196810174665	0.0490997705079878
Leptothorax	05	2841.8_4409.6	2841.8	4409.6	0.0715492280319402	0.0101694922928347	-0.240202296460484	0.191475252818411
Leptothorax	05	276.8_200.8	276.8	200.8	0.0146915479342438	-0.0816830584016936	-0.332024070078906	0.271412750604921
Leptothorax	05	175.6_493.1	175.6	493.1	-0.081827008020292	-0.0869944694081362	-0.264699140568706	-0.0412870672546588
Leptothorax	05	175.6_376.1	175.6	376.1	-0.0490358941234083	-0.271939620664482	-0.16390381922724	0.193895063362254
Leptothorax	05	175.6_1194.5	175.6	1194.5	0.00116370581254848	0.266919740340931	-0.133408868027783	-0.167137391716752
Leptothorax	05	816.8_200.8	816.8	200.8	0.0291636764542249	-0.130124768019511	-0.293877043471488	0.298484187150441
Leptothorax	05	2571.8_200.8	2571.8	200.8	-0.140243494737573	-0.204291272911295	-0.032079793592701	0.17646674900584
Leptothorax	05	1998.1_376.1	1998.1	376.1	-0.207221267398679	-0.126085574982147	-0.0909515500460683	0.192746955965907
Leptothorax	05	2875.6_1077.6	2875.6	1077.6	-0.203659414264701	0.117399373758096	-0.267492555442552	0.133502073151559
Leptothorax	05	1289.3_4409.6	1289.3	4409.6	0.298341705974258	-0.209426392692126	-0.193143010082069	-0.0788083249329071
Leptothorax	05	141.8_3591.2	141.8	3591.2	0.197540011037125	0.0759025535842821	-0.277715467258018	0.152781855915944
Leptothorax	05	2875.6_610	2875.6	610	-0.188815351669291	-0.507751082388148	-0.153140195028359	0.371235997633216
Leptothorax	05	1896.8_434.6	1896.8	434.6	-0.0590630292416975	-0.00738886635298471	-0.148756979267596	0.112315570100915
Leptothorax	05	2875.6_843.8	2875.6	843.8	-0.389628180821492	-0.2090978281034	-0.391128235692124	0.446948323631149
Leptothorax	05	2538.1_493.1	2538.1	493.1	-0.0611672558273931	-0.29400598757452	-0.119581108838727	0.187370588081861
Leptothorax	05	2166.8_200.8	2166.8	200.8	-0.280566493135734	-0.0364404644069764	-0.0612566927394867	0.189190765773095
Leptothorax	05	2740.6_493.1	2740.6	493.1	-0.245303434050126	-0.452067768680669	0.0238362287789449	0.366943630077936
Leptothorax	05	2639.3_551.5	2639.3	551.5	-0.121846008553742	-0.425796894890741	0.1408920753265	0.269608198278539
Leptothorax	05	2234.3_200.8	2234.3	200.8	-0.249117853945716	-0.169807269969285	-0.0043218537485719	0.169549149786074
Leptothorax	05	1863.1_493.1	1863.1	493.1	0.105207079023113	0.0161836780402822	-0.324670306944598	0.00513878751757123
Leptothorax	05	2605.6_493.1	2605.6	493.1	-0.0254099600912692	-0.385596202963146	-0.0424195066995716	0.245191215095989
Leptothorax	05	2875.6_1311.5	2875.6	1311.5	-0.0492285667088922	-0.206167674087152	-0.014650379465609	0.127128528856864
Leptothorax	05	411.8_4409.6	411.8	4409.6	0.133146606484363	0.0167394599074914	-0.197061995148204	-0.0551850585544093
Leptothorax	05	2673.1_843.8	2673.1	843.8	-0.373090855200697	-0.320448114445815	0.0778492679806949	0.261726102270122
Leptothorax	05	175.6_1077.6	175.6	1077.6	0.168337570235092	0.120928005686413	-0.259180993247019	-0.112562668827561
Leptothorax	05	74.3_2422.1	74.3	2422.1	0.2936675039863	0.087557955984104	-0.0515339654400593	-0.214147768717753
Leptothorax	05	2909.3_2188.3	2909.3	2188.3	0.110397779644802	-0.394577749171088	-0.433565599039257	0.155195281737308
Leptothorax	05	2774.3_551.5	2774.3	551.5	-0.252941121974733	-0.426011683731689	0.00357001907526164	0.352925493355872
Leptothorax	05	2875.6_493.1	2875.6	493.1	-0.211095583471701	-0.482337279318141	-0.204669283395623	0.292951741563187
Leptothorax	05	2470.6_610	2470.6	610	-0.130305169451245	-0.098419188622086	0.0737939852594315	-0.0015775382659266
Leptothorax	05	2335.6_493.1	2335.6	493.1	-0.258264653262773	-0.209728763213358	-0.106389360542464	0.338918326087726
Leptothorax	05	141.8_4409.6	141.8	4409.6	-0.0969657093287784	-0.226843140020957	0.0215084429616171	-0.0217345117869805
Leptothorax	05	2841.8_317.7	2841.8	317.7	-0.078438836653417	-0.0537435756000929	-0.34901697268817	0.427456070113777
Leptothorax	05	2504.3_551.5	2504.3	551.5	-0.0481049940720927	-0.177104183658511	-0.00353514291727958	0.0216523078673157
Leptothorax	05	1086.8_4409.6	1086.8	4409.6	0.0921365322659531	-0.170695613606598	-0.0302721081237251	-0.113725085154194
Leptothorax	05	2774.3_434.6	2774.3	434.6	-0.121488597192678	-0.32504475336957	-0.223833158422569	0.386833901482804
Leptothorax	05	2639.3_200.8	2639.3	200.8	-0.29344484295412	-0.023918626643336	-0.0598144360117731	0.279680768485911
Leptothorax	05	2065.6_493.1	2065.6	493.1	-0.0300609119511249	-0.22557665280119	-0.117031214296402	0.213907892872183
Leptothorax	05	2200.6_610	2200.6	610	-0.208263769882222	-0.23130496710239	-0.39800678241708	0.349714094248305
Leptothorax	05	2605.6_610	2605.6	610	-0.0837295031284988	-0.445546540875973	0.229698473874181	0.232980660111546
Leptothorax	05	310.6_4234.3	310.6	4234.3	-0.2866324972213	-0.00894532968285832	-0.201325041141764	0.185805503269271
Leptothorax	05	2841.8_3942	2841.8	3942	-0.118834469365294	-0.328624774464628	-0.29538591144166	0.356024133469227
Leptothorax	05	141.8_3825.1	141.8	3825.1	-0.325425833236014	-0.00465229842828694	-0.4441612620982	0.256453047928219
Leptothorax	05	141.8_3240.5	141.8	3240.5	0.313790588127257	-0.109950913124028	-0.425859754164819	0.163370161460204
Leptothorax	05	175.6_4000.4	175.6	4000.4	-0.217765924082749	-0.0219088359744672	-0.287814531213129	0.348941316261989
Leptothorax	05	243.1_4234.3	243.1	4234.3	-0.175846874740581	-0.103093463318515	-0.130843558277183	0.24426119427582
Leptothorax	05	951.8_4409.6	951.8	4409.6	-0.0517627988309655	-0.125893775839145	-0.207925787748138	0.0466715335553384
Leptothorax	05	2099.3_200.8	2099.3	200.8	-0.273971054608964	0.0136212170852144	-0.17609298326276	0.206798747029121
Leptothorax	05	2808.1_493.1	2808.1	493.1	-0.110290891243063	-0.401251672856372	-0.146139904131374	0.260348212346767
Leptothorax	05	2571.8_551.5	2571.8	551.5	0.0249247286268381	-0.365046325029323	-0.0195817933534514	0.164630821184383
Leptothorax	05	2875.6_3299	2875.6	3299	-0.0632730690157231	-0.339094724545765	-0.569394603867256	0.403626379647619
Leptothorax	05	2639.3_785.3	2639.3	785.3	-0.328824693230342	-0.32789233779723	0.145531773938492	0.230741939529921
Leptothorax	05	175.6_960.7	175.6	960.7	0.0226860972557442	0.156001499882976	-0.113039470333516	-0.144668114301905
Leptothorax	05	175.6_1311.5	175.6	1311.5	0.124378296641208	0.488029696865273	-0.172297451100073	-0.196885474612435
Leptothorax	05	175.6_4117.4	175.6	4117.4	-0.155026455717269	-0.102560875737097	-0.190560191438944	0.35491155539577
Leptothorax	05	681.8_4409.6	681.8	4409.6	-0.0370133605636814	-0.150587531616819	-0.350353698473751	0.33877641541241
Leptothorax	05	2031.8_434.6	2031.8	434.6	-0.0738800066253585	-0.13968625912437	-0.132222622460799	0.130137686779476
Leptothorax	05	2436.8_434.6	2436.8	434.6	-0.044814495220679	-0.209739679284594	-0.187631140218332	0.19053198515836
Leptothorax	05	614.3_4409.6	614.3	4409.6	0.0494302904609007	-0.216136474159324	-0.273828993703847	0.240391709494212
Leptothorax	05	1829.3_434.6	1829.3	434.6	-0.117953401464263	0.00278807544877268	-0.158357197839699	0.157935598317923
Leptothorax	05	2808.1_376.1	2808.1	376.1	0.0130902830007038	-0.162850385254807	-0.338719715532931	0.416305995116569
Leptothorax	05	2673.1_4351.2	2673.1	4351.2	0.0402427058071942	-0.10350726002269	-0.357114446855051	0.303995657708443
Leptothorax	05	1829.3_317.7	1829.3	317.7	-0.276776452334692	-0.127056029793691	-0.0214460767204621	0.333119525799927
Leptothorax	05	2706.8_434.6	2706.8	434.6	-0.0949621515411371	-0.307485451684296	-0.139045781840527	0.390534202023
Leptothorax	05	2639.3_668.4	2639.3	668.4	-0.105663863315112	-0.530209838019745	0.2109285369985	0.297454891343063
Leptothorax	05	2470.6_726.9	2470.6	726.9	-0.322732520187012	-0.0722760365379513	0.186438787246825	-0.0243702756377047
Leptothorax	05	2639.3_1019.1	2639.3	1019.1	-0.221051225065425	0.00438368670669669	-0.318245023590492	0.190295974736722
Leptothorax	05	2436.8_785.3	2436.8	785.3	-0.279301030042447	-0.0331783792668349	-0.0148504710520106	-0.0093530126944133
Leptothorax	05	344.3_4409.6	344.3	4409.6	-0.00872224664553918	-0.1225898025387	-0.116887876962909	-0.0955741506208747
Leptothorax	05	1795.6_376.1	1795.6	376.1	-0.22473609150684	-0.0424313248353619	-0.0631783078591681	0.259622729466937
Leptothorax	05	1761.8_434.6	1761.8	434.6	-0.0250631373894475	0.0332234130263425	-0.216874524180397	0.0538857422054496
Leptothorax	05	2571.8_668.4	2571.8	668.4	-0.0902172101352543	-0.361567315925605	0.220541910022075	0.107758108216106
Leptothorax	05	276.8_4409.6	276.8	4409.6	-0.129460440101025	-0.18207814694036	-0.0810856108548338	-0.0222165704066335
Leptothorax	05	108.1_3182.1	108.1	3182.1	0.324806978846598	0.0472381833538685	-0.435626417579343	0.236375640977418
Leptothorax	05	2875.6_1428.3	2875.6	1428.3	-0.117889561668625	-0.0979006797506008	-0.152099303903122	0.133175116752009
Leptothorax	05	2133.1_493.1	2133.1	493.1	-0.221650910783436	-0.317901767769301	-0.064413917336513	0.381277500318327
Leptothorax	05	2841.8_4058.9	2841.8	4058.9	-0.0238560090473475	-0.435225368158489	-0.341730371792144	0.291373601604594
Leptothorax	05	2200.6_376.1	2200.6	376.1	-0.280693764272303	0.00115843005682296	-0.0770408555841773	0.104632650005512
Leptothorax	05	2335.6_376.1	2335.6	376.1	-0.179841723363208	-0.199040584730711	-0.00545400551740908	0.176159128181865
Leptothorax	05	2538.1_610	2538.1	610	-0.062076711915115	-0.306050041997071	0.170297759028371	0.0858650101248387
Leptothorax	05	175.6_3532.8	175.6	3532.8	0.336884564879948	0.068138704271851	-0.363355347769863	0.161368920517487
Leptothorax	05	2268.1_493.1	2268.1	493.1	-0.2652868830412	-0.133095768996148	-0.147314724843684	0.331431709409505
Leptothorax	05	2605.6_4351.2	2605.6	4351.2	0.0252592325561063	-0.354659267135973	-0.371127406872597	0.370643994911429
Leptothorax	05	2875.6_960.7	2875.6	960.7	-0.278182075477883	-0.0236068916920731	-0.386752280138312	0.244059304084287
Leptothorax	05	2436.8_668.4	2436.8	668.4	-0.297046024696149	-0.0182632783749153	0.0596391394509782	0.0227800793833127
Leptothorax	05	2504.3_785.3	2504.3	785.3	-0.255562596541951	-0.085522063941388	0.0702238006743077	-0.00591545882200323
Leptothorax	05	2740.6_259.2	2740.6	259.2	-0.127786160854301	0.015200580778451	-0.255955080314876	0.356206113222017
Leptothorax	05	2774.3_1253	2774.3	1253	-0.245272770414776	-0.0706877575233597	-0.311929225250689	0.23749606247203
Leptothorax	05	2841.8_200.8	2841.8	200.8	-0.11846547249805	0.011427868385655	-0.263623989040495	0.3492931081225
Leptothorax	05	1863.1_259.2	1863.1	259.2	-0.428757203757866	-0.0864423846752749	-0.0293825946939902	0.440831943729449
Leptothorax	05	2740.6_726.9	2740.6	726.9	-0.365776745048552	-0.480173386516	0.0666180804062915	0.518575241485919
Leptothorax	05	276.8_4058.9	276.8	4058.9	0.0639136726958154	0.0365970013561001	-0.343818002199402	0.224338920846129
Leptothorax	05	546.8_4409.6	546.8	4409.6	0.228288057612272	-0.0120228808670854	-0.257913704596219	0.0290513900800694
Leptothorax	05	175.6_3883.5	175.6	3883.5	-0.262277954967056	0.0865807255150662	-0.356878204937198	0.214774500669109
Leptothorax	05	2673.1_259.2	2673.1	259.2	-0.203758807747067	-0.0981117230970976	-0.137147117431514	0.351950179856221
Leptothorax	05	1491.8_434.6	1491.8	434.6	-0.0732683985365658	-0.0371907532704336	-0.470010233731694	0.170212814984614
Leptothorax	05	2841.8_551.5	2841.8	551.5	-0.17837782149953	-0.479944650296664	-0.152030718607927	0.334067632616647
Leptothorax	05	2031.8_317.7	2031.8	317.7	-0.262949562331693	0.0135012134514596	-0.116453836256467	0.176751513626444
Leptothorax	05	1694.3_551.5	1694.3	551.5	0.0558274894060907	0.0284830986778436	-0.439184496629004	0.111681667651145
Leptothorax	05	2875.6_3649.7	2875.6	3649.7	0.0690022177046426	-0.265399916945933	-0.393631111816081	0.226691125184886
Leptothorax	05	2706.8_785.3	2706.8	785.3	-0.418445273422464	-0.398489314472547	0.0301268874956421	0.435193242554099
Leptothorax	05	141.8_4292.7	141.8	4292.7	-0.0670620469746726	-0.118424504723387	0.00419311838846893	0.0386273187621786
Leptothorax	05	2538.1_960.7	2538.1	960.7	-0.190216580683011	-0.10239244243907	-0.218465847128502	0.117061586090532
Leptothorax	05	2673.1_1077.6	2673.1	1077.6	-0.237605443637922	0.032013400183269	-0.413405323694932	0.286163686683873
Leptothorax	05	2234.3_668.4	2234.3	668.4	-0.224098935361926	-0.162774148377983	-0.427132148804169	0.307850644457351
Leptothorax	05	2875.6_3532.8	2875.6	3532.8	0.0501298018772757	-0.382872009621507	-0.471788824309931	0.252119178054874
Leptothorax	05	2166.8_434.6	2166.8	434.6	-0.282719227648967	-0.0874145297604289	-0.111490372728071	0.268242542478699
Leptothorax	05	2470.6_376.1	2470.6	376.1	0.0332180495916185	-0.225378208117113	-0.22026591123807	0.0837392520520353
Leptothorax	05	2740.6_4351.2	2740.6	4351.2	0.100298530073252	-0.106894908701224	-0.338164478216834	0.309516524546477
Leptothorax	05	2605.6_843.8	2605.6	843.8	-0.366351009154155	-0.164196642914375	0.0956670964239906	0.167857077447461
Leptothorax	05	2673.1_726.9	2673.1	726.9	-0.325017803936682	-0.399779823395507	0.182248013674768	0.407688477746694
Leptothorax	05	479.3_4409.6	479.3	4409.6	0.30735752333654	-0.032826139271403	-0.248849841917553	-0.128226708469681
Leptothorax	05	1896.8_317.7	1896.8	317.7	-0.301775243328193	-0.0691581910604716	-0.0675111870590883	0.328952296029257
Leptothorax	05	411.8_4292.7	411.8	4292.7	-0.0656055440340966	-0.0220195275419034	-0.204002832702018	-0.0495641679159315
Leptothorax	05	1795.6_493.1	1795.6	493.1	-0.0444031323201012	0.216606419217257	-0.373543295962021	0.0751485071717247
Leptothorax	05	1896.8_551.5	1896.8	551.5	0.0267019396956676	0.0311746907917482	-0.281281174025657	0.0125885784222022
Leptothorax	05	2706.8_668.4	2706.8	668.4	-0.306752608437327	-0.449637730293571	0.171275689355864	0.405287182341694
Leptothorax	05	2605.6_960.7	2605.6	960.7	-0.340868004852895	-0.093848885215299	-0.116810229311127	0.139994103573507
Leptothorax	05	2639.3_434.6	2639.3	434.6	-0.0853924296723663	-0.416389368302756	-0.110811810600619	0.357848936335132
Leptothorax	05	1829.3_551.5	1829.3	551.5	-0.0185210406964423	0.213928291683776	-0.310099356862796	-0.00503114416561165
Leptothorax	05	2841.8_434.6	2841.8	434.6	-0.0497680263363885	-0.276999613594092	-0.259191630539564	0.281389303957788
Leptothorax	05	2538.1_4351.2	2538.1	4351.2	0.136987321147731	-0.426559692257485	-0.372095731365002	0.260217350765822
Leptothorax	05	209.3_551.5	209.3	551.5	-0.0573251952982935	-0.0143275480433015	-0.387678328985411	0.119681078984337
Leptothorax	05	2639.3_4058.9	2639.3	4058.9	-0.394758370927462	-0.411767264666844	-0.249940042285087	0.490415205233233
Leptothorax	05	344.3_4058.9	344.3	4058.9	0.143255806753319	0.0687542111840359	-0.359265248361263	0.198981643393034
Leptothorax	05	243.1_4117.4	243.1	4117.4	-0.0101108321411277	-0.146674325577032	-0.20899435044003	0.320194826774169
Leptothorax	05	1930.6_259.2	1930.6	259.2	-0.40589722282672	0.00117965489920152	-0.00463073107937107	0.331852964210511
Leptothorax	05	1964.3_317.7	1964.3	317.7	-0.326286425804472	-0.0587448421801522	0.0178035162779926	0.253220496476265
Leptothorax	05	2403.1_726.9	2403.1	726.9	-0.435251985746083	0.0340646727625769	-0.0860696965571144	0.14902369027474
Leptothorax	05	2841.8_4175.8	2841.8	4175.8	0.0557709469584721	-0.39970179094297	-0.359870640311194	0.161378059288734
Leptothorax	05	2706.8_1253	2706.8	1253	-0.264492880473755	-0.0278364338985589	-0.500208733455578	0.379604274797394
Leptothorax	05	2706.8_1019.1	2706.8	1019.1	-0.276662546948082	-0.129782164031296	-0.368099556771946	0.279269533594836
Leptothorax	05	2166.8_668.4	2166.8	668.4	-0.0904382596524804	-0.27323341299588	-0.421564545665589	0.352610875894244
Leptothorax	05	2571.8_902.2	2571.8	902.2	-0.266710073579255	-0.145213470528289	-0.0785176585573105	0.0685164180713702
Leptothorax	05	1863.1_376.1	1863.1	376.1	-0.187461386717968	-0.100834105134796	-0.0199077129336307	0.171373832403967
Leptothorax	05	2470.6_4234.3	2470.6	4234.3	-0.0443681423179078	-0.458431853871398	-0.285629248470961	0.280706939060949
Leptothorax	05	1728.1_493.1	1728.1	493.1	0.021449120450874	0.177693487824823	-0.408112772201324	-0.0234171573765846
Leptothorax	05	2740.6_1077.6	2740.6	1077.6	-0.255655347589965	0.107444887399105	-0.448081547218072	0.265491158219932
Leptothorax	05	2099.3_317.7	2099.3	317.7	-0.286822277252263	-0.00404796651423039	-0.163553099662357	0.152625540303335
Leptothorax	05	2808.1_1194.5	2808.1	1194.5	-0.265319734379403	0.175392601310813	-0.21126321583189	0.11412769916079
Leptothorax	05	1728.1_376.1	1728.1	376.1	-0.0958097173241022	0.054362602313827	-0.152382816686243	0.079017604964972
Leptothorax	05	1660.6_376.1	1660.6	376.1	0.176716775082198	-0.0818922846139189	-0.267559373265433	-0.0550321968547509
Leptothorax	05	209.3_1136.1	209.3	1136.1	0.0838743937669428	0.210118634099351	-0.221405664770544	-0.0882659632304644
Leptothorax	05	2875.6_3415.9	2875.6	3415.9	0.0278867053701998	-0.500632423143062	-0.502586246276582	0.274354758247727
Leptothorax	05	2504.3_902.2	2504.3	902.2	-0.143245829390399	-0.171603535098143	-0.0967586338559074	-0.0305478649068722
Leptothorax	05	175.6_4234.3	175.6	4234.3	-0.210815369830329	-0.0894095847215758	-0.0405711746270927	0.22269050518052
Leptothorax	05	2740.6_1194.5	2740.6	1194.5	-0.300494039869447	0.0788033821028183	-0.424652174539609	0.287796033849454
Leptothorax	05	2065.6_259.2	2065.6	259.2	-0.263911685602249	0.0891698668853067	-0.0895008146162572	0.105859885539085
Leptothorax	05	546.8_4175.8	546.8	4175.8	0.019298700118493	-0.178206092983894	-0.282793726260061	0.208629897812153
Leptothorax	05	1626.8_434.6	1626.8	434.6	0.130045615814717	-0.0180952002097173	-0.370855843474406	-0.0881370668491213
Leptothorax	05	2605.6_4117.4	2605.6	4117.4	-0.271639270649499	-0.497222937731443	-0.191939915371222	0.416280875854731
Leptothorax	05	2031.8_668.4	2031.8	668.4	-0.099537189730855	-0.334262667506981	-0.322659692609178	0.319262652822082
Leptothorax	05	2841.8_3825.1	2841.8	3825.1	-0.00164852273845691	-0.274156285521059	-0.324506969521437	0.394972224776187
Leptothorax	05	2065.6_376.1	2065.6	376.1	-0.244229739929553	0.0474778730091256	-0.114462401882124	0.133540598494093
Leptothorax	05	1593.1_493.1	1593.1	493.1	-0.0171545095955559	0.0120617145199321	-0.487374623698279	0.0696157186606412
Leptothorax	05	1593.1_376.1	1593.1	376.1	0.149231159512764	-0.106221295905958	-0.340733257240626	-0.00356634311819692
Leptothorax	05	2740.6_960.7	2740.6	960.7	-0.295165377134784	-0.193453629034097	-0.21624519999248	0.283833315336228
Leptothorax	05	1559.3_434.6	1559.3	434.6	0.050742590273376	-0.0788098570987546	-0.397522897262323	0.0174104213682584
Leptothorax	05	378.1_4000.4	378.1	4000.4	0.250176922685786	0.144448279303517	-0.322396003623875	-0.0188269794092163
Leptothorax	05	1626.8_551.5	1626.8	551.5	0.0391825360611483	-0.0485924611019864	-0.481857708177702	0.129041547866101
Leptothorax	05	2538.1_4234.3	2538.1	4234.3	-0.0791487352136705	-0.455369587659414	-0.282298964196051	0.322979056646601
Leptothorax	05	209.3_902.2	209.3	902.2	-0.0596971379626045	0.156109614357328	-0.178909956573211	-0.0845852355671102
Leptothorax	05	209.3_4058.9	209.3	4058.9	-0.0652755591648319	-0.000858367578730426	-0.306035292292237	0.319902098318948
Leptothorax	05	2740.6_610	2740.6	610	-0.312898839615109	-0.456826417280265	0.107242159448965	0.428479177257032
Leptothorax	05	175.6_3415.9	175.6	3415.9	0.276262758812539	-0.184563812428491	-0.494316610557118	0.338188359639084
Leptothorax	05	445.6_4117.4	445.6	4117.4	-0.0863307901980385	0.0180904606644408	-0.249970886353253	0.221689142835853
Leptothorax	05	445.6_376.1	445.6	376.1	-0.0946952760290676	-0.0253167381194955	-0.386303500861583	0.171247852234021
Leptothorax	05	2875.6_726.9	2875.6	726.9	-0.171045846634378	-0.50371865254227	-0.390635174722343	0.534514813657375
Leptothorax	05	2774.3_1136.1	2774.3	1136.1	-0.253193818867406	0.123000093661952	-0.347377641198491	0.225659541990016
Leptothorax	05	2470.6_4351.2	2470.6	4351.2	0.0588533909866345	-0.5578903448849	-0.381989515737144	0.242555371092136
Leptothorax	05	2403.1_4351.2	2403.1	4351.2	0.207568466121742	-0.559869359732586	-0.214763927700956	0.0236383669420153
Leptothorax	05	2706.8_4058.9	2706.8	4058.9	-0.304789347472686	-0.459769272146555	-0.326599733640069	0.427324782706457
Leptothorax	05	2369.3_785.3	2369.3	785.3	-0.30672947543626	0.0687292371689803	-0.243418605918127	0.108211580779428
Leptothorax	05	2875.6_3182.1	2875.6	3182.1	0.0930538622332614	-0.254935914984129	-0.554742914685663	0.241051152200457
Leptothorax	05	175.6_3766.6	175.6	3766.6	-0.168744367166892	-0.0391937284287169	-0.367095477388879	0.109124849610535
Leptothorax	05	310.6_4000.4	310.6	4000.4	0.225932637804094	-0.0226511069111407	-0.431626253189132	0.156503081197418
Leptothorax	05	310.6_4117.4	310.6	4117.4	-0.0644903844750229	0.147780546678165	-0.315914959883659	0.239989695430304
Leptothorax	05	2841.8_1253	2841.8	1253	-0.157594637050066	0.0301914793388325	-0.0795779641115572	0.0686609594042396
Leptothorax	05	2808.1_1311.5	2808.1	1311.5	-0.131948505239682	-0.220195914445543	-0.214768746749972	0.239873679654255
Leptothorax	05	1998.1_259.2	1998.1	259.2	-0.336455237411085	0.0759198895205366	-0.141799035401864	0.279262959374094
Leptothorax	05	2268.1_4351.2	2268.1	4351.2	0.106870333700738	-0.219808803822196	-0.237936250048242	-0.00122284440876539
Leptothorax	05	378.1_493.1	378.1	493.1	0.0178361679714288	-0.00909866067245175	-0.416383082561011	0.0946643847366043
Leptothorax	05	2875.6_2831.3	2875.6	2831.3	0.184530823395329	-0.264052627111153	-0.502697877623279	0.386661433058734
Leptothorax	05	209.3_200.8	209.3	200.8	-0.0150543737466924	-0.136008706179364	-0.302698692795052	0.29290880220717
Leptothorax	05	1458.1_376.1	1458.1	376.1	-0.0295921766188082	-0.222470603399247	-0.437661798429631	0.215237663908831
Leptothorax	05	2133.1_610	2133.1	610	-0.101140271810737	-0.301241405053953	-0.293692047924142	0.346474775446068
Leptothorax	05	2673.1_4117.4	2673.1	4117.4	-0.188296868313633	-0.404740001057115	-0.205690250546566	0.312573787007066
Leptothorax	05	209.3_668.4	209.3	668.4	-0.0979151720907148	-0.0762760185308641	-0.344199263782258	0.0878023954910288
Leptothorax	05	2740.6_843.8	2740.6	843.8	-0.355298385176535	-0.28366856667689	-0.118727871312672	0.33826967988414
Leptothorax	05	1188.1_376.1	1188.1	376.1	-0.0324957341669379	-0.255182291653924	-0.549271182878356	0.170852307291002
Leptothorax	05	2200.6_726.9	2200.6	726.9	-0.13194270622271	-0.10387417617806	-0.576405213855557	0.336225421023502
Leptothorax	05	2403.1_4234.3	2403.1	4234.3	-0.0518539940985784	-0.503561225460879	-0.306398144062214	0.343094117885461
Leptothorax	05	2268.1_610	2268.1	610	-0.291556680229112	-0.119285281925224	-0.331898639196071	0.276048608225705
Leptothorax	05	2504.3_4175.8	2504.3	4175.8	-0.221312070559624	-0.412144150184738	-0.183527002618629	0.317952339481723
Leptothorax	05	1728.1_259.2	1728.1	259.2	-0.180730943694833	-0.011419469722036	-0.163858346750018	0.295905846772268
Leptothorax	05	1998.1_4351.2	1998.1	4351.2	0.345001546700326	-0.128488548660194	-0.405283979779516	-0.0294056101917387
Leptothorax	05	2268.1_726.9	2268.1	726.9	-0.342896336899416	0.0383447961440953	-0.506107658560881	0.356606102996241
Leptothorax	05	2740.6_4117.4	2740.6	4117.4	-0.114984601105805	-0.401959256028472	-0.325592894608335	0.344504442878874
Leptothorax	05	2673.1_960.7	2673.1	960.7	-0.346100465338134	-0.0430721965577333	-0.236395391912003	0.261040744832952
Leptothorax	05	175.6_726.9	175.6	726.9	-0.108786916076319	0.0288236898572814	-0.345215133172046	0.197944070164317
Leptothorax	05	513.1_610	513.1	610	0.0904285482910737	-0.0471659721849502	-0.327583349973893	0.189264327671873
Leptothorax	05	209.3_3942	209.3	3942	-0.202432855745264	-0.0181413429234273	-0.350562150260362	0.290503051874479
Leptothorax	05	2740.6_376.1	2740.6	376.1	-0.114125830774967	-0.190042766708529	-0.295751059147927	0.504981374615318
Leptothorax	05	1458.1_493.1	1458.1	493.1	-0.161356539328822	0.0920444119568375	-0.523475471386774	0.286014375080897
Leptothorax	05	2875.6_2948.2	2875.6	2948.2	0.0646621898521212	-0.123688857095656	-0.449458018965644	0.241350167915805
Leptothorax	05	2740.6_1311.5	2740.6	1311.5	-0.181624261895926	-0.220551062752172	-0.370298285509379	0.394437560407423
Leptothorax	05	2740.6_4000.4	2740.6	4000.4	-0.294196605009635	-0.386332707956521	-0.437548639528016	0.501847715376984
Leptothorax	05	2335.6_726.9	2335.6	726.9	-0.485536779239199	0.117080894924263	-0.217731455404652	0.19965621624066
Leptothorax	05	2875.6_2480.6	2875.6	2480.6	0.292118944742535	-0.454811925944095	-0.161376649574798	0.0519209123376397
Leptothorax	05	2605.6_4234.3	2605.6	4234.3	-0.0270613591261107	-0.358188167478871	-0.253548313565677	0.257624333754526
Leptothorax	05	2166.8_317.7	2166.8	317.7	-0.262299876938875	-0.0119763541961415	-0.101319836506624	0.106772293020257
Leptothorax	05	1694.3_317.7	1694.3	317.7	-0.0196724409866982	-0.0277078816497682	-0.206796026994711	0.0852621391948452
Leptothorax	05	2639.3_4175.8	2639.3	4175.8	-0.212632557895237	-0.420014644184334	-0.195403146562609	0.350638883399127
Leptothorax	05	1930.6_4351.2	1930.6	4351.2	0.351471651723288	-0.241814567399057	-0.447907828855044	0.04855938677146
Leptothorax	05	2808.1_4000.4	2808.1	4000.4	-0.131571748240642	-0.361523647101527	-0.335044208455571	0.300776687466441
Leptothorax	05	1458.1_4234.3	1458.1	4234.3	-0.0735077715558296	-0.159106581936462	-0.486784870462983	0.357280548238934
Leptothorax	05	209.3_434.6	209.3	434.6	-0.114127996929322	-0.0363269555016389	-0.265426252589715	0.0848883144542145
Leptothorax	05	1660.6_259.2	1660.6	259.2	-0.101897440813088	-0.00138325865384255	-0.277007901091479	0.241224615750148
Leptothorax	05	2571.8_434.6	2571.8	434.6	0.00451480292623924	-0.342166516819362	-0.221357893431843	0.228360469321627
Leptothorax	05	2133.1_4351.2	2133.1	4351.2	0.168069891458562	0.0514737716477306	-0.428310040932618	0.0196818087696207
Leptothorax	05	2571.8_4175.8	2571.8	4175.8	-0.196484438316769	-0.453950132431141	-0.152139206806383	0.337669667083471
Leptothorax	05	1491.8_4175.8	1491.8	4175.8	-0.141964144532653	-0.249733230747313	-0.452633681219535	0.341461619247396
Leptothorax	05	2403.1_259.2	2403.1	259.2	-0.0950178311998058	-0.153885137606493	0.0713850322369261	0.0385855831550286
Leptothorax	05	344.3_434.6	344.3	434.6	-0.134871773078509	0.0760868087890396	-0.431644140406572	0.151667352161655
Leptothorax	05	1863.1_4351.2	1863.1	4351.2	0.452196378076275	-0.309100638173047	-0.444229199220802	0.0253040632755378
Leptothorax	05	2774.3_902.2	2774.3	902.2	-0.389692973736387	-0.204314692709721	-0.265896037996305	0.379820155612868
Leptothorax	05	2571.8_1019.1	2571.8	1019.1	-0.223150479816667	-0.103719042858148	-0.291717349837817	0.183792479908729
Leptothorax	05	479.3_434.6	479.3	434.6	0.0401713344814	-0.0440549957618673	-0.346175355106196	0.0480025450221643
Leptothorax	05	2841.8_1136.1	2841.8	1136.1	-0.197530720438366	0.0816619250594216	-0.194258081760309	0.107965883429214
Leptothorax	05	2335.6_4351.2	2335.6	4351.2	0.0966468094472978	-0.425493671222303	-0.224654275554329	0.0518911753528374
Leptothorax	05	209.3_3591.2	209.3	3591.2	0.283777383815896	0.00630637773529313	-0.403632262381003	0.195056204904169
Leptothorax	05	1626.8_317.7	1626.8	317.7	0.0667498328905795	-0.0429651352769497	-0.276638260553239	0.0566842270373363
Leptothorax	05	2841.8_1369.9	2841.8	1369.9	-0.111589000664754	-0.153538946554372	-0.147561629714373	0.186084915172239
Leptothorax	05	2673.1_1311.5	2673.1	1311.5	-0.277888521342644	-0.143017142037068	-0.371119718432503	0.423773544654025
Leptothorax	05	2673.1_4234.3	2673.1	4234.3	-0.0762719464114611	-0.359674944872131	-0.291708836387201	0.324184994512938
Leptothorax	05	1154.3_317.7	1154.3	317.7	0.0761387917061062	-0.273301946437936	-0.483947388838909	0.111725643525403
Leptothorax	05	918.1_376.1	918.1	376.1	-0.00186932966513018	-0.08979739344679	-0.402589698943444	0.3008944814242
Leptothorax	05	2841.8_3708.2	2841.8	3708.2	0.0200146959588863	-0.304086884742914	-0.42256783734052	0.343743275515417
Leptothorax	05	2706.8_3942	2706.8	3942	-0.282483804155781	-0.339573946515157	-0.430991632112113	0.524168765240846
Leptothorax	05	209.3_3825.1	209.3	3825.1	-0.207614791399544	-0.0219379481671897	-0.486102029112392	0.252019912323219
Leptothorax	05	816.8_4409.6	816.8	4409.6	0.0619826126338749	-0.18536730996764	-0.445527643943487	0.337676100273321
Leptothorax	05	2301.8_4175.8	2301.8	4175.8	-0.172001615225262	-0.374680554792935	-0.259880248818958	0.358878432283358
Leptothorax	05	2875.6_2597.5	2875.6	2597.5	0.286333254628663	-0.462456506072422	-0.193471219416589	0.121424982005398
Leptothorax	05	1255.6_376.1	1255.6	376.1	-0.0232988827607509	-0.162439678828054	-0.557828654272775	0.114399663589752
Leptothorax	05	310.6_610	310.6	610	-0.0575097019855487	-0.0488917625855357	-0.489653526586132	0.167024706045633
Leptothorax	05	2133.1_376.1	2133.1	376.1	-0.267320790206005	0.0153703497999829	-0.157788039392759	0.105439999088907
Leptothorax	05	2301.8_668.4	2301.8	668.4	-0.38077656775428	-0.0216203562186488	-0.290048378640659	0.240062915288878
Leptothorax	05	2403.1_843.8	2403.1	843.8	-0.185543697419427	-0.0782218315250893	-0.22020740171535	0.0713232809907592
Leptothorax	05	2774.3_3942	2774.3	3942	-0.158289515469418	-0.3218215569102	-0.394410383773878	0.432067381252297
Leptothorax	05	243.1_610	243.1	610	-0.0107202004175355	-0.0656881520654243	-0.404380773003957	0.0734121911750136
Leptothorax	05	1593.1_259.2	1593.1	259.2	0.0137586548172912	-0.148909956637391	-0.390841438374988	0.21033100660666
Leptothorax	05	2875.6_2129.8	2875.6	2129.8	-0.0144304839850587	-0.41934898984858	-0.46987490943565	0.182991830434383
Leptothorax	05	2470.6_843.8	2470.6	843.8	-0.215853018367543	-0.0164419208861776	-0.0808496850875224	-0.0157710385044934
Leptothorax	05	2065.6_610	2065.6	610	-0.0902540452286031	-0.412548675857291	-0.251347770390876	0.35766786014422
Leptothorax	05	1424.3_4292.7	1424.3	4292.7	0.0256083431561125	-0.219485795333032	-0.37109395892605	0.324788552462706
Leptothorax	05	513.1_493.1	513.1	493.1	0.104997270815603	-0.149097505895257	-0.281564764282471	0.149252817115299
Leptothorax	05	2200.6_493.1	2200.6	493.1	-0.179271520967855	-0.153133297934798	-0.223208901243393	0.311650901876375
Leptothorax	05	1525.6_376.1	1525.6	376.1	0.100917935112188	-0.203821813063536	-0.391782915938616	0.0570875191945648
Leptothorax	05	411.8_434.6	411.8	434.6	-0.0835586883328108	0.00247587853162837	-0.364436414239006	0.128633269331247
Leptothorax	05	2841.8_785.3	2841.8	785.3	-0.306927832033696	-0.363692161092502	-0.359651391715652	0.540329087403826
Leptothorax	05	1761.8_551.5	1761.8	551.5	0.0111492544633297	0.100243649835179	-0.344641346699998	0.040951107825977
Leptothorax	05	2099.3_551.5	2099.3	551.5	-0.117351578951787	-0.42113529484634	-0.15372119022816	0.447070743342966
Leptothorax	05	2774.3_317.7	2774.3	317.7	-0.115793402960267	-0.0740979324410175	-0.293435584821709	0.466687607619832
Leptothorax	05	513.1_376.1	513.1	376.1	-0.116049844666973	-0.0735153568779826	-0.426193974535315	0.219251795621592
Leptothorax	05	2808.1_610	2808.1	610	-0.196145432452735	-0.459882394343561	-0.0721970697081595	0.369225327144338
Leptothorax	05	2841.8_668.4	2841.8	668.4	-0.250697391947437	-0.498013990299288	-0.199707556265506	0.541614769920535
Leptothorax	05	1559.3_317.7	1559.3	317.7	0.0898062119258818	-0.254363181255174	-0.440666684791984	0.184334264799977
Leptothorax	05	1728.1_4351.2	1728.1	4351.2	0.318527389858335	-0.195800139426319	-0.487778563624924	0.0662302285002549
Leptothorax	05	2436.8_4175.8	2436.8	4175.8	-0.179183917496819	-0.448767270434145	-0.175162536881297	0.322653976078453
Leptothorax	05	378.1_376.1	378.1	376.1	-0.193539104273596	0.0136298658144507	-0.435147813906683	0.209042289272307
Leptothorax	05	209.3_4409.6	209.3	4409.6	-0.0564541940841008	-0.221332748956553	-0.0378938726479353	-0.079287121207581
Leptothorax	05	378.1_4351.2	378.1	4351.2	-0.0428707489758576	-0.0477755638849186	-0.148606358093734	-0.0823009005156819
Leptothorax	05	1188.1_4351.2	1188.1	4351.2	0.304557348683944	-0.345235764113493	-0.261578198717406	-0.0244974115839368
Leptothorax	05	1525.6_4234.3	1525.6	4234.3	-0.0750604386635657	-0.29505491152972	-0.41865822485548	0.389465976919569
Leptothorax	05	2808.1_960.7	2808.1	960.7	-0.247041507323283	-0.0392210426409632	-0.293217452290798	0.231944949547043
Leptothorax	05	2808.1_726.9	2808.1	726.9	-0.322159610676421	-0.455964575576212	-0.156366364285254	0.542510614217858
Leptothorax	05	1525.6_259.2	1525.6	259.2	-0.0956081224063207	-0.204580152622236	-0.420612314660911	0.228780027446424
Leptothorax	05	1323.1_4234.3	1323.1	4234.3	-0.0827061849859061	-0.29150201516319	-0.541210560677828	0.378024371707082
Leptothorax	05	479.3_200.8	479.3	200.8	-0.0483893764081869	-0.142092629927268	-0.374311908983589	0.223454443954981
Leptothorax	05	1896.8_668.4	1896.8	668.4	-0.147592002070954	0.00255575420440203	-0.202793264144516	0.126893273535636
Leptothorax	05	2301.8_317.7	2301.8	317.7	-0.232852956194978	-0.140930959151593	0.0923743828255756	0.139574859264258
Leptothorax	05	2875.6_2363.7	2875.6	2363.7	0.277349883461818	-0.416824438324489	-0.334822130442568	0.0751378416930859
Leptothorax	05	1356.8_434.6	1356.8	434.6	-0.133166794095182	-0.0206855212073787	-0.462236097628503	0.168124991535995
Leptothorax	05	2504.3_668.4	2504.3	668.4	-0.102938629291641	-0.236030300766842	0.159551383082787	0.00166086094300039
Leptothorax	05	276.8_551.5	276.8	551.5	-0.115316730439383	0.00306596475326773	-0.431258720342313	0.110134383400817
Leptothorax	05	1863.1_610	1863.1	610	-0.0879271815663743	0.144238204059765	-0.193082943680891	-0.0108812290722834
Leptothorax	05	2875.6_1662.2	2875.6	1662.2	0.44252066263471	-0.293575599961432	-0.44359869861075	-0.0252002270826675
Leptothorax	05	715.6_259.2	715.6	259.2	-0.142636607813744	0.172823009896475	-0.417934380801827	0.284503111831577
Leptothorax	05	2268.1_259.2	2268.1	259.2	-0.297825113096634	-0.0930183323884093	0.0339093999885341	0.142138287693522
Leptothorax	05	1660.6_4351.2	1660.6	4351.2	0.286634134118049	-0.164955549383247	-0.466568378256668	0.11124615489182
Leptothorax	05	1863.1_4234.3	1863.1	4234.3	0.280356605310214	-0.42026382643187	-0.487464830458141	0.217577604740698
Leptothorax	05	749.3_4409.6	749.3	4409.6	0.0476698495283643	-0.136871706109358	-0.389260466350784	0.41101571228604
Leptothorax	05	479.3_668.4	479.3	668.4	0.0919573106592604	-0.0322292457398119	-0.360534845587126	0.153786486474831
Leptothorax	05	1795.6_259.2	1795.6	259.2	-0.351523625385488	-0.0317873841813856	-0.0591258317966427	0.320403801066243
Leptothorax	05	1323.1_259.2	1323.1	259.2	-0.076674123946085	-0.274580016134648	-0.425923152452241	0.0787290044763351
Leptothorax	05	2335.6_259.2	2335.6	259.2	-0.209474300668081	-0.15573802671056	0.0504565227211375	0.126236264143039
Leptothorax	05	2808.1_3766.6	2808.1	3766.6	-0.0181709731345686	-0.176503561126331	-0.437603220821292	0.369513155019933
Leptothorax	05	2774.3_668.4	2774.3	668.4	-0.328880524666065	-0.493952792619243	-0.0576251299794509	0.526758236671666
Leptothorax	05	1255.6_259.2	1255.6	259.2	0.0448350347184197	-0.31257135831005	-0.499911215277527	-0.00677254563807497
Leptothorax	05	276.8_668.4	276.8	668.4	-0.0861361658101739	0.0483669857046089	-0.453917385328657	0.112174323793079
Leptothorax	05	2808.1_3883.5	2808.1	3883.5	-0.0264746937606348	-0.341579435109748	-0.367567278575857	0.444353353845176
Leptothorax	05	2470.6_259.2	2470.6	259.2	-0.00459374244694588	-0.215751008615437	-0.0111270892831023	-0.015098851854829
Leptothorax	05	1356.8_4292.7	1356.8	4292.7	0.0816696374678221	-0.258048248002984	-0.456777696541042	0.263594805602123
Leptothorax	05	546.8_434.6	546.8	434.6	0.0107180541293369	-0.0894645620631137	-0.289963456707794	0.135168576723557
Leptothorax	05	850.6_4234.3	850.6	4234.3	0.291569402485544	-0.153409305783665	-0.511522204638945	0.209358500204261
Leptothorax	05	243.1_726.9	243.1	726.9	-0.145951417329937	-0.0596889373862922	-0.362619671085671	0.138663885882987
Leptothorax	05	2875.6_1896	2875.6	1896	0.370363587488084	-0.571535571776885	-0.451362981834284	0.157064591263894
Leptothorax	05	2369.3_317.7	2369.3	317.7	-0.1506984589182	-0.205977898310483	0.0160497205172344	0.121644852986613
Leptothorax	05	2200.6_4351.2	2200.6	4351.2	0.0995407939796361	-0.0181213527830152	-0.324056583030727	0.0952130350084365
Leptothorax	05	2605.6_1077.6	2605.6	1077.6	-0.241576267387868	-0.0500229561804941	-0.446979610965808	0.393399003960757
Leptothorax	05	1998.1_610	1998.1	610	-0.0698971451050503	-0.281321780568516	-0.165264643077379	0.272495892073414
Leptothorax	05	1593.1_4351.2	1593.1	4351.2	0.243348754753883	-0.26288436160331	-0.349925408535531	0.180550592184466
Leptothorax	05	1390.6_259.2	1390.6	259.2	-0.20053689616111	-0.243093504144281	-0.399894193304341	0.167931653195538
Leptothorax	05	2808.1_1077.6	2808.1	1077.6	-0.230249446628365	0.067651267905358	-0.323007652428181	0.167707629229761
Leptothorax	05	2875.6_3065.2	2875.6	3065.2	0.198770155812443	-0.241162803009121	-0.395739311045173	0.0749695316034228
Leptothorax	05	2774.3_1369.9	2774.3	1369.9	-0.105976151072945	-0.217755435670993	-0.317224863332305	0.295445729385086
Leptothorax	05	2808.1_1428.3	2808.1	1428.3	-0.130843283412721	-0.0797583768215082	-0.206145880144805	0.166753468342677
Leptothorax	05	2673.1_1194.5	2673.1	1194.5	-0.245405403369478	0.0294691571957749	-0.589484434615962	0.421598687909754
Leptothorax	05	2504.3_4292.7	2504.3	4292.7	-0.00585295883690639	-0.48722974584035	-0.336838785790661	0.312568947508664
Leptothorax	05	1795.6_4351.2	1795.6	4351.2	0.370130027909969	-0.18865560603857	-0.503011495286836	-0.0397317394611056
Leptothorax	05	513.1_259.2	513.1	259.2	-0.0398379249155775	-0.111877137496633	-0.403464503061324	0.212934009640499
Leptothorax	05	1424.3_317.7	1424.3	317.7	-0.200770069943222	-0.195578223400142	-0.397989447051756	0.218536610973732
Leptothorax	05	2436.8_902.2	2436.8	902.2	-0.00737364260362038	-0.174090840486579	-0.208010730258922	-0.0419522203296279
Leptothorax	05	310.6_726.9	310.6	726.9	0.00665677157182375	0.0127091669618781	-0.477137025847066	0.107576545243147
Leptothorax	05	1154.3_4292.7	1154.3	4292.7	0.263776359185846	-0.33270378557437	-0.35562138765323	0.0440391406316672
Leptothorax	05	344.3_3825.1	344.3	3825.1	0.150139669490664	-0.0871264057814722	-0.479058294754596	0.163218392440417
Leptothorax	05	985.6_4351.2	985.6	4351.2	-0.0322786585395837	-0.036829211849146	-0.266755919971442	0.105716830948793
Leptothorax	05	2436.8_317.7	2436.8	317.7	-0.0247883838205099	-0.187390415460592	-0.044609576469167	-0.00238452955484109
Leptothorax	05	344.3_551.5	344.3	551.5	-0.060946326632127	0.0147660222751471	-0.405363319964613	0.112227561233464
Leptothorax	05	243.1_843.8	243.1	843.8	-0.0626850007072575	0.168358897980828	-0.296623207620587	-0.0488752884466822
Leptothorax	05	141.8_3006.7	141.8	3006.7	0.251825319484037	0.380994220374532	-0.390479665396204	-0.0299494536921614
Leptothorax	05	1120.6_4351.2	1120.6	4351.2	0.250756527414776	-0.197028598657708	-0.229847239832408	-0.0702793746944579
Leptothorax	05	1323.1_376.1	1323.1	376.1	-0.0306040992029923	-0.121774399612467	-0.548300852985827	0.143104845615552
Leptothorax	05	2403.1_610	2403.1	610	-0.272815918594989	-0.005394397299765	-0.0199046822234174	0.0264355995388792
Leptothorax	05	2538.1_376.1	2538.1	376.1	0.126972237611507	-0.329248327838339	-0.245639872233393	0.0674622489845034
Leptothorax	05	2841.8_1019.1	2841.8	1019.1	-0.20305318113379	-0.0324060778437283	-0.408660773842191	0.282414197375024
Leptothorax	05	2875.6_2246.8	2875.6	2246.8	0.331669673692179	-0.484524393024766	-0.4515405468331	0.128985527872358
Leptothorax	05	2875.6_2012.9	2875.6	2012.9	-0.0122995597930273	-0.424160246521572	-0.542077103762911	0.27894551221537
Leptothorax	05	2335.6_4234.3	2335.6	4234.3	0.0454517481373721	-0.417835841646481	-0.281673604232601	0.211659769447835
Leptothorax	05	2538.1_1077.6	2538.1	1077.6	-0.154227127782204	-0.150627491131426	-0.355781511631488	0.268835490379204
Leptothorax	05	1761.8_4292.7	1761.8	4292.7	0.230406751081439	-0.276925146313496	-0.5473254037995	0.140317385349862
Leptothorax	05	2099.3_4292.7	2099.3	4292.7	0.0840291863386909	0.012086073427993	-0.400962100942354	0.068357796029589
Leptothorax	05	2841.8_1486.8	2841.8	1486.8	-0.0515470691178614	-0.0358641462200024	-0.23942537386953	0.0579683179274896
Leptothorax	05	2740.6_1428.3	2740.6	1428.3	-0.075349498582038	-0.1624796662602	-0.26479910302768	0.221957776217514
Leptothorax	05	2133.1_4234.3	2133.1	4234.3	-0.0328215023407235	0.010244941091261	-0.481029026011727	0.269371408687895
Leptothorax	05	715.6_4234.3	715.6	4234.3	0.279030545108869	-0.238239435660498	-0.384939318233618	0.172801421842536
Leptothorax	05	2301.8_3591.2	2301.8	3591.2	0.0173691479178432	-0.0162198401010768	-0.184194711208804	-0.126009018188458
Leptothorax	05	2740.6_3883.5	2740.6	3883.5	-0.133538213664239	-0.275097631594969	-0.494912834546678	0.486804271467581
Leptothorax	05	1221.8_4292.7	1221.8	4292.7	0.183698872749006	-0.365688824606645	-0.398725705964733	0.0858506068224263
Leptothorax	05	479.3_317.7	479.3	317.7	-0.115479237019262	-0.129096234674964	-0.381601871126001	0.206687905085055
Leptothorax	05	1930.6_4234.3	1930.6	4234.3	0.269164988170601	-0.29234913163192	-0.436450297736991	0.206047385285673
Leptothorax	05	2268.1_4234.3	2268.1	4234.3	0.0330793442263161	-0.294222914160699	-0.365422264330846	0.298621534576755
Leptothorax	05	2436.8_4292.7	2436.8	4292.7	0.010718735591789	-0.495312103994941	-0.237837377243383	0.213473238547322
Leptothorax	05	1491.8_317.7	1491.8	317.7	-0.0304206968382229	-0.253812824406989	-0.375739955319552	0.179197737151523
Leptothorax	05	310.6_493.1	310.6	493.1	-0.0507467036869993	0.0855562225019796	-0.481362093779434	0.152347276642719
Leptothorax	05	1154.3_434.6	1154.3	434.6	0.0573755846589417	-0.100997321921521	-0.497649891195108	0.117784626260544
Leptothorax	05	2538.1_4117.4	2538.1	4117.4	-0.232517837657783	-0.438737279825263	-0.12683247691301	0.3504084460454
Leptothorax	05	2841.8_3474.3	2841.8	3474.3	0.0379508011514358	-0.472904428175349	-0.488497452156223	0.29783624036011
Leptothorax	05	749.3_4175.8	749.3	4175.8	0.418880874813393	-0.293542511472473	-0.438416167435319	0.0719059462812135
Leptothorax	05	2841.8_4292.7	2841.8	4292.7	0.076323260458523	-0.152646498025715	-0.277767203604578	0.151862497957439
Leptothorax	05	2268.1_843.8	2268.1	843.8	-0.0570056345150599	-0.0559616878643735	-0.527347522847273	0.21517590785785
Leptothorax	05	2673.1_4000.4	2673.1	4000.4	-0.375482742305324	-0.354492731475354	-0.344914166592464	0.528652287219122
Leptothorax	05	209.3_1253	209.3	1253	0.104738226067687	0.295390273684039	-0.197379363814661	-0.194224674142697
Leptothorax	05	1964.3_4292.7	1964.3	4292.7	0.215597492523186	-0.197153810590643	-0.396960106365935	0.13447865146775
Leptothorax	05	1525.6_493.1	1525.6	493.1	-0.034957610299487	0.0289378093309786	-0.530404392835731	0.125338634546007
Leptothorax	05	1998.1_493.1	1998.1	493.1	0.0866380323654083	-0.244366225155722	-0.174095493577899	0.110720926674187
Leptothorax	05	580.6_726.9	580.6	726.9	-0.140845460877996	0.181486503620532	-0.436719846792518	0.21162363099704
Leptothorax	05	2740.6_4234.3	2740.6	4234.3	0.0591625779751815	-0.334304019772344	-0.288110025089649	0.216454344585282
Leptothorax	05	614.3_4292.7	614.3	4292.7	0.100694596679967	-0.159606833626738	-0.348387074629621	0.185364149645774
Leptothorax	05	1255.6_4351.2	1255.6	4351.2	0.257394096014737	-0.260257194452144	-0.33337662078913	0.0103352573983197
Leptothorax	05	175.6_3299	175.6	3299	0.399590937486381	-0.309582822447397	-0.457709171887319	0.234015458511986
Leptothorax	05	310.6_4351.2	310.6	4351.2	-0.159725387021146	-0.126025707865194	-0.172187420092269	0.0114083158708594
Leptothorax	05	1491.8_4292.7	1491.8	4292.7	0.0477988684185015	-0.314848743886064	-0.370499161125371	0.308500834141642
Leptothorax	05	1525.6_4351.2	1525.6	4351.2	0.170637892052833	-0.311396188621918	-0.294879678976889	0.190853834378023
Leptothorax	05	445.6_4351.2	445.6	4351.2	0.12190246039108	0.00963628258496919	-0.315231905152738	-0.0825411824502929
Leptothorax	05	209.3_3474.3	209.3	3474.3	0.303036880199269	-0.058653673611073	-0.523253417801434	0.272304463215605
Leptothorax	05	209.3_4292.7	209.3	4292.7	-0.173338682809546	-0.170288728593888	-0.0421540419814524	0.12704269385015
Leptothorax	05	2774.3_4058.9	2774.3	4058.9	-0.16634706604137	-0.413207033592668	-0.348861159730844	0.345910566307574
Leptothorax	05	2538.1_259.2	2538.1	259.2	0.00905484433447751	-0.204114407905784	-0.126041988229463	0.0814334608779578
Leptothorax	05	2234.3_4292.7	2234.3	4292.7	0.076272718032403	-0.249246372437093	-0.341319716339624	0.166922374114761
Leptothorax	05	1120.6_4234.3	1120.6	4234.3	0.255532946270497	-0.272442781668003	-0.448699707189426	0.179909873783868
Leptothorax	05	2673.1_493.1	2673.1	493.1	-0.168300169680852	-0.493042432815834	0.00799438589098465	0.404640650453727
Leptothorax	05	1964.3_668.4	1964.3	668.4	-0.195396476404109	-0.136194162405923	-0.176726347858751	0.23088239875719
Leptothorax	05	243.1_1077.6	243.1	1077.6	0.196606064621395	0.20171284712628	-0.326596429255642	-0.108968709711404
Leptothorax	05	2841.8_3006.7	2841.8	3006.7	0.171261766327629	-0.282996883019778	-0.416614275383662	0.156993360031333
Leptothorax	05	378.1_610	378.1	610	-0.00134770164427932	-0.0543110083464422	-0.324996436601274	0.115362238324424
Leptothorax	05	2605.6_259.2	2605.6	259.2	-0.0556973944030012	-0.195782859830976	-0.121153228576357	0.184062389972583
Leptothorax	05	2673.1_1428.3	2673.1	1428.3	-0.071669811927823	-0.220521036013551	-0.215490558900233	0.207590575992683
Leptothorax	05	1356.8_317.7	1356.8	317.7	-0.124832328668706	-0.182753756259497	-0.426143686591445	0.131197232506656
Leptothorax	05	546.8_4292.7	546.8	4292.7	0.104962244811065	-0.138831258301692	-0.290618186018669	0.109655894764956
Leptothorax	05	513.1_4351.2	513.1	4351.2	0.149036373778738	-0.0346300773775755	-0.264328737287546	-0.00847127998939825
Leptothorax	05	580.6_259.2	580.6	259.2	-0.196630060127202	-0.109315113537702	-0.369555422186752	0.304403892988593
Leptothorax	05	1390.6_376.1	1390.6	376.1	-0.153118016797426	-0.163738488714814	-0.428766220476515	0.244958896046807
Leptothorax	05	411.8_317.7	411.8	317.7	-0.0886665209263182	-0.0510243804026416	-0.436944661969915	0.219706560713377
Leptothorax	05	1458.1_610	1458.1	610	0.0927758569783425	-0.10163577449634	-0.508825731284405	0.236347490390839
Leptothorax	05	243.1_493.1	243.1	493.1	-0.0476419368005959	-0.0111750278417945	-0.423916649150448	0.106972194187175
Leptothorax	05	141.8_1603.7	141.8	1603.7	-0.0375088584645826	0.00829382915291735	-0.368561428921891	0.322151460588884
Leptothorax	05	2841.8_902.2	2841.8	902.2	-0.283659225812169	-0.169440929951219	-0.33718673637405	0.28356307397891
Leptothorax	05	1559.3_4292.7	1559.3	4292.7	0.0679523078856919	-0.34838681708509	-0.388587864537464	0.313865745436768
Leptothorax	05	378.1_259.2	378.1	259.2	-0.109502098889727	-0.0434595761912157	-0.41740007142943	0.291866671688162
Leptothorax	05	1390.6_4351.2	1390.6	4351.2	0.195676869073279	-0.248443173092018	-0.370177459837058	0.182248576182763
Leptothorax	05	1019.3_434.6	1019.3	434.6	-0.155857647479429	0.0543158219661382	-0.410762882832738	0.291571785468191
Leptothorax	05	1694.3_4292.7	1694.3	4292.7	0.151181759045683	-0.283136136315172	-0.495805339866787	0.186353631541222
Leptothorax	05	2369.3_4292.7	2369.3	4292.7	0.0854077970713151	-0.469479312933368	-0.181741222886071	0.1099002481923
Leptothorax	05	2504.3_1019.1	2504.3	1019.1	-0.0567048149365335	-0.136984587609876	-0.27544954997039	0.0844478680408289
Leptothorax	05	2301.8_3474.3	2301.8	3474.3	-0.0331634501067027	0.032663608936044	-0.127468206157072	-0.395844850646507
Leptothorax	05	1188.1_259.2	1188.1	259.2	0.125988487311387	-0.279007842400277	-0.507105686630049	0.00236881671791369
Leptothorax	05	681.8_4175.8	681.8	4175.8	0.277747965352452	-0.260562964409148	-0.381967150495782	0.11585029976602
Leptothorax	05	2875.6_1779.1	2875.6	1779.1	0.525243466154217	-0.485566943520358	-0.417548263989538	-0.0822027171727351
Leptothorax	05	1829.3_4292.7	1829.3	4292.7	0.33339817878913	-0.359104297124251	-0.518003708655235	0.112979541356655
Leptothorax	05	2639.3_4292.7	2639.3	4292.7	-0.0259284166869983	-0.322618383209276	-0.291232787317344	0.272187563965676
Leptothorax	05	2673.1_376.1	2673.1	376.1	-0.0971272788409849	-0.232699687486228	-0.14144339758259	0.393893694243831
Leptothorax	05	1660.6_610	1660.6	610	0.140280768389649	-0.210200725595038	-0.475115755942611	0.227913899962965
Leptothorax	05	816.8_317.7	816.8	317.7	-0.0117902716172131	0.0780014737300768	-0.387827024346881	0.257209014380654
Leptothorax	05	2301.8_4292.7	2301.8	4292.7	-0.0312950096720448	-0.368501171781255	-0.248132388992994	0.179649783365256
Leptothorax	05	2538.1_1194.5	2538.1	1194.5	-0.292615812303824	-0.100353421703858	-0.419493970702132	0.446817499334989
Leptothorax	05	1086.8_4292.7	1086.8	4292.7	0.173066499782187	-0.152436642126201	-0.317695496231315	0.069267901783552
Leptothorax	05	1390.6_493.1	1390.6	493.1	-0.0924780023407043	0.109778432314053	-0.450141605795329	0.0855560401426624
Leptothorax	05	2841.8_3591.2	2841.8	3591.2	-0.0206257976736077	-0.332915253643916	-0.508411325869525	0.321653371280104
Leptothorax	05	1964.3_551.5	1964.3	551.5	-0.0627868472386679	-0.12927789756833	-0.108795995003392	0.0824953567222983
Leptothorax	05	884.3_4292.7	884.3	4292.7	0.123179473018784	-0.0727111259972029	-0.473228045430583	0.217666336376993
Leptothorax	05	1694.3_4175.8	1694.3	4175.8	-0.221859766162698	-0.396822243928441	-0.53834954885153	0.447253332186085
Leptothorax	05	1289.3_4292.7	1289.3	4292.7	0.150692606068605	-0.323790194970648	-0.443948130501738	0.215748820937356
Leptothorax	05	1424.3_551.5	1424.3	551.5	-0.0538955946890076	0.00545718171542785	-0.459223256029188	0.177994844728861
Leptothorax	05	2166.8_4292.7	2166.8	4292.7	0.0415651260045041	-0.03596097245277	-0.403560035236366	0.164781324629341
Leptothorax	05	2571.8_4292.7	2571.8	4292.7	-0.0528284066788017	-0.384905998651477	-0.312732418341189	0.321160184873076
Leptothorax	05	1998.1_726.9	1998.1	726.9	-0.121028465361119	-0.296830339432623	-0.386395010041377	0.358895355824807
Leptothorax	05	1019.3_4292.7	1019.3	4292.7	0.0895564490593526	-0.154107900463782	-0.335389903093373	0.141014685655769
Leptothorax	05	1458.1_259.2	1458.1	259.2	-0.139256971123295	-0.191549460305426	-0.352037728938342	0.152456714095284
Leptothorax	05	243.1_1194.5	243.1	1194.5	0.105579493836347	0.139434185498157	-0.243237531956685	-0.0908796333573851
Leptothorax	05	1761.8_317.7	1761.8	317.7	-0.227866945236437	0.0168558316159583	-0.0661776964912192	0.225394086388642
Leptothorax	05	1255.6_4234.3	1255.6	4234.3	0.0393001537378664	-0.39109381295395	-0.502196567998978	0.301032384474761
Leptothorax	05	2470.6_1077.6	2470.6	1077.6	-0.0876985426400003	-0.315930641382192	-0.299248350156184	0.235620384711547
Leptothorax	05	2031.8_4292.7	2031.8	4292.7	0.167603767927326	-0.0270526583597361	-0.39338113484381	0.0592926118457811
Leptothorax	05	1930.6_726.9	1930.6	726.9	-0.0825099019811859	-0.194707652609415	-0.347035866526642	0.297612052358628
Leptothorax	05	243.1_3415.9	243.1	3415.9	0.40559297276894	-0.185906854201218	-0.586550935560956	0.229564705033545
Leptothorax	05	2133.1_259.2	2133.1	259.2	-0.257728837412082	0.00294567244429868	-0.156442839584513	0.137504964537754
Leptothorax	05	1559.3_4175.8	1559.3	4175.8	-0.276369265476425	-0.333548485993107	-0.456192030619233	0.425374773881104
Leptothorax	05	310.6_376.1	310.6	376.1	-0.113758419641203	0.065257452657176	-0.41187545445222	0.222454436051378
Leptothorax	05	2841.8_3240.5	2841.8	3240.5	0.023719589586413	-0.30697856634514	-0.574264259957396	0.340742256428634
Leptothorax	05	2268.1_960.7	2268.1	960.7	-0.0309654988775009	-0.27354469720994	-0.462211293893929	0.232972569297703
Leptothorax	05	2200.6_4234.3	2200.6	4234.3	0.0887855227262477	-0.15068561073913	-0.428170787715824	0.227748239565917
Leptothorax	05	209.3_3708.2	209.3	3708.2	-0.0385793356282598	-0.0107462621555842	-0.444316799272858	0.158165564458747
Leptothorax	05	1593.1_4234.3	1593.1	4234.3	-0.145839086509488	-0.288269346653655	-0.453768737582047	0.377290911962269
Leptothorax	05	2538.1_4000.4	2538.1	4000.4	-0.331847584847877	-0.334986462396887	-0.241638308746669	0.522143615418609
Leptothorax	05	2774.3_1486.8	2774.3	1486.8	-0.0085213543765275	-0.0889707111602984	-0.1218144971165	-0.0529649268378034
Leptothorax	05	2841.8_3357.4	2841.8	3357.4	0.0794815175538095	-0.524078230531128	-0.560353380695856	0.36929515920045
Leptothorax	05	276.8_3942	276.8	3942	0.0126895677096095	0.0138868640461897	-0.460921107117441	0.208673059446749
Leptothorax	05	2065.6_4351.2	2065.6	4351.2	0.220935307289501	-0.00358754850306845	-0.400884048334287	0.0159687885663186
Leptothorax	05	2740.6_3649.7	2740.6	3649.7	-0.274844594769337	-0.213535441157453	-0.468361171826188	0.425544025827725
Leptothorax	05	175.6_259.2	175.6	259.2	0.106811775353981	-0.228333491618116	-0.226965940925992	0.233836861364268
Leptothorax	05	580.6_4117.4	580.6	4117.4	0.0600962617781791	-0.248716154307316	-0.322814819754265	0.260180629788459
Leptothorax	05	2369.3_4175.8	2369.3	4175.8	-0.161272539411387	-0.41984270726298	-0.17812476883908	0.329764436659051
Leptothorax	05	1458.1_4351.2	1458.1	4351.2	0.115376541109278	-0.302673690494682	-0.317784875934826	0.270264610889424
Leptothorax	05	411.8_200.8	411.8	200.8	-0.101674178415241	-0.096897502462354	-0.38201195150264	0.212227633273743
Leptothorax	05	614.3_4175.8	614.3	4175.8	0.106021205768448	-0.31715755251241	-0.300692226605653	0.258068760864841
Leptothorax	05	344.3_3942	344.3	3942	0.26200687317577	-0.049255251306168	-0.374328354447072	0.106185486312707
Leptothorax	05	108.1_2948.2	108.1	2948.2	0.316073280852266	0.311501211688346	-0.366664752049709	-0.0320993278840781
Leptothorax	05	1323.1_4351.2	1323.1	4351.2	0.257545121925865	-0.316884869641879	-0.351410932073463	0.119221194923403
Leptothorax	05	2706.8_3825.1	2706.8	3825.1	-0.203551929616733	-0.238176296348516	-0.59000973374158	0.586344440820881
Leptothorax	05	513.1_4117.4	513.1	4117.4	-0.0641820637522838	-0.11755701016005	-0.229736921480788	0.235528215097562
Leptothorax	05	276.8_1019.1	276.8	1019.1	0.171201867456879	0.205919543908161	-0.454346778495383	0.0362600744608578
Leptothorax	05	2706.8_4292.7	2706.8	4292.7	-0.0202023431685314	-0.231105608116653	-0.316599235880945	0.301774177614236
Leptothorax	05	749.3_317.7	749.3	317.7	-0.120933955454545	0.164649112520828	-0.413804340600917	0.248110799996127
Leptothorax	05	378.1_4234.3	378.1	4234.3	-0.235942068436746	0.0227594445877897	-0.186714855568716	0.103445753490628
Leptothorax	05	1188.1_493.1	1188.1	493.1	0.168206653956137	0.0275204250665305	-0.45977038784442	-0.0594249720440853
Leptothorax	05	209.3_1369.9	209.3	1369.9	0.207497761710348	0.415401694443921	-0.367449115105537	-0.0924211404435494
Leptothorax	05	445.6_4234.3	445.6	4234.3	-0.128127393380005	-0.0179129594891045	-0.250950445637539	0.106342586232824
Leptothorax	05	2268.1_4117.4	2268.1	4117.4	-0.0587269202937053	-0.366119750769723	-0.357969527433128	0.38612201417433
Leptothorax	05	2335.6_610	2335.6	610	-0.420811046457981	-0.0422299919977294	-0.148495108821394	0.197641447691784
Leptothorax	05	276.8_3591.2	276.8	3591.2	0.314417860749778	-0.0815280575997345	-0.502668845541561	0.162531245413437
Leptothorax	05	243.1_3532.8	243.1	3532.8	0.404445084403862	-0.0546398904305806	-0.517433373620804	0.215417881814639
Leptothorax	05	1896.8_4292.7	1896.8	4292.7	0.363662656199243	-0.333638389506966	-0.449586958846848	0.117481232417029
Leptothorax	05	951.8_4292.7	951.8	4292.7	0.0372444479503445	-0.10592394976017	-0.412300850965481	0.264068318772627
Leptothorax	05	2639.3_1369.9	2639.3	1369.9	-0.155298985246069	-0.226335282823324	-0.300422738183639	0.318452285142484
Leptothorax	05	1829.3_668.4	1829.3	668.4	-0.120762807538081	0.042402788929587	-0.24455796542462	0.156763351234633
Leptothorax	05	580.6_4234.3	580.6	4234.3	0.106734081372929	-0.254642368878536	-0.305244603228837	0.171921400354969
Leptothorax	05	2234.3_317.7	2234.3	317.7	-0.32298497125767	-0.101137126227686	0.0247989063545218	0.176954350989374
Leptothorax	05	1660.6_4234.3	1660.6	4234.3	-0.125392128194309	-0.410637308819073	-0.471176031337219	0.423009121966047
Leptothorax	05	580.6_4351.2	580.6	4351.2	0.145321292934984	-0.132534273289458	-0.307631063855083	0.0951509237395006
Leptothorax	05	1424.3_4175.8	1424.3	4175.8	-0.117474186766731	-0.158352841416944	-0.501982904781956	0.348373544515861
Leptothorax	05	2403.1_376.1	2403.1	376.1	-0.00615747606008726	-0.241904144435503	-0.0757658342290284	0.0289944212291644
Leptothorax	05	445.6_4000.4	445.6	4000.4	0.309698993125443	0.142577149865419	-0.258881239518343	-0.111650393019915
Leptothorax	05	816.8_4292.7	816.8	4292.7	0.272527918364645	-0.172662660729166	-0.522794785894533	0.262836726862022
Leptothorax	05	2504.3_4058.9	2504.3	4058.9	-0.33631588925449	-0.395513277979909	-0.117589046945418	0.43524384177959
Leptothorax	05	2808.1_843.8	2808.1	843.8	-0.318258929999714	-0.302344870183432	-0.235539376066621	0.389762219982414
Leptothorax	05	1424.3_434.6	1424.3	434.6	-0.167934704724982	0.0258538178004545	-0.448158744435439	0.237709061737205
Leptothorax	05	2436.8_4058.9	2436.8	4058.9	-0.226309557919871	-0.349667700302329	-0.123984045741574	0.319371960269126
Leptothorax	05	2335.6_960.7	2335.6	960.7	0.0606070259522562	-0.390227708965604	-0.427803550969621	0.158523711325951
Leptothorax	05	445.6_259.2	445.6	259.2	-0.187335682874918	-0.120866637336603	-0.392051622503574	0.263839753687164
Leptothorax	05	2065.6_726.9	2065.6	726.9	0.00954509969204473	-0.35417271438904	-0.473509615389989	0.372649063943008
Leptothorax	05	2403.1_493.1	2403.1	493.1	-0.187413436654796	-0.208253864904987	-0.0990117814072308	0.239980802585229
Leptothorax	05	1761.8_4175.8	1761.8	4175.8	-0.154123790988657	-0.384852824889836	-0.530381335274769	0.428350010976581
Leptothorax	05	681.8_4058.9	681.8	4058.9	0.377490077175929	-0.259264518180012	-0.453003484319585	0.0424034795124439
Leptothorax	05	2571.8_1136.1	2571.8	1136.1	-0.220731328775588	-0.0806979571761048	-0.456522734974382	0.400517310684574
Leptothorax	05	884.3_4409.6	884.3	4409.6	0.00762955957965636	-0.0716076513109167	-0.352511072343972	0.231944562340891
Leptothorax	05	2808.1_4234.3	2808.1	4234.3	0.122041018307901	-0.355240554340757	-0.358914980379671	0.230405168095138
Leptothorax	05	2166.8_785.3	2166.8	785.3	-0.0368902692807826	-0.087794093044786	-0.565838156793181	0.317255615380433
Leptothorax	05	2774.3_3474.3	2774.3	3474.3	-0.0961323413899668	-0.413633416931537	-0.502238184094973	0.421627019164982
Leptothorax	05	1289.3_4175.8	1289.3	4175.8	-0.0775547201781909	-0.320088396802269	-0.550441711356041	0.386100828935084
Leptothorax	05	1053.1_4234.3	1053.1	4234.3	0.222543667224413	-0.141307903988171	-0.468562986080645	0.218218849220776
Leptothorax	05	2065.6_4234.3	2065.6	4234.3	0.0167461062424948	0.0259037387273876	-0.449895322791773	0.24916706990753
Leptothorax	05	2099.3_434.6	2099.3	434.6	-0.232606773932771	-0.128690031365751	-0.104031476938951	0.237515975629263
Leptothorax	05	243.1_3766.6	243.1	3766.6	-0.0763635271327677	-0.0847789894244289	-0.502884956117764	0.21681012053343
Leptothorax	05	1053.1_4351.2	1053.1	4351.2	0.101342433150673	-0.131008510143459	-0.17709622401011	0.00879096644705491
Leptothorax	05	2808.1_3065.2	2808.1	3065.2	0.106037835114137	-0.31660182227749	-0.411499268733186	0.221712561478649
Leptothorax	05	1626.8_4175.8	1626.8	4175.8	-0.308041267385166	-0.404152421325693	-0.480121632956284	0.480533360817637
Leptothorax	05	1086.8_4175.8	1086.8	4175.8	0.293620122634535	-0.299842907556282	-0.497244446476751	0.302064270317332
Leptothorax	05	2808.1_4351.2	2808.1	4351.2	0.118518959976513	0.0106310350490368	-0.342225567102432	0.226262754374299
Leptothorax	05	2200.6_259.2	2200.6	259.2	-0.298423420762483	-0.0676593113059013	-0.0651622296261183	0.128100665533638
Leptothorax	05	1930.6_493.1	1930.6	493.1	0.014351645368987	-0.0452815676318995	-0.167775637875679	0.0740278934325906
Leptothorax	05	715.6_493.1	715.6	493.1	-0.121305902840027	0.219031273035019	-0.504407151656664	0.283217724712762
Leptothorax	05	2301.8_4058.9	2301.8	4058.9	-0.120531168167734	-0.356718427220623	-0.304929949606907	0.347012371529534
Leptothorax	05	1525.6_610	1525.6	610	0.0942045090940758	-0.103290266793829	-0.52337258016076	0.214071970186887
Leptothorax	05	2808.1_3649.7	2808.1	3649.7	-0.163607135138614	-0.241792288452569	-0.427220371147832	0.364714024610415
Leptothorax	05	209.3_3357.4	209.3	3357.4	0.363982519392269	-0.319806781334753	-0.541780996087532	0.244456894148523
Leptothorax	05	2301.8_785.3	2301.8	785.3	-0.283438662830713	0.01061645334583	-0.394954697289178	0.237180028911782
Leptothorax	05	344.3_4175.8	344.3	4175.8	-0.217140777910725	0.0939258501403731	-0.195039171875334	0.200283182768653
Leptothorax	05	1221.8_4175.8	1221.8	4175.8	-0.0257893383933496	-0.425431337160168	-0.538932917720077	0.378155729274682
Leptothorax	05	614.3_317.7	614.3	317.7	-0.205377355616216	0.016231201364703	-0.347141661538428	0.202780317180754
Leptothorax	05	546.8_785.3	546.8	785.3	-0.0155758988942315	0.0933270469688712	-0.513970334649378	0.150487728607923
Leptothorax	05	2571.8_4058.9	2571.8	4058.9	-0.358470497512547	-0.400687862468845	-0.12925244106765	0.438964176566976
Leptothorax	05	2740.6_3532.8	2740.6	3532.8	-0.22325188563636	-0.312999814255887	-0.455252228158708	0.447697450917026
Leptothorax	05	1863.1_726.9	1863.1	726.9	-0.0740744811984342	-0.128875535661774	-0.272280910158869	0.227835851531338
Leptothorax	05	2841.8_3123.6	2841.8	3123.6	0.170878305039559	-0.315451957686414	-0.471471522297253	0.209210180448902
Leptothorax	05	141.8_3123.6	141.8	3123.6	0.280220281654828	0.183598349845913	-0.430442502633773	0.0586332119652102
Leptothorax	05	2403.1_960.7	2403.1	960.7	0.154181319750903	-0.307166682328177	-0.362872762473598	0.0375561374786063
Leptothorax	05	276.8_434.6	276.8	434.6	-0.141363307132106	0.0648362228105983	-0.386254939509485	0.10713251750119
Leptothorax	05	2335.6_3532.8	2335.6	3532.8	-0.0376701255831804	0.0294979883038155	0.0505051913422363	-0.220088907199829
Leptothorax	05	1491.8_551.5	1491.8	551.5	-0.0614212415821868	0.0250593586278307	-0.537559816451568	0.262497156537951
Leptothorax	05	1728.1_610	1728.1	610	0.0649178139521438	-0.0133555489693429	-0.421633985449216	0.168215796309358
Leptothorax	05	2234.3_3474.3	2234.3	3474.3	-0.0704368779756478	0.0847442070463579	-0.0981406924650004	0.140984497392338
Leptothorax	05	1593.1_4117.4	1593.1	4117.4	-0.314415081565316	-0.397904044124539	-0.454163233526073	0.463410680381798
Leptothorax	05	2875.6_2714.4	2875.6	2714.4	0.267877547794178	-0.342111117349926	-0.355953967275804	0.243804199225588
Leptothorax	05	310.6_3766.6	310.6	3766.6	0.0103903295717226	-0.0615059160084215	-0.526827245452478	0.277837767303705
Leptothorax	05	2639.3_1136.1	2639.3	1136.1	-0.209229658798828	0.110371911018943	-0.530347275679331	0.360733305886391
Leptothorax	05	1660.6_493.1	1660.6	493.1	0.0463302593399137	0.0385631694185222	-0.400199036746847	0.0197711073067516
Leptothorax	05	1458.1_4117.4	1458.1	4117.4	-0.126892435978679	-0.16583082444986	-0.466949367124051	0.332812340453345
Leptothorax	05	1154.3_4175.8	1154.3	4175.8	0.192538355583935	-0.419453674541169	-0.541071514313389	0.312393657456915
Leptothorax	05	648.1_4351.2	648.1	4351.2	0.115477351890931	-0.204438307521632	-0.358194433900097	0.291356843357539
Leptothorax	05	2301.8_434.6	2301.8	434.6	-0.237806916774509	-0.129411742226962	0.00680552240175806	0.247336823713162
Leptothorax	05	479.3_4175.8	479.3	4175.8	-0.119817340990969	-0.0328281760351981	-0.205370912166513	0.156009734890355
Leptothorax	05	1896.8_4175.8	1896.8	4175.8	0.144258894105859	-0.301935306287112	-0.421873600072865	0.296387032614439
Leptothorax	05	2706.8_1486.8	2706.8	1486.8	0.0390848007098225	-0.187860673790735	-0.154777515877187	0.035824683254286
Leptothorax	05	2301.8_1019.1	2301.8	1019.1	0.049388760690766	-0.473962891598554	-0.372198018095104	0.180306410252033
Leptothorax	05	783.1_376.1	783.1	376.1	-0.0350427601210948	0.181106027813103	-0.485257116390915	0.282137897582785
Leptothorax	05	1930.6_843.8	1930.6	843.8	0.022470673240842	-0.303307982113492	-0.449728838670031	0.362031139088333
Leptothorax	05	2706.8_3591.2	2706.8	3591.2	-0.331861304713679	-0.275136301461867	-0.377788646781664	0.481989956542257
Leptothorax	05	1593.1_610	1593.1	610	0.0798007719643672	-0.175759181120069	-0.533560743692546	0.231367230992513
Leptothorax	05	2369.3_434.6	2369.3	434.6	-0.129849001600123	-0.17992432009499	-0.0582306846479352	0.216243487578598
Leptothorax	05	648.1_4117.4	648.1	4117.4	0.262700434523649	-0.341022074512047	-0.414680913523264	0.189537884196182
Leptothorax	05	2808.1_3299	2808.1	3299	-0.0344143711224322	-0.348972837947178	-0.529459027468849	0.386547208674649
Leptothorax	05	141.8_1720.7	141.8	1720.7	-0.0162754179753688	-0.0348123880451283	-0.400714771775876	0.140654540948064
Leptothorax	05	2639.3_902.2	2639.3	902.2	-0.352455353186421	-0.139603205714188	-0.0261441620188116	0.118576453601891
Leptothorax	05	2841.8_1603.7	2841.8	1603.7	0.116662986508081	-0.0533234280092382	-0.263968011275378	-0.053228848770985
Leptothorax	05	546.8_551.5	546.8	551.5	0.0913104910613686	-0.0477310209746864	-0.3345772096371	0.134730449225751
Leptothorax	05	2740.6_3415.9	2740.6	3415.9	-0.108659820889269	-0.436111821883965	-0.489428377094518	0.456236306204442
Leptothorax	05	2099.3_3123.6	2099.3	3123.6	-0.0736819590919864	0.180865280731824	0.139219018874452	0.0571250449299209
Leptothorax	05	209.3_1019.1	209.3	1019.1	0.18080878366231	0.261246231135725	-0.318041914969862	-0.106087928046796
Leptothorax	05	378.1_960.7	378.1	960.7	0.138466850881572	0.289251064745257	-0.549009154018073	-0.0398156794281707
Leptothorax	05	1559.3_551.5	1559.3	551.5	0.0304878456355331	-0.037077386802252	-0.53792811391275	0.147219970430296
Leptothorax	05	2706.8_3240.5	2706.8	3240.5	-0.125891570949927	-0.327904999361079	-0.473596258743152	0.415121534704314
Leptothorax	05	310.6_259.2	310.6	259.2	-0.0654241805690974	-0.0451847660739378	-0.360206466877837	0.246131778812641
Leptothorax	05	783.1_259.2	783.1	259.2	-0.0601970643664743	0.0985529745733595	-0.363393468938423	0.217594169213994
Leptothorax	05	2808.1_3415.9	2808.1	3415.9	-0.077291410403911	-0.533045854157622	-0.532908804065447	0.402151792553753
Leptothorax	05	209.3_4175.8	209.3	4175.8	-0.0580112819983348	-0.0980981393598904	-0.0895075476687586	0.183570253291003
Leptothorax	05	2504.3_317.7	2504.3	317.7	0.0990815982249605	-0.227165227892741	-0.166387118215062	0.0240725149649077
Leptothorax	05	2841.8_2422.1	2841.8	2422.1	0.36485882533374	-0.465967675450373	-0.287359417882208	0.038758484058855
Leptothorax	05	2504.3_434.6	2504.3	434.6	0.028820617774712	-0.293788745081951	-0.28957659381508	0.133304522231941
Leptothorax	05	614.3_668.4	614.3	668.4	-0.140965465276649	0.167925834887926	-0.494950642199768	0.26179289385247
Leptothorax	05	2099.3_785.3	2099.3	785.3	0.00576616803005187	-0.0869129109116588	-0.575522872512813	0.234630460885611
Leptothorax	05	276.8_3825.1	276.8	3825.1	-0.0575182292840959	-0.0461617545920132	-0.528600788373931	0.270463283860848
Leptothorax	05	2639.3_3825.1	2639.3	3825.1	-0.288489346475553	-0.289919296265991	-0.518627287127273	0.611986650989625
Leptothorax	05	648.1_493.1	648.1	493.1	-0.0496269706977446	0.10119427271654	-0.442077129155897	0.230872731480729
Leptothorax	05	2774.3_4175.8	2774.3	4175.8	-0.0234581032568331	-0.413985262849659	-0.331453549346453	0.247374667809688
Leptothorax	05	411.8_668.4	411.8	668.4	0.0700253618347679	-0.0452063960115803	-0.380551130540828	0.118868427198185
Leptothorax	05	715.6_376.1	715.6	376.1	-0.220481510842221	0.330838050978299	-0.470635402132439	0.229607746892979
Leptothorax	05	276.8_785.3	276.8	785.3	-0.107958039036289	0.0806178615846012	-0.373740091536448	0.0752864737239857
Leptothorax	05	276.8_3357.4	276.8	3357.4	0.340255398429498	-0.274897901945473	-0.577941268662702	0.145680892114105
Leptothorax	05	175.6_3649.7	175.6	3649.7	0.159163051283006	0.0638815896923421	-0.320744954821299	0.0711024897773857
Leptothorax	05	1660.6_4117.4	1660.6	4117.4	-0.340461766576374	-0.389774093387838	-0.533494389490284	0.511677206410625
Leptothorax	05	850.6_376.1	850.6	376.1	0.012234987081996	0.0741290736237772	-0.47980068422832	0.277835689030394
Leptothorax	05	1289.3_551.5	1289.3	551.5	0.151068208054647	-0.0267982900108961	-0.411588739501997	-0.0618416708561395
Leptothorax	05	2133.1_726.9	2133.1	726.9	-0.0424166318762073	-0.185097312313119	-0.519590830212467	0.312292664099634
Leptothorax	05	175.6_4351.2	175.6	4351.2	-0.147614521537754	-0.170969720462552	-0.0349139861350696	0.0438941283920568
Leptothorax	05	2470.6_4000.4	2470.6	4000.4	-0.340909663454927	-0.339549053095461	-0.143020215236787	0.402524191652142
Leptothorax	05	546.8_317.7	546.8	317.7	-0.135974788994398	-0.115063006318798	-0.389917472557759	0.233550751524462
Leptothorax	05	884.3_434.6	884.3	434.6	-0.0218745992041073	0.188809702070968	-0.477617503231133	0.236427539317272
Leptothorax	05	2706.8_1369.9	2706.8	1369.9	-0.146566524254229	-0.20573098183347	-0.345122614113056	0.319935389933778
Leptothorax	05	648.1_610	648.1	610	-0.134200098110674	0.163546532638156	-0.482648531338101	0.226770869625948
Leptothorax	05	2571.8_317.7	2571.8	317.7	0.0257367421388937	-0.24165574047944	-0.178123544136084	0.126669415533362
Leptothorax	05	2639.3_317.7	2639.3	317.7	-0.064652674544643	-0.206390934415024	-0.155474059259648	0.327371655849167
Leptothorax	05	276.8_1253	276.8	1253	0.137486910783096	0.224561125482159	-0.368027330796839	-0.0867124872081574
Leptothorax	05	243.1_376.1	243.1	376.1	-0.20099759800658	-0.175154910194476	-0.295469055813418	0.32189709521116
Leptothorax	05	2774.3_4292.7	2774.3	4292.7	0.0545838776507584	-0.202421715290879	-0.350262095303471	0.271652583587796
Leptothorax	05	2470.6_493.1	2470.6	493.1	-0.132831988070891	-0.198518849583249	-0.146218448209133	0.184337188559308
Leptothorax	05	2268.1_376.1	2268.1	376.1	-0.325916812625258	-0.0771502161402817	0.0893224966090686	0.146036774840714
Leptothorax	05	951.8_317.7	951.8	317.7	0.0820591945172704	-0.220237103813353	-0.312973978057052	0.321908272999153
Leptothorax	05	850.6_4117.4	850.6	4117.4	0.408741700144085	-0.274071362447265	-0.560401294205855	0.184502220923313
Leptothorax	05	681.8_317.7	681.8	317.7	-0.144834709018772	0.238026920308856	-0.402927712320973	0.186145123181586
Leptothorax	05	175.6_3182.1	175.6	3182.1	0.361644357818186	-0.00779564134527834	-0.424102066785219	0.148369054892543
Leptothorax	05	648.1_376.1	648.1	376.1	-0.157752732021066	0.127017035897454	-0.429628344080409	0.212658927028439
Leptothorax	05	1323.1_493.1	1323.1	493.1	0.00583818149693546	0.0230926026836424	-0.456914815407913	0.084120338628083
Leptothorax	05	2166.8_3123.6	2166.8	3123.6	-0.0692288690254934	0.0739456443263003	0.0470171509112736	0.462819262370987
Leptothorax	05	2774.3_3591.2	2774.3	3591.2	-0.201429790503936	-0.260621669696163	-0.437090087464921	0.366072880933655
Leptothorax	05	2099.3_668.4	2099.3	668.4	-0.0769487647078832	-0.352334219146224	-0.394070664146867	0.41755605046462
Leptothorax	05	2774.3_3708.2	2774.3	3708.2	-0.162618729352515	-0.144595099090408	-0.468360363292249	0.406664689691579
Leptothorax	05	985.6_259.2	985.6	259.2	0.1647653764934	-0.273273897074998	-0.355827103712812	0.242633966892735
Leptothorax	05	783.1_4234.3	783.1	4234.3	0.32046573078095	-0.16214878219051	-0.509113160032382	0.159636924120286
Leptothorax	05	1896.8_785.3	1896.8	785.3	-0.0657655395740102	-0.207080743948171	-0.394396258985178	0.35746305638735
Leptothorax	05	918.1_4234.3	918.1	4234.3	0.212082584612025	-0.148239979290404	-0.528552146905858	0.269410588274556
Leptothorax	05	2166.8_4058.9	2166.8	4058.9	-0.230446262376708	-0.283794490097039	-0.465929819915062	0.537905311879082
Leptothorax	05	2335.6_4117.4	2335.6	4117.4	-0.127032748687288	-0.373000997131149	-0.222745218506084	0.280271077770214
Leptothorax	05	243.1_4351.2	243.1	4351.2	-0.12663943849198	-0.245573720746209	-0.0371317875561607	0.062686890394367
Leptothorax	05	2335.6_1077.6	2335.6	1077.6	-0.13708595085298	-0.507744133903082	-0.242193216430221	0.329745678143833
Leptothorax	05	2369.3_902.2	2369.3	902.2	-0.0283166383759566	-0.229415250696131	-0.345413082711882	0.064933192864955
Leptothorax	05	1188.1_4234.3	1188.1	4234.3	0.120956613297788	-0.406722660852966	-0.481655720539917	0.194313294675946
Leptothorax	05	1626.8_668.4	1626.8	668.4	0.104487139882379	-0.376992398404467	-0.44029332356894	0.374008105045945
Leptothorax	05	648.1_4234.3	648.1	4234.3	0.138949860095554	-0.226755677137296	-0.321127239240701	0.146525433283999
Leptothorax	05	1694.3_434.6	1694.3	434.6	0.0622516864487124	0.0500496460271387	-0.280536340841561	0.0227999359743309
Leptothorax	05	2369.3_4058.9	2369.3	4058.9	-0.150799915377336	-0.431200328272511	-0.175685989511274	0.324558551051397
Leptothorax	05	1863.1_843.8	1863.1	843.8	-0.0232571602827108	-0.380645248545211	-0.408388728708441	0.453763597432294
Leptothorax	05	985.6_4234.3	985.6	4234.3	0.150789998855445	-0.15019877296602	-0.482341755240198	0.38001324217205
Leptothorax	05	850.6_493.1	850.6	493.1	-0.102402224471687	0.255253241407863	-0.566789133838779	0.295792635270141
Leptothorax	05	344.3_317.7	344.3	317.7	-0.138207262866773	0.0428157490270277	-0.415633216747412	0.227765802516914
Leptothorax	05	1694.3_668.4	1694.3	668.4	0.0830850520599039	-0.221884326277597	-0.418127536469915	0.319913476936036
Leptothorax	05	310.6_960.7	310.6	960.7	0.220981798862464	0.318921318976729	-0.519175814678465	-0.0126160196684773
Leptothorax	05	411.8_4058.9	411.8	4058.9	0.147384494675008	-0.0168893987156794	-0.234748471739195	0.133004272299163
Leptothorax	05	344.3_1136.1	344.3	1136.1	0.169557949801375	0.139440320528503	-0.476024544883429	0.0212491328719576
Leptothorax	05	2841.8_2188.3	2841.8	2188.3	0.193015454821815	-0.438969793482554	-0.489298063057788	0.127665309867315
Leptothorax	05	378.1_4117.4	378.1	4117.4	-0.0651919113603376	0.0677060031042385	-0.255602473325458	0.216835994630718
Leptothorax	05	918.1_4351.2	918.1	4351.2	0.0241204255006242	-0.0817261655315021	-0.368248232243037	0.228161841228792
Leptothorax	05	2268.1_3415.9	2268.1	3415.9	-0.0799307151767515	0.0736066582682102	-0.0631764661886861	0.459395957487178
Leptothorax	05	1795.6_726.9	1795.6	726.9	-0.0277453465168297	-0.109555155522039	-0.289540682632703	0.289166705487183
Leptothorax	05	2706.8_1136.1	2706.8	1136.1	-0.289921715219383	0.0304494815512863	-0.531797037799431	0.414381722542589
Leptothorax	05	1356.8_551.5	1356.8	551.5	8.98213073941657e-05	0.00292572980532916	-0.435250747772035	0.109396217675789
Leptothorax	05	1289.3_317.7	1289.3	317.7	-0.0162976839409231	-0.193986237655274	-0.499605281394052	0.0676993971807699
Leptothorax	05	580.6_493.1	580.6	493.1	0.0309079739998876	0.0630027813873733	-0.263185931743917	0.0776418689676665
Leptothorax	05	2706.8_902.2	2706.8	902.2	-0.358381778499965	-0.137314704463921	-0.114950841522736	0.249566127174133
Leptothorax	05	2808.1_4117.4	2808.1	4117.4	0.0650784825493347	-0.390145355861884	-0.360373474109288	0.194260073687073
Leptothorax	05	1998.1_843.8	1998.1	843.8	0.0218928308755824	-0.229886918940791	-0.463683533993994	0.305900027513087
Leptothorax	05	209.3_3240.5	209.3	3240.5	0.345993602172816	-0.144347751707661	-0.466082557984951	0.0976821094822561
Leptothorax	05	2740.6_3299	2740.6	3299	-0.118113032908025	-0.391940644378028	-0.533701584376882	0.466343834047277
Leptothorax	05	2740.6_3182.1	2740.6	3182.1	-0.106134994829563	-0.30067183830182	-0.465055004537426	0.359586836318703
Leptothorax	05	1829.3_4175.8	1829.3	4175.8	0.0947437541451397	-0.390473001252284	-0.476911624999938	0.326336951647883
Leptothorax	05	1053.1_493.1	1053.1	493.1	-0.174395721131451	0.223207056817824	-0.433849646045935	0.117182219942317
Leptothorax	05	1795.6_610	1795.6	610	-0.0306270192527777	0.133378997489427	-0.302729831342446	0.0515643062914839
Leptothorax	05	2774.3_3357.4	2774.3	3357.4	-0.00938088017438453	-0.522641495805683	-0.518062767105964	0.397288104682658
Leptothorax	05	2166.8_902.2	2166.8	902.2	-0.00805380286937406	-0.0549577213684139	-0.516742880801873	0.189100221797921
Leptothorax	05	2808.1_3532.8	2808.1	3532.8	-0.0557616777353992	-0.349990745859717	-0.494505220182558	0.314779967884716
Leptothorax	05	1626.8_4292.7	1626.8	4292.7	0.0749377480089768	-0.285938426576874	-0.446044342671493	0.309257598315683
Leptothorax	05	1221.8_317.7	1221.8	317.7	0.0554147014039187	-0.271186073255788	-0.53217239800287	0.0488829888160699
Leptothorax	05	243.1_4000.4	243.1	4000.4	-0.0988837787222107	0.0223492381812558	-0.374337298184039	0.288826370189221
Leptothorax	05	209.3_317.7	209.3	317.7	-0.106387527502794	-0.202256543099569	-0.25362480416284	0.314815113428396
Leptothorax	05	2369.3_551.5	2369.3	551.5	-0.288202084863204	-0.092864780600398	-0.044326488068064	0.142127353940363
Leptothorax	05	479.3_4058.9	479.3	4058.9	0.0831320644507483	0.00136849244370519	-0.299087047832268	0.149604826922027
Leptothorax	05	2234.3_434.6	2234.3	434.6	-0.24137484038323	-0.124504492276271	-0.0553106308565897	0.231723541341204
Leptothorax	05	2065.6_4117.4	2065.6	4117.4	-0.135849629479533	0.0383895217725794	-0.452294848187379	0.322474126088015
Leptothorax	05	1964.3_434.6	1964.3	434.6	-0.0348251970434775	-0.0677651224441342	-0.0794350118713209	0.124084919602476
Leptothorax	05	513.1_4234.3	513.1	4234.3	-0.0644071612224943	-0.0867218632290619	-0.305910652096691	0.140215205421533
Leptothorax	05	918.1_4117.4	918.1	4117.4	0.37381504884689	-0.29536213694809	-0.565338744426191	0.362887377388582
Leptothorax	05	884.3_4175.8	884.3	4175.8	0.311693620569344	-0.272791875384534	-0.534849769962993	0.26991190267093
Leptothorax	05	783.1_4117.4	783.1	4117.4	0.473530570968496	-0.291176319265382	-0.527098535978424	0.0303035593811051
Leptothorax	05	2673.1_1545.3	2673.1	1545.3	0.119609285767944	-0.325433815133044	-0.0383509585268934	-0.00597826627254363
Leptothorax	05	2605.6_1428.3	2605.6	1428.3	-0.148076404261094	-0.263713054197871	-0.173926747745573	0.317591514894107
Leptothorax	05	276.8_4292.7	276.8	4292.7	-0.205241425444704	-0.124631751284757	-0.0671784917672924	0.0316405332463567
Leptothorax	05	411.8_785.3	411.8	785.3	0.0392216910600538	0.108699864939105	-0.452891757959615	0.0329021994866064
Leptothorax	05	2301.8_551.5	2301.8	551.5	-0.286927686470786	-0.18668412416801	-0.124187646054506	0.290123945751497
Leptothorax	05	614.3_785.3	614.3	785.3	-0.0859351854587793	0.202915878904615	-0.500562305596502	0.143813753909146
Leptothorax	05	310.6_3532.8	310.6	3532.8	0.38023860508627	-0.15159721699641	-0.57578657036549	0.139246404210093
Leptothorax	05	2166.8_551.5	2166.8	551.5	-0.201593008420184	-0.223748284226553	-0.220552642068336	0.350493766480538
Leptothorax	05	715.6_4117.4	715.6	4117.4	0.332128433034341	-0.268604105148371	-0.433328395276375	0.0488397193459222
Leptothorax	05	2200.6_960.7	2200.6	960.7	-0.0896875625741884	-0.184558642319625	-0.473195943724119	0.302405415628738
Leptothorax	05	2774.3_1603.7	2774.3	1603.7	0.241924455256654	-0.266096258497061	-0.234824322562294	-0.0684320196989802
Leptothorax	05	2639.3_1486.8	2639.3	1486.8	0.0187121251592568	-0.279615835725727	-0.10087299853575	0.0974875171326643
Leptothorax	05	2166.8_3006.7	2166.8	3006.7	-0.0760091784881683	-0.00865646970776622	-0.103731663456572	0.2830454718465
Leptothorax	05	2673.1_3532.8	2673.1	3532.8	-0.307731118429517	-0.337706650035387	-0.363155045861698	0.505815305189933
Leptothorax	05	2335.6_3415.9	2335.6	3415.9	-0.141557437576527	0.165860186324826	0.232745615105229	0.148755658766751
Leptothorax	05	1728.1_4234.3	1728.1	4234.3	0.00162189785040337	-0.387543474682706	-0.563857751800112	0.336360605138025
Leptothorax	05	1795.6_4234.3	1795.6	4234.3	0.151646475715904	-0.454029196638304	-0.514811618070444	0.265303702939353
Leptothorax	05	2436.8_551.5	2436.8	551.5	-0.106305140660328	-0.152896623255878	-0.0733477463937652	0.0408198735858975
Leptothorax	05	2099.3_902.2	2099.3	902.2	-0.0787221838375931	-0.016893274052353	-0.451374917220379	0.182621274685531
Leptothorax	05	1964.3_785.3	1964.3	785.3	0.0188245352404693	-0.274290860736244	-0.435641721224132	0.34107635710133
Leptothorax	05	2706.8_4175.8	2706.8	4175.8	-0.137454687505515	-0.407244494035631	-0.228081729418986	0.272888416444825
Leptothorax	05	378.1_726.9	378.1	726.9	0.0677632371394845	-0.0225797644176231	-0.468047008158598	0.0926550149507794
Leptothorax	05	580.6_376.1	580.6	376.1	-0.177325737401649	0.00859700998367369	-0.390679797622846	0.224893058747757
Leptothorax	05	2639.3_3942	2639.3	3942	-0.351802843246401	-0.379464804696503	-0.42671236930784	0.600151163760352
Leptothorax	05	108.1_1896	108.1	1896	0.203020370740392	0.0217105178880304	-0.208888404391759	-0.103737857666524
Leptothorax	05	2808.1_2129.8	2808.1	2129.8	0.106231042138996	-0.456797068571666	-0.434927143544713	0.170247584091618
Leptothorax	05	985.6_376.1	985.6	376.1	-0.0323402092760059	-0.163864774456034	-0.428577351854425	0.422937944549675
Leptothorax	05	276.8_3474.3	276.8	3474.3	0.379719962626542	-0.116404957325502	-0.637984866422333	0.223708311748446
Leptothorax	05	175.6_1428.3	175.6	1428.3	0.214304679425075	0.336554759829484	-0.433316639938007	0.0173032524356881
Leptothorax	05	2706.8_317.7	2706.8	317.7	-0.142431782754879	-0.148198338659254	-0.205370501350487	0.40083951501785
Leptothorax	05	2099.3_4058.9	2099.3	4058.9	-0.239051475885311	-0.191973431016189	-0.435050713973388	0.432253302283678
Leptothorax	05	2673.1_3649.7	2673.1	3649.7	-0.405966116522498	-0.28517886091886	-0.373456967689155	0.538255025266062
Leptothorax	05	2099.3_4175.8	2099.3	4175.8	-0.0604889933715654	-0.0252777756448096	-0.471255926365783	0.287936756616589
Leptothorax	05	1390.6_4117.4	1390.6	4117.4	-0.12930761101537	-0.179355074428371	-0.565223270613931	0.347265610977114
Leptothorax	05	1188.1_4117.4	1188.1	4117.4	0.0971811843055317	-0.415289946151401	-0.531342922693025	0.410118079961288
Leptothorax	05	344.3_3591.2	344.3	3591.2	0.427676350702251	-0.170922862399102	-0.551821495954373	0.055887111987723
Leptothorax	05	2706.8_1603.7	2706.8	1603.7	0.163708441947744	-0.316014325244545	-0.0930603400216629	-0.0388084169289849
Leptothorax	05	1761.8_785.3	1761.8	785.3	-0.0243013673935448	-0.338864997904081	-0.348620477399193	0.438510419261686
Leptothorax	05	513.1_843.8	513.1	843.8	0.0668724990617009	0.160928977732279	-0.482885371528039	-0.0144043237882538
Leptothorax	05	2673.1_3883.5	2673.1	3883.5	-0.330485323348027	-0.333675864167056	-0.554905356747613	0.628932017481785
Leptothorax	05	2538.1_3883.5	2538.1	3883.5	-0.431809451322137	-0.286934045966974	-0.330803532701694	0.566374185939635
Leptothorax	05	1323.1_4117.4	1323.1	4117.4	-0.0907558622518219	-0.268386329568662	-0.561156315484841	0.42878795106929
Leptothorax	05	1255.6_4117.4	1255.6	4117.4	-0.0618204255241567	-0.391466364332998	-0.55706651301763	0.358927049816964
Leptothorax	05	2031.8_785.3	2031.8	785.3	-0.0943018609802965	-0.160921332262271	-0.510070974338411	0.325654975282123
Leptothorax	05	2808.1_1545.3	2808.1	1545.3	0.142847496113864	-0.115365610643567	-0.130483904997442	-0.153048482732268
Leptothorax	05	749.3_4292.7	749.3	4292.7	0.216688199306388	-0.208852117590223	-0.434690479547476	0.241830516220829
Leptothorax	05	2571.8_1253	2571.8	1253	-0.211413190578244	-0.150138192364002	-0.377747394894471	0.429679985676278
Leptothorax	05	1289.3_434.6	1289.3	434.6	0.0474823109989129	-0.114466912483464	-0.512074366760059	0.0584933375601133
Leptothorax	05	1795.6_4117.4	1795.6	4117.4	-0.0446211647419227	-0.365802945998518	-0.514731146598616	0.414535329933867
Leptothorax	05	243.1_3299	243.1	3299	0.418134136117745	-0.28319550564221	-0.492336308180059	0.131385728824245
Leptothorax	05	2470.6_1194.5	2470.6	1194.5	-0.322340340043281	-0.337847790281486	-0.245841221444901	0.437587910166073
Leptothorax	05	209.3_785.3	209.3	785.3	-0.151002901894635	0.0631320740503784	-0.27931765115144	0.0326150730770427
Leptothorax	05	783.1_4000.4	783.1	4000.4	0.492194935315578	-0.397518447189985	-0.523248100200419	-0.0141547671978702
Leptothorax	05	2133.1_3065.2	2133.1	3065.2	-0.0659954424475567	0.125869159671913	-0.187896658318486	0.113364974109092
Leptothorax	05	2470.6_960.7	2470.6	960.7	0.0240360301288436	-0.245085040963036	-0.206688010230891	-0.0129664702638794
Leptothorax	05	1728.1_726.9	1728.1	726.9	0.031075527092803	-0.290050660568045	-0.352160626722433	0.352774424021921
Leptothorax	05	445.6_610	445.6	610	0.0469106500195413	-0.12411957848295	-0.34028813330179	0.205323006419004
Leptothorax	05	1795.6_843.8	1795.6	843.8	0.00466737236526484	-0.394870801601511	-0.439562595654062	0.453811970573231
Leptothorax	05	2369.3_1019.1	2369.3	1019.1	0.119698696484291	-0.514719130413705	-0.365358505898849	0.1623908995259
Leptothorax	05	2504.3_1136.1	2504.3	1136.1	-0.203593960078388	-0.178870956930131	-0.366088661355908	0.397115242187897
Leptothorax	05	1221.8_551.5	1221.8	551.5	0.221188376756294	0.0361140595325742	-0.419783189483504	-0.0950618170975242
Leptothorax	05	985.6_4117.4	985.6	4117.4	0.302297069064856	-0.249530762527152	-0.520962327956714	0.400680685096826
Leptothorax	05	2538.1_726.9	2538.1	726.9	-0.187661884861557	-0.269565845627965	0.183094158959394	0.0818034400558787
Leptothorax	05	175.6_1545.3	175.6	1545.3	0.031671691562426	0.0467549891401227	-0.411841339771206	0.282773148798503
Leptothorax	05	681.8_4292.7	681.8	4292.7	0.171269727889224	-0.246952104835783	-0.349029071891448	0.227797456062467
Leptothorax	05	850.6_610	850.6	610	-0.04137971604178	0.107512755745367	-0.487128836749738	0.268573077602555
Leptothorax	05	648.1_259.2	648.1	259.2	-0.102617454567973	0.13417775375387	-0.40105333166369	0.182316143118341
Leptothorax	05	2065.6_843.8	2065.6	843.8	0.0165981571770438	-0.0831628949710641	-0.514779559244689	0.213112720152509
Leptothorax	05	2133.1_843.8	2133.1	843.8	0.0403041672994886	0.00674603594658413	-0.530274729559016	0.159173896704237
Leptothorax	05	1120.6_4117.4	1120.6	4117.4	0.325611274287789	-0.422357322343187	-0.532430531238741	0.302295268818123
Leptothorax	05	2841.8_2772.8	2841.8	2772.8	0.291668524791915	-0.381285315271464	-0.379454089723041	0.297280156650691
Leptothorax	05	344.3_3474.3	344.3	3474.3	0.44568513914129	-0.114383521946587	-0.604853247875268	-0.026753389257701
Leptothorax	05	1053.1_4117.4	1053.1	4117.4	0.391800263104103	-0.338124458905577	-0.493029447670899	0.372833570002803
Leptothorax	05	850.6_259.2	850.6	259.2	0.0447643992237668	-0.122796088823371	-0.38048786517817	0.292253105436823
Leptothorax	05	2673.1_610	2673.1	610	-0.23766613195297	-0.457612470511511	0.252725973599964	0.339670006387274
Leptothorax	05	378.1_3883.5	378.1	3883.5	0.389446722480197	-0.0618550121262086	-0.429499846011354	0.0299636438243353
Leptothorax	05	1390.6_4234.3	1390.6	4234.3	-0.0519772449679232	-0.211988489121501	-0.477927008287053	0.402086947771817
Leptothorax	05	310.6_1077.6	310.6	1077.6	0.266871845281789	0.219083593721088	-0.524724000905656	-0.0196642728200433
Leptothorax	05	2673.1_3299	2673.1	3299	-0.151290607412352	-0.396928987660276	-0.472334553991877	0.458150230927434
Leptothorax	05	276.8_317.7	276.8	317.7	-0.103693513413202	-0.0594753317038105	-0.315939807974698	0.232113481715428
Leptothorax	05	310.6_3883.5	310.6	3883.5	0.153508941225758	-0.000369832962271253	-0.42983017806482	0.11464450614494
Leptothorax	05	783.1_4351.2	783.1	4351.2	0.20501857180715	-0.158140824019232	-0.488264007358481	0.359706801231184
Leptothorax	05	2200.6_4117.4	2200.6	4117.4	-0.142111644667989	-0.208093603310763	-0.506878343293007	0.512995596894561
Leptothorax	05	108.1_2831.3	108.1	2831.3	0.191429759522759	0.257046998393044	-0.454085372223038	-0.0123983580197536
Leptothorax	05	141.8_2772.8	141.8	2772.8	0.187594656035575	0.22900100794912	-0.41756503175353	-0.12835561756274
Leptothorax	05	2740.6_3065.2	2740.6	3065.2	0.0487560503923409	-0.399309669366696	-0.444058835676032	0.319128875348156
Leptothorax	05	2706.8_551.5	2706.8	551.5	-0.235154147949805	-0.487722525198102	0.07678580056318	0.380326150151142
Leptothorax	05	2605.6_1194.5	2605.6	1194.5	-0.303370271546399	0.0117287608422468	-0.481851900200256	0.451442139371966
Leptothorax	05	1728.1_4117.4	1728.1	4117.4	-0.275348681918902	-0.393590131748313	-0.497779751793921	0.448425355512777
Leptothorax	05	310.6_1194.5	310.6	1194.5	0.123261449190699	0.123121583620809	-0.44407246771977	0.0761758990818163
Leptothorax	05	1660.6_726.9	1660.6	726.9	0.0587835087878473	-0.392075232615123	-0.400136201517601	0.46592166304693
Leptothorax	05	1120.6_376.1	1120.6	376.1	-0.00992624046194485	-0.192774725010471	-0.488748896828073	0.254100637517528
Leptothorax	05	2200.6_843.8	2200.6	843.8	-0.073320543072225	-0.0344055570338919	-0.565909852081386	0.242475973631452
Leptothorax	05	2369.3_3474.3	2369.3	3474.3	-0.110648373175899	0.0588913382880149	0.100294226717954	0.188813245625967
Leptothorax	05	2133.1_960.7	2133.1	960.7	-0.140788958338449	-0.0591832035024429	-0.355705054402316	0.252103926607022
Leptothorax	05	2706.8_3357.4	2706.8	3357.4	-0.17752382318717	-0.441129302250497	-0.481377350339596	0.523977763843093
Leptothorax	05	715.6_4351.2	715.6	4351.2	0.107446252876439	-0.177198173929965	-0.41718796645231	0.315420792782308
Leptothorax	05	411.8_551.5	411.8	551.5	0.0492007334075341	-0.0737922944605261	-0.328781069622662	0.0676112360055425
Leptothorax	05	2031.8_902.2	2031.8	902.2	-0.0688923001992542	-0.161116684362494	-0.398618223066765	0.254346310413543
Leptothorax	05	1896.8_4058.9	1896.8	4058.9	0.0943197730374605	-0.292441708446887	-0.458612693140729	0.382590683261202
Leptothorax	05	2335.6_843.8	2335.6	843.8	-0.146125154481138	-0.0321421709352747	-0.429526205165066	0.168812483774728
Leptothorax	05	2841.8_1954.5	2841.8	1954.5	0.216072952081215	-0.450730486353452	-0.519755413507343	0.192772015201287
Leptothorax	05	2234.3_785.3	2234.3	785.3	-0.129202406139413	-0.0103574539518069	-0.55515291641228	0.27240934783052
Leptothorax	05	276.8_1136.1	276.8	1136.1	0.123338387477265	0.0932980001335788	-0.357594697902592	0.0382028293570741
Leptothorax	05	918.1_493.1	918.1	493.1	-0.128469221751868	0.261977873527759	-0.561506426740378	0.194950204884472
Leptothorax	05	445.6_960.7	445.6	960.7	0.195025611065933	0.328319300438809	-0.548567367813531	-0.17182878301626
Leptothorax	05	1120.6_259.2	1120.6	259.2	0.143613020863499	-0.244872718435555	-0.425052966835265	0.0312923578544061
Leptothorax	05	1221.8_434.6	1221.8	434.6	0.107402108026495	-0.130728253422634	-0.528116549475058	0.0374113560302621
Leptothorax	05	2706.8_2889.8	2706.8	2889.8	0.198052764207099	-0.343858485915762	-0.553867497987515	0.195076887777522
Leptothorax	05	749.3_4058.9	749.3	4058.9	0.445385091886965	-0.279481720652561	-0.530373843541556	-0.0264330233809501
Leptothorax	05	1930.6_4117.4	1930.6	4117.4	0.0740149133952883	-0.186548272882014	-0.407089060819042	0.327553715954744
Leptothorax	05	310.6_3415.9	310.6	3415.9	0.374347003564771	-0.169867097792375	-0.61301804037972	0.132002916115226
Leptothorax	05	445.6_493.1	445.6	493.1	0.0702224239167968	-0.0252167460355943	-0.273405549920032	0.0700769112255804
Leptothorax	05	2234.3_1019.1	2234.3	1019.1	-0.119701440291981	-0.354411098041017	-0.408281729936421	0.315952513309367
Leptothorax	05	2369.3_1136.1	2369.3	1136.1	-0.303650539941018	-0.455263098204335	-0.108615939271146	0.401412580322106
Leptothorax	05	2808.1_2597.5	2808.1	2597.5	0.324373437244752	-0.458848875707691	-0.313187337684012	0.169937597028976
Leptothorax	05	2504.3_1253	2504.3	1253	-0.357991692896	-0.312453818828059	-0.261901536683435	0.498931834597025
Leptothorax	05	783.1_493.1	783.1	493.1	-0.0866527168644599	0.17525557938386	-0.525467882616167	0.320092884871612
Leptothorax	05	2841.8_1720.7	2841.8	1720.7	0.377253670870789	-0.387508614829813	-0.405155502278714	0.0171121230390888
Leptothorax	05	850.6_4351.2	850.6	4351.2	0.108664515478261	-0.0693704363222599	-0.479120200453577	0.279509542836743
Leptothorax	05	2808.1_2948.2	2808.1	2948.2	0.11566325681639	-0.233638194738804	-0.440701738057915	0.219600229354994
Leptothorax	05	276.8_902.2	276.8	902.2	0.0170495867145626	0.23529556052916	-0.343773352592879	-0.0438104294384099
Leptothorax	05	2774.3_3240.5	2774.3	3240.5	-0.139039163578531	-0.280555979028774	-0.541445388968837	0.423725469585035
Leptothorax	05	1053.1_259.2	1053.1	259.2	0.117720904177308	-0.172373460209352	-0.397472641644147	0.186273274695121
Leptothorax	05	1525.6_4117.4	1525.6	4117.4	-0.187270878687379	-0.238558936003786	-0.480616236103107	0.311248292640917
Leptothorax	05	1221.8_4058.9	1221.8	4058.9	0.260910751152833	-0.470550641836183	-0.552467290901133	0.2398073596004
Leptothorax	05	546.8_3942	546.8	3942	0.356834037359381	0.115366090086733	-0.41250689679377	-0.0918336514772667
Leptothorax	05	1323.1_610	1323.1	610	0.197990312626396	-0.167461526249387	-0.446041638463741	0.0487726882264282
Leptothorax	05	2841.8_2071.4	2841.8	2071.4	0.0152231705691807	-0.416486428989251	-0.433161783418161	0.247305208223072
Leptothorax	05	1964.3_4058.9	1964.3	4058.9	-4.89992755574062e-05	-0.302350810325497	-0.42143043526033	0.383184887518014
Leptothorax	05	2808.1_3182.1	2808.1	3182.1	0.000735854201448349	-0.253515274378767	-0.500037940590913	0.285829949948606
Leptothorax	05	681.8_434.6	681.8	434.6	-0.102844261216328	0.189766459443973	-0.425065213568004	0.225358750509345
Leptothorax	05	918.1_259.2	918.1	259.2	0.0962043991768507	-0.248076609979644	-0.332325302020254	0.321393385647065
Leptothorax	05	2403.1_4000.4	2403.1	4000.4	-0.219863790637566	-0.349943224693433	-0.150353984632813	0.346817539063428
Leptothorax	05	2268.1_4000.4	2268.1	4000.4	-0.172614292777135	-0.443546186660749	-0.220034901314695	0.444643100940648
Leptothorax	05	2403.1_1077.6	2403.1	1077.6	-0.119998303355118	-0.432032876347559	-0.242601216450975	0.267004385882238
Leptothorax	05	2403.1_4117.4	2403.1	4117.4	-0.113497326911124	-0.422595683450799	-0.202507295815671	0.316695328922011
Leptothorax	05	1086.8_317.7	1086.8	317.7	0.0135332642866781	-0.184879456087832	-0.425278538093088	0.201134033890646
Leptothorax	05	2673.1_3415.9	2673.1	3415.9	-0.234772142336731	-0.465756306796996	-0.427861635550346	0.578861722090518
Leptothorax	05	2031.8_4058.9	2031.8	4058.9	-0.12480565699811	-0.211372414243281	-0.470664590135097	0.381309723262554
Leptothorax	05	411.8_3708.2	411.8	3708.2	0.301535450255604	-0.269868918300024	-0.569215474411655	0.15318249972786
Leptothorax	05	2774.3_3123.6	2774.3	3123.6	0.101785493841159	-0.309398934109758	-0.47338137885338	0.249630643725852
Leptothorax	05	2335.6_4000.4	2335.6	4000.4	-0.166921066864606	-0.453307954365277	-0.175125120367541	0.357972458028015
Leptothorax	05	816.8_4175.8	816.8	4175.8	0.371778940065934	-0.268621781672976	-0.537269761496234	0.129690762535987
Leptothorax	05	1356.8_668.4	1356.8	668.4	0.230176630832197	-0.260295480150194	-0.469581799516821	0.151266260631266
Leptothorax	05	614.3_434.6	614.3	434.6	-0.0751835629846434	-0.00186629718077573	-0.410281224471997	0.237043586760476
Leptothorax	05	513.1_4000.4	513.1	4000.4	0.330826409440412	0.119675824029303	-0.346787705622524	-0.0988830277631042
Leptothorax	05	1255.6_610	1255.6	610	0.252094358717011	-0.0926281047144876	-0.448141012893056	-0.0505424428736113
Leptothorax	05	2808.1_1662.2	2808.1	1662.2	0.365748013054576	-0.363276341242613	-0.340101661620224	0.00121162576162274
Leptothorax	05	411.8_902.2	411.8	902.2	0.0665576423548084	0.268995471521729	-0.50606751273986	-0.0900329726299869
Leptothorax	05	2673.1_3766.6	2673.1	3766.6	-0.267863264393283	-0.225694810444767	-0.526905440628182	0.570962842047546
Leptothorax	05	445.6_843.8	445.6	843.8	0.0386672627208755	0.25643088183726	-0.516323807615357	-0.0250703773382859
Leptothorax	05	513.1_726.9	513.1	726.9	-0.0518602229831351	0.0758433221586961	-0.46710721884901	0.226123680447297
Leptothorax	05	2740.6_1662.2	2740.6	1662.2	0.20890183786217	-0.3189560796309	-0.237586353012026	0.0970807863502749
Leptothorax	05	378.1_3766.6	378.1	3766.6	0.22853378707699	-0.17230426807893	-0.541130984182726	0.215170889482497
Leptothorax	05	1964.3_902.2	1964.3	902.2	0.0017550802447645	-0.240729089686486	-0.384871794817186	0.318046668235031
Leptothorax	05	951.8_4058.9	951.8	4058.9	0.400611842554399	-0.334753676925095	-0.596364881467436	0.41656740777496
Leptothorax	05	2571.8_3942	2571.8	3942	-0.400785918179343	-0.358768277475314	-0.307886156113817	0.5836023470988
Leptothorax	05	2031.8_4175.8	2031.8	4175.8	0.00512905008036525	-0.013321153226381	-0.417639244561508	0.252687239882962
Leptothorax	05	2841.8_2889.8	2841.8	2889.8	0.146636224915944	-0.250895845798306	-0.496384941199817	0.30137967043916
Leptothorax	05	1356.8_4175.8	1356.8	4175.8	-0.141152538736208	-0.227564073543873	-0.551405073761134	0.443878546669559
Leptothorax	05	1255.6_493.1	1255.6	493.1	0.155254895594025	-0.0572385338375603	-0.456898312505434	-0.0287565998481273
Leptothorax	05	378.1_843.8	378.1	843.8	0.0655991736542424	0.232542553978079	-0.509522507628601	-0.022262727285534
Leptothorax	05	614.3_4058.9	614.3	4058.9	0.237006741697605	-0.116709478116587	-0.431333920803813	0.081741937499808
Leptothorax	05	344.3_785.3	344.3	785.3	-0.0506505825607668	0.152950719725703	-0.454484555579355	0.0433688846193695
Leptothorax	05	1491.8_668.4	1491.8	668.4	0.160305284683307	-0.262028425593959	-0.527445243071301	0.352580038983581
Leptothorax	05	1761.8_668.4	1761.8	668.4	0.0443567251318568	-0.0601941894429521	-0.332601050567327	0.200329343330936
Leptothorax	05	378.1_3532.8	378.1	3532.8	0.496635049527048	-0.277246257997181	-0.593061549892624	0.0218544397034155
Leptothorax	05	243.1_3649.7	243.1	3649.7	0.156193334566938	0.0165851026706651	-0.420349023150076	0.113006458635294
Leptothorax	05	681.8_551.5	681.8	551.5	-0.0224408023373512	0.166407541270487	-0.521455410788689	0.218739122965368
Leptothorax	05	1896.8_902.2	1896.8	902.2	-0.0562251996022834	-0.338732501304251	-0.480387844097574	0.437090083574358
Leptothorax	05	1019.3_200.8	1019.3	200.8	0.305315607944801	-0.234899313299065	-0.326370270548239	0.0449752862282431
Leptothorax	05	2200.6_4000.4	2200.6	4000.4	-0.267668075159505	-0.374333463823619	-0.281148913676381	0.503439160643313
Leptothorax	05	175.6_3065.2	175.6	3065.2	0.239996799415983	0.357665988436493	-0.433198549978743	0.00832227985208216
Leptothorax	05	749.3_434.6	749.3	434.6	-0.101449400047568	0.225930830776755	-0.474511697190273	0.265329407896408
Leptothorax	05	209.3_3123.6	209.3	3123.6	0.342310090395135	0.237578814341852	-0.45108269440191	-0.0803913130790072
Leptothorax	05	2605.6_1311.5	2605.6	1311.5	-0.294431350528692	-0.201993065754529	-0.268939102687601	0.442340255396318
Leptothorax	05	108.1_2714.4	108.1	2714.4	0.220892692513424	0.203041724268719	-0.305653011489027	-0.152974118618251
Leptothorax	05	2234.3_902.2	2234.3	902.2	-0.0424472704317731	-0.112891691697724	-0.563105596911714	0.218006763176697
Leptothorax	05	2639.3_3474.3	2639.3	3474.3	-0.274471539155246	-0.429568951200523	-0.326370501816942	0.582415992202021
Leptothorax	05	2706.8_3123.6	2706.8	3123.6	-0.0608843660921959	-0.40436057527027	-0.377803857315317	0.38745241493327
Leptothorax	05	2031.8_551.5	2031.8	551.5	-0.0597212044837613	-0.353752868461612	-0.148046600857955	0.260219662742064
Leptothorax	05	2234.3_4175.8	2234.3	4175.8	-0.010128113370936	-0.300732656034778	-0.384446403999876	0.390269436860443
Leptothorax	05	1930.6_610	1930.6	610	-0.105630056543187	-0.0448782095479691	-0.176300068014474	0.0506850177695464
Leptothorax	05	580.6_610	580.6	610	0.00348346242650619	-0.00606842857702017	-0.426793611934747	0.201410350136519
Leptothorax	05	2774.3_3825.1	2774.3	3825.1	-0.120923643138338	-0.22565620231516	-0.499637834513296	0.514124496579602
Leptothorax	05	2841.8_2655.9	2841.8	2655.9	0.313351835872964	-0.413804776946138	-0.305239282306042	0.183856956200542
Leptothorax	05	2774.3_2305.2	2774.3	2305.2	0.503478799252926	-0.452700036653513	-0.547101211563109	-0.0425299733846002
Leptothorax	05	1829.3_4058.9	1829.3	4058.9	0.0226360474477396	-0.360599725227123	-0.507474490681004	0.455154160844523
Leptothorax	05	2639.3_3123.6	2639.3	3123.6	-0.0540346462639574	-0.428804065763389	-0.359078458990523	0.463116283942713
Leptothorax	05	884.3_317.7	884.3	317.7	0.0942191940048377	-0.137216847572289	-0.412802459000368	0.278507002753237
Leptothorax	05	108.1_2597.5	108.1	2597.5	0.359951855878838	0.0755859915928202	-0.206031330927764	-0.327303017853159
Leptothorax	05	378.1_1077.6	378.1	1077.6	0.253132348173607	0.191138894662372	-0.522146411515243	-0.00851653417389721
Leptothorax	05	243.1_3182.1	243.1	3182.1	0.366221500572791	0.0596906343515639	-0.491085243264647	-0.000385750066160825
Leptothorax	05	1053.1_726.9	1053.1	726.9	0.105553065650521	0.0104389002725324	-0.444597158423411	0.226287958118777
Leptothorax	05	209.3_1603.7	209.3	1603.7	0.157261177186747	0.0377362847393661	-0.44983894121639	0.179802892473252
Leptothorax	05	2504.3_3825.1	2504.3	3825.1	-0.397017974062712	-0.285366222021958	-0.255317863228075	0.562494533923495
Leptothorax	05	2841.8_1837.5	2841.8	1837.5	0.441350128035124	-0.496640277083241	-0.404402119595812	0.040791313995629
Leptothorax	05	2740.6_3766.6	2740.6	3766.6	-0.255927991925533	-0.178348057082132	-0.566919651727244	0.570655672084081
Leptothorax	05	479.3_3942	479.3	3942	0.388971347873597	0.0874203698274892	-0.322264258370402	-0.143579960028459
Leptothorax	05	243.1_1428.3	243.1	1428.3	0.251575273910839	0.34289536286509	-0.498930728273388	0.00266303872891859
Leptothorax	05	2639.3_1253	2639.3	1253	-0.270382826670698	-0.149630044311675	-0.552697871867409	0.498335396937241
Leptothorax	05	479.3_4292.7	479.3	4292.7	0.0549115670498738	0.00546912419981754	-0.329992486724527	0.0122338493980726
Leptothorax	05	2875.6_1545.3	2875.6	1545.3	0.0262218041183857	-0.0488196016185342	-0.223211896927449	-0.0668121539178349
Leptothorax	05	411.8_3942	411.8	3942	0.349507719184896	0.108016013425558	-0.331877876657992	-0.124338483526912
Leptothorax	05	2571.8_1369.9	2571.8	1369.9	-0.27400027077977	-0.258142300867816	-0.14186724117727	0.397039099039443
Leptothorax	05	276.8_1369.9	276.8	1369.9	0.221727423144243	0.395331505388689	-0.472663869214665	-0.129154104388574
Leptothorax	05	1323.1_726.9	1323.1	726.9	0.316972455676292	-0.3265933777935	-0.525153355456193	0.174379533801232
Leptothorax	05	2133.1_2948.2	2133.1	2948.2	-0.152385518587548	0.105974144138276	-0.231023280883501	0.24766288291456
Leptothorax	05	648.1_843.8	648.1	843.8	0.0217664386454653	0.190411588577862	-0.410693411552858	0.0501078073997874
Leptothorax	05	2301.8_902.2	2301.8	902.2	-0.0112460831155768	-0.190157431121523	-0.471340854738828	0.169846947774594
Leptothorax	05	1863.1_4000.4	1863.1	4000.4	0.0293176406814714	-0.303308180089414	-0.43615080287153	0.462418578034073
Leptothorax	05	681.8_785.3	681.8	785.3	-0.034823520888083	0.271638505408278	-0.462706988375781	0.114762170764563
Leptothorax	05	513.1_3883.5	513.1	3883.5	0.401196818559966	0.0738623225567852	-0.403466894083092	-0.121354331260503
Leptothorax	05	2639.3_3591.2	2639.3	3591.2	-0.405177472381043	-0.325945479208268	-0.314535703078518	0.545926021064176
Leptothorax	05	2774.3_3006.7	2774.3	3006.7	0.0921832503350799	-0.365281065031151	-0.469335970794985	0.254435471990605
Leptothorax	05	2133.1_4117.4	2133.1	4117.4	-0.105134136037753	-0.104887915229663	-0.49075035410364	0.363567468754402
Leptothorax	05	884.3_551.5	884.3	551.5	-0.0865366608037705	0.231564726019642	-0.537322552609745	0.222835367130803
Leptothorax	05	2740.6_1545.3	2740.6	1545.3	0.175005395467539	-0.216026006640008	-0.155093309825574	-0.117596917563625
Leptothorax	05	2673.1_3065.2	2673.1	3065.2	0.0103584822456217	-0.497178259097797	-0.367341571474065	0.424611854425818
Leptothorax	05	175.6_2948.2	175.6	2948.2	0.303826212204133	0.268163743295102	-0.437876215988917	-0.122053799449365
Leptothorax	05	2166.8_4175.8	2166.8	4175.8	-0.066519877141169	-0.202250225496772	-0.514319117905766	0.385429104740758
Leptothorax	05	243.1_259.2	243.1	259.2	-0.0861187472580343	-0.140973494078587	-0.274686624636403	0.300202843399847
Leptothorax	05	1964.3_4175.8	1964.3	4175.8	0.133543913914955	-0.147772547996598	-0.393521338326151	0.243203659526508
Leptothorax	05	816.8_668.4	816.8	668.4	0.04160367475044	0.0808222001236727	-0.433697737612934	0.199031312388508
Leptothorax	05	2605.6_1545.3	2605.6	1545.3	0.117468845699869	-0.443734311518363	-0.113642434861856	0.106098158876959
Leptothorax	05	2403.1_1194.5	2403.1	1194.5	-0.335473033904359	-0.483920777091125	-0.195244054663473	0.488688128226959
Leptothorax	05	1086.8_434.6	1086.8	434.6	-0.0989252889617285	0.00541481328965831	-0.454699916927125	0.239469318674903
Leptothorax	05	2065.6_960.7	2065.6	960.7	-0.151706441441975	-0.128676851045902	-0.211378765336178	0.232015734828068
Leptothorax	05	479.3_902.2	479.3	902.2	0.0782626772189013	0.172903418106712	-0.523070544726198	-0.0773587175737509
Leptothorax	05	2436.8_1136.1	2436.8	1136.1	-0.256673819197221	-0.418056637451095	-0.214834609905216	0.368723212604249
Leptothorax	05	2706.8_3474.3	2706.8	3474.3	-0.180372763211397	-0.363837035159644	-0.44950543857167	0.466686425122241
Leptothorax	05	344.3_902.2	344.3	902.2	0.0754466138438501	0.263273650639105	-0.495122059234916	-0.00959854103891907
Leptothorax	05	2673.1_3182.1	2673.1	3182.1	-0.147171210296903	-0.324701883107689	-0.383475226228213	0.421018627626643
Leptothorax	05	614.3_551.5	614.3	551.5	-0.0313973225927645	0.0892002962062328	-0.370755997372056	0.15075955630143
Leptothorax	05	513.1_960.7	513.1	960.7	0.181435920597367	0.140353005851361	-0.545926282617398	-0.111557056131123
Leptothorax	05	2234.3_3123.6	2234.3	3123.6	-0.143761930899377	0.0990187792339616	0.0268998197961291	0.450918758574127
Leptothorax	05	918.1_4000.4	918.1	4000.4	0.3610276194033	-0.428773333216526	-0.590452882290316	0.34389974248655
Leptothorax	05	2639.3_3708.2	2639.3	3708.2	-0.390375184394137	-0.328848758754742	-0.357552753195649	0.577500635316395
Leptothorax	05	2234.3_4058.9	2234.3	4058.9	-0.128504352549087	-0.374795480628533	-0.410917972632307	0.447210633608061
Leptothorax	05	108.1_2012.9	108.1	2012.9	0.302568268080827	0.0287721035999502	-0.0833185300514494	-0.223627778526983
Leptothorax	05	2841.8_2305.2	2841.8	2305.2	0.406312704264049	-0.428342455823365	-0.427704539580097	-0.0335458133104568
Leptothorax	05	2268.1_1077.6	2268.1	1077.6	-0.215130059449125	-0.46153788979183	-0.233601274954694	0.386523749927
Leptothorax	05	108.1_3065.2	108.1	3065.2	0.24389394920296	0.301233182472124	-0.337285327722198	0.112392299153144
Leptothorax	05	2436.8_3942	2436.8	3942	-0.326898112981815	-0.265628633666429	-0.146120748060496	0.405570997515223
Leptothorax	05	2166.8_3591.2	2166.8	3591.2	-0.0917596929694496	0.258422250308149	-0.227920412295082	0.0272125702428652
Leptothorax	05	918.1_610	918.1	610	-0.0931575644867794	0.180995648612614	-0.474978637204544	0.214529417600994
Leptothorax	05	1221.8_668.4	1221.8	668.4	0.217180520779034	-0.0351548486516013	-0.462725162841958	-0.0416535205767739
Leptothorax	05	2571.8_785.3	2571.8	785.3	-0.304690630486643	-0.28955974379017	0.180437315842204	0.10528073289468
Leptothorax	05	2639.3_1603.7	2639.3	1603.7	0.190556190367472	-0.428681347625602	-0.198028827599136	0.0854033930236334
Leptothorax	05	411.8_4175.8	411.8	4175.8	-0.170693308833769	0.101173329625127	-0.259683980212592	0.185237688035982
Leptothorax	05	344.3_4292.7	344.3	4292.7	-0.206811488581047	0.0162657041757614	-0.207698436020615	0.06281215059497
Leptothorax	05	2470.6_4117.4	2470.6	4117.4	-0.226559789936149	-0.437847625551952	-0.158527036978695	0.361858412985403
Leptothorax	05	2133.1_3182.1	2133.1	3182.1	-0.113475242961988	0.181766559950394	0.253624088658852	0.189004576702114
Leptothorax	05	243.1_1545.3	243.1	1545.3	0.22348441862107	0.13817045372777	-0.506087936948744	0.14566979895971
Leptothorax	05	243.1_960.7	243.1	960.7	0.0977637547972125	0.214088735218802	-0.304360260923491	-0.0683125491099862
Leptothorax	05	614.3_3942	614.3	3942	0.379388493990855	-0.0433608921086528	-0.42014278534526	-0.0151386375404546
Leptothorax	05	850.6_726.9	850.6	726.9	0.141562179772851	0.00676782576703866	-0.374872921806026	0.176318166058283
Leptothorax	05	1593.1_726.9	1593.1	726.9	0.114942324516345	-0.455253535333409	-0.46448015509824	0.435258884256693
Leptothorax	05	715.6_610	715.6	610	-0.0707514653554785	0.098319940802836	-0.57666318531457	0.274251309471507
Leptothorax	05	2605.6_3883.5	2605.6	3883.5	-0.361282466087759	-0.235642804879484	-0.487851284081872	0.586304863866631
Leptothorax	05	2605.6_726.9	2605.6	726.9	-0.209275818234372	-0.450165168388151	0.247219030081845	0.266730422471912
Leptothorax	05	2605.6_3182.1	2605.6	3182.1	-0.145710572457501	-0.353470688456987	-0.307276960580598	0.46018797597626
Leptothorax	05	2774.3_2422.1	2774.3	2422.1	0.404123520739433	-0.457215677510514	-0.438404108937382	-0.0175525209265932
Leptothorax	05	378.1_1311.5	378.1	1311.5	0.183769217968263	0.298430957682935	-0.504910366389722	-0.103445902604795
Leptothorax	05	2436.8_1019.1	2436.8	1019.1	0.145169302125962	-0.396731687134694	-0.346539178737505	0.0545991667467932
Leptothorax	05	1559.3_3006.7	1559.3	3006.7	-0.119573109060716	0.09573753519117	0.115747628707173	-0.024074285211264
Leptothorax	05	1829.3_785.3	1829.3	785.3	0.0244044198036119	-0.279185673792257	-0.343542429389297	0.370308351426897
Leptothorax	05	1053.1_610	1053.1	610	-0.00566663930851223	0.315336972845048	-0.4645954868748	0.0511367371166484
Leptothorax	05	1559.3_668.4	1559.3	668.4	0.119990641817209	-0.306465565565802	-0.485578882865039	0.333792969408688
Leptothorax	05	2538.1_1311.5	2538.1	1311.5	-0.323257335359589	-0.315006487447022	-0.16947288592502	0.450020576623752
Leptothorax	05	2706.8_3708.2	2706.8	3708.2	-0.321110136735844	-0.210729608117479	-0.468629565136069	0.548054789157802
Leptothorax	05	985.6_493.1	985.6	493.1	-0.236287971509126	0.281669173151834	-0.502766729013732	0.218248473959616
Leptothorax	05	614.3_902.2	614.3	902.2	0.12516887589751	0.0918031781732414	-0.453934432265634	-0.0191440580463496
Leptothorax	05	344.3_668.4	344.3	668.4	-0.0504357678198678	-0.0298696721789244	-0.445148311120318	0.108903981252059
Leptothorax	05	1626.8_785.3	1626.8	785.3	0.0302428128275938	-0.471980090246672	-0.412316345512484	0.501968234192425
Leptothorax	05	2841.8_2539	2841.8	2539	0.251181559159482	-0.471291440656611	-0.174761710380195	0.0494028693432774
Leptothorax	05	2706.8_3006.7	2706.8	3006.7	0.0851059337890249	-0.409708474429859	-0.47228651363943	0.27765159121283
Leptothorax	05	243.1_1311.5	243.1	1311.5	0.210139528466269	0.378676199580198	-0.361437366767672	-0.178038577604623
Leptothorax	05	2200.6_3532.8	2200.6	3532.8	-0.092444889894096	0.211985308277477	-0.15888088642058	0.109703723278934
Leptothorax	05	209.3_1486.8	209.3	1486.8	0.197255906548957	0.217660481089102	-0.457639726479311	0.125096943867766
Leptothorax	05	1188.1_610	1188.1	610	0.196867865499618	0.0732775251679374	-0.428635319749386	-0.0580528857544541
Leptothorax	05	546.8_668.4	546.8	668.4	-0.023416387765576	0.0712278884368367	-0.403208050582337	0.182289794479266
Leptothorax	05	2369.3_3942	2369.3	3942	-0.27697412141109	-0.367598195213609	-0.139782503860568	0.395627010220505
Leptothorax	05	648.1_4000.4	648.1	4000.4	0.459415001624234	-0.115313189459018	-0.443357863530021	-0.121927969467366
Leptothorax	05	546.8_902.2	546.8	902.2	0.104061974835607	0.118649341874112	-0.522973476681833	-0.0493404394844567
Leptothorax	05	2673.1_1662.2	2673.1	1662.2	0.202908845006956	-0.435077896283675	-0.227682601048578	0.183093266509226
Leptothorax	05	1998.1_960.7	1998.1	960.7	-0.22426021823146	-0.218573584168739	-0.265868778660368	0.385403852892611
Leptothorax	05	445.6_3883.5	445.6	3883.5	0.34527109677048	0.0101058822835201	-0.359104573758665	-0.0602267969528221
Leptothorax	05	1289.3_4058.9	1289.3	4058.9	0.163440974298877	-0.426403117146296	-0.578792293395904	0.354900505322881
Leptothorax	05	2403.1_1311.5	2403.1	1311.5	-0.399023056279567	-0.522326277918341	-0.100070850358368	0.548923405922684
Leptothorax	05	2605.6_3649.7	2605.6	3649.7	-0.385955287726705	-0.383043078171336	-0.306540153238969	0.577150986859049
Leptothorax	05	276.8_4175.8	276.8	4175.8	-0.163853121873895	-0.0221947674616135	-0.259660834353645	0.299938214403606
Leptothorax	05	2403.1_3883.5	2403.1	3883.5	-0.399231898284899	-0.293952140140147	-0.125256127395666	0.492432664425446
Leptothorax	05	884.3_4058.9	884.3	4058.9	0.417476828088161	-0.364538116684374	-0.608887119357642	0.248468834083542
Leptothorax	05	2335.6_1194.5	2335.6	1194.5	-0.335289832416044	-0.533656951131518	-0.164027982421022	0.484760911479099
Leptothorax	05	2065.6_3065.2	2065.6	3065.2	-0.121023787970161	0.272934932571586	0.252878128671921	0.0661603102692947
Leptothorax	05	1761.8_4058.9	1761.8	4058.9	-0.0840711554408315	-0.333109060055366	-0.542092975597129	0.493349617225856
Leptothorax	05	378.1_3415.9	378.1	3415.9	0.445707699140674	-0.213002576981604	-0.581422685071364	-0.0618913268581824
Leptothorax	05	648.1_726.9	648.1	726.9	-0.153428977706384	0.243859022929225	-0.525963725247376	0.191042260828526
Leptothorax	05	243.1_3065.2	243.1	3065.2	0.31882340486448	0.315527177615811	-0.465099930488045	-0.1571545817174
Leptothorax	05	1019.3_4058.9	1019.3	4058.9	0.393437463553851	-0.373982465891351	-0.568298701961612	0.401981701092078
Leptothorax	05	749.3_551.5	749.3	551.5	-0.0772476501816533	0.170504029316934	-0.522607783559862	0.286107633657978
Leptothorax	05	1593.1_1662.2	1593.1	1662.2	-0.0603563526064395	-0.168851673427408	0.0815826199568872	0.207522946633077
Leptothorax	05	1424.3_668.4	1424.3	668.4	0.262580645818973	-0.214365231966832	-0.518180320669071	0.250196251360272
Leptothorax	05	479.3_785.3	479.3	785.3	0.0364965724372138	0.124540604772257	-0.462590157008777	0.0860503005124876
Leptothorax	05	816.8_4058.9	816.8	4058.9	0.437647707184474	-0.371087847515047	-0.547023965064509	0.0932308187878407
Leptothorax	05	2538.1_1428.3	2538.1	1428.3	-0.312080824943493	-0.347912250816073	0.0199590040140047	0.429110849442
Leptothorax	05	344.3_1019.1	344.3	1019.1	0.237624541912869	0.309004840269051	-0.513837814204988	-0.0274051982681462
Leptothorax	05	243.1_3883.5	243.1	3883.5	-0.120654398282793	-0.0296717529731777	-0.44090954796999	0.233096547570635
Leptothorax	05	2369.3_668.4	2369.3	668.4	-0.450255833850209	0.0310611173557844	-0.0834517454469099	0.108866002457914
Leptothorax	05	479.3_3825.1	479.3	3825.1	0.392580937532317	-0.00508668111611953	-0.458680659715339	-0.0570252936769279
Leptothorax	05	2808.1_2363.7	2808.1	2363.7	0.41764491381834	-0.439709301104369	-0.435166657931182	0.0288214344634328
Leptothorax	05	411.8_3357.4	411.8	3357.4	0.470523321826704	-0.1451127125889	-0.547260693070232	-0.248588681219677
Leptothorax	05	2470.6_1311.5	2470.6	1311.5	-0.38193177115926	-0.444639867757311	-0.0773868965587637	0.490761228114282
Leptothorax	05	1019.3_4175.8	1019.3	4175.8	0.272183233256602	-0.223947288049057	-0.49819276151046	0.332970093726298
Leptothorax	05	2571.8_1486.8	2571.8	1486.8	-0.0470011798734678	-0.380340777963781	-0.0608881025116594	0.209639005681467
Leptothorax	05	2774.3_2655.9	2774.3	2655.9	0.31409055473038	-0.469974668650359	-0.357105624417603	0.230084078886833
Leptothorax	05	310.6_843.8	310.6	843.8	0.0326657078616057	0.282277853836466	-0.483718087292765	-0.0450841268575396
Leptothorax	05	1829.3_902.2	1829.3	902.2	-0.0178219708790353	-0.402539548166134	-0.480641961072336	0.489207741437883
Leptothorax	05	1086.8_4058.9	1086.8	4058.9	0.433956963090121	-0.403344012330595	-0.546178630820438	0.289117152886505
Leptothorax	05	1593.1_3065.2	1593.1	3065.2	-0.147170257514994	0.19273392938545	0.0235322508334151	-0.0204054842932879
Leptothorax	05	2436.8_1253	2436.8	1253	-0.389522394400541	-0.448149425273207	-0.223593582844713	0.533996555712035
Leptothorax	05	2774.3_2188.3	2774.3	2188.3	0.366671710903818	-0.496214280068028	-0.440454860255792	-0.0305361388898616
Leptothorax	05	1255.6_4000.4	1255.6	4000.4	0.396938492125877	-0.533776574067917	-0.573397407686765	0.229464689237137
Leptothorax	05	411.8_3591.2	411.8	3591.2	0.492938444392436	-0.269846501910599	-0.576598627986804	-0.0692270679982612
Leptothorax	05	1154.3_4058.9	1154.3	4058.9	0.332817943918835	-0.472068161940706	-0.540615433403726	0.267191671798574
Leptothorax	05	378.1_3649.7	378.1	3649.7	0.321851530468716	-0.249949083461135	-0.588966251437012	0.122419111947015
Leptothorax	05	2504.3_3942	2504.3	3942	-0.367446278241667	-0.258303173818348	-0.226507222417524	0.487280521092584
Leptothorax	05	546.8_3708.2	546.8	3708.2	0.444919388792108	-0.190432476470588	-0.513657195509013	-0.0754949027329479
Leptothorax	05	580.6_843.8	580.6	843.8	-0.0484183353090673	0.134942599141207	-0.517135704963906	0.0740191997732307
Leptothorax	05	951.8_4175.8	951.8	4175.8	0.261534180241842	-0.225319595601036	-0.530678352410933	0.337654537472684
Leptothorax	05	2099.3_3006.7	2099.3	3006.7	-0.0925406839226524	0.118271015642971	-0.210111018556537	0.221733351476843
Leptothorax	05	175.6_1662.2	175.6	1662.2	0.0538805576176023	-0.0507304796538235	-0.39291884009647	0.182090471212387
Leptothorax	05	2200.6_2948.2	2200.6	2948.2	-0.12680693288842	0.0346379941825335	-0.162674188584042	0.249826131762753
Leptothorax	05	681.8_902.2	681.8	902.2	0.253516743350084	0.11097859672086	-0.397887570928298	-0.111659849380428
Leptothorax	05	580.6_3766.6	580.6	3766.6	0.495513489078212	-0.158151212165627	-0.506677548890211	-0.0529273880756503
Leptothorax	05	2605.6_3766.6	2605.6	3766.6	-0.356017633107605	-0.357267551964661	-0.41703673443748	0.604129206770979
Leptothorax	05	445.6_3532.8	445.6	3532.8	0.525990171049273	-0.23525637622019	-0.565592891093454	-0.15534063574317
Leptothorax	05	1120.6_493.1	1120.6	493.1	-0.000983336909264709	0.14318859383284	-0.495828659054465	0.102816176724565
Leptothorax	05	1660.6_843.8	1660.6	843.8	0.0257116439026409	-0.518804041724812	-0.442971885610548	0.501489353896069
Leptothorax	05	310.6_1311.5	310.6	1311.5	0.230137435467768	0.335232518557274	-0.505665248470614	-0.127563116472048
Leptothorax	05	1188.1_4000.4	1188.1	4000.4	0.463845719557436	-0.53476896510704	-0.569217751856835	0.233753138652639
Leptothorax	05	2571.8_3240.5	2571.8	3240.5	-0.190685248851919	-0.292896390699583	-0.269227429496712	0.462560864714046
Leptothorax	05	783.1_726.9	783.1	726.9	0.0401341798115702	0.1066373583261	-0.434378059488967	0.145507480950195
Leptothorax	05	681.8_668.4	681.8	668.4	-0.146364511796706	0.191829880341122	-0.529656536320363	0.230768676580006
Leptothorax	05	2605.6_3532.8	2605.6	3532.8	-0.35846912134842	-0.341251558703175	-0.249273674433262	0.567954296662039
Leptothorax	05	2774.3_1720.7	2774.3	1720.7	0.444090149033752	-0.444216442541649	-0.437170151319459	0.0764710768816364
Leptothorax	05	344.3_1253	344.3	1253	0.109759515063876	0.189354303977841	-0.46465212129539	-0.0205512607755615
Leptothorax	05	411.8_3825.1	411.8	3825.1	0.291674354920892	-0.088818301676942	-0.449474263640274	0.111762416662223
Leptothorax	05	816.8_434.6	816.8	434.6	0.00633480390730191	0.240966271072366	-0.487739771619091	0.202032317915441
Leptothorax	05	2065.6_4000.4	2065.6	4000.4	-0.291590235295982	-0.370711095613568	-0.341438381718628	0.493187085272444
Leptothorax	05	1491.8_4058.9	1491.8	4058.9	0.077605364392974	-0.28176765065419	-0.529756381684755	0.251473750405811
Leptothorax	05	2740.6_2831.3	2740.6	2831.3	0.311371257405952	-0.39611931809848	-0.498659803969199	0.23909933715592
Leptothorax	05	2605.6_4000.4	2605.6	4000.4	-0.390231552903269	-0.429839368096599	-0.315113901535837	0.602661986940414
Leptothorax	05	985.6_4000.4	985.6	4000.4	0.382436170349781	-0.402464413252995	-0.583137606802623	0.37649474142993
Leptothorax	05	445.6_1077.6	445.6	1077.6	0.290333466979935	0.219427390879644	-0.491101023639079	-0.137744333287953
Leptothorax	05	2639.3_3006.7	2639.3	3006.7	0.0521473391307825	-0.405002556180242	-0.395809580732697	0.324122779451881
Leptothorax	05	2639.3_2889.8	2639.3	2889.8	0.138180113781429	-0.337410110923688	-0.434151557877671	0.191720048956673
Leptothorax	05	344.3_3240.5	344.3	3240.5	0.397523146844283	-0.129359509441078	-0.524755423826691	-0.151071609980421
Leptothorax	05	2774.3_1019.1	2774.3	1019.1	-0.165985635636081	-0.0262882334262429	-0.36506763831856	0.173190491339035
Leptothorax	05	378.1_1428.3	378.1	1428.3	0.304871119660411	0.395037283253665	-0.440412322589071	-0.322042107112392
Leptothorax	05	445.6_3766.6	445.6	3766.6	0.368959121126099	-0.0945286397436873	-0.504672756311547	0.0475771651860766
Leptothorax	05	2200.6_3649.7	2200.6	3649.7	-0.136727723894123	0.279601364233707	-0.0676822975310452	0.0608648953420498
Leptothorax	05	715.6_4000.4	715.6	4000.4	0.407108087909253	-0.257352730317391	-0.499634729704957	0.0476986766452997
Leptothorax	05	1761.8_902.2	1761.8	902.2	0.0228489151524521	-0.508553296223836	-0.476039077232786	0.493016842727657
Leptothorax	05	546.8_4058.9	546.8	4058.9	0.173882445693743	-0.164289307329527	-0.294108973149131	0.144500903402128
Leptothorax	05	1424.3_4058.9	1424.3	4058.9	0.128100334535735	-0.23135692429916	-0.570646679497505	0.295097090477921
Leptothorax	05	1795.6_4000.4	1795.6	4000.4	0.047025942960612	-0.295213086403908	-0.441854853015677	0.460918049293171
Leptothorax	05	749.3_668.4	749.3	668.4	-0.051240443455879	0.166984211143062	-0.541771386709744	0.186540870425584
Leptothorax	05	1964.3_3942	1964.3	3942	-0.111301714898347	-0.363072471427891	-0.388223558190308	0.451783908012418
Leptothorax	05	1356.8_4058.9	1356.8	4058.9	0.14337920628777	-0.342664258287696	-0.572767892821123	0.329803938846338
Leptothorax	05	1863.1_4117.4	1863.1	4117.4	0.109773969900272	-0.32163589875005	-0.444893237668739	0.364229068235421
Leptothorax	05	2673.1_2480.6	2673.1	2480.6	0.420543836206681	-0.495823414836262	-0.500624381140414	0.0901046484586941
Leptothorax	05	2335.6_3883.5	2335.6	3883.5	-0.343335381718198	-0.365947743856729	-0.104891468373698	0.520352932936889
Leptothorax	05	1154.3_551.5	1154.3	551.5	0.102718332329528	0.158483509796113	-0.4229794605143	-0.0475757564033125
Leptothorax	05	2436.8_1369.9	2436.8	1369.9	-0.430103777154529	-0.467457545323184	-0.0260201303508391	0.534384536253087
Leptothorax	05	310.6_3299	310.6	3299	0.374328197603684	-0.186970934676411	-0.553274020672184	-0.00352632064413948
Leptothorax	05	1998.1_4000.4	1998.1	4000.4	-0.145282762569441	-0.355409799110636	-0.430753579215085	0.451328922094028
Leptothorax	05	276.8_3708.2	276.8	3708.2	-0.0427362633449053	0.00710760391034548	-0.526226810089117	0.251015585488856
Leptothorax	05	1491.8_3006.7	1491.8	3006.7	-0.139537361759502	0.045028466633985	0.201675129081557	-0.0347648514647133
Leptothorax	05	2740.6_2948.2	2740.6	2948.2	0.187421406471638	-0.263297312364761	-0.571480862688712	0.161736536006092
Leptothorax	05	2808.1_2012.9	2808.1	2012.9	0.18321504205624	-0.469465757064537	-0.486756872202354	0.192779191467447
Leptothorax	05	884.3_668.4	884.3	668.4	0.0755211333153151	0.0835209254693162	-0.394301758303298	0.194225236361838
Leptothorax	05	2605.6_2948.2	2605.6	2948.2	0.0680052737068146	-0.324609713598604	-0.339450610694411	0.231388390304433
Leptothorax	05	2706.8_2422.1	2706.8	2422.1	0.466667638803031	-0.513857849028669	-0.508304197384322	0.0309296386996037
Leptothorax	05	2740.6_2714.4	2740.6	2714.4	0.305858504325577	-0.421926169286066	-0.379250803579748	0.328606722997066
Leptothorax	05	1323.1_4000.4	1323.1	4000.4	0.354454799949079	-0.508813599530598	-0.565932776503297	0.33475704138917
Leptothorax	05	513.1_3649.7	513.1	3649.7	0.491285854285914	-0.220060196042638	-0.531913014086688	-0.0829695028929024
Leptothorax	05	1120.6_610	1120.6	610	0.107979157835373	0.25098150479089	-0.457478544168691	-0.0308670308160147
Leptothorax	05	580.6_4000.4	580.6	4000.4	0.350653761880816	0.0346529966364517	-0.449076053460098	-0.00981824455819102
Leptothorax	05	344.3_3357.4	344.3	3357.4	0.418144179427052	-0.143461406162983	-0.569683654660995	-0.0808787270416095
Leptothorax	05	2133.1_3532.8	2133.1	3532.8	-0.178257342239086	0.195406573533539	0.0058665385033388	0.15934000704066
Leptothorax	05	1930.6_4000.4	1930.6	4000.4	-0.00227968881858696	-0.388888064515323	-0.472900349165946	0.446187822747023
Leptothorax	05	2166.8_1019.1	2166.8	1019.1	-0.219330186092114	-0.203803062513341	-0.355416677468556	0.354154492144228
Leptothorax	05	2504.3_1369.9	2504.3	1369.9	-0.33066769869907	-0.38953661376177	-0.0952666269721567	0.469293409702385
Leptothorax	05	816.8_3825.1	816.8	3825.1	0.459927031836773	-0.544748919039767	-0.512212317413582	0.00955204051120611
Leptothorax	05	445.6_726.9	445.6	726.9	0.0501797585208126	0.0816450867197528	-0.405957237812455	0.0736574775304707
Leptothorax	05	2571.8_1603.7	2571.8	1603.7	0.0749733184285456	-0.47509522452295	-0.15573795895395	0.151427662006334
Leptothorax	05	648.1_3883.5	648.1	3883.5	0.451097912759293	-0.117629434001027	-0.458908034076562	-0.0375273941671174
Leptothorax	05	2133.1_4000.4	2133.1	4000.4	-0.258129527248957	-0.441397436751986	-0.311861307671437	0.513080867134929
Leptothorax	05	411.8_3474.3	411.8	3474.3	0.516523929053321	-0.19947436595219	-0.574102531293176	-0.117076974890611
Leptothorax	05	1593.1_843.8	1593.1	843.8	0.143273674521729	-0.512170176933676	-0.454612797828171	0.437901626634219
Leptothorax	05	1086.8_668.4	1086.8	668.4	0.0746123247544284	0.223979399190306	-0.467557181645406	0.0588449379386115
Leptothorax	05	1998.1_4234.3	1998.1	4234.3	0.111060056782199	-0.0608595193072493	-0.450158740120444	0.244449990744901
Leptothorax	05	2234.3_3942	2234.3	3942	-0.280305748734994	-0.426812597194956	-0.136234792694544	0.47644080882549
Leptothorax	05	276.8_1486.8	276.8	1486.8	0.263718751304399	0.324207196408485	-0.553773256288383	-0.00787070424969584
Leptothorax	05	816.8_785.3	816.8	785.3	0.220438410234778	0.133440680862263	-0.33155082587393	-0.0204959561150469
Leptothorax	05	1086.8_551.5	1086.8	551.5	-0.0233611209416007	0.235630934218591	-0.446781766479591	0.0485115874167358
Leptothorax	05	1559.3_1603.7	1559.3	1603.7	-0.111166282721308	-0.175916464141433	0.129680060836332	0.380776466692189
Leptothorax	05	580.6_3883.5	580.6	3883.5	0.399218444868388	0.0334107301342901	-0.382883902334291	-0.104394436992883
Leptothorax	05	985.6_610	985.6	610	-0.12911187219896	0.27309175376809	-0.417896137791676	0.130921828437238
Leptothorax	05	2268.1_3649.7	2268.1	3649.7	-0.141320906794844	0.183803527102561	0.128691160813431	0.114595401453867
Leptothorax	05	2234.3_551.5	2234.3	551.5	-0.162071542589844	-0.18213011004096	-0.263191833708281	0.331031274659519
Leptothorax	05	411.8_1136.1	411.8	1136.1	0.147027701684736	0.0989463535199657	-0.450264682002793	0.0361971256467228
Leptothorax	05	1491.8_785.3	1491.8	785.3	0.188212945385569	-0.401578731723021	-0.442817747267791	0.345808336810158
Leptothorax	05	2065.6_2948.2	2065.6	2948.2	-0.198734231245193	0.222307454496118	-0.0899623275628708	0.185549227907583
Leptothorax	05	816.8_551.5	816.8	551.5	-0.0688776169982826	0.209401499750839	-0.559597815340557	0.270167250945213
Leptothorax	05	2571.8_3825.1	2571.8	3825.1	-0.346794590530455	-0.273195735450108	-0.357064953745991	0.56188815879557
Leptothorax	05	1559.3_785.3	1559.3	785.3	0.0876334686663525	-0.471736319588177	-0.475250045797463	0.457155831718403
Leptothorax	05	344.3_3708.2	344.3	3708.2	0.146040757982673	-0.0907295773123775	-0.548633470453778	0.203645352896215
Leptothorax	05	2673.1_2948.2	2673.1	2948.2	0.11479837824839	-0.341967790891758	-0.543059562007058	0.220805874803644
Leptothorax	05	1525.6_3065.2	1525.6	3065.2	-0.127517650990354	0.0923325329746463	0.166014945171325	0.0456700876708288
Leptothorax	05	1120.6_726.9	1120.6	726.9	0.166633807047799	0.0217115256622874	-0.508440261330552	0.120594699816257
Leptothorax	05	681.8_3942	681.8	3942	0.43101817046788	-0.204931587328708	-0.479180292900146	-0.0276018538220721
Leptothorax	05	1626.8_4058.9	1626.8	4058.9	-0.122515857300815	-0.384904229387935	-0.531469035495959	0.416163312074638
Leptothorax	05	1424.3_3006.7	1424.3	3006.7	-0.16712880142335	0.131431422306403	0.218032155222556	-0.0349645511482279
Leptothorax	05	1694.3_785.3	1694.3	785.3	0.0307408078828429	-0.485339467390884	-0.399731123827482	0.515615405627757
Leptothorax	05	1289.3_668.4	1289.3	668.4	0.244575776889094	-0.229241316966336	-0.466733439236659	0.0681157723361099
Leptothorax	05	276.8_3240.5	276.8	3240.5	0.404452233011433	-0.0922733496504358	-0.497602752375261	-0.0405890075423548
Leptothorax	05	479.3_1136.1	479.3	1136.1	0.332621350539907	0.0955961575693055	-0.392169407843685	-0.144015951886034
Leptothorax	05	1390.6_610	1390.6	610	0.152725085329712	-0.140371163101458	-0.449736697347802	0.153545507777928
Leptothorax	05	479.3_551.5	479.3	551.5	0.0958904403733689	-0.0491845329790132	-0.291791355944458	0.100497349524581
Leptothorax	05	1019.3_317.7	1019.3	317.7	0.0776341214947942	-0.165373952597016	-0.393654692752226	0.285919288213577
Leptothorax	05	546.8_3825.1	546.8	3825.1	0.427814090467451	-0.0584920149815134	-0.460712708603791	-0.0215682241010782
Leptothorax	05	479.3_3708.2	479.3	3708.2	0.361210566114796	-0.140582668538867	-0.537507814004944	0.0232613254810563
Leptothorax	05	1998.1_4117.4	1998.1	4117.4	-0.026353954677873	-0.054344838019812	-0.409013056101221	0.29630799575941
Leptothorax	05	1053.1_4000.4	1053.1	4000.4	0.397755484627266	-0.410772365025921	-0.569842735996789	0.354451769632703
Leptothorax	05	1930.6_960.7	1930.6	960.7	-0.183749341451229	-0.341143009838474	-0.327574847374107	0.416454635969118
Leptothorax	05	951.8_434.6	951.8	434.6	-0.138455781075927	0.0855309069952175	-0.461529977006742	0.264977256009607
Leptothorax	05	1626.8_1603.7	1626.8	1603.7	-0.0107733610187772	-0.25951145886545	0.0917651028762158	0.2032347665713
Leptothorax	05	1660.6_2012.9	1660.6	2012.9	-0.282667365953264	0.161813204662005	0.407061196751326	-0.052633046731294
Leptothorax	05	2706.8_2539	2706.8	2539	0.344435330200452	-0.475982179525356	-0.463691054062121	0.143677480043091
Leptothorax	05	2605.6_3065.2	2605.6	3065.2	-0.0543843280419387	-0.446979300243293	-0.261976585138115	0.451496571105765
Leptothorax	05	1390.6_4000.4	1390.6	4000.4	0.321744831698598	-0.494902905068786	-0.575796143342335	0.244265443264573
Leptothorax	05	783.1_610	783.1	610	-0.11942605735276	0.152383813826282	-0.544336184540831	0.285462136405454
Leptothorax	05	2031.8_1019.1	2031.8	1019.1	-0.322730085931652	-0.176979780297794	-0.106597599740641	0.397159225606209
Leptothorax	05	2774.3_2889.8	2774.3	2889.8	0.132171772130607	-0.243711723510108	-0.520009706494344	0.232077201890289
Leptothorax	05	2099.3_1019.1	2099.3	1019.1	-0.22006035034866	-0.125785337216048	-0.160146051554382	0.280526280459756
Leptothorax	05	749.3_3825.1	749.3	3825.1	0.465712597490564	-0.482686656416909	-0.494563340881822	0.0319474139420187
Leptothorax	05	715.6_726.9	715.6	726.9	-0.0338187587181597	0.210606425082745	-0.51195260375168	0.149310136901358
Leptothorax	05	1525.6_726.9	1525.6	726.9	0.208684343501235	-0.37715104324498	-0.481056140500575	0.371703229540839
Leptothorax	05	1154.3_3942	1154.3	3942	0.506207640547407	-0.526709655670225	-0.559121895414478	0.181136141973809
Leptothorax	05	2166.8_3942	2166.8	3942	-0.34816973065679	-0.418111658406703	-0.146013041718816	0.525560894882533
Leptothorax	05	310.6_1428.3	310.6	1428.3	0.301692955732735	0.402412290397433	-0.562209247213107	-0.166528186261058
Leptothorax	05	2706.8_2655.9	2706.8	2655.9	0.285966725303558	-0.448432752429061	-0.374415018087367	0.237357090647361
Leptothorax	05	2504.3_1486.8	2504.3	1486.8	-0.195077986542247	-0.414480453622526	-0.0318285526060091	0.314558473294486
Leptothorax	05	1728.1_843.8	1728.1	843.8	0.0719258325044445	-0.473333210806614	-0.435179718356658	0.492858629961482
Leptothorax	05	816.8_3942	816.8	3942	0.450259284052603	-0.466678060116834	-0.538372865010221	0.0594793771895606
Leptothorax	05	344.3_1369.9	344.3	1369.9	0.238638655043804	0.358875994675237	-0.516798473476265	-0.16576720598544
Leptothorax	05	2234.3_1136.1	2234.3	1136.1	-0.332604561223316	-0.472560339836442	-0.162325670281987	0.51084066118344
Leptothorax	05	1323.1_843.8	1323.1	843.8	0.360219852156115	-0.432397322098791	-0.386081366198638	0.113761505824742
Leptothorax	05	1694.3_4058.9	1694.3	4058.9	-0.129880169291071	-0.429060940752084	-0.532102851008316	0.527124218087186
Leptothorax	05	951.8_668.4	951.8	668.4	-0.006100174639134	0.0697929738722854	-0.391369902512407	0.224094982179053
Leptothorax	05	2605.6_3299	2605.6	3299	-0.220971492194462	-0.393048340185944	-0.301250955839151	0.526950713575387
Leptothorax	05	2200.6_1077.6	2200.6	1077.6	-0.295310908683119	-0.360741797118009	-0.224044188703915	0.451134118788354
Leptothorax	05	108.1_2129.8	108.1	2129.8	0.369815140676859	0.147897726350184	-0.109749646318225	-0.330836739498
Leptothorax	05	2571.8_3708.2	2571.8	3708.2	-0.398397235273649	-0.39803959961515	-0.292401066454797	0.601520818616818
Leptothorax	05	749.3_3942	749.3	3942	0.486645964236051	-0.406316535752145	-0.508373199412507	-0.0213413848336938
Leptothorax	05	2234.3_3006.7	2234.3	3006.7	-0.0791682194605707	-0.0202810607060594	-0.184680087352765	0.180374451670026
Leptothorax	05	209.3_2889.8	209.3	2889.8	0.378277212514219	0.141093222908299	-0.475727934953085	-0.151864943787672
Leptothorax	05	2706.8_2772.8	2706.8	2772.8	0.263755811934787	-0.421194872255881	-0.38626805464102	0.292949763493314
Leptothorax	05	411.8_1019.1	411.8	1019.1	0.258014579931353	0.253933097109413	-0.5589953854533	-0.0717046041557373
Leptothorax	05	209.3_3006.7	209.3	3006.7	0.361429574973544	0.242235808573081	-0.487902618436465	-0.132813389325157
Leptothorax	05	2369.3_1253	2369.3	1253	-0.429753151613341	-0.530072795542424	-0.0877413991075162	0.573537165149235
Leptothorax	05	2808.1_1896	2808.1	1896	0.421348612099065	-0.563546346589665	-0.477155193801186	0.106683544985681
Leptothorax	05	2774.3_785.3	2774.3	785.3	-0.312686120978489	-0.435337394197076	-0.139063389704697	0.449699291764114
Leptothorax	05	2639.3_3240.5	2639.3	3240.5	-0.09994173749139	-0.385302724071758	-0.412834188188261	0.432023020477548
Leptothorax	05	1559.3_1720.7	1559.3	1720.7	-0.164982744275752	0.00350694679611672	0.010057723637441	0.336170312049222
Leptothorax	05	850.6_4000.4	850.6	4000.4	0.411045067783918	-0.398181640365534	-0.586370066869274	0.155974598839053
Leptothorax	05	918.1_726.9	918.1	726.9	0.138698873203982	-0.0613594624081243	-0.330175212092428	0.173595494962336
Leptothorax	05	479.3_1019.1	479.3	1019.1	0.319421629546534	0.166032181078896	-0.54762019907633	-0.167478922670397
Leptothorax	05	1390.6_726.9	1390.6	726.9	0.355670095512898	-0.368787647430665	-0.525850849108294	0.212880383777753
Leptothorax	05	985.6_726.9	985.6	726.9	0.0433369545600618	0.0260041663123061	-0.393289352362162	0.251904794397997
Leptothorax	05	2200.6_3182.1	2200.6	3182.1	-0.14894229331376	0.142440061525801	0.198483316534238	0.372116252242695
Leptothorax	05	2639.3_2772.8	2639.3	2772.8	0.150581311297965	-0.375550104194413	-0.338960830983747	0.31805195865555
Leptothorax	05	1120.6_4000.4	1120.6	4000.4	0.447604402828468	-0.469742687965874	-0.550781693550622	0.213973580676629
Leptothorax	05	2808.1_2831.3	2808.1	2831.3	0.240410774484574	-0.31723130181606	-0.5234475659925	0.290620096969585
Leptothorax	05	951.8_785.3	951.8	785.3	0.182414726256659	-0.0235840759260215	-0.344629290490461	0.0817657051616228
Leptothorax	05	884.3_3942	884.3	3942	0.418474347361659	-0.471253464713312	-0.590377833728082	0.189229397328911
Leptothorax	05	2673.1_2831.3	2673.1	2831.3	0.183928324461988	-0.351919895706527	-0.402432641673756	0.227876542073437
Leptothorax	05	2301.8_3942	2301.8	3942	-0.28571694673453	-0.457423153852583	-0.173422213571155	0.472026438109315
Leptothorax	05	1728.1_4000.4	1728.1	4000.4	0.0325238375073625	-0.358371417044293	-0.457811728508226	0.477148604882589
Leptothorax	05	1019.3_668.4	1019.3	668.4	-0.0246180944144282	0.213719709059165	-0.401167008412669	0.150500510908363
Leptothorax	05	2808.1_2714.4	2808.1	2714.4	0.320771749775086	-0.426794377166946	-0.381060953594166	0.26529680809749
Leptothorax	05	715.6_843.8	715.6	843.8	0.154242809644496	0.187638038329736	-0.414072435771932	-0.0528059421819963
Leptothorax	05	2740.6_2363.7	2740.6	2363.7	0.455892120846072	-0.442138948557452	-0.538708570614988	-0.0188188777956418
Leptothorax	05	108.1_2480.6	108.1	2480.6	0.30678095951881	0.0452400396676402	-0.117336790980422	-0.275950621708514
Leptothorax	05	2403.1_3532.8	2403.1	3532.8	-0.143981633850902	-0.0461262610158816	-0.0684944463910848	0.180733255733101
Leptothorax	05	513.1_1077.6	513.1	1077.6	0.361239101900953	0.13794524569304	-0.469968307537966	-0.226625556342011
Leptothorax	05	884.3_3825.1	884.3	3825.1	0.433456340566872	-0.534148945911896	-0.564872525925272	0.0678888018019758
Leptothorax	05	2166.8_2889.8	2166.8	2889.8	-0.159291478134565	0.0728505439416348	-0.243372921302472	0.343727628441155
Leptothorax	05	378.1_1194.5	378.1	1194.5	0.104117611722847	0.107255695915606	-0.493046411146813	0.124801884141215
Leptothorax	05	445.6_3649.7	445.6	3649.7	0.418573921612001	-0.259583853559826	-0.559544699072906	0.000376481015701325
Leptothorax	05	1086.8_3942	1086.8	3942	0.44264246534701	-0.478054178935238	-0.569405514272932	0.29794593821304
Leptothorax	05	1188.1_726.9	1188.1	726.9	0.256370106329015	-0.0901071409474693	-0.518175059638382	0.0491662101709754
Leptothorax	05	1964.3_1720.7	1964.3	1720.7	-0.0948936633740612	-0.138041796869504	-0.0143917068401173	0.432644956321173
Leptothorax	05	648.1_960.7	648.1	960.7	0.364283219551439	0.0135056951439514	-0.432286236087998	-0.194765300280228
Leptothorax	05	614.3_1019.1	614.3	1019.1	0.406384528220259	-0.000471177751583568	-0.456186693741184	-0.198019587865826
Leptothorax	05	310.6_1545.3	310.6	1545.3	0.371360424966952	0.313442925891074	-0.537462381393655	-0.172745159239989
Leptothorax	05	276.8_3123.6	276.8	3123.6	0.37448067081115	0.138736520255518	-0.484295486942826	-0.212130922490522
Leptothorax	05	2403.1_1428.3	2403.1	1428.3	-0.433820225730179	-0.440121419485481	-0.0437537831423446	0.536082627623055
Leptothorax	05	2740.6_2597.5	2740.6	2597.5	0.329807976072589	-0.464606595024747	-0.463956967258614	0.24134245755287
Leptothorax	05	2200.6_1194.5	2200.6	1194.5	-0.346405095414834	-0.410007363450551	-0.271244413690491	0.54844383264604
Leptothorax	05	951.8_551.5	951.8	551.5	-0.155342024174361	0.278764249863333	-0.491436588062117	0.133592712239093
Leptothorax	05	2808.1_2480.6	2808.1	2480.6	0.324506394855962	-0.500246435253609	-0.320199992516596	0.113332201962258
Leptothorax	05	513.1_3532.8	513.1	3532.8	0.531751460832516	-0.248621565478228	-0.532772334314417	-0.221771119802453
Leptothorax	05	2268.1_3182.1	2268.1	3182.1	-0.211510924893323	0.199083840526995	0.0943679261080226	0.435820337419296
Leptothorax	05	715.6_3883.5	715.6	3883.5	0.497854976820958	-0.364017911106496	-0.471856584397951	-0.0349887465697896
Leptothorax	05	2301.8_1136.1	2301.8	1136.1	-0.30463649635732	-0.528916866961132	-0.182477170569252	0.472169095618028
Leptothorax	05	513.1_3766.6	513.1	3766.6	0.42569879131724	-0.096641391119182	-0.477179878568462	-0.0675539452984135
Leptothorax	05	2673.1_2363.7	2673.1	2363.7	0.449145865917656	-0.486548276374265	-0.465243004266098	-0.0183345663983924
Leptothorax	05	1626.8_902.2	1626.8	902.2	0.0618852646885978	-0.515315217528999	-0.427312806766991	0.48894521485877
Leptothorax	05	2133.1_3883.5	2133.1	3883.5	-0.411432935814556	-0.326356522221737	-0.0212243974049889	0.451022825914504
Leptothorax	05	2335.6_1311.5	2335.6	1311.5	-0.343600710327091	-0.516382918625656	-0.190773566806168	0.537958115075404
Leptothorax	05	2774.3_2539	2774.3	2539	0.398391321112258	-0.500343404277552	-0.396697718291822	0.176471073846993
Leptothorax	05	2234.3_1253	2234.3	1253	-0.358517261078476	-0.389064420562779	-0.222873977683065	0.535159159977523
Leptothorax	05	918.1_3883.5	918.1	3883.5	0.412546599963202	-0.47666395663188	-0.576777820514455	0.181345014171496
Leptothorax	05	1829.3_1019.1	1829.3	1019.1	-0.295040023354454	-0.404797595481365	-0.447439897705291	0.528521405004307
Leptothorax	05	2538.1_3182.1	2538.1	3182.1	-0.172819078425492	-0.235682338255538	-0.205229596945174	0.446715392881064
Leptothorax	05	614.3_3825.1	614.3	3825.1	0.450110922642102	-0.154294771886289	-0.459845165839101	-0.0250203827828569
Leptothorax	05	2301.8_1253	2301.8	1253	-0.353265136132011	-0.490254233103253	-0.192999440580051	0.550461436774197
Leptothorax	05	2639.3_2539	2639.3	2539	0.33765721547543	-0.496491840091766	-0.489929321637763	0.178162822663683
Leptothorax	05	1525.6_1662.2	1525.6	1662.2	-0.142076556267279	-0.0778755380173973	0.105218394266575	0.323809753161739
Leptothorax	05	2436.8_3825.1	2436.8	3825.1	-0.476857067316968	-0.222542836922117	-0.103611136456667	0.543983777476075
Leptothorax	05	1221.8_785.3	1221.8	785.3	0.332767635979391	-0.286836262876786	-0.52292129289125	0.102598972099127
Leptothorax	05	918.1_843.8	918.1	843.8	0.292777148238518	0.0365888130023417	-0.364572012121695	-0.069497531063779
Leptothorax	05	1964.3_1837.5	1964.3	1837.5	-0.145033108841985	-0.102024769117503	0.118743414814709	0.275974203248045
Leptothorax	05	2639.3_3357.4	2639.3	3357.4	-0.221476266064127	-0.405172879042787	-0.328528001762146	0.540654211722298
Leptothorax	05	2774.3_2071.4	2774.3	2071.4	0.136303560241891	-0.454229823287179	-0.456816590523492	0.11218214111583
Leptothorax	05	2673.1_1896	2673.1	1896	0.393014333625901	-0.422558047334305	-0.353429535498846	-0.000498583600740321
Leptothorax	05	1458.1_4000.4	1458.1	4000.4	0.273192645662255	-0.412185679774259	-0.555887036424829	0.304675911217673
Leptothorax	05	580.6_1077.6	580.6	1077.6	0.470691625229519	-0.022298437614568	-0.446720609889243	-0.248537946652037
Leptothorax	05	2740.6_2129.8	2740.6	2129.8	0.277366526838787	-0.516118488782643	-0.403517694785273	0.0384283958489095
Leptothorax	05	378.1_3299	378.1	3299	0.342977943788803	-0.1297635436326	-0.54192120619545	-0.139234157037887
Leptothorax	05	2673.1_2246.8	2673.1	2246.8	0.515086153333552	-0.485969787125953	-0.462572962014891	-0.225912305467414
Leptothorax	05	2808.1_2246.8	2808.1	2246.8	0.387749710077975	-0.465851985934192	-0.498484442780896	0.0312024625652714
Leptothorax	05	1458.1_3182.1	1458.1	3182.1	-0.29754199707215	0.13953006455496	0.127025038623195	0.344309366420897
Leptothorax	05	2605.6_3415.9	2605.6	3415.9	-0.251321373974777	-0.404812541946944	-0.271152848452042	0.52540446597596
Leptothorax	05	445.6_3415.9	445.6	3415.9	0.459061999607776	-0.152650899391215	-0.552249325987333	-0.212830056486309
Leptothorax	05	2268.1_1311.5	2268.1	1311.5	-0.338266458404548	-0.416958769644624	-0.113905246053633	0.511187154826741
Leptothorax	05	2031.8_3942	2031.8	3942	-0.282782883044384	-0.402573161366423	-0.350508424289472	0.494117573403897
Leptothorax	05	1458.1_726.9	1458.1	726.9	0.25676683686118	-0.347382256077176	-0.521840045434544	0.316782463128093
Leptothorax	05	2673.1_1779.1	2673.1	1779.1	0.244942133522407	-0.373994809687588	-0.352053148711066	0.272029792257149
Leptothorax	05	681.8_1019.1	681.8	1019.1	0.459182311670281	-0.0884698339033562	-0.361364966417688	-0.263511399961013
Leptothorax	05	749.3_785.3	749.3	785.3	0.120062235552779	0.284683264065129	-0.429121666426852	-0.0237487648857522
Leptothorax	05	2099.3_3942	2099.3	3942	-0.35162960269859	-0.400984063954155	-0.19222657765584	0.474446607838262
Leptothorax	05	681.8_3825.1	681.8	3825.1	0.49348974383588	-0.296642598710036	-0.476793584459917	0.00759816612021207
Leptothorax	05	1356.8_785.3	1356.8	785.3	0.355569275500784	-0.397676805951687	-0.444151522279538	0.169394323506225
Leptothorax	05	1795.6_960.7	1795.6	960.7	-0.109586511157036	-0.443950936581948	-0.48972412184046	0.502347561250971
Leptothorax	05	411.8_1253	411.8	1253	0.167445443322084	0.143717386785253	-0.456799159702236	-0.059609326308042
Leptothorax	05	546.8_1019.1	546.8	1019.1	0.349035671543549	-0.0246956832239545	-0.527498688905449	-0.149784240658122
Leptothorax	05	2470.6_3766.6	2470.6	3766.6	-0.433697525164601	-0.272651983192068	-0.107686501264668	0.543906255943006
Leptothorax	05	1761.8_1019.1	1761.8	1019.1	-0.192647580968479	-0.445555498435643	-0.44754067177252	0.521192180332839
Leptothorax	05	2470.6_3883.5	2470.6	3883.5	-0.451046953832967	-0.22291809051348	-0.200893186837603	0.543970595916134
Leptothorax	05	2571.8_3006.7	2571.8	3006.7	-0.0610494442793392	-0.31047580053575	-0.210267008876402	0.349756938743853
Leptothorax	05	1525.6_843.8	1525.6	843.8	0.142583173702536	-0.492784561984003	-0.439102133026734	0.358287727484153
Leptothorax	05	2200.6_3415.9	2200.6	3415.9	-0.121203691526464	-0.0331841749281446	0.0834623738590405	0.290677837499513
Leptothorax	05	2605.6_2831.3	2605.6	2831.3	0.0634957740515781	-0.285997269991967	-0.314773863294357	0.263297366560632
Leptothorax	05	1761.8_3942	1761.8	3942	0.0793433435879521	-0.295551041845077	-0.38139372825547	0.415524316652175
Leptothorax	05	445.6_3299	445.6	3299	0.409741871710026	-0.202938343487468	-0.532584286659067	-0.23877603446303
Leptothorax	05	1491.8_3123.6	1491.8	3123.6	-0.208894709254197	0.136206549280915	0.161708024046726	0.189164800574778
Leptothorax	05	1829.3_3942	1829.3	3942	0.0458373287948504	-0.265752824501018	-0.404086346441339	0.434004857686955
Leptothorax	05	1930.6_1779.1	1930.6	1779.1	-0.143944633483053	-0.0552239028457768	0.0556820902390268	0.401628167483238
Leptothorax	05	2099.3_1136.1	2099.3	1136.1	-0.369420274223091	-0.269121197666378	-0.18529896021315	0.522132816927924
Leptothorax	05	1086.8_785.3	1086.8	785.3	0.200392841640337	-0.1196610613997	-0.489614496986694	0.168211993585986
Leptothorax	05	344.3_3123.6	344.3	3123.6	0.436273193281293	0.0918622536093558	-0.512952222849622	-0.326266231547479
Leptothorax	05	951.8_3942	951.8	3942	0.387101516423563	-0.456711936506671	-0.586993179916658	0.300412992648349
Leptothorax	05	783.1_843.8	783.1	843.8	0.286233646321016	0.149057993290138	-0.347075763656438	-0.161383349819703
Leptothorax	05	783.1_3883.5	783.1	3883.5	0.481298620449473	-0.481221818209838	-0.50806628540007	0.00419712200546887
Leptothorax	05	2605.6_2480.6	2605.6	2480.6	0.290013854766011	-0.484111523106886	-0.452690661796979	0.208366731269766
Leptothorax	05	1019.3_551.5	1019.3	551.5	-0.143805743277165	0.312957283976935	-0.465672258563335	0.086447954949453
Leptothorax	05	2200.6_2714.4	2200.6	2714.4	-0.329228675211328	0.448146387320764	-0.0398136927047483	0.129691928855097
Leptothorax	05	715.6_960.7	715.6	960.7	0.417415348997912	0.0142572333597638	-0.313283996350016	-0.26505344892849
Leptothorax	05	2268.1_3065.2	2268.1	3065.2	-0.13787028033828	0.0182316801523987	-0.106463574296232	0.307583101916015
Leptothorax	05	1255.6_726.9	1255.6	726.9	0.279647203207842	-0.22259256838764	-0.532589048703913	0.0698901816181285
Leptothorax	05	2369.3_1369.9	2369.3	1369.9	-0.401436287433265	-0.455227039313596	-0.0813503655648054	0.531584176664806
Leptothorax	05	1626.8_1954.5	1626.8	1954.5	-0.30537407605077	0.270470135418598	0.342336913567169	0.0706869303427752
Leptothorax	05	2031.8_1720.7	2031.8	1720.7	-0.100906357969849	-0.0539669056209393	-0.0793950751066082	0.355340052664139
Leptothorax	05	985.6_960.7	985.6	960.7	0.398106572448759	-0.168225939503751	-0.307725781732957	-0.245886715492171
Leptothorax	05	1593.1_960.7	1593.1	960.7	0.0871950426107999	-0.509059601445874	-0.438858635165904	0.43766608894496
Leptothorax	05	1694.3_902.2	1694.3	902.2	-0.00144301748154208	-0.509801107469491	-0.429241241040168	0.498561736157608
Leptothorax	05	850.6_3766.6	850.6	3766.6	0.465568646912784	-0.531379013106705	-0.523230642284321	0.0547278714838708
Leptothorax	05	1896.8_1837.5	1896.8	1837.5	-0.189478442625689	0.0156072376701506	0.134030770718901	0.264667334408242
Leptothorax	05	310.6_3182.1	310.6	3182.1	0.354438000999794	0.0225741926010791	-0.528328160339996	-0.139675631619883
Leptothorax	05	1154.3_785.3	1154.3	785.3	0.232799753042885	-0.19491483922058	-0.510090535050947	0.160683710980231
Leptothorax	05	141.8_1837.5	141.8	1837.5	0.175116567544225	-0.0136963513781603	-0.388350156901141	-0.018801836019039
Leptothorax	05	2740.6_2480.6	2740.6	2480.6	0.431278216713293	-0.512449477090646	-0.469613044500275	0.121194713887637
Leptothorax	05	2639.3_2188.3	2639.3	2188.3	0.442584448503034	-0.480312765768834	-0.302416575406173	-0.209090561460259
Leptothorax	05	1660.6_2597.5	1660.6	2597.5	-0.361609424108954	-0.0331613269954984	0.262899032737536	0.381145241089748
Leptothorax	05	2268.1_3883.5	2268.1	3883.5	-0.329061176105196	-0.352526304059273	0.039839023557483	0.432868268995565
Leptothorax	05	1795.6_1077.6	1795.6	1077.6	-0.313080097898867	-0.420335749923407	-0.263564351285061	0.521079626493196
Leptothorax	05	2065.6_1779.1	2065.6	1779.1	-0.0824377453520286	-0.0135165693761453	-0.100201086077776	0.139413555942118
Leptothorax	05	310.6_3065.2	310.6	3065.2	0.506482725566351	0.13165283644739	-0.529267620435977	-0.366082650823851
Leptothorax	05	648.1_3766.6	648.1	3766.6	0.474653370894826	-0.314002751785014	-0.474222326624822	0.0173178238141916
Leptothorax	05	2065.6_3299	2065.6	3299	-0.194527274103821	-0.0331147736591063	0.233800508047765	0.174521378542611
Leptothorax	05	1559.3_3123.6	1559.3	3123.6	-0.222901357403976	0.20372719720714	0.0360991706371511	0.108485453668025
Leptothorax	05	614.3_3708.2	614.3	3708.2	0.440777839247905	-0.234066332916693	-0.498799645639541	0.0144363649964465
Leptothorax	05	1863.1_960.7	1863.1	960.7	-0.166352120629864	-0.403690650677046	-0.458438540314924	0.49798609794773
Leptothorax	05	1525.6_2948.2	1525.6	2948.2	-0.12106077220879	0.0816776015689578	0.14627395843246	-0.00218916475534589
Leptothorax	05	1458.1_3065.2	1458.1	3065.2	-0.190619537327023	0.110602559867072	0.260556189188983	0.125776320448609
Leptothorax	05	783.1_3766.6	783.1	3766.6	0.462376082321047	-0.537084925066973	-0.486200160276143	0.042224240650995
Leptothorax	05	2369.3_3591.2	2369.3	3591.2	-0.0495619233653915	-0.0829189886584766	-0.0230952305277599	0.0716049888777918
Leptothorax	05	2504.3_2889.8	2504.3	2889.8	-0.153322447999165	-0.0720859637616066	-0.105780316336245	0.296880630921191
Leptothorax	05	2605.6_1662.2	2605.6	1662.2	0.110454249273135	-0.407988121990699	-0.175542721076683	0.245773305387428
Leptothorax	05	1626.8_3942	1626.8	3942	0.219645497535741	-0.390663714935164	-0.44621004851476	0.260014045864029
Leptothorax	05	2538.1_2831.3	2538.1	2831.3	-0.0891834458718089	-0.205721055637053	-0.144179675039549	0.297055106455347
Leptothorax	05	276.8_1603.7	276.8	1603.7	0.302100035180841	0.241744933485073	-0.532478426096503	-0.086537919550581
Leptothorax	05	546.8_3591.2	546.8	3591.2	0.48755568008797	-0.301913307783646	-0.521263362966358	-0.143190066772808
Leptothorax	05	175.6_2831.3	175.6	2831.3	0.243300480070932	0.202807055557082	-0.47637655146649	-0.0968987717202253
Leptothorax	05	884.3_785.3	884.3	785.3	0.225644665624777	0.00769513975935011	-0.327061391596391	0.0391385224031646
Leptothorax	05	1660.6_4000.4	1660.6	4000.4	0.147289488115644	-0.392318356618779	-0.495620501698067	0.374552100342113
Leptothorax	05	1930.6_2831.3	1930.6	2831.3	-0.243676484290793	0.402243805241328	0.167236238266636	-0.0737868502103848
Leptothorax	05	2774.3_1954.5	2774.3	1954.5	0.371443609324013	-0.504557882651048	-0.459243721289107	0.097267524941414
Leptothorax	05	715.6_3766.6	715.6	3766.6	0.466161345792285	-0.432442768690217	-0.473015715861571	0.0202476077625046
Leptothorax	05	1896.8_2539	1896.8	2539	-0.369971310329897	0.085432940731779	0.388216747115564	0.27778380217106
Leptothorax	05	2538.1_3766.6	2538.1	3766.6	-0.383371110222094	-0.322414110498422	-0.313451025938004	0.601791716114753
Leptothorax	05	2639.3_2655.9	2639.3	2655.9	0.127840429391485	-0.39152030713196	-0.349833274020297	0.277732886984844
Leptothorax	05	2099.3_1837.5	2099.3	1837.5	-0.151268244344117	0.0127063260320268	-0.0330511455388445	0.137390568466375
Leptothorax	05	2740.6_2246.8	2740.6	2246.8	0.51471371997989	-0.47519550264513	-0.528376577821276	-0.128573447300763
Leptothorax	05	141.8_2655.9	141.8	2655.9	0.351537703173129	0.129257724407475	-0.253379726596508	-0.263310534842536
Leptothorax	05	2808.1_1779.1	2808.1	1779.1	0.480380972255296	-0.497768477310382	-0.413671552299491	0.0304609080298509
Leptothorax	05	614.3_3591.2	614.3	3591.2	0.402641736980353	-0.2881809638912	-0.491742684556547	-0.0841817495246071
Leptothorax	05	1863.1_3883.5	1863.1	3883.5	-0.0680749711865064	-0.289750955495631	-0.323852199741168	0.431480228884072
Leptothorax	05	2031.8_1253	2031.8	1253	-0.350684678261372	-0.168058986796669	-0.209503617834171	0.489271339927371
Leptothorax	05	580.6_3649.7	580.6	3649.7	0.443812023092185	-0.231426759696616	-0.502980202277582	-0.0717182656085552
Leptothorax	05	411.8_1369.9	411.8	1369.9	0.295344528796524	0.273972392149358	-0.434180366637085	-0.255455387804929
Leptothorax	05	1964.3_1019.1	1964.3	1019.1	-0.281716843611982	-0.266409877823249	-0.122226439612472	0.387844468024744
Leptothorax	05	2571.8_2305.2	2571.8	2305.2	0.38620722967742	-0.466663414108109	-0.370907545245716	-0.0972504355443994
Leptothorax	05	1086.8_902.2	1086.8	902.2	0.300629367682523	-0.287342883600442	-0.405399331588306	0.018447715345428
Leptothorax	05	2774.3_1837.5	2774.3	1837.5	0.418735849788093	-0.464978923087125	-0.439430845572598	0.129888990836546
Leptothorax	05	276.8_3006.7	276.8	3006.7	0.48670809317343	0.145479749688607	-0.518119448783231	-0.291881463416903
Leptothorax	05	580.6_960.7	580.6	960.7	0.276168364399114	0.0259481861784044	-0.513278610394992	-0.1062734070157
Leptothorax	05	1053.1_843.8	1053.1	843.8	0.229596158823855	-0.141679610192337	-0.467340494160922	0.118954224600412
Leptothorax	05	1761.8_1837.5	1761.8	1837.5	-0.301105239466555	0.236820511186025	0.241822030020712	0.228993695358546
Leptothorax	05	1289.3_902.2	1289.3	902.2	0.317009742251123	-0.426744081186115	-0.306429945518972	0.0789252078321366
Leptothorax	05	2571.8_2772.8	2571.8	2772.8	-0.0561028113130862	-0.337421402863122	-0.21143224799496	0.370273458659009
Leptothorax	05	1964.3_1603.7	1964.3	1603.7	-0.272259093752834	0.117804359535057	0.308694020023469	0.186008333314559
Leptothorax	05	1559.3_902.2	1559.3	902.2	0.0862131236978404	-0.497633853129029	-0.402753663051677	0.376606956390104
Leptothorax	05	1458.1_3883.5	1458.1	3883.5	0.153487192296165	-0.391820068774315	-0.441964565054323	0.240980627861394
Leptothorax	05	479.3_3474.3	479.3	3474.3	0.499523645494119	-0.171665408829423	-0.54085440404321	-0.25435795808523
Leptothorax	05	479.3_3591.2	479.3	3591.2	0.560921113614623	-0.243274993649191	-0.556355061402498	-0.186314896376434
Leptothorax	05	209.3_2772.8	209.3	2772.8	0.360448943162987	0.118733133527824	-0.429656155615762	-0.218841134862991
Leptothorax	05	1019.3_3942	1019.3	3942	0.428882604647183	-0.461885865017176	-0.570180720068054	0.25882037711342
Leptothorax	05	1593.1_4000.4	1593.1	4000.4	0.220715508244454	-0.422570598702608	-0.48026353311604	0.250408292574784
Leptothorax	05	2031.8_1837.5	2031.8	1837.5	-0.144742231999965	-0.0463639155980376	0.0163012745908464	0.196244517225324
Leptothorax	05	2571.8_2655.9	2571.8	2655.9	0.0675068187290501	-0.406844224465346	-0.344488031827133	0.298350406130688
Leptothorax	05	1728.1_2012.9	1728.1	2012.9	-0.284803409869184	0.197467715846331	0.356315230788818	-0.127098875034047
Leptothorax	05	1998.1_1662.2	1998.1	1662.2	-0.164189188816344	0.0111205784487811	0.102449237222178	0.155540967867358
Leptothorax	05	681.8_3591.2	681.8	3591.2	0.386882630173335	-0.371314371357796	-0.471406096262663	-0.15266913270948
Leptothorax	05	2605.6_2597.5	2605.6	2597.5	0.225334734343651	-0.425307399688962	-0.396963313780386	0.218960383616294
Leptothorax	05	479.3_1253	479.3	1253	0.254071957662523	0.0274232794700069	-0.397529463088686	-0.150489361818452
Leptothorax	05	2268.1_1194.5	2268.1	1194.5	-0.340548250625928	-0.479346930583364	-0.130243113159439	0.50347420277897
Leptothorax	05	1019.3_785.3	1019.3	785.3	0.127205844321891	-0.0936757534948644	-0.402994147270821	0.239087971186479
Leptothorax	05	1694.3_1954.5	1694.3	1954.5	-0.284139936319952	0.320896837553735	0.30305883961769	-0.0594549439170752
Leptothorax	05	1896.8_1019.1	1896.8	1019.1	-0.319890321028777	-0.338526205234783	-0.295593656287102	0.507448005009334
Leptothorax	05	1930.6_1662.2	1930.6	1662.2	-0.221122164332404	0.110995160766561	0.112398296624733	0.279498331653669
Leptothorax	05	1491.8_3942	1491.8	3942	0.236491773324319	-0.404601138199628	-0.510436856722821	0.228624364211265
Leptothorax	05	1390.6_843.8	1390.6	843.8	0.344879971553442	-0.43417469379631	-0.375540290454215	0.161331286388486
Leptothorax	05	1188.1_843.8	1188.1	843.8	0.291746087579802	-0.367680597476217	-0.488157686489553	0.136881538607624
Leptothorax	05	1053.1_376.1	1053.1	376.1	-0.146151885857388	-0.134811802298666	-0.415784439710772	0.340783145280529
Leptothorax	05	1188.1_3883.5	1188.1	3883.5	0.489281507548554	-0.52173033928988	-0.556088337226662	0.156125658242957
Leptothorax	05	1998.1_3883.5	1998.1	3883.5	-0.282570895731497	-0.366110217957866	-0.23076473526735	0.508336839872061
Leptothorax	05	1154.3_668.4	1154.3	668.4	0.172940740175912	0.11470800181185	-0.471012897298918	0.0132430731192859
Leptothorax	05	2200.6_3065.2	2200.6	3065.2	-0.065384516990258	-0.058328049259909	-0.0230708806343121	0.480883412608808
Leptothorax	05	918.1_960.7	918.1	960.7	0.418394432010642	-0.0467670930001467	-0.348025163117539	-0.338214429165287
Leptothorax	05	985.6_3883.5	985.6	3883.5	0.45009837698736	-0.481499761089605	-0.569128168768219	0.224349464703235
Leptothorax	05	1424.3_3942	1424.3	3942	0.273615818322444	-0.435224832494417	-0.528994353608441	0.262159657568072
Leptothorax	05	479.3_3357.4	479.3	3357.4	0.475182114447456	-0.156748229623828	-0.521397254449886	-0.350796121435187
Leptothorax	05	918.1_3766.6	918.1	3766.6	0.463182849954414	-0.526460000754534	-0.540741639245669	0.0700640249351908
Leptothorax	05	1863.1_2363.7	1863.1	2363.7	-0.429836912326194	-0.226771618995596	0.392355216606972	0.499660539468715
Leptothorax	05	1728.1_2480.6	1728.1	2480.6	-0.43800534853572	-0.148278459985444	0.418215729243759	0.445914773090377
Leptothorax	05	2774.3_2772.8	2774.3	2772.8	0.301428268567794	-0.393698035573505	-0.416735901501202	0.342501756034187
Leptothorax	05	1559.3_3474.3	1559.3	3474.3	-0.297464292814902	-0.258538942927165	0.104645830380073	0.411171181194749
Leptothorax	05	1120.6_843.8	1120.6	843.8	0.276538416162889	-0.311577936690904	-0.467668160449826	0.159530730499737
Leptothorax	05	2673.1_2714.4	2673.1	2714.4	0.218781430823305	-0.398225496892025	-0.362921686381154	0.276088238133797
Leptothorax	05	2268.1_2948.2	2268.1	2948.2	-0.151242398245956	0.116084702118519	-0.25503486075467	0.168942361720966
Leptothorax	05	1863.1_2714.4	1863.1	2714.4	-0.229713178330093	0.285311260904157	0.249566258370997	-0.0417836414171496
Leptothorax	05	1863.1_1428.3	1863.1	1428.3	-0.272932203687476	0.178529425885206	0.258207194352625	0.205758279600827
Leptothorax	05	1795.6_3883.5	1795.6	3883.5	-0.0173381275473773	-0.218732889602093	-0.291404099238425	0.400340217529235
Leptothorax	05	2538.1_1545.3	2538.1	1545.3	-0.0296639153564858	-0.467214166723171	-0.0530855211936208	0.204892252154427
Leptothorax	05	1255.6_3883.5	1255.6	3883.5	0.404275803024399	-0.510686983578737	-0.539712337222536	0.211979739045047
Leptothorax	05	1525.6_3883.5	1525.6	3883.5	0.164232102075374	-0.374043652113863	-0.381508365630643	0.198571887036354
Leptothorax	05	2571.8_1954.5	2571.8	1954.5	0.156107376562688	-0.383125155128621	-0.17556610329937	-0.0343170000921788
Leptothorax	05	1896.8_3942	1896.8	3942	-0.054275049932456	-0.330240298851013	-0.416555389495488	0.46460431378156
Leptothorax	05	2065.6_1077.6	2065.6	1077.6	-0.314836207890188	-0.259274641865625	-0.0459579343398317	0.431387827757678
Leptothorax	05	2538.1_2012.9	2538.1	2012.9	0.144792315654808	-0.400973449638859	-0.13919933169067	-0.0117263117092544
Leptothorax	05	1053.1_3883.5	1053.1	3883.5	0.453468806528706	-0.476889702857763	-0.563710494692433	0.219640666271184
Leptothorax	05	580.6_3532.8	580.6	3532.8	0.475847662520051	-0.300602427979813	-0.503938970391809	-0.193495856390945
Leptothorax	05	1728.1_3883.5	1728.1	3883.5	0.0573072580816104	-0.280077090679891	-0.267434238372703	0.351840270315708
Leptothorax	05	2605.6_2129.8	2605.6	2129.8	0.391593233478724	-0.485689396425528	-0.213207862272928	-0.1134253868108
Leptothorax	05	1863.1_2597.5	1863.1	2597.5	-0.33339115391288	0.190647641368774	0.353933876567051	0.129561340822132
Leptothorax	05	2639.3_1720.7	2639.3	1720.7	0.150256847974012	-0.378672233068518	-0.308150037424724	0.31927517579246
Leptothorax	05	1458.1_960.7	1458.1	960.7	0.11233100003462	-0.469706339659481	-0.285211773544649	0.201985863090687
Leptothorax	05	951.8_3825.1	951.8	3825.1	0.509061384554096	-0.525409597386741	-0.562890942563087	0.0796322010090504
Leptothorax	05	2706.8_1720.7	2706.8	1720.7	0.239231236985949	-0.378091265822897	-0.33402208068713	0.221465273072975
Leptothorax	05	1964.3_2772.8	1964.3	2772.8	-0.243975949098844	0.420004250802635	0.236599223418658	-0.0536356825038014
Leptothorax	05	2234.3_2889.8	2234.3	2889.8	-0.171742237178774	0.116632366162559	-0.219671709315616	0.260459382100007
Leptothorax	05	2099.3_3240.5	2099.3	3240.5	-0.122644183378902	0.027402581391124	0.233316219650107	0.166876519352482
Leptothorax	05	411.8_3240.5	411.8	3240.5	0.399209325675819	-0.0982142732563246	-0.519711731492896	-0.273386288860941
Leptothorax	05	1593.1_3883.5	1593.1	3883.5	0.14616037043737	-0.339368085835409	-0.365513422358284	0.198699677134664
Leptothorax	05	1626.8_1720.7	1626.8	1720.7	-0.118000978564883	-0.0391882219813792	0.00109365645912793	0.205395597022035
Leptothorax	05	1525.6_4000.4	1525.6	4000.4	0.238045482168549	-0.349989417807611	-0.551125188538	0.196140019070916
Leptothorax	05	2335.6_1428.3	2335.6	1428.3	-0.444798596987453	-0.375774397253031	-0.050872245387761	0.526899079051063
Leptothorax	05	1896.8_1720.7	1896.8	1720.7	-0.195387887600658	0.0455744235060268	0.109489686456073	0.355730203734251
Leptothorax	05	2470.6_1428.3	2470.6	1428.3	-0.394616849497768	-0.414156865770561	0.0409014816377693	0.474484633084613
Leptothorax	05	1998.1_3182.1	1998.1	3182.1	-0.186912876633198	0.181848710974874	0.390185551365682	0.033969874809689
Leptothorax	05	1998.1_2480.6	1998.1	2480.6	-0.382070368774298	-0.04919943104234	0.255089846564692	0.40921238887906
Leptothorax	05	1694.3_3942	1694.3	3942	0.129191875532072	-0.318034491901587	-0.391412899734496	0.358419663374174
Leptothorax	05	2200.6_2831.3	2200.6	2831.3	-0.279761969945892	0.290637335749965	-0.090845676558174	0.323175211639647
Leptothorax	05	1728.1_960.7	1728.1	960.7	-0.0414949547243235	-0.503107660526065	-0.490094969624523	0.503009975219096
Leptothorax	05	2538.1_2948.2	2538.1	2948.2	-0.114380503515334	-0.153525127202953	-0.22115849026934	0.330580353016624
Leptothorax	05	175.6_1779.1	175.6	1779.1	0.172587072038797	-0.0132191610446651	-0.377553289163846	-0.0564899739615755
Leptothorax	05	648.1_3649.7	648.1	3649.7	0.415811663814768	-0.294893074118048	-0.479419851124917	-0.0658332031408663
Leptothorax	05	2639.3_2305.2	2639.3	2305.2	0.460665213976869	-0.481719602590268	-0.438694308334429	-0.156666960669242
Leptothorax	05	310.6_3649.7	310.6	3649.7	0.160263537026667	-0.0787344151831322	-0.536804945228865	0.192928116565424
Leptothorax	05	513.1_1194.5	513.1	1194.5	0.377044375394928	0.00883901079696536	-0.420881067305673	-0.161274203147261
Leptothorax	05	1795.6_2948.2	1795.6	2948.2	-0.267891960567157	0.175693381638529	0.0991943023633941	0.218029473524149
Leptothorax	05	344.3_1486.8	344.3	1486.8	0.357730955702732	0.361041318896585	-0.534195156110051	-0.206318136395337
Leptothorax	05	2706.8_2188.3	2706.8	2188.3	0.396984326834888	-0.518135321383087	-0.419118612925457	-0.0989867486236476
Leptothorax	05	1086.8_3825.1	1086.8	3825.1	0.492436141161197	-0.516394935606008	-0.532174997854937	0.135442839445138
Leptothorax	05	850.6_843.8	850.6	843.8	0.337279953616806	0.0878608894970672	-0.325068057789815	-0.169970466581711
Leptothorax	05	2571.8_3591.2	2571.8	3591.2	-0.314873398097584	-0.325338041905588	-0.249378802673915	0.568134402742047
Leptothorax	05	2301.8_3123.6	2301.8	3123.6	-0.21563533717979	0.133864033311393	-0.0153626482923851	0.386176241674259
Leptothorax	05	2504.3_2655.9	2504.3	2655.9	0.000873337093368872	-0.351109419549816	-0.195487286391654	0.229632321674526
Leptothorax	05	816.8_3708.2	816.8	3708.2	0.405176378422578	-0.520148055132661	-0.498061833976908	0.0492845636463347
Leptothorax	05	2605.6_2363.7	2605.6	2363.7	0.381445630410868	-0.471334712187878	-0.399056227348175	0.00694557868862115
Leptothorax	05	2605.6_2714.4	2605.6	2714.4	0.070669145408881	-0.412598889712392	-0.310481728411884	0.359108187695901
Leptothorax	05	2706.8_2305.2	2706.8	2305.2	0.532463379411357	-0.457565324650391	-0.485305559242312	-0.184694106919127
Leptothorax	05	2571.8_1837.5	2571.8	1837.5	0.140516811888708	-0.36869441337682	-0.216050349108324	0.238464498934648
Leptothorax	05	445.6_1311.5	445.6	1311.5	0.234634769173343	0.159542540232584	-0.364879774826092	-0.206561765225924
Leptothorax	05	2470.6_2714.4	2470.6	2714.4	-0.140294674728874	-0.23165430898178	-0.0315166915085136	0.269777715384995
Leptothorax	05	1863.1_3299	1863.1	3299	-0.339628385285077	0.0994587399171226	0.155710468653042	0.244092937697828
Leptothorax	05	614.3_1136.1	614.3	1136.1	0.528841855697547	-0.177779234915788	-0.390013907659281	-0.317653390342252
Leptothorax	05	1896.8_1603.7	1896.8	1603.7	-0.308469801171223	0.168535227583568	0.218808285689287	0.216446451564837
Leptothorax	05	1356.8_902.2	1356.8	902.2	0.299828712738448	-0.430543093293386	-0.276922108543365	0.0948688754357704
Leptothorax	05	2740.6_2012.9	2740.6	2012.9	0.310919094031934	-0.519117760776585	-0.442796948497954	0.0908044430824347
Leptothorax	05	2571.8_2188.3	2571.8	2188.3	0.359536804235011	-0.477111975751586	-0.311593230589794	-0.124527541635735
Leptothorax	05	141.8_2889.8	141.8	2889.8	0.225046008089218	0.27031247550025	-0.416918503982037	-0.0914287554785205
Leptothorax	05	108.1_2246.8	108.1	2246.8	0.37132630086685	0.158791728631575	-0.0305584833164634	-0.33970982714803
Leptothorax	05	175.6_2714.4	175.6	2714.4	0.324759001145776	0.188856723139397	-0.352143379190005	-0.252634925679728
Leptothorax	05	2065.6_1194.5	2065.6	1194.5	-0.372903782826771	-0.209506408071368	-0.178958705393015	0.502512155218683
Leptothorax	05	141.8_1954.5	141.8	1954.5	0.293185924019254	0.0495804142277275	-0.162464112503253	-0.180771568795571
Leptothorax	05	1458.1_843.8	1458.1	843.8	0.266093581892262	-0.455292784074211	-0.399287673194659	0.233622097527286
Leptothorax	05	2335.6_2129.8	2335.6	2129.8	-0.034729349204956	-0.459831659270851	-0.109311051426339	0.327318053988688
Leptothorax	05	1998.1_1779.1	1998.1	1779.1	-0.11478606847533	-0.105583490067879	-0.0176131014251099	0.234890696679626
Leptothorax	05	985.6_3766.6	985.6	3766.6	0.479493503555232	-0.516158712898954	-0.537023414749442	0.12264095318884
Leptothorax	05	2369.3_3357.4	2369.3	3357.4	-0.237492960754875	0.147185538063882	0.353309468563646	0.232986285619993
Leptothorax	05	1356.8_3825.1	1356.8	3825.1	0.124794718356073	-0.437191858248609	-0.438272354599757	0.328732431124256
Leptothorax	05	2504.3_2772.8	2504.3	2772.8	-0.156934351332224	-0.292853339238211	0.00901703131497591	0.311147602110088
Leptothorax	05	1559.3_1019.1	1559.3	1019.1	-0.00709380336535799	-0.49907064458278	-0.370139009956248	0.382004894991792
Leptothorax	05	243.1_2948.2	243.1	2948.2	0.412095441957537	0.153863327989023	-0.478210553070059	-0.222721292595694
Leptothorax	05	2639.3_2422.1	2639.3	2422.1	0.404975302510734	-0.48598146005694	-0.422691208068637	0.026192868357742
Leptothorax	05	1694.3_2071.4	1694.3	2071.4	-0.279702938277332	0.0987156439065473	0.339266181226968	-0.035552152481676
Leptothorax	05	850.6_3883.5	850.6	3883.5	0.47340888484289	-0.527048349962613	-0.531548361895251	0.00870304639621992
Leptothorax	05	2538.1_3065.2	2538.1	3065.2	-0.171557811616821	-0.242491523112081	-0.0929627743965067	0.39471523201294
Leptothorax	05	749.3_3708.2	749.3	3708.2	0.433970779741199	-0.478950468412551	-0.502214453420866	0.0322119820415887
Leptothorax	05	2673.1_2129.8	2673.1	2129.8	0.39616363289222	-0.513031506376228	-0.314633355266895	-0.149564426087945
Leptothorax	05	2538.1_2714.4	2538.1	2714.4	-0.0410869175996887	-0.359931547239006	-0.173095866865911	0.276809363814424
Leptothorax	05	1053.1_960.7	1053.1	960.7	0.36332265820685	-0.293819529817364	-0.292291596780926	-0.133049954765362
Leptothorax	05	1795.6_2831.3	1795.6	2831.3	-0.238343917712876	0.239762705367483	0.0796293701448282	0.187625948102168
Leptothorax	05	1559.3_3942	1559.3	3942	0.229711479332553	-0.396383215196659	-0.502686915148833	0.22715770115592
Leptothorax	05	2538.1_2363.7	2538.1	2363.7	0.279318967698818	-0.469044941061394	-0.374226420603297	0.108085866480828
Leptothorax	05	1559.3_2889.8	1559.3	2889.8	-0.204996251145089	0.206246896315057	0.0849296086184281	0.138475989021
Leptothorax	05	2673.1_2597.5	2673.1	2597.5	0.240360810619597	-0.451403064846023	-0.410101091246838	0.241495202518076
Leptothorax	05	783.1_960.7	783.1	960.7	0.417842363417586	0.0283736644168726	-0.300452782113978	-0.323233411982419
Leptothorax	05	1019.3_902.2	1019.3	902.2	0.290253236344219	-0.141347494901156	-0.362153000842821	-0.0751185823460334
Leptothorax	05	1154.3_902.2	1154.3	902.2	0.361000454535019	-0.407177408798032	-0.407588334580063	0.0155495446490014
Leptothorax	05	1221.8_3942	1221.8	3942	0.452937073618686	-0.534670803157789	-0.559600939896028	0.19975120100996
Leptothorax	05	1964.3_2539	1964.3	2539	-0.35425369342121	0.133312408408071	0.25443563600141	0.363015315171967
Leptothorax	05	1120.6_3883.5	1120.6	3883.5	0.495328272330187	-0.52659327962679	-0.555170152257548	0.191718953029418
Leptothorax	05	1964.3_2305.2	1964.3	2305.2	-0.341846246217819	-0.231866137057175	0.323222306540052	0.37423881381111
Leptothorax	05	546.8_1136.1	546.8	1136.1	0.43949068973738	-0.0428158951336182	-0.388480078872906	-0.27351619631938
Leptothorax	05	951.8_902.2	951.8	902.2	0.308419213094073	-0.000769452055345035	-0.379484660337739	-0.16200619086006
Leptothorax	05	1019.3_3825.1	1019.3	3825.1	0.486279113542229	-0.520652474181277	-0.554442479330567	0.210924149499934
Leptothorax	05	2301.8_3357.4	2301.8	3357.4	-0.145853950499273	0.146477292020701	0.180860476949148	0.430437659236922
Leptothorax	05	1390.6_3883.5	1390.6	3883.5	0.17971477865288	-0.469587359268738	-0.461679576611835	0.331074186076438
Leptothorax	05	2605.6_2012.9	2605.6	2012.9	0.281035481597967	-0.415962049699476	-0.169477521898803	-0.107549193646285
Leptothorax	05	2538.1_2246.8	2538.1	2246.8	0.35198642481683	-0.471540338169135	-0.381984152426974	-0.0574316413673495
Leptothorax	05	1289.3_3825.1	1289.3	3825.1	0.249798110740131	-0.477862969204607	-0.500825651583197	0.288245644797187
Leptothorax	05	2403.1_3415.9	2403.1	3415.9	-0.249410634225215	0.049808739680891	0.375647557650525	0.332133767318187
Leptothorax	05	816.8_902.2	816.8	902.2	0.356124860894883	0.147476189115632	-0.285526935555201	-0.312689469009045
Leptothorax	05	1930.6_2597.5	1930.6	2597.5	-0.303653661547863	0.251810236995444	0.257202744673427	0.172887478474532
Leptothorax	05	2031.8_3006.7	2031.8	3006.7	-0.20320218920135	0.303228037340633	0.299340545426402	-0.00724757022540694
Leptothorax	05	2639.3_1954.5	2639.3	1954.5	0.304787631527844	-0.387542988383518	-0.258501878725473	-0.0529986810659729
Leptothorax	05	2133.1_1077.6	2133.1	1077.6	-0.287696979463332	-0.325316456615881	-0.176213043285998	0.441327866410145
Leptothorax	05	2571.8_1720.7	2571.8	1720.7	0.0557180113056412	-0.377911388635885	-0.211480151214223	0.316587465484656
Leptothorax	05	1930.6_2948.2	1930.6	2948.2	-0.270132010575059	0.314977460166202	0.204247186575066	0.00817165503874058
Leptothorax	05	2504.3_1837.5	2504.3	1837.5	0.109800041374064	-0.416748723851595	-0.141997449013293	0.25051747097079
Leptothorax	05	310.6_1662.2	310.6	1662.2	0.507582867708746	0.180396879161713	-0.513266177337049	-0.308897107345927
Leptothorax	05	2436.8_1486.8	2436.8	1486.8	-0.331705781499917	-0.389568569147412	-0.0436841593984847	0.419343486882415
Leptothorax	05	1863.1_3766.6	1863.1	3766.6	-0.265552003752801	-0.320199103421741	-0.0775733772090119	0.422936346338441
Leptothorax	05	2538.1_3299	2538.1	3299	-0.28447471006311	-0.288572874390983	-0.107002794435562	0.45399433794007
Leptothorax	05	1593.1_2597.5	1593.1	2597.5	-0.376374789963757	0.0788061896630435	0.230674424313996	0.350754562828631
Leptothorax	05	243.1_2831.3	243.1	2831.3	0.371216352170023	0.0741665802250276	-0.52362953429699	-0.226566864526921
Leptothorax	05	1626.8_2655.9	1626.8	2655.9	-0.35245204740292	0.0851900987546965	0.169804988560763	0.393790382073909
Leptothorax	05	2268.1_1545.3	2268.1	1545.3	-0.393473746542506	-0.0511089608504696	0.0554321834319315	0.397872131875391
Leptothorax	05	1660.6_3883.5	1660.6	3883.5	0.120897142382204	-0.336416491305467	-0.272684447397697	0.295584979480998
Leptothorax	05	681.8_3474.3	681.8	3474.3	0.492231564322316	-0.411327019795121	-0.445498051743908	-0.322268341337312
Leptothorax	05	1829.3_2539	1829.3	2539	-0.401679110152906	0.0254381835628357	0.394669282928702	0.286471563784614
Leptothorax	05	2538.1_1896	2538.1	1896	0.139362326162055	-0.383358813138685	-0.168804342177801	0.126477813790739
Leptothorax	05	2403.1_2597.5	2403.1	2597.5	-0.10613015225536	-0.276644997762331	-0.230117164813551	0.278580451321479
Leptothorax	05	1896.8_2889.8	1896.8	2889.8	-0.256454347179748	0.272924902146405	0.119110543159073	0.105853063719278
Leptothorax	05	1424.3_785.3	1424.3	785.3	0.341086159879145	-0.424894524038189	-0.446820884568024	0.22841781976847
Leptothorax	05	40.6_2363.7	40.6	2363.7	0.241087654459302	0.0800847964663561	-0.0547089101683912	-0.163634202040671
Leptothorax	05	2571.8_2071.4	2571.8	2071.4	0.271393774454193	-0.450236890983183	-0.183765030771067	-0.0733167041044368
Leptothorax	05	2133.1_1194.5	2133.1	1194.5	-0.384762983020768	-0.233062386909648	-0.238053883068143	0.517493531686455
Leptothorax	05	411.8_1486.8	411.8	1486.8	0.392143307520994	0.266844472943451	-0.426258206612799	-0.334701375561292
Leptothorax	05	2403.1_2246.8	2403.1	2246.8	0.237441370775244	-0.462201387430078	-0.268497099498642	0.210154256153302
Leptothorax	05	445.6_1194.5	445.6	1194.5	0.194309694419342	0.125632341836174	-0.437948193170595	-0.0666567491465275
Leptothorax	05	1964.3_3825.1	1964.3	3825.1	-0.267857549487523	-0.345897644234232	-0.120613131174879	0.482412243793382
Leptothorax	05	310.6_2948.2	310.6	2948.2	0.554518964524888	0.00507109507995636	-0.537767402729555	-0.327540131856492
Leptothorax	05	2504.3_2188.3	2504.3	2188.3	0.300510716841367	-0.469820624909842	-0.279354314571326	0.0114873757126595
Leptothorax	05	2706.8_1954.5	2706.8	1954.5	0.354209403548496	-0.466606211822838	-0.401315530437222	0.0272546983646286
Leptothorax	05	546.8_3474.3	546.8	3474.3	0.529720383865825	-0.221892557795648	-0.518367459020068	-0.291620926734808
Leptothorax	05	2538.1_2597.5	2538.1	2597.5	0.109428155633325	-0.426119991995429	-0.364187857632865	0.281861154641332
Leptothorax	05	1829.3_2889.8	1829.3	2889.8	-0.26876185062342	0.228183369638449	0.065699557566504	0.182926968095836
Leptothorax	05	2740.6_1779.1	2740.6	1779.1	0.416925660700221	-0.445996323287435	-0.473163184068137	0.162341789127405
Leptothorax	05	749.3_902.2	749.3	902.2	0.335151966034236	0.140747832171797	-0.300757806324443	-0.220012915440927
Leptothorax	05	1458.1_2948.2	1458.1	2948.2	-0.165093928920157	0.12822989033682	0.091423775406432	-0.0652992705788595
Leptothorax	05	1424.3_3123.6	1424.3	3123.6	-0.251891160804323	0.104386404928528	0.203006618914089	0.297574575239396
Leptothorax	05	2538.1_1779.1	2538.1	1779.1	0.064360940679889	-0.358205890195154	-0.156702660763368	0.297035806440712
Leptothorax	05	378.1_3065.2	378.1	3065.2	0.450949711747791	0.024502533088314	-0.512576815547905	-0.366272949017716
Leptothorax	05	1424.3_902.2	1424.3	902.2	0.283964520014118	-0.446294147284478	-0.32459890890439	0.138384995378305
Leptothorax	05	2031.8_3123.6	2031.8	3123.6	-0.147319902553563	0.164931666091765	0.644722418845084	0.0325479935839092
Leptothorax	05	1660.6_1662.2	1660.6	1662.2	-0.0544193263767927	-0.164726875544589	0.103953580896966	0.132008607454705
Leptothorax	05	1896.8_2422.1	1896.8	2422.1	-0.419620932755052	-0.167006802506513	0.388414113297351	0.446060289634972
Leptothorax	05	1896.8_1486.8	1896.8	1486.8	-0.288517723575591	0.112243606935958	0.311869150870443	0.197151242389308
Leptothorax	05	1761.8_1603.7	1761.8	1603.7	-0.115945370827898	-0.084338343614751	0.0412638094850584	0.172958620181767
Leptothorax	05	2605.6_2246.8	2605.6	2246.8	0.44261960009148	-0.464348088684813	-0.386130315250054	-0.211236548992658
Leptothorax	05	2268.1_2363.7	2268.1	2363.7	-0.166756108316065	-0.336248904809315	-0.213749849877121	0.424750491634797
Leptothorax	05	2403.1_1662.2	2403.1	1662.2	-0.122056733018923	-0.26037459715439	-0.115709691059881	0.270104248490538
Leptothorax	05	715.6_3649.7	715.6	3649.7	0.374701486238987	-0.452400226356518	-0.47335842503769	-0.0123639992444918
Leptothorax	05	513.1_3299	513.1	3299	0.460239103120532	-0.260243018995187	-0.467972625877082	-0.341429745252179
Leptothorax	05	2740.6_1896	2740.6	1896	0.450322593790629	-0.469085649737423	-0.507071211157284	0.107977582970726
Leptothorax	05	1188.1_3766.6	1188.1	3766.6	0.335607180402259	-0.484321934307505	-0.45421964636787	0.198210928485571
Leptothorax	05	2301.8_2188.3	2301.8	2188.3	-0.0217671120885346	-0.441038986074109	-0.114971298662245	0.347360662904308
Leptothorax	05	74.3_2305.2	74.3	2305.2	0.310636029761263	0.150892781156071	0.0543201803842005	-0.243533116462835
Leptothorax	05	2133.1_3649.7	2133.1	3649.7	-0.201404814990226	0.258440448712528	-0.0290337298404701	0.167055020904323
Leptothorax	05	1221.8_3825.1	1221.8	3825.1	0.356207101206839	-0.482694537941387	-0.507151686874509	0.183275952473325
Leptothorax	05	2470.6_2597.5	2470.6	2597.5	0.0460873952476523	-0.379328552146797	-0.312391065271045	0.276011878358099
Leptothorax	05	1728.1_2246.8	1728.1	2246.8	-0.390293797949793	0.0421603029528513	0.156730939502874	0.43896525853451
Leptothorax	05	1728.1_3766.6	1728.1	3766.6	-0.214046345479816	-0.267307559523583	-0.0863081203167969	0.370279860767045
Leptothorax	05	2504.3_2305.2	2504.3	2305.2	0.303399426455418	-0.4681056245871	-0.386961097597577	0.0836235466751817
Leptothorax	05	850.6_960.7	850.6	960.7	0.42194311129315	-0.000309125979083736	-0.275814274210626	-0.354490482584743
Leptothorax	05	1660.6_960.7	1660.6	960.7	0.0242360504507696	-0.518078366313036	-0.455261762464907	0.487506525345628
Leptothorax	05	2538.1_1662.2	2538.1	1662.2	0.0523130051828817	-0.416277417071559	-0.208462905444599	0.277525362422619
Leptothorax	05	2504.3_3708.2	2504.3	3708.2	-0.404621441177527	-0.28125715782289	-0.106614020137331	0.543865207575352
Leptothorax	05	1458.1_2246.8	1458.1	2246.8	-0.284151539456471	-0.354884242868207	0.169892479424226	0.332058098194612
Leptothorax	05	2166.8_1136.1	2166.8	1136.1	-0.409955325776512	-0.320474316462039	-0.16893909726706	0.505055385614687
Leptothorax	05	1188.1_960.7	1188.1	960.7	0.303136263628638	-0.421312888138632	-0.34491213028154	0.00451296947541468
Leptothorax	05	1660.6_3649.7	1660.6	3649.7	-0.358462889915623	-0.238095254134983	0.0710154140727496	0.382955425881023
Leptothorax	05	2133.1_1779.1	2133.1	1779.1	-0.161067545237613	-0.0457009258447539	-0.0448487368332918	0.199031475795792
Leptothorax	05	2538.1_2480.6	2538.1	2480.6	0.218770492778211	-0.463948713059414	-0.420643169003047	0.223676941463296
Leptothorax	05	2571.8_3357.4	2571.8	3357.4	-0.26365115047313	-0.359933607074512	-0.166009829258184	0.515553085923161
Leptothorax	05	1390.6_2948.2	1390.6	2948.2	-0.188760912921237	0.142682592765938	0.139005938468673	-0.138823973538859
Leptothorax	05	1964.3_1253	1964.3	1253	-0.346374103178476	-0.176798584739319	-0.130520279182577	0.499872251863126
Leptothorax	05	1694.3_2188.3	1694.3	2188.3	-0.308371252600611	0.0227586589864537	0.237130329187315	0.20693191255968
Leptothorax	05	2470.6_3649.7	2470.6	3649.7	-0.278073471981747	-0.26061028177529	-0.0756371051890491	0.46035464937305
Leptothorax	05	951.8_3708.2	951.8	3708.2	0.445326459621833	-0.519069295648507	-0.470018944506117	0.0583202003475478
Leptothorax	05	1728.1_2714.4	1728.1	2714.4	-0.271041537359706	0.134976476200938	0.175416098542325	0.203954500777518
Leptothorax	05	1390.6_960.7	1390.6	960.7	0.18972398306862	-0.425245185354106	-0.247077303122037	0.121209412507822
Leptothorax	05	2571.8_2422.1	2571.8	2422.1	0.30490623368185	-0.473241698215073	-0.399923190440496	0.161579219350097
Leptothorax	05	2571.8_2889.8	2571.8	2889.8	-0.0628740899545509	-0.223931857409821	-0.295586189403826	0.319891309487833
Leptothorax	05	2301.8_3006.7	2301.8	3006.7	-0.170897427917653	0.0729386747467175	-0.11761423645731	0.156377751447881
Leptothorax	05	1458.1_2597.5	1458.1	2597.5	-0.385234803665879	0.0672740937012325	0.22684773057347	0.332271934270902
Leptothorax	05	344.3_3006.7	344.3	3006.7	0.557553465261948	0.00570025095333981	-0.532288495751369	-0.378286999747526
Leptothorax	05	1829.3_2655.9	1829.3	2655.9	-0.247333760203984	0.175781229265364	0.338154790928277	-0.0235324154886139
Leptothorax	05	1120.6_960.7	1120.6	960.7	0.361746942242334	-0.390594375782343	-0.330281508523698	-0.11351605134455
Leptothorax	05	648.1_3532.8	648.1	3532.8	0.430780677596653	-0.361434377493432	-0.487075263348526	-0.181930877924517
Leptothorax	05	2200.6_1311.5	2200.6	1311.5	-0.313553351119134	-0.284855570529039	-0.207821863825528	0.509257390082107
Leptothorax	05	1930.6_2363.7	1930.6	2363.7	-0.38336388449616	-0.263276317238099	0.372333900828824	0.424130704805265
Leptothorax	05	2099.3_2889.8	2099.3	2889.8	-0.206804431808975	0.16356797071618	-0.16779175638991	0.372960536679559
Leptothorax	05	783.1_3649.7	783.1	3649.7	0.388103668275186	-0.508200079778314	-0.453980985031607	0.000282383368656912
Leptothorax	05	985.6_843.8	985.6	843.8	0.243971303283179	-0.0498956337654816	-0.367412701082252	0.0498298844248031
Leptothorax	05	513.1_1311.5	513.1	1311.5	0.363602164073045	-0.00735137907715744	-0.324425074495104	-0.287414555650795
Leptothorax	05	2605.6_1779.1	2605.6	1779.1	0.153022601512802	-0.357069211679036	-0.268806882409894	0.281030190054504
Leptothorax	05	209.3_1720.7	209.3	1720.7	0.236575306615715	-0.0809278176739423	-0.452032007366223	-0.0374315231025084
Leptothorax	05	1323.1_3883.5	1323.1	3883.5	0.293581338230338	-0.513553782456266	-0.531823771840323	0.308205131720131
Leptothorax	05	1728.1_1662.2	1728.1	1662.2	-0.142972247416954	-0.0371274306556002	0.1577021264996	0.237875180012952
Leptothorax	05	816.8_3591.2	816.8	3591.2	0.361103670433876	-0.482331993139258	-0.352038115159261	-0.0589053619837861
Leptothorax	05	1255.6_843.8	1255.6	843.8	0.360757241557438	-0.43559689925489	-0.443866129898976	0.116421500181356
Leptothorax	05	2706.8_2071.4	2706.8	2071.4	0.370414425648218	-0.485145840575899	-0.364790991105132	-0.0385010770271332
Leptothorax	05	1964.3_2422.1	1964.3	2422.1	-0.380193246814244	-0.155657122557403	0.371800452781061	0.441823704038446
Leptothorax	05	1694.3_1019.1	1694.3	1019.1	-0.0585612274268481	-0.519688151536985	-0.408297910702323	0.499493415106809
Leptothorax	05	1761.8_2188.3	1761.8	2188.3	-0.343582153661565	0.1133784194503	0.200034840412301	0.241554281209976
Leptothorax	05	1694.3_2422.1	1694.3	2422.1	-0.442790428877684	-0.175362910419604	0.380294992954443	0.535909473253708
Leptothorax	05	1998.1_2129.8	1998.1	2129.8	-0.355404392296197	-0.186577685102257	0.249183946729521	0.312960243597317
Leptothorax	05	1086.8_3708.2	1086.8	3708.2	0.408171632858338	-0.495497651484082	-0.440360636464573	0.102085047826516
Leptothorax	05	1761.8_3825.1	1761.8	3825.1	-0.117038385634534	-0.258336700869268	-0.201841886907368	0.396654423655654
Leptothorax	05	1998.1_2363.7	1998.1	2363.7	-0.347745703912785	-0.242925098284863	0.229591750048065	0.396735859806243
Leptothorax	05	2504.3_2422.1	2504.3	2422.1	0.185867111897473	-0.462976601539668	-0.351849538520693	0.190714655236856
Leptothorax	05	1863.1_1077.6	1863.1	1077.6	-0.432130825164809	-0.3948532627883	-0.219350966716757	0.542526648299713
Leptothorax	05	1998.1_1896	1998.1	1896	-0.237543175208945	0.0259216296948177	0.186016708278784	0.221197938049473
Leptothorax	05	2200.6_3883.5	2200.6	3883.5	-0.35111377915815	-0.347580012812763	0.0281315167991158	0.457195625687178
Leptothorax	05	1863.1_2480.6	1863.1	2480.6	-0.425014893869214	-0.0919115653096442	0.453713041030959	0.392265007439551
Leptothorax	05	1221.8_902.2	1221.8	902.2	0.355663290601534	-0.442865291425921	-0.379429313013661	0.057448507829383
Leptothorax	05	1626.8_2305.2	1626.8	2305.2	-0.333833876061005	-0.117372361435788	0.212059949035941	0.435809865104768
Leptothorax	05	1694.3_2539	1694.3	2539	-0.392184639432501	-0.0632057113427079	0.364547506638132	0.388725141534517
Leptothorax	05	1896.8_2305.2	1896.8	2305.2	-0.376333081348008	-0.16915420472166	0.372067183307594	0.40729397798612
Leptothorax	05	1559.3_4058.9	1559.3	4058.9	-0.0239275307431388	-0.337834189691107	-0.512602323488486	0.325092277391791
Leptothorax	05	1761.8_3006.7	1761.8	3006.7	-0.240715322844156	0.222792710048384	0.0875144992503661	0.0927790732738197
Leptothorax	05	2436.8_2422.1	2436.8	2422.1	0.0670825956416786	-0.450665024259879	-0.368290384358195	0.3298588167047
Leptothorax	05	2403.1_3766.6	2403.1	3766.6	-0.43902406869091	-0.132763244423332	-0.00190343059871426	0.472888934513616
Leptothorax	05	884.3_3708.2	884.3	3708.2	0.4474096100987	-0.52655948448165	-0.50114479923725	0.0659726867385414
Leptothorax	05	344.3_1603.7	344.3	1603.7	0.446826239517847	0.277284099963203	-0.514787534638889	-0.289714687488759
Leptothorax	05	2099.3_3825.1	2099.3	3825.1	-0.373108599934709	-0.232318741166754	0.0666507697854744	0.34369156445729
Leptothorax	05	546.8_1253	546.8	1253	0.364997720633534	-0.125665891996516	-0.311077805082073	-0.24366653435719
Leptothorax	05	1356.8_1019.1	1356.8	1019.1	0.171649836771224	-0.400439320391156	-0.240288757868626	0.0974163031053844
Leptothorax	05	1660.6_2948.2	1660.6	2948.2	-0.230293604580358	0.264985134730015	0.0538869010506985	0.183200659644036
Leptothorax	05	2301.8_1486.8	2301.8	1486.8	-0.415047680737331	-0.230516650479164	-0.0341641709968828	0.473260028439781
Leptothorax	05	276.8_1720.7	276.8	1720.7	0.420726532285929	0.0781108081445644	-0.460026272314486	-0.281351115697891
Leptothorax	05	1660.6_2480.6	1660.6	2480.6	-0.441638068689902	-0.0675007309666433	0.364379250239738	0.484547247969154
Leptothorax	05	1795.6_3766.6	1795.6	3766.6	-0.235094804407241	-0.298691773410912	-0.0832182972821531	0.387368843350826
Leptothorax	05	513.1_3415.9	513.1	3415.9	0.512232580012777	-0.21948362627414	-0.521628447136955	-0.345018490062425
Leptothorax	05	2639.3_1837.5	2639.3	1837.5	0.209336692127008	-0.349684239362556	-0.316354460885437	0.187752690062016
Leptothorax	05	1761.8_1369.9	1761.8	1369.9	-0.186982011937025	0.111833137305102	0.225550010283013	0.0301984408630299
Leptothorax	05	1626.8_3123.6	1626.8	3123.6	-0.14318382506688	0.259659870972763	-0.186304611069033	0.00431979829746158
Leptothorax	05	681.8_3708.2	681.8	3708.2	0.407887310549518	-0.39443182157162	-0.491427405627366	0.0321355884347078
Leptothorax	05	2571.8_2539	2571.8	2539	0.227286981707838	-0.47615238959052	-0.398034387696647	0.199330359456752
Leptothorax	05	1491.8_2889.8	1491.8	2889.8	-0.170657601789644	0.155784210730632	0.11116441589234	0.0426981426720934
Leptothorax	05	1323.1_960.7	1323.1	960.7	0.203323313232083	-0.420179146290355	-0.250770515201672	0.131110562271064
Leptothorax	05	2504.3_3123.6	2504.3	3123.6	-0.139881314855755	-0.13782185396913	-0.0816929056571957	0.33716747769944
Leptothorax	05	2301.8_1369.9	2301.8	1369.9	-0.365853703812831	-0.414688755578262	-0.121934367415503	0.524232121470941
Leptothorax	05	1964.3_2889.8	1964.3	2889.8	-0.270680140801317	0.397022615819291	0.103269406077218	-0.0372072911435189
Leptothorax	05	2470.6_1545.3	2470.6	1545.3	-0.153034496966473	-0.426797990449135	-0.10624880874908	0.306860167907841
Leptothorax	05	2200.6_2246.8	2200.6	2246.8	-0.166641174719713	-0.31227034445802	-0.0284476554302967	0.37738911680707
Leptothorax	05	445.6_3182.1	445.6	3182.1	0.379211094238998	-0.171475038112711	-0.509803017756052	-0.304380521189211
Leptothorax	05	2605.6_1896	2605.6	1896	0.248254834499194	-0.367359091534487	-0.243062331628233	0.0518570283385824
Leptothorax	05	1593.1_2012.9	1593.1	2012.9	-0.280430765552113	0.102333889917043	0.398383824069354	0.0157951314164588
Leptothorax	05	1390.6_3182.1	1390.6	3182.1	-0.310294633790122	0.0997948675156427	0.203593968386742	0.442211377369996
Leptothorax	05	1491.8_3474.3	1491.8	3474.3	-0.23170215334684	-0.270007906696133	0.113905454279987	0.341237824150918
Leptothorax	05	2268.1_2246.8	2268.1	2246.8	-0.0215249118656139	-0.372984687843392	-0.0316914382578047	0.322888944152639
Leptothorax	05	2706.8_1837.5	2706.8	1837.5	0.373309792300078	-0.415715088224621	-0.406084375474044	0.167382484338308
Leptothorax	05	2099.3_1720.7	2099.3	1720.7	-0.114640441948295	0.00894699388481802	-0.14456092761958	0.126085034687078
Leptothorax	05	2301.8_2071.4	2301.8	2071.4	-0.108140751423698	-0.439516681429444	-0.0925165561148119	0.357228174555652
Leptothorax	05	2234.3_2772.8	2234.3	2772.8	-0.325535808532793	0.418818070234338	-0.0585315161011691	0.249137081245282
Leptothorax	05	681.8_1136.1	681.8	1136.1	0.517041699315571	-0.273685561039095	-0.423666252514429	-0.254606102286733
Leptothorax	05	1424.3_3825.1	1424.3	3825.1	0.0840965943934048	-0.417631002109856	-0.40688772509098	0.333977346706357
Leptothorax	05	175.6_2597.5	175.6	2597.5	0.441531579922782	0.0710641764190471	-0.292106978562241	-0.358025163411826
Leptothorax	05	1491.8_902.2	1491.8	902.2	0.197658215930042	-0.480914819979178	-0.359231828152123	0.2243804961683
Leptothorax	05	445.6_1428.3	445.6	1428.3	0.394102989888007	0.213008820963396	-0.383233019284621	-0.367899909872358
Leptothorax	05	1525.6_960.7	1525.6	960.7	0.0812159729698944	-0.486942738772855	-0.366201265078259	0.31259606707415
Leptothorax	05	1728.1_1077.6	1728.1	1077.6	-0.193320009622612	-0.494498415280604	-0.255793538220717	0.505144800536418
Leptothorax	05	2470.6_2129.8	2470.6	2129.8	0.147459460310289	-0.472188691074375	-0.220545929741315	0.112233546700085
Leptothorax	05	580.6_3415.9	580.6	3415.9	0.549307590291098	-0.30161509272546	-0.499514690296879	-0.375118351862198
Leptothorax	05	715.6_3532.8	715.6	3532.8	0.434126956035841	-0.420907879031235	-0.424573168687591	-0.210250433122387
Leptothorax	05	1289.3_785.3	1289.3	785.3	0.369211699484881	-0.394457070139828	-0.488004207226477	0.111679845181678
Leptothorax	05	2639.3_2071.4	2639.3	2071.4	0.36518987867937	-0.481435343698836	-0.226533378079458	-0.162196395258771
Leptothorax	05	1795.6_2714.4	1795.6	2714.4	-0.258990662205799	0.22437313187434	0.241817808929587	0.0431921441842861
Leptothorax	05	2369.3_1486.8	2369.3	1486.8	-0.398305333878883	-0.2876476797227	-0.06769386807472	0.470703795344508
Leptothorax	05	1829.3_1486.8	1829.3	1486.8	-0.241325632054726	0.0964869525920423	0.30008565955562	0.163436433456147
Leptothorax	05	1593.1_1779.1	1593.1	1779.1	-0.203557676703256	0.0912417794817009	-0.0845069912894999	0.326877629460625
Leptothorax	05	2436.8_2539	2436.8	2539	-0.0443731025192872	-0.407906486839466	-0.278065028452452	0.36129126077109
Leptothorax	05	1930.6_2714.4	1930.6	2714.4	-0.248713741363593	0.376284371739044	0.302705387117941	-0.0349688214450876
Leptothorax	05	2369.3_1603.7	2369.3	1603.7	-0.282545630173586	-0.161593083365834	-0.117931013641575	0.299675848167179
Leptothorax	05	1930.6_1077.6	1930.6	1077.6	-0.39264356557241	-0.301459881616269	-0.169382952688948	0.517544908927764
Leptothorax	05	2436.8_2772.8	2436.8	2772.8	-0.222762865086213	-0.0680959618943362	0.0560592845374517	0.243382067268104
Leptothorax	05	1593.1_2246.8	1593.1	2246.8	-0.295828136093113	-0.13982654870921	0.225305787965066	0.394927456439485
Leptothorax	05	1964.3_1369.9	1964.3	1369.9	-0.335966640508377	-0.0257882934882436	0.0666048541625516	0.434899394852535
Leptothorax	05	1255.6_960.7	1255.6	960.7	0.27534033404449	-0.417301809818349	-0.326078565325763	0.0459834940502552
Leptothorax	05	1525.6_2246.8	1525.6	2246.8	-0.274243260948574	-0.273389764405494	0.215529651321988	0.340921711146861
Leptothorax	05	1626.8_2071.4	1626.8	2071.4	-0.246878043922505	-0.0080446382693505	0.388890513639789	-0.0415995069043687
Leptothorax	05	2504.3_2071.4	2504.3	2071.4	0.0991464227398541	-0.46001790162097	-0.212126807931373	0.116442977677842
Leptothorax	05	1694.3_1486.8	1694.3	1486.8	-0.0511245536351906	-0.140651706009694	0.0780608833353046	-0.0310679618887019
Leptothorax	05	2335.6_1545.3	2335.6	1545.3	-0.365304409235386	-0.130679586464518	-0.0277139203385964	0.362209242753482
Leptothorax	05	1728.1_3299	1728.1	3299	-0.272220300756804	0.0815328094604971	0.0366203904131038	0.231252684677868
Leptothorax	05	1491.8_1019.1	1491.8	1019.1	-0.0401722311598468	-0.480593401402337	-0.256084783412858	0.290626512233348
Leptothorax	05	1761.8_3357.4	1761.8	3357.4	-0.337800789722347	-0.0535574266086599	0.0924575911911567	0.370885131509648
Leptothorax	05	1728.1_2948.2	1728.1	2948.2	-0.237489738864112	0.251087029539143	-0.0294612145506021	0.205682298141006
Leptothorax	05	1559.3_2655.9	1559.3	2655.9	-0.365757505180278	0.169321311301638	0.180658292207324	0.348032586670044
Leptothorax	05	1896.8_2655.9	1896.8	2655.9	-0.272546219673548	0.347266066185092	0.287463528860337	-0.0145843647375061
Leptothorax	05	2065.6_3883.5	2065.6	3883.5	-0.358589708557537	-0.358134084231546	-0.0936632253644283	0.480656565114283
Leptothorax	05	1593.1_1545.3	1593.1	1545.3	-0.0750938076800995	-0.255111295619178	0.176881839609382	0.24189174663507
Leptothorax	05	1728.1_3415.9	1728.1	3415.9	-0.33616004620836	-0.15748702218536	0.159895168088269	0.419574393015459
Leptothorax	05	411.8_3123.6	411.8	3123.6	0.457775230928166	-0.0878243476381857	-0.501748795566262	-0.381343185684592
Leptothorax	05	1694.3_1603.7	1694.3	1603.7	-0.027950269706884	-0.156691248611804	0.0576500180249681	0.144062428988466
Leptothorax	05	2436.8_2071.4	2436.8	2071.4	0.0371379409012535	-0.454682011291315	-0.222197885404812	0.219537697065466
Leptothorax	05	1424.3_2655.9	1424.3	2655.9	-0.363803327917312	0.0447485883103729	0.215834161717449	0.338332270348839
Leptothorax	05	2504.3_1603.7	2504.3	1603.7	-0.0512305797452831	-0.424351941205339	-0.152758781093474	0.2648203414851
Leptothorax	05	2031.8_2305.2	2031.8	2305.2	-0.304135430351857	-0.29315847000493	0.22264660597523	0.343564135066511
Leptothorax	05	2031.8_2539	2031.8	2539	-0.336941454689779	0.123701668989073	0.205741934696425	0.365230214811599
Leptothorax	05	2403.1_3065.2	2403.1	3065.2	-0.284605711460081	0.0705356687439156	-0.0165158679789611	0.302999628710357
Leptothorax	05	2504.3_1954.5	2504.3	1954.5	0.0479693350419726	-0.383484997423915	-0.178669565148828	0.0866215736290617
Leptothorax	05	1694.3_2655.9	1694.3	2655.9	-0.301657760973193	0.0661205972396296	0.231494119950045	0.224255245862333
Leptothorax	05	2403.1_2012.9	2403.1	2012.9	-0.0299656540862837	-0.440797336475882	-0.235777762183056	0.298029068033832
Leptothorax	05	2200.6_1428.3	2200.6	1428.3	-0.378712427467652	-0.265692502061646	0.0503100987679534	0.508524290041806
Leptothorax	05	2065.6_2129.8	2065.6	2129.8	-0.289075271773199	-0.27211089455394	0.0730431905354547	0.417045489300026
Leptothorax	05	243.1_1662.2	243.1	1662.2	0.267901201918397	0.0489260277849461	-0.476981474846631	-0.0639371449936933
Leptothorax	05	648.1_1077.6	648.1	1077.6	0.520399470428664	-0.139295944896302	-0.399338069171761	-0.305187515993888
Leptothorax	05	2403.1_2363.7	2403.1	2363.7	0.100419261424267	-0.451860906239489	-0.315588667363043	0.298522656189782
Leptothorax	05	1086.8_1019.1	1086.8	1019.1	0.358241805355265	-0.360800533226329	-0.22595100297215	-0.209399691632229
Leptothorax	05	1491.8_1369.9	1491.8	1369.9	-0.282932670359519	-0.283645386506935	0.14759054207063	0.336226285251186
Leptothorax	05	1863.1_1662.2	1863.1	1662.2	-0.238522229547551	0.13044725565881	0.0774183305950186	0.302853916429652
Leptothorax	05	2335.6_2948.2	2335.6	2948.2	-0.170020312046126	0.144853709173117	-0.17971573474371	0.143014609106589
Leptothorax	05	546.8_3357.4	546.8	3357.4	0.562708474150835	-0.307521562846635	-0.461976213610685	-0.427552066584788
Leptothorax	05	1863.1_1545.3	1863.1	1545.3	-0.29101225377669	0.082328422016212	0.240556218264847	0.236724947475805
Leptothorax	05	2133.1_2714.4	2133.1	2714.4	-0.324292171998448	0.448552864293147	-0.0302946856753225	0.205613067043921
Leptothorax	05	783.1_3532.8	783.1	3532.8	0.427333211401924	-0.468073065555121	-0.404007815855257	-0.180992041962766
Leptothorax	05	816.8_3474.3	816.8	3474.3	0.431639293087107	-0.456825951630217	-0.394955709767009	-0.177124375515053
Leptothorax	05	648.1_1194.5	648.1	1194.5	0.516009362699713	-0.232616358198521	-0.417547809196929	-0.26552320669878
Leptothorax	05	1356.8_3942	1356.8	3942	0.310397729483871	-0.527107564625761	-0.544853295713775	0.318741249555228
Leptothorax	05	1660.6_2246.8	1660.6	2246.8	-0.320496827134119	-0.00911624548538871	0.144252631594056	0.395560414342851
Leptothorax	05	1998.1_1077.6	1998.1	1077.6	-0.343869765621604	-0.307174161486776	-0.00360675075543779	0.463625862331404
Leptothorax	05	2538.1_2129.8	2538.1	2129.8	0.23572461116126	-0.474578701947094	-0.239640418207424	0.0511817667580464
Leptothorax	05	1761.8_2539	1761.8	2539	-0.391279496296439	-0.0674860055824502	0.461345350666358	0.301233506720306
Leptothorax	05	1289.3_3942	1289.3	3942	0.383976003938967	-0.526524742307439	-0.553133131411529	0.239523293946758
Leptothorax	05	2166.8_1486.8	2166.8	1486.8	-0.394805798647488	-0.162307051482827	0.200773580144862	0.423576939098007
Leptothorax	05	2538.1_3415.9	2538.1	3415.9	-0.343092727627275	-0.257030930315617	0.00328151613188781	0.471037458787186
Leptothorax	05	2133.1_2831.3	2133.1	2831.3	-0.285450532839628	0.296085557243608	0.0135643285067017	0.476580082794409
Leptothorax	05	1998.1_2714.4	1998.1	2714.4	-0.241556503506054	0.396633671734916	0.195461122375972	0.0693670416354653
Leptothorax	05	1491.8_3825.1	1491.8	3825.1	0.0197340883413116	-0.385563380536072	-0.34906600362944	0.277487624807333
Leptothorax	05	1930.6_3883.5	1930.6	3883.5	-0.194668825306954	-0.295715658090869	-0.270368138281605	0.463990389364067
Leptothorax	05	1525.6_1779.1	1525.6	1779.1	-0.241192953435795	0.0780297018854412	0.063334395077792	0.350727744693644
Leptothorax	05	1863.1_2948.2	1863.1	2948.2	-0.249422921249544	0.210361874676205	0.0852159606578436	0.112067699545289
Leptothorax	05	1998.1_3065.2	1998.1	3065.2	-0.207061644778379	0.26468622790169	0.744774378853904	-0.00146517586243118
Leptothorax	05	1390.6_2597.5	1390.6	2597.5	-0.365566400300539	-0.0540961016074003	0.154474940478671	0.38647202177733
Leptothorax	05	2504.3_3006.7	2504.3	3006.7	-0.182736924893401	-0.11411761528744	-0.0886277555131259	0.333085913285867
Leptothorax	05	2470.6_2831.3	2470.6	2831.3	-0.21850040902659	-0.0713951310544591	-0.0389769828705833	0.317685908195033
Leptothorax	05	2369.3_2071.4	2369.3	2071.4	-0.0973106901497888	-0.457060846682363	-0.213204355426961	0.368145991658114
Leptothorax	05	1626.8_2188.3	1626.8	2188.3	-0.291767655554913	-0.12200380553882	0.253782540360807	0.22079219692822
Leptothorax	05	1390.6_3065.2	1390.6	3065.2	-0.204474482259676	0.131805271729866	0.235958911930929	0.154029991489786
Leptothorax	05	1323.1_2363.7	1323.1	2363.7	-0.306203785567219	-0.277416140271462	0.0196049949331736	0.366405639953301
Leptothorax	05	1896.8_3357.4	1896.8	3357.4	-0.34830520554484	-0.0281820220150758	0.220166647054157	0.341925162252893
Leptothorax	05	1424.3_2889.8	1424.3	2889.8	-0.21587326548545	0.154242560426313	0.123789606175969	-0.0269263280285793
Leptothorax	05	580.6_1194.5	580.6	1194.5	0.437117121098904	-0.150829710423916	-0.350369178656295	-0.259342263052371
Leptothorax	05	2571.8_3123.6	2571.8	3123.6	-0.139238773761669	-0.340355536501579	-0.232401169695474	0.490705958917258
Leptothorax	05	2065.6_2714.4	2065.6	2714.4	-0.288698042280701	0.414850625726857	0.11824468732513	0.194891047401385
Leptothorax	05	2234.3_3357.4	2234.3	3357.4	-0.118891771918219	0.0171477562024804	0.122329000448981	0.361910358108771
Leptothorax	05	2166.8_3240.5	2166.8	3240.5	-0.146801994726939	0.0840444843233221	0.272056773656912	0.348937701256168
Leptothorax	05	2436.8_3591.2	2436.8	3591.2	-0.184128895239384	-0.198350288522204	-0.190938536561213	0.360160747897386
Leptothorax	05	1998.1_2246.8	1998.1	2246.8	-0.313109006379714	-0.281003973341451	0.335271292439134	0.322966245072478
Leptothorax	05	2335.6_3649.7	2335.6	3649.7	-0.130407227531565	-0.0308971454675326	0.049613748517745	0.267058673662077
Leptothorax	05	2166.8_1720.7	2166.8	1720.7	-0.190782403930308	0.0690665428730414	-0.0510330314213833	0.20258493923101
Leptothorax	05	1728.1_2129.8	1728.1	2129.8	-0.316144441330953	0.0521068465082945	0.289462467847856	0.0242041966001745
Leptothorax	05	1289.3_1019.1	1289.3	1019.1	0.183363484560837	-0.411408020202584	-0.258064006869769	0.107239556033336
Leptothorax	05	1930.6_2480.6	1930.6	2480.6	-0.409513711690024	-0.0131272981384017	0.36265530304893	0.398248543029023
Leptothorax	05	2099.3_1253	2099.3	1253	-0.355840646423386	-0.162457629460161	-0.348741258156242	0.506129969877735
Leptothorax	05	513.1_3182.1	513.1	3182.1	0.474810792139843	-0.276874956654102	-0.41201034742129	-0.371957213669652
Leptothorax	05	276.8_2889.8	276.8	2889.8	0.429252810260797	0.125931557059438	-0.546120333087074	-0.262145222290039
Leptothorax	05	2166.8_2539	2166.8	2539	-0.288448733363684	0.0830900760653501	-0.0685132583071557	0.238831372664707
Leptothorax	05	378.1_1545.3	378.1	1545.3	0.426272187199761	0.324796209904594	-0.489102514863892	-0.363361828091096
Leptothorax	05	1593.1_2714.4	1593.1	2714.4	-0.352537144229381	0.173983872509124	0.170680919381401	0.396374143599441
Leptothorax	05	2436.8_3708.2	2436.8	3708.2	-0.349641063999005	-0.203726006267535	-0.00467511921558326	0.445534222998855
Leptothorax	05	2538.1_3649.7	2538.1	3649.7	-0.3276219284547	-0.349607167424693	-0.163994038786491	0.533873503963994
Leptothorax	05	1458.1_3766.6	1458.1	3766.6	-0.0738093647620003	-0.39696992523505	-0.250397000304553	0.371693341741278
Leptothorax	05	1964.3_2071.4	1964.3	2071.4	-0.369408777495702	-0.0288513848948797	0.221840652509477	0.327635572935973
Leptothorax	05	1795.6_3649.7	1795.6	3649.7	-0.278939276845922	-0.283339976308689	0.171637720673131	0.350083494599606
Leptothorax	05	1795.6_2597.5	1795.6	2597.5	-0.33651911581518	0.0649333327872797	0.37509505852275	0.165427855799758
Leptothorax	05	1593.1_2948.2	1593.1	2948.2	-0.20311420495131	0.16203395134877	0.0164555885445468	0.104946977056921
Leptothorax	05	1761.8_1136.1	1761.8	1136.1	-0.297216711876629	-0.407649601541489	-0.0264675670238925	0.497563405124852
Leptothorax	05	1761.8_2889.8	1761.8	2889.8	-0.261255414516233	0.235745580524691	-0.00315205178509795	0.280149664178912
Leptothorax	05	1660.6_2129.8	1660.6	2129.8	-0.246541896434081	-0.0209200368615211	0.330212972341858	-0.0560723800320745
Leptothorax	05	918.1_1077.6	918.1	1077.6	0.445820468335823	-0.219244200401343	-0.182436533766565	-0.361870863891177
Leptothorax	05	209.3_2655.9	209.3	2655.9	0.37949276161664	0.114493958679704	-0.305635360510117	-0.304086825528582
Leptothorax	05	1154.3_3825.1	1154.3	3825.1	0.426435758000912	-0.502550478523592	-0.521193427291628	0.174710457600667
Leptothorax	05	2133.1_3415.9	2133.1	3415.9	-0.194464941597609	-0.0581933427131605	0.135726069180055	0.29796016487903
Leptothorax	05	2234.3_1486.8	2234.3	1486.8	-0.411876758857039	-0.175317521812943	0.112792329100049	0.473076627525861
Leptothorax	05	1593.1_3415.9	1593.1	3415.9	-0.277654770679383	-0.278323030481635	0.178776171293285	0.375044847080796
Leptothorax	05	850.6_3649.7	850.6	3649.7	0.404394502077218	-0.516420146959326	-0.426211364239938	0.0140339994792071
Leptothorax	05	2369.3_2655.9	2369.3	2655.9	-0.160137514183646	-0.0636385562020812	-0.0571591429478071	0.141589088291656
Leptothorax	05	1829.3_3825.1	1829.3	3825.1	-0.190787017492951	-0.23623410502633	-0.233205773251106	0.423225705303835
Leptothorax	05	1795.6_2246.8	1795.6	2246.8	-0.401714575322622	0.0549242903079463	0.226349058427037	0.439791589992249
Leptothorax	05	2200.6_2129.8	2200.6	2129.8	-0.152274820925581	-0.410247618309815	-0.11160366938469	0.40200667516129
Leptothorax	05	1761.8_1720.7	1761.8	1720.7	-0.214108266159259	0.0889426031315585	0.265261013865023	0.256586094864987
Leptothorax	05	1221.8_2889.8	1221.8	2889.8	-0.21289394256116	-0.143970901478145	-0.0539136036441787	0.221142749471965
Leptothorax	05	1829.3_3357.4	1829.3	3357.4	-0.373335784188043	0.0587104167175208	0.131575385103068	0.35981499894049
Leptothorax	05	2470.6_2246.8	2470.6	2246.8	0.297497424053778	-0.465784361586415	-0.345869580482934	0.0896024638966839
Leptothorax	05	378.1_3182.1	378.1	3182.1	0.396361810707765	-0.0988530063863275	-0.522852173269009	-0.280644557214383
Leptothorax	05	1795.6_2363.7	1795.6	2363.7	-0.438154706504339	-0.187791176441225	0.373387047104238	0.523794332951373
Leptothorax	05	2571.8_3474.3	2571.8	3474.3	-0.343330665402123	-0.298848081373458	-0.129248100047816	0.481461293193206
Leptothorax	05	2335.6_3065.2	2335.6	3065.2	-0.224102053045044	0.083523084660517	-0.0260964083869421	0.282052532832061
Leptothorax	05	1829.3_2188.3	1829.3	2188.3	-0.359390972180583	0.0387812686556285	0.265314748582554	0.294217888486605
Leptothorax	05	1593.1_3182.1	1593.1	3182.1	-0.207823989975214	0.197714516840433	-0.0487118520875224	0.115685349235544
Leptothorax	05	2065.6_1662.2	2065.6	1662.2	-0.180702571779424	-0.0376356736997748	0.176567351415155	0.202714933955345
Leptothorax	05	918.1_3649.7	918.1	3649.7	0.404686857366057	-0.489947984686808	-0.410191189490307	0.0720369501174392
Leptothorax	05	749.3_3474.3	749.3	3474.3	0.478442321183644	-0.460623776512909	-0.422738325240796	-0.294170670795997
Leptothorax	05	2369.3_2305.2	2369.3	2305.2	0.13439733124806	-0.441197524511815	-0.271434860726275	0.259106497278303
Leptothorax	05	1559.3_2188.3	1559.3	2188.3	-0.267519518212181	-0.263010517610055	0.280261774429627	0.240069814001297
Leptothorax	05	715.6_1077.6	715.6	1077.6	0.498031882620732	-0.224053916421576	-0.399035122436473	-0.243837007605678
Leptothorax	05	1559.3_2422.1	1559.3	2422.1	-0.384493951207242	-0.0643519218557162	0.299139123272694	0.38408039166433
Leptothorax	05	749.3_1019.1	749.3	1019.1	0.440131740792315	-0.0622262508192883	-0.321762840935519	-0.343946858484936
Leptothorax	05	749.3_3591.2	749.3	3591.2	0.405387018094127	-0.476005220795636	-0.407097228073814	-0.108521478757417
Leptothorax	05	2436.8_3357.4	2436.8	3357.4	-0.318664550380888	-0.00899503440550352	0.214847624051544	0.37146894597175
Leptothorax	05	1896.8_2772.8	1896.8	2772.8	-0.211274438892849	0.291137040269922	0.291012771651914	-0.0894285113768793
Leptothorax	05	1086.8_1136.1	1086.8	1136.1	0.182117551842912	-0.310776078103676	-0.129158519949704	-0.0446572653516778
Leptothorax	05	1525.6_3182.1	1525.6	3182.1	-0.293010051798951	0.244606636795151	0.086383531049118	0.233207035967851
Leptothorax	05	2065.6_3182.1	2065.6	3182.1	-0.116232288098589	0.0917550605244897	0.302902681484438	0.0159822517346611
Leptothorax	05	2031.8_2071.4	2031.8	2071.4	-0.358012079142849	-0.0798833480375766	0.197755961674436	0.349858903562521
Leptothorax	05	2031.8_1603.7	2031.8	1603.7	-0.264733339234494	0.0090572193808133	0.424684066434813	0.116612744169932
Leptothorax	05	1829.3_2422.1	1829.3	2422.1	-0.435162992704516	-0.233319614599966	0.463008655426375	0.465027347496822
Leptothorax	05	1728.1_2363.7	1728.1	2363.7	-0.43874401392604	-0.0719722414092416	0.277068483309597	0.53737331898321
Leptothorax	05	1863.1_3065.2	1863.1	3065.2	-0.256631294779746	0.168709536052685	0.353869335200942	0.071164722851422
Leptothorax	05	1559.3_3357.4	1559.3	3357.4	-0.275909941708366	-0.152919825704346	0.177704708981043	0.295853616952962
Leptothorax	05	479.3_1369.9	479.3	1369.9	0.394031135627915	0.0842564633900293	-0.321565870034022	-0.327700326884587
Leptothorax	05	1120.6_3766.6	1120.6	3766.6	0.419889072899839	-0.495587671752572	-0.467767076724008	0.158090291036416
Leptothorax	05	1829.3_3474.3	1829.3	3474.3	-0.367167266143511	-0.155636479335863	0.260265002288566	0.453066500805024
Leptothorax	05	479.3_3123.6	479.3	3123.6	0.486743803554187	-0.205105838189268	-0.486584590462091	-0.381968129863276
Leptothorax	05	1053.1_3766.6	1053.1	3766.6	0.475051509695572	-0.509728687993722	-0.51652719878433	0.0887155875515743
Leptothorax	05	1289.3_3708.2	1289.3	3708.2	0.166246865925663	-0.434372626831583	-0.330754731193271	0.220955282710393
Leptothorax	05	1761.8_1486.8	1761.8	1486.8	-0.117097957022115	-0.0626554241274959	0.155393911727438	0.118047398498329
Leptothorax	05	2470.6_2012.9	2470.6	2012.9	0.0634266011694598	-0.438094449802821	-0.163479519651747	0.154464248983102
Leptothorax	05	2166.8_2772.8	2166.8	2772.8	-0.309445399949614	0.388510976792021	-0.155147866201433	0.322297925433254
Leptothorax	05	2268.1_2597.5	2268.1	2597.5	-0.286857338216558	0.145095178844777	-0.0999848734949212	0.125540655479095
Leptothorax	05	1424.3_2539	1424.3	2539	-0.377432418006029	-0.133798376220493	0.186285372215317	0.370407231732245
Leptothorax	05	2166.8_3474.3	2166.8	3474.3	-0.118905366925092	0.0397410524707558	-0.0102666874127732	0.183522912483899
Leptothorax	05	1626.8_2772.8	1626.8	2772.8	-0.31871295598445	0.250358946716183	0.143934984113755	0.339818261516768
Leptothorax	05	1863.1_3415.9	1863.1	3415.9	-0.370078882157888	-0.0882482415202005	0.226025084305454	0.456971359744646
Leptothorax	05	1829.3_3708.2	1829.3	3708.2	-0.262528484207956	-0.369834313525342	0.00170749351082955	0.39763178575348
Leptothorax	05	2470.6_2480.6	2470.6	2480.6	0.0504930990278737	-0.456894573777704	-0.386193706204204	0.360113935074533
Leptothorax	05	2470.6_3182.1	2470.6	3182.1	-0.209392218113614	-0.0440184177034256	-0.0948230934735184	0.365838116684454
Leptothorax	05	648.1_3415.9	648.1	3415.9	0.542825508484295	-0.41172608618552	-0.493198795580738	-0.393858274340104
Leptothorax	05	2200.6_2597.5	2200.6	2597.5	-0.300210381451625	0.243197229775142	-0.00307428050154762	0.0788036606533608
Leptothorax	05	2504.3_1720.7	2504.3	1720.7	0.0661827876469099	-0.403123173996881	-0.166993179344611	0.29495325150515
Leptothorax	05	445.6_3065.2	445.6	3065.2	0.507398054397983	-0.126791095807275	-0.500587540770689	-0.39711314800525
Leptothorax	05	2133.1_3299	2133.1	3299	-0.149923103422537	-0.0555372247278682	0.215027291439462	0.250739506765613
Leptothorax	05	2369.3_3825.1	2369.3	3825.1	-0.421930816059496	-0.212920191491386	-0.0687541219150646	0.553285267723943
Leptothorax	05	1491.8_2655.9	1491.8	2655.9	-0.381517805993363	0.095627384761478	0.21439442403668	0.370055301277174
Leptothorax	05	1795.6_3299	1795.6	3299	-0.306354059654182	0.112648833598308	0.0672666402999967	0.310381698412686
Leptothorax	05	2099.3_2188.3	2099.3	2188.3	-0.230411149482564	-0.292037346664963	0.0812025953158378	0.344421600827121
Leptothorax	05	1289.3_2655.9	1289.3	2655.9	-0.263925161745701	-0.14731027148442	-0.00303047951928531	0.290882423140879
Leptothorax	05	884.3_3591.2	884.3	3591.2	0.438853595090306	-0.477169395563146	-0.354499542441938	-0.00693563363706013
Leptothorax	05	2504.3_3240.5	2504.3	3240.5	-0.245399905022132	-0.176278673410942	-0.129503965897124	0.451372070726565
Leptothorax	05	479.3_3240.5	479.3	3240.5	0.450442186016766	-0.283024798513326	-0.469224866225909	-0.332600338492513
Leptothorax	05	2301.8_2305.2	2301.8	2305.2	-0.0106082355525272	-0.383250311919128	-0.141508609146702	0.317445752989309
Leptothorax	05	2403.1_1896	2403.1	1896	-0.0141898155655286	-0.426775235064778	-0.140963642493382	0.288602267631975
Leptothorax	05	1694.3_3474.3	1694.3	3474.3	-0.334299342262018	-0.202382537033946	0.184310816940454	0.418733191317967
Leptothorax	05	1154.3_3708.2	1154.3	3708.2	0.343711167925588	-0.48552164841423	-0.412166095014953	0.150216232753317
Leptothorax	05	2200.6_1779.1	2200.6	1779.1	-0.212998032987116	-0.030286471995444	-0.0445712693613707	0.215939016974773
Leptothorax	05	2470.6_1896	2470.6	1896	0.0310293104318802	-0.399937313399358	-0.0794654008004566	0.183451004725452
Leptothorax	05	1795.6_3065.2	1795.6	3065.2	-0.258903871469267	0.214612464351933	0.252452854539469	0.0610533737121195
Leptothorax	05	1998.1_1428.3	1998.1	1428.3	-0.301551694074938	0.0021299231575256	0.129565041111434	0.334145423795196
Leptothorax	05	2504.3_2539	2504.3	2539	0.116289609522567	-0.451366692163609	-0.37468535711061	0.304872011823968
Leptothorax	05	1863.1_1779.1	1863.1	1779.1	-0.225983848976284	0.0689494317654748	0.14703170436572	0.301044329399722
Leptothorax	05	2065.6_2831.3	2065.6	2831.3	-0.281613816514268	0.380879804062011	0.0685062276218404	0.233944755249088
Leptothorax	05	1998.1_2948.2	1998.1	2948.2	-0.240915358157526	0.332035654020233	0.121236481273007	-0.0103917619724401
Leptothorax	05	2369.3_2188.3	2369.3	2188.3	0.0774330264824506	-0.4604903263609	-0.180062794431474	0.257720201514776
Leptothorax	05	2268.1_1428.3	2268.1	1428.3	-0.385312145208816	-0.311120227703612	-0.0572608104229595	0.511139222654859
Leptothorax	05	1930.6_1428.3	1930.6	1428.3	-0.31687931946128	0.103369450180188	0.219313401085841	0.3032167989023
Leptothorax	05	1559.3_3240.5	1559.3	3240.5	-0.283171581348474	0.121627663323407	0.0947755254701835	0.268117889329272
Leptothorax	05	2031.8_2889.8	2031.8	2889.8	-0.264929763787559	0.330695640595968	0.067341719637135	0.156282550034196
Leptothorax	05	2673.1_2012.9	2673.1	2012.9	0.375087420392641	-0.460914972714021	-0.30845685198639	-0.0487329691361848
Leptothorax	05	1728.1_3649.7	1728.1	3649.7	-0.328141589674899	-0.232820075692557	0.0968480455759184	0.374265537547199
Leptothorax	05	1593.1_1077.6	1593.1	1077.6	-0.0482154007783148	-0.501572672307912	-0.221801791515674	0.407290980004419
Leptothorax	05	783.1_3415.9	783.1	3415.9	0.462646145322921	-0.463205500404406	-0.433323489940069	-0.263000093000552
Leptothorax	05	2234.3_2188.3	2234.3	2188.3	-0.0910469668768778	-0.3836450667684	0.0161133910353282	0.337568470171345
Leptothorax	05	1660.6_2714.4	1660.6	2714.4	-0.318518434662107	0.18464123711828	0.1355112258531	0.331990007650414
Leptothorax	05	1998.1_2012.9	1998.1	2012.9	-0.35326517938409	0.0374828418612835	0.238843682383437	0.266346761746679
[truncated: 1,100 more rows]
