# Supplementary material for: Two simple movement mechanisms for spatial division of labour in social insects
Source: Nat Commun. 2022 Nov 15;13:6985. doi: 10.1038/s41467-022-34706-7 (PMC9666475; doi:10.1038/s41467-022-34706-7)
Supplement: Supplementary file 5 — Source Data [file 41467_2022_34706_MOESM5_ESM.zip › source_data/Figure_7/Relative_turn_angle_while_active.csv]

SPECIES	COLONY	site_ID	x	y	Nurse_Relative_turn_angle_while_active	Intermediate_Relative_turn_angle_while_active	Peripheral_Relative_turn_angle_while_active	Forager_Relative_turn_angle_while_active
Leptothorax	05	108.1_1428.3	108.1	1428.3	0.246534087501346	-0.305424348864264	-0.0368744611493084	0.106316750296623
Leptothorax	05	1660.6_142.3	1660.6	142.3	-0.00763866719968157	-0.150610071444552	0.183983038957736	-0.0414122612736874
Leptothorax	05	1728.1_142.3	1728.1	142.3	-0.136002816295641	-0.00326007322477969	0.170451077142603	-0.208094518307273
Leptothorax	05	1795.6_142.3	1795.6	142.3	-0.229843090990546	0.0188503423762545	0.0775661139395953	-0.0709328888999212
Leptothorax	05	108.1_726.9	108.1	726.9	-0.232013927742786	-0.670897941405707	-0.0120674314097349	0.441697489540504
Leptothorax	05	74.3_3123.6	74.3	3123.6	-0.100615419464761	-0.0707238650636397	0.0286479633637341	0.0368966685335518
Leptothorax	05	2909.3_3825.1	2909.3	3825.1	-0.308071201065349	0.437194412510208	-0.0893577511768069	-0.0600805038078572
Leptothorax	05	2706.8_4409.6	2706.8	4409.6	-0.0469049790275759	-0.187567131215589	-0.105228383134978	0.24033754350411
Leptothorax	05	513.1_4468.1	513.1	4468.1	-0.454217110603412	0.0276877322811092	0.0314392041879709	-0.0478594300835646
Leptothorax	05	580.6_4468.1	580.6	4468.1	-0.317945443918031	0.240802931962117	0.0965759405760026	-0.332781626145865
Leptothorax	05	648.1_4468.1	648.1	4468.1	-0.0381431537231499	0.121901183760423	0.0070478318520349	-0.322217942254765
Leptothorax	05	2605.6_142.3	2605.6	142.3	-0.306665318626439	-0.364505900044259	0.414348396643469	0.0321954510913831
Leptothorax	05	2673.1_142.3	2673.1	142.3	-0.341963860843849	-0.777302941346763	0.504745451407808	0.293498654270407
Leptothorax	05	1593.1_142.3	1593.1	142.3	-0.00549762722925996	-0.338761926663145	0.232639962076073	0.282520640410053
Leptothorax	05	2943.1_610	2943.1	610	-0.150097862667456	0.20305489175705	0.0196468260236625	-0.034374227001953
Leptothorax	05	2943.1_3299	2943.1	3299	-0.153579872881237	0.324560352412492	0.140495335316066	-0.36292675692466
Leptothorax	05	2943.1_1428.3	2943.1	1428.3	-0.0293917170002682	-0.112583242308101	-0.0203719965542415	0.113967134585622
Leptothorax	05	2943.1_2831.3	2943.1	2831.3	0.0503951094310345	-0.0583192517718005	0.25069118051017	-0.224900571254267
Leptothorax	05	74.3_3942	74.3	3942	-0.107706462054977	-0.198697366929283	-0.537900034356193	0.597984588772306
Leptothorax	05	74.3_4058.9	74.3	4058.9	-0.328107337353995	0.0233215145802235	-0.00349878396459571	0.269315912263469
Leptothorax	05	74.3_4175.8	74.3	4175.8	-0.521518037121525	0.0701112166687444	0.0646705247833451	0.307695973885915
Leptothorax	05	175.6_4468.1	175.6	4468.1	-0.584650399325613	-0.298985972490662	0.353920108588596	0.103189408532916
Leptothorax	05	2943.1_1311.5	2943.1	1311.5	-0.301120650952604	0.184689019876519	0.0825842814327755	-0.0256869734199413
Leptothorax	05	2943.1_1662.2	2943.1	1662.2	-0.15990364220671	0.159510203336395	0.337203345990734	-0.41109842755207
Leptothorax	05	2943.1_2948.2	2943.1	2948.2	0.0945830790648511	-0.0165796978195625	-0.0175481513865231	-0.0501520703045239
Leptothorax	05	108.1_3532.8	108.1	3532.8	-0.294916086957289	-0.268483301221308	0.351613843110021	-0.121832931932426
Leptothorax	05	74.3_4292.7	74.3	4292.7	-0.408053003419767	0.143035553933651	0.227860277187644	-0.149035433894108
Leptothorax	05	445.6_4468.1	445.6	4468.1	-0.603809374954873	0.0296720470113461	0.0632986378246318	-0.104997552139308
Leptothorax	05	141.8_434.6	141.8	434.6	-0.418038562652253	0.0523008773278668	0.119087496761923	-0.12167416205773
Leptothorax	05	2943.1_2714.4	2943.1	2714.4	-0.204527698483691	0.142026049514871	-0.0392496222264725	-0.161042191058024
Leptothorax	05	2909.3_434.6	2909.3	434.6	-0.0874164851489977	0.240706140165291	0.134507428151592	-0.478474700146398
Leptothorax	05	2943.1_2480.6	2943.1	2480.6	-0.0753169463199163	0.278244451460317	-0.11092505503046	-0.0331997467530404
Leptothorax	05	2943.1_3065.2	2943.1	3065.2	-0.470924143729709	-0.167103748790918	-0.0729365664219547	0.243594194699881
Leptothorax	05	2943.1_1545.3	2943.1	1545.3	0.0441057749966377	0.0447346553521407	0.132181044174557	-0.223630441611368
Leptothorax	05	1255.6_4468.1	1255.6	4468.1	-0.466256990633103	-0.217322211682109	-0.12994634607933	0.151114370405197
Leptothorax	05	108.1_1311.5	108.1	1311.5	-0.149032891143226	-0.133208302274095	0.23774417191729	-0.0236988041325044
Leptothorax	05	2943.1_2363.7	2943.1	2363.7	-0.145979594002769	0.148338139333831	0.0670473338660461	-0.0843623705391299
Leptothorax	05	2909.3_3942	2909.3	3942	0.0145430868489871	0.308993982695463	-0.213052004893837	-0.0353212646529463
Leptothorax	05	2909.3_551.5	2909.3	551.5	0.0457457466896472	0.459726354817518	-0.11037126593791	-0.222527861773614
Leptothorax	05	2740.6_142.3	2740.6	142.3	-0.330147402790765	0.611861455885135	0.276296657213925	0.230624457370525
Leptothorax	05	2943.1_1194.5	2943.1	1194.5	-0.465840000991944	0.194780570082406	0.0721886518658332	-0.0824369602717753
Leptothorax	05	2301.8_4409.6	2301.8	4409.6	-0.0744749256577007	0.163521201247392	0.0210149156052639	-0.202247776215075
Leptothorax	05	141.8_551.5	141.8	551.5	-0.414864498316286	-0.326610754379555	0.0407913580608462	0.136662942713798
Leptothorax	05	108.1_3415.9	108.1	3415.9	-0.473601957514743	0.0514252818809751	0.257306031109736	-0.0289768104259722
Leptothorax	05	108.1_3649.7	108.1	3649.7	-0.459470576371162	-0.478728659270335	0.419950322401092	-0.0693155789735621
Leptothorax	05	2909.3_3708.2	2909.3	3708.2	-0.10076228567339	0.327057826344059	-0.185149616720629	-0.0566377227578635
Leptothorax	05	2639.3_4409.6	2639.3	4409.6	-0.0619481917923948	-0.101017883461547	0.107067281659819	-0.078623057695967
Leptothorax	05	2943.1_2129.8	2943.1	2129.8	-0.0471107307777341	0.169844019499843	-0.0968200233552498	-0.201825681976977
Leptothorax	05	2909.3_785.3	2909.3	785.3	-0.171481607224682	0.0516462171788848	0.240720194443056	0.0791684395469391
Leptothorax	05	2909.3_200.8	2909.3	200.8	-0.209945629611367	-0.0760399010601164	-0.0688228973328283	0.416349815486979
Leptothorax	05	74.3_2772.8	74.3	2772.8	-0.223189235739695	-0.475998036155882	-0.357695842622044	0.483421535459413
Leptothorax	05	74.3_2188.3	74.3	2188.3	-0.165004538020944	-0.234461491190436	-0.200134043816031	0.258757779671055
Leptothorax	05	1896.8_4409.6	1896.8	4409.6	-0.356263920968509	0.245051858160452	0.284215162340524	-0.224389839198822
Leptothorax	05	2234.3_3591.2	2234.3	3591.2	-0.0629192288186529	0.210220164762118	-0.222356746922761	0.100891496093301
Leptothorax	05	2943.1_1779.1	2943.1	1779.1	-0.420133576569117	0.140174462642518	0.263415238756571	-0.148328111882825
Leptothorax	05	2369.3_4409.6	2369.3	4409.6	-0.197264949295462	0.141781038859127	-0.00961801164422619	-0.155505051671669
Leptothorax	05	108.1_3883.5	108.1	3883.5	-0.108226661569069	-0.191826714071842	-0.393474647715514	0.449217394283526
Leptothorax	05	2436.8_4409.6	2436.8	4409.6	-0.177124905899176	0.0254346002131353	0.116842610871518	-0.0986244032741061
Leptothorax	05	2571.8_4409.6	2571.8	4409.6	-0.238232453369357	-0.0302662666971695	0.194849593129131	-0.0345222399970162
Leptothorax	05	108.1_4000.4	108.1	4000.4	-0.171240888059608	-0.0427644075917756	-0.344474573532893	0.423777763939356
Leptothorax	05	108.1_4117.4	108.1	4117.4	-0.331740292258423	0.072294537344273	0.120837659655842	0.123241304396261
Leptothorax	05	74.3_2655.9	74.3	2655.9	-0.297874087073224	-0.401578370717434	-0.0895819933024652	0.448831248159341
Leptothorax	05	2909.3_668.4	2909.3	668.4	-0.0466170446629036	0.38044571139703	-0.0474414013811834	-0.0792156270338689
Leptothorax	05	2504.3_4409.6	2504.3	4409.6	-0.254114129423488	-0.0330516288361387	0.139729840517061	-0.0608568069561801
Leptothorax	05	243.1_4468.1	243.1	4468.1	-0.575817230729291	-0.399381951177278	0.175380338461412	0.298145526171699
Leptothorax	05	2943.1_2246.8	2943.1	2246.8	-0.079571918840414	-0.137233577799961	0.162565482094127	-0.207087577898217
Leptothorax	05	681.8_200.8	681.8	200.8	0.0828905441790777	-0.0835674624103546	0.0296315855173113	-0.0186535328179993
Leptothorax	05	1694.3_4409.6	1694.3	4409.6	-0.357118866842566	-0.0323959690926389	0.199475653660291	-0.0327433565272169
Leptothorax	05	141.8_1253	141.8	1253	0.00186892450900217	-0.246561559279541	0.149536802958077	-0.0431630589087577
Leptothorax	05	2031.8_4409.6	2031.8	4409.6	-0.18148399941157	-0.0429648613930147	0.152073185690631	-0.198278517856672
Leptothorax	05	1424.3_200.8	1424.3	200.8	-0.247637856309795	-0.0759566727957817	0.107946149446587	0.335135545989961
Leptothorax	05	2166.8_4409.6	2166.8	4409.6	0.0593051699668023	0.0892934091277309	0.10885131296281	-0.265738782465314
Leptothorax	05	108.1_4234.3	108.1	4234.3	-0.381136133937705	-0.00689180959135326	0.141686127221038	0.0944971127200832
Leptothorax	05	2909.3_1369.9	2909.3	1369.9	-0.191672223081631	0.0649598496776745	0.00202288695840863	0.0290195888812129
Leptothorax	05	2099.3_4409.6	2099.3	4409.6	0.139377008604029	-0.128543467344963	0.109910449527187	-0.24709351272848
Leptothorax	05	546.8_200.8	546.8	200.8	-0.105535355424741	-0.142039445498777	-0.170704686261888	0.264354947653021
Leptothorax	05	141.8_317.7	141.8	317.7	-0.136700355479012	-0.268245955933097	-0.0891604292978339	0.0903827268069785
Leptothorax	05	2875.6_4351.2	2875.6	4351.2	0.0339705785396406	-0.0216591787058636	-0.456530843901135	0.512618238424551
Leptothorax	05	2909.3_1019.1	2909.3	1019.1	-0.307565554828098	-0.126438048401794	0.320149348826359	-0.157735693044384
Leptothorax	05	2943.1_2597.5	2943.1	2597.5	-0.208575550370369	0.0633578362038318	-0.27536894262598	0.0196299544962602
Leptothorax	05	1559.3_4409.6	1559.3	4409.6	-0.468400726509272	-0.23479820129889	0.226531237920782	0.108454259773568
Leptothorax	05	141.8_902.2	141.8	902.2	0.0230775944048018	-0.585785396150646	0.135135046297891	0.0875976960801575
Leptothorax	05	2234.3_4409.6	2234.3	4409.6	0.0341919034197669	0.201460686350447	0.0381967684872364	-0.300933815208146
Leptothorax	05	2774.3_4409.6	2774.3	4409.6	0.0879054033516976	-0.227676768274757	-0.226791610986116	0.391346798871454
Leptothorax	05	2943.1_2012.9	2943.1	2012.9	-0.316598474902743	0.347112531496616	-0.0576384851477413	-0.0750870962911306
Leptothorax	05	141.8_1136.1	141.8	1136.1	-0.208354131275856	-0.0247916788315514	0.356467602521109	-0.177557994199594
Leptothorax	05	2875.6_376.1	2875.6	376.1	-0.139087814227587	-0.0258759833925756	0.142394796414602	-0.320379512055648
Leptothorax	05	141.8_1019.1	141.8	1019.1	-0.0872901721393541	-0.0221129182002582	0.366845928379343	-0.177380489063751
Leptothorax	05	2909.3_3474.3	2909.3	3474.3	-0.0444842095015818	0.10901228904982	-0.0997584152935216	-0.121221568084427
Leptothorax	05	74.3_2539	74.3	2539	-0.505284097216765	-0.283187491794424	-0.0308492081542464	0.485705057313851
Leptothorax	05	1289.3_200.8	1289.3	200.8	-0.317890858746589	0.164164011818138	-0.0514964869541285	0.0334112401183446
Leptothorax	05	141.8_668.4	141.8	668.4	-0.387163931655483	-0.571774132892037	-0.00518241385082764	0.410089952480407
Leptothorax	05	1964.3_4409.6	1964.3	4409.6	-0.267206851190235	0.0638888252969779	0.228954485675373	-0.134717689958452
Leptothorax	05	2909.3_1486.8	2909.3	1486.8	0.0420248560737028	-0.159517362471569	0.0195697011522089	0.0659545044708259
Leptothorax	05	108.1_3299	108.1	3299	-0.34999282733985	0.118685789176328	0.166425050866874	0.113263101513688
Leptothorax	05	2875.6_4117.4	2875.6	4117.4	-0.336079468952312	0.29196632148257	-0.218360945643352	0.197763646183085
Leptothorax	05	1626.8_4409.6	1626.8	4409.6	-0.458007322787214	-0.115036136283353	0.16010269713281	0.0381803469687492
Leptothorax	05	2909.3_3006.7	2909.3	3006.7	-0.210937136970644	-0.109050723563341	-0.034934381671798	0.141503206794363
Leptothorax	05	2909.3_1136.1	2909.3	1136.1	-0.441446142182188	0.000348464272455073	0.0453595378764912	-0.0469452723889846
Leptothorax	05	2909.3_3123.6	2909.3	3123.6	-0.335122914567704	-0.236669592481447	0.0687412873071122	0.0758785464207618
Leptothorax	05	1761.8_200.8	1761.8	200.8	-0.14085276178554	0.0101695089288102	0.0801141428063697	-0.0904412179796746
Leptothorax	05	2909.3_3357.4	2909.3	3357.4	-0.0689492158059241	0.224521416694982	-0.0239601965054376	-0.179749691767217
Leptothorax	05	1829.3_4409.6	1829.3	4409.6	-0.389941744200763	0.190947772151584	0.394625032699369	-0.193826086061021
Leptothorax	05	2909.3_1253	2909.3	1253	-0.339247903281764	0.21307490663588	0.0141504647170466	-0.0449603322592192
Leptothorax	05	310.6_4468.1	310.6	4468.1	-0.591393631909579	-0.448103417682152	0.0576177834320197	0.367542703015021
Leptothorax	05	614.3_200.8	614.3	200.8	0.0766883889224645	-0.0193769681167265	-0.0918506093547096	0.162358659435801
Leptothorax	05	1356.8_200.8	1356.8	200.8	-0.34804264167081	0.0710973430628102	0.114088129313183	0.220850058432404
Leptothorax	05	108.1_1662.2	108.1	1662.2	-0.286656350877375	-0.010821936798314	0.227900404669345	0.239961751094283
Leptothorax	05	108.1_1545.3	108.1	1545.3	0.0129709711200665	-0.19789657741861	0.177760405001225	0.184698840075752
Leptothorax	05	2909.3_3591.2	2909.3	3591.2	0.145682321656061	0.0456577332406137	-0.152313300665889	0.0102979702006238
Leptothorax	05	1694.3_200.8	1694.3	200.8	0.0640058707063884	-0.147485521734499	0.111182150812653	-0.114025881633287
Leptothorax	05	141.8_785.3	141.8	785.3	-0.228729889010204	-0.494694296433533	0.0335744296281055	0.18750167839407
Leptothorax	05	1491.8_4409.6	1491.8	4409.6	-0.406784965678149	-0.245257026253799	0.171803777748075	0.177794266798318
Leptothorax	05	2504.3_200.8	2504.3	200.8	-0.0840515271991155	0.0203099192237747	0.218115198693001	-0.118439821693454
Leptothorax	05	108.1_3766.6	108.1	3766.6	-0.362135705658803	-0.209501396316507	0.118121860935988	0.0201383717886452
Leptothorax	05	2875.6_4000.4	2875.6	4000.4	-0.0042674756652045	0.237034935323337	-0.214760484530161	-0.0434998352716361
Leptothorax	05	1626.8_200.8	1626.8	200.8	-0.0386360352277891	-0.266742593969668	0.290302107386129	0.0455212168478927
Leptothorax	05	2774.3_200.8	2774.3	200.8	-0.222597478891158	-0.295907522060438	0.15026733050982	0.290540833326766
Leptothorax	05	1559.3_200.8	1559.3	200.8	0.0147654482867689	-0.318551239489466	0.262906372964684	0.251761848926222
Leptothorax	05	344.3_200.8	344.3	200.8	-0.361214626441756	-0.106430496080711	0.302064790777163	-0.0704310013053416
Leptothorax	05	749.3_200.8	749.3	200.8	-0.183271136922788	0.0496135621616305	0.246400913092734	-0.0919713824357374
Leptothorax	05	1491.8_200.8	1491.8	200.8	-0.197241708323286	-0.218656601037613	0.284185862103275	0.387736940355408
Leptothorax	05	141.8_4058.9	141.8	4058.9	-0.280569125110162	0.0140047630335416	-0.0401686500342098	0.283397736435534
Leptothorax	05	1424.3_4409.6	1424.3	4409.6	-0.300004122574003	-0.285318008710552	0.243798529153431	0.0830605607799893
Leptothorax	05	2436.8_200.8	2436.8	200.8	-0.0249410776192069	-0.0101510319392622	0.262265112732793	-0.0614049086895865
Leptothorax	05	2909.3_317.7	2909.3	317.7	-0.114428275372898	0.0391846605758125	0.00463785813362225	-0.207120469676912
Leptothorax	05	1761.8_4409.6	1761.8	4409.6	-0.405168549896317	0.150928995738826	0.244487519016366	-0.0656134322925039
Leptothorax	05	1221.8_200.8	1221.8	200.8	-0.402830288545778	0.226811858301405	0.0857584124033058	-0.0524690310181742
Leptothorax	05	2909.3_902.2	2909.3	902.2	-0.0110598757026022	-0.0169276383299058	0.208348160080478	-0.158696448762721
Leptothorax	05	2909.3_2539	2909.3	2539	-0.133036254228346	0.0516941388282273	-0.294520847641243	0.0972488108712833
Leptothorax	05	2301.8_200.8	2301.8	200.8	0.0597824214853595	-0.124846108646587	0.10998866305758	-0.0205872401680693
Leptothorax	05	2909.3_2071.4	2909.3	2071.4	-0.174463762338687	0.212669899935708	-0.103413593633592	-0.0586214905980907
Leptothorax	05	2808.1_142.3	2808.1	142.3	-0.184917732854887	0.611861455885135	-0.00408066644081731	0.22867552813387
Leptothorax	05	1829.3_200.8	1829.3	200.8	-0.160886138936831	0.0734891001572249	-0.0130264829750791	-0.0676708157399726
Leptothorax	05	2909.3_1720.7	2909.3	1720.7	-0.426437452278906	0.142103592738302	0.215968363964949	-0.128749967704944
Leptothorax	05	1086.8_200.8	1086.8	200.8	-0.504538085817803	0.352416847118403	0.192127865733783	0.00208609350049145
Leptothorax	05	2369.3_200.8	2369.3	200.8	0.0338830438500546	-0.256117202942704	0.257081367093445	-0.0224397153895065
Leptothorax	05	2706.8_200.8	2706.8	200.8	-0.167773064267813	-0.290367929978342	0.264376506634584	0.159809215132636
Leptothorax	05	141.8_3942	141.8	3942	-0.0665296659895535	-0.00626537486029421	-0.466347689125433	0.470620265617408
Leptothorax	05	141.8_1369.9	141.8	1369.9	-0.0310473831099496	-0.177462788333002	0.183209753239	0.0203765642243133
Leptothorax	05	1154.3_200.8	1154.3	200.8	-0.469681334165647	0.328580836606492	0.0770429023928334	-0.0309660054409883
Leptothorax	05	2909.3_2889.8	2909.3	2889.8	0.141970189476271	-0.0596007351525368	0.066657181133092	-0.1549938119034
Leptothorax	05	2909.3_3240.5	2909.3	3240.5	-0.127353657175856	0.109809663848057	0.196404766461628	-0.261623389345307
Leptothorax	05	2909.3_2422.1	2909.3	2422.1	-0.194210283183417	0.140897373032197	0.0308932682181283	0.0739038306826978
Leptothorax	05	141.8_3474.3	141.8	3474.3	-0.297146749984349	-0.0898069045787349	0.281903281403558	-0.0651037915173086
Leptothorax	05	951.8_200.8	951.8	200.8	-0.543899713795261	0.369071591825055	0.29721761866389	-0.163225625293181
Leptothorax	05	175.6_610	175.6	610	-0.376833136048645	-0.503539901571145	0.0232050574820414	0.303635099108273
Leptothorax	05	2909.3_2772.8	2909.3	2772.8	-0.121734226873087	-0.023142620664789	0.0425036567373527	-0.0659011082686099
Leptothorax	05	884.3_200.8	884.3	200.8	-0.449703812222151	0.262388195500268	0.236633605628728	-0.253722966636903
Leptothorax	05	2875.6_3766.6	2875.6	3766.6	-0.228217404195369	0.35891981129408	-0.100227599507144	-0.0863611666179272
Leptothorax	05	141.8_3708.2	141.8	3708.2	-0.38948578463821	-0.321074658585516	0.266994880448124	0.0241122817558339
Leptothorax	05	2875.6_259.2	2875.6	259.2	-0.268194042768096	-0.0204008515841077	0.0835957237216867	0.0416263925407244
Leptothorax	05	108.1_1779.1	108.1	1779.1	-0.332534338414912	0.0277937995247546	0.0537429020350714	0.306969457283863
Leptothorax	05	1356.8_4409.6	1356.8	4409.6	-0.328689721055033	-0.181511765092042	0.0369792481769174	0.129783243986921
Leptothorax	05	2875.6_3883.5	2875.6	3883.5	-0.217141803728679	0.446136258924419	-0.0963017733808195	-0.150456501428624
Leptothorax	05	1964.3_200.8	1964.3	200.8	-0.124101658274207	-0.147527445251712	0.126994069326931	-0.0784179153253817
Leptothorax	05	1019.3_4409.6	1019.3	4409.6	-0.42523486161882	-0.084096803934519	0.365659060602875	0.021797763591508
Leptothorax	05	141.8_4175.8	141.8	4175.8	-0.329604750208769	0.153639406985025	0.0700681030429599	0.112098598327764
Leptothorax	05	1221.8_4409.6	1221.8	4409.6	-0.405277858698956	-0.053412902932008	-0.0461522014154495	0.201941816787368
Leptothorax	05	141.8_3357.4	141.8	3357.4	-0.437325093387995	0.145440259612187	0.123520339843055	0.0528083185323156
Leptothorax	05	108.1_4351.2	108.1	4351.2	-0.404679013582456	-0.0753133509212722	0.269359411794201	-0.0611514227566051
Leptothorax	05	2909.3_1954.5	2909.3	1954.5	-0.355970497427022	0.295464801697387	-0.146005751934098	0.13327422101173
Leptothorax	05	2268.1_3532.8	2268.1	3532.8	-0.0556214827750204	-0.0476773906507381	0.174724391892477	0.0443527213436088
Leptothorax	05	1896.8_200.8	1896.8	200.8	-0.14563737897558	-0.130831163759875	0.038372226425046	-0.0255500533693101
Leptothorax	05	175.6_843.8	175.6	843.8	0.0406630548279958	-0.519476819434423	0.046959565630147	0.117817318897606
Leptothorax	05	2909.3_1603.7	2909.3	1603.7	-0.114278121648961	0.089668305157892	0.14804622605425	-0.240481493071771
Leptothorax	05	1930.6_376.1	1930.6	376.1	0.0936320673004843	-0.091290940979403	-0.0358139428701345	-0.00835154706294647
Leptothorax	05	2909.3_2655.9	2909.3	2655.9	-0.219804684481064	0.0537273719458278	-0.215346761912041	0.0161386184866566
Leptothorax	05	2808.1_259.2	2808.1	259.2	-0.154621795389485	-0.0941054176163459	0.134901365245429	0.0168240445966385
Leptothorax	05	2031.8_200.8	2031.8	200.8	-0.0314787232950944	-0.297805830728953	0.283985152357809	-0.118454155623294
Leptothorax	05	2605.6_376.1	2605.6	376.1	-0.212136393930744	0.220520299157283	0.154715084980789	-0.15723502936687
Leptothorax	05	2909.3_2305.2	2909.3	2305.2	-0.198337880587271	-0.0469046177171626	0.135895460856988	-0.0441264620057423
Leptothorax	05	141.8_1486.8	141.8	1486.8	0.149229306797153	-0.351666741311075	0.179264024029353	0.0937298591219058
Leptothorax	05	1154.3_4409.6	1154.3	4409.6	-0.490819398902802	-0.141857101599394	0.0986837833368985	0.278261048282324
Leptothorax	05	2875.6_1194.5	2875.6	1194.5	-0.351225503374712	0.0452504053112903	-0.0375579526216284	0.00413664588008848
Leptothorax	05	2909.3_1837.5	2909.3	1837.5	-0.557937665081319	0.082471444739685	0.0465315684398112	0.129792279446461
Leptothorax	05	2875.6_4234.3	2875.6	4234.3	-0.323198919558965	0.326509480977513	-0.407854472909554	0.45998773225376
Leptothorax	05	2538.1_843.8	2538.1	843.8	-0.165127067975739	0.0224610946678777	-0.198336179724351	0.116180634588951
Leptothorax	05	2841.8_4409.6	2841.8	4409.6	0.160840600876586	-0.176313053326606	-0.435202651804364	0.535908309246091
Leptothorax	05	276.8_200.8	276.8	200.8	-0.137286108647445	-0.188931862863944	0.211753600152996	-0.144261792650578
Leptothorax	05	175.6_493.1	175.6	493.1	-0.448077956798874	-0.197684944598607	0.10157241262387	-0.0237349943530001
Leptothorax	05	175.6_376.1	175.6	376.1	-0.239289168728365	-0.132090316477034	-0.0528362020234318	-0.0435191070533889
Leptothorax	05	175.6_1194.5	175.6	1194.5	-0.0109545426917344	-0.0965442177547637	0.206617581343961	-0.135440562952476
Leptothorax	05	816.8_200.8	816.8	200.8	-0.25005232273621	0.167018697900021	0.282224219939671	-0.35422677112895
Leptothorax	05	2571.8_200.8	2571.8	200.8	-0.259741635244424	-0.0189279405064778	0.289013108905875	-0.018869434638794
Leptothorax	05	1998.1_376.1	1998.1	376.1	0.109324761885139	-0.0350014068969419	0.000436222327000169	-0.0857389667260213
Leptothorax	05	2875.6_1077.6	2875.6	1077.6	-0.274651933991616	-0.0157752670677285	0.0947307977164449	-0.106540625614771
Leptothorax	05	1289.3_4409.6	1289.3	4409.6	-0.382189563258677	-0.207656080295688	-0.0514876554010362	0.170060212478306
Leptothorax	05	141.8_3591.2	141.8	3591.2	-0.2869542729059	-0.470932126394182	0.384923868769208	-0.0999273206629978
Leptothorax	05	2875.6_610	2875.6	610	0.00249261225861667	0.321311613574955	-0.193330194627418	-0.0924385154897877
Leptothorax	05	1896.8_434.6	1896.8	434.6	-0.0457626151038554	-0.165599095190608	0.0316388536745194	0.152584797084091
Leptothorax	05	2875.6_843.8	2875.6	843.8	0.00444072807679648	-0.0336793460462422	0.154948611091114	-0.0642469002594533
Leptothorax	05	2538.1_493.1	2538.1	493.1	0.0130098677181568	-0.347483047359652	0.193226491558287	-0.0180182271263819
Leptothorax	05	2166.8_200.8	2166.8	200.8	-0.114488015467881	-0.289034237876657	0.134404790476833	0.0367148799641803
Leptothorax	05	2740.6_493.1	2740.6	493.1	0.120837313395662	0.023475271469168	-0.135864620873967	-0.0967254133305469
Leptothorax	05	2639.3_551.5	2639.3	551.5	-0.042687366872334	-0.190258585818444	0.0562462847976439	-0.0727994109013376
Leptothorax	05	2234.3_200.8	2234.3	200.8	0.00677373186850145	-0.289509065881202	0.127706899946847	-0.0173962357101014
Leptothorax	05	1863.1_493.1	1863.1	493.1	-0.16135191601591	-0.0357567403285403	0.158159100907049	0.103559087854048
Leptothorax	05	2605.6_493.1	2605.6	493.1	-0.0573392360369976	-0.17541102403411	0.128480998762535	-0.0780745142428206
Leptothorax	05	2875.6_1311.5	2875.6	1311.5	-0.25156348374832	0.0990353627997586	-0.0158713884493511	0.00980958976084505
Leptothorax	05	411.8_4409.6	411.8	4409.6	-0.446893245330162	-0.108793197532789	0.0351825667504345	0.148461206787305
Leptothorax	05	2673.1_843.8	2673.1	843.8	-0.270847404424897	0.273785985561662	-0.258586937075118	0.0560138078856315
Leptothorax	05	175.6_1077.6	175.6	1077.6	-0.106547232255901	-0.0361452945425923	0.30944025444218	-0.0845911675225981
Leptothorax	05	74.3_2422.1	74.3	2422.1	-0.503690296896198	-0.163708023577596	-0.164998249549876	0.37635534938878
Leptothorax	05	2909.3_2188.3	2909.3	2188.3	-0.158387306979244	-0.105533230545241	-0.0119316850662356	-0.0464233141565441
Leptothorax	05	2774.3_551.5	2774.3	551.5	0.140742307837709	0.0842082934485417	-0.26267424510931	-0.0861615273762537
Leptothorax	05	2875.6_493.1	2875.6	493.1	0.0750337128359833	0.265145247447603	-0.0123806540154473	-0.214075812167055
Leptothorax	05	2470.6_610	2470.6	610	0.0249825613554255	-0.275987410609027	-0.0618662100024346	0.118734614428951
Leptothorax	05	2335.6_493.1	2335.6	493.1	-0.0561284045748612	-0.0236968830479463	-0.232953336476222	-0.0900386546116683
Leptothorax	05	141.8_4409.6	141.8	4409.6	-0.406794227389434	-0.160544253392832	0.287078756749595	0.00215338248992808
Leptothorax	05	2841.8_317.7	2841.8	317.7	-0.138620702904446	-0.0886628212500229	0.110746325356084	-0.0560325462246933
Leptothorax	05	2504.3_551.5	2504.3	551.5	0.0310868835456828	-0.333990291323251	0.0970682021263221	0.0199669509929116
Leptothorax	05	1086.8_4409.6	1086.8	4409.6	-0.435277423318346	-0.0654931503375437	0.289237690775057	0.170229323894973
Leptothorax	05	2774.3_434.6	2774.3	434.6	-0.00612045185728435	0.100824540692544	-0.035670242716699	-0.0679711997822731
Leptothorax	05	2639.3_200.8	2639.3	200.8	-0.273179636250315	-0.0765011730738326	0.277906392649182	0.096932883964636
Leptothorax	05	2065.6_493.1	2065.6	493.1	-0.00631042906253923	0.0453363530518988	-0.198895806676794	0.151920447079888
Leptothorax	05	2200.6_610	2200.6	610	-0.0522261897870581	0.0466690514144585	-0.0154991792491937	-0.119353673553201
Leptothorax	05	2605.6_610	2605.6	610	0.0306112536419053	-0.293107356602037	0.106854974178541	-0.138345489476359
Leptothorax	05	310.6_4234.3	310.6	4234.3	-0.0693642525359558	-0.150288184575556	-0.249559875331639	0.283768238199747
Leptothorax	05	2841.8_3942	2841.8	3942	-0.0225225873582589	0.18723367961637	-0.172850801606441	-0.00751308665889212
Leptothorax	05	141.8_3825.1	141.8	3825.1	-0.260990255664771	-0.154389066965037	-0.123807018717037	0.204289331725983
Leptothorax	05	141.8_3240.5	141.8	3240.5	-0.379043670699809	0.0201291752604767	0.169124692000562	0.0973231625244176
Leptothorax	05	175.6_4000.4	175.6	4000.4	-0.111485418969334	-0.0666722837439485	-0.288603663474978	0.430117316438919
Leptothorax	05	243.1_4234.3	243.1	4234.3	-0.175007232916697	-0.192920291510432	-0.108256976452689	0.345266039515639
Leptothorax	05	951.8_4409.6	951.8	4409.6	-0.321040496182076	-0.0290093896408849	0.450780737931855	-0.141966318549978
Leptothorax	05	2099.3_200.8	2099.3	200.8	-0.166656907109168	-0.285689213840378	0.307290701750223	0.0286077665711509
Leptothorax	05	2808.1_493.1	2808.1	493.1	0.159324415133323	0.214255812023937	-0.242544268372493	-0.124424087573839
Leptothorax	05	2571.8_551.5	2571.8	551.5	-0.00403837097547812	-0.315486178736192	0.148640949457765	-0.0291996535835106
Leptothorax	05	2875.6_3299	2875.6	3299	-0.0423557045575729	0.212576882245716	0.115435764486225	-0.259942324919014
Leptothorax	05	2639.3_785.3	2639.3	785.3	-0.297878489811542	0.096084725941316	-0.171656766824084	0.0940732289365554
Leptothorax	05	175.6_960.7	175.6	960.7	0.0510772736443237	-0.249096902729515	0.232717264694408	-0.0194805265676245
Leptothorax	05	175.6_1311.5	175.6	1311.5	0.0201619672507576	-0.220219700484134	0.169106454024933	-0.0298337027530806
Leptothorax	05	175.6_4117.4	175.6	4117.4	-0.313546967596477	0.0371747681526395	0.0975533180668858	0.224550022626008
Leptothorax	05	681.8_4409.6	681.8	4409.6	-0.101038361078102	0.0680202901872334	0.0305603357949974	-0.149878401150812
Leptothorax	05	2031.8_434.6	2031.8	434.6	0.0696651258510762	-0.0628429277130759	-0.0995658492813832	0.134517648167672
Leptothorax	05	2436.8_434.6	2436.8	434.6	-0.0125412928040177	-0.374373458402395	0.0288611432902974	0.0209896012674278
Leptothorax	05	614.3_4409.6	614.3	4409.6	-0.227852810895389	0.0252270955757288	0.0526063032951622	-0.121831819842283
Leptothorax	05	1829.3_434.6	1829.3	434.6	-0.10263183740208	-0.0924603136541232	0.0350069911310732	0.122034911553868
Leptothorax	05	2808.1_376.1	2808.1	376.1	-0.0831828927084818	0.192774370809759	-0.0293187994429538	-0.14058386544324
Leptothorax	05	2673.1_4351.2	2673.1	4351.2	-0.121558159754463	-0.023510357310808	-0.0932690934241773	0.141181779592228
Leptothorax	05	1829.3_317.7	1829.3	317.7	-0.0475992523142568	-0.086353993415012	-0.121488065555903	0.0373252416384838
Leptothorax	05	2706.8_434.6	2706.8	434.6	-0.0524058239019537	0.173906929161833	-0.080913534460827	-0.000904052932333118
Leptothorax	05	2639.3_668.4	2639.3	668.4	-0.0669472996218257	-0.10942096639767	-0.0216987866251534	-0.168051435185142
Leptothorax	05	2470.6_726.9	2470.6	726.9	0.0196395483788961	-0.199341259051878	-0.193896211694508	0.152077844043295
Leptothorax	05	2639.3_1019.1	2639.3	1019.1	-0.104094763078488	0.284224169871285	-0.203730911416914	0.0370780577440267
Leptothorax	05	2436.8_785.3	2436.8	785.3	-0.00586603344232477	-0.116435063946374	-0.125136578813269	0.089874501426408
Leptothorax	05	344.3_4409.6	344.3	4409.6	-0.507456617380007	-0.248137485315838	0.0328088997360935	0.276565733995539
Leptothorax	05	1795.6_376.1	1795.6	376.1	-0.0656788692161454	-0.0594779011341333	-0.186494433581349	0.0930722553349836
Leptothorax	05	1761.8_434.6	1761.8	434.6	-0.126211376451995	-0.188180147134571	0.0494078503420893	0.0777649441543109
Leptothorax	05	2571.8_668.4	2571.8	668.4	-0.133337037160339	-0.155590949738021	0.0550661600103725	-0.0167187580066331
Leptothorax	05	276.8_4409.6	276.8	4409.6	-0.502351668825525	-0.323093279801972	0.22031656464331	0.246109581700895
Leptothorax	05	108.1_3182.1	108.1	3182.1	-0.232338647660446	-0.134282362399387	0.122747367319251	0.0693285991735915
Leptothorax	05	2875.6_1428.3	2875.6	1428.3	-0.0838894150569506	-0.0776220790077513	0.0134642707602308	0.133030713078461
Leptothorax	05	2133.1_493.1	2133.1	493.1	-0.0546688618932816	0.162208205334018	-0.119580677178901	-0.0127738045301212
Leptothorax	05	2841.8_4058.9	2841.8	4058.9	-0.127153319820799	0.173011445155635	-0.239399516765833	0.130788020322843
Leptothorax	05	2200.6_376.1	2200.6	376.1	0.154651098307618	-0.107158412118983	-0.103336586899028	-0.11104856008159
Leptothorax	05	2335.6_376.1	2335.6	376.1	-0.0711794121137989	-0.308244658933698	0.155059325513528	-0.00196094733691782
Leptothorax	05	2538.1_610	2538.1	610	0.00675603327565651	-0.293300356767102	0.0936927709965385	0.0249331555638735
Leptothorax	05	175.6_3532.8	175.6	3532.8	-0.400206277105167	-0.30429277943839	0.353851512273615	-0.0228034288119613
Leptothorax	05	2268.1_493.1	2268.1	493.1	-0.141116276348184	0.172572904969829	-0.203285117649736	-0.213282166165302
Leptothorax	05	2605.6_4351.2	2605.6	4351.2	-0.21206540626826	0.0695724318265337	0.0199147958946766	0.00812673595125491
Leptothorax	05	2875.6_960.7	2875.6	960.7	-0.159279071342979	-0.0375151849055484	0.147468051119723	-0.0986966652944681
Leptothorax	05	2436.8_668.4	2436.8	668.4	0.0151753534685018	-0.183633398256738	-0.118082087339198	0.138579451963819
Leptothorax	05	2504.3_785.3	2504.3	785.3	-0.0940998828495643	-0.0969620542646	-0.174517572359629	0.12682154172798
Leptothorax	05	2740.6_259.2	2740.6	259.2	-0.187465846149236	-0.0543322252778463	0.126405207039686	0.099257601372967
Leptothorax	05	2774.3_1253	2774.3	1253	-0.1899531762983	0.166139092126236	0.0227340574882299	-0.037316781151189
Leptothorax	05	2841.8_200.8	2841.8	200.8	-0.210394949944531	-0.214181615661623	0.131337797428285	0.179343697869925
Leptothorax	05	1863.1_259.2	1863.1	259.2	-0.122375111421019	-0.0283378348069034	-0.0430482899780398	0.0117879402347554
Leptothorax	05	2740.6_726.9	2740.6	726.9	-0.0163855856714012	0.169231304049728	-0.177965856263032	-0.160434229370817
Leptothorax	05	276.8_4058.9	276.8	4058.9	-0.0556286083125682	-0.0636605544430953	-0.0906218653291257	0.210478000422414
Leptothorax	05	546.8_4409.6	546.8	4409.6	-0.352294139801264	-0.0206131484081751	0.117879540262556	-0.0453372728107673
Leptothorax	05	175.6_3883.5	175.6	3883.5	-0.196945127939399	-0.129509830411999	-0.356644032691475	0.412204691470139
Leptothorax	05	2673.1_259.2	2673.1	259.2	-0.1635755364903	0.0613813916135421	0.239216531061057	-0.0066789698931679
Leptothorax	05	1491.8_434.6	1491.8	434.6	-0.0651996830029764	-0.126533482171306	0.1985955813801	-0.0271034946147454
Leptothorax	05	2841.8_551.5	2841.8	551.5	0.100367206448778	0.257887736787748	-0.196478866947027	-0.158184588891586
Leptothorax	05	2031.8_317.7	2031.8	317.7	0.081878021839802	-0.0671579577025027	0.0854146462651895	-0.140949940242077
Leptothorax	05	1694.3_551.5	1694.3	551.5	-0.244904577633558	-0.192402781173919	0.300108906565614	-0.0200514426819201
Leptothorax	05	2875.6_3649.7	2875.6	3649.7	0.0502379214917953	0.232716261075655	-0.150372800131926	-0.138371083798968
Leptothorax	05	2706.8_785.3	2706.8	785.3	-0.157739120711429	0.228238766635936	-0.178475342235922	-0.0753550470085959
Leptothorax	05	141.8_4292.7	141.8	4292.7	-0.336265987720232	-0.0414952630103127	0.119352086011495	0.0893941171215934
Leptothorax	05	2538.1_960.7	2538.1	960.7	-0.1844226721522	0.0939914950163322	0.0689257036253622	0.0432149371878845
Leptothorax	05	2673.1_1077.6	2673.1	1077.6	-0.00728400992867543	0.125347586885331	-0.179543073819425	-0.0200574316584991
Leptothorax	05	2234.3_668.4	2234.3	668.4	-0.118149606172626	-0.116697415161537	0.126519776451581	-0.0812819977186405
Leptothorax	05	2875.6_3532.8	2875.6	3532.8	0.043386517161887	0.0668301835920208	-0.0805797108312667	-0.0771014228221192
Leptothorax	05	2166.8_434.6	2166.8	434.6	0.0870463573786775	0.0251051661993108	-0.176354174052829	-0.0817941612726893
Leptothorax	05	2470.6_376.1	2470.6	376.1	-0.134956855849711	-0.158709121912614	0.216583216387755	-0.107387269276079
Leptothorax	05	2740.6_4351.2	2740.6	4351.2	-0.109081895146452	-0.00581415946565466	-0.271963555366952	0.294185007177549
Leptothorax	05	2605.6_843.8	2605.6	843.8	-0.263757127763264	0.103580752914575	-0.157675594803351	0.0711553155816562
Leptothorax	05	2673.1_726.9	2673.1	726.9	-0.112021178011647	0.0842920876812263	-0.112731068848299	-0.163448569952277
Leptothorax	05	479.3_4409.6	479.3	4409.6	-0.445939889236766	0.0189479769819186	0.062816656247027	0.00561864066362336
Leptothorax	05	1896.8_317.7	1896.8	317.7	-0.0141767674521241	-0.0302795023859643	-0.0464944535135293	-0.0213257514211566
Leptothorax	05	411.8_4292.7	411.8	4292.7	-0.229720009214696	-0.155038820098511	-0.0528277246453479	0.197178685671328
Leptothorax	05	1795.6_493.1	1795.6	493.1	-0.217923647937116	-0.0682232358472839	0.15265520631431	0.0983261138636178
Leptothorax	05	1896.8_551.5	1896.8	551.5	-0.158140988142907	0.0757915325389306	0.0781125142376361	0.0608570002391577
Leptothorax	05	2706.8_668.4	2706.8	668.4	-0.0242415021238235	0.0480876296341338	-0.157844964692389	-0.167272833944796
Leptothorax	05	2605.6_960.7	2605.6	960.7	-0.204393218793126	0.18526117168248	-0.180193970901145	0.126376733185223
Leptothorax	05	2639.3_434.6	2639.3	434.6	-0.115507733566212	0.033025295781404	0.0495179896195284	-0.0541416329620585
Leptothorax	05	1829.3_551.5	1829.3	551.5	-0.188379514790219	-0.0359903961666556	0.152368993211452	0.112437213015547
Leptothorax	05	2841.8_434.6	2841.8	434.6	-0.0464435450213155	0.149861341798111	0.118264028605331	-0.256531516698251
Leptothorax	05	2538.1_4351.2	2538.1	4351.2	-0.255548970114617	0.0138129142208922	0.0797261739876897	0.0767534241191929
Leptothorax	05	209.3_551.5	209.3	551.5	-0.344313796805242	-0.284057276311299	-0.0838830671455975	0.297646724164774
Leptothorax	05	2639.3_4058.9	2639.3	4058.9	0.337968709080344	-0.0502226649870441	-0.26280660079886	-0.047812853244935
Leptothorax	05	344.3_4058.9	344.3	4058.9	-0.0301575529124126	-0.058849348672315	-0.0799590415915024	0.155653490664494
Leptothorax	05	243.1_4117.4	243.1	4117.4	-0.121422558540335	-0.0576511611804437	-0.0330291512950538	0.236348453584947
Leptothorax	05	1930.6_259.2	1930.6	259.2	-0.0330525705896865	-0.0754670226612274	0.0896628383763325	-0.131091674829083
Leptothorax	05	1964.3_317.7	1964.3	317.7	0.0550959869726234	-0.0980062986927751	0.0220836249780604	-0.0737186596381521
Leptothorax	05	2403.1_726.9	2403.1	726.9	0.113886733139911	-0.244644622453282	-0.10835728637152	0.0152591371410126
Leptothorax	05	2841.8_4175.8	2841.8	4175.8	-0.316956896691603	0.242655115945775	-0.322993156876103	0.324683578975288
Leptothorax	05	2706.8_1253	2706.8	1253	-0.174465393380218	0.221894457211765	0.0646630122672435	-0.122580409246651
Leptothorax	05	2706.8_1019.1	2706.8	1019.1	-0.0901620780919345	0.169801322823376	-0.183087576665393	0.0177560771595289
Leptothorax	05	2166.8_668.4	2166.8	668.4	-0.0852414757934458	-0.149047850853236	0.19149927277495	-0.0174411303435571
Leptothorax	05	2571.8_902.2	2571.8	902.2	-0.292922381789315	0.151730614127348	-0.135764835363401	0.15668841836397
Leptothorax	05	1863.1_376.1	1863.1	376.1	0.0547488950737866	-0.0307073061255501	-0.134827937530838	-0.0140238832516013
Leptothorax	05	2470.6_4234.3	2470.6	4234.3	0.0142013852498796	0.0341001578389171	-0.138961051217477	-0.072514523930973
Leptothorax	05	1728.1_493.1	1728.1	493.1	-0.234453791926686	-0.141820060234841	0.312112603001994	0.011356709362421
Leptothorax	05	2740.6_1077.6	2740.6	1077.6	-0.093521063322856	0.135442676873106	-0.0793285516296455	-0.0401288456845437
Leptothorax	05	2099.3_317.7	2099.3	317.7	0.109515963856006	-0.121683755733238	-0.00320674708479529	-0.0627030764230774
Leptothorax	05	2808.1_1194.5	2808.1	1194.5	-0.242130166942039	0.082813418932402	-0.0151354786679136	-0.0074048705826499
Leptothorax	05	1728.1_376.1	1728.1	376.1	0.0413341533441287	-0.120942113857416	-0.0968107199940369	-0.0587576399894173
Leptothorax	05	1660.6_376.1	1660.6	376.1	0.0162851269191351	-0.109635847705062	-0.0220446252998902	-0.126553024513108
Leptothorax	05	209.3_1136.1	209.3	1136.1	-0.205099677109544	-0.20819932922024	0.279995956468777	0.0837615266729093
Leptothorax	05	2875.6_3415.9	2875.6	3415.9	0.0357333622215715	0.0826713860003452	-0.0808950201411787	-0.185732384458981
Leptothorax	05	2504.3_902.2	2504.3	902.2	-0.17764840520629	0.0234367803990626	-0.0215822629753925	0.132306517389513
Leptothorax	05	175.6_4234.3	175.6	4234.3	-0.357743255951105	-0.0190715827821785	0.0637587248468501	0.155798648936835
Leptothorax	05	2740.6_1194.5	2740.6	1194.5	-0.14237524063237	0.110308019535759	-0.0578402445582065	-0.0247156039976503
Leptothorax	05	2065.6_259.2	2065.6	259.2	0.0343123192776445	-0.0940830334795032	0.131873474807055	-0.137486844416208
Leptothorax	05	546.8_4175.8	546.8	4175.8	-0.185938111195841	-0.207389159529798	0.154014992697825	0.141108245521258
Leptothorax	05	1626.8_434.6	1626.8	434.6	0.00935069625881907	-0.239480279786512	0.165663444474645	-0.134878189780287
Leptothorax	05	2605.6_4117.4	2605.6	4117.4	0.319105931555615	0.0829489248898754	-0.345349146038295	-0.0983719684730438
Leptothorax	05	2031.8_668.4	2031.8	668.4	-0.265199135422787	0.0638878373808517	0.150266279216288	0.0845239817470042
Leptothorax	05	2841.8_3825.1	2841.8	3825.1	-0.241969090423454	0.339120151313399	-0.0188199201304065	-0.168798197307166
Leptothorax	05	2065.6_376.1	2065.6	376.1	0.183438622071221	-0.0495312323307064	-0.0741607302613154	-0.0680798528560597
Leptothorax	05	1593.1_493.1	1593.1	493.1	-0.0365381861953854	-0.248761819892164	0.244234407063195	-0.128445622871315
Leptothorax	05	1593.1_376.1	1593.1	376.1	0.0826343855837391	-0.227918647052356	0.0915189946485691	-0.0952571691030128
Leptothorax	05	2740.6_960.7	2740.6	960.7	-0.103421418930096	0.304152167091182	-0.224641339317031	-0.0835216431765196
Leptothorax	05	1559.3_434.6	1559.3	434.6	0.0114497140254707	-0.0873024112213176	0.206708589071523	-0.162904911409664
Leptothorax	05	378.1_4000.4	378.1	4000.4	-0.138424328597229	-0.103325719588288	-0.0148222844374549	0.22961115557245
Leptothorax	05	1626.8_551.5	1626.8	551.5	-0.15381413395506	-0.186702651034878	0.348659267664316	-0.155109536763929
Leptothorax	05	2538.1_4234.3	2538.1	4234.3	-0.0516643992967842	0.0914105083290042	-0.140810880626226	0.0149713363135716
Leptothorax	05	209.3_902.2	209.3	902.2	0.0243390441420966	-0.4550111713425	0.130433161108135	0.100364363831099
Leptothorax	05	209.3_4058.9	209.3	4058.9	-0.152285350698903	-0.0224211522011587	-0.0193002551881157	0.192151281043539
Leptothorax	05	2740.6_610	2740.6	610	0.177352024359853	0.103669965348717	-0.228890408931372	-0.198568483039896
Leptothorax	05	175.6_3415.9	175.6	3415.9	-0.4596111611963	-0.0120184995381142	0.277624708844563	0.0351126325123658
Leptothorax	05	445.6_4117.4	445.6	4117.4	-0.22461271081666	0.00816498156121225	-0.108662726344739	0.178597806138593
Leptothorax	05	445.6_376.1	445.6	376.1	-0.222504775180897	-0.158523084249661	0.109940774894497	0.0501181537193949
Leptothorax	05	2875.6_726.9	2875.6	726.9	-0.122204864347127	0.173549886104401	0.0349134849920503	0.109837730016731
Leptothorax	05	2774.3_1136.1	2774.3	1136.1	-0.133303457975367	0.0935973624699236	-0.0505572483130479	-0.0148905372084929
Leptothorax	05	2470.6_4351.2	2470.6	4351.2	-0.176033823548882	0.0439967984016139	0.0748418320805707	-0.093100181603912
Leptothorax	05	2403.1_4351.2	2403.1	4351.2	-0.1914591973747	0.117374345373503	-0.00338499828783659	-0.107346589834844
Leptothorax	05	2706.8_4058.9	2706.8	4058.9	0.153376469432067	0.0244335965391537	-0.289805289874348	0.111581372090567
Leptothorax	05	2369.3_785.3	2369.3	785.3	0.0217915970764277	-0.19395336139028	0.0695607407580071	-0.0412932569232153
Leptothorax	05	2875.6_3182.1	2875.6	3182.1	-0.238390045193708	-0.0658433754050812	0.156615878975788	-0.043586244188505
Leptothorax	05	175.6_3766.6	175.6	3766.6	-0.358097496395357	-0.211983874648953	0.144379613008792	0.0954741984916129
Leptothorax	05	310.6_4000.4	310.6	4000.4	-0.013872641826187	-0.0420074220905725	-0.108777816403644	0.190339715403958
Leptothorax	05	310.6_4117.4	310.6	4117.4	0.0674812373662046	-0.0334671697221552	-0.194460848303866	0.169371976215562
Leptothorax	05	2841.8_1253	2841.8	1253	-0.335810308585192	0.282753137579534	-0.0257656646965025	-0.059553791767355
Leptothorax	05	2808.1_1311.5	2808.1	1311.5	-0.18855475200978	0.230178746220566	0.0292118725979907	-0.0793362279785954
Leptothorax	05	1998.1_259.2	1998.1	259.2	-0.0529822012968567	-0.119491362835451	0.152456372142624	-0.085358994976192
Leptothorax	05	2268.1_4351.2	2268.1	4351.2	-0.0351682488502084	0.0821525760207054	-0.0137589347058752	-0.159594314898221
Leptothorax	05	378.1_493.1	378.1	493.1	-0.162898410263459	-0.213005726680427	0.162834430124747	0.0836587163780432
Leptothorax	05	2875.6_2831.3	2875.6	2831.3	0.0231576523545841	0.0709477738495617	0.0776375540343091	-0.183922408841028
Leptothorax	05	209.3_200.8	209.3	200.8	-0.0242881626077012	-0.219441577566702	0.105332988802453	-0.0795811994737214
Leptothorax	05	1458.1_376.1	1458.1	376.1	-0.202686128699686	-0.0255461105550843	0.223098828847873	0.100979912581818
Leptothorax	05	2133.1_610	2133.1	610	-0.0895974962827316	0.0988103085148351	-0.0424313776318013	-0.0322921508170856
Leptothorax	05	2673.1_4117.4	2673.1	4117.4	0.0907429844029467	0.101890060913982	-0.283851999979314	0.105100490446719
Leptothorax	05	209.3_668.4	209.3	668.4	-0.323344313793521	-0.396283979759407	-0.0101404870624091	0.343571968285576
Leptothorax	05	2740.6_843.8	2740.6	843.8	-0.143007497241091	0.221610019458397	-0.133466504064602	-0.0555330948210269
Leptothorax	05	1188.1_376.1	1188.1	376.1	-0.17077775470851	0.0985855599985214	0.179848167655427	-0.241588668766453
Leptothorax	05	2200.6_726.9	2200.6	726.9	-0.10171500287631	-0.20317908780209	0.385688411000667	-0.0741586442127326
Leptothorax	05	2403.1_4234.3	2403.1	4234.3	-0.029615214520009	0.0292042323750829	-0.114441540889221	-0.0800186612047355
Leptothorax	05	2268.1_610	2268.1	610	0.0403132363130042	0.0380038232754447	-0.121270624408195	-0.261771752389494
Leptothorax	05	2504.3_4175.8	2504.3	4175.8	0.115136390130007	0.00905946845955817	-0.206169087205399	-0.0586716369517665
Leptothorax	05	1728.1_259.2	1728.1	259.2	-0.0163492135336213	-0.036019268993502	-0.0376709562925359	-0.0698627427116248
Leptothorax	05	1998.1_4351.2	1998.1	4351.2	-0.0754411681193765	0.0155860140891857	0.13058013289282	-0.142013095759268
Leptothorax	05	2268.1_726.9	2268.1	726.9	0.00851005280164553	-0.250993954197793	0.19906107795125	-0.0718130297176531
Leptothorax	05	2740.6_4117.4	2740.6	4117.4	-0.0988833641985355	0.111188441080861	-0.245683280790032	0.179009185683188
Leptothorax	05	2673.1_960.7	2673.1	960.7	-0.130223081748416	0.238884136687106	-0.23370190173979	-0.00373662787283229
Leptothorax	05	175.6_726.9	175.6	726.9	-0.303624574343749	-0.491099480428346	-0.0888516304029324	0.358458974456336
Leptothorax	05	513.1_610	513.1	610	-0.294325953414432	-0.239585226299767	0.082577858207365	0.239679211846473
Leptothorax	05	209.3_3942	209.3	3942	-0.000537228727298288	0.00378253307223725	-0.319191879657467	0.265729630478395
Leptothorax	05	2740.6_376.1	2740.6	376.1	-0.151951097314673	0.157507948769415	0.138230495240675	-0.0890921912476415
Leptothorax	05	1458.1_493.1	1458.1	493.1	-0.182479164697625	-0.0361823370130776	0.24602053090399	0.051822689534337
Leptothorax	05	2875.6_2948.2	2875.6	2948.2	0.0203672958315971	-0.0509974909966173	0.0535318041135746	-0.0514138713994601
Leptothorax	05	2740.6_1311.5	2740.6	1311.5	-0.161270563356734	0.211270291807821	0.0138269798315465	-0.142813916230273
Leptothorax	05	2740.6_4000.4	2740.6	4000.4	0.120446064597525	0.13793096870381	-0.210704956850439	-0.0449512775544624
Leptothorax	05	2335.6_726.9	2335.6	726.9	0.120998716437991	-0.230137907289138	0.0157742072182552	-0.0902686024404227
Leptothorax	05	2875.6_2480.6	2875.6	2480.6	-0.0569663961609251	0.13264904937746	-0.107179276778772	0.00111423800884187
Leptothorax	05	2605.6_4234.3	2605.6	4234.3	-0.0356345073868816	0.0648144076320774	-0.173894738026386	0.11818535697412
Leptothorax	05	2166.8_317.7	2166.8	317.7	0.0878427102565175	-0.174153828210733	0.0196969045392059	-0.0922480017978583
Leptothorax	05	1694.3_317.7	1694.3	317.7	0.0538891220099093	-0.148307414760495	-0.0741611688454285	-0.066499714907594
Leptothorax	05	2639.3_4175.8	2639.3	4175.8	0.152461863094445	0.10349504047033	-0.298454892844856	0.0282762816110721
Leptothorax	05	1930.6_4351.2	1930.6	4351.2	-0.257358647849298	0.13327986798444	0.168757118041245	-0.0814898289829545
Leptothorax	05	2808.1_4000.4	2808.1	4000.4	-0.0422372307166802	0.138826746235361	-0.228578563728067	0.143957062399657
Leptothorax	05	1458.1_4234.3	1458.1	4234.3	-0.0173684079117091	-0.231255643718008	0.135414769097196	0.0709446916313778
Leptothorax	05	209.3_434.6	209.3	434.6	-0.34596126513654	-0.0286364757562676	0.0607860578657116	-0.036431442909002
Leptothorax	05	1660.6_259.2	1660.6	259.2	0.0887762400342015	-0.163000426585501	0.0779593661745566	-0.0654584296509969
Leptothorax	05	2571.8_434.6	2571.8	434.6	-0.140510665271565	-0.0132958851866161	0.130147488499883	-0.108635323530168
Leptothorax	05	2133.1_4351.2	2133.1	4351.2	0.115818420920976	-0.0701287870117343	0.0467428315227499	-0.215870722305983
Leptothorax	05	2571.8_4175.8	2571.8	4175.8	0.15102783185935	0.0803798808439199	-0.208785285066478	-0.0544316736432586
Leptothorax	05	1491.8_4175.8	1491.8	4175.8	-0.0559234453417073	-0.304904374663523	0.249114681468955	0.149179691880084
Leptothorax	05	2403.1_259.2	2403.1	259.2	-0.0249657097224513	-0.0921334820028862	0.268696362017174	-0.0668686215843945
Leptothorax	05	344.3_434.6	344.3	434.6	-0.262513005903017	-0.082193776564527	0.138120524962194	0.0185167758996317
Leptothorax	05	1863.1_4351.2	1863.1	4351.2	-0.289195581989117	0.253074920615195	0.290684127535645	-0.129430378349828
Leptothorax	05	2774.3_902.2	2774.3	902.2	-0.144856448746162	0.169080491026243	-0.0378367030152888	-0.0122089431423781
Leptothorax	05	2571.8_1019.1	2571.8	1019.1	-0.097184063554207	0.071453863968469	-0.0367088703356747	0.0500842650716186
Leptothorax	05	479.3_434.6	479.3	434.6	-0.222702360039746	-0.150909479669459	0.180026135136905	-0.0199111951023219
Leptothorax	05	2841.8_1136.1	2841.8	1136.1	-0.299236241896383	0.059601918857894	0.0118228537123409	-0.0352173701646957
Leptothorax	05	2335.6_4351.2	2335.6	4351.2	-0.0517851760712966	0.11129158441297	-0.027267641258273	-0.151459805868619
Leptothorax	05	209.3_3591.2	209.3	3591.2	-0.348888155376686	-0.280831594448424	0.429971956547334	-0.130928468024429
Leptothorax	05	1626.8_317.7	1626.8	317.7	0.119503336912591	-0.227142765138394	0.0877880059374465	-0.0958444359693758
Leptothorax	05	2841.8_1369.9	2841.8	1369.9	-0.145016379847621	0.0150799286801324	0.0728433222326	0.0129122693030963
Leptothorax	05	2673.1_1311.5	2673.1	1311.5	-0.0572095160476535	0.100303811919184	0.0513242111560019	-0.163785964347519
Leptothorax	05	2673.1_4234.3	2673.1	4234.3	-0.0635782698395848	0.0916229558171384	-0.257412550564133	0.157993231253523
Leptothorax	05	1154.3_317.7	1154.3	317.7	-0.238134001427215	0.169030139920179	0.170397069212459	-0.189891187711412
Leptothorax	05	918.1_376.1	918.1	376.1	-0.14152585862016	0.0961616570715718	0.151479955735647	0.0339845475774345
Leptothorax	05	2841.8_3708.2	2841.8	3708.2	-0.20113510704692	0.347339962103815	-0.0371060731884575	-0.142940572517244
Leptothorax	05	2706.8_3942	2706.8	3942	0.154325835543058	0.115356192312977	-0.0982417743647525	-0.122944647541696
Leptothorax	05	209.3_3825.1	209.3	3825.1	-0.25838455971449	-0.109690599021949	-0.165798210445218	0.212892433414911
Leptothorax	05	816.8_4409.6	816.8	4409.6	-0.193204557754902	0.0944446723536849	0.289398875672948	-0.12522135048866
Leptothorax	05	2301.8_4175.8	2301.8	4175.8	0.110966524291128	-0.21142065136571	-0.0825066838049201	-0.00967573319355624
Leptothorax	05	2875.6_2597.5	2875.6	2597.5	-0.157854398957608	0.0365576127256777	-0.277858735191999	0.0234888457693437
Leptothorax	05	1255.6_376.1	1255.6	376.1	-0.260344719794002	0.052401097969072	0.225295221532713	-0.213970633621929
Leptothorax	05	310.6_610	310.6	610	-0.283759332878387	-0.35727257574734	0.0416984372930965	0.307599551670621
Leptothorax	05	2133.1_376.1	2133.1	376.1	0.167291337539501	0.0507310300705365	-0.0785048779116727	-0.180264663715864
Leptothorax	05	2301.8_668.4	2301.8	668.4	-0.0410832095679418	-0.0261199477255723	0.0198843292122102	-0.212522516154117
Leptothorax	05	2403.1_843.8	2403.1	843.8	-0.0107568674010793	-0.111368561397561	0.037523645032177	-0.0337144770859824
Leptothorax	05	2774.3_3942	2774.3	3942	0.0110803581639287	0.176423188923763	-0.137341287601326	-0.0330768253416638
Leptothorax	05	243.1_610	243.1	610	-0.338461381081391	-0.388353580033244	-0.00240455448427578	0.31466980787252
Leptothorax	05	1593.1_259.2	1593.1	259.2	0.0518514331433692	-0.228675274196252	0.190627827409838	0.00909037116188595
Leptothorax	05	2875.6_2129.8	2875.6	2129.8	-0.177078711408105	0.12689458745056	-0.0833267224085514	-0.0352893246479047
Leptothorax	05	2470.6_843.8	2470.6	843.8	-0.0923997964039056	-0.0699886648049605	-0.107653808495076	0.129683359678388
Leptothorax	05	2065.6_610	2065.6	610	-0.216754116775254	0.0910102319251166	0.0173602292849867	0.0911710748860306
Leptothorax	05	1424.3_4292.7	1424.3	4292.7	-0.0863826190412865	-0.19738386739629	0.144838646557679	0.0410792063343983
Leptothorax	05	513.1_493.1	513.1	493.1	-0.241378968241422	-0.159111758011632	0.271017993259977	0.025149718595135
Leptothorax	05	2200.6_493.1	2200.6	493.1	-0.024631019173466	0.146149656022606	-0.161638717808986	-0.139828475522886
Leptothorax	05	1525.6_376.1	1525.6	376.1	-0.0795748461129391	-0.141149720167136	0.13333464904389	0.0429039693330521
Leptothorax	05	411.8_434.6	411.8	434.6	-0.142075877076588	-0.126336876738809	0.0947967716378965	-0.00615149647407535
Leptothorax	05	2841.8_785.3	2841.8	785.3	-0.110747239761026	0.136506951808687	0.0753753018399207	0.0209912987939974
Leptothorax	05	1761.8_551.5	1761.8	551.5	-0.229438894884288	-0.0047633178981419	0.241587060410246	-0.0428001694442775
Leptothorax	05	2099.3_551.5	2099.3	551.5	-0.10273027711498	0.104054453331248	-0.118000165284241	0.0472158946963661
Leptothorax	05	2774.3_317.7	2774.3	317.7	-0.171722020011418	0.0734018506312797	0.0959103921600601	0.0201663691718852
Leptothorax	05	513.1_376.1	513.1	376.1	-0.148407181645456	-0.165943959887018	-0.0367509583140273	0.0347522711082887
Leptothorax	05	2808.1_610	2808.1	610	0.134292287922323	0.139411062564957	-0.257695395096473	-0.104907747571702
Leptothorax	05	2841.8_668.4	2841.8	668.4	-0.0226516639954211	0.260522635111268	-0.170136558202849	0.0270625174627037
Leptothorax	05	1559.3_317.7	1559.3	317.7	-0.0351884477597643	-0.247343796394078	0.213599455407793	0.0447353452362027
Leptothorax	05	1728.1_4351.2	1728.1	4351.2	-0.298102872606462	0.114510517299433	0.262941186436719	-0.0884174282756843
Leptothorax	05	2436.8_4175.8	2436.8	4175.8	0.0824265694247088	0.0259453276676234	-0.157295651403037	-0.157741318939286
Leptothorax	05	378.1_376.1	378.1	376.1	-0.230498584017828	-0.148559603381986	0.181842516316773	-0.0151304934120668
Leptothorax	05	209.3_4409.6	209.3	4409.6	-0.473756532427659	-0.345471517860166	0.260550703920544	0.154433367955757
Leptothorax	05	378.1_4351.2	378.1	4351.2	-0.371025508027316	-0.0904143476234552	-0.0219799406458139	0.239090978288984
Leptothorax	05	1188.1_4351.2	1188.1	4351.2	-0.432754539757176	-0.060495125034902	0.0868486721368986	0.249747836399457
Leptothorax	05	1525.6_4234.3	1525.6	4234.3	-0.0794614299964319	-0.249245236455397	0.222234966616554	0.0342002404543518
Leptothorax	05	2808.1_960.7	2808.1	960.7	-0.143374293002259	0.120135804728058	-0.01231159375285	-0.070802955140403
Leptothorax	05	2808.1_726.9	2808.1	726.9	-0.0474712111812588	0.150351760627955	-0.0499727805936497	-0.0272854304080802
Leptothorax	05	1525.6_259.2	1525.6	259.2	-0.0631699170684296	-0.179234682557103	0.266077974640956	0.191149888224865
Leptothorax	05	1323.1_4234.3	1323.1	4234.3	-0.127562856274074	-0.137677259265165	-0.127811536778783	0.15047273240101
Leptothorax	05	479.3_200.8	479.3	200.8	-0.27489139761739	-0.0967888301332052	0.0722661561140654	0.115238329466365
Leptothorax	05	1896.8_668.4	1896.8	668.4	-0.198923088790611	0.0339299966998419	0.122681945624451	-0.00464128312104654
Leptothorax	05	2301.8_317.7	2301.8	317.7	0.0370072336119954	-0.251565392749038	0.07060758326313	0.00828723489001581
Leptothorax	05	2875.6_2363.7	2875.6	2363.7	-0.254575453980729	0.0550965977456025	0.13564889678333	0.0071741177133742
Leptothorax	05	1356.8_434.6	1356.8	434.6	-0.236774883114829	0.0329373797799618	0.168706944695042	-0.0195624593554823
Leptothorax	05	2504.3_668.4	2504.3	668.4	-0.054501733499043	-0.263184679962231	-0.0686288810682774	0.187882926663754
Leptothorax	05	276.8_551.5	276.8	551.5	-0.277793797941034	-0.281909687567583	-0.0223442480145173	0.209171047836486
Leptothorax	05	1863.1_610	1863.1	610	-0.152023711309911	0.0841363314127571	0.103937203936078	-0.0110855047517429
Leptothorax	05	2875.6_1662.2	2875.6	1662.2	-0.209844387738611	0.23060145799596	0.249212983404732	-0.266199803682259
Leptothorax	05	715.6_259.2	715.6	259.2	-0.0982788249665834	0.0127497596235323	0.17135868772069	-0.0683859362515085
Leptothorax	05	2268.1_259.2	2268.1	259.2	0.0803703734310905	-0.231195816510087	0.151253328970975	-0.0647342739146802
Leptothorax	05	1660.6_4351.2	1660.6	4351.2	-0.296493393589049	-0.0196914578566511	0.120414153687176	0.000520592117484373
Leptothorax	05	1863.1_4234.3	1863.1	4234.3	-0.245347013227631	0.154424173227437	0.108600383306321	0.0732212606726136
Leptothorax	05	749.3_4409.6	749.3	4409.6	-0.100977046194225	0.0708944900925064	0.0537305314789712	-0.0333798145264583
Leptothorax	05	479.3_668.4	479.3	668.4	-0.225941172979208	-0.403113771322554	-0.0392504792345262	0.307890855023169
Leptothorax	05	1795.6_259.2	1795.6	259.2	-0.0277345200160572	0.0338088738757914	-0.0840784243313933	-0.0658194858043974
Leptothorax	05	1323.1_259.2	1323.1	259.2	-0.33181092823174	0.110729994343832	0.0479799241821861	0.057969703082027
Leptothorax	05	2335.6_259.2	2335.6	259.2	0.0504140941076711	-0.168508637040549	0.196054024896345	-0.0634566798747347
Leptothorax	05	2808.1_3766.6	2808.1	3766.6	-0.202700035634018	0.306255438562584	0.10044726193162	-0.217268526942186
Leptothorax	05	2774.3_668.4	2774.3	668.4	0.0250045133889324	0.157833627941252	-0.183829911863733	-0.0995440185423412
Leptothorax	05	1255.6_259.2	1255.6	259.2	-0.390492073081236	0.231970563705326	0.161098733357065	-0.126232160046178
Leptothorax	05	276.8_668.4	276.8	668.4	-0.324306921606121	-0.361875900171681	0.025382557320155	0.32471016544957
Leptothorax	05	2808.1_3883.5	2808.1	3883.5	-0.136281187554645	0.345626315980006	-0.0208192162223227	-0.174704625593865
Leptothorax	05	2470.6_259.2	2470.6	259.2	-0.0475647922078458	-0.125294865386538	0.290840888055712	-0.138266204241643
Leptothorax	05	1356.8_4292.7	1356.8	4292.7	-0.0890681553684144	-0.0979160688800571	-0.0359474525724347	0.014044547322796
Leptothorax	05	546.8_434.6	546.8	434.6	-0.189378934138123	-0.108512645331903	0.0901416584190767	0.0311519346981992
Leptothorax	05	850.6_4234.3	850.6	4234.3	-0.330529584963029	-0.173563508889252	0.397811363878915	0.1685389389729
Leptothorax	05	243.1_726.9	243.1	726.9	-0.295762946558607	-0.386461917837782	-0.00461053202707104	0.331031181915021
Leptothorax	05	2875.6_1896	2875.6	1896	-0.48737783594731	0.178292709572524	0.110603903705874	0.156698151072181
Leptothorax	05	2369.3_317.7	2369.3	317.7	-0.0313570304350648	-0.286970682915197	0.149671998308539	0.0378020511880051
Leptothorax	05	2200.6_4351.2	2200.6	4351.2	0.0567645244291873	0.0178277151344474	0.0695495479217367	-0.180935340609031
Leptothorax	05	2605.6_1077.6	2605.6	1077.6	0.0851315087795707	0.0687854916183244	-0.118443152103198	-0.0916430638827552
Leptothorax	05	1998.1_610	1998.1	610	-0.18786388228796	0.108266958833438	0.00773241823272921	0.0585147132201205
Leptothorax	05	1593.1_4351.2	1593.1	4351.2	-0.292254075715497	-0.195891735714758	0.176152920289163	0.0247668210244948
Leptothorax	05	1390.6_259.2	1390.6	259.2	-0.317991048306573	0.0225181793857098	0.108164264299283	0.234434215611618
Leptothorax	05	2808.1_1077.6	2808.1	1077.6	-0.256723279505814	0.0486149733435019	-0.0162375538858541	0.00872832123354035
Leptothorax	05	2875.6_3065.2	2875.6	3065.2	-0.365026439655256	-0.205920599359878	0.0476822916068976	0.202996128147251
Leptothorax	05	2774.3_1369.9	2774.3	1369.9	-0.111304591506282	0.151420194487235	0.0283448469239472	-0.10555346094147
Leptothorax	05	2808.1_1428.3	2808.1	1428.3	-0.0807597082797385	-0.0250154049552954	0.057250406061004	0.0645154358435315
Leptothorax	05	2673.1_1194.5	2673.1	1194.5	0.0600670865162537	-0.00968895002275194	0.0221554228952969	-0.102249237958675
Leptothorax	05	2504.3_4292.7	2504.3	4292.7	-0.155090344551763	0.00713598222061684	-0.0360223110891702	0.00752553053706813
Leptothorax	05	1795.6_4351.2	1795.6	4351.2	-0.322392021234502	0.296205622501805	0.270365682157635	-0.0656186068569204
Leptothorax	05	513.1_259.2	513.1	259.2	-0.146934822050241	-0.123671668718101	-0.0478099499102408	0.130320821322705
Leptothorax	05	1424.3_317.7	1424.3	317.7	-0.247348856947867	-0.0437158458806701	0.152917180187981	0.231487461264491
Leptothorax	05	2436.8_902.2	2436.8	902.2	-0.136621668471301	0.0725234085188052	0.097805788906242	-0.00181448934175807
Leptothorax	05	310.6_726.9	310.6	726.9	-0.327318327849809	-0.352357833101472	0.0676082429792899	0.309532611080202
Leptothorax	05	1154.3_4292.7	1154.3	4292.7	-0.383679955996265	-0.0924218499182181	0.0722473724517529	0.337144593298821
Leptothorax	05	344.3_3825.1	344.3	3825.1	-0.356694885184959	0.132881593168204	-0.0883231520498719	0.217581064955644
Leptothorax	05	985.6_4351.2	985.6	4351.2	-0.353328377563818	-0.174136646659621	0.375760869422681	0.0722341613598819
Leptothorax	05	2436.8_317.7	2436.8	317.7	-0.0710524864327877	-0.163125275857677	0.24903045659093	-0.0667732782755734
Leptothorax	05	344.3_551.5	344.3	551.5	-0.194425093712398	-0.202295202914727	0.0226612384120971	0.189529823787011
Leptothorax	05	243.1_843.8	243.1	843.8	-0.154270335927799	-0.448031465574444	0.136383155822908	0.150529946791761
Leptothorax	05	141.8_3006.7	141.8	3006.7	-0.172201560905302	-0.0880124479207912	0.245319588601183	0.0899011820493776
Leptothorax	05	1120.6_4351.2	1120.6	4351.2	-0.41226546273026	-0.158279299765185	0.186350058913663	0.272298869906111
Leptothorax	05	1323.1_376.1	1323.1	376.1	-0.377740120940221	0.0937205064815668	0.257465602987463	-0.00925394193321682
Leptothorax	05	2403.1_610	2403.1	610	0.110304878006681	-0.189040576041593	-0.242550823165488	0.058518451705123
Leptothorax	05	2538.1_376.1	2538.1	376.1	-0.170398804237701	-0.0335749406289415	0.250056633488232	-0.21064065391963
Leptothorax	05	2841.8_1019.1	2841.8	1019.1	-0.231179456811498	0.12024451683897	0.0180866638048116	-0.045190301098392
Leptothorax	05	2875.6_2246.8	2875.6	2246.8	-0.215280839157413	-0.132003931208899	0.0547320313803132	0.0286175919266115
Leptothorax	05	2875.6_2012.9	2875.6	2012.9	-0.280630792298511	0.353177077403863	-0.0464294546685669	-0.0267662059418243
Leptothorax	05	2335.6_4234.3	2335.6	4234.3	-0.013567137658643	-0.0482095485694796	-0.103449727641855	-0.0376527492011845
Leptothorax	05	2538.1_1077.6	2538.1	1077.6	0.0405875549805508	0.0639810274961311	-0.0570730802182295	-0.0883503969602927
Leptothorax	05	1761.8_4292.7	1761.8	4292.7	-0.271127628736739	0.103469743069517	0.317236067280011	-0.0378617303943564
Leptothorax	05	2099.3_4292.7	2099.3	4292.7	0.190484079876856	-0.16764874219163	0.0919986414822121	-0.146095834324921
Leptothorax	05	2841.8_1486.8	2841.8	1486.8	-0.072559855079164	-0.00794391172739894	0.0686538667825212	-0.0114240504639877
Leptothorax	05	2740.6_1428.3	2740.6	1428.3	0.030362412192673	-0.000218354648611457	-0.0077301568643944	-0.0621219062870162
Leptothorax	05	2133.1_4234.3	2133.1	4234.3	0.24788235648505	-0.235655879238312	0.100825344341792	-0.103256624229036
Leptothorax	05	715.6_4234.3	715.6	4234.3	-0.263406132021377	-0.112781162815914	0.125023291941	0.107660621833656
Leptothorax	05	2301.8_3591.2	2301.8	3591.2	-0.0772084847328853	0.0374894875369131	0.15596057957726	0.194551231764934
Leptothorax	05	2740.6_3883.5	2740.6	3883.5	-0.0348525586902512	0.220335790499074	0.0556215144611335	-0.161203430009269
Leptothorax	05	1221.8_4292.7	1221.8	4292.7	-0.410006903598327	-0.10100761650559	-0.0015937796394281	0.252867115365519
Leptothorax	05	479.3_317.7	479.3	317.7	-0.184480437606776	-0.190804694933905	-0.011272826457548	0.0900325186652507
Leptothorax	05	1930.6_4234.3	1930.6	4234.3	-0.0446168620533052	0.04621133799433	0.0219108081181574	-0.00216648137512022
Leptothorax	05	2268.1_4234.3	2268.1	4234.3	0.119562740347513	-0.101948605068977	-0.011170758046745	-0.0616445384737187
Leptothorax	05	2436.8_4292.7	2436.8	4292.7	-0.0533763172027153	0.0274666534967915	-0.0647725839880182	-0.0974635627919694
Leptothorax	05	1491.8_317.7	1491.8	317.7	-0.0759946096804404	-0.137364715729779	0.170623413418852	0.16975510831668
Leptothorax	05	310.6_493.1	310.6	493.1	-0.172288602421158	-0.13941196247489	0.0173109094742744	0.085349319810672
Leptothorax	05	1154.3_434.6	1154.3	434.6	0.0754779944202662	-0.128805342068555	0.125986675612383	-0.194667428036701
Leptothorax	05	2538.1_4117.4	2538.1	4117.4	0.208702389031393	0.0667790117439978	-0.255948888140329	-0.0946259363369842
Leptothorax	05	2841.8_3474.3	2841.8	3474.3	-0.0126298754067019	0.00181936336036344	0.0165278016191523	-0.16326288165238
Leptothorax	05	749.3_4175.8	749.3	4175.8	-0.274189910296545	-0.248443588973776	0.254976626040571	0.110176960070847
Leptothorax	05	2841.8_4292.7	2841.8	4292.7	-0.148311770672865	0.118893898420879	-0.477299831079706	0.45990015038529
Leptothorax	05	2268.1_843.8	2268.1	843.8	-0.0175645648653109	-0.189108343186654	0.383322407479925	-0.15923229958049
Leptothorax	05	2673.1_4000.4	2673.1	4000.4	0.195374689663054	0.023727624889059	-0.204104385485514	0.0023206756008797
Leptothorax	05	209.3_1253	209.3	1253	-0.160167337298178	-0.295982266609864	0.227699407997526	0.103438366253531
Leptothorax	05	1964.3_4292.7	1964.3	4292.7	-0.157983629532649	0.1499264286726	0.102665255178576	-0.0587830936201265
Leptothorax	05	1525.6_493.1	1525.6	493.1	-0.0836838991736386	-0.115344326782945	0.293277152279723	-0.10965377976394
Leptothorax	05	1998.1_493.1	1998.1	493.1	-0.109485362405392	0.051652621983924	-0.0775779815773312	0.194991951228723
Leptothorax	05	580.6_726.9	580.6	726.9	-0.229875603837514	-0.426626423298755	0.00108075614056242	0.272893794848271
Leptothorax	05	2740.6_4234.3	2740.6	4234.3	-0.194489753025236	0.209528719997192	-0.314249347302542	0.258702168751649
Leptothorax	05	614.3_4292.7	614.3	4292.7	-0.219129591356689	-0.225012052325017	0.143264958936075	0.0585186124466021
Leptothorax	05	1255.6_4351.2	1255.6	4351.2	-0.38435425382528	-0.0890688600067413	-0.0689560896218266	0.216210121894024
Leptothorax	05	175.6_3299	175.6	3299	-0.443467252206555	-0.0292901704636437	0.15403297927592	0.211037656788391
Leptothorax	05	310.6_4351.2	310.6	4351.2	-0.364673788096586	-0.241707412616238	-0.00901940882322582	0.334074931470867
Leptothorax	05	1491.8_4292.7	1491.8	4292.7	-0.174668367892511	-0.25399592889714	0.211237925893688	0.104973037663845
Leptothorax	05	1525.6_4351.2	1525.6	4351.2	-0.325229776040253	-0.220347116861516	0.172600872434151	0.131272648481214
Leptothorax	05	445.6_4351.2	445.6	4351.2	-0.376068715615932	-0.0250871984774816	-0.00187559878179186	0.12099887074896
Leptothorax	05	209.3_3474.3	209.3	3474.3	-0.358997399700908	-0.184770056270718	0.327240268044146	-0.0137127820922116
Leptothorax	05	209.3_4292.7	209.3	4292.7	-0.30728761196155	-0.0896532103920492	0.0628242509866603	0.202832566083991
Leptothorax	05	2774.3_4058.9	2774.3	4058.9	-0.0348539028248573	0.116163206392949	-0.255715834430236	0.144944183176529
Leptothorax	05	2538.1_259.2	2538.1	259.2	-0.231256037470819	0.0463079103747171	0.368145553615493	-0.186066951511315
Leptothorax	05	2234.3_4292.7	2234.3	4292.7	0.158895298678652	-0.0641271270528633	0.000370035031861035	-0.165905955471591
Leptothorax	05	1120.6_4234.3	1120.6	4234.3	-0.349361411329689	-0.122760690451987	0.277439363867808	0.190998397286117
Leptothorax	05	2673.1_493.1	2673.1	493.1	-0.000248256079312216	-0.00679997712220692	-0.115354758584688	-0.0231264470547829
Leptothorax	05	1964.3_668.4	1964.3	668.4	-0.166545995224762	0.0573059653814585	0.0569479244850419	0.000340883912149576
Leptothorax	05	243.1_1077.6	243.1	1077.6	-0.11804661678936	-0.200521120450723	0.265822031153351	0.0846028725996129
Leptothorax	05	2841.8_3006.7	2841.8	3006.7	-0.110181626183968	-0.171430988910229	0.00270959221553914	0.0624319732438102
Leptothorax	05	378.1_610	378.1	610	-0.217883082167542	-0.334842341358035	0.0154980297090749	0.25535347869609
Leptothorax	05	2605.6_259.2	2605.6	259.2	-0.24305682078442	0.0493826623358307	0.234807857620524	-0.0182595013826823
Leptothorax	05	2673.1_1428.3	2673.1	1428.3	0.134562217603002	0.0348796013082974	0.00208194398059999	-0.218973130375572
Leptothorax	05	1356.8_317.7	1356.8	317.7	-0.308713137542967	0.0942080532862479	0.137609465020811	0.0719342101794944
Leptothorax	05	546.8_4292.7	546.8	4292.7	-0.231466363562126	-0.205594435001401	0.140902403066985	0.0878336157986648
Leptothorax	05	513.1_4351.2	513.1	4351.2	-0.315024587749666	-0.0431389666414815	0.0897038606183801	0.0125436375119019
Leptothorax	05	580.6_259.2	580.6	259.2	0.0120457983282386	-0.0452209675631407	-0.204622573857156	0.165092110778965
Leptothorax	05	1390.6_376.1	1390.6	376.1	-0.264051549515296	0.0598534854544644	0.170927978212742	0.0641479939899411
Leptothorax	05	411.8_317.7	411.8	317.7	-0.302515209125766	-0.108380859220709	0.214994904500664	-0.0223371742161513
Leptothorax	05	1458.1_610	1458.1	610	-0.0992116658684258	-0.212296012438798	0.18727819197336	0.0284492570868825
Leptothorax	05	243.1_493.1	243.1	493.1	-0.356759857289593	-0.0854804069095854	0.00253547578493477	0.174394052110083
Leptothorax	05	141.8_1603.7	141.8	1603.7	-0.149250722452735	-0.171917445325853	0.307971915780626	0.209216951572966
Leptothorax	05	2841.8_902.2	2841.8	902.2	-0.0821556847543154	0.137255869176063	0.086136946637976	-0.0799741972718762
Leptothorax	05	1559.3_4292.7	1559.3	4292.7	-0.280471515203468	-0.253806625753384	0.210497664096963	0.121808977918404
Leptothorax	05	378.1_259.2	378.1	259.2	-0.367655411809871	-0.059365167833019	0.279567781588041	-0.0230904011804695
Leptothorax	05	1390.6_4351.2	1390.6	4351.2	-0.127599162574191	-0.174449907454352	0.0594840997057886	0.0358832954256341
Leptothorax	05	1019.3_434.6	1019.3	434.6	0.0138733970529509	-0.00297368955670951	0.076641298707397	-0.043674005074493
Leptothorax	05	1694.3_4292.7	1694.3	4292.7	-0.234672209196035	-0.031651741321991	0.219346322389452	-0.030781578751852
Leptothorax	05	2369.3_4292.7	2369.3	4292.7	-0.0745285570042293	0.0495993438403187	-0.0879336897549572	-0.0819057743599797
Leptothorax	05	2504.3_1019.1	2504.3	1019.1	-0.0686412418886331	0.167457641236709	0.112347558550291	-0.0823371720746076
Leptothorax	05	2301.8_3474.3	2301.8	3474.3	-0.0134941924101224	0.0013894036094173	0.206954335889206	0.878299814345454
Leptothorax	05	1188.1_259.2	1188.1	259.2	-0.336945885063905	0.205345180640004	0.114433431341332	-0.127183942734345
Leptothorax	05	681.8_4175.8	681.8	4175.8	-0.219373593068914	-0.276601547098155	0.125520298664323	0.118922895078583
Leptothorax	05	2875.6_1779.1	2875.6	1779.1	-0.40128785907387	0.132981304111413	0.187821336588501	-0.0346586151467448
Leptothorax	05	1829.3_4292.7	1829.3	4292.7	-0.33043750271753	0.266530791924071	0.283192116136141	-0.0276812109386293
Leptothorax	05	2639.3_4292.7	2639.3	4292.7	-0.0722312091680416	0.027096910008538	-0.139136443833825	0.141220280155168
Leptothorax	05	2673.1_376.1	2673.1	376.1	-0.145858165456832	0.187333274601009	0.0526557170020766	-0.0298430056602077
Leptothorax	05	1660.6_610	1660.6	610	-0.212802871069516	-0.264288677300877	0.367356207464982	-0.00976600283053641
Leptothorax	05	816.8_317.7	816.8	317.7	-0.183418844116425	-0.0238119590470269	0.237845801891302	-0.0309834380718066
Leptothorax	05	2301.8_4292.7	2301.8	4292.7	0.075221267552099	0.0211060317025132	-0.0940318704438809	-0.112317748270722
Leptothorax	05	2538.1_1194.5	2538.1	1194.5	0.0475781947874761	-0.253051508912887	0.0824627897783973	-0.0106333624922945
Leptothorax	05	1086.8_4292.7	1086.8	4292.7	-0.336342332676474	-0.162468972726859	0.262830830994143	0.216744575119192
Leptothorax	05	1390.6_493.1	1390.6	493.1	-0.131729246628082	0.036085903508133	0.0913988778505918	0.00817353131179392
Leptothorax	05	2841.8_3591.2	2841.8	3591.2	-0.0269069868264971	0.11817384139601	-0.00918288118066083	-0.0781321121039344
Leptothorax	05	1964.3_551.5	1964.3	551.5	-0.108320512904263	0.0601600182280806	-0.0701769909168007	0.135824080250946
Leptothorax	05	884.3_4292.7	884.3	4292.7	-0.344949354808021	-0.12292435576819	0.39727794429255	0.105284472459542
Leptothorax	05	1694.3_4175.8	1694.3	4175.8	-0.119246877741532	-0.236507265786475	0.331287192929248	0.00807980067675657
Leptothorax	05	1289.3_4292.7	1289.3	4292.7	-0.277761087471779	-0.0856437486689714	-0.063839978034214	0.170332436286981
Leptothorax	05	1424.3_551.5	1424.3	551.5	-0.113504336792039	-0.0368626320258431	0.182030629766055	-0.0119680055433344
Leptothorax	05	2166.8_4292.7	2166.8	4292.7	0.132955728162224	-0.0485054674639059	0.0609008230896464	-0.153148943994852
Leptothorax	05	2571.8_4292.7	2571.8	4292.7	-0.0934034339224603	0.0144363053283689	-0.00610798425618755	0.0144517463243493
Leptothorax	05	1998.1_726.9	1998.1	726.9	-0.212594945689157	-0.0136245530875811	0.226093210830178	0.0281322673662069
Leptothorax	05	1019.3_4292.7	1019.3	4292.7	-0.353136834858899	-0.120212501829855	0.378044812019015	0.102790865901199
Leptothorax	05	1458.1_259.2	1458.1	259.2	-0.200630296333472	-0.138983871166128	0.189105845528188	0.321191047228432
Leptothorax	05	243.1_1194.5	243.1	1194.5	-0.159880867574762	-0.273470415624385	0.241645137670839	0.118199114362718
Leptothorax	05	1761.8_317.7	1761.8	317.7	-0.036134247595552	0.0263066383485859	-0.136607358434051	-0.026006501640108
Leptothorax	05	1255.6_4234.3	1255.6	4234.3	-0.260882290819569	-0.093879669689929	-0.040556189528406	0.177033632994845
Leptothorax	05	2470.6_1077.6	2470.6	1077.6	0.0222267570149922	-0.0823564634101674	0.144691924977313	-0.0545986222035416
Leptothorax	05	2031.8_4292.7	2031.8	4292.7	0.0645189466763514	-0.0578486231890145	0.0503830031554647	-0.148359248526343
Leptothorax	05	1930.6_726.9	1930.6	726.9	-0.0821612878662641	0.0564141585475962	0.206229910206043	-0.170583969857574
Leptothorax	05	243.1_3415.9	243.1	3415.9	-0.39266015106122	-0.150110814750639	0.266621047795961	0.119327574844165
Leptothorax	05	2133.1_259.2	2133.1	259.2	0.034624121131677	-0.217103641554733	0.122752157820042	-0.101022192971027
Leptothorax	05	1559.3_4175.8	1559.3	4175.8	-0.146806446285856	-0.29591836917833	0.28210557323329	0.133039188113291
Leptothorax	05	310.6_376.1	310.6	376.1	-0.184854768432281	-0.088812885921537	0.0972587921665535	0.0262081454009738
Leptothorax	05	2841.8_3240.5	2841.8	3240.5	-0.0069399918323083	0.0149413226361999	0.183611517939436	-0.233060033337865
Leptothorax	05	2268.1_960.7	2268.1	960.7	-0.0734979586808417	0.0281863238872125	0.299613809530847	-0.235487691894962
Leptothorax	05	2200.6_4234.3	2200.6	4234.3	0.15750441608693	-0.129958741963112	0.049605853774657	-0.0788149310764242
Leptothorax	05	209.3_3708.2	209.3	3708.2	-0.520169860940667	-0.231093731349665	0.269961240350843	0.016256643284965
Leptothorax	05	1593.1_4234.3	1593.1	4234.3	-0.169791734421665	-0.238195146906509	0.240799427801432	0.0900442810930965
Leptothorax	05	2538.1_4000.4	2538.1	4000.4	0.433727474428002	-0.0312124763964138	-0.0663305529391971	-0.355361071620243
Leptothorax	05	2774.3_1486.8	2774.3	1486.8	0.0299701956365985	0.00661705694495475	-0.016567703950824	0.0382968233891908
Leptothorax	05	2841.8_3357.4	2841.8	3357.4	-0.0406239555695737	0.159143969330923	0.0104104313246137	-0.162302868645153
Leptothorax	05	276.8_3942	276.8	3942	-0.0583345705506042	-0.0371902593725296	-0.172251085212093	0.205570631803035
Leptothorax	05	2065.6_4351.2	2065.6	4351.2	-0.018733571943299	-0.0316551572114469	0.110769360734119	-0.179665334646519
Leptothorax	05	2740.6_3649.7	2740.6	3649.7	-0.0301996434682634	0.116714614847516	0.0706698566030916	-0.264223726624443
Leptothorax	05	175.6_259.2	175.6	259.2	0.0610431312091882	-0.344768490351283	-0.0305817944987463	0.00439872906041291
Leptothorax	05	580.6_4117.4	580.6	4117.4	-0.195887690225335	-0.105785533104188	0.150604798234711	0.071586347879616
Leptothorax	05	2369.3_4175.8	2369.3	4175.8	0.0761067033139282	-0.0808012804916079	-0.102377064100644	-0.120673160552714
Leptothorax	05	1458.1_4351.2	1458.1	4351.2	-0.197829447912648	-0.227640934712415	0.215274623104237	0.0580733548847179
Leptothorax	05	411.8_200.8	411.8	200.8	-0.345558623760001	-0.0137017036487102	0.269536773479735	-0.0450290970249701
Leptothorax	05	614.3_4175.8	614.3	4175.8	-0.230196550216505	-0.225121432718852	0.189155671942661	0.131879121609986
Leptothorax	05	344.3_3942	344.3	3942	-0.160044594831422	-0.0126518571980317	-0.102220878874419	0.223222689378355
Leptothorax	05	108.1_2948.2	108.1	2948.2	-0.437488703112504	-0.057796007095741	0.250295795071961	0.0791133966062267
Leptothorax	05	1323.1_4351.2	1323.1	4351.2	-0.251429516018073	-0.12084919312513	-0.0338424133894091	0.111109161830509
Leptothorax	05	2706.8_3825.1	2706.8	3825.1	0.0730581834723288	0.151484231392155	0.13559252030595	-0.351436697813409
Leptothorax	05	513.1_4117.4	513.1	4117.4	-0.197103581330286	0.0319438574941779	0.0583888051015258	0.0999493538680623
Leptothorax	05	276.8_1019.1	276.8	1019.1	-0.125219887581521	-0.257767451354772	0.280503551967447	0.0811675953193518
Leptothorax	05	2706.8_4292.7	2706.8	4292.7	-0.108948025861897	0.0386211737590234	-0.251618840412998	0.203934762686595
Leptothorax	05	749.3_317.7	749.3	317.7	-0.115912197789338	-0.0569377828001198	0.2256848846036	0.0234155297482434
Leptothorax	05	378.1_4234.3	378.1	4234.3	-0.113573098279933	-0.104937093621379	-0.220596549954279	0.257747682070434
Leptothorax	05	1188.1_493.1	1188.1	493.1	0.121756100227918	-0.376306766063559	0.0107671970504311	-0.0335855299273657
Leptothorax	05	209.3_1369.9	209.3	1369.9	-0.158515988431098	-0.309161086986941	0.277657646880887	0.111126230026817
Leptothorax	05	445.6_4234.3	445.6	4234.3	-0.121020253422931	-0.0961068715216677	-0.0309603482562596	0.159618765558809
Leptothorax	05	2268.1_4117.4	2268.1	4117.4	0.190655040103677	-0.328759449888217	0.0858652143032926	-0.0298079035097449
Leptothorax	05	2335.6_610	2335.6	610	0.0508935574141174	-0.0286636327858188	-0.204955981919387	-0.178628713009636
Leptothorax	05	276.8_3591.2	276.8	3591.2	-0.336963755797923	-0.28408143059277	0.429707507409428	-0.0429808972753396
Leptothorax	05	243.1_3532.8	243.1	3532.8	-0.372451472621457	-0.287497024165804	0.414598708668821	-0.0191177335527079
Leptothorax	05	1896.8_4292.7	1896.8	4292.7	-0.210038720316778	0.151048200391217	0.150301618243394	-0.0219344582983497
Leptothorax	05	951.8_4292.7	951.8	4292.7	-0.346683353629123	-0.184127850912289	0.370603214647458	0.127471985163685
Leptothorax	05	2639.3_1369.9	2639.3	1369.9	0.0517610564305996	0.118888613430234	0.0695268496648549	-0.261373487858756
Leptothorax	05	1829.3_668.4	1829.3	668.4	-0.209787732103801	0.0452081678043068	0.207216857249826	-0.0617071496960941
Leptothorax	05	580.6_4234.3	580.6	4234.3	-0.165328432030489	-0.163372547703527	0.170919772501724	0.0379092895201311
Leptothorax	05	2234.3_317.7	2234.3	317.7	0.086483186003113	-0.190130958120471	0.0188236888987539	-0.0826847726056955
Leptothorax	05	1660.6_4234.3	1660.6	4234.3	-0.173615645124157	-0.153043466663887	0.262144445966863	0.037064484934819
Leptothorax	05	580.6_4351.2	580.6	4351.2	-0.17336454459273	-0.0874415407401315	0.0943417513219517	-0.0633023074216409
Leptothorax	05	1424.3_4175.8	1424.3	4175.8	0.00804459829401955	-0.271536767912569	0.122310205327967	0.115487490204296
Leptothorax	05	2403.1_376.1	2403.1	376.1	-0.120192242752631	-0.341717522447251	0.185587948592832	0.0276757444629233
Leptothorax	05	445.6_4000.4	445.6	4000.4	-0.356441348365757	-0.0813148766063743	-0.00653451407246201	0.29504577719521
Leptothorax	05	816.8_4292.7	816.8	4292.7	-0.271502114017787	-0.0770126490604585	0.263971560602426	0.110078972185909
Leptothorax	05	2504.3_4058.9	2504.3	4058.9	0.375476282412731	-0.0602911740860529	-0.152586928573845	-0.314169860182803
Leptothorax	05	2808.1_843.8	2808.1	843.8	-0.0255511558745932	0.118090311151218	-0.0792040750202865	-0.0252153302477177
Leptothorax	05	1424.3_434.6	1424.3	434.6	-0.198334850107791	0.0684248993182335	0.180614888370707	0.0245770509190607
Leptothorax	05	2436.8_4058.9	2436.8	4058.9	0.281908221232276	-0.10342318417755	0.00365931973010294	-0.320810736729884
Leptothorax	05	2335.6_960.7	2335.6	960.7	-0.103756150460698	0.0711127345297997	0.238335339158169	-0.239150715661339
Leptothorax	05	445.6_259.2	445.6	259.2	-0.327226088788012	-0.12946019259929	0.115867992765106	0.0978544520554342
Leptothorax	05	2065.6_726.9	2065.6	726.9	-0.315846440999844	0.0221163916853425	0.311536849692575	0.0542236909282928
Leptothorax	05	2403.1_493.1	2403.1	493.1	0.0370532171861435	-0.31533244717938	-0.201006781215312	0.0276579865031508
Leptothorax	05	1761.8_4175.8	1761.8	4175.8	-0.12543373661743	-0.125105514081889	0.263361051051961	-0.0215348502559792
Leptothorax	05	681.8_4058.9	681.8	4058.9	-0.201926182987008	-0.336377777731839	0.231764034071675	0.117980596812792
Leptothorax	05	2571.8_1136.1	2571.8	1136.1	0.115766541237978	-0.208205041689322	0.00345649099777053	-0.0222391994315795
Leptothorax	05	884.3_4409.6	884.3	4409.6	-0.28113290364227	-0.0107819935793607	0.405811938332292	-0.106053926281496
Leptothorax	05	2808.1_4234.3	2808.1	4234.3	-0.218159431595473	0.338009549377418	-0.39793095379245	0.219739513335938
Leptothorax	05	2166.8_785.3	2166.8	785.3	-0.197390942213989	-0.198827090547684	0.477329924353686	0.000972190824598162
Leptothorax	05	2774.3_3474.3	2774.3	3474.3	-0.0326574209100182	0.0151454742494362	0.0768853285682752	-0.162089346423515
Leptothorax	05	1289.3_4175.8	1289.3	4175.8	-0.166385503261639	-0.163251037620643	-0.0263671413475721	0.143549875607771
Leptothorax	05	1053.1_4234.3	1053.1	4234.3	-0.230237069022378	-0.253163353565615	0.332471487723535	0.198957699086211
Leptothorax	05	2065.6_4234.3	2065.6	4234.3	0.218827970164743	-0.174894139820153	0.0403154050678143	-0.121098021642445
Leptothorax	05	2099.3_434.6	2099.3	434.6	0.0881555304084236	0.0322326047154777	-0.160710334513729	0.0537977453019751
Leptothorax	05	243.1_3766.6	243.1	3766.6	-0.433116672216075	-0.124946267545761	0.0301507146504843	0.154552735105268
Leptothorax	05	1053.1_4351.2	1053.1	4351.2	-0.389700758502999	-0.0670050044209744	0.313479902062677	0.141038222691527
Leptothorax	05	2808.1_3065.2	2808.1	3065.2	-0.190845582221739	-0.234120570474577	0.14973466388885	0.00459176622872399
Leptothorax	05	1626.8_4175.8	1626.8	4175.8	-0.232889682016857	-0.291968597589344	0.364346379150649	0.137905107012012
Leptothorax	05	1086.8_4175.8	1086.8	4175.8	-0.165270605406517	-0.261648375222557	0.395407693851554	0.0779179829435773
Leptothorax	05	2808.1_4351.2	2808.1	4351.2	-0.064862970498647	-0.000810871872592477	-0.368358136369826	0.427802080017056
Leptothorax	05	2200.6_259.2	2200.6	259.2	0.0547992133636729	-0.194073395933628	0.0685716584182953	-0.0807989591777458
Leptothorax	05	1930.6_493.1	1930.6	493.1	-0.0855999285099768	0.00866946181363826	0.0146626041637382	0.123489691106717
Leptothorax	05	715.6_493.1	715.6	493.1	-0.208176915449517	-0.0989947253312466	0.354538339159359	0.0378036916881682
Leptothorax	05	2301.8_4058.9	2301.8	4058.9	0.276457759033811	-0.186905198752011	0.133397210324978	-0.227116840225968
Leptothorax	05	1525.6_610	1525.6	610	-0.0555503764596041	-0.350145025195245	0.24734510144906	0.0361079260994707
Leptothorax	05	2808.1_3649.7	2808.1	3649.7	-0.0838630906732408	0.226774808365589	-0.00290635249705684	-0.185867953833678
Leptothorax	05	209.3_3357.4	209.3	3357.4	-0.394016724295859	-0.0269143876094114	0.154659216697671	0.131849355816518
Leptothorax	05	2301.8_785.3	2301.8	785.3	0.0336356424066839	-0.315396891623972	0.196928243088801	-0.0676353180413169
Leptothorax	05	344.3_4175.8	344.3	4175.8	0.00714664824353937	-0.140299332748124	-0.242481614785115	0.279330591292397
Leptothorax	05	1221.8_4175.8	1221.8	4175.8	-0.280918875577133	-0.115098757828148	0.0820932385697286	0.148246664257293
Leptothorax	05	614.3_317.7	614.3	317.7	-0.0702737960037135	-0.0964906041838875	-0.0845498785960325	0.177454269396196
Leptothorax	05	546.8_785.3	546.8	785.3	-0.186015860214671	-0.467701281431981	0.0156497188356611	0.315424438881891
Leptothorax	05	2571.8_4058.9	2571.8	4058.9	0.443304391751402	-0.0420079750620059	-0.19470152204675	-0.217681872640683
Leptothorax	05	2740.6_3532.8	2740.6	3532.8	0.0100640535362407	0.0271389890455203	0.149984246251642	-0.215727254123217
Leptothorax	05	1863.1_726.9	1863.1	726.9	-0.0831908036903573	-0.0145539890962404	0.2249699279331	-0.0710683343713534
Leptothorax	05	2841.8_3123.6	2841.8	3123.6	-0.193413883339033	-0.228801669385573	0.133135288805539	-0.00524147270425925
Leptothorax	05	141.8_3123.6	141.8	3123.6	-0.117968615602216	-0.158002972164064	0.15816584748598	0.0956800754596412
Leptothorax	05	2403.1_960.7	2403.1	960.7	-0.108773201768686	0.0520634332714453	0.212303516737358	-0.140639412792915
Leptothorax	05	276.8_434.6	276.8	434.6	-0.299819948025034	-0.0718706376477559	0.108543194207468	0.0166880515696196
Leptothorax	05	2335.6_3532.8	2335.6	3532.8	-0.00883464660588289	-0.172393535448336	-0.154405249102274	0.86547023389882
Leptothorax	05	1491.8_551.5	1491.8	551.5	-0.11016939998058	-0.182837160876609	0.236134744150855	0.030544369687735
Leptothorax	05	1728.1_610	1728.1	610	-0.235263028642199	-0.139052056454293	0.329954754803765	-0.0527498314373069
Leptothorax	05	2234.3_3474.3	2234.3	3474.3	-0.00144972814102517	0.250788672617148	0.00234719961745265	-0.805433368518106
Leptothorax	05	1593.1_4117.4	1593.1	4117.4	-0.156537134719711	-0.307063116549972	0.33034228936115	0.124350416370425
Leptothorax	05	2875.6_2714.4	2875.6	2714.4	-0.272300177800955	0.0435273500191621	0.00504155281929831	-0.00191240104968899
Leptothorax	05	310.6_3766.6	310.6	3766.6	-0.468488382175107	0.0943765228011917	-0.0525042491790605	0.218590838215573
Leptothorax	05	2639.3_1136.1	2639.3	1136.1	0.0529434507773138	0.0248849518798311	-0.0713917740828526	-0.089445093368101
Leptothorax	05	1660.6_493.1	1660.6	493.1	-0.220101096250454	-0.145478266214268	0.299959936989197	-0.0734988508709429
Leptothorax	05	1458.1_4117.4	1458.1	4117.4	-0.00588069209874033	-0.251814523222997	0.207788778873843	0.122919796756503
Leptothorax	05	1154.3_4175.8	1154.3	4175.8	-0.24408963690192	-0.169029547816697	0.218686252136534	0.109617863580154
Leptothorax	05	648.1_4351.2	648.1	4351.2	-0.159258605642078	-0.00703125676040204	0.0434699476192143	-0.0668021449691907
Leptothorax	05	2301.8_434.6	2301.8	434.6	-0.117461065090026	-0.0890716020963618	-0.0943527401879385	-0.103808054751898
Leptothorax	05	479.3_4175.8	479.3	4175.8	-0.189330618848016	-0.0534082819138526	0.0359226725090541	0.15242601176784
Leptothorax	05	1896.8_4175.8	1896.8	4175.8	-0.0696986102732092	-0.0873461627695263	0.086869894819709	0.0168233073283406
Leptothorax	05	2706.8_1486.8	2706.8	1486.8	0.00531265496898382	0.146868194902316	-0.0429555639185397	-0.0608916789996162
Leptothorax	05	2301.8_1019.1	2301.8	1019.1	-0.177173650674612	0.197977314583041	0.233172823056401	-0.224922384140926
Leptothorax	05	783.1_376.1	783.1	376.1	-0.126355679765225	-0.085983375595512	0.238937334462527	0.068925136349034
Leptothorax	05	1930.6_843.8	1930.6	843.8	0.0233926071894516	0.0538712653671313	0.197456073814667	-0.175882764412285
Leptothorax	05	2706.8_3591.2	2706.8	3591.2	0.0105521748776093	0.0855973499916889	0.113382622701431	-0.242738839198411
Leptothorax	05	1593.1_610	1593.1	610	-0.0892161800339778	-0.28270888158503	0.307050781872633	-0.0969097797670769
Leptothorax	05	2369.3_434.6	2369.3	434.6	-0.146082763468485	-0.292213380497455	0.0255293110224598	0.00454380983989672
Leptothorax	05	648.1_4117.4	648.1	4117.4	-0.20317683232322	-0.152303095038658	0.197162857049415	0.0725257366980503
Leptothorax	05	2808.1_3299	2808.1	3299	0.0930821400165664	0.128125403736979	0.13639676942579	-0.291496481883289
Leptothorax	05	141.8_1720.7	141.8	1720.7	-0.40931976258697	-0.0124553952228337	0.178869126348484	0.32774195467734
Leptothorax	05	2639.3_902.2	2639.3	902.2	-0.287117024813495	0.221081841202644	-0.259966926241818	0.143144657952918
Leptothorax	05	2841.8_1603.7	2841.8	1603.7	-0.103257095356751	0.107333983773703	0.102188324224684	-0.14862796412059
Leptothorax	05	546.8_551.5	546.8	551.5	-0.310550834294159	-0.159036730992538	0.226303631602978	0.086874780200097
Leptothorax	05	2740.6_3415.9	2740.6	3415.9	0.0849121440723304	0.0411233181727419	0.260951180711929	-0.344315914592082
Leptothorax	05	2099.3_3123.6	2099.3	3123.6	0.137796197561457	-0.168672820644363	-0.724562080225234	-0.172413566409176
Leptothorax	05	209.3_1019.1	209.3	1019.1	-0.0918298842637581	-0.198735856557425	0.357709109678055	-0.0309227083429618
Leptothorax	05	378.1_960.7	378.1	960.7	-0.242975952605742	-0.445614270518988	0.322374076128904	0.258977178317317
Leptothorax	05	1559.3_551.5	1559.3	551.5	-0.0993454562732977	-0.305309548399049	0.306077264921438	-0.0421397936730984
Leptothorax	05	2706.8_3240.5	2706.8	3240.5	0.264670916503336	-0.0523800548823578	0.288171721328135	-0.290799807170257
Leptothorax	05	310.6_259.2	310.6	259.2	-0.267266736593951	-0.199412928490534	0.2717717318155	0.00494692733059647
Leptothorax	05	783.1_259.2	783.1	259.2	-0.243039211881348	0.110419419609347	0.274949072332908	-0.107031056500024
Leptothorax	05	2808.1_3415.9	2808.1	3415.9	0.0285128005397317	0.0610865119142229	0.0577481873351068	-0.205659107799104
Leptothorax	05	209.3_4175.8	209.3	4175.8	-0.191347638374625	-0.0339225025753049	-0.0238673046126828	0.257704700943555
Leptothorax	05	2504.3_317.7	2504.3	317.7	-0.116236012602245	-0.0868860509084282	0.296296646110511	-0.229416796063365
Leptothorax	05	2841.8_2422.1	2841.8	2422.1	-0.216560841279302	0.0648051690397946	0.0870010048977221	0.0182456912649044
Leptothorax	05	2504.3_434.6	2504.3	434.6	-0.0498836209344788	-0.255774874510742	0.145824422402057	-0.101152298029091
Leptothorax	05	614.3_668.4	614.3	668.4	-0.261660562301503	-0.342375358592848	0.0301999796415307	0.216643885841387
Leptothorax	05	2099.3_785.3	2099.3	785.3	-0.25965235871733	-0.0594855386458842	0.39658890937616	0.100070679056267
Leptothorax	05	276.8_3825.1	276.8	3825.1	-0.282135021599882	-0.00890251808359294	-0.166292008983407	0.210149865096565
Leptothorax	05	2639.3_3825.1	2639.3	3825.1	0.217963295002643	0.148689626060934	0.15921178923172	-0.414280367450568
Leptothorax	05	648.1_493.1	648.1	493.1	-0.315801736915887	-0.0821616875359098	0.287847706052446	0.10528915136129
Leptothorax	05	2774.3_4175.8	2774.3	4175.8	-0.148942735288264	0.151627791886374	-0.334735217233374	0.251582256265433
Leptothorax	05	411.8_668.4	411.8	668.4	-0.207415641492851	-0.359535802377985	-0.0857644019235086	0.303228656131955
Leptothorax	05	715.6_376.1	715.6	376.1	-0.146543903858858	-0.0772888588222397	0.217811786267178	0.107135467808801
Leptothorax	05	276.8_785.3	276.8	785.3	-0.274067653332259	-0.391170090988701	0.110863504156675	0.251820058552182
Leptothorax	05	276.8_3357.4	276.8	3357.4	-0.461552515471746	-0.0823754916980655	0.137447703140554	0.341685096179364
Leptothorax	05	175.6_3649.7	175.6	3649.7	-0.42506175340995	-0.402325443673493	0.415291210890434	-0.0404873527762713
Leptothorax	05	1660.6_4117.4	1660.6	4117.4	-0.169960289856167	-0.2091525068668	0.374603724345705	0.0185788924377498
Leptothorax	05	850.6_376.1	850.6	376.1	-0.11877282382345	-0.0845932737426659	0.231060049561934	0.0386161210608454
Leptothorax	05	1289.3_551.5	1289.3	551.5	-0.044818451152263	-0.135211463027673	0.126034788350927	-0.0566588512061767
Leptothorax	05	2133.1_726.9	2133.1	726.9	-0.26892568199166	-0.0777354484320811	0.347709016178789	0.0604599261978728
Leptothorax	05	175.6_4351.2	175.6	4351.2	-0.373723041525589	-0.224857428962362	0.212577864629401	0.140068953554919
Leptothorax	05	2470.6_4000.4	2470.6	4000.4	0.44416738207586	-0.0867947230805674	0.123878776863268	-0.446087910006417
Leptothorax	05	546.8_317.7	546.8	317.7	-0.152261117045675	-0.0862926037118765	-0.103888272681443	0.112399928935144
Leptothorax	05	884.3_434.6	884.3	434.6	-0.0568853496211242	-0.103532333201105	0.211882160960413	0.0603302568901463
Leptothorax	05	2706.8_1369.9	2706.8	1369.9	0.040618889570246	0.0583138440282714	0.0378468598869032	-0.180723486578596
Leptothorax	05	648.1_610	648.1	610	-0.266313933671843	-0.132415410563628	0.160801065526024	0.140778504669683
Leptothorax	05	2571.8_317.7	2571.8	317.7	-0.179123530917659	0.0642635155271511	0.211177178505904	-0.151416760607078
Leptothorax	05	2639.3_317.7	2639.3	317.7	-0.153376194132269	0.158803401314491	0.154352437591717	-0.0867696297317016
Leptothorax	05	276.8_1253	276.8	1253	-0.164476199822178	-0.416862400859916	0.24442807133448	0.228090644817277
Leptothorax	05	243.1_376.1	243.1	376.1	-0.232987294150847	0.0183849953650152	-0.0165104884856858	-0.0344414790199998
Leptothorax	05	2774.3_4292.7	2774.3	4292.7	-0.116118578686561	0.119854006726173	-0.365471590231936	0.329966567417431
Leptothorax	05	2470.6_493.1	2470.6	493.1	0.0936114907735605	-0.417116276586873	-0.0147097734850907	0.0104007432592505
Leptothorax	05	2268.1_376.1	2268.1	376.1	-0.01498657605524	-0.126822443061026	0.00806917497465793	-0.0742325119373319
Leptothorax	05	951.8_317.7	951.8	317.7	-0.300438970852967	0.203809033759931	0.136457312188063	0.0289232793530658
Leptothorax	05	850.6_4117.4	850.6	4117.4	-0.13200529051502	-0.391766353740534	0.48007231676726	0.0177067323531512
Leptothorax	05	681.8_317.7	681.8	317.7	-0.0950660397752947	-0.100122267922946	0.129748971760269	0.0948220519353587
Leptothorax	05	175.6_3182.1	175.6	3182.1	-0.297608534547185	-0.0751425364690177	0.219295258789566	0.123770277446491
Leptothorax	05	648.1_376.1	648.1	376.1	-0.126179928814133	-0.132599904422779	0.107690593472902	0.080407021709713
Leptothorax	05	1323.1_493.1	1323.1	493.1	-0.0994580675569094	-0.0355754129779452	0.129489131452	-0.062110100678716
Leptothorax	05	2166.8_3123.6	2166.8	3123.6	0.0711214858955728	-0.0593722340761111	-0.442137647904172	0.179982992484503
Leptothorax	05	2774.3_3591.2	2774.3	3591.2	0.0135290085631149	0.0463000061085525	0.0558528855149514	-0.17930261383395
Leptothorax	05	2099.3_668.4	2099.3	668.4	-0.218025456050041	-0.01492217000395	0.105149011235252	0.0892438478735695
Leptothorax	05	2774.3_3708.2	2774.3	3708.2	-0.105433062614018	0.185001744074677	0.041131169168099	-0.236016565752762
Leptothorax	05	985.6_259.2	985.6	259.2	-0.441402869061156	0.287888517178748	0.220290844979806	-0.0248494162283594
Leptothorax	05	783.1_4234.3	783.1	4234.3	-0.24579041359413	-0.213151714316452	0.209891374183599	0.162792614950889
Leptothorax	05	1896.8_785.3	1896.8	785.3	-0.0788629241145125	0.0192331177925125	0.279905855793396	-0.135737166074903
Leptothorax	05	918.1_4234.3	918.1	4234.3	-0.239128639407308	-0.235223464299148	0.396030328368402	0.139885831240051
Leptothorax	05	2166.8_4058.9	2166.8	4058.9	0.320608859678499	-0.330668833357674	0.230977899751016	-0.1972796249496
Leptothorax	05	2335.6_4117.4	2335.6	4117.4	0.0739745422279242	-0.169994640781771	-0.0056853762771103	-0.083519585170641
Leptothorax	05	243.1_4351.2	243.1	4351.2	-0.306256506293809	-0.322971012496383	0.108475780601601	0.236453603634151
Leptothorax	05	2335.6_1077.6	2335.6	1077.6	-0.0238833416154208	0.0751527256121562	0.161433161550029	-0.2257112769899
Leptothorax	05	2369.3_902.2	2369.3	902.2	-0.0404207084807622	-0.0178296774850276	0.198030368108268	-0.204172852886349
Leptothorax	05	1188.1_4234.3	1188.1	4234.3	-0.388657028431882	-0.112814505587459	0.0486821673161087	0.273962012072268
Leptothorax	05	1626.8_668.4	1626.8	668.4	-0.0984842750969719	-0.272301152166371	0.349331876480958	-0.0904114065529745
Leptothorax	05	648.1_4234.3	648.1	4234.3	-0.160147937300847	-0.203655880663395	0.0416111093112389	0.0823801686919087
Leptothorax	05	1694.3_434.6	1694.3	434.6	-0.10662495951194	-0.154278723008641	0.0787809714657178	-0.053080042447679
Leptothorax	05	2369.3_4058.9	2369.3	4058.9	0.227245224274305	-0.110483579619853	0.0915823286760133	-0.270196089482158
Leptothorax	05	1863.1_843.8	1863.1	843.8	0.0453841245559032	0.102691053574132	0.246991550077948	-0.262930386965002
Leptothorax	05	985.6_4234.3	985.6	4234.3	-0.245194279988312	-0.21141947238259	0.384736559809828	0.104503166336735
Leptothorax	05	850.6_493.1	850.6	493.1	-0.0406525218831401	-0.112960152156016	0.24470413247945	0.0432941355101684
Leptothorax	05	344.3_317.7	344.3	317.7	-0.240262232982293	-0.0810599401195731	0.191918946804238	-0.00658186521156539
Leptothorax	05	1694.3_668.4	1694.3	668.4	-0.209297911505495	-0.123031488839532	0.36863662427808	-0.0884789511418895
Leptothorax	05	310.6_960.7	310.6	960.7	-0.215864567719391	-0.419478760019742	0.26513668784341	0.218589355866014
Leptothorax	05	411.8_4058.9	411.8	4058.9	-0.188313386411033	-0.0534406363791165	-0.0457245304449464	0.254900671386859
Leptothorax	05	344.3_1136.1	344.3	1136.1	-0.153657548300284	-0.418608242410686	0.193724569517522	0.36054982039407
Leptothorax	05	2841.8_2188.3	2841.8	2188.3	-0.125206366655092	-0.108813683225664	-0.0482598059091584	0.0345630717189362
Leptothorax	05	378.1_4117.4	378.1	4117.4	-0.0892467886211489	-0.0793680348879872	-0.223926242818016	0.26015321749355
Leptothorax	05	918.1_4351.2	918.1	4351.2	-0.397249354576638	-0.0356253065910866	0.425705894001735	0.0422493456834536
Leptothorax	05	2268.1_3415.9	2268.1	3415.9	-0.0496364326278451	0.257091487463501	0.0589935170064124	-0.452159348355444
Leptothorax	05	1795.6_726.9	1795.6	726.9	-0.0903399915712006	0.0276334472633716	0.231680160546626	-0.129909128237552
Leptothorax	05	2706.8_1136.1	2706.8	1136.1	-0.0404063001684098	0.0286719482430515	-0.0577510553736648	-0.000262705310317261
Leptothorax	05	1356.8_551.5	1356.8	551.5	-0.0826032508905251	-0.0533806948790991	0.135740692293187	-0.0470862085807054
Leptothorax	05	1289.3_317.7	1289.3	317.7	-0.348799355296203	0.0739236327184935	0.190791082415959	-0.118954258055992
Leptothorax	05	580.6_493.1	580.6	493.1	-0.32846854940571	-0.0764965881490449	0.308651308235137	0.0181889025050106
Leptothorax	05	2706.8_902.2	2706.8	902.2	-0.22939629297738	0.282607753841451	-0.259751509361327	0.0220013060617716
Leptothorax	05	2808.1_4117.4	2808.1	4117.4	-0.25521200221417	0.224256247739301	-0.265936435491947	0.297308147131578
Leptothorax	05	1998.1_843.8	1998.1	843.8	-0.0149125504255064	0.0320173028399978	0.219861385512558	-0.0827437647983801
Leptothorax	05	209.3_3240.5	209.3	3240.5	-0.292405615341135	-0.122918560181201	0.174940373352482	0.214385707514653
Leptothorax	05	2740.6_3299	2740.6	3299	0.200452342239547	0.0387904775525963	0.249037000280546	-0.293617910093106
Leptothorax	05	2740.6_3182.1	2740.6	3182.1	0.0790193014103244	-0.117971273410012	0.309051638812335	-0.199825044697664
Leptothorax	05	1829.3_4175.8	1829.3	4175.8	-0.0725252511225664	-0.0775400756359782	0.204838121734823	-0.0333104509479811
Leptothorax	05	1053.1_493.1	1053.1	493.1	0.229507875221652	-0.135658986174366	-0.0277568409931892	-0.0763428496505103
Leptothorax	05	1795.6_610	1795.6	610	-0.214327046368806	-0.0459371295760626	0.219979899886372	0.0463320122763607
Leptothorax	05	2774.3_3357.4	2774.3	3357.4	0.0888822017017899	0.101605018585436	0.140836666237374	-0.255022704935258
Leptothorax	05	2166.8_902.2	2166.8	902.2	-0.111208359602752	-0.0483996935129521	0.418812932729335	-0.0898437960480558
Leptothorax	05	2808.1_3532.8	2808.1	3532.8	-0.002482477786407	0.0347186265887011	0.0244559215739104	-0.135441988374815
Leptothorax	05	1626.8_4292.7	1626.8	4292.7	-0.257368966401602	-0.182009474178481	0.20557226667109	0.0544445812023285
Leptothorax	05	1221.8_317.7	1221.8	317.7	-0.342901608472291	0.190348287796081	0.175260500457041	-0.191592469566055
Leptothorax	05	243.1_4000.4	243.1	4000.4	0.053330168818579	0.00776085578259215	-0.166687683655059	0.138239950635102
Leptothorax	05	209.3_317.7	209.3	317.7	-0.0875047363099588	-0.144324274690473	-0.0405209544313396	-0.0261585038447891
Leptothorax	05	2369.3_551.5	2369.3	551.5	-0.0094283394306789	-0.122669940597122	-0.219064241771997	-0.0175479596849774
Leptothorax	05	479.3_4058.9	479.3	4058.9	-0.224869041428729	-0.0672373156404065	0.00968440025382859	0.204012150260071
Leptothorax	05	2234.3_434.6	2234.3	434.6	-0.0448803095930937	-0.00239659511723116	-0.0724110494936522	-0.0942781555341914
Leptothorax	05	2065.6_4117.4	2065.6	4117.4	0.237320295543708	-0.358986796543324	0.193250575485783	-0.0954173358912754
Leptothorax	05	1964.3_434.6	1964.3	434.6	0.0238283845976838	0.0550343431051789	-0.00829146427783588	0.0186731129989979
Leptothorax	05	513.1_4234.3	513.1	4234.3	-0.179084615451175	-0.11154898901287	0.0854736609359258	0.095608264750331
Leptothorax	05	918.1_4117.4	918.1	4117.4	-0.141180896332127	-0.326297921422757	0.549009082104036	-0.0655013937099125
Leptothorax	05	884.3_4175.8	884.3	4175.8	-0.21061865227034	-0.298070942034555	0.476063775879399	0.0736385129000376
Leptothorax	05	783.1_4117.4	783.1	4117.4	-0.23298445652206	-0.30951278688316	0.415956496567647	0.00352694859067045
Leptothorax	05	2673.1_1545.3	2673.1	1545.3	0.0639412735040311	0.262763754967716	-0.0807172422489074	-0.114321137969781
Leptothorax	05	2605.6_1428.3	2605.6	1428.3	0.302055170563485	0.0959985143730887	0.0344477121996172	-0.357222732400678
Leptothorax	05	276.8_4292.7	276.8	4292.7	-0.266665458080558	-0.176417503112104	-0.06534386222294	0.356463565322279
Leptothorax	05	411.8_785.3	411.8	785.3	-0.231224480401022	-0.457022537315933	0.0733919353005239	0.319403413499613
Leptothorax	05	2301.8_551.5	2301.8	551.5	-0.0259981506549973	0.00882024301591599	-0.288675236117621	-0.168178855969682
Leptothorax	05	614.3_785.3	614.3	785.3	-0.25605246431604	-0.465399930092745	0.0766201666873848	0.330968836898217
Leptothorax	05	310.6_3532.8	310.6	3532.8	-0.396059190854479	-0.22146789239653	0.401394582567256	0.0202508743696638
Leptothorax	05	2166.8_551.5	2166.8	551.5	-0.0435753616053597	0.114142745107625	-0.0905731960901021	-0.107574398843117
Leptothorax	05	715.6_4117.4	715.6	4117.4	-0.0913285566047527	-0.290601895891481	0.204789880897923	0.0248911198988299
Leptothorax	05	2200.6_960.7	2200.6	960.7	-0.0642333212449071	0.0627446241767943	0.366351858176004	-0.228588066989441
Leptothorax	05	2774.3_1603.7	2774.3	1603.7	-0.143280384146199	0.274176138530821	-0.0348418624996138	-0.0996813654869404
Leptothorax	05	2639.3_1486.8	2639.3	1486.8	0.210497131315125	0.124344987373795	-0.0398535882546166	-0.183401241680108
Leptothorax	05	2166.8_3006.7	2166.8	3006.7	0.159248703378925	-0.0539992217161522	-0.500738915759817	-0.3596257690573
Leptothorax	05	2673.1_3532.8	2673.1	3532.8	0.102681576240698	0.00666394498250796	0.192510620818986	-0.341732217315261
Leptothorax	05	2335.6_3415.9	2335.6	3415.9	0.0481289148676387	0.00693507993707239	-0.396631291643048	0.198343050185637
Leptothorax	05	1728.1_4234.3	1728.1	4234.3	-0.192711487991459	-0.0618055750822556	0.222437695472268	0.046803520535418
Leptothorax	05	1795.6_4234.3	1795.6	4234.3	-0.107844142368815	0.0509627597310657	0.232039698420284	-0.0558236803136696
Leptothorax	05	2436.8_551.5	2436.8	551.5	0.0507923616513589	-0.32992548677283	-0.104835227490382	0.0570570918055049
Leptothorax	05	2099.3_902.2	2099.3	902.2	0.007997694531402	-0.0249473368570089	0.226017080053923	-0.0722013715492973
Leptothorax	05	1964.3_785.3	1964.3	785.3	-0.0844462897433222	0.0565367207628255	0.245229666900722	-0.107162946178861
Leptothorax	05	2706.8_4175.8	2706.8	4175.8	-0.021311928385272	0.156490836974107	-0.335404501919542	0.192138455663755
Leptothorax	05	378.1_726.9	378.1	726.9	-0.216602963236019	-0.396661609426592	0.0289573976488197	0.320720295581717
Leptothorax	05	580.6_376.1	580.6	376.1	-0.246123716409806	-0.0590605867143517	0.011485924837503	0.10732561885544
Leptothorax	05	2639.3_3942	2639.3	3942	0.318704654959399	0.0667023636555557	-0.0795319232282077	-0.226135071855352
Leptothorax	05	108.1_1896	108.1	1896	-0.176163189005775	-0.312815189305633	0.0405056798813634	0.356797571683131
Leptothorax	05	2808.1_2129.8	2808.1	2129.8	-0.136367185028256	0.10407762650006	-0.0487417680560841	0.0504720240443235
Leptothorax	05	985.6_376.1	985.6	376.1	-0.168936163956833	0.0764427861442216	0.158026997882139	0.0552666542359264
Leptothorax	05	276.8_3474.3	276.8	3474.3	-0.382638511056695	-0.225308289902142	0.390432300170826	0.00687168720048436
Leptothorax	05	175.6_1428.3	175.6	1428.3	0.0570067905086354	-0.330968899017057	0.227208968221197	0.0503537074666616
Leptothorax	05	2706.8_317.7	2706.8	317.7	-0.16463169097757	0.157170247055674	0.0923351114786941	0.00126384540089961
Leptothorax	05	2099.3_4058.9	2099.3	4058.9	0.262129922047598	-0.427334891454622	0.286468034441314	-0.137732671614854
Leptothorax	05	2673.1_3649.7	2673.1	3649.7	0.0720381503996703	0.0561715041643774	0.0788639171904387	-0.341729695123103
Leptothorax	05	2099.3_4175.8	2099.3	4175.8	0.356236139994113	-0.310293138818486	0.132722712163525	-0.188026363288344
Leptothorax	05	1390.6_4117.4	1390.6	4117.4	0.0200404806196484	-0.325415400740941	0.0979869741475758	0.123447749219191
Leptothorax	05	1188.1_4117.4	1188.1	4117.4	-0.210719416439498	-0.209222846491899	0.236810492367623	0.065808030534811
Leptothorax	05	344.3_3591.2	344.3	3591.2	-0.372532209365718	-0.14227247854322	0.42347082029596	-0.0342985931923639
Leptothorax	05	2706.8_1603.7	2706.8	1603.7	-0.0336097374287183	0.232595702990796	-0.0605984806701258	-0.0567165170018695
Leptothorax	05	1761.8_785.3	1761.8	785.3	-0.151743132617867	0.0532069743424429	0.334204309371171	-0.141218228433747
Leptothorax	05	513.1_843.8	513.1	843.8	-0.172210274900975	-0.463575295971949	0.197292630962733	0.272385705013946
Leptothorax	05	2673.1_3883.5	2673.1	3883.5	0.153166833281676	0.174666789315869	0.129542037835327	-0.304561807988704
Leptothorax	05	2538.1_3883.5	2538.1	3883.5	0.463102168618378	-0.0246615968309067	0.0783091242417685	-0.418222436441713
Leptothorax	05	1323.1_4117.4	1323.1	4117.4	-0.00375570622194261	-0.251155836924548	0.0256632785310846	0.0608905320842609
Leptothorax	05	1255.6_4117.4	1255.6	4117.4	-0.208706033881187	-0.249774793264302	0.137976765019081	0.14503301233941
Leptothorax	05	2031.8_785.3	2031.8	785.3	-0.221057816836697	0.0350641202019465	0.277633040151788	0.0216937946713956
Leptothorax	05	2808.1_1545.3	2808.1	1545.3	-0.0913390209970395	0.133988263240437	-0.0206543964894503	-0.00388065352768384
Leptothorax	05	749.3_4292.7	749.3	4292.7	-0.288652262161561	-0.0222145600650204	0.114183174320859	0.104358903428959
Leptothorax	05	2571.8_1253	2571.8	1253	-0.0231813408578299	-0.00366823292841449	0.0171863868183388	-0.0511044579025974
Leptothorax	05	1289.3_434.6	1289.3	434.6	-0.220199543139165	0.0509806504872146	0.179713978058123	-0.106201245860219
Leptothorax	05	1795.6_4117.4	1795.6	4117.4	-0.0225874101066064	-0.204728876543098	0.237817853064523	-0.0875537641315295
Leptothorax	05	243.1_3299	243.1	3299	-0.384172730315788	-0.10690900104354	0.159812475558026	0.324382217005084
Leptothorax	05	2470.6_1194.5	2470.6	1194.5	0.0546826164475469	-0.158465948394657	0.0435478134190118	-0.0435579132271654
Leptothorax	05	209.3_785.3	209.3	785.3	-0.269082617251378	-0.404072767168414	0.105786835292051	0.186052302317525
Leptothorax	05	783.1_4000.4	783.1	4000.4	-0.257544071179089	-0.226978255824761	0.354104161216337	0.0869599225663762
Leptothorax	05	2133.1_3065.2	2133.1	3065.2	0.114258836698708	-0.0817682948697661	-0.669415084421097	0.0963777034527819
Leptothorax	05	2470.6_960.7	2470.6	960.7	-0.123906246451226	0.173800326179785	0.104036682674976	-0.0636180299828061
Leptothorax	05	1728.1_726.9	1728.1	726.9	-0.157772684915182	-0.0992092581754381	0.314713982779257	-0.0547729361274941
Leptothorax	05	445.6_610	445.6	610	-0.297365824574848	-0.333910629744492	0.0300628880734346	0.289983923607866
Leptothorax	05	1795.6_843.8	1795.6	843.8	-0.0310978767861931	0.11066206546675	0.333446665770118	-0.24309936561519
Leptothorax	05	2369.3_1019.1	2369.3	1019.1	-0.136435412596871	0.140933008431948	0.24464062813545	-0.162796647140904
Leptothorax	05	2504.3_1136.1	2504.3	1136.1	0.0887356702794286	-0.170237265583907	0.0398901851682447	-0.0416385965473209
Leptothorax	05	1221.8_551.5	1221.8	551.5	0.0263362427148396	-0.261195281187373	0.0503258766038189	0.0106243305291354
Leptothorax	05	985.6_4117.4	985.6	4117.4	-0.0382946929672347	-0.321897302010297	0.512258484157886	-0.0585714899787995
Leptothorax	05	2538.1_726.9	2538.1	726.9	-0.155173756936111	-0.0871989640355363	-0.0967455990999315	0.128537786373865
Leptothorax	05	175.6_1545.3	175.6	1545.3	-0.0686406294112022	-0.215278529093329	0.308349112486359	0.161745561062575
Leptothorax	05	681.8_4292.7	681.8	4292.7	-0.238806839070503	-0.0946696508439259	0.0377613093195358	0.142561563158956
Leptothorax	05	850.6_610	850.6	610	-0.204926282444451	-0.21357871787648	0.194708481178768	0.125855577098253
Leptothorax	05	648.1_259.2	648.1	259.2	-0.0286359959023411	-0.0600751261599338	-0.00495425601361577	0.159765717296059
Leptothorax	05	2065.6_843.8	2065.6	843.8	-0.0513199602805318	-0.0122528245538766	0.237709307111765	0.0115423772847287
Leptothorax	05	2133.1_843.8	2133.1	843.8	-0.0617639884181491	-0.07478858967126	0.369865807338684	-0.0412550867112698
Leptothorax	05	1120.6_4117.4	1120.6	4117.4	-0.0782530978409528	-0.29269009099318	0.370268106742845	-0.0294681081710747
Leptothorax	05	2841.8_2772.8	2841.8	2772.8	-0.174068733114429	-0.0300420475582747	0.0545885956955914	0.0345631363186482
Leptothorax	05	344.3_3474.3	344.3	3474.3	-0.407492890946554	-0.246380257434121	0.301864705569982	0.174397698018216
Leptothorax	05	1053.1_4117.4	1053.1	4117.4	-0.070490507158634	-0.221738236705404	0.48099247925093	-0.110930683602565
Leptothorax	05	850.6_259.2	850.6	259.2	-0.34002509084694	0.152225313804238	0.273532632810888	-0.136327342522961
Leptothorax	05	2673.1_610	2673.1	610	0.0224458604946117	-0.115156087054221	-0.0673038150850298	-0.154043130856289
Leptothorax	05	378.1_3883.5	378.1	3883.5	-0.35380978157286	-0.0377065806872435	-0.0328357693267637	0.259982655243747
Leptothorax	05	1390.6_4234.3	1390.6	4234.3	0.0244019662022996	-0.205815839641183	-0.0203343738123935	0.087821512738175
Leptothorax	05	310.6_1077.6	310.6	1077.6	-0.192957563658678	-0.316989308900947	0.216146944314322	0.279605079856501
Leptothorax	05	2673.1_3299	2673.1	3299	0.258731218000268	-0.0101700364710922	0.216493903378883	-0.298681527385958
Leptothorax	05	276.8_317.7	276.8	317.7	-0.193483691456992	-0.12498673020116	0.0976401511221356	-0.0112477937678108
Leptothorax	05	310.6_3883.5	310.6	3883.5	-0.217114257875602	0.115642266792291	-0.205361104735935	0.246540842919918
Leptothorax	05	783.1_4351.2	783.1	4351.2	-0.254264548052635	0.126317130832877	0.194774313983673	-0.0167592207977756
Leptothorax	05	2200.6_4117.4	2200.6	4117.4	0.252041639646414	-0.408623793534165	0.105641102703046	-0.0699748928112545
Leptothorax	05	108.1_2831.3	108.1	2831.3	-0.48952150080696	-0.305330484072192	0.0599420689329061	0.404852824993304
Leptothorax	05	141.8_2772.8	141.8	2772.8	-0.334965745671762	-0.426697735013366	-0.0761097947947124	0.509983617403026
Leptothorax	05	2740.6_3065.2	2740.6	3065.2	0.00567974707443353	-0.27423262744537	0.241489503648081	-0.0477231163810252
Leptothorax	05	2706.8_551.5	2706.8	551.5	0.0644002645020512	0.0306162210245082	-0.165660960857056	-0.162845971769013
Leptothorax	05	2605.6_1194.5	2605.6	1194.5	-0.0592628533703472	-0.0459623121550191	0.0479895743654367	-0.0349909930280329
Leptothorax	05	1728.1_4117.4	1728.1	4117.4	-0.032567048724006	-0.232927133933259	0.357629741956461	-0.136726293800518
Leptothorax	05	310.6_1194.5	310.6	1194.5	-0.18852973406861	-0.413062321532722	0.240150843466338	0.345755403250907
Leptothorax	05	1660.6_726.9	1660.6	726.9	-0.153747432329291	-0.158944096094013	0.337495941265892	-0.0866590884500051
Leptothorax	05	1120.6_376.1	1120.6	376.1	-0.118433371200287	0.093130098304395	0.211554818134373	-0.257296213870268
Leptothorax	05	2200.6_843.8	2200.6	843.8	-0.112548529738383	-0.255933275129713	0.421889000185244	-0.0249484631109065
Leptothorax	05	2369.3_3474.3	2369.3	3474.3	0.131434097083999	-0.275735414863438	-0.261304729608591	0.290079119074994
Leptothorax	05	2133.1_960.7	2133.1	960.7	0.0118878166637163	0.0980107943193467	0.295076782669376	-0.208939472484698
Leptothorax	05	2706.8_3357.4	2706.8	3357.4	0.19742054592443	0.0437074754171888	0.218919931881741	-0.306083077948972
Leptothorax	05	715.6_4351.2	715.6	4351.2	-0.144962380426215	0.0624952732164161	0.0334552361594754	0.0023980603498265
Leptothorax	05	411.8_551.5	411.8	551.5	-0.185563128537733	-0.300405246366009	0.0991323174964263	0.160227908741386
Leptothorax	05	2031.8_902.2	2031.8	902.2	0.0451805619389665	-0.0388391763561707	0.159855263398117	-0.0681038293402559
Leptothorax	05	1896.8_4058.9	1896.8	4058.9	0.0527901484766263	-0.278377316240367	0.251149963633635	-0.163002467861169
Leptothorax	05	2335.6_843.8	2335.6	843.8	0.0128825907958628	-0.160017453721911	0.215016143238954	-0.150603248535386
Leptothorax	05	2841.8_1954.5	2841.8	1954.5	-0.327487668731233	0.252113098541398	0.104733898501031	0.106564872627811
Leptothorax	05	2234.3_785.3	2234.3	785.3	-0.0682787845917753	-0.252666088033323	0.459125306815427	-0.0829706533852516
Leptothorax	05	276.8_1136.1	276.8	1136.1	-0.163508862159931	-0.25328659414763	0.240628173148272	0.150681615105485
Leptothorax	05	918.1_493.1	918.1	493.1	0.0524915065067497	-0.136065357549171	0.206026140212278	-0.0580575505096847
Leptothorax	05	445.6_960.7	445.6	960.7	-0.257529673097559	-0.486969155213932	0.309947839858319	0.297292643785411
Leptothorax	05	1120.6_259.2	1120.6	259.2	-0.339436645546405	0.294635312615539	0.18869747975142	-0.100487063777095
Leptothorax	05	1221.8_434.6	1221.8	434.6	-0.0417667158001081	-0.121170213308765	0.212155320237708	-0.2312273573933
Leptothorax	05	2706.8_2889.8	2706.8	2889.8	0.139222319745051	-0.111339899034348	0.178371360549563	-0.158765430573658
Leptothorax	05	749.3_4058.9	749.3	4058.9	-0.155017133979444	-0.408388993668552	0.280580003211848	0.0785729654192139
Leptothorax	05	1930.6_4117.4	1930.6	4117.4	0.0141437386288548	-0.308131288887603	0.065350014447576	0.0108834092300923
Leptothorax	05	310.6_3415.9	310.6	3415.9	-0.399182785080577	-0.180946368091747	0.219168705835041	0.26194510275427
Leptothorax	05	445.6_493.1	445.6	493.1	-0.241694529865151	-0.176458667790151	0.216563929739488	0.076382140784838
Leptothorax	05	2234.3_1019.1	2234.3	1019.1	-0.167460665290843	0.172632074366067	0.321812350423141	-0.245919554347378
Leptothorax	05	2369.3_1136.1	2369.3	1136.1	0.0590451172197152	-0.0843176485498659	0.0851655758003491	-0.0728472120082441
Leptothorax	05	2808.1_2597.5	2808.1	2597.5	-0.0564335582094082	-0.00162380931005781	-0.205218803368893	-0.0202916570510307
Leptothorax	05	2504.3_1253	2504.3	1253	-0.0217631478479863	-0.0688889214776019	0.0500419937200444	-0.0460276609652542
Leptothorax	05	783.1_493.1	783.1	493.1	-0.0900869364411916	-0.22843351544968	0.285424794174169	0.0444252808896114
Leptothorax	05	2841.8_1720.7	2841.8	1720.7	-0.299352823997522	0.149040238851867	0.175441496927167	-0.0740843324849767
Leptothorax	05	850.6_4351.2	850.6	4351.2	-0.277431260593793	-0.00705887805861817	0.301461205931859	0.0527816654962007
Leptothorax	05	2808.1_2948.2	2808.1	2948.2	0.0848660661634869	-0.0591486350736376	0.121907045254836	-0.131500385460212
Leptothorax	05	276.8_902.2	276.8	902.2	-0.10841247624616	-0.464720644253454	0.182282053089321	0.182580616739113
Leptothorax	05	2774.3_3240.5	2774.3	3240.5	0.107876821906098	-0.0188556217320598	0.259225194023717	-0.260561559189937
Leptothorax	05	1053.1_259.2	1053.1	259.2	-0.371988356943137	0.23309580013047	0.164593076881711	-0.0424053602025716
Leptothorax	05	1525.6_4117.4	1525.6	4117.4	-0.167083223419034	-0.27785520677483	0.257727069199853	0.236397695800553
Leptothorax	05	1221.8_4058.9	1221.8	4058.9	-0.110196664734969	-0.232952659736887	0.272514325637128	0.00419950488614883
Leptothorax	05	546.8_3942	546.8	3942	-0.334215674835209	-0.246811946695118	0.100379760023594	0.310250998316001
Leptothorax	05	1323.1_610	1323.1	610	-0.0660749163829907	-0.120057508694099	0.167868336027969	-0.0253518828277859
Leptothorax	05	2841.8_2071.4	2841.8	2071.4	-0.15929564478055	0.222171775265502	-0.0602470276332147	-0.00881178309374338
Leptothorax	05	1964.3_4058.9	1964.3	4058.9	0.0479827493538408	-0.34021747352569	0.288544840436907	-0.101478646534411
Leptothorax	05	2808.1_3182.1	2808.1	3182.1	-0.0486084470314897	-0.186595332465236	0.209296279903713	-0.095783470715576
Leptothorax	05	681.8_434.6	681.8	434.6	-0.188923537493124	-0.17814822747369	0.253553782492392	0.0910261782997508
Leptothorax	05	918.1_259.2	918.1	259.2	-0.409038085347084	0.153423354029053	0.234284430510671	-0.0504946112625425
Leptothorax	05	2403.1_4000.4	2403.1	4000.4	0.370128140751868	-0.0979500972143588	0.146277275355797	-0.398547990101092
Leptothorax	05	2268.1_4000.4	2268.1	4000.4	0.362166973238574	-0.061223816999491	0.163543344807096	-0.311244839520614
Leptothorax	05	2403.1_1077.6	2403.1	1077.6	0.00130091970223267	0.0449921627953839	0.186511318624221	-0.145041744400758
Leptothorax	05	2403.1_4117.4	2403.1	4117.4	0.0843276058298411	0.0162305501476835	-0.0514719831816555	-0.233069400318941
Leptothorax	05	1086.8_317.7	1086.8	317.7	-0.226567806458735	0.191612147703733	0.0897484921477664	-0.084635791132763
Leptothorax	05	2673.1_3415.9	2673.1	3415.9	0.184151752264411	0.000209479221062524	0.263270503750603	-0.336266783911327
Leptothorax	05	2031.8_4058.9	2031.8	4058.9	0.0701831785932771	-0.375865683945849	0.360643052068435	-0.123931308225477
Leptothorax	05	411.8_3708.2	411.8	3708.2	-0.471961141975838	0.163047809725042	0.071725222770079	0.222632325369299
Leptothorax	05	2774.3_3123.6	2774.3	3123.6	-0.0634121412266499	-0.243461957058665	0.216696440582644	-0.0562596115064227
Leptothorax	05	2335.6_4000.4	2335.6	4000.4	0.37490432509369	-0.07452022947458	0.181199304164287	-0.397793083771853
Leptothorax	05	816.8_4175.8	816.8	4175.8	-0.269078047597741	-0.310067178630408	0.381308763945428	0.086110705319001
Leptothorax	05	1356.8_668.4	1356.8	668.4	-0.12036233533421	-0.228112522196176	0.282966745649289	0.0293798464986117
Leptothorax	05	614.3_434.6	614.3	434.6	-0.237542646448885	-0.173673739907833	0.182303951000163	0.0839538455404694
Leptothorax	05	513.1_4000.4	513.1	4000.4	-0.401730999449611	-0.196043119394099	0.0961904116036612	0.399255299812043
Leptothorax	05	1255.6_610	1255.6	610	-0.0177643385926924	-0.223973248042842	0.102160732304634	0.0415550859371012
Leptothorax	05	2808.1_1662.2	2808.1	1662.2	-0.170465963338623	0.289090702998045	0.108766653244906	-0.202421511017112
Leptothorax	05	411.8_902.2	411.8	902.2	-0.15602980363703	-0.551917949771725	0.245975125916589	0.271816399229426
Leptothorax	05	2673.1_3766.6	2673.1	3766.6	0.0827565599698866	0.156595373625975	0.156099170874615	-0.436601882666094
Leptothorax	05	445.6_843.8	445.6	843.8	-0.185627182030806	-0.550241606240543	0.168164717573478	0.319918827413017
Leptothorax	05	513.1_726.9	513.1	726.9	-0.201331974363785	-0.478835734368117	-0.0723545686937165	0.34234724250104
Leptothorax	05	2740.6_1662.2	2740.6	1662.2	-0.136573158089492	0.280353433425566	0.0482736098982329	-0.102028893425948
Leptothorax	05	378.1_3766.6	378.1	3766.6	-0.522252396968907	0.156571104739789	0.0981037158430439	0.22563708466335
Leptothorax	05	1964.3_902.2	1964.3	902.2	0.116695833127506	0.0114404578663133	0.160480613124869	-0.211835874306272
Leptothorax	05	951.8_4058.9	951.8	4058.9	-0.113618598862155	-0.104112356961495	0.528938956455962	-0.196452405064392
Leptothorax	05	2571.8_3942	2571.8	3942	0.47327414111453	-0.0462539410022699	-0.0386145922726077	-0.354912023230536
Leptothorax	05	2031.8_4175.8	2031.8	4175.8	0.147577165697545	-0.215677523705582	0.0983880658271773	-0.104549823762284
Leptothorax	05	2841.8_2889.8	2841.8	2889.8	0.122498101705405	0.00296098153062473	0.0854492267074582	-0.175382240764514
Leptothorax	05	1356.8_4175.8	1356.8	4175.8	-0.017781505711763	-0.225350243777917	-0.0295987020493049	0.127312456783572
Leptothorax	05	1255.6_493.1	1255.6	493.1	-0.00380057859901037	-0.111174129624491	0.0886612394451046	-0.116018793232214
Leptothorax	05	378.1_843.8	378.1	843.8	-0.201198117489704	-0.463600764701004	0.235536388938545	0.26170065368849
Leptothorax	05	614.3_4058.9	614.3	4058.9	-0.195409607877217	-0.241614447611856	0.128008352255739	0.193580130140862
Leptothorax	05	344.3_785.3	344.3	785.3	-0.300440774322277	-0.410823620414354	0.0962457989166192	0.327460965087828
Leptothorax	05	1491.8_668.4	1491.8	668.4	-0.0251008328003616	-0.355987896031105	0.22363424218162	0.0314127163397269
Leptothorax	05	1761.8_668.4	1761.8	668.4	-0.17925480590152	-0.0508952503470694	0.270801308598448	-0.0588865272093269
Leptothorax	05	378.1_3532.8	378.1	3532.8	-0.427189154123936	-0.216932734050589	0.341899491839771	0.183348757014992
Leptothorax	05	243.1_3649.7	243.1	3649.7	-0.440937084446418	-0.291124292185726	0.358737508334801	0.00193651070087427
Leptothorax	05	681.8_551.5	681.8	551.5	-0.273899812904913	-0.0642161250221045	0.305306191675152	0.0767408171609764
Leptothorax	05	1896.8_902.2	1896.8	902.2	0.124041652442612	-0.0320432097858544	0.28419687451894	-0.268217201976019
Leptothorax	05	1019.3_200.8	1019.3	200.8	-0.555552815756284	0.337166122170524	0.182191758483011	-0.0150352767996116
Leptothorax	05	2200.6_4000.4	2200.6	4000.4	0.352532785040541	-0.187090909458089	0.122807166832409	-0.239930700555601
Leptothorax	05	175.6_3065.2	175.6	3065.2	-0.0544313869357304	-0.171394189709561	0.225273450567516	0.116138345897604
Leptothorax	05	749.3_434.6	749.3	434.6	-0.130462535021243	-0.159058640117074	0.278235620935543	0.0715306138335938
Leptothorax	05	209.3_3123.6	209.3	3123.6	-0.111384919084759	-0.20251025453359	0.207005846659732	0.175905512699192
Leptothorax	05	2605.6_1311.5	2605.6	1311.5	-0.00348778745645095	0.123618547654466	-0.00437499137148781	-0.226105642573117
Leptothorax	05	108.1_2714.4	108.1	2714.4	-0.342380152316751	-0.389950810855609	-0.0981963802558622	0.492791009519388
Leptothorax	05	2234.3_902.2	2234.3	902.2	-0.105676752025679	-0.111259066502609	0.30606000962588	-0.098823197532909
Leptothorax	05	2639.3_3474.3	2639.3	3474.3	0.195898443891994	-0.0224209397458465	0.182356264034409	-0.331072263776142
Leptothorax	05	2706.8_3123.6	2706.8	3123.6	0.0757676139403228	-0.159936706964653	0.23269215949961	-0.128836182539582
Leptothorax	05	2031.8_551.5	2031.8	551.5	-0.215178782775858	0.0770905765029456	-0.0642425172281841	0.197522044843566
Leptothorax	05	2234.3_4175.8	2234.3	4175.8	0.227454812400873	-0.264998159374996	0.016512940076455	-0.0513946187239041
Leptothorax	05	1930.6_610	1930.6	610	-0.143375168573291	0.0416920517405125	0.0485754479696605	0.0620062248942231
Leptothorax	05	580.6_610	580.6	610	-0.222087961460401	-0.177938435791734	0.117823342307145	0.127394818056817
Leptothorax	05	2774.3_3825.1	2774.3	3825.1	-0.0932489443592282	0.262509402205137	0.109659446960276	-0.300961989433684
Leptothorax	05	2841.8_2655.9	2841.8	2655.9	-0.196496773461099	0.0666150004720363	-0.224312984384052	0.0547911183184155
Leptothorax	05	2774.3_2305.2	2774.3	2305.2	-0.347813799230439	0.00155727503106008	0.175752359476991	0.187665959117308
Leptothorax	05	1829.3_4058.9	1829.3	4058.9	0.04270390365466	-0.212104363937441	0.34906826346044	-0.221238467761034
Leptothorax	05	2639.3_3123.6	2639.3	3123.6	0.0988050368810655	0.0555136925745567	0.258071281134692	-0.220835363763797
Leptothorax	05	884.3_317.7	884.3	317.7	-0.304188181937567	0.0996423866167197	0.246332184074066	-0.0448451518436338
Leptothorax	05	108.1_2597.5	108.1	2597.5	-0.512447909946188	-0.314748891858866	0.0625860687841492	0.493344163896509
Leptothorax	05	378.1_1077.6	378.1	1077.6	-0.192664997524263	-0.409954009734961	0.283890231646743	0.293590597805877
Leptothorax	05	243.1_3182.1	243.1	3182.1	-0.278951174264445	-0.18764420525249	0.255508597071117	0.268183382699947
Leptothorax	05	1053.1_726.9	1053.1	726.9	-0.0450877219476751	-0.135346314770955	0.163229962573622	0.0499963177546405
Leptothorax	05	209.3_1603.7	209.3	1603.7	-0.207183001002211	-0.203759121001084	0.317391590707718	0.292866665372478
Leptothorax	05	2504.3_3825.1	2504.3	3825.1	0.4226049705703	0.00513925655735949	0.163951395149041	-0.457220188799349
Leptothorax	05	2841.8_1837.5	2841.8	1837.5	-0.488173854305605	0.165837175951033	0.104850018649054	0.139799838695051
Leptothorax	05	2740.6_3766.6	2740.6	3766.6	-0.115482810357314	0.244670328052664	0.249889608476078	-0.403909087053773
Leptothorax	05	479.3_3942	479.3	3942	-0.440962977062356	-0.141972944323149	0.0355934073817644	0.380312614850731
Leptothorax	05	243.1_1428.3	243.1	1428.3	-0.198297874222419	-0.299623150621479	0.310871976549724	0.164849881592451
Leptothorax	05	2639.3_1253	2639.3	1253	-0.077539104747462	0.0383957682279771	0.0487635795924578	-0.0905328458817405
Leptothorax	05	479.3_4292.7	479.3	4292.7	-0.221532800564628	-0.149950679238483	0.102762251292528	0.0733325155808209
Leptothorax	05	2875.6_1545.3	2875.6	1545.3	-0.0565024194434074	0.031842952495088	0.0635212402658693	-0.0482499310610941
Leptothorax	05	411.8_3942	411.8	3942	-0.264365209627212	-0.0877464650353015	-0.0468754879418143	0.290661450271146
Leptothorax	05	2571.8_1369.9	2571.8	1369.9	0.240366622186494	0.0908797346581314	-0.0367758839978639	-0.286343045815389
Leptothorax	05	276.8_1369.9	276.8	1369.9	-0.287683023522781	-0.407651476374457	0.357298957733088	0.266282168418436
Leptothorax	05	1323.1_726.9	1323.1	726.9	-0.083827558720818	-0.237482045594654	0.387748319153398	-0.0446843178292729
Leptothorax	05	2133.1_2948.2	2133.1	2948.2	0.320018672227775	-0.31610798604281	-0.624383365623679	-0.480694275540386
Leptothorax	05	648.1_843.8	648.1	843.8	-0.38326567965222	-0.320149982077053	0.248933406630183	0.344379101062803
Leptothorax	05	2301.8_902.2	2301.8	902.2	-0.0488776273535807	-0.04131254099955	0.293040443516743	-0.234419125512227
Leptothorax	05	1863.1_4000.4	1863.1	4000.4	0.0470985441182699	-0.19731765494365	0.328213330279153	-0.233366340095486
Leptothorax	05	681.8_785.3	681.8	785.3	-0.327031461186021	-0.411441629490655	0.167614398202109	0.33530828402028
Leptothorax	05	513.1_3883.5	513.1	3883.5	-0.401160937905344	-0.158754766433576	0.0901967159204328	0.313942643719977
Leptothorax	05	2639.3_3591.2	2639.3	3591.2	0.169728947650924	-0.0468345389308446	0.0959882573307089	-0.295447254526969
Leptothorax	05	2774.3_3006.7	2774.3	3006.7	-0.0260036512278941	-0.142146918465517	0.117391279679784	-0.0257845194035358
Leptothorax	05	2133.1_4117.4	2133.1	4117.4	0.299707952917524	-0.36482413835811	0.248987417105039	-0.133922904790454
Leptothorax	05	884.3_551.5	884.3	551.5	-0.0961747263512551	-0.144658827915832	0.262379813469288	0.0202789060567791
Leptothorax	05	2740.6_1545.3	2740.6	1545.3	-0.0975619392016909	0.22840292353108	-0.0730614509652358	0.00506655879258108
Leptothorax	05	2673.1_3065.2	2673.1	3065.2	0.0272113295128782	-0.0829365823981236	0.229924358645917	-0.0734575291248981
Leptothorax	05	175.6_2948.2	175.6	2948.2	-0.345601851011255	-0.190408870947126	0.260038224943375	0.250206655338398
Leptothorax	05	2166.8_4175.8	2166.8	4175.8	0.282313741220206	-0.297332332978859	0.161438261569341	-0.0943296808111576
Leptothorax	05	243.1_259.2	243.1	259.2	-0.0788752277398446	-0.191867675614152	0.061047416034752	-0.0503746197707346
Leptothorax	05	1964.3_4175.8	1964.3	4175.8	0.0286150594724766	-0.151982569177382	0.0507137423482502	-0.0183046398123329
Leptothorax	05	816.8_668.4	816.8	668.4	-0.341681717089981	-0.239654896032199	0.17563632428324	0.261686084789161
Leptothorax	05	2605.6_1545.3	2605.6	1545.3	0.234633761011982	0.299825872670608	-0.0808750918563151	-0.197826796028397
Leptothorax	05	2403.1_1194.5	2403.1	1194.5	0.0533162982104494	-0.177764508525717	0.0569833732913706	-0.00919293665600049
Leptothorax	05	1086.8_434.6	1086.8	434.6	0.0923156842886903	-0.0994708631441011	0.097504526528259	-0.135674459583942
Leptothorax	05	2065.6_960.7	2065.6	960.7	0.157568374391871	0.000121600259032695	0.147097100974038	-0.149940853693169
Leptothorax	05	479.3_902.2	479.3	902.2	-0.207408680036202	-0.486807227065803	0.278519740538581	0.282600715582958
Leptothorax	05	2436.8_1136.1	2436.8	1136.1	0.0488559750447817	-0.143072640268591	0.086170365727481	-0.0474866651479325
Leptothorax	05	2706.8_3474.3	2706.8	3474.3	0.0844810673930161	-0.0891592927560829	0.226387004591999	-0.251293980931278
Leptothorax	05	344.3_902.2	344.3	902.2	-0.145624639476184	-0.468629857421881	0.168870277198852	0.221670961426954
Leptothorax	05	2673.1_3182.1	2673.1	3182.1	0.136017152635286	-0.0307808468015637	0.298518632366241	-0.2307834690638
Leptothorax	05	614.3_551.5	614.3	551.5	-0.256932874584073	-0.0825277844684131	0.216142726668635	0.0720113461346829
Leptothorax	05	513.1_960.7	513.1	960.7	-0.186637607348035	-0.438953164906927	0.350153328367611	0.284008262684923
Leptothorax	05	2234.3_3123.6	2234.3	3123.6	-0.0120339978408063	0.0531500258626454	-0.0841747014890283	-0.108387279411031
Leptothorax	05	918.1_4000.4	918.1	4000.4	-0.301835796127342	0.0251849445429861	0.503383780906331	-0.0807186078322374
Leptothorax	05	2639.3_3708.2	2639.3	3708.2	0.192576458691016	0.110977842247323	0.0510514327773999	-0.496397112742817
Leptothorax	05	2234.3_4058.9	2234.3	4058.9	0.296256759568656	-0.281248867236246	0.16621859276639	-0.171712039416138
Leptothorax	05	108.1_2012.9	108.1	2012.9	-0.105545788289342	-0.426721584892727	-0.0368454252770208	0.386527271113413
Leptothorax	05	2841.8_2305.2	2841.8	2305.2	-0.258376820874569	-0.00828440323105465	0.145796478796219	0.0719370189142356
Leptothorax	05	2268.1_1077.6	2268.1	1077.6	-0.0703710569779884	0.128520633051036	0.16523334164408	-0.196773385769007
Leptothorax	05	108.1_3065.2	108.1	3065.2	-0.13283742079672	-0.0347010495523819	0.197562431179176	-0.0109717940658416
Leptothorax	05	2436.8_3942	2436.8	3942	0.439043342514021	-0.0761402818381192	0.180424964563174	-0.432673115711609
Leptothorax	05	2166.8_3591.2	2166.8	3591.2	-0.0100266857835853	0.271212814034865	-0.382586552408115	-0.193134828191603
Leptothorax	05	918.1_610	918.1	610	-0.0697265186717265	-0.133933369863467	0.187963271449164	0.0105966866391076
Leptothorax	05	1221.8_668.4	1221.8	668.4	-0.0837609488202781	-0.239139817691238	0.26902605926577	0.04488502613802
Leptothorax	05	2571.8_785.3	2571.8	785.3	-0.21305544909558	-0.0299048606298608	-0.176217568777473	0.161948663724251
Leptothorax	05	2639.3_1603.7	2639.3	1603.7	0.113640551906852	0.359171652408795	-0.0891105065651651	-0.195515468068019
Leptothorax	05	411.8_4175.8	411.8	4175.8	-0.081151914268426	-0.101650839408441	-0.144542233105498	0.216093751414365
Leptothorax	05	344.3_4292.7	344.3	4292.7	-0.18885394061059	-0.206854998949175	-0.116143928202354	0.319693298035056
Leptothorax	05	2470.6_4117.4	2470.6	4117.4	0.127724530041793	0.0342094959597719	-0.118459054856204	-0.201184084765959
Leptothorax	05	2133.1_3182.1	2133.1	3182.1	0.134654124964566	-0.1035300138138	-0.104693421273748	-0.448064798893497
Leptothorax	05	243.1_1545.3	243.1	1545.3	-0.153111699287495	-0.298095033928226	0.29045858229284	0.265682402725064
Leptothorax	05	243.1_960.7	243.1	960.7	-0.0429173361537816	-0.344167413872115	0.200589104460266	0.0590888335732047
Leptothorax	05	614.3_3942	614.3	3942	-0.201328203352143	-0.264856214630216	0.0849877309833371	0.274069493555301
Leptothorax	05	850.6_726.9	850.6	726.9	-0.372343379438982	-0.213236382200477	0.17041162868357	0.278793065764877
Leptothorax	05	1593.1_726.9	1593.1	726.9	-0.0932706118439108	-0.27315378444512	0.313564542731167	-0.0122366873210276
Leptothorax	05	715.6_610	715.6	610	-0.239184311500768	-0.147017313994977	0.151302317449071	0.108304358610724
Leptothorax	05	2605.6_3883.5	2605.6	3883.5	0.321871226247258	0.0562623903861357	0.104937533018456	-0.330847179984848
Leptothorax	05	2605.6_726.9	2605.6	726.9	-0.170770520454502	0.00572656496995396	-0.172887525734368	0.0397731456314619
Leptothorax	05	2605.6_3182.1	2605.6	3182.1	0.124358843518511	0.0801096907984975	0.327180240380227	-0.288270773637449
Leptothorax	05	2774.3_2422.1	2774.3	2422.1	-0.238139616027939	0.186310140284958	0.173691749086627	0.0345919873562156
Leptothorax	05	378.1_1311.5	378.1	1311.5	-0.415519183025761	-0.504576369586799	0.352494465543432	0.38972434232653
Leptothorax	05	2436.8_1019.1	2436.8	1019.1	-0.100363739996803	0.137410296955079	0.200040859416989	-0.121760994912788
Leptothorax	05	1559.3_3006.7	1559.3	3006.7	0.107842347728594	-0.17474121560727	-0.579827121677343	0.0466106609352277
Leptothorax	05	1829.3_785.3	1829.3	785.3	-0.106810502768362	0.0746328451986464	0.303794577006886	-0.118941642828419
Leptothorax	05	1053.1_610	1053.1	610	0.105222811566027	-0.211221660014254	0.0741041127369556	0.00956243460419451
Leptothorax	05	1559.3_668.4	1559.3	668.4	0.00474461280390134	-0.331291655790568	0.236809483094755	-0.0309241457685945
Leptothorax	05	2538.1_1311.5	2538.1	1311.5	0.100422583305224	0.0450468560847538	-0.0681167913115965	-0.153654013302265
Leptothorax	05	2706.8_3708.2	2706.8	3708.2	-0.0177217449138736	0.148513787178314	0.196232645041824	-0.407767165019164
Leptothorax	05	985.6_493.1	985.6	493.1	0.141163762808929	-0.101125961623472	0.139943659965175	-0.106919857253024
Leptothorax	05	614.3_902.2	614.3	902.2	-0.326218436896857	-0.31180605293521	0.365787584947746	0.330339622210792
Leptothorax	05	344.3_668.4	344.3	668.4	-0.264763988643834	-0.354957167271931	-0.0176882795768168	0.317928235221464
Leptothorax	05	1626.8_785.3	1626.8	785.3	-0.105606870836827	-0.109467369023978	0.317429422918556	-0.0510339765295981
Leptothorax	05	2841.8_2539	2841.8	2539	-0.0215347219696075	0.0172491249309357	-0.205835959493478	0.0104396177896048
Leptothorax	05	2706.8_3006.7	2706.8	3006.7	0.0370360340541695	-0.110003065458838	0.172119262215872	-0.0905107107665204
Leptothorax	05	243.1_1311.5	243.1	1311.5	-0.176318929285117	-0.33924453839244	0.285525336142132	0.147858277633034
Leptothorax	05	2200.6_3532.8	2200.6	3532.8	-0.0640015203715494	0.438958828684512	-0.253043309487198	-0.292009388625303
Leptothorax	05	209.3_1486.8	209.3	1486.8	-0.0178917009226699	-0.375214027331965	0.269610894149121	0.151994270367197
Leptothorax	05	1188.1_610	1188.1	610	0.0982949359593214	-0.300445149426292	0.118540896481153	0.00673761951941096
Leptothorax	05	546.8_668.4	546.8	668.4	-0.216189601296597	-0.320102633700306	-0.0725674683686425	0.239131678607704
Leptothorax	05	2369.3_3942	2369.3	3942	0.41889709112978	-0.0214418120567515	0.247096133237064	-0.442541551737195
Leptothorax	05	648.1_4000.4	648.1	4000.4	-0.202749943458296	-0.264260124175748	0.17962160145651	0.194562329798432
Leptothorax	05	546.8_902.2	546.8	902.2	-0.17183694195336	-0.436384984398086	0.280065475236064	0.269524478539347
Leptothorax	05	2673.1_1662.2	2673.1	1662.2	-0.0556700264790442	0.298280714742459	-0.0262927293820666	-0.148376123928429
Leptothorax	05	1998.1_960.7	1998.1	960.7	0.24350756356524	-0.0575417601874319	0.0782186515276196	-0.202675643147055
Leptothorax	05	445.6_3883.5	445.6	3883.5	-0.39354257390765	-0.0274660147690262	0.00295505170564496	0.323990130754978
Leptothorax	05	1289.3_4058.9	1289.3	4058.9	-0.103999207509085	-0.215738320694618	0.326346185871179	-0.0248866822843432
Leptothorax	05	2403.1_1311.5	2403.1	1311.5	0.128143417304121	0.0751276481976688	0.100082964397237	-0.211862713444235
Leptothorax	05	2605.6_3649.7	2605.6	3649.7	0.227000321298111	0.0962251302990723	-0.00839458168229674	-0.400118278976115
Leptothorax	05	276.8_4175.8	276.8	4175.8	-0.0310984232036423	-0.0587450135151481	-0.0890117544356416	0.180630077831919
Leptothorax	05	2403.1_3883.5	2403.1	3883.5	0.464034614768332	-0.0367696399198657	0.210406515383499	-0.458728294773385
Leptothorax	05	884.3_4058.9	884.3	4058.9	-0.182195548842238	-0.218376808984922	0.554116343316763	-0.117097816200114
Leptothorax	05	2335.6_1194.5	2335.6	1194.5	-0.0117217311868406	-0.108676479059885	0.0634186360509376	-0.0508632315988448
Leptothorax	05	2065.6_3065.2	2065.6	3065.2	0.11729685532592	-0.270683309958559	-0.764484506608545	0.0107625895235675
Leptothorax	05	1761.8_4058.9	1761.8	4058.9	0.0259346697949873	-0.207272882620155	0.446821575867974	-0.265933914462881
Leptothorax	05	378.1_3415.9	378.1	3415.9	-0.492808149224728	-0.196208334422302	0.180113548426215	0.42247676194411
Leptothorax	05	648.1_726.9	648.1	726.9	-0.308541912005016	-0.37359758334574	0.0303090483930431	0.297323745562761
Leptothorax	05	243.1_3065.2	243.1	3065.2	-0.13993993533636	-0.23788620623633	0.318864999594032	0.218021719937543
Leptothorax	05	1019.3_4058.9	1019.3	4058.9	-0.0951183460570805	-0.104965938764593	0.544061762768565	-0.20678944526892
Leptothorax	05	749.3_551.5	749.3	551.5	-0.159537862024212	-0.232658095244057	0.341943427164202	0.0823311737592799
Leptothorax	05	1593.1_1662.2	1593.1	1662.2	0.0646757188449046	0.107588112914573	0.167984838385141	-0.0375220027379106
Leptothorax	05	1424.3_668.4	1424.3	668.4	-0.106084360667484	-0.310608377444062	0.219269302447207	0.0918903704696236
Leptothorax	05	479.3_785.3	479.3	785.3	-0.23571210250394	-0.540756573605955	0.0130256734404797	0.388198486883953
Leptothorax	05	816.8_4058.9	816.8	4058.9	-0.156678920512402	-0.342898450293632	0.447425335713756	-0.0334200885614781
Leptothorax	05	2538.1_1428.3	2538.1	1428.3	0.335574854380446	0.173343696576334	-0.0283645573123122	-0.407100422889245
Leptothorax	05	344.3_1019.1	344.3	1019.1	-0.180135237319977	-0.347164422023025	0.224393560417245	0.226255260893199
Leptothorax	05	243.1_3883.5	243.1	3883.5	-0.124585579453213	-0.00774030650341938	-0.343111229760628	0.307218828951321
Leptothorax	05	2369.3_668.4	2369.3	668.4	0.0649247799486236	-0.131547066685627	-0.172066997178572	-0.00909402156767152
Leptothorax	05	479.3_3825.1	479.3	3825.1	-0.459980733962332	0.0162098654213419	0.0643565460806702	0.373969159161906
Leptothorax	05	2808.1_2363.7	2808.1	2363.7	-0.360702554008232	0.0112874778807682	0.244902232655678	0.127597588006638
Leptothorax	05	411.8_3357.4	411.8	3357.4	-0.532583423853305	-0.16213426819766	0.170376408823383	0.517361872885398
Leptothorax	05	2470.6_1311.5	2470.6	1311.5	0.103877746783256	0.111614275133229	0.0537319374936987	-0.167101938644967
Leptothorax	05	1019.3_4175.8	1019.3	4175.8	-0.102015738815274	-0.311405710280658	0.407148611629542	0.0257975198642651
Leptothorax	05	2571.8_1486.8	2571.8	1486.8	0.344188005524656	0.233620504892062	-0.0551779054980097	-0.334585988676146
Leptothorax	05	2774.3_2655.9	2774.3	2655.9	-0.112286770830841	0.01265241489197	-0.151657907408272	0.0172025252993231
Leptothorax	05	310.6_843.8	310.6	843.8	-0.248846521132664	-0.450032807303707	0.18971106756502	0.270985940967544
Leptothorax	05	1829.3_902.2	1829.3	902.2	0.0937807447895907	0.140662552318756	0.334428603990458	-0.353731934299226
Leptothorax	05	1086.8_4058.9	1086.8	4058.9	-0.0120762611280372	-0.109570308420226	0.438488532600548	-0.208857110303052
Leptothorax	05	1593.1_3065.2	1593.1	3065.2	0.130471180143621	-0.18340667810602	-0.63791269254232	0.125758045656667
Leptothorax	05	2436.8_1253	2436.8	1253	0.0737741746447956	-0.0941251378679322	0.0939179574170016	-0.0690987288030112
Leptothorax	05	2774.3_2188.3	2774.3	2188.3	-0.223956864222144	0.00135519838167317	-0.00436451151141543	0.237010465718132
Leptothorax	05	1255.6_4000.4	1255.6	4000.4	-0.148900044358788	-0.089940746442519	0.403835795407032	-0.092231273268326
Leptothorax	05	411.8_3591.2	411.8	3591.2	-0.285614414747055	-0.20520675484005	0.235691918171429	0.136796380934388
Leptothorax	05	1154.3_4058.9	1154.3	4058.9	-0.0983429656788705	-0.168973358123788	0.383172887920076	-0.104886381677379
Leptothorax	05	378.1_3649.7	378.1	3649.7	-0.394825810317853	0.0411634031845828	0.264010231433266	0.048159485144091
Leptothorax	05	2504.3_3942	2504.3	3942	0.473093012450719	-0.0495286675285062	0.050321906515325	-0.407606472246857
Leptothorax	05	546.8_3708.2	546.8	3708.2	-0.255040709467959	-0.0032659119953489	0.0708060341883922	0.254684716117841
Leptothorax	05	580.6_843.8	580.6	843.8	-0.212658980854315	-0.440606020967276	0.211015729459983	0.274608795101293
Leptothorax	05	951.8_4175.8	951.8	4175.8	-0.142423438614511	-0.359881331946668	0.443450079216395	0.0677243766561637
Leptothorax	05	2099.3_3006.7	2099.3	3006.7	0.200639982729075	-0.23458021515631	-0.635495169592426	-0.272819035134321
Leptothorax	05	175.6_1662.2	175.6	1662.2	-0.304529366812039	-0.0934330386593672	0.21003189957331	0.313451358069567
Leptothorax	05	2200.6_2948.2	2200.6	2948.2	0.217194514765752	-0.179289604937908	-0.225666739334336	-0.34798023051069
Leptothorax	05	681.8_902.2	681.8	902.2	-0.380152235567501	-0.265004433909423	0.284318085993142	0.428048433029239
Leptothorax	05	580.6_3766.6	580.6	3766.6	-0.318459003237574	-0.0268157487981845	0.181630375145387	0.203957973016461
Leptothorax	05	2605.6_3766.6	2605.6	3766.6	0.23540767816746	0.161986956379382	0.127087361811789	-0.476625332501059
Leptothorax	05	445.6_3532.8	445.6	3532.8	-0.348248115875515	-0.25053819707864	0.311896325914077	0.255796481752487
Leptothorax	05	1120.6_493.1	1120.6	493.1	0.215553052274349	-0.300689617837072	0.0838777557804254	-0.112040946196092
Leptothorax	05	1660.6_843.8	1660.6	843.8	-0.0611086001089871	0.0308375144923011	0.365400706348168	-0.123384132683351
Leptothorax	05	310.6_1311.5	310.6	1311.5	-0.413512397665121	-0.458007193405911	0.426906852944529	0.343499808442991
Leptothorax	05	1188.1_4000.4	1188.1	4000.4	-0.125287404656608	0.004283593118774	0.461908446642128	-0.259553005778017
Leptothorax	05	2571.8_3240.5	2571.8	3240.5	0.173769343090297	0.0440735130152373	0.211382241106045	-0.277789985956621
Leptothorax	05	783.1_726.9	783.1	726.9	-0.334061843818907	-0.333280077063704	0.0915879802616351	0.298224889007283
Leptothorax	05	681.8_668.4	681.8	668.4	-0.272145591882995	-0.301748896951726	0.0957183945208352	0.236990602852168
Leptothorax	05	2605.6_3532.8	2605.6	3532.8	0.173909014134898	-0.0758752645947584	0.197204840620352	-0.28669703630153
Leptothorax	05	2774.3_1720.7	2774.3	1720.7	-0.259711974298113	0.26028477471335	0.0899766871598408	-0.0742745753941554
Leptothorax	05	344.3_1253	344.3	1253	-0.256968242182608	-0.485550293711387	0.287483234613535	0.365797449361859
Leptothorax	05	411.8_3825.1	411.8	3825.1	-0.48349794454561	0.145105135283021	0.0320462265662623	0.257829518945426
Leptothorax	05	816.8_434.6	816.8	434.6	-0.0633704413749336	-0.20400960525854	0.217151591690778	0.120250526035322
Leptothorax	05	2065.6_4000.4	2065.6	4000.4	0.101606551563852	-0.337714508580937	0.317521193442154	-0.153918729203761
Leptothorax	05	1491.8_4058.9	1491.8	4058.9	-0.140831995730983	-0.247123047625986	0.321748065174676	0.0975991779776463
Leptothorax	05	2740.6_2831.3	2740.6	2831.3	0.000100578104325919	0.00280215494776169	0.0514122536954217	-0.0318228996674594
Leptothorax	05	2605.6_4000.4	2605.6	4000.4	0.417648415901619	-0.0506898011132303	-0.206623681788083	-0.176173804117206
Leptothorax	05	985.6_4000.4	985.6	4000.4	-0.11859438945188	0.0627126659674845	0.497452981560856	-0.216869224939581
Leptothorax	05	445.6_1077.6	445.6	1077.6	-0.209463496019697	-0.395736474823182	0.276327379457825	0.321950182640035
Leptothorax	05	2639.3_3006.7	2639.3	3006.7	0.146140879732897	-0.0386329762941658	0.241591496877593	-0.211295558930785
Leptothorax	05	2639.3_2889.8	2639.3	2889.8	0.0894667732770655	-0.039120468177343	0.143378896683161	-0.125978296890048
Leptothorax	05	344.3_3240.5	344.3	3240.5	-0.404102831527447	-0.301597671888405	0.279088693702216	0.482826539159985
Leptothorax	05	2774.3_1019.1	2774.3	1019.1	-0.133415033786253	0.207957948916032	-0.128625920861566	-0.0546583277510734
Leptothorax	05	378.1_1428.3	378.1	1428.3	-0.533670705193345	-0.404367463975209	0.329456459156093	0.434867803226171
Leptothorax	05	445.6_3766.6	445.6	3766.6	-0.526255171883309	0.166331079984433	0.0811346618725329	0.302869838528293
Leptothorax	05	2200.6_3649.7	2200.6	3649.7	-0.063793484278108	0.163309852111608	-0.242236743673455	0.0451537408002913
Leptothorax	05	715.6_4000.4	715.6	4000.4	-0.165674377778525	-0.295110862093902	0.244609499012634	0.0904436084453345
Leptothorax	05	1761.8_902.2	1761.8	902.2	-0.00289412444154588	0.194393207557921	0.360759554480823	-0.304156026376418
Leptothorax	05	546.8_4058.9	546.8	4058.9	-0.326423861590221	-0.0908635560569174	0.144753971303699	0.238308012096567
Leptothorax	05	1424.3_4058.9	1424.3	4058.9	-0.0010282821199579	-0.257498489693379	0.322159230760279	-0.000151410618374895
Leptothorax	05	1795.6_4000.4	1795.6	4000.4	0.0316822283130141	-0.119129688791694	0.365869492395028	-0.282654174421087
Leptothorax	05	749.3_668.4	749.3	668.4	-0.280609609048315	-0.31206200195206	0.194722404441903	0.1854107407035
Leptothorax	05	1964.3_3942	1964.3	3942	0.0571878550364431	-0.258665065606331	0.260130063428607	-0.13467619039903
Leptothorax	05	1356.8_4058.9	1356.8	4058.9	0.00999024465537661	-0.260915124750166	0.276157791833189	-0.011462351076261
Leptothorax	05	1863.1_4117.4	1863.1	4117.4	0.0806756782637513	-0.221442757843118	0.127214466877599	-0.0891051311040175
Leptothorax	05	2673.1_2480.6	2673.1	2480.6	-0.0863099267598601	0.130500707204035	0.279587145329862	-0.171993690441517
Leptothorax	05	2335.6_3883.5	2335.6	3883.5	0.347047139422464	0.0819740252507741	0.205836213435933	-0.345385928296207
Leptothorax	05	1154.3_551.5	1154.3	551.5	0.160948814432724	-0.326781921831761	0.00966923664521907	-0.0542554594354178
Leptothorax	05	2436.8_1369.9	2436.8	1369.9	0.271846614222692	0.208356466209765	0.00876137676545878	-0.322597038450501
Leptothorax	05	310.6_3299	310.6	3299	-0.397721916078631	-0.222292446044176	0.119550200123286	0.474594738927192
Leptothorax	05	1998.1_4000.4	1998.1	4000.4	0.0556072670379112	-0.333878320139864	0.330205743337923	-0.16126682306213
Leptothorax	05	276.8_3708.2	276.8	3708.2	-0.582687757996927	-0.0987565825223494	0.197552793393614	0.153383563468408
Leptothorax	05	1491.8_3006.7	1491.8	3006.7	0.173247384871615	-0.187631120649779	-0.596014366349496	-0.127320342098643
Leptothorax	05	2740.6_2948.2	2740.6	2948.2	0.0999730322198584	-0.136172687600067	0.13911929727325	-0.0917340265734542
Leptothorax	05	2808.1_2012.9	2808.1	2012.9	-0.295331373013202	0.289892209989072	0.0431746598006858	0.0739493524985423
Leptothorax	05	884.3_668.4	884.3	668.4	-0.247607202007654	-0.221336327613611	0.180259802300175	0.159337236474689
Leptothorax	05	2605.6_2948.2	2605.6	2948.2	0.135357196799858	-0.116269121041341	0.200852726159822	-0.174654713391601
Leptothorax	05	2706.8_2422.1	2706.8	2422.1	-0.299859942551937	0.166799747786829	0.26950900030441	0.0464642726736358
Leptothorax	05	2740.6_2714.4	2740.6	2714.4	-0.103662000807842	-0.0456770451081778	-0.055719722515562	0.0708364745687366
Leptothorax	05	1323.1_4000.4	1323.1	4000.4	-0.0834504101562466	-0.075623468396938	0.398369069947645	-0.126747692716201
Leptothorax	05	513.1_3649.7	513.1	3649.7	-0.213386692649414	-0.0747085992143327	0.154619166311554	0.213564520312991
Leptothorax	05	1120.6_610	1120.6	610	0.154038711399729	-0.359496540337592	0.0466026247497666	0.0456501433785075
Leptothorax	05	580.6_4000.4	580.6	4000.4	-0.251821164927625	-0.309612572003724	0.117810526115769	0.265046391379178
Leptothorax	05	344.3_3357.4	344.3	3357.4	-0.464565035245893	-0.210647322765888	0.138067411665392	0.439909534745473
Leptothorax	05	2133.1_3532.8	2133.1	3532.8	0.0496147433995963	0.207780758727471	-0.396897346162817	-0.223517182213231
Leptothorax	05	1930.6_4000.4	1930.6	4000.4	0.0068053755824514	-0.276408497619256	0.329112704842922	-0.140840455808585
Leptothorax	05	2166.8_1019.1	2166.8	1019.1	-0.0497772437462471	0.179912104980429	0.331961129718749	-0.249219155947598
Leptothorax	05	2504.3_1369.9	2504.3	1369.9	0.19823745398071	0.203358269775509	-0.00553581515632085	-0.280553898614243
Leptothorax	05	816.8_3825.1	816.8	3825.1	-0.267282633037475	0.135248171483816	0.32992856995036	0.0456376131873001
Leptothorax	05	445.6_726.9	445.6	726.9	-0.228088493391606	-0.468707547677673	0.0557137798634674	0.313668394147999
Leptothorax	05	2571.8_1603.7	2571.8	1603.7	0.252830524466341	0.302786601801766	-0.0651436877565723	-0.237929449111502
Leptothorax	05	648.1_3883.5	648.1	3883.5	-0.25842770582195	-0.0673851299621284	0.150841889521767	0.144539675810506
Leptothorax	05	2133.1_4000.4	2133.1	4000.4	0.239560073725362	-0.213341705197114	0.226727459382299	-0.265487421544529
Leptothorax	05	411.8_3474.3	411.8	3474.3	-0.40664613617854	-0.274960046827615	0.308020493709753	0.295356982107822
Leptothorax	05	1593.1_843.8	1593.1	843.8	-0.0519619538992626	0.00766796305291714	0.304318399043705	-0.119932109738922
Leptothorax	05	1086.8_668.4	1086.8	668.4	0.0304152863664887	-0.204110971272897	0.120827876416067	0.0539535642092291
Leptothorax	05	1998.1_4234.3	1998.1	4234.3	0.0533565433712483	-0.0210156897392645	-0.0409524393783966	-0.0394378699879954
Leptothorax	05	2234.3_3942	2234.3	3942	0.323300489196292	-0.0639837570015161	0.186678723065348	-0.26917621059508
Leptothorax	05	276.8_1486.8	276.8	1486.8	-0.233389873176727	-0.371752072845439	0.391361873802841	0.235072266700547
Leptothorax	05	816.8_785.3	816.8	785.3	-0.377974039731103	-0.335572975419311	0.217396801493145	0.338913098123007
Leptothorax	05	1086.8_551.5	1086.8	551.5	0.181359307946215	-0.269918727380549	-0.00153111899009702	-0.0362646329825449
Leptothorax	05	1559.3_1603.7	1559.3	1603.7	0.14702422094438	-0.0535488978314272	0.0871521527627038	-0.0743877131521746
Leptothorax	05	580.6_3883.5	580.6	3883.5	-0.329753579915921	-0.173119638163638	0.148309699872542	0.279057216050239
Leptothorax	05	985.6_610	985.6	610	0.0655891423303556	-0.197345122021786	-0.00515356531552132	0.0361905773313766
Leptothorax	05	2268.1_3649.7	2268.1	3649.7	-0.0289684069813496	0.252957778624182	-0.16224281417325	0.0496486292435784
Leptothorax	05	2234.3_551.5	2234.3	551.5	-0.0620216652022149	0.20563584624929	-0.147755744919724	-0.253911714971263
Leptothorax	05	411.8_1136.1	411.8	1136.1	-0.281726050006548	-0.410231198528843	0.285481297905165	0.410753167974337
Leptothorax	05	1491.8_785.3	1491.8	785.3	-0.0476972854552215	-0.116279085244102	0.27352089178524	-0.0557349566913585
Leptothorax	05	2065.6_2948.2	2065.6	2948.2	0.276210640666023	-0.347673043224912	-0.351841419435771	-0.366231346269378
Leptothorax	05	816.8_551.5	816.8	551.5	-0.165235660774121	-0.159446224025621	0.273232642544148	0.0548722537637184
Leptothorax	05	2571.8_3825.1	2571.8	3825.1	0.381011585807576	0.081257336884737	0.0980461230900905	-0.447415686428706
Leptothorax	05	1559.3_785.3	1559.3	785.3	-0.0288218659028909	-0.099507649224622	0.299025730899311	-0.097740803242658
Leptothorax	05	344.3_3708.2	344.3	3708.2	-0.593674958320465	0.176668286424283	0.134075293340592	0.16310284404168
Leptothorax	05	2673.1_2948.2	2673.1	2948.2	0.100941475802734	-0.030597242217887	0.247121399567868	-0.204944957587324
Leptothorax	05	1525.6_3065.2	1525.6	3065.2	0.195006151968934	-0.220296881278173	-0.662579338677653	0.00176009345555223
Leptothorax	05	1120.6_726.9	1120.6	726.9	-0.0700360565612716	-0.0280161854804625	0.267538362359265	0.0246459282775474
Leptothorax	05	681.8_3942	681.8	3942	-0.207742687325303	-0.172736893601067	0.166153349307009	0.17171232389406
Leptothorax	05	1626.8_4058.9	1626.8	4058.9	-0.224534195715638	-0.152377625927134	0.39925614485143	0.00379849411538262
Leptothorax	05	1424.3_3006.7	1424.3	3006.7	0.244432547637514	-0.319000694276571	-0.596074073502069	-0.089490382215862
Leptothorax	05	1694.3_785.3	1694.3	785.3	-0.16790882511007	0.0114539375424183	0.375208281778075	-0.145383216809808
Leptothorax	05	1289.3_668.4	1289.3	668.4	-0.112303809730236	-0.190323373739136	0.29955331814436	0.0117665074021406
Leptothorax	05	276.8_3240.5	276.8	3240.5	-0.29379741842832	-0.162676584572404	0.190714879551058	0.275050227246311
Leptothorax	05	479.3_1136.1	479.3	1136.1	-0.310886253875912	-0.36376044259105	0.30068243490243	0.437367997420318
Leptothorax	05	1390.6_610	1390.6	610	-0.109937646576784	-0.189943817848559	0.157629743465792	0.0593249766987389
Leptothorax	05	479.3_551.5	479.3	551.5	-0.259850873525694	-0.178782594325446	0.13450462563605	0.129597982200098
Leptothorax	05	1019.3_317.7	1019.3	317.7	-0.255606664706436	0.196725989890528	0.190777113757447	-0.0641831861390508
Leptothorax	05	546.8_3825.1	546.8	3825.1	-0.391097265981703	-0.0241049080029225	0.133249330317404	0.290002990600094
Leptothorax	05	479.3_3708.2	479.3	3708.2	-0.374661035334919	0.215608268869669	0.12541816984026	0.212698658384662
Leptothorax	05	1998.1_4117.4	1998.1	4117.4	0.121486896333205	-0.287458443401668	0.138126955622907	-0.0947091608564374
Leptothorax	05	1053.1_4000.4	1053.1	4000.4	-0.0550856074149946	0.0244394851061703	0.447672463554971	-0.233509670625557
Leptothorax	05	1930.6_960.7	1930.6	960.7	0.301606003703479	-0.101223991734152	0.148053696089011	-0.292042173357705
Leptothorax	05	951.8_434.6	951.8	434.6	-0.000942058533873158	-0.046261879835396	0.139606039973572	0.0174269914385689
Leptothorax	05	1626.8_1603.7	1626.8	1603.7	-0.0275237536580565	0.0931771494588724	0.273188482203011	-0.0177031741802906
Leptothorax	05	1660.6_2012.9	1660.6	2012.9	0.12769895473401	-0.313769409860003	0.00600046139099057	-0.131709884441872
Leptothorax	05	2706.8_2539	2706.8	2539	0.0396378533440341	0.0174731337259213	0.0909607019277416	-0.181066956185198
Leptothorax	05	2605.6_3065.2	2605.6	3065.2	0.10688643004297	0.0520752380859309	0.224596180083181	-0.236756632479978
Leptothorax	05	1390.6_4000.4	1390.6	4000.4	-0.090688323332138	-0.190104359580857	0.399763320916241	-0.0515818348456201
Leptothorax	05	783.1_610	783.1	610	-0.305226105937651	-0.185750479732407	0.200309718843113	0.160371872178943
Leptothorax	05	2031.8_1019.1	2031.8	1019.1	0.265881274103693	-0.0578216204794597	0.104852003662814	-0.197016844166884
Leptothorax	05	2774.3_2889.8	2774.3	2889.8	0.129955191553741	-0.086948272332395	0.0953378147270271	-0.135768032739239
Leptothorax	05	2099.3_1019.1	2099.3	1019.1	0.109508233276948	0.0608854540989384	0.216389363782805	-0.192038278987709
Leptothorax	05	749.3_3825.1	749.3	3825.1	-0.313582979465516	0.121522189195878	0.292696799460744	0.0785969945010536
Leptothorax	05	715.6_726.9	715.6	726.9	-0.322105772766166	-0.324648293582943	0.0977924189391452	0.299332595149738
Leptothorax	05	1525.6_726.9	1525.6	726.9	-0.0261111320586225	-0.26819575656587	0.249359302666907	-0.000232746482899095
Leptothorax	05	1154.3_3942	1154.3	3942	-0.199340688588425	-0.0194945382933734	0.383821061044914	-0.0609175083102056
Leptothorax	05	2166.8_3942	2166.8	3942	0.258625360169128	-0.130449122567337	0.185242917251465	-0.186739624721789
Leptothorax	05	310.6_1428.3	310.6	1428.3	-0.38113092947197	-0.465803115798687	0.427143052551281	0.338182249185714
Leptothorax	05	2706.8_2655.9	2706.8	2655.9	-0.0162501701924723	-0.00944967904585063	-0.135465256923667	0.0278537142902395
Leptothorax	05	2504.3_1486.8	2504.3	1486.8	0.437466739594205	0.297218405565987	-0.00510110842915602	-0.428177282029307
Leptothorax	05	1728.1_843.8	1728.1	843.8	-0.0894071079680871	0.108197179061478	0.378929121781326	-0.196847070609329
Leptothorax	05	816.8_3942	816.8	3942	-0.23471765333795	-0.104312985062705	0.349856984306232	0.0214247349439694
Leptothorax	05	344.3_1369.9	344.3	1369.9	-0.454807163017519	-0.486146949945884	0.382076366724481	0.40201954770032
Leptothorax	05	2234.3_1136.1	2234.3	1136.1	-0.0350892814991844	-0.00202911297540586	0.128022958813488	-0.140018582483942
Leptothorax	05	1323.1_843.8	1323.1	843.8	-0.132609036967978	0.0428173271598661	0.50598527888835	-0.122009569195235
Leptothorax	05	1694.3_4058.9	1694.3	4058.9	-0.0823442902254926	-0.154583741717655	0.421760107329604	-0.173876631514167
Leptothorax	05	951.8_668.4	951.8	668.4	-0.0821656079715931	-0.142729678101407	0.131854099445537	0.0703324859832992
Leptothorax	05	2605.6_3299	2605.6	3299	0.171326738561876	0.0405833781527243	0.170037425648116	-0.250925978395439
Leptothorax	05	2200.6_1077.6	2200.6	1077.6	-0.09605388131254	0.0857830067802305	0.261830375251999	-0.217583827405759
Leptothorax	05	108.1_2129.8	108.1	2129.8	-0.161490334449065	-0.336407780604456	-0.11044845418385	0.338524229824311
Leptothorax	05	2571.8_3708.2	2571.8	3708.2	0.325376941003131	0.144993152101131	0.0403311478106958	-0.545802990074224
Leptothorax	05	749.3_3942	749.3	3942	-0.238002260187268	-0.121864012507346	0.287732473757448	0.10089246790554
Leptothorax	05	2234.3_3006.7	2234.3	3006.7	0.156003342673066	-0.159851408177896	-0.182227725196731	-0.0497018110574365
Leptothorax	05	209.3_2889.8	209.3	2889.8	-0.462241810966175	-0.205779202943925	0.342799323487004	0.337888321196773
Leptothorax	05	2706.8_2772.8	2706.8	2772.8	-0.060437462217389	0.00970416920711278	0.025719542849292	0.0915343498292663
Leptothorax	05	411.8_1019.1	411.8	1019.1	-0.309293649184841	-0.41569127327932	0.343426783058257	0.295453495693982
Leptothorax	05	209.3_3006.7	209.3	3006.7	-0.247236341106783	-0.168082114568778	0.352315948236111	0.15451968183277
Leptothorax	05	2369.3_1253	2369.3	1253	0.108342528011152	-0.0997316217104864	0.0547990317988014	-0.088086803072927
Leptothorax	05	2808.1_1896	2808.1	1896	-0.440074957877355	0.199510856604319	0.117659098056867	0.210644111233276
Leptothorax	05	2774.3_785.3	2774.3	785.3	-0.109396806967965	0.241885911682075	-0.117882540505161	-0.056039581403684
Leptothorax	05	2639.3_3240.5	2639.3	3240.5	0.220045358978187	0.0250542553618279	0.258574687356675	-0.253641289431163
Leptothorax	05	1559.3_1720.7	1559.3	1720.7	0.13436590086008	0.152084847926584	0.067649063422599	-0.108363510682247
Leptothorax	05	850.6_4000.4	850.6	4000.4	-0.193654632605045	-0.120951508686751	0.464384908309035	-0.0735854320395081
Leptothorax	05	918.1_726.9	918.1	726.9	-0.178336635265285	-0.22158446129389	0.128359162485993	0.176393257025438
Leptothorax	05	479.3_1019.1	479.3	1019.1	-0.279642923420513	-0.443815296431859	0.361895137347799	0.313978736224484
Leptothorax	05	1390.6_726.9	1390.6	726.9	-0.0837902598108095	-0.271556209328334	0.329892091528846	-0.0205085707323652
Leptothorax	05	985.6_726.9	985.6	726.9	-0.0838278763138954	-0.0719410204101118	0.0935551570038937	0.0982738855165204
Leptothorax	05	2200.6_3182.1	2200.6	3182.1	-0.0136724941322279	0.0547699993953614	-0.198911107610374	0.00109822512907441
Leptothorax	05	2639.3_2772.8	2639.3	2772.8	-0.0120282822397731	-0.0913255209425278	-0.16624175925785	0.158510067498198
Leptothorax	05	1120.6_4000.4	1120.6	4000.4	-0.0795910242611861	-0.0280743701414814	0.420510992396499	-0.195495515619874
Leptothorax	05	2808.1_2831.3	2808.1	2831.3	0.013095650281288	0.0386498089633026	0.158709114098234	-0.161458306080669
Leptothorax	05	951.8_785.3	951.8	785.3	-0.151254546625883	-0.111160224179253	0.212707802071608	0.151583100061422
Leptothorax	05	884.3_3942	884.3	3942	-0.26217567437995	0.0212781932335573	0.431486052232783	-0.0753458961608964
Leptothorax	05	2673.1_2831.3	2673.1	2831.3	0.0402598803077762	-0.122157272586667	0.0839905695067607	0.0200476584826816
Leptothorax	05	2301.8_3942	2301.8	3942	0.400227282289103	-0.0178215789218265	0.150904329897517	-0.342990344302464
Leptothorax	05	1728.1_4000.4	1728.1	4000.4	-0.00520874041588875	-0.0529447526097253	0.335736039235442	-0.258836317869331
Leptothorax	05	1019.3_668.4	1019.3	668.4	0.0642598762811502	-0.133689855942838	0.00893652662207191	0.0311058466220968
Leptothorax	05	2808.1_2714.4	2808.1	2714.4	-0.172243793936756	-0.00762681805288733	-0.084860096323891	0.0563137686108994
Leptothorax	05	715.6_843.8	715.6	843.8	-0.355272935202419	-0.340914510084686	0.202906510012814	0.371845810134696
Leptothorax	05	2740.6_2363.7	2740.6	2363.7	-0.420478558001112	0.13274467972408	0.326543659003382	0.161566796786644
Leptothorax	05	108.1_2480.6	108.1	2480.6	-0.567759954852195	-0.177083747300163	-0.0170284166112261	0.461856173498966
Leptothorax	05	2403.1_3532.8	2403.1	3532.8	0.162878531746138	-0.3152742216768	-0.125467516693113	0.345711296615306
Leptothorax	05	513.1_1077.6	513.1	1077.6	-0.31133443470262	-0.35194525209322	0.395316275148677	0.386809761130001
Leptothorax	05	884.3_3825.1	884.3	3825.1	-0.338455794873056	0.108253060880962	0.39990745506856	0.0846176186923367
Leptothorax	05	2166.8_2889.8	2166.8	2889.8	0.30173686331832	-0.303796148103556	-0.41403320749633	-0.479378478126491
Leptothorax	05	378.1_1194.5	378.1	1194.5	-0.169061035099255	-0.479520175537307	0.292213956571435	0.350815770198094
Leptothorax	05	445.6_3649.7	445.6	3649.7	-0.320655656731405	0.100930791706536	0.176301516006386	0.144413818751393
Leptothorax	05	1086.8_3942	1086.8	3942	-0.140425638605748	0.0438861464216678	0.425794320353441	-0.123633927984275
Leptothorax	05	1188.1_726.9	1188.1	726.9	-0.126104967543581	-0.145125524499741	0.312207014172888	0.0665637013694069
Leptothorax	05	1964.3_1720.7	1964.3	1720.7	0.119322898211363	-0.24592692330168	-0.201315551840965	-0.15703111116408
Leptothorax	05	648.1_960.7	648.1	960.7	-0.24195069623709	-0.283641724277546	0.331830505259625	0.340546708975801
Leptothorax	05	614.3_1019.1	614.3	1019.1	-0.247060341533173	-0.294601819933444	0.376178497949869	0.340699239583513
Leptothorax	05	310.6_1545.3	310.6	1545.3	-0.368493514076319	-0.327552854254564	0.288652489766764	0.422269459749159
Leptothorax	05	276.8_3123.6	276.8	3123.6	-0.230687543077175	-0.313529587467717	0.363718886250119	0.307633195101852
Leptothorax	05	2403.1_1428.3	2403.1	1428.3	0.38333692913459	0.228771045529724	0.0634929127106169	-0.463429604787351
Leptothorax	05	2740.6_2597.5	2740.6	2597.5	0.00836473804493918	-0.010717557963956	-0.073622100300212	-0.109143437951397
Leptothorax	05	2200.6_1194.5	2200.6	1194.5	0.0411434647362453	-0.0654885907369875	0.186958246352923	-0.245835168562379
Leptothorax	05	951.8_551.5	951.8	551.5	0.0710888844808071	-0.0489541145330634	0.136663155196203	-0.0967480734999902
Leptothorax	05	2808.1_2480.6	2808.1	2480.6	-0.0642193252527524	0.0926088245628783	0.0160569330554361	-0.0643887182226273
Leptothorax	05	513.1_3532.8	513.1	3532.8	-0.32023182871769	-0.360285862169994	0.210755736544115	0.336925169630446
Leptothorax	05	2268.1_3182.1	2268.1	3182.1	-0.0373929602181045	0.00442753770557672	0.0842433906983542	-0.0724466513210351
Leptothorax	05	715.6_3883.5	715.6	3883.5	-0.238926104535718	0.00780242742246099	0.241505472647522	0.100036066707009
Leptothorax	05	2301.8_1136.1	2301.8	1136.1	0.0013578831452093	-0.0293081644971805	0.00250607986317551	-0.117000376917945
Leptothorax	05	513.1_3766.6	513.1	3766.6	-0.381752265852685	0.10743119841285	0.100638670614288	0.285179443702188
Leptothorax	05	2673.1_2363.7	2673.1	2363.7	-0.389107706932364	0.197463401956337	0.262215026834523	0.233838500365909
Leptothorax	05	1626.8_902.2	1626.8	902.2	-0.1675240740777	0.150046887807422	0.288620345847631	-0.0725770878963435
Leptothorax	05	2133.1_3883.5	2133.1	3883.5	0.164474614742349	-0.111999857393834	0.105439682569379	-0.07579504252662
Leptothorax	05	2335.6_1311.5	2335.6	1311.5	0.205028762175055	0.0427051213578144	0.224574951218523	-0.311829613648608
Leptothorax	05	2774.3_2539	2774.3	2539	-0.0187103994318814	-0.0237730567016081	-0.0888693987648634	-0.0736284925836919
Leptothorax	05	2234.3_1253	2234.3	1253	0.18747950650317	-0.151265494049995	0.150199322955346	-0.29265114960926
Leptothorax	05	918.1_3883.5	918.1	3883.5	-0.260838708263459	0.0353851724345798	0.457419885232244	-0.00847930480312344
Leptothorax	05	1829.3_1019.1	1829.3	1019.1	0.207232810154829	0.0250405129817002	0.368783197648237	-0.412030040265566
Leptothorax	05	2538.1_3182.1	2538.1	3182.1	0.13778115309345	0.0748567684667421	0.245943483407469	-0.347756491117244
Leptothorax	05	614.3_3825.1	614.3	3825.1	-0.31030454811325	-0.0454011654647082	0.108098439646621	0.260014526721379
Leptothorax	05	2301.8_1253	2301.8	1253	0.0730264663579647	-0.0671532658031528	0.135420229857132	-0.167350555352782
Leptothorax	05	2639.3_2539	2639.3	2539	0.0702089168344521	0.135840843037826	0.164354030487402	-0.292305393857973
Leptothorax	05	1525.6_1662.2	1525.6	1662.2	0.139532664587031	0.000271450095637926	0.0225150221454573	0.0343603756446386
Leptothorax	05	2436.8_3825.1	2436.8	3825.1	0.454315273967212	0.043527017044119	0.100085117523469	-0.49555352512052
Leptothorax	05	1221.8_785.3	1221.8	785.3	-0.140819628118066	-0.0468873255864705	0.446436437818981	-0.0110223270219321
Leptothorax	05	918.1_843.8	918.1	843.8	-0.289229473272293	-0.106328938952419	0.295627655239369	0.254606331179654
Leptothorax	05	1964.3_1837.5	1964.3	1837.5	-0.00736403485575291	-0.0196875375931889	-0.209833520809421	0.040120172989786
Leptothorax	05	2639.3_3357.4	2639.3	3357.4	0.271006646221886	-0.0434802704518229	0.201500990950371	-0.335360310210096
Leptothorax	05	2774.3_2071.4	2774.3	2071.4	-0.103028408772929	0.156369424312892	-0.0843082606553316	0.0520048846163665
Leptothorax	05	2673.1_1896	2673.1	1896	-0.164425502283682	0.0636376876765282	0.0194021207267959	0.111813153175052
Leptothorax	05	1458.1_4000.4	1458.1	4000.4	-0.0728304478755264	-0.181001624385463	0.311055556240728	-0.0745830054348363
Leptothorax	05	580.6_1077.6	580.6	1077.6	-0.295059795604882	-0.249749435623904	0.391449301059147	0.332100623824147
Leptothorax	05	2740.6_2129.8	2740.6	2129.8	-0.168432534262158	0.158479441814588	-0.0790711617642347	0.166945640741436
Leptothorax	05	378.1_3299	378.1	3299	-0.478801539118405	-0.212923339282504	0.18926215447215	0.508628311619529
Leptothorax	05	2673.1_2246.8	2673.1	2246.8	-0.39526320239576	0.102520426545556	0.207657777925266	0.417545713522764
Leptothorax	05	2808.1_2246.8	2808.1	2246.8	-0.230684627124168	-0.0781524167221858	0.0944504650494016	0.158840895160478
Leptothorax	05	1458.1_3182.1	1458.1	3182.1	0.232896317471332	-0.217281654009869	-0.421561551889177	-0.209224836980826
Leptothorax	05	2605.6_3415.9	2605.6	3415.9	0.222685444940214	-0.0576917453340971	0.138651882303798	-0.269561348643279
Leptothorax	05	445.6_3415.9	445.6	3415.9	-0.53216584271734	-0.215326612710358	0.241682373994766	0.502539192656348
Leptothorax	05	2268.1_1311.5	2268.1	1311.5	0.274521230058206	-0.090392676727767	0.200079291149861	-0.336750939078953
Leptothorax	05	2031.8_3942	2031.8	3942	0.0662543514177518	-0.275411035853928	0.26933771418119	-0.124413454826959
Leptothorax	05	1458.1_726.9	1458.1	726.9	-0.0801857668202539	-0.267494878431613	0.299114846132649	0.030029618599017
Leptothorax	05	2673.1_1779.1	2673.1	1779.1	-0.153890318207448	0.131935816177748	0.185148665945719	-0.0739228703371003
Leptothorax	05	681.8_1019.1	681.8	1019.1	-0.271432731470975	-0.22872726139345	0.328598414809303	0.365437615401736
Leptothorax	05	749.3_785.3	749.3	785.3	-0.371618049475857	-0.396914722849243	0.170996666772626	0.341151151910605
Leptothorax	05	2099.3_3942	2099.3	3942	0.182252917519195	-0.194462679489526	0.186368091817934	-0.166526182076057
Leptothorax	05	681.8_3825.1	681.8	3825.1	-0.271134353966084	0.00995107776029224	0.221577468771726	0.118972611417075
Leptothorax	05	1356.8_785.3	1356.8	785.3	-0.135605257852599	-0.149440578099105	0.444114163641677	-0.0521109358638677
Leptothorax	05	1795.6_960.7	1795.6	960.7	0.187313556864995	0.0969625903460723	0.353156413968338	-0.411059648164517
Leptothorax	05	411.8_1253	411.8	1253	-0.272493715934446	-0.534834069247019	0.291204334274733	0.418427836840345
Leptothorax	05	546.8_1019.1	546.8	1019.1	-0.28931393671884	-0.314512989009604	0.339302211998303	0.345172538079443
Leptothorax	05	2470.6_3766.6	2470.6	3766.6	0.365913361565267	0.154795425319849	0.0495134361886565	-0.46490254598136
Leptothorax	05	1761.8_1019.1	1761.8	1019.1	0.122032935493083	0.125920811132685	0.313926465237421	-0.38923224153799
Leptothorax	05	2470.6_3883.5	2470.6	3883.5	0.481273430893573	-0.0684775523985921	0.153427697222523	-0.416602724038961
Leptothorax	05	2571.8_3006.7	2571.8	3006.7	0.175725370248444	0.0152395334680564	0.192975260403365	-0.308990924070972
Leptothorax	05	1525.6_843.8	1525.6	843.8	-0.0947432306070814	0.0510088088654961	0.301647160586179	-0.0924020810744983
Leptothorax	05	2200.6_3415.9	2200.6	3415.9	0.0522152996517589	0.239493990251334	-0.239477459523349	-0.485751428875265
Leptothorax	05	2605.6_2831.3	2605.6	2831.3	0.0661369083231848	-0.134583346907204	-0.0202027838239895	0.00296821533326101
Leptothorax	05	1761.8_3942	1761.8	3942	-0.0369007924426089	-0.103529513684462	0.312967656641405	-0.170654635120391
Leptothorax	05	445.6_3299	445.6	3299	-0.533735930622054	-0.0665505834580316	0.236274532146842	0.499075911043586
Leptothorax	05	1491.8_3123.6	1491.8	3123.6	0.249336345433746	-0.291574617697574	-0.584938585668483	-0.0266069106554424
Leptothorax	05	1829.3_3942	1829.3	3942	0.00110563197278972	-0.161972663217534	0.333918481683879	-0.164409747768596
Leptothorax	05	1930.6_1779.1	1930.6	1779.1	0.069679175519999	-0.0831878416666165	-0.196435762763784	-0.159481670305583
Leptothorax	05	2099.3_1136.1	2099.3	1136.1	0.148658605013228	-0.0927554367066884	0.36666177093179	-0.324508838873523
Leptothorax	05	1086.8_785.3	1086.8	785.3	-0.119362031936601	0.0514371203820549	0.270064734752694	0.00633841657068424
Leptothorax	05	344.3_3123.6	344.3	3123.6	-0.360692239273538	-0.343899878302524	0.393432371873406	0.398504931816954
Leptothorax	05	951.8_3942	951.8	3942	-0.27403439220804	0.0878484244812613	0.47958426218652	-0.101477503215852
Leptothorax	05	783.1_843.8	783.1	843.8	-0.38815283689059	-0.229228185988721	0.247978641486758	0.362242134261226
Leptothorax	05	783.1_3883.5	783.1	3883.5	-0.222261216055982	0.0524227316066223	0.294957538250146	0.0377103247558971
Leptothorax	05	2605.6_2480.6	2605.6	2480.6	0.00831297239712612	0.205368449370666	0.250764218373677	-0.201389339892066
Leptothorax	05	1019.3_551.5	1019.3	551.5	0.147272031777923	-0.148704574993301	0.0169370167700365	-0.0459354946211185
Leptothorax	05	2200.6_2714.4	2200.6	2714.4	0.212689836633968	-0.370097287719964	-0.267385419009493	-0.222146299200833
Leptothorax	05	715.6_960.7	715.6	960.7	-0.311070480409995	-0.197983624369404	0.291991696424677	0.379782938433249
Leptothorax	05	2268.1_3065.2	2268.1	3065.2	-0.0432758618980803	0.154624741309079	-0.129078068100273	0.0504320871660673
Leptothorax	05	1255.6_726.9	1255.6	726.9	-0.125305770905389	-0.187240386592163	0.403141197407709	0.015908526230634
Leptothorax	05	2369.3_1369.9	2369.3	1369.9	0.278070615914588	0.138388417485663	0.108195399513449	-0.371054584885771
Leptothorax	05	1626.8_1954.5	1626.8	1954.5	0.234384198234958	-0.439982827384169	0.07921906299534	-0.207110680472269
Leptothorax	05	2031.8_1720.7	2031.8	1720.7	0.0524498313787758	-0.272250907020624	-0.230341364398339	0.120802071799126
Leptothorax	05	985.6_960.7	985.6	960.7	-0.343094406322138	0.0906256276719589	0.293304589094963	0.248497924536352
Leptothorax	05	1593.1_960.7	1593.1	960.7	-0.155234600041185	0.128312201531543	0.222120478652886	-0.0252937164856075
Leptothorax	05	1694.3_902.2	1694.3	902.2	-0.075945617236398	0.142159636571086	0.308591253258043	-0.183630094065731
Leptothorax	05	850.6_3766.6	850.6	3766.6	-0.382647830026546	0.162611841350829	0.382057224115232	0.125239624150942
Leptothorax	05	1896.8_1837.5	1896.8	1837.5	0.0509551456895886	0.0254522526523054	-0.206522918445247	-0.170122900190303
Leptothorax	05	310.6_3182.1	310.6	3182.1	-0.326891095046267	-0.265813652410128	0.321490024779168	0.402692475110071
Leptothorax	05	1154.3_785.3	1154.3	785.3	-0.114495512380015	0.0740461877144311	0.367492777069407	-0.0446285200546536
Leptothorax	05	141.8_1837.5	141.8	1837.5	-0.265482488461066	-0.223196202775092	0.0874795888694393	0.384723463814131
Leptothorax	05	2740.6_2480.6	2740.6	2480.6	-0.0618950279772136	0.0647694562656525	0.123262919734611	-0.115521688116392
Leptothorax	05	2639.3_2188.3	2639.3	2188.3	-0.265411103128499	0.15643370167718	0.0335134250958521	0.320819846329793
Leptothorax	05	1660.6_2597.5	1660.6	2597.5	0.253190005604347	0.0290595287728641	-0.0678465548308352	-0.260772161553462
Leptothorax	05	2268.1_3883.5	2268.1	3883.5	0.299319452284806	0.0496114267694605	0.202851602261826	-0.263404846704829
Leptothorax	05	1795.6_1077.6	1795.6	1077.6	0.32686176905244	0.0192219240738778	0.113447077400006	-0.419223865126782
Leptothorax	05	2065.6_1779.1	2065.6	1779.1	-0.0952506219412947	-0.103186363274895	-0.183264277538128	0.21685990091056
Leptothorax	05	310.6_3065.2	310.6	3065.2	-0.313596061988611	-0.313976101386832	0.38943666798919	0.326291772034456
Leptothorax	05	648.1_3766.6	648.1	3766.6	-0.310821148495494	0.0660127774896527	0.178783626380674	0.176250054348913
Leptothorax	05	2065.6_3299	2065.6	3299	0.157516004800029	-0.0996046144866107	-0.147745425412928	-0.250015746134087
Leptothorax	05	1559.3_3123.6	1559.3	3123.6	0.185143433895656	-0.292830700224871	-0.423461217884482	0.0990803750240873
Leptothorax	05	614.3_3708.2	614.3	3708.2	-0.264296722638786	-0.0431278123531867	0.148499721649768	0.219692222994958
Leptothorax	05	1863.1_960.7	1863.1	960.7	0.25142217021475	0.0447601943941998	0.271254249457833	-0.368561587921481
Leptothorax	05	1525.6_2948.2	1525.6	2948.2	0.120756399220833	-0.284866321422663	-0.399179648496755	-0.0230834073601627
Leptothorax	05	1458.1_3065.2	1458.1	3065.2	0.252490790894135	-0.194462834035186	-0.756745129871275	-0.0953552416317231
Leptothorax	05	783.1_3766.6	783.1	3766.6	-0.406380029564159	0.214374960644825	0.356659276288843	0.152649069916986
Leptothorax	05	2369.3_3591.2	2369.3	3591.2	0.0742159520946407	-0.152190784664687	-0.292109121263583	0.406115041625299
Leptothorax	05	2504.3_2889.8	2504.3	2889.8	0.102531714421565	-0.196943725912895	0.073786642111206	-0.180378934674043
Leptothorax	05	2605.6_1662.2	2605.6	1662.2	0.068764193907109	0.200674920550706	0.0908741637722384	-0.246648728825938
Leptothorax	05	1626.8_3942	1626.8	3942	-0.0837181021621638	-0.171840954553375	0.24035772134114	-0.0971463513097016
Leptothorax	05	2538.1_2831.3	2538.1	2831.3	0.0245574806928183	-0.163388147813156	-0.0639316532382581	-0.0514017859996319
Leptothorax	05	276.8_1603.7	276.8	1603.7	-0.298816091899306	-0.351812908607511	0.338318675692676	0.375382667111805
Leptothorax	05	546.8_3591.2	546.8	3591.2	-0.22653780981532	-0.275172227351246	0.0852620685709413	0.283781755252945
Leptothorax	05	175.6_2831.3	175.6	2831.3	-0.499656447578369	-0.330332146586451	0.14524831265395	0.431194266386265
Leptothorax	05	884.3_785.3	884.3	785.3	-0.309010131696544	-0.239069051885612	0.220572354548204	0.311478018144309
Leptothorax	05	1660.6_4000.4	1660.6	4000.4	-0.0955984893755992	-0.132688810342705	0.294619430689979	-0.11666857137707
Leptothorax	05	1930.6_2831.3	1930.6	2831.3	0.161570022108051	-0.449166324764755	-0.0491908090734474	0.00817607519176056
Leptothorax	05	2774.3_1954.5	2774.3	1954.5	-0.30453637145766	0.189482487980715	0.0782963511897908	0.143745521029862
Leptothorax	05	715.6_3766.6	715.6	3766.6	-0.333822075511711	0.132897907767958	0.316301714982914	0.106277913439563
Leptothorax	05	1896.8_2539	1896.8	2539	0.151687895798035	-0.245385687867912	-0.26101955465283	0.1606390768288
Leptothorax	05	2538.1_3766.6	2538.1	3766.6	0.407317579032758	0.0317336476217816	0.0662545119412141	-0.475926000856719
Leptothorax	05	2639.3_2655.9	2639.3	2655.9	0.0794562871943029	-0.0535598674742459	-0.0150789603010493	-0.0961182881660584
Leptothorax	05	2099.3_1837.5	2099.3	1837.5	-0.111016072764201	-0.0922510024779139	-0.0476321194094569	0.1098773708312
Leptothorax	05	2740.6_2246.8	2740.6	2246.8	-0.325505309018209	0.0502358252508118	0.148174918504248	0.321016463323175
Leptothorax	05	141.8_2655.9	141.8	2655.9	-0.372805452616614	-0.344738893156921	0.065749039822921	0.488674815817484
Leptothorax	05	2808.1_1779.1	2808.1	1779.1	-0.393946966452112	0.175490524249465	0.155984269671108	0.0501933443222957
Leptothorax	05	614.3_3591.2	614.3	3591.2	-0.281317138946042	-0.23029132697701	0.156599370676428	0.326438418081129
Leptothorax	05	1863.1_3883.5	1863.1	3883.5	-0.0376643523971516	-0.116461794420558	0.247659065277875	-0.0758210559754583
Leptothorax	05	2031.8_1253	2031.8	1253	0.287749339507174	-0.243240362092657	0.198942307643099	-0.366275965328159
Leptothorax	05	580.6_3649.7	580.6	3649.7	-0.239682571296209	-0.0899924458982022	0.102368498897087	0.240723190643039
Leptothorax	05	411.8_1369.9	411.8	1369.9	-0.52896475918816	-0.388458685344313	0.344549636793395	0.442283713150126
Leptothorax	05	1964.3_1019.1	1964.3	1019.1	0.279933367933375	-0.172678025507938	0.0778407161639344	-0.192778594435469
Leptothorax	05	2571.8_2305.2	2571.8	2305.2	-0.323905011202122	0.309367008048766	0.25975854155992	0.153903590066274
Leptothorax	05	1086.8_902.2	1086.8	902.2	-0.229954011804861	0.174949145675222	0.319591927817755	0.0300995866753974
Leptothorax	05	2774.3_1837.5	2774.3	1837.5	-0.365315864119606	0.129379692556662	0.109618939831343	0.131096119043079
Leptothorax	05	276.8_3006.7	276.8	3006.7	-0.26494460369142	-0.249630631721545	0.366308001454774	0.306052273462218
Leptothorax	05	580.6_960.7	580.6	960.7	-0.246339757174053	-0.327715489698043	0.398277624536019	0.30301147553737
Leptothorax	05	1053.1_843.8	1053.1	843.8	-0.229603188268402	0.196699175621245	0.322488214090659	0.0610028033654527
Leptothorax	05	1761.8_1837.5	1761.8	1837.5	0.177223019745813	-0.0487124576769082	-0.074440480489971	-0.458396698287876
Leptothorax	05	1289.3_902.2	1289.3	902.2	-0.182396660007937	0.166309826215964	0.513097842748851	-0.0829113231776443
Leptothorax	05	2571.8_2772.8	2571.8	2772.8	0.00321776386866462	-0.109312597535707	-0.116219185485837	0.047479738563015
Leptothorax	05	1964.3_1603.7	1964.3	1603.7	0.337256695869242	-0.425302369854428	-0.41429464915129	-0.348968546808571
Leptothorax	05	1559.3_902.2	1559.3	902.2	-0.164089194605022	0.0841284617176807	0.244099984131304	-0.00833705454483206
Leptothorax	05	1458.1_3883.5	1458.1	3883.5	-0.0934516404807684	-0.195642850342429	0.232840038425468	-0.0134916215179878
Leptothorax	05	479.3_3474.3	479.3	3474.3	-0.440912537941388	-0.316822704441942	0.216591293974411	0.428055940314212
Leptothorax	05	479.3_3591.2	479.3	3591.2	-0.260611692506943	-0.212713604654852	0.269558128754523	0.200842975830091
Leptothorax	05	209.3_2772.8	209.3	2772.8	-0.453850750032282	-0.231399228334037	0.114732800387965	0.525828606127771
Leptothorax	05	1019.3_3942	1019.3	3942	-0.139380502801299	0.098961687137575	0.404832506411936	-0.158925137787696
Leptothorax	05	1593.1_4000.4	1593.1	4000.4	-0.143880619375608	-0.110378919572686	0.293818657341471	-0.125409278266527
Leptothorax	05	2031.8_1837.5	2031.8	1837.5	-0.144894899033365	0.0299650233950046	-0.200907718634677	0.2320906234115
Leptothorax	05	2571.8_2655.9	2571.8	2655.9	0.0607217466382946	0.00576632848618507	-0.0233486844777123	-0.162636478896975
Leptothorax	05	1728.1_2012.9	1728.1	2012.9	0.103877229556427	-0.211649594161541	0.0790864621297332	-0.164119750853354
Leptothorax	05	1998.1_1662.2	1998.1	1662.2	0.219087830174347	-0.396639454076872	-0.340217839835363	-0.124624668335279
Leptothorax	05	681.8_3591.2	681.8	3591.2	-0.422203602558775	-0.10879541054177	0.0963533609901933	0.399969661642453
Leptothorax	05	2605.6_2597.5	2605.6	2597.5	0.100647681356109	0.0833384469521328	0.108940752208389	-0.295611260520729
Leptothorax	05	479.3_1253	479.3	1253	-0.374181503393742	-0.38113337796014	0.32332380310906	0.427884154896102
Leptothorax	05	2268.1_1194.5	2268.1	1194.5	0.0207457124569086	-0.0942971032895832	0.104296310569052	-0.140442263411757
Leptothorax	05	1019.3_785.3	1019.3	785.3	-0.139190117055286	0.0285245801901981	0.212533363414231	0.0759244266563832
Leptothorax	05	1694.3_1954.5	1694.3	1954.5	0.218697694993377	-0.362880744694923	0.110050110080417	-0.23889436238895
Leptothorax	05	1896.8_1019.1	1896.8	1019.1	0.317909063697278	-0.104246051190797	0.11872069921745	-0.313423543446425
Leptothorax	05	1930.6_1662.2	1930.6	1662.2	0.294123065314339	-0.539412814021488	-0.195433274376352	-0.413036312554432
Leptothorax	05	1491.8_3942	1491.8	3942	-0.105706803290402	-0.171318836990742	0.281862822980233	-0.0500812812351721
Leptothorax	05	1390.6_843.8	1390.6	843.8	-0.213867252549494	0.0376230674212884	0.443080502722735	-0.0609520669449043
Leptothorax	05	1188.1_843.8	1188.1	843.8	-0.106875410774167	0.112307223789543	0.396728692071726	-0.06492695692638
Leptothorax	05	1053.1_376.1	1053.1	376.1	-0.122072483901785	0.0606396212205218	0.135712789521954	-0.030167172814658
Leptothorax	05	1188.1_3883.5	1188.1	3883.5	-0.271806954131259	0.0476267816366717	0.445831286739729	-0.0535346871256777
Leptothorax	05	1998.1_3883.5	1998.1	3883.5	0.147552333431984	-0.163036276447527	0.156817782755087	-0.139735878106128
Leptothorax	05	1154.3_668.4	1154.3	668.4	0.0273867164394416	-0.239938488123359	0.17476918386577	0.0370708236060267
Leptothorax	05	2200.6_3065.2	2200.6	3065.2	0.0573961757953189	-0.000534445949335896	-0.254303662960014	0.202883506187883
Leptothorax	05	918.1_960.7	918.1	960.7	-0.295084748666486	-0.0458627889631536	0.310644010515695	0.298281966988767
Leptothorax	05	985.6_3883.5	985.6	3883.5	-0.304389692471122	0.0774202970783473	0.474566059366143	0.00669503567040483
Leptothorax	05	1424.3_3942	1424.3	3942	-0.0790722677531284	-0.209129287236036	0.347472117287473	-0.038597109361818
Leptothorax	05	479.3_3357.4	479.3	3357.4	-0.523245444325591	-0.147238952142437	0.21156808534951	0.509953240053493
Leptothorax	05	918.1_3766.6	918.1	3766.6	-0.363884005121136	0.112904496412167	0.398976265658389	0.1686791151078
Leptothorax	05	1863.1_2363.7	1863.1	2363.7	0.35550765459489	-0.217993150284815	-0.364713059124153	-0.18228057912703
Leptothorax	05	1728.1_2480.6	1728.1	2480.6	0.310941330340681	-0.124310426535354	-0.287040865910126	-0.0778898489295086
Leptothorax	05	2774.3_2772.8	2774.3	2772.8	-0.126268964891134	0.0302500830432486	0.0217130345236035	0.0217980552400917
Leptothorax	05	1559.3_3474.3	1559.3	3474.3	0.232482958809413	-0.180134188232814	-0.196307651109306	-0.0172743549387548
Leptothorax	05	1120.6_843.8	1120.6	843.8	-0.146772218552017	0.184851850411612	0.341546778744969	-0.0787065231525478
Leptothorax	05	2673.1_2714.4	2673.1	2714.4	0.0344926739199179	-0.0347335964154143	-0.118490349624651	0.0524672389163322
Leptothorax	05	2268.1_2948.2	2268.1	2948.2	0.167912595028086	-0.266714173889449	0.0067031162617385	-0.0141323231844527
Leptothorax	05	1863.1_2714.4	1863.1	2714.4	-0.0280013591057615	-0.0771437616895384	-0.155193112760514	0.193786430777869
Leptothorax	05	1863.1_1428.3	1863.1	1428.3	0.312512015410658	-0.446422207475596	-0.276814184948895	0.136216401510607
Leptothorax	05	1795.6_3883.5	1795.6	3883.5	-0.0432685499810538	-0.141441093103973	0.221329057500979	-0.0619828103958876
Leptothorax	05	2538.1_1545.3	2538.1	1545.3	0.295505735358317	0.30039081615479	0.0324906004293078	-0.279734995623338
Leptothorax	05	1255.6_3883.5	1255.6	3883.5	-0.190012140673404	0.00939289067029363	0.40817914444775	-0.130801666705667
Leptothorax	05	1525.6_3883.5	1525.6	3883.5	-0.0366155471417486	-0.227191398666372	0.113848582981561	-0.0454772891294673
Leptothorax	05	2571.8_1954.5	2571.8	1954.5	0.00376828676209542	-0.0877749578662738	-0.170605507034757	0.101674801361231
Leptothorax	05	1896.8_3942	1896.8	3942	0.0280102445122107	-0.201570507278635	0.313575216930373	-0.141206684626596
Leptothorax	05	2065.6_1077.6	2065.6	1077.6	0.133972641505628	-0.0274862744955402	0.241721616557054	-0.175898436974745
Leptothorax	05	2538.1_2012.9	2538.1	2012.9	-0.017107674994643	0.0188414342896174	-0.152133764507219	0.0451046434386435
Leptothorax	05	1053.1_3883.5	1053.1	3883.5	-0.222144264834125	0.0148160990258135	0.431747863154984	-0.00409743103997415
Leptothorax	05	580.6_3532.8	580.6	3532.8	-0.376345328530938	-0.287659613295088	0.217688452458438	0.38734650823523
Leptothorax	05	1728.1_3883.5	1728.1	3883.5	-0.106005067696275	-0.136560727593936	0.188744505631591	-0.0437240459821361
Leptothorax	05	2605.6_2129.8	2605.6	2129.8	-0.192913229219011	0.210044991377143	-0.101472645935058	0.179392096690933
Leptothorax	05	1863.1_2597.5	1863.1	2597.5	0.0822314926834185	-0.121391979098696	-0.251603464683967	0.25227708769852
Leptothorax	05	2639.3_1720.7	2639.3	1720.7	-0.0765666726051539	0.191911112822597	0.115481177226599	-0.140879824024466
Leptothorax	05	1458.1_960.7	1458.1	960.7	-0.248178805606384	0.226969928835119	0.36909319823649	-0.0352987581025733
Leptothorax	05	951.8_3825.1	951.8	3825.1	-0.33386365476869	0.0424269857307039	0.378240925598421	0.157627197662277
Leptothorax	05	2706.8_1720.7	2706.8	1720.7	-0.130804688379721	0.209248152864963	0.125241012468083	-0.118627738627062
Leptothorax	05	1964.3_2772.8	1964.3	2772.8	0.0714428623652631	-0.431728629924936	0.0140019269378665	0.132481213431475
Leptothorax	05	2234.3_2889.8	2234.3	2889.8	0.201962737701191	-0.259635412133517	-0.0456615620641562	-0.255168693567534
Leptothorax	05	2099.3_3240.5	2099.3	3240.5	0.156492266190721	-0.156830699978997	-0.0769384947638763	-0.389460390294992
Leptothorax	05	411.8_3240.5	411.8	3240.5	-0.495048744390831	-0.208106828724736	0.270807757243741	0.50823102472242
Leptothorax	05	1593.1_3883.5	1593.1	3883.5	-0.00444067407229594	-0.295501978214122	0.149341874080414	-0.0757405227706648
Leptothorax	05	1626.8_1720.7	1626.8	1720.7	0.095399630890525	0.107752231500558	0.290672616367916	-0.167051144047275
Leptothorax	05	1525.6_4000.4	1525.6	4000.4	-0.19642013068616	-0.203736389855023	0.3454284481033	-0.0376772494673584
Leptothorax	05	2335.6_1428.3	2335.6	1428.3	0.404592337171599	0.170865892729186	0.0629752828790085	-0.477071128270676
Leptothorax	05	1896.8_1720.7	1896.8	1720.7	0.228798331767728	-0.282968072157971	-0.210312681436602	-0.379860046162925
Leptothorax	05	2470.6_1428.3	2470.6	1428.3	0.354367641158976	0.305656506602415	-0.0835042768855507	-0.387552932227267
Leptothorax	05	1998.1_3182.1	1998.1	3182.1	0.158343889665264	-0.17695201725694	-0.322860432178385	-0.174778548456408
Leptothorax	05	1998.1_2480.6	1998.1	2480.6	0.373804353891127	-0.23132275410996	-0.0707311387608144	-0.296958087824892
Leptothorax	05	1694.3_3942	1694.3	3942	-0.0526773707542607	-0.146598502448034	0.26855495741983	-0.138880887492648
Leptothorax	05	2200.6_2831.3	2200.6	2831.3	0.281825648827179	-0.437424562264209	-0.124356449365736	-0.506597465577505
Leptothorax	05	1728.1_960.7	1728.1	960.7	0.0433795177906449	0.165453479976801	0.348178719964006	-0.302826520751681
Leptothorax	05	2538.1_2948.2	2538.1	2948.2	0.161529535502362	-0.157126491252241	0.160403359234049	-0.222180033863085
Leptothorax	05	175.6_1779.1	175.6	1779.1	-0.328048906239236	-0.0771560550435368	0.094085060858162	0.394174922817097
Leptothorax	05	648.1_3649.7	648.1	3649.7	-0.326034801298159	-0.052788730021948	0.147473621174822	0.264921468888817
Leptothorax	05	2639.3_2305.2	2639.3	2305.2	-0.405277587697878	0.178918754267926	0.234608421347354	0.329961081828433
Leptothorax	05	310.6_3649.7	310.6	3649.7	-0.446454213560896	-0.0514297770098092	0.259023322764952	0.0311258374547669
Leptothorax	05	513.1_1194.5	513.1	1194.5	-0.338364461390897	-0.350852594940259	0.370364011153535	0.391043250672065
Leptothorax	05	1795.6_2948.2	1795.6	2948.2	0.0933648095865334	0.0533616129757237	-0.234585324198384	-0.17694482432428
Leptothorax	05	344.3_1486.8	344.3	1486.8	-0.421472685956518	-0.339476673424511	0.360532214953382	0.390676187303636
Leptothorax	05	2706.8_2188.3	2706.8	2188.3	-0.185429804686526	0.0477010807777475	0.00304614592600665	0.292022453805458
Leptothorax	05	1086.8_3825.1	1086.8	3825.1	-0.354712274420568	0.0532947638235375	0.402651268961513	0.176641670770425
Leptothorax	05	850.6_843.8	850.6	843.8	-0.304443736714756	-0.293696245311328	0.217820732273254	0.36674807702272
Leptothorax	05	2571.8_3591.2	2571.8	3591.2	0.288821276707407	-0.0719364268235257	-0.00361578691617417	-0.283182912238181
Leptothorax	05	2301.8_3123.6	2301.8	3123.6	-0.0129725823478428	-0.00560416309708178	0.0401838719491992	-0.0319536689267099
Leptothorax	05	2504.3_2655.9	2504.3	2655.9	-0.0308985034587378	-0.0207557772455519	0.0518927699386779	-0.0646149275759509
Leptothorax	05	816.8_3708.2	816.8	3708.2	-0.449575820630068	0.205322512674781	0.346119952456487	0.220255492911616
Leptothorax	05	2605.6_2363.7	2605.6	2363.7	-0.324868533185455	0.311269647444749	0.287896388192519	0.113159912176526
Leptothorax	05	2605.6_2714.4	2605.6	2714.4	0.0170885763460037	-0.0192777879296105	-0.100573920465753	0.013594635968731
Leptothorax	05	2706.8_2305.2	2706.8	2305.2	-0.426008609480009	0.0948025541611656	0.221655099930774	0.361910844760359
Leptothorax	05	2571.8_1837.5	2571.8	1837.5	-0.101151991154939	0.125349256822064	0.159343175773535	-0.0830316880811453
Leptothorax	05	445.6_1311.5	445.6	1311.5	-0.467717593587697	-0.423042504317326	0.320506716109533	0.473400882873594
Leptothorax	05	2470.6_2714.4	2470.6	2714.4	0.0388216462453563	-0.158514830969988	-0.148251208753453	0.000798678851313672
Leptothorax	05	1863.1_3299	1863.1	3299	0.115385075013175	-0.0821592540026786	-0.223133015098362	-0.160720602280444
Leptothorax	05	614.3_1136.1	614.3	1136.1	-0.414436313451519	-0.174157443153287	0.432762922541812	0.372929688741543
Leptothorax	05	1896.8_1603.7	1896.8	1603.7	0.355850405761512	-0.512781727832874	-0.311632600262304	-0.275316720063726
Leptothorax	05	1356.8_902.2	1356.8	902.2	-0.217804951439135	0.19398645807259	0.50934118462236	-0.171760140149392
Leptothorax	05	2740.6_2012.9	2740.6	2012.9	-0.227504565901276	0.176011075131251	0.0486046249839671	0.110874890012979
Leptothorax	05	2571.8_2188.3	2571.8	2188.3	-0.307101906530977	0.264688277709361	0.0604624062590281	0.216098671721106
Leptothorax	05	141.8_2889.8	141.8	2889.8	-0.384195338895214	-0.237545240042808	0.188461432246058	0.29694285750284
Leptothorax	05	108.1_2246.8	108.1	2246.8	-0.307365643309677	-0.0684360941047686	0.0432375256759486	0.217442933817585
Leptothorax	05	175.6_2714.4	175.6	2714.4	-0.414271914552603	-0.411813538365133	0.0314875031927744	0.516490707749899
Leptothorax	05	2065.6_1194.5	2065.6	1194.5	0.219411795328081	-0.198871983291927	0.28785408555262	-0.255927038599411
Leptothorax	05	141.8_1954.5	141.8	1954.5	-0.160391860558955	-0.431679289369693	0.0990193537364591	0.39542699375468
Leptothorax	05	1458.1_843.8	1458.1	843.8	-0.135137775759013	0.0241758382788026	0.348906649565807	-0.104212111471371
Leptothorax	05	2335.6_2129.8	2335.6	2129.8	-0.0207525626908031	0.298259269679239	0.135147127268476	-0.130888047460735
Leptothorax	05	1998.1_1779.1	1998.1	1779.1	-0.0485156928458919	-0.116043893739687	-0.167748683847674	0.195497449985185
Leptothorax	05	985.6_3766.6	985.6	3766.6	-0.407200053061908	0.124260152713272	0.436654714378162	0.186981879520304
Leptothorax	05	2369.3_3357.4	2369.3	3357.4	0.0725312554378133	-0.0575913925226398	-0.3469321692334	-0.0233311196640395
Leptothorax	05	1356.8_3825.1	1356.8	3825.1	-0.0915798204056455	-0.17195375331405	0.218687037114803	0.00156028363251504
Leptothorax	05	2504.3_2772.8	2504.3	2772.8	0.0410848647117683	-0.0857467732756851	-0.28468044141788	0.0194783931819325
Leptothorax	05	1559.3_1019.1	1559.3	1019.1	-0.179207461852981	0.1241124454976	0.128844794921438	0.0768411859778673
Leptothorax	05	243.1_2948.2	243.1	2948.2	-0.434081951081898	-0.163487489981275	0.406665676018054	0.304667511660375
Leptothorax	05	2639.3_2422.1	2639.3	2422.1	-0.18848733239912	0.215360613087313	0.241812021395727	0.00412579082704163
Leptothorax	05	1694.3_2071.4	1694.3	2071.4	0.0920304036388139	-0.173360718081734	-0.0116265684761969	-0.106298217470083
Leptothorax	05	850.6_3883.5	850.6	3883.5	-0.268458700987552	0.0663289279361513	0.398597194312658	0.0207945947636017
Leptothorax	05	2538.1_3065.2	2538.1	3065.2	0.131649886809976	0.0987842188792492	0.0948494387885626	-0.28089838794494
Leptothorax	05	749.3_3708.2	749.3	3708.2	-0.409687734457652	0.157165484291083	0.336290397394017	0.201264866745375
Leptothorax	05	2673.1_2129.8	2673.1	2129.8	-0.173314847693576	0.157144283391298	-0.116259323510329	0.236038267159959
Leptothorax	05	2538.1_2714.4	2538.1	2714.4	0.00508706884143097	-0.0466432111173778	-0.129182162438859	-0.0125046178623922
Leptothorax	05	1053.1_960.7	1053.1	960.7	-0.274039378009822	0.0548290727748815	0.241282759197592	0.144012030157787
Leptothorax	05	1795.6_2831.3	1795.6	2831.3	0.0652044804594647	-0.0655048284290627	-0.0226807289037972	-0.0193185226343427
Leptothorax	05	1559.3_3942	1559.3	3942	-0.0829376837642986	-0.241321794434362	0.250839335598464	-0.0604602230477436
Leptothorax	05	2538.1_2363.7	2538.1	2363.7	-0.194007952031262	0.307001604878252	0.226714793296673	0.00672541083968548
Leptothorax	05	1559.3_2889.8	1559.3	2889.8	0.203927312502206	-0.256487258391301	-0.347596267529905	-0.146933580905034
Leptothorax	05	2673.1_2597.5	2673.1	2597.5	0.132737822134834	-0.00109706345949107	0.00491091313499446	-0.196618120031858
Leptothorax	05	783.1_960.7	783.1	960.7	-0.29514230210551	-0.228598127737551	0.25761895783537	0.393594823529447
Leptothorax	05	1019.3_902.2	1019.3	902.2	-0.27902142529094	0.152481885808369	0.328191821807478	0.158186323453808
Leptothorax	05	1154.3_902.2	1154.3	902.2	-0.198669954055707	0.212881421703326	0.370860725975624	-0.0240362128399444
Leptothorax	05	1221.8_3942	1221.8	3942	-0.141623691905785	-0.0415359901623535	0.434181249480904	-0.145717403721421
Leptothorax	05	1964.3_2539	1964.3	2539	0.242786462876053	-0.351243874862142	-0.0377255373399829	-0.117608685260624
Leptothorax	05	1120.6_3883.5	1120.6	3883.5	-0.267982758050181	0.0452193634153441	0.418509536701481	-0.0078618807428314
Leptothorax	05	1964.3_2305.2	1964.3	2305.2	0.22039402168818	-0.198457796569542	-0.235036024808781	-0.109637648806185
Leptothorax	05	546.8_1136.1	546.8	1136.1	-0.448219406308466	-0.247255625625749	0.377115676640776	0.445273907681701
Leptothorax	05	951.8_902.2	951.8	902.2	-0.307560656396816	0.0108703958972874	0.36967555592034	0.289628490316274
Leptothorax	05	1019.3_3825.1	1019.3	3825.1	-0.350445928215496	0.0389737823707636	0.458060389491903	0.137230978511256
Leptothorax	05	2301.8_3357.4	2301.8	3357.4	0.0189418678950048	0.062597720034715	-0.110633364113319	-0.354533903173017
Leptothorax	05	1390.6_3883.5	1390.6	3883.5	-0.111107119702352	-0.113777499037088	0.272670142911513	-0.0767415237143124
Leptothorax	05	2605.6_2012.9	2605.6	2012.9	-0.0387228671242301	-0.0563171563167399	-0.175414699662409	0.102916527246387
Leptothorax	05	2538.1_2246.8	2538.1	2246.8	-0.327819578023683	0.283460282297052	0.29174727626569	0.106261445981717
Leptothorax	05	1289.3_3825.1	1289.3	3825.1	-0.265612413582656	-0.0516668750067484	0.393765665355491	-0.0132304576171827
Leptothorax	05	2403.1_3415.9	2403.1	3415.9	0.151895375383764	-0.201428194791425	-0.430302527839576	0.0329036194681113
Leptothorax	05	816.8_902.2	816.8	902.2	-0.324667920452238	-0.237189147132486	0.29267712040501	0.400449971584081
Leptothorax	05	1930.6_2597.5	1930.6	2597.5	0.120989100280082	-0.314953497980482	-0.090147234735522	0.075043638151564
Leptothorax	05	2031.8_3006.7	2031.8	3006.7	0.140216844587063	-0.292651040802076	-0.473794232627202	-0.0472635081915725
Leptothorax	05	2639.3_1954.5	2639.3	1954.5	0.0276183428200381	-0.0979147266783957	-0.0292173149876272	0.0384300431230139
Leptothorax	05	2133.1_1077.6	2133.1	1077.6	0.0485834170895417	0.0824524491110584	0.322771455695833	-0.290061977449247
Leptothorax	05	2571.8_1720.7	2571.8	1720.7	0.0508642108445383	0.109963304794366	0.169174392192068	-0.226845108576299
Leptothorax	05	1930.6_2948.2	1930.6	2948.2	0.240457229040468	-0.363550790730168	-0.136179076305354	-0.151396295893474
Leptothorax	05	2504.3_1837.5	2504.3	1837.5	-0.00831449004069562	0.195509189057318	0.0804898484728407	-0.126449545396329
Leptothorax	05	310.6_1662.2	310.6	1662.2	-0.393705370489192	-0.25758662895082	0.174059171983428	0.441460486974616
Leptothorax	05	2436.8_1486.8	2436.8	1486.8	0.419722625884189	0.33434711345641	0.108375509710131	-0.486538997274597
Leptothorax	05	1863.1_3766.6	1863.1	3766.6	-0.00374132161695983	-0.0738097190620912	0.161500890802958	-0.0181058330357257
Leptothorax	05	2538.1_3299	2538.1	3299	0.209822232211604	-0.0437350223601413	-0.0528075076987284	-0.245889134971983
Leptothorax	05	1593.1_2597.5	1593.1	2597.5	0.320284261875944	-0.0744155314186628	-0.155298074969416	-0.298920655523748
Leptothorax	05	243.1_2831.3	243.1	2831.3	-0.534269822090846	-0.248227283567783	0.294009430122128	0.481257090342262
Leptothorax	05	1626.8_2655.9	1626.8	2655.9	0.283338144313682	-0.0979877339159549	-0.0965162497058605	-0.27851594478214
Leptothorax	05	2268.1_1545.3	2268.1	1545.3	0.355002258932751	0.102609226082139	-0.106758567205269	-0.466969868672145
Leptothorax	05	1660.6_3883.5	1660.6	3883.5	0.00381706724109931	-0.214411284957348	0.116367681444775	-0.0722491411677664
Leptothorax	05	681.8_3474.3	681.8	3474.3	-0.535272599010003	-0.141258667423705	0.191466359355087	0.48960189606466
Leptothorax	05	1829.3_2539	1829.3	2539	0.170827626217212	-0.149356553906763	-0.303156471658689	0.130376330462288
Leptothorax	05	2538.1_1896	2538.1	1896	0.0430095992424469	0.0673095493928206	0.0361988046913237	-0.100549585092511
Leptothorax	05	2403.1_2597.5	2403.1	2597.5	-0.0956520581545533	-0.0580308104746578	0.149605533432408	0.0235152920319711
Leptothorax	05	1896.8_2889.8	1896.8	2889.8	0.184657108373137	-0.292094961119749	0.0510261650435827	-0.173219359910653
Leptothorax	05	1424.3_785.3	1424.3	785.3	-0.121016110757959	-0.129105254907004	0.381397565425939	-0.0613648606054314
Leptothorax	05	40.6_2363.7	40.6	2363.7	-0.484286819059737	0.0375563894761869	-0.0618864732642129	0.239371030948793
Leptothorax	05	2571.8_2071.4	2571.8	2071.4	-0.106564516195781	0.0864106713410709	-0.18114527875744	0.0881285187667117
Leptothorax	05	2133.1_1194.5	2133.1	1194.5	0.203814187882377	-0.197314732166544	0.27129903681663	-0.316732535089807
Leptothorax	05	411.8_1486.8	411.8	1486.8	-0.501068463345545	-0.229225776328532	0.249635503456567	0.405575428892349
Leptothorax	05	2403.1_2246.8	2403.1	2246.8	-0.00425635364605856	0.273522980743298	0.0556316961583656	-0.217318075863444
Leptothorax	05	445.6_1194.5	445.6	1194.5	-0.265938925572202	-0.431898894425173	0.264271637698143	0.430087060662068
Leptothorax	05	1964.3_3825.1	1964.3	3825.1	0.116674303466551	-0.159236598053514	0.12061020651256	-0.0759517696340349
Leptothorax	05	310.6_2948.2	310.6	2948.2	-0.500194951675039	-0.294780882718413	0.511553987224518	0.427425936323212
Leptothorax	05	2504.3_2188.3	2504.3	2188.3	-0.257251872128052	0.273446288877375	0.183865526065219	0.0367949290612171
Leptothorax	05	2706.8_1954.5	2706.8	1954.5	-0.163313520663464	0.0215788210365376	0.0967686684859084	0.115320745934905
Leptothorax	05	546.8_3474.3	546.8	3474.3	-0.480746737873526	-0.363429269556413	0.256367695122796	0.480601374232824
Leptothorax	05	2538.1_2597.5	2538.1	2597.5	0.0458020283696933	0.0504426487300308	0.187481569707682	-0.263234234549759
Leptothorax	05	1829.3_2889.8	1829.3	2889.8	0.141326154307295	-0.111867296616253	-0.0500662637360501	-0.0985452860834439
Leptothorax	05	2740.6_1779.1	2740.6	1779.1	-0.279433261077539	0.219113118521546	0.176915656887926	0.00780336110912683
Leptothorax	05	749.3_902.2	749.3	902.2	-0.327650851423273	-0.252755196818232	0.303377904465693	0.383997011269409
Leptothorax	05	1458.1_2948.2	1458.1	2948.2	0.265258687617083	-0.385288732272077	-0.432921034863928	-0.129017882209421
Leptothorax	05	1424.3_3123.6	1424.3	3123.6	0.231094912681288	-0.185311120264701	-0.640802914009184	-0.162453506876155
Leptothorax	05	2538.1_1779.1	2538.1	1779.1	0.0159664958509247	0.117771471922351	0.156793438419509	-0.199301904772725
Leptothorax	05	378.1_3065.2	378.1	3065.2	-0.388740015497112	-0.364284654770411	0.411334910830726	0.426883889236954
Leptothorax	05	1424.3_902.2	1424.3	902.2	-0.241630316537868	0.173278163255649	0.413600223919232	-0.0771076886603715
Leptothorax	05	2031.8_3123.6	2031.8	3123.6	0.156559541341768	-0.173740526156498	-0.803450864050544	-0.122315777916403
Leptothorax	05	1660.6_1662.2	1660.6	1662.2	0.0218044716755881	0.236352630629045	0.152425546504738	-0.187688381854879
Leptothorax	05	1896.8_2422.1	1896.8	2422.1	0.294276933450156	-0.252176023549203	-0.327769291338902	-0.108896757544722
Leptothorax	05	1896.8_1486.8	1896.8	1486.8	0.35070931236941	-0.406822622614477	-0.367477347147089	0.0239696495636431
Leptothorax	05	1761.8_1603.7	1761.8	1603.7	0.098852916671078	0.015971340017897	-0.0212676850115122	-0.267890358571768
Leptothorax	05	2605.6_2246.8	2605.6	2246.8	-0.331099137792414	0.212551568879619	0.24397463386576	0.307232156246962
Leptothorax	05	2268.1_2363.7	2268.1	2363.7	0.114644675992296	0.115194726069255	-0.0726206981778502	-0.147076267379141
Leptothorax	05	2403.1_1662.2	2403.1	1662.2	0.366639744049477	0.000711476604408565	-0.054066755675107	-0.253573343424174
Leptothorax	05	715.6_3649.7	715.6	3649.7	-0.426831346879881	0.0809745658658035	0.201275339342194	0.263388857819003
Leptothorax	05	513.1_3299	513.1	3299	-0.553271364328201	-0.0332714893689671	0.293631226781661	0.484515971070489
Leptothorax	05	2740.6_1896	2740.6	1896	-0.315201691401367	0.126698030491673	0.175579821889344	0.16211560951865
Leptothorax	05	1188.1_3766.6	1188.1	3766.6	-0.333316905746618	0.107829214753218	0.445834645593158	0.00955473001074441
Leptothorax	05	2301.8_2188.3	2301.8	2188.3	0.0426569523585453	0.210738033038539	-0.0486678363997729	-0.0517701773004559
Leptothorax	05	74.3_2305.2	74.3	2305.2	-0.296227977565079	-0.048801519162771	-0.0916897834263245	0.226066151690152
Leptothorax	05	2133.1_3649.7	2133.1	3649.7	0.0432881417467324	0.149197765960272	-0.309110741969225	-0.130261920140011
Leptothorax	05	1221.8_3825.1	1221.8	3825.1	-0.265318585643438	-0.0166923258547292	0.407174948252031	0.0121886886817435
Leptothorax	05	2470.6_2597.5	2470.6	2597.5	-0.0434168240534916	0.0385683658720384	0.246329815571293	-0.199774243578932
Leptothorax	05	1728.1_2246.8	1728.1	2246.8	0.167429306032609	0.0876064053287569	-0.218098454127128	-0.27094469090396
Leptothorax	05	1728.1_3766.6	1728.1	3766.6	0.0383262179745066	-0.221524397446716	0.0153315819001333	0.0431304567970473
Leptothorax	05	2504.3_2305.2	2504.3	2305.2	-0.194474140714555	0.310005802416163	0.225668036398301	-0.0748874515377409
Leptothorax	05	850.6_960.7	850.6	960.7	-0.358017030936654	-0.0824057950805904	0.316651868616427	0.395964653725411
Leptothorax	05	1660.6_960.7	1660.6	960.7	-0.0910611304372423	0.120829192217341	0.226552118832683	-0.103300288460223
Leptothorax	05	2538.1_1662.2	2538.1	1662.2	0.195931922101713	0.172377715898815	0.0358799282749311	-0.226229397825228
Leptothorax	05	2504.3_3708.2	2504.3	3708.2	0.351834995741614	0.10311099965424	-0.053543588159278	-0.413888072628544
Leptothorax	05	1458.1_2246.8	1458.1	2246.8	0.434918180410376	-0.222841746114328	-0.285599563379562	-0.134722839356131
Leptothorax	05	2166.8_1136.1	2166.8	1136.1	0.0494390678262589	-0.0135879964475876	0.239111989031731	-0.244539990308464
Leptothorax	05	1188.1_960.7	1188.1	960.7	-0.176381481827183	0.123537428872161	0.344530142171397	-0.0193112646888718
Leptothorax	05	1660.6_3649.7	1660.6	3649.7	0.329498047889863	-0.333306752718787	-0.259721450531501	0.0946983844241198
Leptothorax	05	2133.1_1779.1	2133.1	1779.1	-0.0501771520052837	-0.113215419255162	-0.250823715658431	0.150529567181455
Leptothorax	05	2538.1_2480.6	2538.1	2480.6	-0.0771240280745668	0.260947727812252	0.228462469817522	-0.196296885082592
Leptothorax	05	2571.8_3357.4	2571.8	3357.4	0.23148152965115	-0.00803923842226498	0.0171550523843982	-0.227265791579206
Leptothorax	05	1390.6_2948.2	1390.6	2948.2	0.226638190799209	-0.344016582314501	-0.363336444247977	-0.0538589811923259
Leptothorax	05	1964.3_1253	1964.3	1253	0.328762790728239	-0.139227367579731	0.00445937375723497	-0.381329252695141
Leptothorax	05	1694.3_2188.3	1694.3	2188.3	0.0553971221369213	0.0652536230735811	-0.0910389410597305	-0.199352062507492
Leptothorax	05	2470.6_3649.7	2470.6	3649.7	0.300657667238175	-0.0763354796054737	-0.100763322331416	-0.252450646689205
Leptothorax	05	951.8_3708.2	951.8	3708.2	-0.455310778403377	0.201647201535879	0.370076583046165	0.220394392139819
Leptothorax	05	1728.1_2714.4	1728.1	2714.4	0.0446143365154283	0.0115188394410705	-0.0889042400359498	0.0126442371411386
Leptothorax	05	1390.6_960.7	1390.6	960.7	-0.267663907905614	0.199913094114631	0.485992390711692	-0.09048744802843
Leptothorax	05	2571.8_2422.1	2571.8	2422.1	-0.162786458853054	0.250116749407177	0.269832468622415	-0.0528297568647743
Leptothorax	05	2571.8_2889.8	2571.8	2889.8	0.0995001634110471	-0.177616205518772	0.153749670821615	-0.173004440260167
Leptothorax	05	2301.8_3006.7	2301.8	3006.7	0.0578633197469435	-0.0401878994684768	0.0240314033004895	0.00401812983422739
Leptothorax	05	1458.1_2597.5	1458.1	2597.5	0.330664259586782	-0.2000903622269	-0.364396059774028	-0.171070819416012
Leptothorax	05	344.3_3006.7	344.3	3006.7	-0.436136767214906	-0.384490584081565	0.445985203727134	0.395229583298814
Leptothorax	05	1829.3_2655.9	1829.3	2655.9	-0.0180497603482494	0.000515969039734444	-0.191735324394409	0.223946150183601
Leptothorax	05	1120.6_960.7	1120.6	960.7	-0.256882880455015	0.137554251479207	0.239113111597524	0.0965178622276529
Leptothorax	05	648.1_3532.8	648.1	3532.8	-0.444542241804599	-0.177598939344401	0.107656148710468	0.436960762945666
Leptothorax	05	2200.6_1311.5	2200.6	1311.5	0.260540925017435	-0.143285921919435	0.214361685775753	-0.424339639183213
Leptothorax	05	1930.6_2363.7	1930.6	2363.7	0.339572451962985	-0.225153077352809	-0.287693479753654	-0.144478714385572
Leptothorax	05	2099.3_2889.8	2099.3	2889.8	0.313846825404436	-0.327492782501099	-0.635127729373274	-0.538274768344999
Leptothorax	05	783.1_3649.7	783.1	3649.7	-0.498094940191238	0.188803095056999	0.237894329828853	0.29120817169747
Leptothorax	05	985.6_843.8	985.6	843.8	-0.233306411190121	0.0454376410656654	0.264032872831725	0.164722431036778
Leptothorax	05	513.1_1311.5	513.1	1311.5	-0.478490151404179	-0.241545659803098	0.2461016034679	0.461814526231308
Leptothorax	05	2605.6_1779.1	2605.6	1779.1	-0.0287622622943103	0.140099948818155	0.200411494291991	-0.165797071546273
Leptothorax	05	209.3_1720.7	209.3	1720.7	-0.387326402307553	-0.0180069489521682	0.0927765818408996	0.418396951473092
Leptothorax	05	1323.1_3883.5	1323.1	3883.5	-0.186488151223976	-0.0560318313924441	0.375685388644705	-0.0760102187220393
Leptothorax	05	1728.1_1662.2	1728.1	1662.2	0.0877223329492225	0.110685566254755	0.18739539212119	-0.384420111306077
Leptothorax	05	816.8_3591.2	816.8	3591.2	-0.454448537484744	0.0701852664456398	0.141545161199263	0.347227856633713
Leptothorax	05	1255.6_843.8	1255.6	843.8	-0.148804070331954	0.0180804463738462	0.511956380710462	-0.0939100946642069
Leptothorax	05	2706.8_2071.4	2706.8	2071.4	-0.104750615377906	0.0940586866619558	-0.0966144667872655	0.133891690924033
Leptothorax	05	1964.3_2422.1	1964.3	2422.1	0.315682926526523	-0.262157125162951	-0.223881822775538	-0.112779284055344
Leptothorax	05	1694.3_1019.1	1694.3	1019.1	-0.0389317048804895	0.204222470767784	0.248003597058492	-0.168356056565031
Leptothorax	05	1761.8_2188.3	1761.8	2188.3	0.105430651840238	-0.0348352795072917	-0.179641279468084	-0.170998262763559
Leptothorax	05	1694.3_2422.1	1694.3	2422.1	0.370000931763304	-0.133500805820189	-0.225463170818525	-0.313109760948932
Leptothorax	05	1998.1_2129.8	1998.1	2129.8	0.27051090700439	-0.262810608724485	-0.217676154110129	-0.136998625548617
Leptothorax	05	1086.8_3708.2	1086.8	3708.2	-0.464950904369789	0.204623064345806	0.435015621391735	0.201729470859268
Leptothorax	05	1761.8_3825.1	1761.8	3825.1	-0.0872160467034869	-0.175061548031307	0.222272823241513	-0.0101230379442293
Leptothorax	05	1998.1_2363.7	1998.1	2363.7	0.299298247430491	-0.224007469810894	-0.0879736012496413	-0.173151225814631
Leptothorax	05	2504.3_2422.1	2504.3	2422.1	-0.0726667804074266	0.270122437052741	0.179606410167728	-0.138941186847392
Leptothorax	05	1863.1_1077.6	1863.1	1077.6	0.332315353047934	-0.0777106620335252	0.0738660929003288	-0.34880821297886
Leptothorax	05	1998.1_1896	1998.1	1896	-0.0997839736415303	-0.0241160029169052	0.0116762587727618	0.124070907009337
Leptothorax	05	2200.6_3883.5	2200.6	3883.5	0.216756061376369	-0.0270276211116298	0.16237597382274	-0.177849940805265
Leptothorax	05	1863.1_2480.6	1863.1	2480.6	0.296159070432336	-0.267856606766087	-0.328916906934485	-0.00437327217738102
Leptothorax	05	1221.8_902.2	1221.8	902.2	-0.159920071469991	0.123652483004798	0.458046066022028	-0.0584257194335307
Leptothorax	05	1626.8_2305.2	1626.8	2305.2	0.30112633434588	-0.100318532836776	-0.156273989058894	-0.29877540218528
Leptothorax	05	1694.3_2539	1694.3	2539	0.278023284120263	-0.0219454115273793	-0.127041035117994	-0.179758941152749
Leptothorax	05	1896.8_2305.2	1896.8	2305.2	0.311705365603524	-0.2310792072491	-0.284019704167586	-0.186174734427835
Leptothorax	05	1559.3_4058.9	1559.3	4058.9	-0.249751336612187	-0.16138955641265	0.333462312907619	0.0898940847776756
Leptothorax	05	1761.8_3006.7	1761.8	3006.7	0.069394134536798	0.0802769183187017	-0.351512781852089	-0.0763176390518055
Leptothorax	05	2436.8_2422.1	2436.8	2422.1	0.00599761746054155	0.285627913162028	0.126959972726739	-0.222076423530927
Leptothorax	05	2403.1_3766.6	2403.1	3766.6	0.280836238020107	0.0973793552584508	0.0707989721066739	-0.35814496260255
Leptothorax	05	884.3_3708.2	884.3	3708.2	-0.438020087346652	0.25234462752865	0.314865011279037	0.224717556890956
Leptothorax	05	344.3_1603.7	344.3	1603.7	-0.471598299446555	-0.272290702994975	0.215447725880231	0.484540715860078
Leptothorax	05	2099.3_3825.1	2099.3	3825.1	0.0964579258003251	-0.0803359149425011	-0.017129382814601	-0.00105977304845892
Leptothorax	05	546.8_1253	546.8	1253	-0.440222941072909	-0.183638641484496	0.313845384768981	0.426819058416954
Leptothorax	05	1356.8_1019.1	1356.8	1019.1	-0.257415303899677	0.191588759302786	0.463996679385764	-0.0279697265913398
Leptothorax	05	1660.6_2948.2	1660.6	2948.2	-0.00699292600714686	0.0653166763020467	-0.382405715113797	-0.00727932489762514
Leptothorax	05	2301.8_1486.8	2301.8	1486.8	0.359990404143595	0.198454598573718	0.0941953624274999	-0.483255880442702
Leptothorax	05	276.8_1720.7	276.8	1720.7	-0.423199047869363	-0.137602482971038	0.0602150858003131	0.46977906155657
Leptothorax	05	1660.6_2480.6	1660.6	2480.6	0.36467576419223	-0.0813502500284995	-0.198015728147243	-0.252687482962101
Leptothorax	05	1795.6_3766.6	1795.6	3766.6	-0.0529765205596633	-0.0803197956620446	0.153136420692517	0.0349687726855059
Leptothorax	05	513.1_3415.9	513.1	3415.9	-0.566159391271027	-0.163479474292215	0.283765788406161	0.510056480952165
Leptothorax	05	2639.3_1837.5	2639.3	1837.5	-0.115196615932981	0.089008578522091	0.144213614106352	-0.0395129986537455
Leptothorax	05	1761.8_1369.9	1761.8	1369.9	0.0969365946040167	-0.185418794236896	-0.261296576278638	0.282026320159475
Leptothorax	05	1626.8_3123.6	1626.8	3123.6	0.105635521046461	-0.283192006161271	-0.17219735754449	0.230795647449143
Leptothorax	05	681.8_3708.2	681.8	3708.2	-0.347903398481216	0.0976875802819187	0.191108827197635	0.206597725140241
Leptothorax	05	2571.8_2539	2571.8	2539	0.0234955531164412	0.170089171724124	0.219480241338078	-0.306359763825597
Leptothorax	05	1491.8_2889.8	1491.8	2889.8	0.243142487016685	-0.441418621807581	-0.320215460207364	-0.0571123236762891
Leptothorax	05	1323.1_960.7	1323.1	960.7	-0.216145955931934	0.216277133246715	0.502919886053165	-0.136620314773778
Leptothorax	05	2504.3_3123.6	2504.3	3123.6	0.0933196435565283	0.0316078078863272	0.190732919157984	-0.33878078805739
Leptothorax	05	2301.8_1369.9	2301.8	1369.9	0.301899683991422	0.039648882952165	0.159112017560787	-0.407082440411047
Leptothorax	05	1964.3_2889.8	1964.3	2889.8	0.254761246677769	-0.460871115878403	0.0422072950573046	-0.152822839414273
Leptothorax	05	2470.6_1545.3	2470.6	1545.3	0.380683347890743	0.356969831518048	0.0101252235199076	-0.371126612562295
Leptothorax	05	2200.6_2246.8	2200.6	2246.8	0.0995093596702074	0.055608586051138	-0.0807512110183453	0.00697502373296554
Leptothorax	05	445.6_3182.1	445.6	3182.1	-0.520480059920277	-0.137940168046944	0.320334268269138	0.488886089574629
Leptothorax	05	2605.6_1896	2605.6	1896	-0.101988710538077	-0.020851723292531	0.0346925950928545	0.0508926553176094
Leptothorax	05	1593.1_2012.9	1593.1	2012.9	0.136444697099497	-0.317221769495443	-0.0930063604689599	-0.100806425452477
Leptothorax	05	1390.6_3182.1	1390.6	3182.1	0.215692949992416	-0.110218945507259	-0.486047563932767	-0.206818323891978
Leptothorax	05	1491.8_3474.3	1491.8	3474.3	0.202617608950268	-0.222795555305954	-0.100971030851624	-0.10191613024883
Leptothorax	05	2268.1_2246.8	2268.1	2246.8	0.0632911438814515	0.142048906689143	-0.210736605887323	0.023581259247225
Leptothorax	05	2706.8_1837.5	2706.8	1837.5	-0.294952183120869	0.133580756889336	0.168950198798089	0.135956596588359
Leptothorax	05	2099.3_1720.7	2099.3	1720.7	-0.00796945278892332	-0.239476898754242	-0.319471678386321	0.204273987683087
Leptothorax	05	2301.8_2071.4	2301.8	2071.4	0.0835600031627923	0.257394705350283	0.0644793633533343	-0.195734152224061
Leptothorax	05	2234.3_2772.8	2234.3	2772.8	0.23903838073929	-0.418464813514628	-0.151901080453372	-0.402198883539579
Leptothorax	05	681.8_1136.1	681.8	1136.1	-0.489697262568702	-0.0997136755240343	0.465543742662606	0.361115328151556
Leptothorax	05	1424.3_3825.1	1424.3	3825.1	-0.0503867715074933	-0.166842725130555	0.19171886724911	-0.0228745648200689
Leptothorax	05	175.6_2597.5	175.6	2597.5	-0.510659092055604	-0.293374027181589	0.0763630785720995	0.505707224386639
Leptothorax	05	1491.8_902.2	1491.8	902.2	-0.187833509186764	0.181659265575497	0.3361714893087	-0.0714355107231779
Leptothorax	05	445.6_1428.3	445.6	1428.3	-0.530397242934244	-0.221714442613898	0.222394007558589	0.432694948926071
Leptothorax	05	1525.6_960.7	1525.6	960.7	-0.175453609984363	0.132745654479052	0.234970884957349	-0.0149855970361998
Leptothorax	05	1728.1_1077.6	1728.1	1077.6	0.191132727787974	-0.0495958033678705	0.105441922568424	-0.246604509260948
Leptothorax	05	2470.6_2129.8	2470.6	2129.8	-0.0913565255213519	0.263434551448561	0.118937626703238	-0.0709082713924705
Leptothorax	05	580.6_3415.9	580.6	3415.9	-0.551765754820494	-0.172294985471891	0.288336948285807	0.501902148604877
Leptothorax	05	715.6_3532.8	715.6	3532.8	-0.516416465940958	-0.0796512795407363	0.141071609150596	0.461575061789792
Leptothorax	05	1289.3_785.3	1289.3	785.3	-0.201562286417684	-0.119946850860226	0.514402166395256	-0.00991577112733813
Leptothorax	05	2639.3_2071.4	2639.3	2071.4	-0.117937629521255	0.0384067622119053	-0.106911452578995	0.146335759427616
Leptothorax	05	1795.6_2714.4	1795.6	2714.4	-0.0472880803080534	0.0562207122813546	-0.0404098499538551	0.153779637157485
Leptothorax	05	2369.3_1486.8	2369.3	1486.8	0.432129320998779	0.274333680105228	0.056674619504243	-0.496851280639912
Leptothorax	05	1829.3_1486.8	1829.3	1486.8	0.229158201080778	-0.272072835136464	-0.406759763313763	0.102441895946971
Leptothorax	05	1593.1_1779.1	1593.1	1779.1	0.169989514713049	-0.000314332041465082	0.143417053193867	-0.25020204293988
Leptothorax	05	2436.8_2539	2436.8	2539	-0.0503236192741398	0.0625766665902985	0.254611629934457	-0.144662129248349
Leptothorax	05	1930.6_2714.4	1930.6	2714.4	0.0336632774532083	-0.253235466960516	-0.049325785811923	0.143281932885343
Leptothorax	05	2369.3_1603.7	2369.3	1603.7	0.395943158373656	0.111678515734805	-0.0841553554929741	-0.342220705589171
Leptothorax	05	1930.6_1077.6	1930.6	1077.6	0.292249951248617	-0.101099773502252	0.0642333190835829	-0.225092398535133
Leptothorax	05	2436.8_2772.8	2436.8	2772.8	0.0360408349617364	-0.236350248954703	-0.233170058746591	0.027964684854405
Leptothorax	05	1593.1_2246.8	1593.1	2246.8	0.264330311420243	-0.0605545561287871	-0.201508097783899	-0.285453452116196
Leptothorax	05	1964.3_1369.9	1964.3	1369.9	0.425756112011298	-0.386156414312824	-0.11843010964012	-0.206358081304807
Leptothorax	05	1255.6_960.7	1255.6	960.7	-0.157341771449679	0.146747287448491	0.424721177898832	-0.0555680304913028
Leptothorax	05	1525.6_2246.8	1525.6	2246.8	0.394256976590789	-0.142948825059327	-0.266375356854461	-0.272377728609654
Leptothorax	05	1626.8_2071.4	1626.8	2071.4	0.0136914923169157	-0.104321256120508	-0.0259705073960729	-0.038626314613302
Leptothorax	05	2504.3_2071.4	2504.3	2071.4	-0.0623879323930948	0.149098040699405	-0.0245834143909423	-0.0242552178090267
Leptothorax	05	1694.3_1486.8	1694.3	1486.8	0.0114654096680561	0.115572345239548	-0.0559564864030948	0.0256597426596815
Leptothorax	05	2335.6_1545.3	2335.6	1545.3	0.391948888798337	0.158279382218662	-0.0346489966069147	-0.409263842798913
Leptothorax	05	1728.1_3299	1728.1	3299	-0.0504402279839617	-0.130911529804598	-0.120793478651434	0.021274722278095
Leptothorax	05	1491.8_1019.1	1491.8	1019.1	-0.130007924448078	0.106012485202006	0.148408799796492	0.0248986940928799
Leptothorax	05	1761.8_3357.4	1761.8	3357.4	0.0477259091163829	-0.0174034882641473	-0.196027834702012	-0.0861759007575171
Leptothorax	05	1728.1_2948.2	1728.1	2948.2	0.0554364238682137	0.0166609585355564	-0.267337676466562	-0.119214524098791
Leptothorax	05	1559.3_2655.9	1559.3	2655.9	0.361314397640574	-0.234458141311277	-0.26847421904362	-0.251974380774894
Leptothorax	05	1896.8_2655.9	1896.8	2655.9	0.0751633382410294	-0.256673048272476	-0.0726098907781474	0.0937475255653817
Leptothorax	05	2065.6_3883.5	2065.6	3883.5	0.135188920415807	-0.187206476476162	0.078914409324409	-0.074354019411102
Leptothorax	05	1593.1_1545.3	1593.1	1545.3	0.0838626743064887	-0.0081393909560628	0.113910139262993	-0.0771208217333989
Leptothorax	05	1728.1_3415.9	1728.1	3415.9	0.130300692439614	-0.0397880197065395	-0.289809199871772	-0.0201164190716831
Leptothorax	05	411.8_3123.6	411.8	3123.6	-0.463830996106179	-0.278699196912403	0.359111615095059	0.459084770395045
Leptothorax	05	1694.3_1603.7	1694.3	1603.7	-0.0124787294472699	0.245077881872135	0.326376191281815	-0.271830467928303
Leptothorax	05	2436.8_2071.4	2436.8	2071.4	0.0120035949421765	0.212879416638893	0.114101944524496	-0.12084404696204
Leptothorax	05	1424.3_2655.9	1424.3	2655.9	0.307258809960184	-0.224602044230492	-0.368722099497248	-0.0847782239621117
Leptothorax	05	2504.3_1603.7	2504.3	1603.7	0.308563461769982	0.266707761079554	0.0543642264321394	-0.304461614789186
Leptothorax	05	2031.8_2305.2	2031.8	2305.2	0.268801351780037	-0.174682409080299	-0.160600643126184	-0.0878430775033437
Leptothorax	05	2031.8_2539	2031.8	2539	0.340912396519768	-0.296714468564077	-0.0495353180579784	-0.289154805718922
Leptothorax	05	2403.1_3065.2	2403.1	3065.2	0.10524526903849	-0.103134851994909	0.0986628795968797	-0.191332588784441
Leptothorax	05	2504.3_1954.5	2504.3	1954.5	0.0741521385086479	0.0282647766654492	-0.0540115028978428	-0.0443198163641437
Leptothorax	05	1694.3_2655.9	1694.3	2655.9	0.138132017636956	0.027276950350696	-0.0907082169365415	-0.0917326647397122
Leptothorax	05	2403.1_2012.9	2403.1	2012.9	0.0223821649357747	0.24451563671918	0.158239223079564	-0.164101874155402
Leptothorax	05	2200.6_1428.3	2200.6	1428.3	0.287442759943322	-0.0444076317383847	0.270659268928211	-0.517760758641075
Leptothorax	05	2065.6_2129.8	2065.6	2129.8	0.327075371420291	-0.205570061841022	-0.267125833086901	-0.246850550560305
Leptothorax	05	243.1_1662.2	243.1	1662.2	-0.26332913230991	-0.184525135185381	0.211182394700235	0.364024894375346
Leptothorax	05	648.1_1077.6	648.1	1077.6	-0.385814864676367	-0.170038196031886	0.411602867844441	0.375812900513221
Leptothorax	05	2403.1_2363.7	2403.1	2363.7	0.0294811210710572	0.295709786013222	-0.00234468034869616	-0.237849427645764
Leptothorax	05	1086.8_1019.1	1086.8	1019.1	-0.259169863261129	0.0251022619653197	0.148221750956608	0.180484945094623
Leptothorax	05	1491.8_1369.9	1491.8	1369.9	0.133835649252547	-0.366883701453348	0.0535942534012376	-0.115517461955195
Leptothorax	05	1863.1_1662.2	1863.1	1662.2	0.301487055935126	-0.343852448231991	-0.0754260390930731	-0.529899847949729
Leptothorax	05	2335.6_2948.2	2335.6	2948.2	0.149785245136479	-0.287785967063003	0.262453608759234	-0.0406627832058473
Leptothorax	05	546.8_3357.4	546.8	3357.4	-0.561353296109235	-0.110391289053915	0.320095760023915	0.506369745168564
Leptothorax	05	1863.1_1545.3	1863.1	1545.3	0.294686650942808	-0.362148737536863	-0.333472268276495	-0.171596804455567
Leptothorax	05	2133.1_2714.4	2133.1	2714.4	0.279760308362881	-0.445376331016904	-0.113297157180512	-0.293331734384712
Leptothorax	05	783.1_3532.8	783.1	3532.8	-0.471450701034761	0.0259648083364868	0.0821644512499955	0.406494279805883
Leptothorax	05	816.8_3474.3	816.8	3474.3	-0.462948342949367	-0.0463221238079045	0.187049547745832	0.38935036416343
Leptothorax	05	648.1_1194.5	648.1	1194.5	-0.458649355253249	-0.117932190893057	0.408885811532887	0.345863744061301
Leptothorax	05	1356.8_3942	1356.8	3942	-0.0581619470013524	-0.0797608659561288	0.415626272428172	-0.147719408887241
Leptothorax	05	1660.6_2246.8	1660.6	2246.8	0.170639047784564	0.0273449697845031	-0.0819036349220696	-0.290074692262
Leptothorax	05	1998.1_1077.6	1998.1	1077.6	0.20439362647644	-0.10556355873532	0.13852547390734	-0.150562988741178
Leptothorax	05	2538.1_2129.8	2538.1	2129.8	-0.178423278654548	0.204910263632103	-0.0410770364282537	0.061596944475657
Leptothorax	05	1761.8_2539	1761.8	2539	0.233604314033683	-0.0202516497756126	-0.321321043594659	-0.0105574180083359
Leptothorax	05	1289.3_3942	1289.3	3942	-0.119280068168546	-0.0899162671973574	0.399719351690773	-0.0875221699302193
Leptothorax	05	2166.8_1486.8	2166.8	1486.8	0.26037557639898	0.0165310458322626	0.00873012077841303	-0.486615592708045
Leptothorax	05	2538.1_3415.9	2538.1	3415.9	0.255718145062509	-0.121377650377214	-0.0871580357160512	-0.141655196505257
Leptothorax	05	2133.1_2831.3	2133.1	2831.3	0.315116835859049	-0.348078728699261	-0.666453333262046	-0.517605177050738
Leptothorax	05	1998.1_2714.4	1998.1	2714.4	0.156571313041418	-0.441054652339933	0.0318040915020897	-0.0147622977640798
Leptothorax	05	1491.8_3825.1	1491.8	3825.1	0.0318979458882625	-0.253212612962067	0.0850804869214766	-0.0302804716036893
Leptothorax	05	1930.6_3883.5	1930.6	3883.5	0.0478894586459981	-0.174213156626017	0.175872057090175	-0.101955999791166
Leptothorax	05	1525.6_1779.1	1525.6	1779.1	0.229564423526146	0.021301959700941	-0.0220334601453243	-0.251245053802174
Leptothorax	05	1863.1_2948.2	1863.1	2948.2	0.175602120224633	-0.142379722002658	-0.108578823530739	-0.196175802174634
Leptothorax	05	1998.1_3065.2	1998.1	3065.2	0.159096005536776	-0.303452941403575	-0.840753974356749	0.0163566441660867
Leptothorax	05	1390.6_2597.5	1390.6	2597.5	0.254482139016476	-0.161551461943936	-0.286728616323636	-0.161484632153772
Leptothorax	05	2504.3_3006.7	2504.3	3006.7	0.245997061134602	-0.0972651323226276	0.141336924464206	-0.326332948349636
Leptothorax	05	2470.6_2831.3	2470.6	2831.3	0.0734383672506827	-0.203683238743664	-0.0790777509400541	-0.020934224601872
Leptothorax	05	2369.3_2071.4	2369.3	2071.4	-0.00927740887774654	0.248389506772749	0.169088428964049	-0.173152825399561
Leptothorax	05	1626.8_2188.3	1626.8	2188.3	0.0675063235746055	0.102718863595536	-0.0646341749621471	-0.221168462103011
Leptothorax	05	1390.6_3065.2	1390.6	3065.2	0.16273012850516	-0.130886114140524	-0.636439600457905	-0.0526063243372354
Leptothorax	05	1323.1_2363.7	1323.1	2363.7	0.159453194029204	-0.130783672495622	-0.169474196825563	0.121201320652333
Leptothorax	05	1896.8_3357.4	1896.8	3357.4	0.0579685952660039	0.0419326040597924	-0.1917451020743	-0.0707482574161167
Leptothorax	05	1424.3_2889.8	1424.3	2889.8	0.304201426908451	-0.44215599739709	-0.271644934520977	-0.105091617702933
Leptothorax	05	580.6_1194.5	580.6	1194.5	-0.455805314627975	-0.171325007748908	0.421363925162056	0.423353932663031
Leptothorax	05	2571.8_3123.6	2571.8	3123.6	0.132987678087024	0.049028616656368	0.241074584237542	-0.277779212382542
Leptothorax	05	2065.6_2714.4	2065.6	2714.4	0.242261665941503	-0.408113269087435	-0.305437974872672	-0.179718672315362
Leptothorax	05	2234.3_3357.4	2234.3	3357.4	0.0119328609578894	0.158249153548658	-0.0738608642060498	-0.590825619127187
Leptothorax	05	2166.8_3240.5	2166.8	3240.5	0.094677585421241	-0.0265015336526013	-0.0164818679763952	-0.406519034132687
Leptothorax	05	2436.8_3591.2	2436.8	3591.2	0.194553616417341	-0.218438482842339	-0.061073506615057	0.0697407900114927
Leptothorax	05	1998.1_2246.8	1998.1	2246.8	0.229663834713149	-0.199663551768494	-0.235405192120502	0.0162254820438767
Leptothorax	05	2335.6_3649.7	2335.6	3649.7	0.0290680343818094	0.0476007840084847	-0.0762783566969114	0.0454930733556527
Leptothorax	05	2166.8_1720.7	2166.8	1720.7	0.0437164883999119	-0.0964702109093316	-0.266070618138511	0.02288155121109
Leptothorax	05	1728.1_2129.8	1728.1	2129.8	0.107533523210625	-0.0478007002099871	-0.202983505000401	-0.192905004243537
Leptothorax	05	1289.3_1019.1	1289.3	1019.1	-0.189343358031173	0.147529348887392	0.399521783138216	-0.0772000017568763
Leptothorax	05	1930.6_2480.6	1930.6	2480.6	0.293196637963144	-0.268009461387234	-0.196187649950289	-0.085156436019172
Leptothorax	05	2099.3_1253	2099.3	1253	0.294596485372657	-0.257787392093521	0.277788577694808	-0.425383626609171
Leptothorax	05	513.1_3182.1	513.1	3182.1	-0.527237220034303	-0.0090885755436224	0.299987250183968	0.450605945274775
Leptothorax	05	276.8_2889.8	276.8	2889.8	-0.528408256559352	-0.257094000900406	0.453223420637659	0.414397108954842
Leptothorax	05	2166.8_2539	2166.8	2539	0.184673777701202	-0.16653600936192	-0.154389557864198	-0.0913641206950781
Leptothorax	05	378.1_1545.3	378.1	1545.3	-0.493585490247636	-0.235755491489838	0.22182510343758	0.4399589897099
Leptothorax	05	1593.1_2714.4	1593.1	2714.4	0.264018054548693	-0.280465727717783	-0.277275877738486	-0.166090829679094
Leptothorax	05	2436.8_3708.2	2436.8	3708.2	0.300026694353102	0.0804867635149352	-0.0354464842790777	-0.379108242388726
Leptothorax	05	2538.1_3649.7	2538.1	3649.7	0.290131971690166	0.00569230493112332	-0.0859252391814261	-0.316104928048373
Leptothorax	05	1458.1_3766.6	1458.1	3766.6	0.0272614451974891	-0.182583770792239	0.0280431942046234	-0.0348097268006321
Leptothorax	05	1964.3_2071.4	1964.3	2071.4	0.200182933900087	-0.324787694319656	-0.00800401248509986	-0.165914818456346
Leptothorax	05	1795.6_3649.7	1795.6	3649.7	0.162897486704825	-0.136725531446283	-0.167905775770357	0.0671079064381136
Leptothorax	05	1795.6_2597.5	1795.6	2597.5	0.0957761268561704	0.0194298349559417	-0.217238023972367	0.131352789986266
Leptothorax	05	1593.1_2948.2	1593.1	2948.2	0.108921636640225	-0.154907500314017	-0.456383541399554	-0.127013076702879
Leptothorax	05	1761.8_1136.1	1761.8	1136.1	0.314452087948654	-0.0798387305282647	-0.165241513146793	-0.227304914433805
Leptothorax	05	1761.8_2889.8	1761.8	2889.8	0.0521400933090859	0.0143268532650039	-0.154808670146216	-0.0765746263574427
Leptothorax	05	1660.6_2129.8	1660.6	2129.8	-0.0283944259931572	0.0417083679998902	-0.0414606188162422	-0.0934176224204817
Leptothorax	05	918.1_1077.6	918.1	1077.6	-0.357185013767186	0.0884483877367173	0.296584344868006	0.243450978748884
Leptothorax	05	209.3_2655.9	209.3	2655.9	-0.446889477957511	-0.245044817976315	0.0869642112454012	0.500113094319876
Leptothorax	05	1154.3_3825.1	1154.3	3825.1	-0.306232435947837	0.0678393171771518	0.435742909124899	0.0251407417465091
Leptothorax	05	2133.1_3415.9	2133.1	3415.9	0.0458184738449849	0.260101842472669	-0.225119962590355	-0.358866771512707
Leptothorax	05	2234.3_1486.8	2234.3	1486.8	0.344960812145358	0.0725475280945397	0.0334441031160283	-0.484195920328251
Leptothorax	05	1593.1_3415.9	1593.1	3415.9	0.183161640574616	-0.0610272626374734	-0.292625866356718	-0.0718197343748788
Leptothorax	05	850.6_3649.7	850.6	3649.7	-0.460056010319967	0.227129510989535	0.235334349145138	0.283244448873891
Leptothorax	05	2369.3_2655.9	2369.3	2655.9	-0.150260124835984	-0.111469541289735	0.0738174632073778	0.104005548582887
Leptothorax	05	1829.3_3825.1	1829.3	3825.1	-0.0616115957389393	-0.123584298040045	0.264888178499163	-0.0663280941367276
Leptothorax	05	1795.6_2246.8	1795.6	2246.8	0.240744707653692	-0.0616993062738076	-0.245814665526513	-0.306106928251359
Leptothorax	05	2200.6_2129.8	2200.6	2129.8	0.163884738372622	0.126662669093266	-0.113945073849458	-0.198325882983972
Leptothorax	05	1761.8_1720.7	1761.8	1720.7	0.199118023546526	-0.0434396884276941	0.0112260305436755	-0.435491110874875
Leptothorax	05	1221.8_2889.8	1221.8	2889.8	0.30354964420665	-0.214654410947359	-0.0314859410599359	-0.28410200194039
Leptothorax	05	1829.3_3357.4	1829.3	3357.4	0.0919870981374167	0.0501879228532085	-0.194965314283239	-0.163500404444269
Leptothorax	05	2470.6_2246.8	2470.6	2246.8	-0.120596297858916	0.270124014464074	0.203599830010608	-0.133908894888394
Leptothorax	05	378.1_3182.1	378.1	3182.1	-0.4673494829158	-0.294969162102473	0.299286921601539	0.470985861616972
Leptothorax	05	1795.6_2363.7	1795.6	2363.7	0.331355757672134	-0.158248586347747	-0.298830903882351	-0.271197191997673
Leptothorax	05	2571.8_3474.3	2571.8	3474.3	0.229122712450296	-0.150688466333161	0.0813681056883963	-0.136573104875098
Leptothorax	05	2335.6_3065.2	2335.6	3065.2	0.0275769666507197	-0.00668605141810583	0.0794234283182719	-0.0901636821995019
Leptothorax	05	1829.3_2188.3	1829.3	2188.3	0.200285617544177	-0.127666514754815	-0.187828094005645	-0.236222208614309
Leptothorax	05	1593.1_3182.1	1593.1	3182.1	0.0809985798238968	-0.328824912182532	-0.173568588015998	0.228258081580238
Leptothorax	05	2065.6_1662.2	2065.6	1662.2	0.185249463575508	-0.285123087210718	-0.451459134570186	-0.126766974589621
Leptothorax	05	918.1_3649.7	918.1	3649.7	-0.453973234142401	0.254031382481633	0.319060614012682	0.220118429364331
Leptothorax	05	749.3_3474.3	749.3	3474.3	-0.508735960755202	-0.0881101893627221	0.163007352669694	0.437436914912493
Leptothorax	05	2369.3_2305.2	2369.3	2305.2	0.00684445593192642	0.221547575535586	0.00406029937849421	-0.181831698152263
Leptothorax	05	1559.3_2188.3	1559.3	2188.3	0.173610514780928	0.0192311145946319	-0.103595853587842	-0.238491214234592
Leptothorax	05	715.6_1077.6	715.6	1077.6	-0.306513651373163	-0.185076167050783	0.384895022475244	0.328045240451907
Leptothorax	05	1559.3_2422.1	1559.3	2422.1	0.443120313020249	-0.327501845327394	-0.108630264931466	-0.377027223120081
Leptothorax	05	749.3_1019.1	749.3	1019.1	-0.286074977571399	-0.227659054344537	0.309465308383491	0.379466260080506
Leptothorax	05	749.3_3591.2	749.3	3591.2	-0.508814545626856	-0.021126035027026	0.086325114495701	0.43999047268911
Leptothorax	05	2436.8_3357.4	2436.8	3357.4	0.210644898608882	-0.169419099132985	-0.395246836244839	-0.0919626389048643
Leptothorax	05	1896.8_2772.8	1896.8	2772.8	0.00394123174092656	-0.224976382352192	-0.227373553055127	0.274716870065322
Leptothorax	05	1086.8_1136.1	1086.8	1136.1	-0.0489035837289882	-0.145975087481609	0.0337118748322306	0.130339882417999
Leptothorax	05	1525.6_3182.1	1525.6	3182.1	0.18269314307048	-0.346884400638151	-0.330211510684946	0.0424555659957506
Leptothorax	05	2065.6_3182.1	2065.6	3182.1	0.122015905667379	-0.0872218448888683	-0.354068797358692	-0.273752253124126
Leptothorax	05	2031.8_2071.4	2031.8	2071.4	0.312843938104468	-0.350335826603679	-0.166016802416668	-0.1773824069369
Leptothorax	05	2031.8_1603.7	2031.8	1603.7	0.302209638883334	-0.397180360493265	-0.434546700019149	-0.324411342500966
Leptothorax	05	1829.3_2422.1	1829.3	2422.1	0.330602979055076	-0.22151945605681	-0.405977642808066	-0.118527602121994
Leptothorax	05	1728.1_2363.7	1728.1	2363.7	0.318014342312231	-0.0990900881396272	-0.24476555865206	-0.308550363327568
Leptothorax	05	1863.1_3065.2	1863.1	3065.2	0.214614392188931	-0.154056389637488	-0.548719751428361	-0.157020441278251
Leptothorax	05	1559.3_3357.4	1559.3	3357.4	0.117386088293209	-0.187008943738363	-0.173072631934181	-0.0169447251923506
Leptothorax	05	479.3_1369.9	479.3	1369.9	-0.534443526475689	-0.226013961868175	0.249095295323283	0.474945692737526
Leptothorax	05	1120.6_3766.6	1120.6	3766.6	-0.401095169136125	0.10660754129871	0.472758263324588	0.118367933609323
Leptothorax	05	1829.3_3474.3	1829.3	3474.3	0.262694552902689	0.03281595492151	-0.366085565274783	-0.104297505075538
Leptothorax	05	479.3_3123.6	479.3	3123.6	-0.52345050357215	-0.100205681424473	0.304974965965358	0.481618121366682
Leptothorax	05	1053.1_3766.6	1053.1	3766.6	-0.422225352964934	0.104326003875641	0.466082370839305	0.210991332831312
Leptothorax	05	1289.3_3708.2	1289.3	3708.2	-0.247434280299494	-0.076913694741891	0.34907568063503	-0.0462108345619926
Leptothorax	05	1761.8_1486.8	1761.8	1486.8	0.0525535964724611	0.0523416175548082	-0.225214684671261	0.0210782131759808
Leptothorax	05	2470.6_2012.9	2470.6	2012.9	0.0173598333323662	0.144142067197533	0.0206626429246828	-0.0458770972492707
Leptothorax	05	2166.8_2772.8	2166.8	2772.8	0.239139716244353	-0.359419409979231	0.0440036536661367	-0.43711743007254
Leptothorax	05	2268.1_2597.5	2268.1	2597.5	0.0204479644156479	-0.234042754466251	-0.0761909536075098	0.0965118622853555
Leptothorax	05	1424.3_2539	1424.3	2539	0.285255287300152	-0.0861919649232205	-0.181503340254201	-0.359901351318463
Leptothorax	05	2166.8_3474.3	2166.8	3474.3	0.00706386522819547	0.340117350678271	-0.277722421821941	-0.404683027972032
Leptothorax	05	1626.8_2772.8	1626.8	2772.8	0.207946709871236	-0.31204510542874	-0.185531129623954	-0.183376509866637
Leptothorax	05	1863.1_3415.9	1863.1	3415.9	0.171340717119998	0.109782777234889	-0.344694374921184	-0.152707362834351
Leptothorax	05	1829.3_3708.2	1829.3	3708.2	0.0458521513925127	-0.0630619226775584	0.150249894741603	-0.0181436656523104
Leptothorax	05	2470.6_2480.6	2470.6	2480.6	0.0305739638436867	0.192221455882633	0.205354105287892	-0.212108431015287
Leptothorax	05	2470.6_3182.1	2470.6	3182.1	0.0948577393113026	-0.00158438654759402	0.138305068787221	-0.304072314836662
Leptothorax	05	648.1_3415.9	648.1	3415.9	-0.562245486629808	-0.0285355257416913	0.357147470988199	0.490622468629446
Leptothorax	05	2200.6_2597.5	2200.6	2597.5	0.134098485517602	-0.296872382325546	-0.25723300952384	-0.0314589096183204
Leptothorax	05	2504.3_1720.7	2504.3	1720.7	0.101484414756766	0.0679306158407569	0.0888317000568723	-0.182918697807722
Leptothorax	05	445.6_3065.2	445.6	3065.2	-0.547127029274147	-0.163554939323238	0.328938624493477	0.482746079835923
Leptothorax	05	2133.1_3299	2133.1	3299	0.123394350746537	0.00920150975921982	-0.191331265818396	-0.333826493416947
Leptothorax	05	2369.3_3825.1	2369.3	3825.1	0.315750662276918	0.0434927612759102	0.21519705188666	-0.384121840853445
Leptothorax	05	1491.8_2655.9	1491.8	2655.9	0.352970891412493	-0.281161380689158	-0.33927577723127	-0.14551582112331
Leptothorax	05	1795.6_3299	1795.6	3299	0.0720524756348281	-0.136873794469745	-0.112479392141334	-0.22132721493969
Leptothorax	05	2099.3_2188.3	2099.3	2188.3	0.279649260395962	-0.0547526687387572	-0.310663155551414	-0.0388552221843536
Leptothorax	05	1289.3_2655.9	1289.3	2655.9	0.181023903648669	-0.16332877567241	-0.112231268557201	-0.0646034437457802
Leptothorax	05	884.3_3591.2	884.3	3591.2	-0.436783499071297	0.141485303642905	0.227218938187215	0.269848647182751
Leptothorax	05	2504.3_3240.5	2504.3	3240.5	0.166467307144121	-0.0703485199341061	0.0521903585848362	-0.265254176145522
Leptothorax	05	479.3_3240.5	479.3	3240.5	-0.577175383404784	-0.059541468409505	0.323708227588531	0.502200998884786
Leptothorax	05	2301.8_2305.2	2301.8	2305.2	0.0644750976492234	0.18671928496093	-0.118853165458892	-0.0925664462403205
Leptothorax	05	2403.1_1896	2403.1	1896	0.0792027557907687	0.298239400608439	0.0907853507748928	-0.182330439180315
Leptothorax	05	1694.3_3474.3	1694.3	3474.3	0.210730882341925	-0.072757999982887	-0.324177685637552	0.0848595165491051
Leptothorax	05	1154.3_3708.2	1154.3	3708.2	-0.422826177172657	0.178445322897899	0.420923429962354	0.141963035623837
Leptothorax	05	2200.6_1779.1	2200.6	1779.1	0.0819831677804313	0.00570756542351233	-0.0813912116376958	-0.105163820539244
Leptothorax	05	2470.6_1896	2470.6	1896	-0.00436960581534456	0.210709509546451	0.0152149346135914	-0.0751529692214466
Leptothorax	05	1795.6_3065.2	1795.6	3065.2	0.147283366314044	-0.0670389512523859	-0.572893562415345	-0.0646364719935167
Leptothorax	05	1998.1_1428.3	1998.1	1428.3	0.33988814330735	-0.402690061597972	0.0191216654821792	-0.180103118401591
Leptothorax	05	2504.3_2539	2504.3	2539	0.00487830628122662	0.150115705124372	0.271433014861581	-0.261072048289943
Leptothorax	05	1863.1_1779.1	1863.1	1779.1	0.128090767870764	-0.0677398482692849	-0.188278522741848	-0.317382329602647
Leptothorax	05	2065.6_2831.3	2065.6	2831.3	0.260508739191675	-0.39275700366172	-0.102352338930485	-0.385075743663046
Leptothorax	05	1998.1_2948.2	1998.1	2948.2	0.256280223209041	-0.442891784159064	-0.140047895843204	-0.159440881308399
Leptothorax	05	2369.3_2188.3	2369.3	2188.3	0.0414179053780684	0.283026872535518	0.019459229621784	-0.161910841326137
Leptothorax	05	2268.1_1428.3	2268.1	1428.3	0.357917147220681	0.0546632735674495	0.199098151259637	-0.514353754982195
Leptothorax	05	1930.6_1428.3	1930.6	1428.3	0.389043128179724	-0.475720798232297	-0.252242624309095	0.0298395353257083
Leptothorax	05	1559.3_3240.5	1559.3	3240.5	0.145341220383244	-0.391094144911352	-0.118424315292811	0.0652300487363164
Leptothorax	05	2031.8_2889.8	2031.8	2889.8	0.27357653607876	-0.42913515536907	-0.105144305736345	-0.230776679788544
Leptothorax	05	2673.1_2012.9	2673.1	2012.9	-0.108857025934518	0.00758053298605104	0.0111644339602379	0.0801275089455459
Leptothorax	05	1728.1_3649.7	1728.1	3649.7	0.286802917478711	-0.219496628455252	-0.204209433669214	0.0763394795264131
Leptothorax	05	1593.1_1077.6	1593.1	1077.6	-0.0167685993161703	0.0316946308164449	0.000717548149295594	0.0363531048739095
Leptothorax	05	783.1_3415.9	783.1	3415.9	-0.499687501527334	-0.0104212965826262	0.192507048057729	0.419496564001513
Leptothorax	05	2234.3_2188.3	2234.3	2188.3	0.120161565709685	0.132930386312551	-0.180603475767778	0.0304459472897345
Leptothorax	05	1660.6_2714.4	1660.6	2714.4	0.155327885047528	-0.123140274018957	-0.0832047282728794	-0.12208228198547
Leptothorax	05	1998.1_2012.9	1998.1	2012.9	0.127217521189169	-0.297151841965091	0.00923295852954406	-0.0860371767358361
[truncated: 1,100 more rows]
