# Supplementary material for: Two simple movement mechanisms for spatial division of labour in social insects
Source: Nat Commun. 2022 Nov 15;13:6985. doi: 10.1038/s41467-022-34706-7 (PMC9666475; doi:10.1038/s41467-022-34706-7)
Supplement: Supplementary file 5 — Source Data [file 41467_2022_34706_MOESM5_ESM.zip › source_data/Figure_7/Spatial_modules_maps.csv]

SPECIES	COLONY	site_ID	x	y	Nurse_Score	Intermediate_Score	Peripheral_Score	Forager_Score	CMYK_colour	Individual_site_similarity_with_nurse_specialist	Individual_site_similarity_with_intermediate_specialist	Individual_site_similarity_with_peripheral_specialist	Individual_site_similarity_with_forager_specialist
Leptothorax	05	1019.3_1019.1	1019.3	1019.1	0	0.0470588235294118	0.447058823529412	0.505882352941176	#f38678	0	0.0695363047120927	0.660594894764881	0.747515275654995
Leptothorax	05	1019.3_1720.7	1019.3	1720.7	0.164705882352941	0.588235294117647	0.0352941176470588	0.211764705882353	#586553	0.254377326750001	0.908490452678575	0.0545094271607144	0.327056562964287
Leptothorax	05	1019.3_1837.5	1019.3	1837.5	0.0941176470588235	0.423529411764706	0.0352941176470588	0.447058823529412	#858e51	0.150836039601008	0.678762178204536	0.056563514850378	0.716471188104789
Leptothorax	05	1019.3_1954.5	1019.3	1954.5	0.0941176470588235	0.447058823529412	0.0352941176470588	0.423529411764706	#808851	0.150836039601008	0.716471188104789	0.056563514850378	0.678762178204536
Leptothorax	05	1019.3_200.8	1019.3	200.8	0	0	0.870588235294118	0.129411764705882	#ff21de	0	0	0.98913157652731	0.147033072186492
Leptothorax	05	1019.3_2655.9	1019.3	2655.9	0.729411764705882	0.270588235294118	0	0	#32baba	0.937566218409931	0.347806822958523	0	0
Leptothorax	05	1019.3_2772.8	1019.3	2772.8	0.4	0.552941176470588	0.0352941176470588	0.0117647058823529	#446e71	0.585250816760232	0.809023187874438	0.0516397779494322	0.0172132593164774
Leptothorax	05	1019.3_3474.3	1019.3	3474.3	0.0352941176470588	0.835294117647059	0.0823529411764706	0.0470588235294118	#292728	0.0419467613980967	0.992740019754955	0.097875776595559	0.0559290151974623
Leptothorax	05	1019.3_3591.2	1019.3	3591.2	0	0.788235294117647	0.176470588235294	0.0352941176470588	#362c34	0	0.974912929004625	0.218264088583125	0.043652817716625
Leptothorax	05	1019.3_4409.6	1019.3	4409.6	0	0	0.870588235294118	0.129411764705882	#ff21de	0	0	0.98913157652731	0.147033072186492
Leptothorax	05	1019.3_902.2	1019.3	902.2	0	0.0352941176470588	0.882352941176471	0.0823529411764706	#f61de2	0	0.0397953589821215	0.99488397455304	0.0928558376249503
Leptothorax	05	1019.3_1253	1019.3	1253	0	0.423529411764706	0.0588235294117647	0.517647058823529	#938a47	0	0.630802813192128	0.08761150183224	0.770981216123711
Leptothorax	05	1019.3_1369.9	1019.3	1369.9	0	0.564705882352941	0.0352941176470588	0.4	#6f6b43	0	0.814965243570028	0.0509353277231267	0.57726704752877
Leptothorax	05	1019.3_1486.8	1019.3	1486.8	0.0235294117647059	0.635294117647059	0.0470588235294118	0.294117647058824	#5b5942	0.0335153692734304	0.90491497038262	0.0670307385468608	0.41894211591788
Leptothorax	05	1019.3_2188.3	1019.3	2188.3	0.105882352941176	0.411764705882353	0.0352941176470588	0.447058823529412	#869153	0.171343115447654	0.666334337851992	0.057114371815885	0.723448709667877
Leptothorax	05	1019.3_2305.2	1019.3	2305.2	0.141176470588235	0.364705882352941	0.0235294117647059	0.470588235294118	#8b9e56	0.230556167081693	0.595603431627709	0.038426027846949	0.76852055693898
Leptothorax	05	1019.3_2422.1	1019.3	2422.1	0.388235294117647	0.482352941176471	0.0352941176470588	0.0941176470588235	#517f78	0.618907164352238	0.768945264801266	0.0562642876683852	0.150038100449027
Leptothorax	05	1019.3_3006.7	1019.3	3006.7	0.647058823529412	0.341176470588235	0.0117647058823529	0	#3ba6a8	0.88445471901453	0.466348851844024	0.0160809948911732	0
Leptothorax	05	1019.3_3123.6	1019.3	3123.6	0.388235294117647	0.576470588235294	0.0352941176470588	0	#42686c	0.557881511173042	0.828369516590274	0.0507165010157311	0
Leptothorax	05	1019.3_3240.5	1019.3	3240.5	0.211764705882353	0.752941176470588	0.0352941176470588	0	#323d3f	0.270470351208442	0.961672359852237	0.0450783918680736	0
Leptothorax	05	1019.3_3942	1019.3	3942	0	0.258823529411765	0.741176470588235	0	#bd31bd	0	0.329682832836707	0.944091748577841	0
Leptothorax	05	1019.3_4058.9	1019.3	4058.9	0	0.141176470588235	0.858823529411765	0	#db1fdb	0	0.162206600298322	0.986756818481464	0
Leptothorax	05	1019.3_4175.8	1019.3	4175.8	0	0.0352941176470588	0.964705882352941	0	#f609f6	0	0.036560905850725	0.999331426586483	0
Leptothorax	05	1019.3_434.6	1019.3	434.6	0	0	0.917647058823529	0.0823529411764706	#ff15ea	0	0	0.99599720649696	0.0893843646856246
Leptothorax	05	1019.3_551.5	1019.3	551.5	0	0.0352941176470588	0.882352941176471	0.0823529411764706	#f61de2	0	0.0397953589821215	0.99488397455304	0.0928558376249503
Leptothorax	05	1019.3_668.4	1019.3	668.4	0	0.0352941176470588	0.882352941176471	0.0823529411764706	#f61de2	0	0.0397953589821215	0.99488397455304	0.0928558376249503
Leptothorax	05	1019.3_1136.1	1019.3	1136.1	0	0.435294117647059	0.188235294117647	0.376470588235294	#90755a	0	0.718887190035391	0.31087013623152	0.62174027246304
Leptothorax	05	1019.3_1603.7	1019.3	1603.7	0.0941176470588235	0.6	0.0352941176470588	0.270588235294118	#5c624a	0.141355111551231	0.901138836139097	0.0530081668317116	0.406395945709789
Leptothorax	05	1019.3_2071.4	1019.3	2071.4	0.0941176470588235	0.482352941176471	0.0352941176470588	0.388235294117647	#787f51	0.150038100449027	0.768945264801266	0.0562642876683852	0.618907164352238
Leptothorax	05	1019.3_2539	1019.3	2539	0.658823529411765	0.294117647058824	0.0117647058823529	0.0352941176470588	#3db2ae	0.911926341659259	0.407109973955027	0.016284398958201	0.0488531968746031
Leptothorax	05	1019.3_2889.8	1019.3	2889.8	0.505882352941176	0.458823529411765	0.0352941176470588	0	#44858a	0.739731920759213	0.670919649060683	0.0516092037738986	0
Leptothorax	05	1019.3_317.7	1019.3	317.7	0	0	0.917647058823529	0.0823529411764706	#ff15ea	0	0	0.99599720649696	0.0893843646856246
Leptothorax	05	1019.3_3357.4	1019.3	3357.4	0.0823529411764706	0.835294117647059	0.0823529411764706	0	#27272a	0.0976469609076937	0.990419174920893	0.0976469609076937	0
Leptothorax	05	1019.3_3708.2	1019.3	3708.2	0	0.470588235294118	0.529411764705882	0	#874087	0	0.66436383882992	0.747409318683659	0
Leptothorax	05	1019.3_3825.1	1019.3	3825.1	0	0.388235294117647	0.611764705882353	0	#9c3d9c	0	0.535824439731477	0.844329420182934	0
Leptothorax	05	1019.3_4292.7	1019.3	4292.7	0	0	0.988235294117647	0.0117647058823529	#ff03fc	0	0	0.999929145853172	0.0119039184030139
Leptothorax	05	1019.3_785.3	1019.3	785.3	0	0.0352941176470588	0.882352941176471	0.0823529411764706	#f61de2	0	0.0397953589821215	0.99488397455304	0.0928558376249503
Leptothorax	05	1053.1_1194.5	1053.1	1194.5	0	0.411764705882353	0.105882352941176	0.482352941176471	#96864e	0	0.640398687335641	0.164673948172021	0.750181319450323
Leptothorax	05	1053.1_1545.3	1053.1	1545.3	0.117647058823529	0.658823529411765	0.0352941176470588	0.188235294117647	#4d5447	0.169006708854464	0.946437569585002	0.0507020126563393	0.270410734167143
Leptothorax	05	1053.1_2129.8	1053.1	2129.8	0.294117647058824	0.423529411764706	0.0352941176470588	0.247058823529412	#688e6f	0.51342171336735	0.739327267248983	0.0616106056040818	0.431274239228573
Leptothorax	05	1053.1_2480.6	1053.1	2480.6	0.705882352941177	0.294117647058824	0	0	#35b4b4	0.923076923076923	0.384615384615385	0	0
Leptothorax	05	1053.1_2948.2	1053.1	2948.2	0.847058823529412	0.152941176470588	0	0	#21d8d8	0.984087861099574	0.177682530476312	0	0
Leptothorax	05	1053.1_3299	1053.1	3299	0.235294117647059	0.729411764705882	0.0352941176470588	0	#354345	0.306677775418394	0.950701103797021	0.0460016663127591	0
Leptothorax	05	1053.1_376.1	1053.1	376.1	0	0	0.917647058823529	0.0823529411764706	#ff15ea	0	0	0.99599720649696	0.0893843646856246
Leptothorax	05	1053.1_3766.6	1053.1	3766.6	0	0.458823529411765	0.541176470588235	0	#8a3f8a	0	0.646685251635161	0.762756963467112	0
Leptothorax	05	1053.1_3883.5	1053.1	3883.5	0	0.388235294117647	0.611764705882353	0	#9c3d9c	0	0.535824439731477	0.844329420182934	0
Leptothorax	05	1053.1_4234.3	1053.1	4234.3	0	0	0.976470588235294	0.0235294117647059	#ff06f9	0	0	0.999709808467482	0.0240893929751201
Leptothorax	05	1053.1_726.9	1053.1	726.9	0	0.0941176470588235	0.905882352941176	0	#e716e7	0	0.103339855073382	0.994646105081306	0
Leptothorax	05	1053.1_1077.6	1053.1	1077.6	0	0.282352941176471	0.305882352941176	0.411764705882353	#b77f6c	0	0.482223352951318	0.522408632363926	0.703242389720671
Leptothorax	05	1053.1_1662.2	1053.1	1662.2	0.2	0.658823529411765	0.0352941176470588	0.105882352941176	#46544e	0.286738663536032	0.944550891648105	0.0506009406240055	0.151802821872016
Leptothorax	05	1053.1_1779.1	1053.1	1779.1	0.329411764705882	0.552941176470588	0.0352941176470588	0.0823529411764706	#4c6e69	0.50691708348733	0.850896532996591	0.0543125446593568	0.126729270871833
Leptothorax	05	1053.1_1896	1053.1	1896	0.188235294117647	0.517647058823529	0.0352941176470588	0.258823529411765	#64775b	0.308779057770586	0.849142408869111	0.0578960733319849	0.424571204434556
Leptothorax	05	1053.1_2012.9	1053.1	2012.9	0.270588235294118	0.541176470588235	0.0352941176470588	0.152941176470588	#557163	0.432884860165867	0.865769720331733	0.0564632426303304	0.244674051398098
Leptothorax	05	1053.1_259.2	1053.1	259.2	0	0	0.917647058823529	0.0823529411764706	#ff15ea	0	0	0.99599720649696	0.0893843646856246
Leptothorax	05	1053.1_2597.5	1053.1	2597.5	0.823529411764706	0.176470588235294	0	0	#25d2d2	0.97780241407741	0.209529088730873	0	0
Leptothorax	05	1053.1_2714.4	1053.1	2714.4	0.729411764705882	0.270588235294118	0	0	#32baba	0.937566218409931	0.347806822958523	0	0
Leptothorax	05	1053.1_2831.3	1053.1	2831.3	0.482352941176471	0.482352941176471	0.0352941176470588	0	#447f84	0.706162222541425	0.706162222541425	0.0516704065274213	0
Leptothorax	05	1053.1_3415.9	1053.1	3415.9	0.129411764705882	0.835294117647059	0.0352941176470588	0	#25292a	0.152969700461663	0.987349884798006	0.0417190092168171	0
Leptothorax	05	1053.1_3532.8	1053.1	3532.8	0.0235294117647059	0.811764705882353	0.0470588235294118	0.117647058823529	#2f2e2a	0.0286269837733392	0.987630940180202	0.0572539675466784	0.143134918866695
Leptothorax	05	1053.1_3649.7	1053.1	3649.7	0	0.741176470588235	0.247058823529412	0.0117647058823529	#423241	0	0.948575755875022	0.316191918625008	0.0150567580297622
Leptothorax	05	1053.1_4351.2	1053.1	4351.2	0	0	0.917647058823529	0.0823529411764706	#ff15ea	0	0	0.99599720649696	0.0893843646856246
Leptothorax	05	1053.1_843.8	1053.1	843.8	0	0.164705882352941	0.835294117647059	0	#d523d5	0	0.193458024532617	0.981108552986843	0
Leptothorax	05	1053.1_960.7	1053.1	960.7	0	0.176470588235294	0.741176470588235	0.0823529411764706	#d236c1	0	0.230279216514064	0.967172709359071	0.10746363437323
Leptothorax	05	1053.1_1311.5	1053.1	1311.5	0	0.623529411764706	0.0352941176470588	0.341176470588235	#605d3f	0	0.876182681766975	0.0495952461377533	0.479420712664948
Leptothorax	05	1053.1_1428.3	1053.1	1428.3	0.0941176470588235	0.788235294117647	0.0705882352941176	0.0470588235294118	#313233	0.11788951193797	0.987324662480502	0.0884171339534777	0.0589447559689852
Leptothorax	05	1053.1_2246.8	1053.1	2246.8	0.341176470588235	0.376470588235294	0.0235294117647059	0.258823529411765	#699b76	0.597842842725732	0.659688654042188	0.0412305408776368	0.453535949654005
Leptothorax	05	1053.1_2363.7	1053.1	2363.7	0.576470588235294	0.341176470588235	0	0.0823529411764706	#47a89a	0.854146054030884	0.505515011569299	0	0.122020864861555
Leptothorax	05	1053.1_3065.2	1053.1	3065.2	0.752941176470588	0.247058823529412	0	0	#2fc0c0	0.950157464068001	0.311770417897313	0	0
Leptothorax	05	1053.1_3182.1	1053.1	3182.1	0.294117647058824	0.670588235294118	0.0352941176470588	0	#3b5154	0.401195740440778	0.914726288204973	0.0481434888528933	0
Leptothorax	05	1053.1_4000.4	1053.1	4000.4	0	0.188235294117647	0.811764705882353	0	#cf27cf	0	0.225890482018287	0.974152703703863	0
Leptothorax	05	1053.1_4117.4	1053.1	4117.4	0	0.105882352941176	0.894117647058824	0	#e418e4	0	0.117599343536163	0.993061123194269	0
Leptothorax	05	1053.1_493.1	1053.1	493.1	0	0	0.917647058823529	0.0823529411764706	#ff15ea	0	0	0.99599720649696	0.0893843646856246
Leptothorax	05	1053.1_610	1053.1	610	0	0.0352941176470588	0.964705882352941	0	#f609f6	0	0.036560905850725	0.999331426586483	0
Leptothorax	05	108.1_1545.3	108.1	1545.3	0	0	0.870588235294118	0.129411764705882	#ff21de	0	0	0.98913157652731	0.147033072186492
Leptothorax	05	108.1_2129.8	108.1	2129.8	0	0	0	1	#ffff00	0	0	0	1
Leptothorax	05	108.1_2480.6	108.1	2480.6	0	0	0.141176470588235	0.858823529411765	#ffdb24	0	0	0.162206600298322	0.986756818481464
Leptothorax	05	108.1_2948.2	108.1	2948.2	0	0	0.870588235294118	0.129411764705882	#ff21de	0	0	0.98913157652731	0.147033072186492
Leptothorax	05	108.1_3299	108.1	3299	0	0	0.870588235294118	0.129411764705882	#ff21de	0	0	0.98913157652731	0.147033072186492
Leptothorax	05	108.1_3766.6	108.1	3766.6	0	0	0.870588235294118	0.129411764705882	#ff21de	0	0	0.98913157652731	0.147033072186492
Leptothorax	05	108.1_3883.5	108.1	3883.5	0	0	0.870588235294118	0.129411764705882	#ff21de	0	0	0.98913157652731	0.147033072186492
Leptothorax	05	108.1_4234.3	108.1	4234.3	0	0.352941176470588	0.635294117647059	0.0117647058823529	#a53ca3	0	0.485579311222745	0.874042760200942	0.0161859770407581
Leptothorax	05	108.1_726.9	108.1	726.9	0	0	0.870588235294118	0.129411764705882	#ff21de	0	0	0.98913157652731	0.147033072186492
Leptothorax	05	108.1_1662.2	108.1	1662.2	0	0.0117647058823529	0.8	0.188235294117647	#fc32cd	0	0.0143134918866695	0.973317448293532	0.229015870186713
Leptothorax	05	108.1_1779.1	108.1	1779.1	0	0	0.870588235294118	0.129411764705882	#ff21de	0	0	0.98913157652731	0.147033072186492
Leptothorax	05	108.1_1896	108.1	1896	0	0	0	1	#ffff00	0	0	0	1
Leptothorax	05	108.1_2012.9	108.1	2012.9	0	0	0.141176470588235	0.858823529411765	#ffdb24	0	0	0.162206600298322	0.986756818481464
Leptothorax	05	108.1_2597.5	108.1	2597.5	0	0	0.870588235294118	0.129411764705882	#ff21de	0	0	0.98913157652731	0.147033072186492
Leptothorax	05	108.1_2714.4	108.1	2714.4	0	0	0.870588235294118	0.129411764705882	#ff21de	0	0	0.98913157652731	0.147033072186492
Leptothorax	05	108.1_2831.3	108.1	2831.3	0	0	0.870588235294118	0.129411764705882	#ff21de	0	0	0.98913157652731	0.147033072186492
Leptothorax	05	108.1_3415.9	108.1	3415.9	0	0	0.870588235294118	0.129411764705882	#ff21de	0	0	0.98913157652731	0.147033072186492
Leptothorax	05	108.1_3532.8	108.1	3532.8	0	0	0.870588235294118	0.129411764705882	#ff21de	0	0	0.98913157652731	0.147033072186492
Leptothorax	05	108.1_3649.7	108.1	3649.7	0	0	0.870588235294118	0.129411764705882	#ff21de	0	0	0.98913157652731	0.147033072186492
Leptothorax	05	108.1_4351.2	108.1	4351.2	0	0	0.870588235294118	0.129411764705882	#ff21de	0	0	0.98913157652731	0.147033072186492
Leptothorax	05	108.1_1311.5	108.1	1311.5	0	0	0.870588235294118	0.129411764705882	#ff21de	0	0	0.98913157652731	0.147033072186492
Leptothorax	05	108.1_1428.3	108.1	1428.3	0	0	0	1	#ffff00	0	0	0	1
Leptothorax	05	108.1_2246.8	108.1	2246.8	0	0	0	1	#ffff00	0	0	0	1
Leptothorax	05	108.1_2363.7	108.1	2363.7	0	0	0	1	#ffff00	0	0	0	1
Leptothorax	05	108.1_3065.2	108.1	3065.2	0	0	0.870588235294118	0.129411764705882	#ff21de	0	0	0.98913157652731	0.147033072186492
Leptothorax	05	108.1_3182.1	108.1	3182.1	0	0	0.870588235294118	0.129411764705882	#ff21de	0	0	0.98913157652731	0.147033072186492
Leptothorax	05	108.1_4000.4	108.1	4000.4	0	0.729411764705882	0.270588235294118	0	#453245	0	0.937566218409931	0.347806822958523	0
Leptothorax	05	108.1_4117.4	108.1	4117.4	0	0.729411764705882	0.270588235294118	0	#453245	0	0.937566218409931	0.347806822958523	0
Leptothorax	05	1086.8_1019.1	1086.8	1019.1	0	0.352941176470588	0.364705882352941	0.282352941176471	#a56976	0	0.607705952262494	0.62796281733791	0.486164761809996
Leptothorax	05	1086.8_1720.7	1086.8	1720.7	0.611764705882353	0.364705882352941	0.0235294117647059	0	#3f9ea2	0.858478627950075	0.511785335893314	0.0330184087673106	0
Leptothorax	05	1086.8_1837.5	1086.8	1837.5	0.470588235294118	0.494117647058824	0.0352941176470588	0	#447c81	0.688734472373868	0.723171195992561	0.05165508542804	0
Leptothorax	05	1086.8_1954.5	1086.8	1954.5	0.576470588235294	0.388235294117647	0.0352941176470588	0	#42969c	0.828369516590274	0.557881511173042	0.0507165010157311	0
Leptothorax	05	1086.8_200.8	1086.8	200.8	0	0	0.952941176470588	0.0470588235294118	#ff0cf3	0	0	0.998782899290359	0.049322612310635
Leptothorax	05	1086.8_2655.9	1086.8	2655.9	0.870588235294118	0.129411764705882	0	0	#1ddede	0.98913157652731	0.147033072186492	0	0
Leptothorax	05	1086.8_2772.8	1086.8	2772.8	0.764705882352941	0.235294117647059	0	0	#2ec3c3	0.95577900872195	0.294085848837523	0	0
Leptothorax	05	1086.8_3474.3	1086.8	3474.3	0.176470588235294	0.788235294117647	0.0352941176470588	0	#2c3436	0.218264088583125	0.974912929004625	0.043652817716625	0
Leptothorax	05	1086.8_3591.2	1086.8	3591.2	0.0235294117647059	0.823529411764706	0.0470588235294118	0.105882352941176	#2c2b28	0.0282814432445305	0.989850513558569	0.0565628864890611	0.127266494600387
Leptothorax	05	1086.8_4409.6	1086.8	4409.6	0	0	0.905882352941176	0.0941176470588235	#ff18e7	0	0	0.994646105081306	0.103339855073382
Leptothorax	05	1086.8_902.2	1086.8	902.2	0	0.247058823529412	0.752941176470588	0	#c02fc0	0	0.311770417897313	0.950157464068001	0
Leptothorax	05	1086.8_1253	1086.8	1253	0	0.635294117647059	0.105882352941176	0.258823529411765	#5d5345	0	0.915254237288136	0.152542372881355	0.372881355932204
Leptothorax	05	1086.8_1369.9	1086.8	1369.9	0.0235294117647059	0.705882352941177	0.0352941176470588	0.235294117647059	#494839	0.0315715145072751	0.947145435218252	0.0473572717609125	0.315715145072751
Leptothorax	05	1086.8_1486.8	1086.8	1486.8	0.211764705882353	0.729411764705882	0.0352941176470588	0.0235294117647059	#364343	0.278376404578704	0.958852060215534	0.0463960674297839	0.030930711619856
Leptothorax	05	1086.8_2188.3	1086.8	2188.3	0.576470588235294	0.341176470588235	0.0117647058823529	0.0705882352941176	#47a69c	0.855707565488015	0.506439171411274	0.017463419703837	0.104780518223022
Leptothorax	05	1086.8_2305.2	1086.8	2305.2	0.682352941176471	0.317647058823529	0	0	#37aeae	0.906582061079846	0.422029580157859	0	0
Leptothorax	05	1086.8_2422.1	1086.8	2422.1	0.717647058823529	0.282352941176471	0	0	#34b7b7	0.930565951697384	0.366124308864545	0	0
Leptothorax	05	1086.8_3006.7	1086.8	3006.7	0.988235294117647	0.0117647058823529	0	0	#03fcfc	0.999929145853172	0.0119039184030139	0	0
Leptothorax	05	1086.8_3123.6	1086.8	3123.6	0.823529411764706	0.176470588235294	0	0	#25d2d2	0.97780241407741	0.209529088730873	0	0
Leptothorax	05	1086.8_3240.5	1086.8	3240.5	0.305882352941176	0.658823529411765	0.0352941176470588	0	#3c5457	0.42061507037285	0.905940151572294	0.0485325081199443	0
Leptothorax	05	1086.8_3942	1086.8	3942	0	0.305882352941176	0.694117647058824	0	#b136b1	0	0.403258319283316	0.915086186065988	0
Leptothorax	05	1086.8_4058.9	1086.8	4058.9	0	0.152941176470588	0.847058823529412	0	#d821d8	0	0.177682530476312	0.984087861099574	0
Leptothorax	05	1086.8_4175.8	1086.8	4175.8	0	0.0470588235294118	0.952941176470588	0	#f30bf3	0	0.049322612310635	0.998782899290359	0
Leptothorax	05	1086.8_434.6	1086.8	434.6	0	0	0.917647058823529	0.0823529411764706	#ff15ea	0	0	0.99599720649696	0.0893843646856246
Leptothorax	05	1086.8_551.5	1086.8	551.5	0	0.0352941176470588	0.882352941176471	0.0823529411764706	#f61de2	0	0.0397953589821215	0.99488397455304	0.0928558376249503
Leptothorax	05	1086.8_668.4	1086.8	668.4	0	0.0352941176470588	0.964705882352941	0	#f609f6	0	0.036560905850725	0.999331426586483	0
Leptothorax	05	1086.8_1136.1	1086.8	1136.1	0	0.564705882352941	0.117647058823529	0.317647058823529	#6f624c	0	0.857553136954374	0.178656903532161	0.482373639536835
Leptothorax	05	1086.8_1603.7	1086.8	1603.7	0.294117647058824	0.658823529411765	0.0352941176470588	0.0117647058823529	#3d5456	0.407109973955027	0.911926341659259	0.0488531968746031	0.016284398958201
Leptothorax	05	1086.8_2071.4	1086.8	2071.4	0.317647058823529	0.552941176470588	0.0352941176470588	0.0941176470588235	#4e6e67	0.492049037256209	0.856529805594142	0.0546721152506899	0.145792307335173
Leptothorax	05	1086.8_2539	1086.8	2539	0.8	0.2	0	0	#29cccc	0.970142500145332	0.242535625036333	0	0
Leptothorax	05	1086.8_2889.8	1086.8	2889.8	0.988235294117647	0.0117647058823529	0	0	#03fcfc	0.999929145853172	0.0119039184030139	0	0
Leptothorax	05	1086.8_317.7	1086.8	317.7	0	0	0.917647058823529	0.0823529411764706	#ff15ea	0	0	0.99599720649696	0.0893843646856246
Leptothorax	05	1086.8_3357.4	1086.8	3357.4	0.223529411764706	0.741176470588235	0.0352941176470588	0	#334042	0.288442184422323	0.956413558874018	0.0455435028035246	0
Leptothorax	05	1086.8_3708.2	1086.8	3708.2	0	0.705882352941177	0.294117647058824	0	#4b354b	0	0.923076923076923	0.384615384615385	0
Leptothorax	05	1086.8_3825.1	1086.8	3825.1	0	0.388235294117647	0.611764705882353	0	#9c3d9c	0	0.535824439731477	0.844329420182934	0
Leptothorax	05	1086.8_4292.7	1086.8	4292.7	0	0.0117647058823529	0.988235294117647	0	#fc03fc	0	0.0119039184030139	0.999929145853172	0
Leptothorax	05	1086.8_785.3	1086.8	785.3	0	0.129411764705882	0.870588235294118	0	#de1dde	0	0.147033072186492	0.98913157652731	0
Leptothorax	05	1120.6_1194.5	1120.6	1194.5	0	0.647058823529412	0.0470588235294118	0.305882352941176	#5a563e	0	0.902124357392726	0.0656090441740164	0.426458787131106
Leptothorax	05	1120.6_1545.3	1120.6	1545.3	0.6	0.364705882352941	0.0352941176470588	0	#419ca2	0.853444435267165	0.518760343005532	0.050202613839245	0
Leptothorax	05	1120.6_2129.8	1120.6	2129.8	0.6	0.376470588235294	0.0235294117647059	0	#409b9f	0.846596935324641	0.531198077066441	0.0331998798166526	0
Leptothorax	05	1120.6_2480.6	1120.6	2480.6	0.717647058823529	0.282352941176471	0	0	#34b7b7	0.930565951697384	0.366124308864545	0	0
Leptothorax	05	1120.6_2948.2	1120.6	2948.2	0.988235294117647	0.0117647058823529	0	0	#03fcfc	0.999929145853172	0.0119039184030139	0	0
Leptothorax	05	1120.6_3299	1120.6	3299	0.423529411764706	0.552941176470588	0.0235294117647059	0	#426f72	0.607730197670352	0.793425535847403	0.033762788759464	0
Leptothorax	05	1120.6_376.1	1120.6	376.1	0	0	0.917647058823529	0.0823529411764706	#ff15ea	0	0	0.99599720649696	0.0893843646856246
Leptothorax	05	1120.6_3766.6	1120.6	3766.6	0	0.482352941176471	0.517647058823529	0	#844084	0	0.681725599230247	0.731607960149533	0
Leptothorax	05	1120.6_3883.5	1120.6	3883.5	0	0.376470588235294	0.623529411764706	0	#9f3c9f	0	0.516869099033917	0.856064445274926	0
Leptothorax	05	1120.6_4234.3	1120.6	4234.3	0	0.0352941176470588	0.964705882352941	0	#f609f6	0	0.036560905850725	0.999331426586483	0
Leptothorax	05	1120.6_726.9	1120.6	726.9	0	0.0470588235294118	0.952941176470588	0	#f30bf3	0	0.049322612310635	0.998782899290359	0
Leptothorax	05	1120.6_1077.6	1120.6	1077.6	0	0.552941176470588	0.258823529411765	0.188235294117647	#72545d	0	0.865486845943868	0.405121502356705	0.294633819895785
Leptothorax	05	1120.6_1662.2	1120.6	1662.2	0.505882352941176	0.458823529411765	0.0352941176470588	0	#44858a	0.739731920759213	0.670919649060683	0.0516092037738986	0
Leptothorax	05	1120.6_1779.1	1120.6	1779.1	0.741176470588235	0.258823529411765	0	0	#31bdbd	0.944091748577841	0.329682832836707	0	0
Leptothorax	05	1120.6_1896	1120.6	1896	0.764705882352941	0.235294117647059	0	0	#2ec3c3	0.95577900872195	0.294085848837523	0	0
Leptothorax	05	1120.6_2012.9	1120.6	2012.9	0.717647058823529	0.282352941176471	0	0	#34b7b7	0.930565951697384	0.366124308864545	0	0
Leptothorax	05	1120.6_259.2	1120.6	259.2	0	0	0.917647058823529	0.0823529411764706	#ff15ea	0	0	0.99599720649696	0.0893843646856246
Leptothorax	05	1120.6_2597.5	1120.6	2597.5	0.988235294117647	0.0117647058823529	0	0	#03fcfc	0.999929145853172	0.0119039184030139	0	0
Leptothorax	05	1120.6_2714.4	1120.6	2714.4	0.823529411764706	0.176470588235294	0	0	#25d2d2	0.97780241407741	0.209529088730873	0	0
Leptothorax	05	1120.6_2831.3	1120.6	2831.3	0.964705882352941	0.0352941176470588	0	0	#09f6f6	0.999331426586483	0.036560905850725	0	0
Leptothorax	05	1120.6_3415.9	1120.6	3415.9	0.258823529411765	0.705882352941177	0.0352941176470588	0	#38484b	0.3438759542027	0.937843511461909	0.0468921755730954	0
Leptothorax	05	1120.6_3532.8	1120.6	3532.8	0.0705882352941176	0.835294117647059	0.0470588235294118	0.0470588235294118	#272828	0.0839427705390883	0.993322784712545	0.0559618470260589	0.0559618470260589
Leptothorax	05	1120.6_3649.7	1120.6	3649.7	0.0117647058823529	0.835294117647059	0.105882352941176	0.0470588235294118	#2a2628	0.0139495658439562	0.990419174920893	0.125546092595606	0.055798263375825
Leptothorax	05	1120.6_4351.2	1120.6	4351.2	0	0	1	0	#ff00ff	0	0	1	0
Leptothorax	05	1120.6_843.8	1120.6	843.8	0	0.164705882352941	0.835294117647059	0	#d523d5	0	0.193458024532617	0.981108552986843	0
Leptothorax	05	1120.6_960.7	1120.6	960.7	0	0.317647058823529	0.682352941176471	0	#ae37ae	0	0.422029580157859	0.906582061079846	0
Leptothorax	05	1120.6_1311.5	1120.6	1311.5	0	0.741176470588235	0.0941176470588235	0.164705882352941	#423c37	0	0.96877228728968	0.123018703147896	0.215282730508818
Leptothorax	05	1120.6_1428.3	1120.6	1428.3	0.235294117647059	0.682352941176471	0.0352941176470588	0.0470588235294118	#3e4e4d	0.324913452552386	0.94224901240192	0.0487370178828579	0.0649826905104773
Leptothorax	05	1120.6_2246.8	1120.6	2246.8	0.752941176470588	0.247058823529412	0	0	#2fc0c0	0.950157464068001	0.311770417897313	0	0
Leptothorax	05	1120.6_2363.7	1120.6	2363.7	0.776470588235294	0.223529411764706	0	0	#2cc6c6	0.960972583441783	0.276643622505968	0	0
Leptothorax	05	1120.6_3065.2	1120.6	3065.2	0.988235294117647	0.0117647058823529	0	0	#03fcfc	0.999929145853172	0.0119039184030139	0	0
Leptothorax	05	1120.6_3182.1	1120.6	3182.1	0.811764705882353	0.188235294117647	0	0	#27cfcf	0.974152703703863	0.225890482018287	0	0
Leptothorax	05	1120.6_4000.4	1120.6	4000.4	0	0.258823529411765	0.741176470588235	0	#bd31bd	0	0.329682832836707	0.944091748577841	0
Leptothorax	05	1120.6_4117.4	1120.6	4117.4	0	0.117647058823529	0.882352941176471	0	#e11ae1	0	0.132163720091017	0.991227900682635	0
Leptothorax	05	1120.6_493.1	1120.6	493.1	0	0.0352941176470588	0.964705882352941	0	#f609f6	0	0.036560905850725	0.999331426586483	0
Leptothorax	05	1120.6_610	1120.6	610	0	0.0352941176470588	0.964705882352941	0	#f609f6	0	0.036560905850725	0.999331426586483	0
Leptothorax	05	1154.3_1019.1	1154.3	1019.1	0	0.482352941176471	0.494117647058824	0.0235294117647059	#844381	0	0.698131541039219	0.715159139601152	0.0340551971238644
Leptothorax	05	1154.3_1720.7	1154.3	1720.7	0.729411764705882	0.258823529411765	0.0117647058823529	0	#33bbbd	0.942318888680943	0.334371218564206	0.0151986917529184	0
Leptothorax	05	1154.3_1837.5	1154.3	1837.5	0.870588235294118	0.129411764705882	0	0	#1ddede	0.98913157652731	0.147033072186492	0	0
Leptothorax	05	1154.3_1954.5	1154.3	1954.5	0.811764705882353	0.188235294117647	0	0	#27cfcf	0.974152703703863	0.225890482018287	0	0
Leptothorax	05	1154.3_200.8	1154.3	200.8	0	0	0.917647058823529	0.0823529411764706	#ff15ea	0	0	0.99599720649696	0.0893843646856246
Leptothorax	05	1154.3_2655.9	1154.3	2655.9	0.988235294117647	0.0117647058823529	0	0	#03fcfc	0.999929145853172	0.0119039184030139	0	0
Leptothorax	05	1154.3_2772.8	1154.3	2772.8	0.988235294117647	0.0117647058823529	0	0	#03fcfc	0.999929145853172	0.0119039184030139	0	0
Leptothorax	05	1154.3_3474.3	1154.3	3474.3	0.258823529411765	0.705882352941177	0.0352941176470588	0	#38484b	0.3438759542027	0.937843511461909	0.0468921755730954	0
Leptothorax	05	1154.3_3591.2	1154.3	3591.2	0.0352941176470588	0.847058823529412	0.0823529411764706	0.0352941176470588	#262426	0.041399990892003	0.993599781408072	0.096599978748007	0.041399990892003
Leptothorax	05	1154.3_4409.6	1154.3	4409.6	0	0	0.917647058823529	0.0823529411764706	#ff15ea	0	0	0.99599720649696	0.0893843646856246
Leptothorax	05	1154.3_902.2	1154.3	902.2	0	0.282352941176471	0.717647058823529	0	#b734b7	0	0.366124308864545	0.930565951697384	0
Leptothorax	05	1154.3_1253	1154.3	1253	0	0.811764705882353	0.188235294117647	0	#302730	0	0.974152703703863	0.225890482018287	0
Leptothorax	05	1154.3_1369.9	1154.3	1369.9	0.235294117647059	0.682352941176471	0.0352941176470588	0.0470588235294118	#3e4e4d	0.324913452552386	0.94224901240192	0.0487370178828579	0.0649826905104773
Leptothorax	05	1154.3_1486.8	1154.3	1486.8	0.8	0.2	0	0	#29cccc	0.970142500145332	0.242535625036333	0	0
Leptothorax	05	1154.3_2188.3	1154.3	2188.3	0.811764705882353	0.188235294117647	0	0	#27cfcf	0.974152703703863	0.225890482018287	0	0
Leptothorax	05	1154.3_2305.2	1154.3	2305.2	0.811764705882353	0.188235294117647	0	0	#27cfcf	0.974152703703863	0.225890482018287	0	0
Leptothorax	05	1154.3_2422.1	1154.3	2422.1	0.788235294117647	0.211764705882353	0	0	#2bc9c9	0.965754792232549	0.259456511346058	0	0
Leptothorax	05	1154.3_3006.7	1154.3	3006.7	0.988235294117647	0.0117647058823529	0	0	#03fcfc	0.999929145853172	0.0119039184030139	0	0
Leptothorax	05	1154.3_3123.6	1154.3	3123.6	0.976470588235294	0.0235294117647059	0	0	#06f9f9	0.999709808467482	0.0240893929751201	0	0
Leptothorax	05	1154.3_3240.5	1154.3	3240.5	0.964705882352941	0.0352941176470588	0	0	#09f6f6	0.999331426586483	0.036560905850725	0	0
Leptothorax	05	1154.3_3942	1154.3	3942	0	0.364705882352941	0.635294117647059	0	#a23ba2	0	0.497867518553315	0.867253096834808	0
Leptothorax	05	1154.3_4058.9	1154.3	4058.9	0	0.258823529411765	0.741176470588235	0	#bd31bd	0	0.329682832836707	0.944091748577841	0
Leptothorax	05	1154.3_4175.8	1154.3	4175.8	0	0.129411764705882	0.870588235294118	0	#de1dde	0	0.147033072186492	0.98913157652731	0
Leptothorax	05	1154.3_434.6	1154.3	434.6	0	0	0.917647058823529	0.0823529411764706	#ff15ea	0	0	0.99599720649696	0.0893843646856246
Leptothorax	05	1154.3_551.5	1154.3	551.5	0	0.0352941176470588	0.964705882352941	0	#f609f6	0	0.036560905850725	0.999331426586483	0
Leptothorax	05	1154.3_668.4	1154.3	668.4	0	0.0588235294117647	0.941176470588235	0	#f00ef0	0	0.0623782861551805	0.998052578482888	0
Leptothorax	05	1154.3_1136.1	1154.3	1136.1	0	0.6	0.247058823529412	0.152941176470588	#664d56	0	0.900015571338358	0.370594647021677	0.229415733870561
Leptothorax	05	1154.3_1603.7	1154.3	1603.7	0.764705882352941	0.235294117647059	0	0	#2ec3c3	0.95577900872195	0.294085848837523	0	0
Leptothorax	05	1154.3_2071.4	1154.3	2071.4	0.811764705882353	0.188235294117647	0	0	#27cfcf	0.974152703703863	0.225890482018287	0	0
Leptothorax	05	1154.3_2539	1154.3	2539	0.988235294117647	0.0117647058823529	0	0	#03fcfc	0.999929145853172	0.0119039184030139	0	0
Leptothorax	05	1154.3_2889.8	1154.3	2889.8	0.988235294117647	0.0117647058823529	0	0	#03fcfc	0.999929145853172	0.0119039184030139	0	0
Leptothorax	05	1154.3_317.7	1154.3	317.7	0	0	0.917647058823529	0.0823529411764706	#ff15ea	0	0	0.99599720649696	0.0893843646856246
Leptothorax	05	1154.3_3357.4	1154.3	3357.4	0.764705882352941	0.235294117647059	0	0	#2ec3c3	0.95577900872195	0.294085848837523	0	0
Leptothorax	05	1154.3_3708.2	1154.3	3708.2	0	0.776470588235294	0.223529411764706	0	#392c39	0	0.960972583441783	0.276643622505968	0
Leptothorax	05	1154.3_3825.1	1154.3	3825.1	0	0.435294117647059	0.564705882352941	0	#903f90	0	0.610507860339303	0.792010197196934	0
Leptothorax	05	1154.3_4292.7	1154.3	4292.7	0	0.0352941176470588	0.964705882352941	0	#f609f6	0	0.036560905850725	0.999331426586483	0
Leptothorax	05	1154.3_785.3	1154.3	785.3	0	0.211764705882353	0.788235294117647	0	#c92bc9	0	0.259456511346058	0.965754792232549	0
Leptothorax	05	1188.1_1194.5	1188.1	1194.5	0	0.694117647058824	0.0941176470588235	0.211764705882353	#4e473d	0	0.948533441059659	0.128614703872496	0.289383083713116
Leptothorax	05	1188.1_1545.3	1188.1	1545.3	0.988235294117647	0.0117647058823529	0	0	#03fcfc	0.999929145853172	0.0119039184030139	0	0
Leptothorax	05	1188.1_2129.8	1188.1	2129.8	0.988235294117647	0.0117647058823529	0	0	#03fcfc	0.999929145853172	0.0119039184030139	0	0
Leptothorax	05	1188.1_2480.6	1188.1	2480.6	0.988235294117647	0.0117647058823529	0	0	#03fcfc	0.999929145853172	0.0119039184030139	0	0
Leptothorax	05	1188.1_2948.2	1188.1	2948.2	0.988235294117647	0.0117647058823529	0	0	#03fcfc	0.999929145853172	0.0119039184030139	0	0
Leptothorax	05	1188.1_3299	1188.1	3299	0.929411764705882	0.0705882352941176	0	0	#11eded	0.997128264651523	0.0757312606064448	0	0
Leptothorax	05	1188.1_376.1	1188.1	376.1	0	0	0.917647058823529	0.0823529411764706	#ff15ea	0	0	0.99599720649696	0.0893843646856246
Leptothorax	05	1188.1_3766.6	1188.1	3766.6	0	0.541176470588235	0.458823529411765	0	#753f75	0	0.762756963467112	0.646685251635161	0
Leptothorax	05	1188.1_3883.5	1188.1	3883.5	0	0.388235294117647	0.611764705882353	0	#9c3d9c	0	0.535824439731477	0.844329420182934	0
Leptothorax	05	1188.1_4234.3	1188.1	4234.3	0	0	0.917647058823529	0.0823529411764706	#ff15ea	0	0	0.99599720649696	0.0893843646856246
Leptothorax	05	1188.1_726.9	1188.1	726.9	0	0.152941176470588	0.847058823529412	0	#d821d8	0	0.177682530476312	0.984087861099574	0
Leptothorax	05	1188.1_1077.6	1188.1	1077.6	0	0.6	0.4	0	#663d66	0	0.832050294337844	0.554700196225229	0
Leptothorax	05	1188.1_1662.2	1188.1	1662.2	0.988235294117647	0.0117647058823529	0	0	#03fcfc	0.999929145853172	0.0119039184030139	0	0
Leptothorax	05	1188.1_1779.1	1188.1	1779.1	0.988235294117647	0.0117647058823529	0	0	#03fcfc	0.999929145853172	0.0119039184030139	0	0
Leptothorax	05	1188.1_1896	1188.1	1896	0.988235294117647	0.0117647058823529	0	0	#03fcfc	0.999929145853172	0.0119039184030139	0	0
Leptothorax	05	1188.1_2012.9	1188.1	2012.9	0.882352941176471	0.117647058823529	0	0	#1ae1e1	0.991227900682635	0.132163720091017	0	0
Leptothorax	05	1188.1_259.2	1188.1	259.2	0	0	1	0	#ff00ff	0	0	1	0
Leptothorax	05	1188.1_2597.5	1188.1	2597.5	0.988235294117647	0.0117647058823529	0	0	#03fcfc	0.999929145853172	0.0119039184030139	0	0
Leptothorax	05	1188.1_2714.4	1188.1	2714.4	0.988235294117647	0.0117647058823529	0	0	#03fcfc	0.999929145853172	0.0119039184030139	0	0
Leptothorax	05	1188.1_2831.3	1188.1	2831.3	0.988235294117647	0.0117647058823529	0	0	#03fcfc	0.999929145853172	0.0119039184030139	0	0
Leptothorax	05	1188.1_3415.9	1188.1	3415.9	0.529411764705882	0.447058823529412	0.0235294117647059	0	#428a8d	0.763589806411852	0.644809169858898	0.0339373247294157	0
Leptothorax	05	1188.1_3532.8	1188.1	3532.8	0.0823529411764706	0.835294117647059	0.0823529411764706	0	#27272a	0.0976469609076937	0.990419174920893	0.0976469609076937	0
Leptothorax	05	1188.1_3649.7	1188.1	3649.7	0	0.847058823529412	0.117647058823529	0.0352941176470588	#272226	0	0.989649818698566	0.137451363708134	0.0412354091124402
Leptothorax	05	1188.1_4351.2	1188.1	4351.2	0	0	1	0	#ff00ff	0	0	1	0
Leptothorax	05	1188.1_843.8	1188.1	843.8	0	0.247058823529412	0.752941176470588	0	#c02fc0	0	0.311770417897313	0.950157464068001	0
Leptothorax	05	1188.1_960.7	1188.1	960.7	0	0.294117647058824	0.705882352941177	0	#b435b4	0	0.384615384615385	0.923076923076923	0
Leptothorax	05	1188.1_1311.5	1188.1	1311.5	0.117647058823529	0.8	0.0705882352941176	0.0117647058823529	#2d2f32	0.144927536231884	0.985507246376812	0.0869565217391304	0.0144927536231884
Leptothorax	05	1188.1_1428.3	1188.1	1428.3	0.494117647058824	0.470588235294118	0.0352941176470588	0	#448287	0.723171195992561	0.688734472373868	0.05165508542804	0
Leptothorax	05	1188.1_2246.8	1188.1	2246.8	0.941176470588235	0.0588235294117647	0	0	#0ef0f0	0.998052578482888	0.0623782861551805	0	0
Leptothorax	05	1188.1_2363.7	1188.1	2363.7	0.988235294117647	0.0117647058823529	0	0	#03fcfc	0.999929145853172	0.0119039184030139	0	0
Leptothorax	05	1188.1_3065.2	1188.1	3065.2	0.976470588235294	0.0235294117647059	0	0	#06f9f9	0.999709808467482	0.0240893929751201	0	0
Leptothorax	05	1188.1_3182.1	1188.1	3182.1	0.988235294117647	0.0117647058823529	0	0	#03fcfc	0.999929145853172	0.0119039184030139	0	0
Leptothorax	05	1188.1_4000.4	1188.1	4000.4	0	0.270588235294118	0.729411764705882	0	#ba32ba	0	0.347806822958523	0.937566218409931	0
Leptothorax	05	1188.1_4117.4	1188.1	4117.4	0	0.211764705882353	0.788235294117647	0	#c92bc9	0	0.259456511346058	0.965754792232549	0
Leptothorax	05	1188.1_493.1	1188.1	493.1	0	0.0352941176470588	0.964705882352941	0	#f609f6	0	0.036560905850725	0.999331426586483	0
Leptothorax	05	1188.1_610	1188.1	610	0	0.0352941176470588	0.964705882352941	0	#f609f6	0	0.036560905850725	0.999331426586483	0
Leptothorax	05	1221.8_1019.1	1221.8	1019.1	0	0.541176470588235	0.458823529411765	0	#753f75	0	0.762756963467112	0.646685251635161	0
Leptothorax	05	1221.8_1720.7	1221.8	1720.7	0.988235294117647	0.0117647058823529	0	0	#03fcfc	0.999929145853172	0.0119039184030139	0	0
Leptothorax	05	1221.8_1837.5	1221.8	1837.5	0.988235294117647	0.0117647058823529	0	0	#03fcfc	0.999929145853172	0.0119039184030139	0	0
Leptothorax	05	1221.8_1954.5	1221.8	1954.5	0.988235294117647	0.0117647058823529	0	0	#03fcfc	0.999929145853172	0.0119039184030139	0	0
Leptothorax	05	1221.8_200.8	1221.8	200.8	0	0.0352941176470588	0.964705882352941	0	#f609f6	0	0.036560905850725	0.999331426586483	0
Leptothorax	05	1221.8_2655.9	1221.8	2655.9	0.988235294117647	0.0117647058823529	0	0	#03fcfc	0.999929145853172	0.0119039184030139	0	0
Leptothorax	05	1221.8_2772.8	1221.8	2772.8	0.988235294117647	0.0117647058823529	0	0	#03fcfc	0.999929145853172	0.0119039184030139	0	0
Leptothorax	05	1221.8_3474.3	1221.8	3474.3	0.352941176470588	0.611764705882353	0.0352941176470588	0	#406063	0.499099659910835	0.865106077178781	0.0499099659910835	0
Leptothorax	05	1221.8_3591.2	1221.8	3591.2	0.0352941176470588	0.823529411764706	0.141176470588235	0	#2b272d	0.0422033189057144	0.984744107800003	0.168813275622857	0
Leptothorax	05	1221.8_4409.6	1221.8	4409.6	0	0	0.870588235294118	0.129411764705882	#ff21de	0	0	0.98913157652731	0.147033072186492
Leptothorax	05	1221.8_902.2	1221.8	902.2	0	0.247058823529412	0.752941176470588	0	#c02fc0	0	0.311770417897313	0.950157464068001	0
Leptothorax	05	1221.8_1253	1221.8	1253	0.164705882352941	0.729411764705882	0.105882352941176	0	#3a3e45	0.218085468420147	0.96580707443208	0.140197801127237	0
Leptothorax	05	1221.8_1369.9	1221.8	1369.9	0.294117647058824	0.658823529411765	0.0470588235294118	0	#3d5357	0.406786485644942	0.911201727844669	0.0650858377031907	0
Leptothorax	05	1221.8_1486.8	1221.8	1486.8	0.988235294117647	0.0117647058823529	0	0	#03fcfc	0.999929145853172	0.0119039184030139	0	0
Leptothorax	05	1221.8_2188.3	1221.8	2188.3	0.988235294117647	0.0117647058823529	0	0	#03fcfc	0.999929145853172	0.0119039184030139	0	0
Leptothorax	05	1221.8_2305.2	1221.8	2305.2	0.988235294117647	0.0117647058823529	0	0	#03fcfc	0.999929145853172	0.0119039184030139	0	0
Leptothorax	05	1221.8_2422.1	1221.8	2422.1	0.988235294117647	0.0117647058823529	0	0	#03fcfc	0.999929145853172	0.0119039184030139	0	0
Leptothorax	05	1221.8_3006.7	1221.8	3006.7	0.988235294117647	0.0117647058823529	0	0	#03fcfc	0.999929145853172	0.0119039184030139	0	0
Leptothorax	05	1221.8_3123.6	1221.8	3123.6	0.988235294117647	0.0117647058823529	0	0	#03fcfc	0.999929145853172	0.0119039184030139	0	0
Leptothorax	05	1221.8_3240.5	1221.8	3240.5	0.988235294117647	0.0117647058823529	0	0	#03fcfc	0.999929145853172	0.0119039184030139	0	0
Leptothorax	05	1221.8_3942	1221.8	3942	0	0.376470588235294	0.623529411764706	0	#9f3c9f	0	0.516869099033917	0.856064445274926	0
Leptothorax	05	1221.8_4058.9	1221.8	4058.9	0	0.270588235294118	0.729411764705882	0	#ba32ba	0	0.347806822958523	0.937566218409931	0
Leptothorax	05	1221.8_4175.8	1221.8	4175.8	0	0.152941176470588	0.847058823529412	0	#d821d8	0	0.177682530476312	0.984087861099574	0
Leptothorax	05	1221.8_434.6	1221.8	434.6	0	0.0352941176470588	0.964705882352941	0	#f609f6	0	0.036560905850725	0.999331426586483	0
Leptothorax	05	1221.8_551.5	1221.8	551.5	0	0.0352941176470588	0.964705882352941	0	#f609f6	0	0.036560905850725	0.999331426586483	0
Leptothorax	05	1221.8_668.4	1221.8	668.4	0	0.164705882352941	0.835294117647059	0	#d523d5	0	0.193458024532617	0.981108552986843	0
Leptothorax	05	1221.8_1136.1	1221.8	1136.1	0	0.823529411764706	0.164705882352941	0.0117647058823529	#2d262c	0	0.980484479028532	0.196096895805706	0.014006921128979
Leptothorax	05	1221.8_1603.7	1221.8	1603.7	0.988235294117647	0.0117647058823529	0	0	#03fcfc	0.999929145853172	0.0119039184030139	0	0
Leptothorax	05	1221.8_2071.4	1221.8	2071.4	0.988235294117647	0.0117647058823529	0	0	#03fcfc	0.999929145853172	0.0119039184030139	0	0
Leptothorax	05	1221.8_2539	1221.8	2539	0.988235294117647	0.0117647058823529	0	0	#03fcfc	0.999929145853172	0.0119039184030139	0	0
Leptothorax	05	1221.8_2889.8	1221.8	2889.8	0.988235294117647	0.0117647058823529	0	0	#03fcfc	0.999929145853172	0.0119039184030139	0	0
Leptothorax	05	1221.8_317.7	1221.8	317.7	0	0	0.917647058823529	0.0823529411764706	#ff15ea	0	0	0.99599720649696	0.0893843646856246
Leptothorax	05	1221.8_3357.4	1221.8	3357.4	0.964705882352941	0.0352941176470588	0	0	#09f6f6	0.999331426586483	0.036560905850725	0	0
Leptothorax	05	1221.8_3708.2	1221.8	3708.2	0	0.8	0.2	0	#332933	0	0.970142500145332	0.242535625036333	0
Leptothorax	05	1221.8_3825.1	1221.8	3825.1	0	0.482352941176471	0.517647058823529	0	#844084	0	0.681725599230247	0.731607960149533	0
Leptothorax	05	1221.8_4292.7	1221.8	4292.7	0	0.0352941176470588	0.964705882352941	0	#f609f6	0	0.036560905850725	0.999331426586483	0
Leptothorax	05	1221.8_785.3	1221.8	785.3	0	0.152941176470588	0.847058823529412	0	#d821d8	0	0.177682530476312	0.984087861099574	0
Leptothorax	05	1255.6_1194.5	1255.6	1194.5	0.117647058823529	0.776470588235294	0.105882352941176	0	#323339	0.148462103760625	0.979849884820126	0.133615893384562	0
Leptothorax	05	1255.6_1545.3	1255.6	1545.3	0.988235294117647	0.0117647058823529	0	0	#03fcfc	0.999929145853172	0.0119039184030139	0	0
Leptothorax	05	1255.6_2129.8	1255.6	2129.8	0.988235294117647	0.0117647058823529	0	0	#03fcfc	0.999929145853172	0.0119039184030139	0	0
Leptothorax	05	1255.6_2480.6	1255.6	2480.6	0.988235294117647	0.0117647058823529	0	0	#03fcfc	0.999929145853172	0.0119039184030139	0	0
Leptothorax	05	1255.6_2948.2	1255.6	2948.2	0.988235294117647	0.0117647058823529	0	0	#03fcfc	0.999929145853172	0.0119039184030139	0	0
Leptothorax	05	1255.6_3299	1255.6	3299	0.976470588235294	0.0235294117647059	0	0	#06f9f9	0.999709808467482	0.0240893929751201	0	0
Leptothorax	05	1255.6_376.1	1255.6	376.1	0	0	0.917647058823529	0.0823529411764706	#ff15ea	0	0	0.99599720649696	0.0893843646856246
Leptothorax	05	1255.6_3766.6	1255.6	3766.6	0	0.588235294117647	0.411764705882353	0	#693e69	0	0.81923192051904	0.573462344363328	0
Leptothorax	05	1255.6_3883.5	1255.6	3883.5	0	0.458823529411765	0.541176470588235	0	#8a3f8a	0	0.646685251635161	0.762756963467112	0
Leptothorax	05	1255.6_4234.3	1255.6	4234.3	0	0.0470588235294118	0.952941176470588	0	#f30bf3	0	0.049322612310635	0.998782899290359	0
Leptothorax	05	1255.6_726.9	1255.6	726.9	0	0.0470588235294118	0.952941176470588	0	#f30bf3	0	0.049322612310635	0.998782899290359	0
Leptothorax	05	1255.6_1077.6	1255.6	1077.6	0	0.564705882352941	0.435294117647059	0	#6f3f6f	0	0.792010197196934	0.610507860339303	0
Leptothorax	05	1255.6_1662.2	1255.6	1662.2	0.988235294117647	0.0117647058823529	0	0	#03fcfc	0.999929145853172	0.0119039184030139	0	0
Leptothorax	05	1255.6_1779.1	1255.6	1779.1	0.988235294117647	0.0117647058823529	0	0	#03fcfc	0.999929145853172	0.0119039184030139	0	0
Leptothorax	05	1255.6_1896	1255.6	1896	0.988235294117647	0.0117647058823529	0	0	#03fcfc	0.999929145853172	0.0119039184030139	0	0
Leptothorax	05	1255.6_2012.9	1255.6	2012.9	0.988235294117647	0.0117647058823529	0	0	#03fcfc	0.999929145853172	0.0119039184030139	0	0
Leptothorax	05	1255.6_259.2	1255.6	259.2	0	0	1	0	#ff00ff	0	0	1	0
Leptothorax	05	1255.6_2597.5	1255.6	2597.5	0.988235294117647	0.0117647058823529	0	0	#03fcfc	0.999929145853172	0.0119039184030139	0	0
Leptothorax	05	1255.6_2714.4	1255.6	2714.4	0.988235294117647	0.0117647058823529	0	0	#03fcfc	0.999929145853172	0.0119039184030139	0	0
Leptothorax	05	1255.6_2831.3	1255.6	2831.3	0.988235294117647	0.0117647058823529	0	0	#03fcfc	0.999929145853172	0.0119039184030139	0	0
Leptothorax	05	1255.6_3415.9	1255.6	3415.9	0.964705882352941	0.0352941176470588	0	0	#09f6f6	0.999331426586483	0.036560905850725	0	0
Leptothorax	05	1255.6_3532.8	1255.6	3532.8	0.152941176470588	0.811764705882353	0.0352941176470588	0	#292e30	0.184979601377269	0.981814807310122	0.0426876003178314	0
Leptothorax	05	1255.6_3649.7	1255.6	3649.7	0.0352941176470588	0.882352941176471	0.0705882352941176	0.0117647058823529	#1d1c1e	0.0398374407975264	0.99593601993816	0.0796748815950527	0.0132791469325087
Leptothorax	05	1255.6_4351.2	1255.6	4351.2	0	0	0.952941176470588	0.0470588235294118	#ff0cf3	0	0	0.998782899290359	0.049322612310635
Leptothorax	05	1255.6_4468.1	1255.6	4468.1	0	0	0	1	#ffff00	0	0	0	1
Leptothorax	05	1255.6_843.8	1255.6	843.8	0	0.247058823529412	0.752941176470588	0	#c02fc0	0	0.311770417897313	0.950157464068001	0
Leptothorax	05	1255.6_960.7	1255.6	960.7	0	0.282352941176471	0.717647058823529	0	#b734b7	0	0.366124308864545	0.930565951697384	0
Leptothorax	05	1255.6_1311.5	1255.6	1311.5	0.894117647058824	0.105882352941176	0	0	#18e4e4	0.993061123194269	0.117599343536163	0	0
Leptothorax	05	1255.6_1428.3	1255.6	1428.3	0.976470588235294	0.0235294117647059	0	0	#06f9f9	0.999709808467482	0.0240893929751201	0	0
Leptothorax	05	1255.6_2246.8	1255.6	2246.8	0.988235294117647	0.0117647058823529	0	0	#03fcfc	0.999929145853172	0.0119039184030139	0	0
Leptothorax	05	1255.6_2363.7	1255.6	2363.7	0.988235294117647	0.0117647058823529	0	0	#03fcfc	0.999929145853172	0.0119039184030139	0	0
Leptothorax	05	1255.6_3065.2	1255.6	3065.2	0.988235294117647	0.0117647058823529	0	0	#03fcfc	0.999929145853172	0.0119039184030139	0	0
Leptothorax	05	1255.6_3182.1	1255.6	3182.1	0.988235294117647	0.0117647058823529	0	0	#03fcfc	0.999929145853172	0.0119039184030139	0	0
Leptothorax	05	1255.6_4000.4	1255.6	4000.4	0	0.270588235294118	0.729411764705882	0	#ba32ba	0	0.347806822958523	0.937566218409931	0
Leptothorax	05	1255.6_4117.4	1255.6	4117.4	0	0.258823529411765	0.741176470588235	0	#bd31bd	0	0.329682832836707	0.944091748577841	0
Leptothorax	05	1255.6_493.1	1255.6	493.1	0	0.0352941176470588	0.964705882352941	0	#f609f6	0	0.036560905850725	0.999331426586483	0
Leptothorax	05	1255.6_610	1255.6	610	0	0.0705882352941176	0.929411764705882	0	#ed11ed	0	0.0757312606064448	0.997128264651523	0
Leptothorax	05	1289.3_1019.1	1289.3	1019.1	0	0.4	0.6	0	#993d99	0	0.554700196225229	0.832050294337844	0
Leptothorax	05	1289.3_1720.7	1289.3	1720.7	0.988235294117647	0.0117647058823529	0	0	#03fcfc	0.999929145853172	0.0119039184030139	0	0
Leptothorax	05	1289.3_1837.5	1289.3	1837.5	0.988235294117647	0.0117647058823529	0	0	#03fcfc	0.999929145853172	0.0119039184030139	0	0
Leptothorax	05	1289.3_1954.5	1289.3	1954.5	0.988235294117647	0.0117647058823529	0	0	#03fcfc	0.999929145853172	0.0119039184030139	0	0
Leptothorax	05	1289.3_200.8	1289.3	200.8	0	0	0.870588235294118	0.129411764705882	#ff21de	0	0	0.98913157652731	0.147033072186492
Leptothorax	05	1289.3_2655.9	1289.3	2655.9	0.988235294117647	0.0117647058823529	0	0	#03fcfc	0.999929145853172	0.0119039184030139	0	0
Leptothorax	05	1289.3_2772.8	1289.3	2772.8	0.988235294117647	0.0117647058823529	0	0	#03fcfc	0.999929145853172	0.0119039184030139	0	0
Leptothorax	05	1289.3_3474.3	1289.3	3474.3	0.564705882352941	0.435294117647059	0	0	#3f9090	0.792010197196934	0.610507860339303	0	0
Leptothorax	05	1289.3_3591.2	1289.3	3591.2	0.117647058823529	0.847058823529412	0.0352941176470588	0	#222627	0.137451363708134	0.989649818698566	0.0412354091124402	0
Leptothorax	05	1289.3_4409.6	1289.3	4409.6	0	0	0.870588235294118	0.129411764705882	#ff21de	0	0	0.98913157652731	0.147033072186492
Leptothorax	05	1289.3_902.2	1289.3	902.2	0	0.247058823529412	0.752941176470588	0	#c02fc0	0	0.311770417897313	0.950157464068001	0
Leptothorax	05	1289.3_1253	1289.3	1253	0.894117647058824	0.105882352941176	0	0	#18e4e4	0.993061123194269	0.117599343536163	0	0
Leptothorax	05	1289.3_1369.9	1289.3	1369.9	0.952941176470588	0.0470588235294118	0	0	#0bf3f3	0.998782899290359	0.049322612310635	0	0
Leptothorax	05	1289.3_1486.8	1289.3	1486.8	0.988235294117647	0.0117647058823529	0	0	#03fcfc	0.999929145853172	0.0119039184030139	0	0
Leptothorax	05	1289.3_2188.3	1289.3	2188.3	0.988235294117647	0.0117647058823529	0	0	#03fcfc	0.999929145853172	0.0119039184030139	0	0
Leptothorax	05	1289.3_2305.2	1289.3	2305.2	0.988235294117647	0.0117647058823529	0	0	#03fcfc	0.999929145853172	0.0119039184030139	0	0
Leptothorax	05	1289.3_2422.1	1289.3	2422.1	0.988235294117647	0.0117647058823529	0	0	#03fcfc	0.999929145853172	0.0119039184030139	0	0
Leptothorax	05	1289.3_3006.7	1289.3	3006.7	0.988235294117647	0.0117647058823529	0	0	#03fcfc	0.999929145853172	0.0119039184030139	0	0
Leptothorax	05	1289.3_3123.6	1289.3	3123.6	0.988235294117647	0.0117647058823529	0	0	#03fcfc	0.999929145853172	0.0119039184030139	0	0
Leptothorax	05	1289.3_3240.5	1289.3	3240.5	0.988235294117647	0.0117647058823529	0	0	#03fcfc	0.999929145853172	0.0119039184030139	0	0
Leptothorax	05	1289.3_3942	1289.3	3942	0	0.388235294117647	0.611764705882353	0	#9c3d9c	0	0.535824439731477	0.844329420182934	0
Leptothorax	05	1289.3_4058.9	1289.3	4058.9	0	0.305882352941176	0.694117647058824	0	#b136b1	0	0.403258319283316	0.915086186065988	0
Leptothorax	05	1289.3_4175.8	1289.3	4175.8	0	0.152941176470588	0.847058823529412	0	#d821d8	0	0.177682530476312	0.984087861099574	0
Leptothorax	05	1289.3_434.6	1289.3	434.6	0	0	0.988235294117647	0.0117647058823529	#ff03fc	0	0	0.999929145853172	0.0119039184030139
Leptothorax	05	1289.3_551.5	1289.3	551.5	0	0.0470588235294118	0.952941176470588	0	#f30bf3	0	0.049322612310635	0.998782899290359	0
Leptothorax	05	1289.3_668.4	1289.3	668.4	0	0.141176470588235	0.858823529411765	0	#db1fdb	0	0.162206600298322	0.986756818481464	0
Leptothorax	05	1289.3_1136.1	1289.3	1136.1	0.0117647058823529	0.705882352941177	0.282352941176471	0	#4a364b	0.0154727590443442	0.928365542660657	0.371346217064263	0
Leptothorax	05	1289.3_1603.7	1289.3	1603.7	0.988235294117647	0.0117647058823529	0	0	#03fcfc	0.999929145853172	0.0119039184030139	0	0
Leptothorax	05	1289.3_2071.4	1289.3	2071.4	0.988235294117647	0.0117647058823529	0	0	#03fcfc	0.999929145853172	0.0119039184030139	0	0
Leptothorax	05	1289.3_2539	1289.3	2539	0.988235294117647	0.0117647058823529	0	0	#03fcfc	0.999929145853172	0.0119039184030139	0	0
Leptothorax	05	1289.3_2889.8	1289.3	2889.8	0.988235294117647	0.0117647058823529	0	0	#03fcfc	0.999929145853172	0.0119039184030139	0	0
Leptothorax	05	1289.3_317.7	1289.3	317.7	0	0	0.917647058823529	0.0823529411764706	#ff15ea	0	0	0.99599720649696	0.0893843646856246
Leptothorax	05	1289.3_3357.4	1289.3	3357.4	0.988235294117647	0.0117647058823529	0	0	#03fcfc	0.999929145853172	0.0119039184030139	0	0
Leptothorax	05	1289.3_3708.2	1289.3	3708.2	0	0.811764705882353	0.188235294117647	0	#302730	0	0.974152703703863	0.225890482018287	0
Leptothorax	05	1289.3_3825.1	1289.3	3825.1	0	0.588235294117647	0.411764705882353	0	#693e69	0	0.81923192051904	0.573462344363328	0
Leptothorax	05	1289.3_4292.7	1289.3	4292.7	0	0	0.988235294117647	0.0117647058823529	#ff03fc	0	0	0.999929145853172	0.0119039184030139
Leptothorax	05	1289.3_785.3	1289.3	785.3	0	0.152941176470588	0.847058823529412	0	#d821d8	0	0.177682530476312	0.984087861099574	0
Leptothorax	05	1323.1_1194.5	1323.1	1194.5	0.458823529411765	0.482352941176471	0.0588235294117647	0	#477c84	0.686538859661887	0.721745980670189	0.0880178025207547	0
Leptothorax	05	1323.1_1545.3	1323.1	1545.3	0.988235294117647	0.0117647058823529	0	0	#03fcfc	0.999929145853172	0.0119039184030139	0	0
Leptothorax	05	1323.1_2129.8	1323.1	2129.8	0.988235294117647	0.0117647058823529	0	0	#03fcfc	0.999929145853172	0.0119039184030139	0	0
Leptothorax	05	1323.1_2480.6	1323.1	2480.6	0.988235294117647	0.0117647058823529	0	0	#03fcfc	0.999929145853172	0.0119039184030139	0	0
Leptothorax	05	1323.1_2948.2	1323.1	2948.2	0.988235294117647	0.0117647058823529	0	0	#03fcfc	0.999929145853172	0.0119039184030139	0	0
Leptothorax	05	1323.1_3299	1323.1	3299	0.976470588235294	0.0235294117647059	0	0	#06f9f9	0.999709808467482	0.0240893929751201	0	0
Leptothorax	05	1323.1_376.1	1323.1	376.1	0	0	0.917647058823529	0.0823529411764706	#ff15ea	0	0	0.99599720649696	0.0893843646856246
Leptothorax	05	1323.1_3766.6	1323.1	3766.6	0	0.623529411764706	0.376470588235294	0	#603c60	0	0.856064445274926	0.516869099033917	0
Leptothorax	05	1323.1_3883.5	1323.1	3883.5	0	0.576470588235294	0.423529411764706	0	#6c3e6c	0	0.805881812890942	0.592076433960692	0
Leptothorax	05	1323.1_4234.3	1323.1	4234.3	0	0.0352941176470588	0.964705882352941	0	#f609f6	0	0.036560905850725	0.999331426586483	0
Leptothorax	05	1323.1_726.9	1323.1	726.9	0	0.117647058823529	0.882352941176471	0	#e11ae1	0	0.132163720091017	0.991227900682635	0
Leptothorax	05	1323.1_1077.6	1323.1	1077.6	0	0.482352941176471	0.517647058823529	0	#844084	0	0.681725599230247	0.731607960149533	0
Leptothorax	05	1323.1_1662.2	1323.1	1662.2	0.988235294117647	0.0117647058823529	0	0	#03fcfc	0.999929145853172	0.0119039184030139	0	0
Leptothorax	05	1323.1_1779.1	1323.1	1779.1	0.988235294117647	0.0117647058823529	0	0	#03fcfc	0.999929145853172	0.0119039184030139	0	0
Leptothorax	05	1323.1_1896	1323.1	1896	0.988235294117647	0.0117647058823529	0	0	#03fcfc	0.999929145853172	0.0119039184030139	0	0
Leptothorax	05	1323.1_2012.9	1323.1	2012.9	0.988235294117647	0.0117647058823529	0	0	#03fcfc	0.999929145853172	0.0119039184030139	0	0
Leptothorax	05	1323.1_259.2	1323.1	259.2	0	0	1	0	#ff00ff	0	0	1	0
Leptothorax	05	1323.1_2597.5	1323.1	2597.5	0.988235294117647	0.0117647058823529	0	0	#03fcfc	0.999929145853172	0.0119039184030139	0	0
Leptothorax	05	1323.1_2714.4	1323.1	2714.4	0.988235294117647	0.0117647058823529	0	0	#03fcfc	0.999929145853172	0.0119039184030139	0	0
Leptothorax	05	1323.1_2831.3	1323.1	2831.3	0.988235294117647	0.0117647058823529	0	0	#03fcfc	0.999929145853172	0.0119039184030139	0	0
Leptothorax	05	1323.1_3415.9	1323.1	3415.9	0.988235294117647	0.0117647058823529	0	0	#03fcfc	0.999929145853172	0.0119039184030139	0	0
Leptothorax	05	1323.1_3532.8	1323.1	3532.8	0.647058823529412	0.352941176470588	0	0	#3aa5a5	0.877895572914385	0.478852130680573	0	0
Leptothorax	05	1323.1_3649.7	1323.1	3649.7	0.0470588235294118	0.882352941176471	0.0705882352941176	0	#1d1c1e	0.053088510948373	0.995409580281993	0.0796327664225594	0
Leptothorax	05	1323.1_4351.2	1323.1	4351.2	0	0	0.917647058823529	0.0823529411764706	#ff15ea	0	0	0.99599720649696	0.0893843646856246
Leptothorax	05	1323.1_843.8	1323.1	843.8	0	0.247058823529412	0.752941176470588	0	#c02fc0	0	0.311770417897313	0.950157464068001	0
Leptothorax	05	1323.1_960.7	1323.1	960.7	0	0.388235294117647	0.611764705882353	0	#9c3d9c	0	0.535824439731477	0.844329420182934	0
Leptothorax	05	1323.1_1311.5	1323.1	1311.5	0.905882352941176	0.0941176470588235	0	0	#16e7e7	0.994646105081306	0.103339855073382	0	0
Leptothorax	05	1323.1_1428.3	1323.1	1428.3	0.988235294117647	0.0117647058823529	0	0	#03fcfc	0.999929145853172	0.0119039184030139	0	0
Leptothorax	05	1323.1_2246.8	1323.1	2246.8	0.988235294117647	0.0117647058823529	0	0	#03fcfc	0.999929145853172	0.0119039184030139	0	0
Leptothorax	05	1323.1_2363.7	1323.1	2363.7	0.988235294117647	0.0117647058823529	0	0	#03fcfc	0.999929145853172	0.0119039184030139	0	0
Leptothorax	05	1323.1_3065.2	1323.1	3065.2	0.988235294117647	0.0117647058823529	0	0	#03fcfc	0.999929145853172	0.0119039184030139	0	0
Leptothorax	05	1323.1_3182.1	1323.1	3182.1	0.988235294117647	0.0117647058823529	0	0	#03fcfc	0.999929145853172	0.0119039184030139	0	0
Leptothorax	05	1323.1_4000.4	1323.1	4000.4	0	0.388235294117647	0.611764705882353	0	#9c3d9c	0	0.535824439731477	0.844329420182934	0
Leptothorax	05	1323.1_4117.4	1323.1	4117.4	0	0.258823529411765	0.741176470588235	0	#bd31bd	0	0.329682832836707	0.944091748577841	0
Leptothorax	05	1323.1_493.1	1323.1	493.1	0	0.0352941176470588	0.964705882352941	0	#f609f6	0	0.036560905850725	0.999331426586483	0
Leptothorax	05	1323.1_610	1323.1	610	0	0.0352941176470588	0.964705882352941	0	#f609f6	0	0.036560905850725	0.999331426586483	0
Leptothorax	05	1356.8_1019.1	1356.8	1019.1	0	0.341176470588235	0.658823529411765	0	#a839a8	0	0.459854247661452	0.887994409277288	0
Leptothorax	05	1356.8_1720.7	1356.8	1720.7	0.988235294117647	0.0117647058823529	0	0	#03fcfc	0.999929145853172	0.0119039184030139	0	0
Leptothorax	05	1356.8_1837.5	1356.8	1837.5	0.988235294117647	0.0117647058823529	0	0	#03fcfc	0.999929145853172	0.0119039184030139	0	0
Leptothorax	05	1356.8_1954.5	1356.8	1954.5	0.988235294117647	0.0117647058823529	0	0	#03fcfc	0.999929145853172	0.0119039184030139	0	0
Leptothorax	05	1356.8_200.8	1356.8	200.8	0	0.0117647058823529	0.964705882352941	0.0235294117647059	#fc09f6	0	0.0121905903015698	0.999628404728725	0.0243811806031397
Leptothorax	05	1356.8_2655.9	1356.8	2655.9	0.988235294117647	0.0117647058823529	0	0	#03fcfc	0.999929145853172	0.0119039184030139	0	0
Leptothorax	05	1356.8_2772.8	1356.8	2772.8	0.988235294117647	0.0117647058823529	0	0	#03fcfc	0.999929145853172	0.0119039184030139	0	0
Leptothorax	05	1356.8_3474.3	1356.8	3474.3	0.964705882352941	0.0352941176470588	0	0	#09f6f6	0.999331426586483	0.036560905850725	0	0
Leptothorax	05	1356.8_3591.2	1356.8	3591.2	0.2	0.729411764705882	0.0705882352941176	0	#374045	0.26328915689622	0.960231042797977	0.092925584786901	0
Leptothorax	05	1356.8_4409.6	1356.8	4409.6	0	0	0.917647058823529	0.0823529411764706	#ff15ea	0	0	0.99599720649696	0.0893843646856246
Leptothorax	05	1356.8_902.2	1356.8	902.2	0	0.247058823529412	0.752941176470588	0	#c02fc0	0	0.311770417897313	0.950157464068001	0
Leptothorax	05	1356.8_1253	1356.8	1253	0.894117647058824	0.105882352941176	0	0	#18e4e4	0.993061123194269	0.117599343536163	0	0
Leptothorax	05	1356.8_1369.9	1356.8	1369.9	0.952941176470588	0.0470588235294118	0	0	#0bf3f3	0.998782899290359	0.049322612310635	0	0
Leptothorax	05	1356.8_1486.8	1356.8	1486.8	0.988235294117647	0.0117647058823529	0	0	#03fcfc	0.999929145853172	0.0119039184030139	0	0
Leptothorax	05	1356.8_2188.3	1356.8	2188.3	0.988235294117647	0.0117647058823529	0	0	#03fcfc	0.999929145853172	0.0119039184030139	0	0
Leptothorax	05	1356.8_2305.2	1356.8	2305.2	0.988235294117647	0.0117647058823529	0	0	#03fcfc	0.999929145853172	0.0119039184030139	0	0
Leptothorax	05	1356.8_2422.1	1356.8	2422.1	0.988235294117647	0.0117647058823529	0	0	#03fcfc	0.999929145853172	0.0119039184030139	0	0
Leptothorax	05	1356.8_3006.7	1356.8	3006.7	0.988235294117647	0.0117647058823529	0	0	#03fcfc	0.999929145853172	0.0119039184030139	0	0
Leptothorax	05	1356.8_3123.6	1356.8	3123.6	0.988235294117647	0.0117647058823529	0	0	#03fcfc	0.999929145853172	0.0119039184030139	0	0
Leptothorax	05	1356.8_3240.5	1356.8	3240.5	0.988235294117647	0.0117647058823529	0	0	#03fcfc	0.999929145853172	0.0119039184030139	0	0
Leptothorax	05	1356.8_3942	1356.8	3942	0	0.588235294117647	0.411764705882353	0	#693e69	0	0.81923192051904	0.573462344363328	0
Leptothorax	05	1356.8_4058.9	1356.8	4058.9	0	0.376470588235294	0.623529411764706	0	#9f3c9f	0	0.516869099033917	0.856064445274926	0
Leptothorax	05	1356.8_4175.8	1356.8	4175.8	0	0.164705882352941	0.835294117647059	0	#d523d5	0	0.193458024532617	0.981108552986843	0
Leptothorax	05	1356.8_434.6	1356.8	434.6	0	0.0352941176470588	0.964705882352941	0	#f609f6	0	0.036560905850725	0.999331426586483	0
Leptothorax	05	1356.8_551.5	1356.8	551.5	0	0.0705882352941176	0.929411764705882	0	#ed11ed	0	0.0757312606064448	0.997128264651523	0
Leptothorax	05	1356.8_668.4	1356.8	668.4	0	0.176470588235294	0.823529411764706	0	#d225d2	0	0.209529088730873	0.97780241407741	0
Leptothorax	05	1356.8_1136.1	1356.8	1136.1	0.776470588235294	0.2	0.0235294117647059	0	#2ec7cc	0.967975048075915	0.249326906322584	0.0293325772144217	0
Leptothorax	05	1356.8_1603.7	1356.8	1603.7	1	0	0	0	#00ffff	1	0	0	0
Leptothorax	05	1356.8_2071.4	1356.8	2071.4	0.988235294117647	0.0117647058823529	0	0	#03fcfc	0.999929145853172	0.0119039184030139	0	0
Leptothorax	05	1356.8_2539	1356.8	2539	0.988235294117647	0.0117647058823529	0	0	#03fcfc	0.999929145853172	0.0119039184030139	0	0
Leptothorax	05	1356.8_2889.8	1356.8	2889.8	0.988235294117647	0.0117647058823529	0	0	#03fcfc	0.999929145853172	0.0119039184030139	0	0
Leptothorax	05	1356.8_317.7	1356.8	317.7	0	0	0.917647058823529	0.0823529411764706	#ff15ea	0	0	0.99599720649696	0.0893843646856246
Leptothorax	05	1356.8_3357.4	1356.8	3357.4	0.988235294117647	0.0117647058823529	0	0	#03fcfc	0.999929145853172	0.0119039184030139	0	0
Leptothorax	05	1356.8_3708.2	1356.8	3708.2	0	0.823529411764706	0.176470588235294	0	#2d252d	0	0.97780241407741	0.209529088730873	0
Leptothorax	05	1356.8_3825.1	1356.8	3825.1	0	0.588235294117647	0.411764705882353	0	#693e69	0	0.81923192051904	0.573462344363328	0
Leptothorax	05	1356.8_4292.7	1356.8	4292.7	0	0.0352941176470588	0.964705882352941	0	#f609f6	0	0.036560905850725	0.999331426586483	0
Leptothorax	05	1356.8_785.3	1356.8	785.3	0	0.247058823529412	0.752941176470588	0	#c02fc0	0	0.311770417897313	0.950157464068001	0
Leptothorax	05	1390.6_1194.5	1390.6	1194.5	0.894117647058824	0.105882352941176	0	0	#18e4e4	0.993061123194269	0.117599343536163	0	0
Leptothorax	05	1390.6_1545.3	1390.6	1545.3	0.988235294117647	0.0117647058823529	0	0	#03fcfc	0.999929145853172	0.0119039184030139	0	0
Leptothorax	05	1390.6_2129.8	1390.6	2129.8	0.988235294117647	0.0117647058823529	0	0	#03fcfc	0.999929145853172	0.0119039184030139	0	0
Leptothorax	05	1390.6_2480.6	1390.6	2480.6	0.988235294117647	0.0117647058823529	0	0	#03fcfc	0.999929145853172	0.0119039184030139	0	0
Leptothorax	05	1390.6_2948.2	1390.6	2948.2	0.988235294117647	0.0117647058823529	0	0	#03fcfc	0.999929145853172	0.0119039184030139	0	0
Leptothorax	05	1390.6_3299	1390.6	3299	0.964705882352941	0.0352941176470588	0	0	#09f6f6	0.999331426586483	0.036560905850725	0	0
Leptothorax	05	1390.6_376.1	1390.6	376.1	0	0	0.941176470588235	0.0588235294117647	#ff0ff0	0	0	0.998052578482888	0.0623782861551805
Leptothorax	05	1390.6_3766.6	1390.6	3766.6	0	0.717647058823529	0.282352941176471	0	#483448	0	0.930565951697384	0.366124308864545	0
Leptothorax	05	1390.6_3883.5	1390.6	3883.5	0	0.588235294117647	0.411764705882353	0	#693e69	0	0.81923192051904	0.573462344363328	0
Leptothorax	05	1390.6_4234.3	1390.6	4234.3	0	0.0470588235294118	0.952941176470588	0	#f30bf3	0	0.049322612310635	0.998782899290359	0
Leptothorax	05	1390.6_726.9	1390.6	726.9	0	0.0352941176470588	0.964705882352941	0	#f609f6	0	0.036560905850725	0.999331426586483	0
Leptothorax	05	1390.6_1077.6	1390.6	1077.6	0.341176470588235	0.529411764705882	0.129411764705882	0	#4f6878	0.53061605522096	0.82336974086011	0.201268158876915	0
Leptothorax	05	1390.6_1662.2	1390.6	1662.2	1	0	0	0	#00ffff	1	0	0	0
Leptothorax	05	1390.6_1779.1	1390.6	1779.1	0.988235294117647	0.0117647058823529	0	0	#03fcfc	0.999929145853172	0.0119039184030139	0	0
Leptothorax	05	1390.6_1896	1390.6	1896	0.988235294117647	0.0117647058823529	0	0	#03fcfc	0.999929145853172	0.0119039184030139	0	0
Leptothorax	05	1390.6_2012.9	1390.6	2012.9	0.988235294117647	0.0117647058823529	0	0	#03fcfc	0.999929145853172	0.0119039184030139	0	0
Leptothorax	05	1390.6_259.2	1390.6	259.2	0	0	0.917647058823529	0.0823529411764706	#ff15ea	0	0	0.99599720649696	0.0893843646856246
Leptothorax	05	1390.6_2597.5	1390.6	2597.5	0.988235294117647	0.0117647058823529	0	0	#03fcfc	0.999929145853172	0.0119039184030139	0	0
Leptothorax	05	1390.6_2714.4	1390.6	2714.4	0.988235294117647	0.0117647058823529	0	0	#03fcfc	0.999929145853172	0.0119039184030139	0	0
Leptothorax	05	1390.6_2831.3	1390.6	2831.3	0.988235294117647	0.0117647058823529	0	0	#03fcfc	0.999929145853172	0.0119039184030139	0	0
Leptothorax	05	1390.6_3415.9	1390.6	3415.9	0.988235294117647	0.0117647058823529	0	0	#03fcfc	0.999929145853172	0.0119039184030139	0	0
Leptothorax	05	1390.6_3532.8	1390.6	3532.8	0.882352941176471	0.117647058823529	0	0	#1ae1e1	0.991227900682635	0.132163720091017	0	0
Leptothorax	05	1390.6_3649.7	1390.6	3649.7	0.152941176470588	0.752941176470588	0.0941176470588235	0	#35393f	0.197582992787939	0.97271627218678	0.121589534023348	0
Leptothorax	05	1390.6_4351.2	1390.6	4351.2	0	0	0.917647058823529	0.0823529411764706	#ff15ea	0	0	0.99599720649696	0.0893843646856246
Leptothorax	05	1390.6_843.8	1390.6	843.8	0	0.247058823529412	0.752941176470588	0	#c02fc0	0	0.311770417897313	0.950157464068001	0
Leptothorax	05	1390.6_960.7	1390.6	960.7	0	0.423529411764706	0.576470588235294	0	#933e93	0	0.592076433960692	0.805881812890942	0
Leptothorax	05	1390.6_1311.5	1390.6	1311.5	0.917647058823529	0.0823529411764706	0	0	#13eaea	0.99599720649696	0.0893843646856246	0	0
Leptothorax	05	1390.6_1428.3	1390.6	1428.3	0.952941176470588	0.0470588235294118	0	0	#0bf3f3	0.998782899290359	0.049322612310635	0	0
Leptothorax	05	1390.6_2246.8	1390.6	2246.8	0.988235294117647	0.0117647058823529	0	0	#03fcfc	0.999929145853172	0.0119039184030139	0	0
Leptothorax	05	1390.6_2363.7	1390.6	2363.7	0.988235294117647	0.0117647058823529	0	0	#03fcfc	0.999929145853172	0.0119039184030139	0	0
Leptothorax	05	1390.6_3065.2	1390.6	3065.2	0.988235294117647	0.0117647058823529	0	0	#03fcfc	0.999929145853172	0.0119039184030139	0	0
Leptothorax	05	1390.6_3182.1	1390.6	3182.1	0.988235294117647	0.0117647058823529	0	0	#03fcfc	0.999929145853172	0.0119039184030139	0	0
Leptothorax	05	1390.6_4000.4	1390.6	4000.4	0	0.364705882352941	0.635294117647059	0	#a23ba2	0	0.497867518553315	0.867253096834808	0
Leptothorax	05	1390.6_4117.4	1390.6	4117.4	0	0.235294117647059	0.764705882352941	0	#c32ec3	0	0.294085848837523	0.95577900872195	0
Leptothorax	05	1390.6_493.1	1390.6	493.1	0	0.0352941176470588	0.964705882352941	0	#f609f6	0	0.036560905850725	0.999331426586483	0
Leptothorax	05	1390.6_610	1390.6	610	0	0.0352941176470588	0.964705882352941	0	#f609f6	0	0.036560905850725	0.999331426586483	0
Leptothorax	05	141.8_1019.1	141.8	1019.1	0	0	0.870588235294118	0.129411764705882	#ff21de	0	0	0.98913157652731	0.147033072186492
Leptothorax	05	141.8_1720.7	141.8	1720.7	0	0	0.870588235294118	0.129411764705882	#ff21de	0	0	0.98913157652731	0.147033072186492
Leptothorax	05	141.8_1837.5	141.8	1837.5	0	0	0.435294117647059	0.564705882352941	#ff906f	0	0	0.610507860339303	0.792010197196934
Leptothorax	05	141.8_1954.5	141.8	1954.5	0	0	0.141176470588235	0.858823529411765	#ffdb24	0	0	0.162206600298322	0.986756818481464
Leptothorax	05	141.8_2655.9	141.8	2655.9	0	0	0.870588235294118	0.129411764705882	#ff21de	0	0	0.98913157652731	0.147033072186492
Leptothorax	05	141.8_2772.8	141.8	2772.8	0	0	0.870588235294118	0.129411764705882	#ff21de	0	0	0.98913157652731	0.147033072186492
Leptothorax	05	141.8_3474.3	141.8	3474.3	0	0	0.870588235294118	0.129411764705882	#ff21de	0	0	0.98913157652731	0.147033072186492
Leptothorax	05	141.8_3591.2	141.8	3591.2	0	0	0.870588235294118	0.129411764705882	#ff21de	0	0	0.98913157652731	0.147033072186492
Leptothorax	05	141.8_4409.6	141.8	4409.6	0	0.0235294117647059	0.976470588235294	0	#f906f9	0	0.0240893929751201	0.999709808467482	0
Leptothorax	05	141.8_902.2	141.8	902.2	0	0	0.870588235294118	0.129411764705882	#ff21de	0	0	0.98913157652731	0.147033072186492
Leptothorax	05	141.8_1253	141.8	1253	0	0	0.282352941176471	0.717647058823529	#ffb748	0	0	0.366124308864545	0.930565951697384
Leptothorax	05	141.8_1369.9	141.8	1369.9	0	0	0.870588235294118	0.129411764705882	#ff21de	0	0	0.98913157652731	0.147033072186492
Leptothorax	05	141.8_1486.8	141.8	1486.8	0	0	0.870588235294118	0.129411764705882	#ff21de	0	0	0.98913157652731	0.147033072186492
Leptothorax	05	141.8_2188.3	141.8	2188.3	0	0	0	1	#ffff00	0	0	0	1
Leptothorax	05	141.8_2305.2	141.8	2305.2	0	0	0	1	#ffff00	0	0	0	1
Leptothorax	05	141.8_2422.1	141.8	2422.1	0	0	0	1	#ffff00	0	0	0	1
Leptothorax	05	141.8_3006.7	141.8	3006.7	0	0	0.870588235294118	0.129411764705882	#ff21de	0	0	0.98913157652731	0.147033072186492
Leptothorax	05	141.8_3123.6	141.8	3123.6	0	0	0.870588235294118	0.129411764705882	#ff21de	0	0	0.98913157652731	0.147033072186492
Leptothorax	05	141.8_3240.5	141.8	3240.5	0	0	0.870588235294118	0.129411764705882	#ff21de	0	0	0.98913157652731	0.147033072186492
Leptothorax	05	141.8_3942	141.8	3942	0	0	0.870588235294118	0.129411764705882	#ff21de	0	0	0.98913157652731	0.147033072186492
Leptothorax	05	141.8_4058.9	141.8	4058.9	0	0.0117647058823529	0.988235294117647	0	#fc03fc	0	0.0119039184030139	0.999929145853172	0
Leptothorax	05	141.8_4175.8	141.8	4175.8	0	0	0.870588235294118	0.129411764705882	#ff21de	0	0	0.98913157652731	0.147033072186492
Leptothorax	05	141.8_434.6	141.8	434.6	0	0	0.988235294117647	0.0117647058823529	#ff03fc	0	0	0.999929145853172	0.0119039184030139
Leptothorax	05	141.8_551.5	141.8	551.5	0	0	0.870588235294118	0.129411764705882	#ff21de	0	0	0.98913157652731	0.147033072186492
Leptothorax	05	141.8_668.4	141.8	668.4	0	0	0.870588235294118	0.129411764705882	#ff21de	0	0	0.98913157652731	0.147033072186492
Leptothorax	05	141.8_1136.1	141.8	1136.1	0	0	0.870588235294118	0.129411764705882	#ff21de	0	0	0.98913157652731	0.147033072186492
Leptothorax	05	141.8_1603.7	141.8	1603.7	0	0	0.870588235294118	0.129411764705882	#ff21de	0	0	0.98913157652731	0.147033072186492
Leptothorax	05	141.8_2071.4	141.8	2071.4	0	0	0	1	#ffff00	0	0	0	1
Leptothorax	05	141.8_2539	141.8	2539	0	0	0.141176470588235	0.858823529411765	#ffdb24	0	0	0.162206600298322	0.986756818481464
Leptothorax	05	141.8_2889.8	141.8	2889.8	0	0	0.870588235294118	0.129411764705882	#ff21de	0	0	0.98913157652731	0.147033072186492
Leptothorax	05	141.8_317.7	141.8	317.7	0	0.0352941176470588	0.882352941176471	0.0823529411764706	#f61de2	0	0.0397953589821215	0.99488397455304	0.0928558376249503
Leptothorax	05	141.8_3357.4	141.8	3357.4	0	0	0.870588235294118	0.129411764705882	#ff21de	0	0	0.98913157652731	0.147033072186492
Leptothorax	05	141.8_3708.2	141.8	3708.2	0	0	0.870588235294118	0.129411764705882	#ff21de	0	0	0.98913157652731	0.147033072186492
Leptothorax	05	141.8_3825.1	141.8	3825.1	0	0	0.870588235294118	0.129411764705882	#ff21de	0	0	0.98913157652731	0.147033072186492
Leptothorax	05	141.8_4292.7	141.8	4292.7	0	0	0.870588235294118	0.129411764705882	#ff21de	0	0	0.98913157652731	0.147033072186492
Leptothorax	05	141.8_785.3	141.8	785.3	0	0	0.870588235294118	0.129411764705882	#ff21de	0	0	0.98913157652731	0.147033072186492
Leptothorax	05	1424.3_1019.1	1424.3	1019.1	0	0.458823529411765	0.541176470588235	0	#8a3f8a	0	0.646685251635161	0.762756963467112	0
Leptothorax	05	1424.3_1720.7	1424.3	1720.7	1	0	0	0	#00ffff	1	0	0	0
Leptothorax	05	1424.3_1837.5	1424.3	1837.5	0.988235294117647	0.0117647058823529	0	0	#03fcfc	0.999929145853172	0.0119039184030139	0	0
Leptothorax	05	1424.3_1954.5	1424.3	1954.5	0.988235294117647	0.0117647058823529	0	0	#03fcfc	0.999929145853172	0.0119039184030139	0	0
Leptothorax	05	1424.3_200.8	1424.3	200.8	0	0	0.870588235294118	0.129411764705882	#ff21de	0	0	0.98913157652731	0.147033072186492
Leptothorax	05	1424.3_2655.9	1424.3	2655.9	0.988235294117647	0.0117647058823529	0	0	#03fcfc	0.999929145853172	0.0119039184030139	0	0
Leptothorax	05	1424.3_2772.8	1424.3	2772.8	0.988235294117647	0.0117647058823529	0	0	#03fcfc	0.999929145853172	0.0119039184030139	0	0
Leptothorax	05	1424.3_3474.3	1424.3	3474.3	0.905882352941176	0.0941176470588235	0	0	#16e7e7	0.994646105081306	0.103339855073382	0	0
Leptothorax	05	1424.3_3591.2	1424.3	3591.2	0.882352941176471	0.117647058823529	0	0	#1ae1e1	0.991227900682635	0.132163720091017	0	0
Leptothorax	05	1424.3_4409.6	1424.3	4409.6	0	0	1	0	#ff00ff	0	0	1	0
Leptothorax	05	1424.3_902.2	1424.3	902.2	0	0.247058823529412	0.752941176470588	0	#c02fc0	0	0.311770417897313	0.950157464068001	0
Leptothorax	05	1424.3_1253	1424.3	1253	0.917647058823529	0.0823529411764706	0	0	#13eaea	0.99599720649696	0.0893843646856246	0	0
Leptothorax	05	1424.3_1369.9	1424.3	1369.9	0.952941176470588	0.0470588235294118	0	0	#0bf3f3	0.998782899290359	0.049322612310635	0	0
Leptothorax	05	1424.3_1486.8	1424.3	1486.8	0.988235294117647	0.0117647058823529	0	0	#03fcfc	0.999929145853172	0.0119039184030139	0	0
Leptothorax	05	1424.3_2188.3	1424.3	2188.3	0.988235294117647	0.0117647058823529	0	0	#03fcfc	0.999929145853172	0.0119039184030139	0	0
Leptothorax	05	1424.3_2305.2	1424.3	2305.2	0.988235294117647	0.0117647058823529	0	0	#03fcfc	0.999929145853172	0.0119039184030139	0	0
Leptothorax	05	1424.3_2422.1	1424.3	2422.1	0.988235294117647	0.0117647058823529	0	0	#03fcfc	0.999929145853172	0.0119039184030139	0	0
Leptothorax	05	1424.3_3006.7	1424.3	3006.7	0.988235294117647	0.0117647058823529	0	0	#03fcfc	0.999929145853172	0.0119039184030139	0	0
Leptothorax	05	1424.3_3123.6	1424.3	3123.6	0.988235294117647	0.0117647058823529	0	0	#03fcfc	0.999929145853172	0.0119039184030139	0	0
Leptothorax	05	1424.3_3240.5	1424.3	3240.5	0.988235294117647	0.0117647058823529	0	0	#03fcfc	0.999929145853172	0.0119039184030139	0	0
Leptothorax	05	1424.3_3942	1424.3	3942	0	0.588235294117647	0.411764705882353	0	#693e69	0	0.81923192051904	0.573462344363328	0
Leptothorax	05	1424.3_4058.9	1424.3	4058.9	0	0.270588235294118	0.729411764705882	0	#ba32ba	0	0.347806822958523	0.937566218409931	0
Leptothorax	05	1424.3_4175.8	1424.3	4175.8	0	0.152941176470588	0.847058823529412	0	#d821d8	0	0.177682530476312	0.984087861099574	0
Leptothorax	05	1424.3_434.6	1424.3	434.6	0	0	0.941176470588235	0.0588235294117647	#ff0ff0	0	0	0.998052578482888	0.0623782861551805
Leptothorax	05	1424.3_551.5	1424.3	551.5	0	0.0352941176470588	0.964705882352941	0	#f609f6	0	0.036560905850725	0.999331426586483	0
Leptothorax	05	1424.3_668.4	1424.3	668.4	0	0.129411764705882	0.870588235294118	0	#de1dde	0	0.147033072186492	0.98913157652731	0
Leptothorax	05	1424.3_1136.1	1424.3	1136.1	0.517647058823529	0.4	0.0823529411764706	0	#4a8c99	0.785088667105877	0.606659424581815	0.124900469766844	0
Leptothorax	05	1424.3_1603.7	1424.3	1603.7	0.964705882352941	0.0352941176470588	0	0	#09f6f6	0.999331426586483	0.036560905850725	0	0
Leptothorax	05	1424.3_2071.4	1424.3	2071.4	0.988235294117647	0.0117647058823529	0	0	#03fcfc	0.999929145853172	0.0119039184030139	0	0
Leptothorax	05	1424.3_2539	1424.3	2539	0.988235294117647	0.0117647058823529	0	0	#03fcfc	0.999929145853172	0.0119039184030139	0	0
Leptothorax	05	1424.3_2889.8	1424.3	2889.8	0.988235294117647	0.0117647058823529	0	0	#03fcfc	0.999929145853172	0.0119039184030139	0	0
Leptothorax	05	1424.3_317.7	1424.3	317.7	0	0	0.917647058823529	0.0823529411764706	#ff15ea	0	0	0.99599720649696	0.0893843646856246
Leptothorax	05	1424.3_3357.4	1424.3	3357.4	0.988235294117647	0.0117647058823529	0	0	#03fcfc	0.999929145853172	0.0119039184030139	0	0
Leptothorax	05	1424.3_3708.2	1424.3	3708.2	0.0470588235294118	0.858823529411765	0.0941176470588235	0	#222124	0.0543878010965336	0.992577370011739	0.108775602193067	0
Leptothorax	05	1424.3_3825.1	1424.3	3825.1	0	0.623529411764706	0.376470588235294	0	#603c60	0	0.856064445274926	0.516869099033917	0
Leptothorax	05	1424.3_4292.7	1424.3	4292.7	0	0.0352941176470588	0.964705882352941	0	#f609f6	0	0.036560905850725	0.999331426586483	0
Leptothorax	05	1424.3_785.3	1424.3	785.3	0	0.247058823529412	0.752941176470588	0	#c02fc0	0	0.311770417897313	0.950157464068001	0
Leptothorax	05	1458.1_1194.5	1458.1	1194.5	0.905882352941176	0.0941176470588235	0	0	#16e7e7	0.994646105081306	0.103339855073382	0	0
Leptothorax	05	1458.1_1545.3	1458.1	1545.3	1	0	0	0	#00ffff	1	0	0	0
Leptothorax	05	1458.1_2129.8	1458.1	2129.8	0.988235294117647	0.0117647058823529	0	0	#03fcfc	0.999929145853172	0.0119039184030139	0	0
Leptothorax	05	1458.1_2480.6	1458.1	2480.6	0.988235294117647	0.0117647058823529	0	0	#03fcfc	0.999929145853172	0.0119039184030139	0	0
Leptothorax	05	1458.1_2948.2	1458.1	2948.2	1	0	0	0	#00ffff	1	0	0	0
Leptothorax	05	1458.1_3299	1458.1	3299	0.988235294117647	0.0117647058823529	0	0	#03fcfc	0.999929145853172	0.0119039184030139	0	0
Leptothorax	05	1458.1_376.1	1458.1	376.1	0	0.0352941176470588	0.964705882352941	0	#f609f6	0	0.036560905850725	0.999331426586483	0
Leptothorax	05	1458.1_3766.6	1458.1	3766.6	0	0.705882352941177	0.294117647058824	0	#4b354b	0	0.923076923076923	0.384615384615385	0
Leptothorax	05	1458.1_3883.5	1458.1	3883.5	0	0.588235294117647	0.411764705882353	0	#693e69	0	0.81923192051904	0.573462344363328	0
Leptothorax	05	1458.1_4234.3	1458.1	4234.3	0	0.129411764705882	0.870588235294118	0	#de1dde	0	0.147033072186492	0.98913157652731	0
Leptothorax	05	1458.1_726.9	1458.1	726.9	0	0.235294117647059	0.764705882352941	0	#c32ec3	0	0.294085848837523	0.95577900872195	0
Leptothorax	05	1458.1_1077.6	1458.1	1077.6	0.341176470588235	0.529411764705882	0.129411764705882	0	#4f6878	0.53061605522096	0.82336974086011	0.201268158876915	0
Leptothorax	05	1458.1_1662.2	1458.1	1662.2	1	0	0	0	#00ffff	1	0	0	0
Leptothorax	05	1458.1_1779.1	1458.1	1779.1	1	0	0	0	#00ffff	1	0	0	0
Leptothorax	05	1458.1_1896	1458.1	1896	0.988235294117647	0.0117647058823529	0	0	#03fcfc	0.999929145853172	0.0119039184030139	0	0
Leptothorax	05	1458.1_2012.9	1458.1	2012.9	0.988235294117647	0.0117647058823529	0	0	#03fcfc	0.999929145853172	0.0119039184030139	0	0
Leptothorax	05	1458.1_259.2	1458.1	259.2	0	0	1	0	#ff00ff	0	0	1	0
Leptothorax	05	1458.1_2597.5	1458.1	2597.5	0.988235294117647	0.0117647058823529	0	0	#03fcfc	0.999929145853172	0.0119039184030139	0	0
Leptothorax	05	1458.1_2714.4	1458.1	2714.4	0.988235294117647	0.0117647058823529	0	0	#03fcfc	0.999929145853172	0.0119039184030139	0	0
Leptothorax	05	1458.1_2831.3	1458.1	2831.3	0.988235294117647	0.0117647058823529	0	0	#03fcfc	0.999929145853172	0.0119039184030139	0	0
Leptothorax	05	1458.1_3415.9	1458.1	3415.9	0.988235294117647	0.0117647058823529	0	0	#03fcfc	0.999929145853172	0.0119039184030139	0	0
Leptothorax	05	1458.1_3532.8	1458.1	3532.8	0.894117647058824	0.105882352941176	0	0	#18e4e4	0.993061123194269	0.117599343536163	0	0
Leptothorax	05	1458.1_3649.7	1458.1	3649.7	0.870588235294118	0.129411764705882	0	0	#1ddede	0.98913157652731	0.147033072186492	0	0
Leptothorax	05	1458.1_4351.2	1458.1	4351.2	0	0	0.917647058823529	0.0823529411764706	#ff15ea	0	0	0.99599720649696	0.0893843646856246
Leptothorax	05	1458.1_843.8	1458.1	843.8	0	0.247058823529412	0.752941176470588	0	#c02fc0	0	0.311770417897313	0.950157464068001	0
Leptothorax	05	1458.1_960.7	1458.1	960.7	0	0.411764705882353	0.588235294117647	0	#963e96	0	0.573462344363328	0.81923192051904	0
Leptothorax	05	1458.1_1311.5	1458.1	1311.5	0.929411764705882	0.0705882352941176	0	0	#11eded	0.997128264651523	0.0757312606064448	0	0
Leptothorax	05	1458.1_1428.3	1458.1	1428.3	0.952941176470588	0.0470588235294118	0	0	#0bf3f3	0.998782899290359	0.049322612310635	0	0
Leptothorax	05	1458.1_2246.8	1458.1	2246.8	0.988235294117647	0.0117647058823529	0	0	#03fcfc	0.999929145853172	0.0119039184030139	0	0
Leptothorax	05	1458.1_2363.7	1458.1	2363.7	0.988235294117647	0.0117647058823529	0	0	#03fcfc	0.999929145853172	0.0119039184030139	0	0
Leptothorax	05	1458.1_3065.2	1458.1	3065.2	0.988235294117647	0.0117647058823529	0	0	#03fcfc	0.999929145853172	0.0119039184030139	0	0
Leptothorax	05	1458.1_3182.1	1458.1	3182.1	0.988235294117647	0.0117647058823529	0	0	#03fcfc	0.999929145853172	0.0119039184030139	0	0
Leptothorax	05	1458.1_4000.4	1458.1	4000.4	0	0.305882352941176	0.694117647058824	0	#b136b1	0	0.403258319283316	0.915086186065988	0
Leptothorax	05	1458.1_4117.4	1458.1	4117.4	0	0.258823529411765	0.741176470588235	0	#bd31bd	0	0.329682832836707	0.944091748577841	0
Leptothorax	05	1458.1_493.1	1458.1	493.1	0	0.0352941176470588	0.964705882352941	0	#f609f6	0	0.036560905850725	0.999331426586483	0
Leptothorax	05	1458.1_610	1458.1	610	0	0.0352941176470588	0.964705882352941	0	#f609f6	0	0.036560905850725	0.999331426586483	0
Leptothorax	05	1491.8_1019.1	1491.8	1019.1	0	0.564705882352941	0.435294117647059	0	#6f3f6f	0	0.792010197196934	0.610507860339303	0
Leptothorax	05	1491.8_1720.7	1491.8	1720.7	1	0	0	0	#00ffff	1	0	0	0
Leptothorax	05	1491.8_1837.5	1491.8	1837.5	1	0	0	0	#00ffff	1	0	0	0
Leptothorax	05	1491.8_1954.5	1491.8	1954.5	0.988235294117647	0.0117647058823529	0	0	#03fcfc	0.999929145853172	0.0119039184030139	0	0
Leptothorax	05	1491.8_200.8	1491.8	200.8	0	0.0117647058823529	0.941176470588235	0.0470588235294118	#fc0ff0	0	0.0124834314378856	0.998674515030851	0.0499337257515426
Leptothorax	05	1491.8_2655.9	1491.8	2655.9	0.988235294117647	0.0117647058823529	0	0	#03fcfc	0.999929145853172	0.0119039184030139	0	0
Leptothorax	05	1491.8_2772.8	1491.8	2772.8	1	0	0	0	#00ffff	1	0	0	0
Leptothorax	05	1491.8_3474.3	1491.8	3474.3	0.976470588235294	0.0235294117647059	0	0	#06f9f9	0.999709808467482	0.0240893929751201	0	0
Leptothorax	05	1491.8_3591.2	1491.8	3591.2	0.882352941176471	0.117647058823529	0	0	#1ae1e1	0.991227900682635	0.132163720091017	0	0
Leptothorax	05	1491.8_4409.6	1491.8	4409.6	0	0.129411764705882	0.870588235294118	0	#de1dde	0	0.147033072186492	0.98913157652731	0
Leptothorax	05	1491.8_902.2	1491.8	902.2	0	0.247058823529412	0.752941176470588	0	#c02fc0	0	0.311770417897313	0.950157464068001	0
Leptothorax	05	1491.8_1253	1491.8	1253	0.894117647058824	0.105882352941176	0	0	#18e4e4	0.993061123194269	0.117599343536163	0	0
Leptothorax	05	1491.8_1369.9	1491.8	1369.9	0.929411764705882	0.0705882352941176	0	0	#11eded	0.997128264651523	0.0757312606064448	0	0
Leptothorax	05	1491.8_1486.8	1491.8	1486.8	1	0	0	0	#00ffff	1	0	0	0
Leptothorax	05	1491.8_2188.3	1491.8	2188.3	0.988235294117647	0.0117647058823529	0	0	#03fcfc	0.999929145853172	0.0119039184030139	0	0
Leptothorax	05	1491.8_2305.2	1491.8	2305.2	0.988235294117647	0.0117647058823529	0	0	#03fcfc	0.999929145853172	0.0119039184030139	0	0
Leptothorax	05	1491.8_2422.1	1491.8	2422.1	0.988235294117647	0.0117647058823529	0	0	#03fcfc	0.999929145853172	0.0119039184030139	0	0
Leptothorax	05	1491.8_3006.7	1491.8	3006.7	0.988235294117647	0.0117647058823529	0	0	#03fcfc	0.999929145853172	0.0119039184030139	0	0
Leptothorax	05	1491.8_3123.6	1491.8	3123.6	0.988235294117647	0.0117647058823529	0	0	#03fcfc	0.999929145853172	0.0119039184030139	0	0
Leptothorax	05	1491.8_3240.5	1491.8	3240.5	0.988235294117647	0.0117647058823529	0	0	#03fcfc	0.999929145853172	0.0119039184030139	0	0
Leptothorax	05	1491.8_3942	1491.8	3942	0	0.576470588235294	0.423529411764706	0	#6c3e6c	0	0.805881812890942	0.592076433960692	0
Leptothorax	05	1491.8_4058.9	1491.8	4058.9	0	0.270588235294118	0.729411764705882	0	#ba32ba	0	0.347806822958523	0.937566218409931	0
Leptothorax	05	1491.8_4175.8	1491.8	4175.8	0	0.270588235294118	0.729411764705882	0	#ba32ba	0	0.347806822958523	0.937566218409931	0
Leptothorax	05	1491.8_434.6	1491.8	434.6	0	0.0352941176470588	0.964705882352941	0	#f609f6	0	0.036560905850725	0.999331426586483	0
Leptothorax	05	1491.8_551.5	1491.8	551.5	0	0.0352941176470588	0.964705882352941	0	#f609f6	0	0.036560905850725	0.999331426586483	0
Leptothorax	05	1491.8_668.4	1491.8	668.4	0	0.247058823529412	0.752941176470588	0	#c02fc0	0	0.311770417897313	0.950157464068001	0
Leptothorax	05	1491.8_1136.1	1491.8	1136.1	0.894117647058824	0.105882352941176	0	0	#18e4e4	0.993061123194269	0.117599343536163	0	0
Leptothorax	05	1491.8_1603.7	1491.8	1603.7	1	0	0	0	#00ffff	1	0	0	0
Leptothorax	05	1491.8_2071.4	1491.8	2071.4	0.988235294117647	0.0117647058823529	0	0	#03fcfc	0.999929145853172	0.0119039184030139	0	0
Leptothorax	05	1491.8_2539	1491.8	2539	0.988235294117647	0.0117647058823529	0	0	#03fcfc	0.999929145853172	0.0119039184030139	0	0
Leptothorax	05	1491.8_2889.8	1491.8	2889.8	1	0	0	0	#00ffff	1	0	0	0
Leptothorax	05	1491.8_317.7	1491.8	317.7	0	0	1	0	#ff00ff	0	0	1	0
Leptothorax	05	1491.8_3357.4	1491.8	3357.4	0.988235294117647	0.0117647058823529	0	0	#03fcfc	0.999929145853172	0.0119039184030139	0	0
Leptothorax	05	1491.8_3708.2	1491.8	3708.2	0.188235294117647	0.729411764705882	0.0823529411764706	0	#383f45	0.248398097510732	0.962542627854086	0.108674167660945	0
Leptothorax	05	1491.8_3825.1	1491.8	3825.1	0	0.623529411764706	0.376470588235294	0	#603c60	0	0.856064445274926	0.516869099033917	0
Leptothorax	05	1491.8_4292.7	1491.8	4292.7	0	0.0470588235294118	0.952941176470588	0	#f30bf3	0	0.049322612310635	0.998782899290359	0
Leptothorax	05	1491.8_785.3	1491.8	785.3	0	0.247058823529412	0.752941176470588	0	#c02fc0	0	0.311770417897313	0.950157464068001	0
Leptothorax	05	1525.6_1194.5	1525.6	1194.5	0.894117647058824	0.105882352941176	0	0	#18e4e4	0.993061123194269	0.117599343536163	0	0
Leptothorax	05	1525.6_1545.3	1525.6	1545.3	1	0	0	0	#00ffff	1	0	0	0
Leptothorax	05	1525.6_2129.8	1525.6	2129.8	0.988235294117647	0.0117647058823529	0	0	#03fcfc	0.999929145853172	0.0119039184030139	0	0
Leptothorax	05	1525.6_2480.6	1525.6	2480.6	0.988235294117647	0.0117647058823529	0	0	#03fcfc	0.999929145853172	0.0119039184030139	0	0
Leptothorax	05	1525.6_2948.2	1525.6	2948.2	1	0	0	0	#00ffff	1	0	0	0
Leptothorax	05	1525.6_3299	1525.6	3299	0.988235294117647	0.0117647058823529	0	0	#03fcfc	0.999929145853172	0.0119039184030139	0	0
Leptothorax	05	1525.6_376.1	1525.6	376.1	0	0.0352941176470588	0.964705882352941	0	#f609f6	0	0.036560905850725	0.999331426586483	0
Leptothorax	05	1525.6_3766.6	1525.6	3766.6	0.129411764705882	0.741176470588235	0.129411764705882	0	#393942	0.169511850308225	0.970840597219834	0.169511850308225	0
Leptothorax	05	1525.6_3883.5	1525.6	3883.5	0	0.623529411764706	0.376470588235294	0	#603c60	0	0.856064445274926	0.516869099033917	0
Leptothorax	05	1525.6_4234.3	1525.6	4234.3	0	0.188235294117647	0.811764705882353	0	#cf27cf	0	0.225890482018287	0.974152703703863	0
Leptothorax	05	1525.6_726.9	1525.6	726.9	0	0.247058823529412	0.752941176470588	0	#c02fc0	0	0.311770417897313	0.950157464068001	0
Leptothorax	05	1525.6_1077.6	1525.6	1077.6	0.164705882352941	0.6	0.235294117647059	0	#554e66	0.247603464754683	0.901984050177774	0.353719235363833	0
Leptothorax	05	1525.6_1662.2	1525.6	1662.2	1	0	0	0	#00ffff	1	0	0	0
Leptothorax	05	1525.6_1779.1	1525.6	1779.1	1	0	0	0	#00ffff	1	0	0	0
Leptothorax	05	1525.6_1896	1525.6	1896	1	0	0	0	#00ffff	1	0	0	0
Leptothorax	05	1525.6_2012.9	1525.6	2012.9	0.988235294117647	0.0117647058823529	0	0	#03fcfc	0.999929145853172	0.0119039184030139	0	0
Leptothorax	05	1525.6_259.2	1525.6	259.2	0	0	1	0	#ff00ff	0	0	1	0
Leptothorax	05	1525.6_2597.5	1525.6	2597.5	0.988235294117647	0.0117647058823529	0	0	#03fcfc	0.999929145853172	0.0119039184030139	0	0
Leptothorax	05	1525.6_2714.4	1525.6	2714.4	0.988235294117647	0.0117647058823529	0	0	#03fcfc	0.999929145853172	0.0119039184030139	0	0
Leptothorax	05	1525.6_2831.3	1525.6	2831.3	1	0	0	0	#00ffff	1	0	0	0
Leptothorax	05	1525.6_3415.9	1525.6	3415.9	0.952941176470588	0.0470588235294118	0	0	#0bf3f3	0.998782899290359	0.049322612310635	0	0
Leptothorax	05	1525.6_3532.8	1525.6	3532.8	0.941176470588235	0.0588235294117647	0	0	#0ef0f0	0.998052578482888	0.0623782861551805	0	0
Leptothorax	05	1525.6_3649.7	1525.6	3649.7	0.882352941176471	0.117647058823529	0	0	#1ae1e1	0.991227900682635	0.132163720091017	0	0
Leptothorax	05	1525.6_4351.2	1525.6	4351.2	0	0	1	0	#ff00ff	0	0	1	0
Leptothorax	05	1525.6_843.8	1525.6	843.8	0	0.247058823529412	0.752941176470588	0	#c02fc0	0	0.311770417897313	0.950157464068001	0
Leptothorax	05	1525.6_960.7	1525.6	960.7	0	0.611764705882353	0.388235294117647	0	#633d63	0	0.844329420182934	0.535824439731477	0
Leptothorax	05	1525.6_1311.5	1525.6	1311.5	0.917647058823529	0.0823529411764706	0	0	#13eaea	0.99599720649696	0.0893843646856246	0	0
Leptothorax	05	1525.6_1428.3	1525.6	1428.3	0.941176470588235	0.0588235294117647	0	0	#0ef0f0	0.998052578482888	0.0623782861551805	0	0
Leptothorax	05	1525.6_2246.8	1525.6	2246.8	0.988235294117647	0.0117647058823529	0	0	#03fcfc	0.999929145853172	0.0119039184030139	0	0
Leptothorax	05	1525.6_2363.7	1525.6	2363.7	0.988235294117647	0.0117647058823529	0	0	#03fcfc	0.999929145853172	0.0119039184030139	0	0
Leptothorax	05	1525.6_3065.2	1525.6	3065.2	0.988235294117647	0.0117647058823529	0	0	#03fcfc	0.999929145853172	0.0119039184030139	0	0
Leptothorax	05	1525.6_3182.1	1525.6	3182.1	0.988235294117647	0.0117647058823529	0	0	#03fcfc	0.999929145853172	0.0119039184030139	0	0
Leptothorax	05	1525.6_4000.4	1525.6	4000.4	0	0.388235294117647	0.611764705882353	0	#9c3d9c	0	0.535824439731477	0.844329420182934	0
Leptothorax	05	1525.6_4117.4	1525.6	4117.4	0	0.270588235294118	0.729411764705882	0	#ba32ba	0	0.347806822958523	0.937566218409931	0
Leptothorax	05	1525.6_493.1	1525.6	493.1	0	0.0352941176470588	0.964705882352941	0	#f609f6	0	0.036560905850725	0.999331426586483	0
Leptothorax	05	1525.6_610	1525.6	610	0	0.0352941176470588	0.964705882352941	0	#f609f6	0	0.036560905850725	0.999331426586483	0
Leptothorax	05	1559.3_1019.1	1559.3	1019.1	0.0705882352941176	0.647058823529412	0.282352941176471	0	#54415a	0.0994900387131015	0.911992021536764	0.397960154852407	0
Leptothorax	05	1559.3_1720.7	1559.3	1720.7	1	0	0	0	#00ffff	1	0	0	0
Leptothorax	05	1559.3_1837.5	1559.3	1837.5	1	0	0	0	#00ffff	1	0	0	0
Leptothorax	05	1559.3_1954.5	1559.3	1954.5	0.988235294117647	0.0117647058823529	0	0	#03fcfc	0.999929145853172	0.0119039184030139	0	0
Leptothorax	05	1559.3_200.8	1559.3	200.8	0.2	0.294117647058824	0.505882352941176	0	#9059b4	0.323413749136698	0.475608454612792	0.818046541934001	0
Leptothorax	05	1559.3_2655.9	1559.3	2655.9	0.988235294117647	0.0117647058823529	0	0	#03fcfc	0.999929145853172	0.0119039184030139	0	0
Leptothorax	05	1559.3_2772.8	1559.3	2772.8	1	0	0	0	#00ffff	1	0	0	0
Leptothorax	05	1559.3_3474.3	1559.3	3474.3	0.964705882352941	0.0352941176470588	0	0	#09f6f6	0.999331426586483	0.036560905850725	0	0
Leptothorax	05	1559.3_3591.2	1559.3	3591.2	0.882352941176471	0.117647058823529	0	0	#1ae1e1	0.991227900682635	0.132163720091017	0	0
Leptothorax	05	1559.3_4409.6	1559.3	4409.6	0	0.188235294117647	0.811764705882353	0	#cf27cf	0	0.225890482018287	0.974152703703863	0
Leptothorax	05	1559.3_902.2	1559.3	902.2	0	0.247058823529412	0.752941176470588	0	#c02fc0	0	0.311770417897313	0.950157464068001	0
Leptothorax	05	1559.3_1253	1559.3	1253	0.917647058823529	0.0823529411764706	0	0	#13eaea	0.99599720649696	0.0893843646856246	0	0
Leptothorax	05	1559.3_1369.9	1559.3	1369.9	0.929411764705882	0.0705882352941176	0	0	#11eded	0.997128264651523	0.0757312606064448	0	0
Leptothorax	05	1559.3_1486.8	1559.3	1486.8	1	0	0	0	#00ffff	1	0	0	0
Leptothorax	05	1559.3_2188.3	1559.3	2188.3	0.988235294117647	0.0117647058823529	0	0	#03fcfc	0.999929145853172	0.0119039184030139	0	0
Leptothorax	05	1559.3_2305.2	1559.3	2305.2	0.988235294117647	0.0117647058823529	0	0	#03fcfc	0.999929145853172	0.0119039184030139	0	0
Leptothorax	05	1559.3_2422.1	1559.3	2422.1	0.988235294117647	0.0117647058823529	0	0	#03fcfc	0.999929145853172	0.0119039184030139	0	0
Leptothorax	05	1559.3_3006.7	1559.3	3006.7	1	0	0	0	#00ffff	1	0	0	0
Leptothorax	05	1559.3_3123.6	1559.3	3123.6	0.988235294117647	0.0117647058823529	0	0	#03fcfc	0.999929145853172	0.0119039184030139	0	0
Leptothorax	05	1559.3_3240.5	1559.3	3240.5	0.988235294117647	0.0117647058823529	0	0	#03fcfc	0.999929145853172	0.0119039184030139	0	0
Leptothorax	05	1559.3_3942	1559.3	3942	0	0.588235294117647	0.411764705882353	0	#693e69	0	0.81923192051904	0.573462344363328	0
Leptothorax	05	1559.3_4058.9	1559.3	4058.9	0	0.282352941176471	0.717647058823529	0	#b734b7	0	0.366124308864545	0.930565951697384	0
Leptothorax	05	1559.3_4175.8	1559.3	4175.8	0	0.235294117647059	0.764705882352941	0	#c32ec3	0	0.294085848837523	0.95577900872195	0
Leptothorax	05	1559.3_434.6	1559.3	434.6	0	0.0352941176470588	0.964705882352941	0	#f609f6	0	0.036560905850725	0.999331426586483	0
Leptothorax	05	1559.3_551.5	1559.3	551.5	0	0.0352941176470588	0.964705882352941	0	#f609f6	0	0.036560905850725	0.999331426586483	0
Leptothorax	05	1559.3_668.4	1559.3	668.4	0	0.247058823529412	0.752941176470588	0	#c02fc0	0	0.311770417897313	0.950157464068001	0
Leptothorax	05	1559.3_1136.1	1559.3	1136.1	0.882352941176471	0.117647058823529	0	0	#1ae1e1	0.991227900682635	0.132163720091017	0	0
Leptothorax	05	1559.3_1603.7	1559.3	1603.7	1	0	0	0	#00ffff	1	0	0	0
Leptothorax	05	1559.3_2071.4	1559.3	2071.4	0.988235294117647	0.0117647058823529	0	0	#03fcfc	0.999929145853172	0.0119039184030139	0	0
Leptothorax	05	1559.3_2539	1559.3	2539	0.988235294117647	0.0117647058823529	0	0	#03fcfc	0.999929145853172	0.0119039184030139	0	0
Leptothorax	05	1559.3_2889.8	1559.3	2889.8	1	0	0	0	#00ffff	1	0	0	0
Leptothorax	05	1559.3_317.7	1559.3	317.7	0	0	1	0	#ff00ff	0	0	1	0
Leptothorax	05	1559.3_3357.4	1559.3	3357.4	0.988235294117647	0.0117647058823529	0	0	#03fcfc	0.999929145853172	0.0119039184030139	0	0
Leptothorax	05	1559.3_3708.2	1559.3	3708.2	0.364705882352941	0.588235294117647	0.0470588235294118	0	#436469	0.525725870143195	0.847944951843864	0.0678355961475091	0
Leptothorax	05	1559.3_3825.1	1559.3	3825.1	0	0.658823529411765	0.341176470588235	0	#573957	0	0.887994409277288	0.459854247661452	0
Leptothorax	05	1559.3_4292.7	1559.3	4292.7	0	0	1	0	#ff00ff	0	0	1	0
Leptothorax	05	1559.3_785.3	1559.3	785.3	0	0.247058823529412	0.752941176470588	0	#c02fc0	0	0.311770417897313	0.950157464068001	0
Leptothorax	05	1593.1_1194.5	1593.1	1194.5	0.894117647058824	0.105882352941176	0	0	#18e4e4	0.993061123194269	0.117599343536163	0	0
Leptothorax	05	1593.1_1545.3	1593.1	1545.3	1	0	0	0	#00ffff	1	0	0	0
Leptothorax	05	1593.1_2129.8	1593.1	2129.8	0.988235294117647	0.0117647058823529	0	0	#03fcfc	0.999929145853172	0.0119039184030139	0	0
Leptothorax	05	1593.1_2480.6	1593.1	2480.6	0.988235294117647	0.0117647058823529	0	0	#03fcfc	0.999929145853172	0.0119039184030139	0	0
Leptothorax	05	1593.1_2948.2	1593.1	2948.2	1	0	0	0	#00ffff	1	0	0	0
Leptothorax	05	1593.1_3299	1593.1	3299	0.988235294117647	0.0117647058823529	0	0	#03fcfc	0.999929145853172	0.0119039184030139	0	0
Leptothorax	05	1593.1_376.1	1593.1	376.1	0	0.0352941176470588	0.964705882352941	0	#f609f6	0	0.036560905850725	0.999331426586483	0
Leptothorax	05	1593.1_3766.6	1593.1	3766.6	0.211764705882353	0.682352941176471	0.105882352941176	0	#404851	0.293196942008039	0.944745702025904	0.146598471004019	0
Leptothorax	05	1593.1_3883.5	1593.1	3883.5	0	0.623529411764706	0.376470588235294	0	#603c60	0	0.856064445274926	0.516869099033917	0
Leptothorax	05	1593.1_4234.3	1593.1	4234.3	0	0.117647058823529	0.882352941176471	0	#e11ae1	0	0.132163720091017	0.991227900682635	0
Leptothorax	05	1593.1_726.9	1593.1	726.9	0	0.235294117647059	0.764705882352941	0	#c32ec3	0	0.294085848837523	0.95577900872195	0
Leptothorax	05	1593.1_1077.6	1593.1	1077.6	0.8	0.2	0	0	#29cccc	0.970142500145332	0.242535625036333	0	0
Leptothorax	05	1593.1_142.3	1593.1	142.3	0.882352941176471	0.117647058823529	0	0	#1ae1e1	0.991227900682635	0.132163720091017	0	0
Leptothorax	05	1593.1_1662.2	1593.1	1662.2	1	0	0	0	#00ffff	1	0	0	0
Leptothorax	05	1593.1_1779.1	1593.1	1779.1	1	0	0	0	#00ffff	1	0	0	0
Leptothorax	05	1593.1_1896	1593.1	1896	1	0	0	0	#00ffff	1	0	0	0
Leptothorax	05	1593.1_2012.9	1593.1	2012.9	0.988235294117647	0.0117647058823529	0	0	#03fcfc	0.999929145853172	0.0119039184030139	0	0
Leptothorax	05	1593.1_259.2	1593.1	259.2	0	0	0.929411764705882	0.0705882352941176	#ff12ed	0	0	0.997128264651523	0.0757312606064448
Leptothorax	05	1593.1_2597.5	1593.1	2597.5	0.988235294117647	0.0117647058823529	0	0	#03fcfc	0.999929145853172	0.0119039184030139	0	0
Leptothorax	05	1593.1_2714.4	1593.1	2714.4	0.988235294117647	0.0117647058823529	0	0	#03fcfc	0.999929145853172	0.0119039184030139	0	0
Leptothorax	05	1593.1_2831.3	1593.1	2831.3	1	0	0	0	#00ffff	1	0	0	0
Leptothorax	05	1593.1_3415.9	1593.1	3415.9	0.988235294117647	0.0117647058823529	0	0	#03fcfc	0.999929145853172	0.0119039184030139	0	0
Leptothorax	05	1593.1_3532.8	1593.1	3532.8	0.929411764705882	0.0705882352941176	0	0	#11eded	0.997128264651523	0.0757312606064448	0	0
Leptothorax	05	1593.1_3649.7	1593.1	3649.7	0.882352941176471	0.117647058823529	0	0	#1ae1e1	0.991227900682635	0.132163720091017	0	0
Leptothorax	05	1593.1_4351.2	1593.1	4351.2	0	0	0.917647058823529	0.0823529411764706	#ff15ea	0	0	0.99599720649696	0.0893843646856246
Leptothorax	05	1593.1_843.8	1593.1	843.8	0	0.247058823529412	0.752941176470588	0	#c02fc0	0	0.311770417897313	0.950157464068001	0
Leptothorax	05	1593.1_960.7	1593.1	960.7	0	0.611764705882353	0.388235294117647	0	#633d63	0	0.844329420182934	0.535824439731477	0
Leptothorax	05	1593.1_1311.5	1593.1	1311.5	0.929411764705882	0.0705882352941176	0	0	#11eded	0.997128264651523	0.0757312606064448	0	0
Leptothorax	05	1593.1_1428.3	1593.1	1428.3	0.941176470588235	0.0588235294117647	0	0	#0ef0f0	0.998052578482888	0.0623782861551805	0	0
Leptothorax	05	1593.1_2246.8	1593.1	2246.8	0.988235294117647	0.0117647058823529	0	0	#03fcfc	0.999929145853172	0.0119039184030139	0	0
Leptothorax	05	1593.1_2363.7	1593.1	2363.7	0.988235294117647	0.0117647058823529	0	0	#03fcfc	0.999929145853172	0.0119039184030139	0	0
Leptothorax	05	1593.1_3065.2	1593.1	3065.2	0.988235294117647	0.0117647058823529	0	0	#03fcfc	0.999929145853172	0.0119039184030139	0	0
Leptothorax	05	1593.1_3182.1	1593.1	3182.1	0.988235294117647	0.0117647058823529	0	0	#03fcfc	0.999929145853172	0.0119039184030139	0	0
Leptothorax	05	1593.1_4000.4	1593.1	4000.4	0	0.588235294117647	0.411764705882353	0	#693e69	0	0.81923192051904	0.573462344363328	0
Leptothorax	05	1593.1_4117.4	1593.1	4117.4	0	0.388235294117647	0.611764705882353	0	#9c3d9c	0	0.535824439731477	0.844329420182934	0
Leptothorax	05	1593.1_493.1	1593.1	493.1	0	0.0352941176470588	0.964705882352941	0	#f609f6	0	0.036560905850725	0.999331426586483	0
Leptothorax	05	1593.1_610	1593.1	610	0	0.211764705882353	0.788235294117647	0	#c92bc9	0	0.259456511346058	0.965754792232549	0
Leptothorax	05	1626.8_1019.1	1626.8	1019.1	0.294117647058824	0.576470588235294	0.129411764705882	0	#4c5e6c	0.445647666913116	0.873469427149706	0.19608497344177	0
Leptothorax	05	1626.8_1720.7	1626.8	1720.7	1	0	0	0	#00ffff	1	0	0	0
Leptothorax	05	1626.8_1837.5	1626.8	1837.5	1	0	0	0	#00ffff	1	0	0	0
Leptothorax	05	1626.8_1954.5	1626.8	1954.5	1	0	0	0	#00ffff	1	0	0	0
Leptothorax	05	1626.8_200.8	1626.8	200.8	0	0.0941176470588235	0.905882352941176	0	#e716e7	0	0.103339855073382	0.994646105081306	0
Leptothorax	05	1626.8_2655.9	1626.8	2655.9	0.988235294117647	0.0117647058823529	0	0	#03fcfc	0.999929145853172	0.0119039184030139	0	0
Leptothorax	05	1626.8_2772.8	1626.8	2772.8	1	0	0	0	#00ffff	1	0	0	0
Leptothorax	05	1626.8_3474.3	1626.8	3474.3	0.905882352941176	0.0941176470588235	0	0	#16e7e7	0.994646105081306	0.103339855073382	0	0
Leptothorax	05	1626.8_3591.2	1626.8	3591.2	0.882352941176471	0.117647058823529	0	0	#1ae1e1	0.991227900682635	0.132163720091017	0	0
Leptothorax	05	1626.8_4409.6	1626.8	4409.6	0	0	0.870588235294118	0.129411764705882	#ff21de	0	0	0.98913157652731	0.147033072186492
Leptothorax	05	1626.8_902.2	1626.8	902.2	0	0.247058823529412	0.752941176470588	0	#c02fc0	0	0.311770417897313	0.950157464068001	0
Leptothorax	05	1626.8_1253	1626.8	1253	0.905882352941176	0.0941176470588235	0	0	#16e7e7	0.994646105081306	0.103339855073382	0	0
Leptothorax	05	1626.8_1369.9	1626.8	1369.9	0.941176470588235	0.0588235294117647	0	0	#0ef0f0	0.998052578482888	0.0623782861551805	0	0
Leptothorax	05	1626.8_1486.8	1626.8	1486.8	1	0	0	0	#00ffff	1	0	0	0
Leptothorax	05	1626.8_2188.3	1626.8	2188.3	0.988235294117647	0.0117647058823529	0	0	#03fcfc	0.999929145853172	0.0119039184030139	0	0
Leptothorax	05	1626.8_2305.2	1626.8	2305.2	0.988235294117647	0.0117647058823529	0	0	#03fcfc	0.999929145853172	0.0119039184030139	0	0
Leptothorax	05	1626.8_2422.1	1626.8	2422.1	0.988235294117647	0.0117647058823529	0	0	#03fcfc	0.999929145853172	0.0119039184030139	0	0
Leptothorax	05	1626.8_3006.7	1626.8	3006.7	1	0	0	0	#00ffff	1	0	0	0
Leptothorax	05	1626.8_3123.6	1626.8	3123.6	0.952941176470588	0.0470588235294118	0	0	#0bf3f3	0.998782899290359	0.049322612310635	0	0
Leptothorax	05	1626.8_3240.5	1626.8	3240.5	0.988235294117647	0.0117647058823529	0	0	#03fcfc	0.999929145853172	0.0119039184030139	0	0
Leptothorax	05	1626.8_3942	1626.8	3942	0	0.611764705882353	0.388235294117647	0	#633d63	0	0.844329420182934	0.535824439731477	0
Leptothorax	05	1626.8_4058.9	1626.8	4058.9	0	0.388235294117647	0.611764705882353	0	#9c3d9c	0	0.535824439731477	0.844329420182934	0
Leptothorax	05	1626.8_4175.8	1626.8	4175.8	0	0.247058823529412	0.752941176470588	0	#c02fc0	0	0.311770417897313	0.950157464068001	0
Leptothorax	05	1626.8_434.6	1626.8	434.6	0	0.0352941176470588	0.964705882352941	0	#f609f6	0	0.036560905850725	0.999331426586483	0
Leptothorax	05	1626.8_551.5	1626.8	551.5	0	0.0352941176470588	0.964705882352941	0	#f609f6	0	0.036560905850725	0.999331426586483	0
Leptothorax	05	1626.8_668.4	1626.8	668.4	0	0.0588235294117647	0.941176470588235	0	#f00ef0	0	0.0623782861551805	0.998052578482888	0
Leptothorax	05	1626.8_1136.1	1626.8	1136.1	0.882352941176471	0.117647058823529	0	0	#1ae1e1	0.991227900682635	0.132163720091017	0	0
Leptothorax	05	1626.8_1603.7	1626.8	1603.7	1	0	0	0	#00ffff	1	0	0	0
Leptothorax	05	1626.8_2071.4	1626.8	2071.4	0.988235294117647	0.0117647058823529	0	0	#03fcfc	0.999929145853172	0.0119039184030139	0	0
Leptothorax	05	1626.8_2539	1626.8	2539	0.988235294117647	0.0117647058823529	0	0	#03fcfc	0.999929145853172	0.0119039184030139	0	0
Leptothorax	05	1626.8_2889.8	1626.8	2889.8	1	0	0	0	#00ffff	1	0	0	0
Leptothorax	05	1626.8_317.7	1626.8	317.7	0	0.0352941176470588	0.964705882352941	0	#f609f6	0	0.036560905850725	0.999331426586483	0
Leptothorax	05	1626.8_3357.4	1626.8	3357.4	0.988235294117647	0.0117647058823529	0	0	#03fcfc	0.999929145853172	0.0119039184030139	0	0
Leptothorax	05	1626.8_3708.2	1626.8	3708.2	0.882352941176471	0.117647058823529	0	0	#1ae1e1	0.991227900682635	0.132163720091017	0	0
Leptothorax	05	1626.8_3825.1	1626.8	3825.1	0.129411764705882	0.682352941176471	0.188235294117647	0	#474251	0.179845191678271	0.948274647030886	0.261593006077485	0
Leptothorax	05	1626.8_4292.7	1626.8	4292.7	0	0.0352941176470588	0.964705882352941	0	#f609f6	0	0.036560905850725	0.999331426586483	0
Leptothorax	05	1626.8_785.3	1626.8	785.3	0	0.247058823529412	0.752941176470588	0	#c02fc0	0	0.311770417897313	0.950157464068001	0
Leptothorax	05	1660.6_1194.5	1660.6	1194.5	0.882352941176471	0.117647058823529	0	0	#1ae1e1	0.991227900682635	0.132163720091017	0	0
Leptothorax	05	1660.6_1545.3	1660.6	1545.3	1	0	0	0	#00ffff	1	0	0	0
Leptothorax	05	1660.6_2129.8	1660.6	2129.8	0.988235294117647	0.0117647058823529	0	0	#03fcfc	0.999929145853172	0.0119039184030139	0	0
Leptothorax	05	1660.6_2480.6	1660.6	2480.6	0.988235294117647	0.0117647058823529	0	0	#03fcfc	0.999929145853172	0.0119039184030139	0	0
Leptothorax	05	1660.6_2948.2	1660.6	2948.2	1	0	0	0	#00ffff	1	0	0	0
Leptothorax	05	1660.6_3299	1660.6	3299	0.988235294117647	0.0117647058823529	0	0	#03fcfc	0.999929145853172	0.0119039184030139	0	0
Leptothorax	05	1660.6_376.1	1660.6	376.1	0	0.0235294117647059	0.976470588235294	0	#f906f9	0	0.0240893929751201	0.999709808467482	0
Leptothorax	05	1660.6_3766.6	1660.6	3766.6	0.870588235294118	0.129411764705882	0	0	#1ddede	0.98913157652731	0.147033072186492	0	0
Leptothorax	05	1660.6_3883.5	1660.6	3883.5	0	0.670588235294118	0.329411764705882	0	#543854	0	0.897554326437415	0.440903879653466	0
Leptothorax	05	1660.6_4234.3	1660.6	4234.3	0	0.152941176470588	0.847058823529412	0	#d821d8	0	0.177682530476312	0.984087861099574	0
Leptothorax	05	1660.6_726.9	1660.6	726.9	0	0.247058823529412	0.752941176470588	0	#c02fc0	0	0.311770417897313	0.950157464068001	0
Leptothorax	05	1660.6_1077.6	1660.6	1077.6	0.882352941176471	0.117647058823529	0	0	#1ae1e1	0.991227900682635	0.132163720091017	0	0
Leptothorax	05	1660.6_142.3	1660.6	142.3	0	0	0.870588235294118	0.129411764705882	#ff21de	0	0	0.98913157652731	0.147033072186492
Leptothorax	05	1660.6_1662.2	1660.6	1662.2	1	0	0	0	#00ffff	1	0	0	0
Leptothorax	05	1660.6_1779.1	1660.6	1779.1	1	0	0	0	#00ffff	1	0	0	0
Leptothorax	05	1660.6_1896	1660.6	1896	1	0	0	0	#00ffff	1	0	0	0
Leptothorax	05	1660.6_2012.9	1660.6	2012.9	0.988235294117647	0.0117647058823529	0	0	#03fcfc	0.999929145853172	0.0119039184030139	0	0
Leptothorax	05	1660.6_259.2	1660.6	259.2	0	0.0235294117647059	0.941176470588235	0.0352941176470588	#f90ff0	0	0.0249746479906708	0.998985919626829	0.0374619719860061
Leptothorax	05	1660.6_2597.5	1660.6	2597.5	0.988235294117647	0.0117647058823529	0	0	#03fcfc	0.999929145853172	0.0119039184030139	0	0
Leptothorax	05	1660.6_2714.4	1660.6	2714.4	1	0	0	0	#00ffff	1	0	0	0
Leptothorax	05	1660.6_2831.3	1660.6	2831.3	1	0	0	0	#00ffff	1	0	0	0
Leptothorax	05	1660.6_3415.9	1660.6	3415.9	0.941176470588235	0.0588235294117647	0	0	#0ef0f0	0.998052578482888	0.0623782861551805	0	0
Leptothorax	05	1660.6_3532.8	1660.6	3532.8	0.882352941176471	0.117647058823529	0	0	#1ae1e1	0.991227900682635	0.132163720091017	0	0
Leptothorax	05	1660.6_3649.7	1660.6	3649.7	0.882352941176471	0.117647058823529	0	0	#1ae1e1	0.991227900682635	0.132163720091017	0	0
Leptothorax	05	1660.6_4351.2	1660.6	4351.2	0	0	1	0	#ff00ff	0	0	1	0
Leptothorax	05	1660.6_843.8	1660.6	843.8	0	0.211764705882353	0.788235294117647	0	#c92bc9	0	0.259456511346058	0.965754792232549	0
Leptothorax	05	1660.6_960.7	1660.6	960.7	0	0.576470588235294	0.423529411764706	0	#6c3e6c	0	0.805881812890942	0.592076433960692	0
Leptothorax	05	1660.6_1311.5	1660.6	1311.5	0.929411764705882	0.0705882352941176	0	0	#11eded	0.997128264651523	0.0757312606064448	0	0
Leptothorax	05	1660.6_1428.3	1660.6	1428.3	0.964705882352941	0.0352941176470588	0	0	#09f6f6	0.999331426586483	0.036560905850725	0	0
Leptothorax	05	1660.6_2246.8	1660.6	2246.8	0.988235294117647	0.0117647058823529	0	0	#03fcfc	0.999929145853172	0.0119039184030139	0	0
Leptothorax	05	1660.6_2363.7	1660.6	2363.7	0.988235294117647	0.0117647058823529	0	0	#03fcfc	0.999929145853172	0.0119039184030139	0	0
Leptothorax	05	1660.6_3065.2	1660.6	3065.2	1	0	0	0	#00ffff	1	0	0	0
Leptothorax	05	1660.6_3182.1	1660.6	3182.1	0.988235294117647	0.0117647058823529	0	0	#03fcfc	0.999929145853172	0.0119039184030139	0	0
Leptothorax	05	1660.6_4000.4	1660.6	4000.4	0	0.552941176470588	0.447058823529412	0	#723f72	0	0.777630026941466	0.628722149442037	0
Leptothorax	05	1660.6_4117.4	1660.6	4117.4	0	0.4	0.6	0	#993d99	0	0.554700196225229	0.832050294337844	0
Leptothorax	05	1660.6_493.1	1660.6	493.1	0	0.0352941176470588	0.964705882352941	0	#f609f6	0	0.036560905850725	0.999331426586483	0
Leptothorax	05	1660.6_610	1660.6	610	0	0.0588235294117647	0.941176470588235	0	#f00ef0	0	0.0623782861551805	0.998052578482888	0
Leptothorax	05	1694.3_1019.1	1694.3	1019.1	0.305882352941176	0.564705882352941	0.129411764705882	0	#4d616f	0.466898485134437	0.861966434094345	0.197533974479954	0
Leptothorax	05	1694.3_1720.7	1694.3	1720.7	1	0	0	0	#00ffff	1	0	0	0
Leptothorax	05	1694.3_1837.5	1694.3	1837.5	1	0	0	0	#00ffff	1	0	0	0
Leptothorax	05	1694.3_1954.5	1694.3	1954.5	1	0	0	0	#00ffff	1	0	0	0
Leptothorax	05	1694.3_200.8	1694.3	200.8	0	0	0.917647058823529	0.0823529411764706	#ff15ea	0	0	0.99599720649696	0.0893843646856246
Leptothorax	05	1694.3_2655.9	1694.3	2655.9	1	0	0	0	#00ffff	1	0	0	0
Leptothorax	05	1694.3_2772.8	1694.3	2772.8	1	0	0	0	#00ffff	1	0	0	0
Leptothorax	05	1694.3_3474.3	1694.3	3474.3	0.894117647058824	0.105882352941176	0	0	#18e4e4	0.993061123194269	0.117599343536163	0	0
Leptothorax	05	1694.3_3591.2	1694.3	3591.2	0.882352941176471	0.117647058823529	0	0	#1ae1e1	0.991227900682635	0.132163720091017	0	0
Leptothorax	05	1694.3_4409.6	1694.3	4409.6	0	0.105882352941176	0.788235294117647	0.105882352941176	#e430cc	0	0.131968214151492	0.982430038683331	0.131968214151492
Leptothorax	05	1694.3_902.2	1694.3	902.2	0	0.270588235294118	0.729411764705882	0	#ba32ba	0	0.347806822958523	0.937566218409931	0
Leptothorax	05	1694.3_1253	1694.3	1253	0.894117647058824	0.105882352941176	0	0	#18e4e4	0.993061123194269	0.117599343536163	0	0
Leptothorax	05	1694.3_1369.9	1694.3	1369.9	0.929411764705882	0.0705882352941176	0	0	#11eded	0.997128264651523	0.0757312606064448	0	0
Leptothorax	05	1694.3_1486.8	1694.3	1486.8	1	0	0	0	#00ffff	1	0	0	0
Leptothorax	05	1694.3_2188.3	1694.3	2188.3	0.988235294117647	0.0117647058823529	0	0	#03fcfc	0.999929145853172	0.0119039184030139	0	0
Leptothorax	05	1694.3_2305.2	1694.3	2305.2	0.988235294117647	0.0117647058823529	0	0	#03fcfc	0.999929145853172	0.0119039184030139	0	0
Leptothorax	05	1694.3_2422.1	1694.3	2422.1	0.988235294117647	0.0117647058823529	0	0	#03fcfc	0.999929145853172	0.0119039184030139	0	0
Leptothorax	05	1694.3_3006.7	1694.3	3006.7	1	0	0	0	#00ffff	1	0	0	0
Leptothorax	05	1694.3_3123.6	1694.3	3123.6	1	0	0	0	#00ffff	1	0	0	0
Leptothorax	05	1694.3_3240.5	1694.3	3240.5	0.988235294117647	0.0117647058823529	0	0	#03fcfc	0.999929145853172	0.0119039184030139	0	0
Leptothorax	05	1694.3_3942	1694.3	3942	0	0.611764705882353	0.388235294117647	0	#633d63	0	0.844329420182934	0.535824439731477	0
Leptothorax	05	1694.3_4058.9	1694.3	4058.9	0	0.411764705882353	0.588235294117647	0	#963e96	0	0.573462344363328	0.81923192051904	0
Leptothorax	05	1694.3_4175.8	1694.3	4175.8	0	0.270588235294118	0.729411764705882	0	#ba32ba	0	0.347806822958523	0.937566218409931	0
Leptothorax	05	1694.3_434.6	1694.3	434.6	0	0.0352941176470588	0.964705882352941	0	#f609f6	0	0.036560905850725	0.999331426586483	0
Leptothorax	05	1694.3_551.5	1694.3	551.5	0	0.0352941176470588	0.964705882352941	0	#f609f6	0	0.036560905850725	0.999331426586483	0
Leptothorax	05	1694.3_668.4	1694.3	668.4	0	0.152941176470588	0.847058823529412	0	#d821d8	0	0.177682530476312	0.984087861099574	0
Leptothorax	05	1694.3_1136.1	1694.3	1136.1	0.894117647058824	0.105882352941176	0	0	#18e4e4	0.993061123194269	0.117599343536163	0	0
Leptothorax	05	1694.3_1603.7	1694.3	1603.7	1	0	0	0	#00ffff	1	0	0	0
Leptothorax	05	1694.3_2071.4	1694.3	2071.4	0.988235294117647	0.0117647058823529	0	0	#03fcfc	0.999929145853172	0.0119039184030139	0	0
Leptothorax	05	1694.3_2539	1694.3	2539	0.988235294117647	0.0117647058823529	0	0	#03fcfc	0.999929145853172	0.0119039184030139	0	0
Leptothorax	05	1694.3_2889.8	1694.3	2889.8	1	0	0	0	#00ffff	1	0	0	0
Leptothorax	05	1694.3_317.7	1694.3	317.7	0	0.0352941176470588	0.964705882352941	0	#f609f6	0	0.036560905850725	0.999331426586483	0
Leptothorax	05	1694.3_3357.4	1694.3	3357.4	0.964705882352941	0.0352941176470588	0	0	#09f6f6	0.999331426586483	0.036560905850725	0	0
Leptothorax	05	1694.3_3708.2	1694.3	3708.2	0.882352941176471	0.117647058823529	0	0	#1ae1e1	0.991227900682635	0.132163720091017	0	0
Leptothorax	05	1694.3_3825.1	1694.3	3825.1	0.211764705882353	0.682352941176471	0.105882352941176	0	#404851	0.293196942008039	0.944745702025904	0.146598471004019	0
Leptothorax	05	1694.3_4292.7	1694.3	4292.7	0	0	1	0	#ff00ff	0	0	1	0
Leptothorax	05	1694.3_785.3	1694.3	785.3	0	0.247058823529412	0.752941176470588	0	#c02fc0	0	0.311770417897313	0.950157464068001	0
Leptothorax	05	1728.1_1194.5	1728.1	1194.5	0.882352941176471	0.117647058823529	0	0	#1ae1e1	0.991227900682635	0.132163720091017	0	0
Leptothorax	05	1728.1_1545.3	1728.1	1545.3	1	0	0	0	#00ffff	1	0	0	0
Leptothorax	05	1728.1_2129.8	1728.1	2129.8	0.988235294117647	0.0117647058823529	0	0	#03fcfc	0.999929145853172	0.0119039184030139	0	0
Leptothorax	05	1728.1_2480.6	1728.1	2480.6	0.988235294117647	0.0117647058823529	0	0	#03fcfc	0.999929145853172	0.0119039184030139	0	0
Leptothorax	05	1728.1_2948.2	1728.1	2948.2	1	0	0	0	#00ffff	1	0	0	0
Leptothorax	05	1728.1_3299	1728.1	3299	0.988235294117647	0.0117647058823529	0	0	#03fcfc	0.999929145853172	0.0119039184030139	0	0
Leptothorax	05	1728.1_376.1	1728.1	376.1	0	0	0.976470588235294	0.0235294117647059	#ff06f9	0	0	0.999709808467482	0.0240893929751201
Leptothorax	05	1728.1_3766.6	1728.1	3766.6	0.882352941176471	0.117647058823529	0	0	#1ae1e1	0.991227900682635	0.132163720091017	0	0
Leptothorax	05	1728.1_3883.5	1728.1	3883.5	0	0.694117647058824	0.305882352941176	0	#4e364e	0	0.915086186065988	0.403258319283316	0
Leptothorax	05	1728.1_4234.3	1728.1	4234.3	0	0.0352941176470588	0.964705882352941	0	#f609f6	0	0.036560905850725	0.999331426586483	0
Leptothorax	05	1728.1_726.9	1728.1	726.9	0	0.176470588235294	0.823529411764706	0	#d225d2	0	0.209529088730873	0.97780241407741	0
Leptothorax	05	1728.1_1077.6	1728.1	1077.6	0.882352941176471	0.117647058823529	0	0	#1ae1e1	0.991227900682635	0.132163720091017	0	0
Leptothorax	05	1728.1_142.3	1728.1	142.3	0	0	0.870588235294118	0.129411764705882	#ff21de	0	0	0.98913157652731	0.147033072186492
Leptothorax	05	1728.1_1662.2	1728.1	1662.2	1	0	0	0	#00ffff	1	0	0	0
Leptothorax	05	1728.1_1779.1	1728.1	1779.1	1	0	0	0	#00ffff	1	0	0	0
Leptothorax	05	1728.1_1896	1728.1	1896	1	0	0	0	#00ffff	1	0	0	0
Leptothorax	05	1728.1_2012.9	1728.1	2012.9	0.988235294117647	0.0117647058823529	0	0	#03fcfc	0.999929145853172	0.0119039184030139	0	0
Leptothorax	05	1728.1_259.2	1728.1	259.2	0	0.0823529411764706	0.917647058823529	0	#ea13ea	0	0.0893843646856246	0.99599720649696	0
Leptothorax	05	1728.1_2597.5	1728.1	2597.5	0.988235294117647	0.0117647058823529	0	0	#03fcfc	0.999929145853172	0.0119039184030139	0	0
Leptothorax	05	1728.1_2714.4	1728.1	2714.4	1	0	0	0	#00ffff	1	0	0	0
Leptothorax	05	1728.1_2831.3	1728.1	2831.3	1	0	0	0	#00ffff	1	0	0	0
Leptothorax	05	1728.1_3415.9	1728.1	3415.9	0.905882352941176	0.0941176470588235	0	0	#16e7e7	0.994646105081306	0.103339855073382	0	0
Leptothorax	05	1728.1_3532.8	1728.1	3532.8	0.894117647058824	0.105882352941176	0	0	#18e4e4	0.993061123194269	0.117599343536163	0	0
Leptothorax	05	1728.1_3649.7	1728.1	3649.7	0.882352941176471	0.117647058823529	0	0	#1ae1e1	0.991227900682635	0.132163720091017	0	0
Leptothorax	05	1728.1_4351.2	1728.1	4351.2	0	0	1	0	#ff00ff	0	0	1	0
Leptothorax	05	1728.1_843.8	1728.1	843.8	0	0.247058823529412	0.752941176470588	0	#c02fc0	0	0.311770417897313	0.950157464068001	0
Leptothorax	05	1728.1_960.7	1728.1	960.7	0	0.647058823529412	0.352941176470588	0	#5a3a5a	0	0.877895572914385	0.478852130680573	0
Leptothorax	05	1728.1_1311.5	1728.1	1311.5	0.917647058823529	0.0823529411764706	0	0	#13eaea	0.99599720649696	0.0893843646856246	0	0
Leptothorax	05	1728.1_1428.3	1728.1	1428.3	0.964705882352941	0.0352941176470588	0	0	#09f6f6	0.999331426586483	0.036560905850725	0	0
Leptothorax	05	1728.1_2246.8	1728.1	2246.8	0.988235294117647	0.0117647058823529	0	0	#03fcfc	0.999929145853172	0.0119039184030139	0	0
Leptothorax	05	1728.1_2363.7	1728.1	2363.7	0.988235294117647	0.0117647058823529	0	0	#03fcfc	0.999929145853172	0.0119039184030139	0	0
Leptothorax	05	1728.1_3065.2	1728.1	3065.2	1	0	0	0	#00ffff	1	0	0	0
Leptothorax	05	1728.1_3182.1	1728.1	3182.1	0.988235294117647	0.0117647058823529	0	0	#03fcfc	0.999929145853172	0.0119039184030139	0	0
Leptothorax	05	1728.1_4000.4	1728.1	4000.4	0	0.588235294117647	0.411764705882353	0	#693e69	0	0.81923192051904	0.573462344363328	0
Leptothorax	05	1728.1_4117.4	1728.1	4117.4	0	0.376470588235294	0.623529411764706	0	#9f3c9f	0	0.516869099033917	0.856064445274926	0
Leptothorax	05	1728.1_493.1	1728.1	493.1	0	0.0352941176470588	0.964705882352941	0	#f609f6	0	0.036560905850725	0.999331426586483	0
Leptothorax	05	1728.1_610	1728.1	610	0	0.0470588235294118	0.952941176470588	0	#f30bf3	0	0.049322612310635	0.998782899290359	0
Leptothorax	05	175.6_1194.5	175.6	1194.5	0	0	0.870588235294118	0.129411764705882	#ff21de	0	0	0.98913157652731	0.147033072186492
Leptothorax	05	175.6_1545.3	175.6	1545.3	0	0	0.870588235294118	0.129411764705882	#ff21de	0	0	0.98913157652731	0.147033072186492
Leptothorax	05	175.6_2129.8	175.6	2129.8	0	0	0	1	#ffff00	0	0	0	1
Leptothorax	05	175.6_2480.6	175.6	2480.6	0	0	0	1	#ffff00	0	0	0	1
Leptothorax	05	175.6_2948.2	175.6	2948.2	0	0	0.870588235294118	0.129411764705882	#ff21de	0	0	0.98913157652731	0.147033072186492
Leptothorax	05	175.6_3299	175.6	3299	0	0	0.870588235294118	0.129411764705882	#ff21de	0	0	0.98913157652731	0.147033072186492
Leptothorax	05	175.6_376.1	175.6	376.1	0	0	0.882352941176471	0.117647058823529	#ff1ee1	0	0	0.991227900682635	0.132163720091017
Leptothorax	05	175.6_3766.6	175.6	3766.6	0	0	0.870588235294118	0.129411764705882	#ff21de	0	0	0.98913157652731	0.147033072186492
Leptothorax	05	175.6_3883.5	175.6	3883.5	0	0	0.870588235294118	0.129411764705882	#ff21de	0	0	0.98913157652731	0.147033072186492
Leptothorax	05	175.6_4234.3	175.6	4234.3	0	0	1	0	#ff00ff	0	0	1	0
Leptothorax	05	175.6_726.9	175.6	726.9	0	0	0.870588235294118	0.129411764705882	#ff21de	0	0	0.98913157652731	0.147033072186492
Leptothorax	05	175.6_1077.6	175.6	1077.6	0	0	0.905882352941176	0.0941176470588235	#ff18e7	0	0	0.994646105081306	0.103339855073382
Leptothorax	05	175.6_1662.2	175.6	1662.2	0	0	0.870588235294118	0.129411764705882	#ff21de	0	0	0.98913157652731	0.147033072186492
Leptothorax	05	175.6_1779.1	175.6	1779.1	0	0	0.870588235294118	0.129411764705882	#ff21de	0	0	0.98913157652731	0.147033072186492
Leptothorax	05	175.6_1896	175.6	1896	0	0	0.141176470588235	0.858823529411765	#ffdb24	0	0	0.162206600298322	0.986756818481464
Leptothorax	05	175.6_2012.9	175.6	2012.9	0	0	0	1	#ffff00	0	0	0	1
Leptothorax	05	175.6_259.2	175.6	259.2	0	0.0352941176470588	0.917647058823529	0.0470588235294118	#f614ea	0	0.0383827592660058	0.997951740916151	0.0511770123546745
Leptothorax	05	175.6_2597.5	175.6	2597.5	0	0	0.141176470588235	0.858823529411765	#ffdb24	0	0	0.162206600298322	0.986756818481464
Leptothorax	05	175.6_2714.4	175.6	2714.4	0	0	0.870588235294118	0.129411764705882	#ff21de	0	0	0.98913157652731	0.147033072186492
Leptothorax	05	175.6_2831.3	175.6	2831.3	0	0	0.870588235294118	0.129411764705882	#ff21de	0	0	0.98913157652731	0.147033072186492
Leptothorax	05	175.6_3415.9	175.6	3415.9	0	0	0.870588235294118	0.129411764705882	#ff21de	0	0	0.98913157652731	0.147033072186492
Leptothorax	05	175.6_3532.8	175.6	3532.8	0	0	0.870588235294118	0.129411764705882	#ff21de	0	0	0.98913157652731	0.147033072186492
Leptothorax	05	175.6_3649.7	175.6	3649.7	0	0	0.870588235294118	0.129411764705882	#ff21de	0	0	0.98913157652731	0.147033072186492
Leptothorax	05	175.6_4351.2	175.6	4351.2	0	0	1	0	#ff00ff	0	0	1	0
Leptothorax	05	175.6_4468.1	175.6	4468.1	0	0.776470588235294	0.223529411764706	0	#392c39	0	0.960972583441783	0.276643622505968	0
Leptothorax	05	175.6_843.8	175.6	843.8	0	0	0.870588235294118	0.129411764705882	#ff21de	0	0	0.98913157652731	0.147033072186492
Leptothorax	05	175.6_960.7	175.6	960.7	0	0	0.870588235294118	0.129411764705882	#ff21de	0	0	0.98913157652731	0.147033072186492
Leptothorax	05	175.6_1311.5	175.6	1311.5	0	0	0.870588235294118	0.129411764705882	#ff21de	0	0	0.98913157652731	0.147033072186492
Leptothorax	05	175.6_1428.3	175.6	1428.3	0	0	0.870588235294118	0.129411764705882	#ff21de	0	0	0.98913157652731	0.147033072186492
Leptothorax	05	175.6_2246.8	175.6	2246.8	0	0	0	1	#ffff00	0	0	0	1
Leptothorax	05	175.6_2363.7	175.6	2363.7	0	0	0	1	#ffff00	0	0	0	1
Leptothorax	05	175.6_3065.2	175.6	3065.2	0	0	0.870588235294118	0.129411764705882	#ff21de	0	0	0.98913157652731	0.147033072186492
Leptothorax	05	175.6_3182.1	175.6	3182.1	0	0	0.870588235294118	0.129411764705882	#ff21de	0	0	0.98913157652731	0.147033072186492
Leptothorax	05	175.6_4000.4	175.6	4000.4	0	0	0.870588235294118	0.129411764705882	#ff21de	0	0	0.98913157652731	0.147033072186492
Leptothorax	05	175.6_4117.4	175.6	4117.4	0	0	0.870588235294118	0.129411764705882	#ff21de	0	0	0.98913157652731	0.147033072186492
Leptothorax	05	175.6_493.1	175.6	493.1	0	0	0.870588235294118	0.129411764705882	#ff21de	0	0	0.98913157652731	0.147033072186492
Leptothorax	05	175.6_610	175.6	610	0	0	0.870588235294118	0.129411764705882	#ff21de	0	0	0.98913157652731	0.147033072186492
Leptothorax	05	1761.8_1019.1	1761.8	1019.1	0.352941176470588	0.458823529411765	0.188235294117647	0	#59708a	0.579825176852141	0.753772729907785	0.309240094321142	0
Leptothorax	05	1761.8_1720.7	1761.8	1720.7	1	0	0	0	#00ffff	1	0	0	0
Leptothorax	05	1761.8_1837.5	1761.8	1837.5	1	0	0	0	#00ffff	1	0	0	0
Leptothorax	05	1761.8_1954.5	1761.8	1954.5	1	0	0	0	#00ffff	1	0	0	0
Leptothorax	05	1761.8_200.8	1761.8	200.8	0	0.0117647058823529	0.905882352941176	0.0823529411764706	#fc18e7	0	0.0129325963687729	0.995809920395514	0.0905281745814104
Leptothorax	05	1761.8_2655.9	1761.8	2655.9	0.988235294117647	0.0117647058823529	0	0	#03fcfc	0.999929145853172	0.0119039184030139	0	0
Leptothorax	05	1761.8_2772.8	1761.8	2772.8	1	0	0	0	#00ffff	1	0	0	0
Leptothorax	05	1761.8_3474.3	1761.8	3474.3	0.894117647058824	0.105882352941176	0	0	#18e4e4	0.993061123194269	0.117599343536163	0	0
Leptothorax	05	1761.8_3591.2	1761.8	3591.2	0.882352941176471	0.117647058823529	0	0	#1ae1e1	0.991227900682635	0.132163720091017	0	0
Leptothorax	05	1761.8_4409.6	1761.8	4409.6	0	0	0.870588235294118	0.129411764705882	#ff21de	0	0	0.98913157652731	0.147033072186492
Leptothorax	05	1761.8_902.2	1761.8	902.2	0	0.247058823529412	0.752941176470588	0	#c02fc0	0	0.311770417897313	0.950157464068001	0
Leptothorax	05	1761.8_1253	1761.8	1253	0.894117647058824	0.105882352941176	0	0	#18e4e4	0.993061123194269	0.117599343536163	0	0
Leptothorax	05	1761.8_1369.9	1761.8	1369.9	0.929411764705882	0.0705882352941176	0	0	#11eded	0.997128264651523	0.0757312606064448	0	0
Leptothorax	05	1761.8_1486.8	1761.8	1486.8	0.964705882352941	0.0352941176470588	0	0	#09f6f6	0.999331426586483	0.036560905850725	0	0
Leptothorax	05	1761.8_2188.3	1761.8	2188.3	0.988235294117647	0.0117647058823529	0	0	#03fcfc	0.999929145853172	0.0119039184030139	0	0
Leptothorax	05	1761.8_2305.2	1761.8	2305.2	0.988235294117647	0.0117647058823529	0	0	#03fcfc	0.999929145853172	0.0119039184030139	0	0
Leptothorax	05	1761.8_2422.1	1761.8	2422.1	0.988235294117647	0.0117647058823529	0	0	#03fcfc	0.999929145853172	0.0119039184030139	0	0
Leptothorax	05	1761.8_3006.7	1761.8	3006.7	1	0	0	0	#00ffff	1	0	0	0
Leptothorax	05	1761.8_3123.6	1761.8	3123.6	1	0	0	0	#00ffff	1	0	0	0
Leptothorax	05	1761.8_3240.5	1761.8	3240.5	0.988235294117647	0.0117647058823529	0	0	#03fcfc	0.999929145853172	0.0119039184030139	0	0
Leptothorax	05	1761.8_3942	1761.8	3942	0	0.611764705882353	0.388235294117647	0	#633d63	0	0.844329420182934	0.535824439731477	0
Leptothorax	05	1761.8_4058.9	1761.8	4058.9	0	0.552941176470588	0.447058823529412	0	#723f72	0	0.777630026941466	0.628722149442037	0
Leptothorax	05	1761.8_4175.8	1761.8	4175.8	0	0.470588235294118	0.529411764705882	0	#874087	0	0.66436383882992	0.747409318683659	0
Leptothorax	05	1761.8_434.6	1761.8	434.6	0	0	1	0	#ff00ff	0	0	1	0
Leptothorax	05	1761.8_551.5	1761.8	551.5	0	0.0352941176470588	0.964705882352941	0	#f609f6	0	0.036560905850725	0.999331426586483	0
Leptothorax	05	1761.8_668.4	1761.8	668.4	0	0.152941176470588	0.847058823529412	0	#d821d8	0	0.177682530476312	0.984087861099574	0
Leptothorax	05	1761.8_1136.1	1761.8	1136.1	0.882352941176471	0.117647058823529	0	0	#1ae1e1	0.991227900682635	0.132163720091017	0	0
Leptothorax	05	1761.8_1603.7	1761.8	1603.7	1	0	0	0	#00ffff	1	0	0	0
Leptothorax	05	1761.8_2071.4	1761.8	2071.4	0.988235294117647	0.0117647058823529	0	0	#03fcfc	0.999929145853172	0.0119039184030139	0	0
Leptothorax	05	1761.8_2539	1761.8	2539	0.988235294117647	0.0117647058823529	0	0	#03fcfc	0.999929145853172	0.0119039184030139	0	0
Leptothorax	05	1761.8_2889.8	1761.8	2889.8	1	0	0	0	#00ffff	1	0	0	0
Leptothorax	05	1761.8_317.7	1761.8	317.7	0	0.0352941176470588	0.929411764705882	0.0352941176470588	#f611ed	0	0.0379200393155171	0.998561035308618	0.0379200393155171
Leptothorax	05	1761.8_3357.4	1761.8	3357.4	0.894117647058824	0.105882352941176	0	0	#18e4e4	0.993061123194269	0.117599343536163	0	0
Leptothorax	05	1761.8_3708.2	1761.8	3708.2	0.882352941176471	0.117647058823529	0	0	#1ae1e1	0.991227900682635	0.132163720091017	0	0
Leptothorax	05	1761.8_3825.1	1761.8	3825.1	0.329411764705882	0.611764705882353	0.0588235294117647	0	#425d63	0.472409863201421	0.877332603088354	0.084358904143111	0
Leptothorax	05	1761.8_4292.7	1761.8	4292.7	0	0	1	0	#ff00ff	0	0	1	0
Leptothorax	05	1761.8_785.3	1761.8	785.3	0	0.247058823529412	0.752941176470588	0	#c02fc0	0	0.311770417897313	0.950157464068001	0
Leptothorax	05	1795.6_1194.5	1795.6	1194.5	0.882352941176471	0.117647058823529	0	0	#1ae1e1	0.991227900682635	0.132163720091017	0	0
Leptothorax	05	1795.6_1545.3	1795.6	1545.3	1	0	0	0	#00ffff	1	0	0	0
Leptothorax	05	1795.6_2129.8	1795.6	2129.8	0.988235294117647	0.0117647058823529	0	0	#03fcfc	0.999929145853172	0.0119039184030139	0	0
Leptothorax	05	1795.6_2480.6	1795.6	2480.6	0.988235294117647	0.0117647058823529	0	0	#03fcfc	0.999929145853172	0.0119039184030139	0	0
Leptothorax	05	1795.6_2948.2	1795.6	2948.2	1	0	0	0	#00ffff	1	0	0	0
Leptothorax	05	1795.6_3299	1795.6	3299	0.905882352941176	0.0941176470588235	0	0	#16e7e7	0.994646105081306	0.103339855073382	0	0
Leptothorax	05	1795.6_376.1	1795.6	376.1	0	0	1	0	#ff00ff	0	0	1	0
Leptothorax	05	1795.6_3766.6	1795.6	3766.6	0.882352941176471	0.117647058823529	0	0	#1ae1e1	0.991227900682635	0.132163720091017	0	0
Leptothorax	05	1795.6_3883.5	1795.6	3883.5	0.0235294117647059	0.682352941176471	0.294117647058824	0	#4f3951	0.031650482901036	0.917864004130043	0.39563103626295	0
Leptothorax	05	1795.6_4234.3	1795.6	4234.3	0	0.0941176470588235	0.905882352941176	0	#e716e7	0	0.103339855073382	0.994646105081306	0
Leptothorax	05	1795.6_726.9	1795.6	726.9	0	0.211764705882353	0.788235294117647	0	#c92bc9	0	0.259456511346058	0.965754792232549	0
Leptothorax	05	1795.6_1077.6	1795.6	1077.6	0.882352941176471	0.117647058823529	0	0	#1ae1e1	0.991227900682635	0.132163720091017	0	0
Leptothorax	05	1795.6_142.3	1795.6	142.3	0	0	0.870588235294118	0.129411764705882	#ff21de	0	0	0.98913157652731	0.147033072186492
Leptothorax	05	1795.6_1662.2	1795.6	1662.2	1	0	0	0	#00ffff	1	0	0	0
Leptothorax	05	1795.6_1779.1	1795.6	1779.1	1	0	0	0	#00ffff	1	0	0	0
Leptothorax	05	1795.6_1896	1795.6	1896	1	0	0	0	#00ffff	1	0	0	0
Leptothorax	05	1795.6_2012.9	1795.6	2012.9	1	0	0	0	#00ffff	1	0	0	0
Leptothorax	05	1795.6_259.2	1795.6	259.2	0	0.0352941176470588	0.964705882352941	0	#f609f6	0	0.036560905850725	0.999331426586483	0
Leptothorax	05	1795.6_2597.5	1795.6	2597.5	0.988235294117647	0.0117647058823529	0	0	#03fcfc	0.999929145853172	0.0119039184030139	0	0
Leptothorax	05	1795.6_2714.4	1795.6	2714.4	1	0	0	0	#00ffff	1	0	0	0
Leptothorax	05	1795.6_2831.3	1795.6	2831.3	1	0	0	0	#00ffff	1	0	0	0
Leptothorax	05	1795.6_3415.9	1795.6	3415.9	0.894117647058824	0.105882352941176	0	0	#18e4e4	0.993061123194269	0.117599343536163	0	0
Leptothorax	05	1795.6_3532.8	1795.6	3532.8	0.894117647058824	0.105882352941176	0	0	#18e4e4	0.993061123194269	0.117599343536163	0	0
Leptothorax	05	1795.6_3649.7	1795.6	3649.7	0.882352941176471	0.117647058823529	0	0	#1ae1e1	0.991227900682635	0.132163720091017	0	0
Leptothorax	05	1795.6_4351.2	1795.6	4351.2	0	0	0.952941176470588	0.0470588235294118	#ff0cf3	0	0	0.998782899290359	0.049322612310635
Leptothorax	05	1795.6_843.8	1795.6	843.8	0	0.247058823529412	0.752941176470588	0	#c02fc0	0	0.311770417897313	0.950157464068001	0
Leptothorax	05	1795.6_960.7	1795.6	960.7	0	0.682352941176471	0.317647058823529	0	#513751	0	0.906582061079846	0.422029580157859	0
Leptothorax	05	1795.6_1311.5	1795.6	1311.5	0.894117647058824	0.105882352941176	0	0	#18e4e4	0.993061123194269	0.117599343536163	0	0
Leptothorax	05	1795.6_1428.3	1795.6	1428.3	0.964705882352941	0.0352941176470588	0	0	#09f6f6	0.999331426586483	0.036560905850725	0	0
Leptothorax	05	1795.6_2246.8	1795.6	2246.8	0.988235294117647	0.0117647058823529	0	0	#03fcfc	0.999929145853172	0.0119039184030139	0	0
Leptothorax	05	1795.6_2363.7	1795.6	2363.7	0.988235294117647	0.0117647058823529	0	0	#03fcfc	0.999929145853172	0.0119039184030139	0	0
Leptothorax	05	1795.6_3065.2	1795.6	3065.2	1	0	0	0	#00ffff	1	0	0	0
Leptothorax	05	1795.6_3182.1	1795.6	3182.1	0.988235294117647	0.0117647058823529	0	0	#03fcfc	0.999929145853172	0.0119039184030139	0	0
Leptothorax	05	1795.6_4000.4	1795.6	4000.4	0	0.588235294117647	0.411764705882353	0	#693e69	0	0.81923192051904	0.573462344363328	0
Leptothorax	05	1795.6_4117.4	1795.6	4117.4	0	0.482352941176471	0.517647058823529	0	#844084	0	0.681725599230247	0.731607960149533	0
Leptothorax	05	1795.6_493.1	1795.6	493.1	0	0.0352941176470588	0.964705882352941	0	#f609f6	0	0.036560905850725	0.999331426586483	0
Leptothorax	05	1795.6_610	1795.6	610	0	0.0352941176470588	0.964705882352941	0	#f609f6	0	0.036560905850725	0.999331426586483	0
Leptothorax	05	1829.3_1019.1	1829.3	1019.1	0.505882352941176	0.364705882352941	0.129411764705882	0	#508da2	0.794256076965519	0.572603218277467	0.203181787130714	0
Leptothorax	05	1829.3_1720.7	1829.3	1720.7	1	0	0	0	#00ffff	1	0	0	0
Leptothorax	05	1829.3_1837.5	1829.3	1837.5	1	0	0	0	#00ffff	1	0	0	0
Leptothorax	05	1829.3_1954.5	1829.3	1954.5	1	0	0	0	#00ffff	1	0	0	0
Leptothorax	05	1829.3_200.8	1829.3	200.8	0	0	1	0	#ff00ff	0	0	1	0
Leptothorax	05	1829.3_2655.9	1829.3	2655.9	1	0	0	0	#00ffff	1	0	0	0
Leptothorax	05	1829.3_2772.8	1829.3	2772.8	1	0	0	0	#00ffff	1	0	0	0
Leptothorax	05	1829.3_3474.3	1829.3	3474.3	0.894117647058824	0.105882352941176	0	0	#18e4e4	0.993061123194269	0.117599343536163	0	0
Leptothorax	05	1829.3_3591.2	1829.3	3591.2	0.882352941176471	0.117647058823529	0	0	#1ae1e1	0.991227900682635	0.132163720091017	0	0
Leptothorax	05	1829.3_4409.6	1829.3	4409.6	0	0	0.870588235294118	0.129411764705882	#ff21de	0	0	0.98913157652731	0.147033072186492
Leptothorax	05	1829.3_902.2	1829.3	902.2	0	0.270588235294118	0.729411764705882	0	#ba32ba	0	0.347806822958523	0.937566218409931	0
Leptothorax	05	1829.3_1253	1829.3	1253	0.882352941176471	0.117647058823529	0	0	#1ae1e1	0.991227900682635	0.132163720091017	0	0
Leptothorax	05	1829.3_1369.9	1829.3	1369.9	0.917647058823529	0.0823529411764706	0	0	#13eaea	0.99599720649696	0.0893843646856246	0	0
Leptothorax	05	1829.3_1486.8	1829.3	1486.8	0.941176470588235	0.0588235294117647	0	0	#0ef0f0	0.998052578482888	0.0623782861551805	0	0
Leptothorax	05	1829.3_2188.3	1829.3	2188.3	0.988235294117647	0.0117647058823529	0	0	#03fcfc	0.999929145853172	0.0119039184030139	0	0
Leptothorax	05	1829.3_2305.2	1829.3	2305.2	0.988235294117647	0.0117647058823529	0	0	#03fcfc	0.999929145853172	0.0119039184030139	0	0
Leptothorax	05	1829.3_2422.1	1829.3	2422.1	0.988235294117647	0.0117647058823529	0	0	#03fcfc	0.999929145853172	0.0119039184030139	0	0
Leptothorax	05	1829.3_3006.7	1829.3	3006.7	1	0	0	0	#00ffff	1	0	0	0
Leptothorax	05	1829.3_3123.6	1829.3	3123.6	1	0	0	0	#00ffff	1	0	0	0
Leptothorax	05	1829.3_3240.5	1829.3	3240.5	0.988235294117647	0.0117647058823529	0	0	#03fcfc	0.999929145853172	0.0119039184030139	0	0
Leptothorax	05	1829.3_3942	1829.3	3942	0	0.670588235294118	0.329411764705882	0	#543854	0	0.897554326437415	0.440903879653466	0
Leptothorax	05	1829.3_4058.9	1829.3	4058.9	0	0.576470588235294	0.423529411764706	0	#6c3e6c	0	0.805881812890942	0.592076433960692	0
Leptothorax	05	1829.3_4175.8	1829.3	4175.8	0	0.282352941176471	0.717647058823529	0	#b734b7	0	0.366124308864545	0.930565951697384	0
Leptothorax	05	1829.3_434.6	1829.3	434.6	0	0.0235294117647059	0.976470588235294	0	#f906f9	0	0.0240893929751201	0.999709808467482	0
Leptothorax	05	1829.3_551.5	1829.3	551.5	0	0.0352941176470588	0.964705882352941	0	#f609f6	0	0.036560905850725	0.999331426586483	0
Leptothorax	05	1829.3_668.4	1829.3	668.4	0	0.0352941176470588	0.964705882352941	0	#f609f6	0	0.036560905850725	0.999331426586483	0
Leptothorax	05	1829.3_1136.1	1829.3	1136.1	0.882352941176471	0.117647058823529	0	0	#1ae1e1	0.991227900682635	0.132163720091017	0	0
Leptothorax	05	1829.3_1603.7	1829.3	1603.7	1	0	0	0	#00ffff	1	0	0	0
Leptothorax	05	1829.3_2071.4	1829.3	2071.4	0.988235294117647	0.0117647058823529	0	0	#03fcfc	0.999929145853172	0.0119039184030139	0	0
Leptothorax	05	1829.3_2539	1829.3	2539	0.988235294117647	0.0117647058823529	0	0	#03fcfc	0.999929145853172	0.0119039184030139	0	0
Leptothorax	05	1829.3_2889.8	1829.3	2889.8	1	0	0	0	#00ffff	1	0	0	0
Leptothorax	05	1829.3_317.7	1829.3	317.7	0	0	0.917647058823529	0.0823529411764706	#ff15ea	0	0	0.99599720649696	0.0893843646856246
Leptothorax	05	1829.3_3357.4	1829.3	3357.4	0.894117647058824	0.105882352941176	0	0	#18e4e4	0.993061123194269	0.117599343536163	0	0
Leptothorax	05	1829.3_3708.2	1829.3	3708.2	0.882352941176471	0.117647058823529	0	0	#1ae1e1	0.991227900682635	0.132163720091017	0	0
Leptothorax	05	1829.3_3825.1	1829.3	3825.1	0.764705882352941	0.235294117647059	0	0	#2ec3c3	0.95577900872195	0.294085848837523	0	0
Leptothorax	05	1829.3_4292.7	1829.3	4292.7	0	0.0352941176470588	0.964705882352941	0	#f609f6	0	0.036560905850725	0.999331426586483	0
Leptothorax	05	1829.3_785.3	1829.3	785.3	0	0.247058823529412	0.752941176470588	0	#c02fc0	0	0.311770417897313	0.950157464068001	0
Leptothorax	05	1863.1_1194.5	1863.1	1194.5	0.894117647058824	0.105882352941176	0	0	#18e4e4	0.993061123194269	0.117599343536163	0	0
Leptothorax	05	1863.1_1545.3	1863.1	1545.3	0.988235294117647	0.0117647058823529	0	0	#03fcfc	0.999929145853172	0.0119039184030139	0	0
Leptothorax	05	1863.1_2129.8	1863.1	2129.8	0.988235294117647	0.0117647058823529	0	0	#03fcfc	0.999929145853172	0.0119039184030139	0	0
Leptothorax	05	1863.1_2480.6	1863.1	2480.6	1	0	0	0	#00ffff	1	0	0	0
Leptothorax	05	1863.1_2948.2	1863.1	2948.2	1	0	0	0	#00ffff	1	0	0	0
Leptothorax	05	1863.1_3299	1863.1	3299	0.929411764705882	0.0705882352941176	0	0	#11eded	0.997128264651523	0.0757312606064448	0	0
Leptothorax	05	1863.1_376.1	1863.1	376.1	0	0	1	0	#ff00ff	0	0	1	0
Leptothorax	05	1863.1_3766.6	1863.1	3766.6	0.882352941176471	0.117647058823529	0	0	#1ae1e1	0.991227900682635	0.132163720091017	0	0
Leptothorax	05	1863.1_3883.5	1863.1	3883.5	0.164705882352941	0.682352941176471	0.152941176470588	0	#444551	0.229261877147555	0.949799205325586	0.212886028779872	0
Leptothorax	05	1863.1_4234.3	1863.1	4234.3	0	0.0941176470588235	0.905882352941176	0	#e716e7	0	0.103339855073382	0.994646105081306	0
Leptothorax	05	1863.1_726.9	1863.1	726.9	0	0.0588235294117647	0.941176470588235	0	#f00ef0	0	0.0623782861551805	0.998052578482888	0
Leptothorax	05	1863.1_1077.6	1863.1	1077.6	0.882352941176471	0.117647058823529	0	0	#1ae1e1	0.991227900682635	0.132163720091017	0	0
Leptothorax	05	1863.1_1662.2	1863.1	1662.2	1	0	0	0	#00ffff	1	0	0	0
Leptothorax	05	1863.1_1779.1	1863.1	1779.1	1	0	0	0	#00ffff	1	0	0	0
Leptothorax	05	1863.1_1896	1863.1	1896	1	0	0	0	#00ffff	1	0	0	0
Leptothorax	05	1863.1_2012.9	1863.1	2012.9	0.988235294117647	0.0117647058823529	0	0	#03fcfc	0.999929145853172	0.0119039184030139	0	0
Leptothorax	05	1863.1_259.2	1863.1	259.2	0	0.0588235294117647	0.941176470588235	0	#f00ef0	0	0.0623782861551805	0.998052578482888	0
Leptothorax	05	1863.1_2597.5	1863.1	2597.5	1	0	0	0	#00ffff	1	0	0	0
Leptothorax	05	1863.1_2714.4	1863.1	2714.4	1	0	0	0	#00ffff	1	0	0	0
Leptothorax	05	1863.1_2831.3	1863.1	2831.3	1	0	0	0	#00ffff	1	0	0	0
Leptothorax	05	1863.1_3415.9	1863.1	3415.9	0.894117647058824	0.105882352941176	0	0	#18e4e4	0.993061123194269	0.117599343536163	0	0
Leptothorax	05	1863.1_3532.8	1863.1	3532.8	0.882352941176471	0.117647058823529	0	0	#1ae1e1	0.991227900682635	0.132163720091017	0	0
Leptothorax	05	1863.1_3649.7	1863.1	3649.7	0.882352941176471	0.117647058823529	0	0	#1ae1e1	0.991227900682635	0.132163720091017	0	0
Leptothorax	05	1863.1_4351.2	1863.1	4351.2	0	0	0.917647058823529	0.0823529411764706	#ff15ea	0	0	0.99599720649696	0.0893843646856246
Leptothorax	05	1863.1_843.8	1863.1	843.8	0	0.247058823529412	0.752941176470588	0	#c02fc0	0	0.311770417897313	0.950157464068001	0
Leptothorax	05	1863.1_960.7	1863.1	960.7	0	0.623529411764706	0.376470588235294	0	#603c60	0	0.856064445274926	0.516869099033917	0
Leptothorax	05	1863.1_1311.5	1863.1	1311.5	0.894117647058824	0.105882352941176	0	0	#18e4e4	0.993061123194269	0.117599343536163	0	0
Leptothorax	05	1863.1_1428.3	1863.1	1428.3	0.929411764705882	0.0705882352941176	0	0	#11eded	0.997128264651523	0.0757312606064448	0	0
Leptothorax	05	1863.1_2246.8	1863.1	2246.8	0.988235294117647	0.0117647058823529	0	0	#03fcfc	0.999929145853172	0.0119039184030139	0	0
Leptothorax	05	1863.1_2363.7	1863.1	2363.7	0.988235294117647	0.0117647058823529	0	0	#03fcfc	0.999929145853172	0.0119039184030139	0	0
Leptothorax	05	1863.1_3065.2	1863.1	3065.2	1	0	0	0	#00ffff	1	0	0	0
Leptothorax	05	1863.1_3182.1	1863.1	3182.1	1	0	0	0	#00ffff	1	0	0	0
Leptothorax	05	1863.1_4000.4	1863.1	4000.4	0	0.611764705882353	0.388235294117647	0	#633d63	0	0.844329420182934	0.535824439731477	0
Leptothorax	05	1863.1_4117.4	1863.1	4117.4	0	0.364705882352941	0.635294117647059	0	#a23ba2	0	0.497867518553315	0.867253096834808	0
Leptothorax	05	1863.1_493.1	1863.1	493.1	0	0.0352941176470588	0.964705882352941	0	#f609f6	0	0.036560905850725	0.999331426586483	0
Leptothorax	05	1863.1_610	1863.1	610	0	0.0352941176470588	0.964705882352941	0	#f609f6	0	0.036560905850725	0.999331426586483	0
Leptothorax	05	1896.8_1019.1	1896.8	1019.1	0.470588235294118	0.388235294117647	0.141176470588235	0	#53869c	0.751513357270527	0.619998519748184	0.225454007181157	0
Leptothorax	05	1896.8_1720.7	1896.8	1720.7	0.976470588235294	0.0235294117647059	0	0	#06f9f9	0.999709808467482	0.0240893929751201	0	0
Leptothorax	05	1896.8_1837.5	1896.8	1837.5	1	0	0	0	#00ffff	1	0	0	0
Leptothorax	05	1896.8_1954.5	1896.8	1954.5	1	0	0	0	#00ffff	1	0	0	0
Leptothorax	05	1896.8_200.8	1896.8	200.8	0	0.117647058823529	0.882352941176471	0	#e11ae1	0	0.132163720091017	0.991227900682635	0
Leptothorax	05	1896.8_2655.9	1896.8	2655.9	1	0	0	0	#00ffff	1	0	0	0
Leptothorax	05	1896.8_2772.8	1896.8	2772.8	1	0	0	0	#00ffff	1	0	0	0
Leptothorax	05	1896.8_3474.3	1896.8	3474.3	0.894117647058824	0.105882352941176	0	0	#18e4e4	0.993061123194269	0.117599343536163	0	0
Leptothorax	05	1896.8_3591.2	1896.8	3591.2	0.882352941176471	0.117647058823529	0	0	#1ae1e1	0.991227900682635	0.132163720091017	0	0
Leptothorax	05	1896.8_4409.6	1896.8	4409.6	0	0	0.882352941176471	0.117647058823529	#ff1ee1	0	0	0.991227900682635	0.132163720091017
Leptothorax	05	1896.8_902.2	1896.8	902.2	0	0.247058823529412	0.752941176470588	0	#c02fc0	0	0.311770417897313	0.950157464068001	0
Leptothorax	05	1896.8_1253	1896.8	1253	0.894117647058824	0.105882352941176	0	0	#18e4e4	0.993061123194269	0.117599343536163	0	0
Leptothorax	05	1896.8_1369.9	1896.8	1369.9	0.917647058823529	0.0823529411764706	0	0	#13eaea	0.99599720649696	0.0893843646856246	0	0
Leptothorax	05	1896.8_1486.8	1896.8	1486.8	0.929411764705882	0.0705882352941176	0	0	#11eded	0.997128264651523	0.0757312606064448	0	0
Leptothorax	05	1896.8_2188.3	1896.8	2188.3	0.988235294117647	0.0117647058823529	0	0	#03fcfc	0.999929145853172	0.0119039184030139	0	0
Leptothorax	05	1896.8_2305.2	1896.8	2305.2	0.988235294117647	0.0117647058823529	0	0	#03fcfc	0.999929145853172	0.0119039184030139	0	0
Leptothorax	05	1896.8_2422.1	1896.8	2422.1	0.988235294117647	0.0117647058823529	0	0	#03fcfc	0.999929145853172	0.0119039184030139	0	0
Leptothorax	05	1896.8_3006.7	1896.8	3006.7	1	0	0	0	#00ffff	1	0	0	0
Leptothorax	05	1896.8_3123.6	1896.8	3123.6	1	0	0	0	#00ffff	1	0	0	0
Leptothorax	05	1896.8_3240.5	1896.8	3240.5	1	0	0	0	#00ffff	1	0	0	0
Leptothorax	05	1896.8_3942	1896.8	3942	0	0.694117647058824	0.305882352941176	0	#4e364e	0	0.915086186065988	0.403258319283316	0
Leptothorax	05	1896.8_4058.9	1896.8	4058.9	0	0.588235294117647	0.411764705882353	0	#693e69	0	0.81923192051904	0.573462344363328	0
Leptothorax	05	1896.8_4175.8	1896.8	4175.8	0	0.258823529411765	0.741176470588235	0	#bd31bd	0	0.329682832836707	0.944091748577841	0
Leptothorax	05	1896.8_434.6	1896.8	434.6	0	0.0470588235294118	0.952941176470588	0	#f30bf3	0	0.049322612310635	0.998782899290359	0
Leptothorax	05	1896.8_551.5	1896.8	551.5	0	0.0352941176470588	0.964705882352941	0	#f609f6	0	0.036560905850725	0.999331426586483	0
Leptothorax	05	1896.8_668.4	1896.8	668.4	0	0.211764705882353	0.788235294117647	0	#c92bc9	0	0.259456511346058	0.965754792232549	0
Leptothorax	05	1896.8_1136.1	1896.8	1136.1	0.894117647058824	0.105882352941176	0	0	#18e4e4	0.993061123194269	0.117599343536163	0	0
Leptothorax	05	1896.8_1603.7	1896.8	1603.7	0.976470588235294	0.0235294117647059	0	0	#06f9f9	0.999709808467482	0.0240893929751201	0	0
Leptothorax	05	1896.8_2071.4	1896.8	2071.4	0.988235294117647	0.0117647058823529	0	0	#03fcfc	0.999929145853172	0.0119039184030139	0	0
Leptothorax	05	1896.8_2539	1896.8	2539	1	0	0	0	#00ffff	1	0	0	0
Leptothorax	05	1896.8_2889.8	1896.8	2889.8	1	0	0	0	#00ffff	1	0	0	0
Leptothorax	05	1896.8_317.7	1896.8	317.7	0	0	0.917647058823529	0.0823529411764706	#ff15ea	0	0	0.99599720649696	0.0893843646856246
Leptothorax	05	1896.8_3357.4	1896.8	3357.4	0.894117647058824	0.105882352941176	0	0	#18e4e4	0.993061123194269	0.117599343536163	0	0
Leptothorax	05	1896.8_3708.2	1896.8	3708.2	0.882352941176471	0.117647058823529	0	0	#1ae1e1	0.991227900682635	0.132163720091017	0	0
Leptothorax	05	1896.8_3825.1	1896.8	3825.1	0.882352941176471	0.117647058823529	0	0	#1ae1e1	0.991227900682635	0.132163720091017	0	0
Leptothorax	05	1896.8_4292.7	1896.8	4292.7	0	0.0235294117647059	0.976470588235294	0	#f906f9	0	0.0240893929751201	0.999709808467482	0
Leptothorax	05	1896.8_785.3	1896.8	785.3	0	0.164705882352941	0.835294117647059	0	#d523d5	0	0.193458024532617	0.981108552986843	0
Leptothorax	05	1930.6_1194.5	1930.6	1194.5	0.894117647058824	0.105882352941176	0	0	#18e4e4	0.993061123194269	0.117599343536163	0	0
Leptothorax	05	1930.6_1545.3	1930.6	1545.3	0.964705882352941	0.0352941176470588	0	0	#09f6f6	0.999331426586483	0.036560905850725	0	0
Leptothorax	05	1930.6_2129.8	1930.6	2129.8	0.976470588235294	0.0235294117647059	0	0	#06f9f9	0.999709808467482	0.0240893929751201	0	0
Leptothorax	05	1930.6_2480.6	1930.6	2480.6	1	0	0	0	#00ffff	1	0	0	0
Leptothorax	05	1930.6_2948.2	1930.6	2948.2	1	0	0	0	#00ffff	1	0	0	0
Leptothorax	05	1930.6_3299	1930.6	3299	0.905882352941176	0.0941176470588235	0	0	#16e7e7	0.994646105081306	0.103339855073382	0	0
Leptothorax	05	1930.6_376.1	1930.6	376.1	0	0.0352941176470588	0.964705882352941	0	#f609f6	0	0.036560905850725	0.999331426586483	0
Leptothorax	05	1930.6_3766.6	1930.6	3766.6	0.882352941176471	0.117647058823529	0	0	#1ae1e1	0.991227900682635	0.132163720091017	0	0
Leptothorax	05	1930.6_3883.5	1930.6	3883.5	0.776470588235294	0.188235294117647	0.0352941176470588	0	#2ec8cf	0.970903242032101	0.235370482916873	0.0441319655469136	0
Leptothorax	05	1930.6_4234.3	1930.6	4234.3	0	0.0941176470588235	0.905882352941176	0	#e716e7	0	0.103339855073382	0.994646105081306	0
Leptothorax	05	1930.6_726.9	1930.6	726.9	0	0.0705882352941176	0.929411764705882	0	#ed11ed	0	0.0757312606064448	0.997128264651523	0
Leptothorax	05	1930.6_1077.6	1930.6	1077.6	0.882352941176471	0.117647058823529	0	0	#1ae1e1	0.991227900682635	0.132163720091017	0	0
Leptothorax	05	1930.6_1662.2	1930.6	1662.2	0.964705882352941	0.0352941176470588	0	0	#09f6f6	0.999331426586483	0.036560905850725	0	0
Leptothorax	05	1930.6_1779.1	1930.6	1779.1	0.976470588235294	0.0235294117647059	0	0	#06f9f9	0.999709808467482	0.0240893929751201	0	0
Leptothorax	05	1930.6_1896	1930.6	1896	1	0	0	0	#00ffff	1	0	0	0
Leptothorax	05	1930.6_2012.9	1930.6	2012.9	0.964705882352941	0.0352941176470588	0	0	#09f6f6	0.999331426586483	0.036560905850725	0	0
Leptothorax	05	1930.6_259.2	1930.6	259.2	0	0	0.917647058823529	0.0823529411764706	#ff15ea	0	0	0.99599720649696	0.0893843646856246
Leptothorax	05	1930.6_2597.5	1930.6	2597.5	1	0	0	0	#00ffff	1	0	0	0
Leptothorax	05	1930.6_2714.4	1930.6	2714.4	1	0	0	0	#00ffff	1	0	0	0
Leptothorax	05	1930.6_2831.3	1930.6	2831.3	1	0	0	0	#00ffff	1	0	0	0
Leptothorax	05	1930.6_3415.9	1930.6	3415.9	0.882352941176471	0.117647058823529	0	0	#1ae1e1	0.991227900682635	0.132163720091017	0	0
Leptothorax	05	1930.6_3532.8	1930.6	3532.8	0.882352941176471	0.117647058823529	0	0	#1ae1e1	0.991227900682635	0.132163720091017	0	0
Leptothorax	05	1930.6_3649.7	1930.6	3649.7	0.882352941176471	0.117647058823529	0	0	#1ae1e1	0.991227900682635	0.132163720091017	0	0
Leptothorax	05	1930.6_4351.2	1930.6	4351.2	0	0	0.976470588235294	0.0235294117647059	#ff06f9	0	0	0.999709808467482	0.0240893929751201
Leptothorax	05	1930.6_843.8	1930.6	843.8	0	0.247058823529412	0.752941176470588	0	#c02fc0	0	0.311770417897313	0.950157464068001	0
Leptothorax	05	1930.6_960.7	1930.6	960.7	0	0.411764705882353	0.588235294117647	0	#963e96	0	0.573462344363328	0.81923192051904	0
Leptothorax	05	1930.6_1311.5	1930.6	1311.5	0.894117647058824	0.105882352941176	0	0	#18e4e4	0.993061123194269	0.117599343536163	0	0
Leptothorax	05	1930.6_1428.3	1930.6	1428.3	0.929411764705882	0.0705882352941176	0	0	#11eded	0.997128264651523	0.0757312606064448	0	0
Leptothorax	05	1930.6_2246.8	1930.6	2246.8	0.988235294117647	0.0117647058823529	0	0	#03fcfc	0.999929145853172	0.0119039184030139	0	0
Leptothorax	05	1930.6_2363.7	1930.6	2363.7	0.988235294117647	0.0117647058823529	0	0	#03fcfc	0.999929145853172	0.0119039184030139	0	0
Leptothorax	05	1930.6_3065.2	1930.6	3065.2	0.988235294117647	0.0117647058823529	0	0	#03fcfc	0.999929145853172	0.0119039184030139	0	0
Leptothorax	05	1930.6_3182.1	1930.6	3182.1	1	0	0	0	#00ffff	1	0	0	0
Leptothorax	05	1930.6_4000.4	1930.6	4000.4	0	0.6	0.4	0	#663d66	0	0.832050294337844	0.554700196225229	0
Leptothorax	05	1930.6_4117.4	1930.6	4117.4	0	0.435294117647059	0.564705882352941	0	#903f90	0	0.610507860339303	0.792010197196934	0
Leptothorax	05	1930.6_493.1	1930.6	493.1	0	0.0352941176470588	0.964705882352941	0	#f609f6	0	0.036560905850725	0.999331426586483	0
Leptothorax	05	1930.6_610	1930.6	610	0	0.0352941176470588	0.964705882352941	0	#f609f6	0	0.036560905850725	0.999331426586483	0
Leptothorax	05	1964.3_1019.1	1964.3	1019.1	0.423529411764706	0.411764705882353	0.164705882352941	0	#567d96	0.690649467909013	0.671464760467096	0.268585904186838	0
Leptothorax	05	1964.3_1720.7	1964.3	1720.7	0.976470588235294	0.0235294117647059	0	0	#06f9f9	0.999709808467482	0.0240893929751201	0	0
Leptothorax	05	1964.3_1837.5	1964.3	1837.5	0.964705882352941	0.0352941176470588	0	0	#09f6f6	0.999331426586483	0.036560905850725	0	0
Leptothorax	05	1964.3_1954.5	1964.3	1954.5	1	0	0	0	#00ffff	1	0	0	0
Leptothorax	05	1964.3_200.8	1964.3	200.8	0	0	1	0	#ff00ff	0	0	1	0
Leptothorax	05	1964.3_2655.9	1964.3	2655.9	1	0	0	0	#00ffff	1	0	0	0
Leptothorax	05	1964.3_2772.8	1964.3	2772.8	1	0	0	0	#00ffff	1	0	0	0
Leptothorax	05	1964.3_3474.3	1964.3	3474.3	0.882352941176471	0.117647058823529	0	0	#1ae1e1	0.991227900682635	0.132163720091017	0	0
Leptothorax	05	1964.3_3591.2	1964.3	3591.2	0.882352941176471	0.117647058823529	0	0	#1ae1e1	0.991227900682635	0.132163720091017	0	0
Leptothorax	05	1964.3_4409.6	1964.3	4409.6	0	0.0470588235294118	0.952941176470588	0	#f30bf3	0	0.049322612310635	0.998782899290359	0
Leptothorax	05	1964.3_902.2	1964.3	902.2	0	0.247058823529412	0.752941176470588	0	#c02fc0	0	0.311770417897313	0.950157464068001	0
Leptothorax	05	1964.3_1253	1964.3	1253	0.894117647058824	0.105882352941176	0	0	#18e4e4	0.993061123194269	0.117599343536163	0	0
Leptothorax	05	1964.3_1369.9	1964.3	1369.9	0.882352941176471	0.117647058823529	0	0	#1ae1e1	0.991227900682635	0.132163720091017	0	0
Leptothorax	05	1964.3_1486.8	1964.3	1486.8	0.917647058823529	0.0823529411764706	0	0	#13eaea	0.99599720649696	0.0893843646856246	0	0
Leptothorax	05	1964.3_2188.3	1964.3	2188.3	0.988235294117647	0.0117647058823529	0	0	#03fcfc	0.999929145853172	0.0119039184030139	0	0
Leptothorax	05	1964.3_2305.2	1964.3	2305.2	0.988235294117647	0.0117647058823529	0	0	#03fcfc	0.999929145853172	0.0119039184030139	0	0
Leptothorax	05	1964.3_2422.1	1964.3	2422.1	1	0	0	0	#00ffff	1	0	0	0
Leptothorax	05	1964.3_3006.7	1964.3	3006.7	1	0	0	0	#00ffff	1	0	0	0
Leptothorax	05	1964.3_3123.6	1964.3	3123.6	1	0	0	0	#00ffff	1	0	0	0
Leptothorax	05	1964.3_3240.5	1964.3	3240.5	1	0	0	0	#00ffff	1	0	0	0
Leptothorax	05	1964.3_3942	1964.3	3942	0	0.694117647058824	0.305882352941176	0	#4e364e	0	0.915086186065988	0.403258319283316	0
Leptothorax	05	1964.3_4058.9	1964.3	4058.9	0	0.588235294117647	0.411764705882353	0	#693e69	0	0.81923192051904	0.573462344363328	0
Leptothorax	05	1964.3_4175.8	1964.3	4175.8	0	0.164705882352941	0.835294117647059	0	#d523d5	0	0.193458024532617	0.981108552986843	0
Leptothorax	05	1964.3_434.6	1964.3	434.6	0	0.0352941176470588	0.964705882352941	0	#f609f6	0	0.036560905850725	0.999331426586483	0
Leptothorax	05	1964.3_551.5	1964.3	551.5	0	0.0352941176470588	0.964705882352941	0	#f609f6	0	0.036560905850725	0.999331426586483	0
Leptothorax	05	1964.3_668.4	1964.3	668.4	0	0.0352941176470588	0.964705882352941	0	#f609f6	0	0.036560905850725	0.999331426586483	0
Leptothorax	05	1964.3_1136.1	1964.3	1136.1	0.894117647058824	0.105882352941176	0	0	#18e4e4	0.993061123194269	0.117599343536163	0	0
Leptothorax	05	1964.3_1603.7	1964.3	1603.7	0.964705882352941	0.0352941176470588	0	0	#09f6f6	0.999331426586483	0.036560905850725	0	0
Leptothorax	05	1964.3_2071.4	1964.3	2071.4	0.964705882352941	0.0352941176470588	0	0	#09f6f6	0.999331426586483	0.036560905850725	0	0
Leptothorax	05	1964.3_2539	1964.3	2539	1	0	0	0	#00ffff	1	0	0	0
Leptothorax	05	1964.3_2889.8	1964.3	2889.8	1	0	0	0	#00ffff	1	0	0	0
Leptothorax	05	1964.3_317.7	1964.3	317.7	0	0	0.964705882352941	0.0352941176470588	#ff09f6	0	0	0.999331426586483	0.036560905850725
Leptothorax	05	1964.3_3357.4	1964.3	3357.4	0.894117647058824	0.105882352941176	0	0	#18e4e4	0.993061123194269	0.117599343536163	0	0
Leptothorax	05	1964.3_3708.2	1964.3	3708.2	0.882352941176471	0.117647058823529	0	0	#1ae1e1	0.991227900682635	0.132163720091017	0	0
Leptothorax	05	1964.3_3825.1	1964.3	3825.1	0.882352941176471	0.117647058823529	0	0	#1ae1e1	0.991227900682635	0.132163720091017	0	0
Leptothorax	05	1964.3_4292.7	1964.3	4292.7	0	0.129411764705882	0.870588235294118	0	#de1dde	0	0.147033072186492	0.98913157652731	0
Leptothorax	05	1964.3_785.3	1964.3	785.3	0	0.0823529411764706	0.917647058823529	0	#ea13ea	0	0.0893843646856246	0.99599720649696	0
Leptothorax	05	1998.1_1194.5	1998.1	1194.5	0.882352941176471	0.117647058823529	0	0	#1ae1e1	0.991227900682635	0.132163720091017	0	0
Leptothorax	05	1998.1_1545.3	1998.1	1545.3	0.929411764705882	0.0705882352941176	0	0	#11eded	0.997128264651523	0.0757312606064448	0	0
Leptothorax	05	1998.1_2129.8	1998.1	2129.8	0.964705882352941	0.0352941176470588	0	0	#09f6f6	0.999331426586483	0.036560905850725	0	0
Leptothorax	05	1998.1_2480.6	1998.1	2480.6	0.964705882352941	0.0352941176470588	0	0	#09f6f6	0.999331426586483	0.036560905850725	0	0
Leptothorax	05	1998.1_2948.2	1998.1	2948.2	1	0	0	0	#00ffff	1	0	0	0
Leptothorax	05	1998.1_3299	1998.1	3299	0.917647058823529	0.0823529411764706	0	0	#13eaea	0.99599720649696	0.0893843646856246	0	0
Leptothorax	05	1998.1_376.1	1998.1	376.1	0	0.0352941176470588	0.964705882352941	0	#f609f6	0	0.036560905850725	0.999331426586483	0
Leptothorax	05	1998.1_3766.6	1998.1	3766.6	0.882352941176471	0.117647058823529	0	0	#1ae1e1	0.991227900682635	0.132163720091017	0	0
Leptothorax	05	1998.1_3883.5	1998.1	3883.5	0.882352941176471	0.117647058823529	0	0	#1ae1e1	0.991227900682635	0.132163720091017	0	0
Leptothorax	05	1998.1_4234.3	1998.1	4234.3	0	0.105882352941176	0.894117647058824	0	#e418e4	0	0.117599343536163	0.993061123194269	0
Leptothorax	05	1998.1_726.9	1998.1	726.9	0	0.0352941176470588	0.964705882352941	0	#f609f6	0	0.036560905850725	0.999331426586483	0
Leptothorax	05	1998.1_1077.6	1998.1	1077.6	0.882352941176471	0.117647058823529	0	0	#1ae1e1	0.991227900682635	0.132163720091017	0	0
Leptothorax	05	1998.1_1662.2	1998.1	1662.2	0.964705882352941	0.0352941176470588	0	0	#09f6f6	0.999331426586483	0.036560905850725	0	0
Leptothorax	05	1998.1_1779.1	1998.1	1779.1	0.964705882352941	0.0352941176470588	0	0	#09f6f6	0.999331426586483	0.036560905850725	0	0
Leptothorax	05	1998.1_1896	1998.1	1896	0.964705882352941	0.0352941176470588	0	0	#09f6f6	0.999331426586483	0.036560905850725	0	0
Leptothorax	05	1998.1_2012.9	1998.1	2012.9	0.952941176470588	0.0470588235294118	0	0	#0bf3f3	0.998782899290359	0.049322612310635	0	0
Leptothorax	05	1998.1_259.2	1998.1	259.2	0	0	1	0	#ff00ff	0	0	1	0
Leptothorax	05	1998.1_2597.5	1998.1	2597.5	1	0	0	0	#00ffff	1	0	0	0
Leptothorax	05	1998.1_2714.4	1998.1	2714.4	1	0	0	0	#00ffff	1	0	0	0
Leptothorax	05	1998.1_2831.3	1998.1	2831.3	1	0	0	0	#00ffff	1	0	0	0
Leptothorax	05	1998.1_3415.9	1998.1	3415.9	0.882352941176471	0.117647058823529	0	0	#1ae1e1	0.991227900682635	0.132163720091017	0	0
Leptothorax	05	1998.1_3532.8	1998.1	3532.8	0.882352941176471	0.117647058823529	0	0	#1ae1e1	0.991227900682635	0.132163720091017	0	0
Leptothorax	05	1998.1_3649.7	1998.1	3649.7	0.882352941176471	0.117647058823529	0	0	#1ae1e1	0.991227900682635	0.132163720091017	0	0
Leptothorax	05	1998.1_4351.2	1998.1	4351.2	0	0	1	0	#ff00ff	0	0	1	0
Leptothorax	05	1998.1_843.8	1998.1	843.8	0	0.0352941176470588	0.964705882352941	0	#f609f6	0	0.036560905850725	0.999331426586483	0
Leptothorax	05	1998.1_960.7	1998.1	960.7	0	0.352941176470588	0.647058823529412	0	#a53aa5	0	0.478852130680573	0.877895572914385	0
Leptothorax	05	1998.1_1311.5	1998.1	1311.5	0.894117647058824	0.105882352941176	0	0	#18e4e4	0.993061123194269	0.117599343536163	0	0
Leptothorax	05	1998.1_1428.3	1998.1	1428.3	0.894117647058824	0.105882352941176	0	0	#18e4e4	0.993061123194269	0.117599343536163	0	0
Leptothorax	05	1998.1_2246.8	1998.1	2246.8	0.976470588235294	0.0235294117647059	0	0	#06f9f9	0.999709808467482	0.0240893929751201	0	0
Leptothorax	05	1998.1_2363.7	1998.1	2363.7	0.964705882352941	0.0352941176470588	0	0	#09f6f6	0.999331426586483	0.036560905850725	0	0
Leptothorax	05	1998.1_3065.2	1998.1	3065.2	0.988235294117647	0.0117647058823529	0	0	#03fcfc	0.999929145853172	0.0119039184030139	0	0
Leptothorax	05	1998.1_3182.1	1998.1	3182.1	1	0	0	0	#00ffff	1	0	0	0
Leptothorax	05	1998.1_4000.4	1998.1	4000.4	0	0.588235294117647	0.411764705882353	0	#693e69	0	0.81923192051904	0.573462344363328	0
Leptothorax	05	1998.1_4117.4	1998.1	4117.4	0	0.564705882352941	0.435294117647059	0	#6f3f6f	0	0.792010197196934	0.610507860339303	0
Leptothorax	05	1998.1_493.1	1998.1	493.1	0	0.0352941176470588	0.964705882352941	0	#f609f6	0	0.036560905850725	0.999331426586483	0
Leptothorax	05	1998.1_610	1998.1	610	0	0.0705882352941176	0.929411764705882	0	#ed11ed	0	0.0757312606064448	0.997128264651523	0
Leptothorax	05	2031.8_1019.1	2031.8	1019.1	0.235294117647059	0.623529411764706	0.141176470588235	0	#495260	0.345392751370198	0.915290791131025	0.207235650822118	0
Leptothorax	05	2031.8_1720.7	2031.8	1720.7	0.941176470588235	0.0588235294117647	0	0	#0ef0f0	0.998052578482888	0.0623782861551805	0	0
Leptothorax	05	2031.8_1837.5	2031.8	1837.5	0.964705882352941	0.0352941176470588	0	0	#09f6f6	0.999331426586483	0.036560905850725	0	0
Leptothorax	05	2031.8_1954.5	2031.8	1954.5	0.964705882352941	0.0352941176470588	0	0	#09f6f6	0.999331426586483	0.036560905850725	0	0
Leptothorax	05	2031.8_200.8	2031.8	200.8	0	0	1	0	#ff00ff	0	0	1	0
Leptothorax	05	2031.8_2655.9	2031.8	2655.9	0.976470588235294	0.0235294117647059	0	0	#06f9f9	0.999709808467482	0.0240893929751201	0	0
Leptothorax	05	2031.8_2772.8	2031.8	2772.8	1	0	0	0	#00ffff	1	0	0	0
Leptothorax	05	2031.8_3474.3	2031.8	3474.3	0.882352941176471	0.117647058823529	0	0	#1ae1e1	0.991227900682635	0.132163720091017	0	0
Leptothorax	05	2031.8_3591.2	2031.8	3591.2	0.882352941176471	0.117647058823529	0	0	#1ae1e1	0.991227900682635	0.132163720091017	0	0
Leptothorax	05	2031.8_4409.6	2031.8	4409.6	0	0	0.870588235294118	0.129411764705882	#ff21de	0	0	0.98913157652731	0.147033072186492
Leptothorax	05	2031.8_902.2	2031.8	902.2	0	0.235294117647059	0.764705882352941	0	#c32ec3	0	0.294085848837523	0.95577900872195	0
Leptothorax	05	2031.8_1253	2031.8	1253	0.882352941176471	0.117647058823529	0	0	#1ae1e1	0.991227900682635	0.132163720091017	0	0
Leptothorax	05	2031.8_1369.9	2031.8	1369.9	0.882352941176471	0.117647058823529	0	0	#1ae1e1	0.991227900682635	0.132163720091017	0	0
Leptothorax	05	2031.8_1486.8	2031.8	1486.8	0.905882352941176	0.0941176470588235	0	0	#16e7e7	0.994646105081306	0.103339855073382	0	0
Leptothorax	05	2031.8_2188.3	2031.8	2188.3	0.952941176470588	0.0470588235294118	0	0	#0bf3f3	0.998782899290359	0.049322612310635	0	0
Leptothorax	05	2031.8_2305.2	2031.8	2305.2	0.929411764705882	0.0705882352941176	0	0	#11eded	0.997128264651523	0.0757312606064448	0	0
Leptothorax	05	2031.8_2422.1	2031.8	2422.1	0.964705882352941	0.0352941176470588	0	0	#09f6f6	0.999331426586483	0.036560905850725	0	0
Leptothorax	05	2031.8_3006.7	2031.8	3006.7	0.964705882352941	0.0352941176470588	0	0	#09f6f6	0.999331426586483	0.036560905850725	0	0
Leptothorax	05	2031.8_3123.6	2031.8	3123.6	1	0	0	0	#00ffff	1	0	0	0
Leptothorax	05	2031.8_3240.5	2031.8	3240.5	0.964705882352941	0.0352941176470588	0	0	#09f6f6	0.999331426586483	0.036560905850725	0	0
Leptothorax	05	2031.8_3942	2031.8	3942	0.223529411764706	0.658823529411765	0.117647058823529	0	#444d57	0.316798693633698	0.93372246544669	0.166736154544051	0
Leptothorax	05	2031.8_4058.9	2031.8	4058.9	0	0.6	0.4	0	#663d66	0	0.832050294337844	0.554700196225229	0
Leptothorax	05	2031.8_4175.8	2031.8	4175.8	0	0.552941176470588	0.447058823529412	0	#723f72	0	0.777630026941466	0.628722149442037	0
Leptothorax	05	2031.8_434.6	2031.8	434.6	0	0.0352941176470588	0.964705882352941	0	#f609f6	0	0.036560905850725	0.999331426586483	0
Leptothorax	05	2031.8_551.5	2031.8	551.5	0	0.0352941176470588	0.964705882352941	0	#f609f6	0	0.036560905850725	0.999331426586483	0
Leptothorax	05	2031.8_668.4	2031.8	668.4	0	0.164705882352941	0.835294117647059	0	#d523d5	0	0.193458024532617	0.981108552986843	0
Leptothorax	05	2031.8_1136.1	2031.8	1136.1	0.894117647058824	0.105882352941176	0	0	#18e4e4	0.993061123194269	0.117599343536163	0	0
Leptothorax	05	2031.8_1603.7	2031.8	1603.7	0.929411764705882	0.0705882352941176	0	0	#11eded	0.997128264651523	0.0757312606064448	0	0
Leptothorax	05	2031.8_2071.4	2031.8	2071.4	0.929411764705882	0.0705882352941176	0	0	#11eded	0.997128264651523	0.0757312606064448	0	0
Leptothorax	05	2031.8_2539	2031.8	2539	0.964705882352941	0.0352941176470588	0	0	#09f6f6	0.999331426586483	0.036560905850725	0	0
Leptothorax	05	2031.8_2889.8	2031.8	2889.8	1	0	0	0	#00ffff	1	0	0	0
Leptothorax	05	2031.8_317.7	2031.8	317.7	0	0	0.988235294117647	0.0117647058823529	#ff03fc	0	0	0.999929145853172	0.0119039184030139
Leptothorax	05	2031.8_3357.4	2031.8	3357.4	0.882352941176471	0.117647058823529	0	0	#1ae1e1	0.991227900682635	0.132163720091017	0	0
Leptothorax	05	2031.8_3708.2	2031.8	3708.2	0.882352941176471	0.117647058823529	0	0	#1ae1e1	0.991227900682635	0.132163720091017	0	0
Leptothorax	05	2031.8_3825.1	2031.8	3825.1	0.882352941176471	0.117647058823529	0	0	#1ae1e1	0.991227900682635	0.132163720091017	0	0
Leptothorax	05	2031.8_4292.7	2031.8	4292.7	0	0.0117647058823529	0.988235294117647	0	#fc03fc	0	0.0119039184030139	0.999929145853172	0
Leptothorax	05	2031.8_785.3	2031.8	785.3	0	0.0705882352941176	0.929411764705882	0	#ed11ed	0	0.0757312606064448	0.997128264651523	0
Leptothorax	05	2065.6_1194.5	2065.6	1194.5	0.882352941176471	0.117647058823529	0	0	#1ae1e1	0.991227900682635	0.132163720091017	0	0
Leptothorax	05	2065.6_1545.3	2065.6	1545.3	0.929411764705882	0.0705882352941176	0	0	#11eded	0.997128264651523	0.0757312606064448	0	0
Leptothorax	05	2065.6_2129.8	2065.6	2129.8	0.905882352941176	0.0941176470588235	0	0	#16e7e7	0.994646105081306	0.103339855073382	0	0
Leptothorax	05	2065.6_2480.6	2065.6	2480.6	0.964705882352941	0.0352941176470588	0	0	#09f6f6	0.999331426586483	0.036560905850725	0	0
Leptothorax	05	2065.6_2948.2	2065.6	2948.2	0.964705882352941	0.0352941176470588	0	0	#09f6f6	0.999331426586483	0.036560905850725	0	0
Leptothorax	05	2065.6_3299	2065.6	3299	0.905882352941176	0.0941176470588235	0	0	#16e7e7	0.994646105081306	0.103339855073382	0	0
Leptothorax	05	2065.6_376.1	2065.6	376.1	0	0.0352941176470588	0.964705882352941	0	#f609f6	0	0.036560905850725	0.999331426586483	0
Leptothorax	05	2065.6_3766.6	2065.6	3766.6	0.882352941176471	0.117647058823529	0	0	#1ae1e1	0.991227900682635	0.132163720091017	0	0
Leptothorax	05	2065.6_3883.5	2065.6	3883.5	0.882352941176471	0.117647058823529	0	0	#1ae1e1	0.991227900682635	0.132163720091017	0	0
Leptothorax	05	2065.6_4234.3	2065.6	4234.3	0	0.117647058823529	0.882352941176471	0	#e11ae1	0	0.132163720091017	0.991227900682635	0
Leptothorax	05	2065.6_726.9	2065.6	726.9	0	0.0705882352941176	0.929411764705882	0	#ed11ed	0	0.0757312606064448	0.997128264651523	0
Leptothorax	05	2065.6_1077.6	2065.6	1077.6	0.541176470588235	0.352941176470588	0.105882352941176	0	#4c94a5	0.826584446350559	0.539076812837321	0.161723043851196	0
Leptothorax	05	2065.6_1662.2	2065.6	1662.2	0.964705882352941	0.0352941176470588	0	0	#09f6f6	0.999331426586483	0.036560905850725	0	0
Leptothorax	05	2065.6_1779.1	2065.6	1779.1	0.941176470588235	0.0588235294117647	0	0	#0ef0f0	0.998052578482888	0.0623782861551805	0	0
Leptothorax	05	2065.6_1896	2065.6	1896	0.941176470588235	0.0588235294117647	0	0	#0ef0f0	0.998052578482888	0.0623782861551805	0	0
Leptothorax	05	2065.6_2012.9	2065.6	2012.9	0.929411764705882	0.0705882352941176	0	0	#11eded	0.997128264651523	0.0757312606064448	0	0
Leptothorax	05	2065.6_259.2	2065.6	259.2	0	0	0.929411764705882	0.0705882352941176	#ff12ed	0	0	0.997128264651523	0.0757312606064448
Leptothorax	05	2065.6_2597.5	2065.6	2597.5	0.964705882352941	0.0352941176470588	0	0	#09f6f6	0.999331426586483	0.036560905850725	0	0
Leptothorax	05	2065.6_2714.4	2065.6	2714.4	0.964705882352941	0.0352941176470588	0	0	#09f6f6	0.999331426586483	0.036560905850725	0	0
Leptothorax	05	2065.6_2831.3	2065.6	2831.3	0.976470588235294	0.0235294117647059	0	0	#06f9f9	0.999709808467482	0.0240893929751201	0	0
Leptothorax	05	2065.6_3415.9	2065.6	3415.9	0.882352941176471	0.117647058823529	0	0	#1ae1e1	0.991227900682635	0.132163720091017	0	0
Leptothorax	05	2065.6_3532.8	2065.6	3532.8	0.894117647058824	0.105882352941176	0	0	#18e4e4	0.993061123194269	0.117599343536163	0	0
Leptothorax	05	2065.6_3649.7	2065.6	3649.7	0.882352941176471	0.117647058823529	0	0	#1ae1e1	0.991227900682635	0.132163720091017	0	0
Leptothorax	05	2065.6_4351.2	2065.6	4351.2	0	0	0.894117647058824	0.105882352941176	#ff1be4	0	0	0.993061123194269	0.117599343536163
Leptothorax	05	2065.6_843.8	2065.6	843.8	0	0.0352941176470588	0.964705882352941	0	#f609f6	0	0.036560905850725	0.999331426586483	0
Leptothorax	05	2065.6_960.7	2065.6	960.7	0	0.282352941176471	0.717647058823529	0	#b734b7	0	0.366124308864545	0.930565951697384	0
Leptothorax	05	2065.6_1311.5	2065.6	1311.5	0.882352941176471	0.117647058823529	0	0	#1ae1e1	0.991227900682635	0.132163720091017	0	0
Leptothorax	05	2065.6_1428.3	2065.6	1428.3	0.894117647058824	0.105882352941176	0	0	#18e4e4	0.993061123194269	0.117599343536163	0	0
Leptothorax	05	2065.6_2246.8	2065.6	2246.8	0.917647058823529	0.0823529411764706	0	0	#13eaea	0.99599720649696	0.0893843646856246	0	0
Leptothorax	05	2065.6_2363.7	2065.6	2363.7	0.952941176470588	0.0470588235294118	0	0	#0bf3f3	0.998782899290359	0.049322612310635	0	0
Leptothorax	05	2065.6_3065.2	2065.6	3065.2	1	0	0	0	#00ffff	1	0	0	0
Leptothorax	05	2065.6_3182.1	2065.6	3182.1	0.964705882352941	0.0352941176470588	0	0	#09f6f6	0.999331426586483	0.036560905850725	0	0
Leptothorax	05	2065.6_4000.4	2065.6	4000.4	0	0.670588235294118	0.329411764705882	0	#543854	0	0.897554326437415	0.440903879653466	0
Leptothorax	05	2065.6_4117.4	2065.6	4117.4	0	0.541176470588235	0.458823529411765	0	#753f75	0	0.762756963467112	0.646685251635161	0
Leptothorax	05	2065.6_493.1	2065.6	493.1	0	0.0823529411764706	0.917647058823529	0	#ea13ea	0	0.0893843646856246	0.99599720649696	0
Leptothorax	05	2065.6_610	2065.6	610	0	0.0352941176470588	0.964705882352941	0	#f609f6	0	0.036560905850725	0.999331426586483	0
Leptothorax	05	209.3_1019.1	209.3	1019.1	0	0	0.917647058823529	0.0823529411764706	#ff15ea	0	0	0.99599720649696	0.0893843646856246
Leptothorax	05	209.3_1720.7	209.3	1720.7	0	0	0.870588235294118	0.129411764705882	#ff21de	0	0	0.98913157652731	0.147033072186492
Leptothorax	05	209.3_1837.5	209.3	1837.5	0	0	0.141176470588235	0.858823529411765	#ffdb24	0	0	0.162206600298322	0.986756818481464
Leptothorax	05	209.3_1954.5	209.3	1954.5	0	0	0	1	#ffff00	0	0	0	1
Leptothorax	05	209.3_200.8	209.3	200.8	0	0	0.917647058823529	0.0823529411764706	#ff15ea	0	0	0.99599720649696	0.0893843646856246
Leptothorax	05	209.3_2655.9	209.3	2655.9	0	0	0.141176470588235	0.858823529411765	#ffdb24	0	0	0.162206600298322	0.986756818481464
Leptothorax	05	209.3_2772.8	209.3	2772.8	0	0	0.870588235294118	0.129411764705882	#ff21de	0	0	0.98913157652731	0.147033072186492
Leptothorax	05	209.3_3474.3	209.3	3474.3	0	0	0.870588235294118	0.129411764705882	#ff21de	0	0	0.98913157652731	0.147033072186492
Leptothorax	05	209.3_3591.2	209.3	3591.2	0	0	0.870588235294118	0.129411764705882	#ff21de	0	0	0.98913157652731	0.147033072186492
Leptothorax	05	209.3_4409.6	209.3	4409.6	0	0.0117647058823529	0.988235294117647	0	#fc03fc	0	0.0119039184030139	0.999929145853172	0
Leptothorax	05	209.3_902.2	209.3	902.2	0	0	0.941176470588235	0.0588235294117647	#ff0ff0	0	0	0.998052578482888	0.0623782861551805
Leptothorax	05	209.3_1253	209.3	1253	0	0	0.870588235294118	0.129411764705882	#ff21de	0	0	0.98913157652731	0.147033072186492
Leptothorax	05	209.3_1369.9	209.3	1369.9	0	0	0.870588235294118	0.129411764705882	#ff21de	0	0	0.98913157652731	0.147033072186492
Leptothorax	05	209.3_1486.8	209.3	1486.8	0	0	0.870588235294118	0.129411764705882	#ff21de	0	0	0.98913157652731	0.147033072186492
Leptothorax	05	209.3_2188.3	209.3	2188.3	0	0	0	1	#ffff00	0	0	0	1
Leptothorax	05	209.3_2305.2	209.3	2305.2	0	0	0	1	#ffff00	0	0	0	1
Leptothorax	05	209.3_2422.1	209.3	2422.1	0	0	0	1	#ffff00	0	0	0	1
Leptothorax	05	209.3_3006.7	209.3	3006.7	0	0	0.870588235294118	0.129411764705882	#ff21de	0	0	0.98913157652731	0.147033072186492
Leptothorax	05	209.3_3123.6	209.3	3123.6	0	0	0.870588235294118	0.129411764705882	#ff21de	0	0	0.98913157652731	0.147033072186492
Leptothorax	05	209.3_3240.5	209.3	3240.5	0	0	0.870588235294118	0.129411764705882	#ff21de	0	0	0.98913157652731	0.147033072186492
Leptothorax	05	209.3_3942	209.3	3942	0	0	0.870588235294118	0.129411764705882	#ff21de	0	0	0.98913157652731	0.147033072186492
Leptothorax	05	209.3_4058.9	209.3	4058.9	0	0	0.870588235294118	0.129411764705882	#ff21de	0	0	0.98913157652731	0.147033072186492
Leptothorax	05	209.3_4175.8	209.3	4175.8	0	0	0.870588235294118	0.129411764705882	#ff21de	0	0	0.98913157652731	0.147033072186492
Leptothorax	05	209.3_434.6	209.3	434.6	0	0	0.917647058823529	0.0823529411764706	#ff15ea	0	0	0.99599720649696	0.0893843646856246
Leptothorax	05	209.3_551.5	209.3	551.5	0	0	0.976470588235294	0.0235294117647059	#ff06f9	0	0	0.999709808467482	0.0240893929751201
Leptothorax	05	209.3_668.4	209.3	668.4	0	0	0.917647058823529	0.0823529411764706	#ff15ea	0	0	0.99599720649696	0.0893843646856246
Leptothorax	05	209.3_1136.1	209.3	1136.1	0	0	0.917647058823529	0.0823529411764706	#ff15ea	0	0	0.99599720649696	0.0893843646856246
Leptothorax	05	209.3_1603.7	209.3	1603.7	0	0	0.870588235294118	0.129411764705882	#ff21de	0	0	0.98913157652731	0.147033072186492
Leptothorax	05	209.3_2071.4	209.3	2071.4	0	0	0	1	#ffff00	0	0	0	1
Leptothorax	05	209.3_2539	209.3	2539	0	0	0	1	#ffff00	0	0	0	1
Leptothorax	05	209.3_2889.8	209.3	2889.8	0	0	0.870588235294118	0.129411764705882	#ff21de	0	0	0.98913157652731	0.147033072186492
Leptothorax	05	209.3_317.7	209.3	317.7	0	0	0.964705882352941	0.0352941176470588	#ff09f6	0	0	0.999331426586483	0.036560905850725
Leptothorax	05	209.3_3357.4	209.3	3357.4	0	0	0.870588235294118	0.129411764705882	#ff21de	0	0	0.98913157652731	0.147033072186492
Leptothorax	05	209.3_3708.2	209.3	3708.2	0	0	0.870588235294118	0.129411764705882	#ff21de	0	0	0.98913157652731	0.147033072186492
Leptothorax	05	209.3_3825.1	209.3	3825.1	0	0	0.870588235294118	0.129411764705882	#ff21de	0	0	0.98913157652731	0.147033072186492
Leptothorax	05	209.3_4292.7	209.3	4292.7	0	0	1	0	#ff00ff	0	0	1	0
Leptothorax	05	209.3_785.3	209.3	785.3	0	0	0.941176470588235	0.0588235294117647	#ff0ff0	0	0	0.998052578482888	0.0623782861551805
Leptothorax	05	2099.3_1019.1	2099.3	1019.1	0	0.635294117647059	0.364705882352941	0	#5d3b5d	0	0.867253096834808	0.497867518553315	0
Leptothorax	05	2099.3_1720.7	2099.3	1720.7	0.941176470588235	0.0588235294117647	0	0	#0ef0f0	0.998052578482888	0.0623782861551805	0	0
Leptothorax	05	2099.3_1837.5	2099.3	1837.5	0.929411764705882	0.0705882352941176	0	0	#11eded	0.997128264651523	0.0757312606064448	0	0
Leptothorax	05	2099.3_1954.5	2099.3	1954.5	0.894117647058824	0.105882352941176	0	0	#18e4e4	0.993061123194269	0.117599343536163	0	0
Leptothorax	05	2099.3_200.8	2099.3	200.8	0	0.0823529411764706	0.917647058823529	0	#ea13ea	0	0.0893843646856246	0.99599720649696	0
Leptothorax	05	2099.3_2655.9	2099.3	2655.9	0.964705882352941	0.0352941176470588	0	0	#09f6f6	0.999331426586483	0.036560905850725	0	0
Leptothorax	05	2099.3_2772.8	2099.3	2772.8	0.988235294117647	0.0117647058823529	0	0	#03fcfc	0.999929145853172	0.0119039184030139	0	0
Leptothorax	05	2099.3_3474.3	2099.3	3474.3	0.894117647058824	0.105882352941176	0	0	#18e4e4	0.993061123194269	0.117599343536163	0	0
Leptothorax	05	2099.3_3591.2	2099.3	3591.2	0.894117647058824	0.105882352941176	0	0	#18e4e4	0.993061123194269	0.117599343536163	0	0
Leptothorax	05	2099.3_4409.6	2099.3	4409.6	0	0	0.870588235294118	0.129411764705882	#ff21de	0	0	0.98913157652731	0.147033072186492
Leptothorax	05	2099.3_902.2	2099.3	902.2	0	0.0352941176470588	0.964705882352941	0	#f609f6	0	0.036560905850725	0.999331426586483	0
Leptothorax	05	2099.3_1253	2099.3	1253	0.882352941176471	0.117647058823529	0	0	#1ae1e1	0.991227900682635	0.132163720091017	0	0
Leptothorax	05	2099.3_1369.9	2099.3	1369.9	0.882352941176471	0.117647058823529	0	0	#1ae1e1	0.991227900682635	0.132163720091017	0	0
Leptothorax	05	2099.3_1486.8	2099.3	1486.8	0.917647058823529	0.0823529411764706	0	0	#13eaea	0.99599720649696	0.0893843646856246	0	0
Leptothorax	05	2099.3_2188.3	2099.3	2188.3	0.894117647058824	0.105882352941176	0	0	#18e4e4	0.993061123194269	0.117599343536163	0	0
Leptothorax	05	2099.3_2305.2	2099.3	2305.2	0.917647058823529	0.0823529411764706	0	0	#13eaea	0.99599720649696	0.0893843646856246	0	0
Leptothorax	05	2099.3_2422.1	2099.3	2422.1	0.929411764705882	0.0705882352941176	0	0	#11eded	0.997128264651523	0.0757312606064448	0	0
Leptothorax	05	2099.3_3006.7	2099.3	3006.7	0.929411764705882	0.0705882352941176	0	0	#11eded	0.997128264651523	0.0757312606064448	0	0
Leptothorax	05	2099.3_3123.6	2099.3	3123.6	1	0	0	0	#00ffff	1	0	0	0
Leptothorax	05	2099.3_3240.5	2099.3	3240.5	0.941176470588235	0.0588235294117647	0	0	#0ef0f0	0.998052578482888	0.0623782861551805	0	0
Leptothorax	05	2099.3_3942	2099.3	3942	0.270588235294118	0.647058823529412	0.0823529411764706	0	#42535a	0.383173710868227	0.916284960771846	0.116618085916417	0
Leptothorax	05	2099.3_4058.9	2099.3	4058.9	0	0.564705882352941	0.435294117647059	0	#6f3f6f	0	0.792010197196934	0.610507860339303	0
Leptothorax	05	2099.3_4175.8	2099.3	4175.8	0	0.141176470588235	0.858823529411765	0	#db1fdb	0	0.162206600298322	0.986756818481464	0
Leptothorax	05	2099.3_434.6	2099.3	434.6	0	0	1	0	#ff00ff	0	0	1	0
Leptothorax	05	2099.3_551.5	2099.3	551.5	0	0.0352941176470588	0.964705882352941	0	#f609f6	0	0.036560905850725	0.999331426586483	0
Leptothorax	05	2099.3_668.4	2099.3	668.4	0	0.0352941176470588	0.964705882352941	0	#f609f6	0	0.036560905850725	0.999331426586483	0
Leptothorax	05	2099.3_1136.1	2099.3	1136.1	0.882352941176471	0.117647058823529	0	0	#1ae1e1	0.991227900682635	0.132163720091017	0	0
Leptothorax	05	2099.3_1603.7	2099.3	1603.7	0.929411764705882	0.0705882352941176	0	0	#11eded	0.997128264651523	0.0757312606064448	0	0
Leptothorax	05	2099.3_2071.4	2099.3	2071.4	0.905882352941176	0.0941176470588235	0	0	#16e7e7	0.994646105081306	0.103339855073382	0	0
Leptothorax	05	2099.3_2539	2099.3	2539	0.941176470588235	0.0588235294117647	0	0	#0ef0f0	0.998052578482888	0.0623782861551805	0	0
Leptothorax	05	2099.3_2889.8	2099.3	2889.8	0.929411764705882	0.0705882352941176	0	0	#11eded	0.997128264651523	0.0757312606064448	0	0
Leptothorax	05	2099.3_317.7	2099.3	317.7	0	0.0352941176470588	0.964705882352941	0	#f609f6	0	0.036560905850725	0.999331426586483	0
Leptothorax	05	2099.3_3357.4	2099.3	3357.4	0.894117647058824	0.105882352941176	0	0	#18e4e4	0.993061123194269	0.117599343536163	0	0
Leptothorax	05	2099.3_3708.2	2099.3	3708.2	0.894117647058824	0.105882352941176	0	0	#18e4e4	0.993061123194269	0.117599343536163	0	0
Leptothorax	05	2099.3_3825.1	2099.3	3825.1	0.882352941176471	0.117647058823529	0	0	#1ae1e1	0.991227900682635	0.132163720091017	0	0
Leptothorax	05	2099.3_4292.7	2099.3	4292.7	0	0	1	0	#ff00ff	0	0	1	0
Leptothorax	05	2099.3_785.3	2099.3	785.3	0	0.0352941176470588	0.964705882352941	0	#f609f6	0	0.036560905850725	0.999331426586483	0
Leptothorax	05	2133.1_1194.5	2133.1	1194.5	0.882352941176471	0.117647058823529	0	0	#1ae1e1	0.991227900682635	0.132163720091017	0	0
Leptothorax	05	2133.1_1545.3	2133.1	1545.3	0.894117647058824	0.105882352941176	0	0	#18e4e4	0.993061123194269	0.117599343536163	0	0
Leptothorax	05	2133.1_2129.8	2133.1	2129.8	0.882352941176471	0.117647058823529	0	0	#1ae1e1	0.991227900682635	0.132163720091017	0	0
Leptothorax	05	2133.1_2480.6	2133.1	2480.6	0.941176470588235	0.0588235294117647	0	0	#0ef0f0	0.998052578482888	0.0623782861551805	0	0
Leptothorax	05	2133.1_2948.2	2133.1	2948.2	0.929411764705882	0.0705882352941176	0	0	#11eded	0.997128264651523	0.0757312606064448	0	0
Leptothorax	05	2133.1_3299	2133.1	3299	0.894117647058824	0.105882352941176	0	0	#18e4e4	0.993061123194269	0.117599343536163	0	0
Leptothorax	05	2133.1_376.1	2133.1	376.1	0	0.0352941176470588	0.964705882352941	0	#f609f6	0	0.036560905850725	0.999331426586483	0
Leptothorax	05	2133.1_3766.6	2133.1	3766.6	0.882352941176471	0.117647058823529	0	0	#1ae1e1	0.991227900682635	0.132163720091017	0	0
Leptothorax	05	2133.1_3883.5	2133.1	3883.5	0.882352941176471	0.117647058823529	0	0	#1ae1e1	0.991227900682635	0.132163720091017	0	0
Leptothorax	05	2133.1_4234.3	2133.1	4234.3	0	0.152941176470588	0.847058823529412	0	#d821d8	0	0.177682530476312	0.984087861099574	0
Leptothorax	05	2133.1_726.9	2133.1	726.9	0	0.0352941176470588	0.964705882352941	0	#f609f6	0	0.036560905850725	0.999331426586483	0
Leptothorax	05	2133.1_1077.6	2133.1	1077.6	0.364705882352941	0.505882352941176	0.129411764705882	0	#506e7e	0.572603218277467	0.794256076965519	0.203181787130714	0
Leptothorax	05	2133.1_1662.2	2133.1	1662.2	0.929411764705882	0.0705882352941176	0	0	#11eded	0.997128264651523	0.0757312606064448	0	0
Leptothorax	05	2133.1_1779.1	2133.1	1779.1	0.964705882352941	0.0352941176470588	0	0	#09f6f6	0.999331426586483	0.036560905850725	0	0
Leptothorax	05	2133.1_1896	2133.1	1896	0.882352941176471	0.117647058823529	0	0	#1ae1e1	0.991227900682635	0.132163720091017	0	0
Leptothorax	05	2133.1_2012.9	2133.1	2012.9	0.882352941176471	0.117647058823529	0	0	#1ae1e1	0.991227900682635	0.132163720091017	0	0
Leptothorax	05	2133.1_259.2	2133.1	259.2	0	0	0.917647058823529	0.0823529411764706	#ff15ea	0	0	0.99599720649696	0.0893843646856246
Leptothorax	05	2133.1_2597.5	2133.1	2597.5	0.941176470588235	0.0588235294117647	0	0	#0ef0f0	0.998052578482888	0.0623782861551805	0	0
Leptothorax	05	2133.1_2714.4	2133.1	2714.4	0.976470588235294	0.0235294117647059	0	0	#06f9f9	0.999709808467482	0.0240893929751201	0	0
Leptothorax	05	2133.1_2831.3	2133.1	2831.3	0.941176470588235	0.0588235294117647	0	0	#0ef0f0	0.998052578482888	0.0623782861551805	0	0
Leptothorax	05	2133.1_3415.9	2133.1	3415.9	0.894117647058824	0.105882352941176	0	0	#18e4e4	0.993061123194269	0.117599343536163	0	0
Leptothorax	05	2133.1_3532.8	2133.1	3532.8	0.894117647058824	0.105882352941176	0	0	#18e4e4	0.993061123194269	0.117599343536163	0	0
Leptothorax	05	2133.1_3649.7	2133.1	3649.7	0.894117647058824	0.105882352941176	0	0	#18e4e4	0.993061123194269	0.117599343536163	0	0
Leptothorax	05	2133.1_4351.2	2133.1	4351.2	0	0	1	0	#ff00ff	0	0	1	0
Leptothorax	05	2133.1_843.8	2133.1	843.8	0	0.0352941176470588	0.964705882352941	0	#f609f6	0	0.036560905850725	0.999331426586483	0
Leptothorax	05	2133.1_960.7	2133.1	960.7	0	0.235294117647059	0.764705882352941	0	#c32ec3	0	0.294085848837523	0.95577900872195	0
Leptothorax	05	2133.1_1311.5	2133.1	1311.5	0.882352941176471	0.117647058823529	0	0	#1ae1e1	0.991227900682635	0.132163720091017	0	0
Leptothorax	05	2133.1_1428.3	2133.1	1428.3	0.882352941176471	0.117647058823529	0	0	#1ae1e1	0.991227900682635	0.132163720091017	0	0
Leptothorax	05	2133.1_2246.8	2133.1	2246.8	0.894117647058824	0.105882352941176	0	0	#18e4e4	0.993061123194269	0.117599343536163	0	0
Leptothorax	05	2133.1_2363.7	2133.1	2363.7	0.905882352941176	0.0941176470588235	0	0	#16e7e7	0.994646105081306	0.103339855073382	0	0
Leptothorax	05	2133.1_3065.2	2133.1	3065.2	0.976470588235294	0.0235294117647059	0	0	#06f9f9	0.999709808467482	0.0240893929751201	0	0
Leptothorax	05	2133.1_3182.1	2133.1	3182.1	1	0	0	0	#00ffff	1	0	0	0
Leptothorax	05	2133.1_4000.4	2133.1	4000.4	0	0.694117647058824	0.305882352941176	0	#4e364e	0	0.915086186065988	0.403258319283316	0
Leptothorax	05	2133.1_4117.4	2133.1	4117.4	0	0.329411764705882	0.670588235294118	0	#ab38ab	0	0.440903879653466	0.897554326437415	0
Leptothorax	05	2133.1_493.1	2133.1	493.1	0	0.0352941176470588	0.964705882352941	0	#f609f6	0	0.036560905850725	0.999331426586483	0
Leptothorax	05	2133.1_610	2133.1	610	0	0.0352941176470588	0.964705882352941	0	#f609f6	0	0.036560905850725	0.999331426586483	0
Leptothorax	05	2166.8_1019.1	2166.8	1019.1	0.0117647058823529	0.352941176470588	0.635294117647059	0	#a33ca5	0.0161859770407581	0.485579311222745	0.874042760200942	0
Leptothorax	05	2166.8_1720.7	2166.8	1720.7	0.941176470588235	0.0588235294117647	0	0	#0ef0f0	0.998052578482888	0.0623782861551805	0	0
Leptothorax	05	2166.8_1837.5	2166.8	1837.5	0.882352941176471	0.117647058823529	0	0	#1ae1e1	0.991227900682635	0.132163720091017	0	0
Leptothorax	05	2166.8_1954.5	2166.8	1954.5	0.882352941176471	0.117647058823529	0	0	#1ae1e1	0.991227900682635	0.132163720091017	0	0
Leptothorax	05	2166.8_200.8	2166.8	200.8	0	0	0.917647058823529	0.0823529411764706	#ff15ea	0	0	0.99599720649696	0.0893843646856246
Leptothorax	05	2166.8_2655.9	2166.8	2655.9	0.941176470588235	0.0588235294117647	0	0	#0ef0f0	0.998052578482888	0.0623782861551805	0	0
Leptothorax	05	2166.8_2772.8	2166.8	2772.8	0.976470588235294	0.0235294117647059	0	0	#06f9f9	0.999709808467482	0.0240893929751201	0	0
Leptothorax	05	2166.8_3474.3	2166.8	3474.3	0.894117647058824	0.105882352941176	0	0	#18e4e4	0.993061123194269	0.117599343536163	0	0
Leptothorax	05	2166.8_3591.2	2166.8	3591.2	0.882352941176471	0.117647058823529	0	0	#1ae1e1	0.991227900682635	0.132163720091017	0	0
Leptothorax	05	2166.8_4409.6	2166.8	4409.6	0	0	0.870588235294118	0.129411764705882	#ff21de	0	0	0.98913157652731	0.147033072186492
Leptothorax	05	2166.8_902.2	2166.8	902.2	0	0.105882352941176	0.894117647058824	0	#e418e4	0	0.117599343536163	0.993061123194269	0
Leptothorax	05	2166.8_1253	2166.8	1253	0.882352941176471	0.117647058823529	0	0	#1ae1e1	0.991227900682635	0.132163720091017	0	0
Leptothorax	05	2166.8_1369.9	2166.8	1369.9	0.882352941176471	0.117647058823529	0	0	#1ae1e1	0.991227900682635	0.132163720091017	0	0
Leptothorax	05	2166.8_1486.8	2166.8	1486.8	0.882352941176471	0.117647058823529	0	0	#1ae1e1	0.991227900682635	0.132163720091017	0	0
Leptothorax	05	2166.8_2188.3	2166.8	2188.3	0.882352941176471	0.117647058823529	0	0	#1ae1e1	0.991227900682635	0.132163720091017	0	0
Leptothorax	05	2166.8_2305.2	2166.8	2305.2	0.894117647058824	0.105882352941176	0	0	#18e4e4	0.993061123194269	0.117599343536163	0	0
Leptothorax	05	2166.8_2422.1	2166.8	2422.1	0.917647058823529	0.0823529411764706	0	0	#13eaea	0.99599720649696	0.0893843646856246	0	0
Leptothorax	05	2166.8_3006.7	2166.8	3006.7	0.941176470588235	0.0588235294117647	0	0	#0ef0f0	0.998052578482888	0.0623782861551805	0	0
Leptothorax	05	2166.8_3123.6	2166.8	3123.6	1	0	0	0	#00ffff	1	0	0	0
Leptothorax	05	2166.8_3240.5	2166.8	3240.5	0.894117647058824	0.105882352941176	0	0	#18e4e4	0.993061123194269	0.117599343536163	0	0
Leptothorax	05	2166.8_3942	2166.8	3942	0.882352941176471	0.117647058823529	0	0	#1ae1e1	0.991227900682635	0.132163720091017	0	0
Leptothorax	05	2166.8_4058.9	2166.8	4058.9	0	0.588235294117647	0.411764705882353	0	#693e69	0	0.81923192051904	0.573462344363328	0
Leptothorax	05	2166.8_4175.8	2166.8	4175.8	0	0.211764705882353	0.788235294117647	0	#c92bc9	0	0.259456511346058	0.965754792232549	0
Leptothorax	05	2166.8_434.6	2166.8	434.6	0	0	1	0	#ff00ff	0	0	1	0
Leptothorax	05	2166.8_551.5	2166.8	551.5	0	0	0.917647058823529	0.0823529411764706	#ff15ea	0	0	0.99599720649696	0.0893843646856246
Leptothorax	05	2166.8_668.4	2166.8	668.4	0	0.0352941176470588	0.964705882352941	0	#f609f6	0	0.036560905850725	0.999331426586483	0
Leptothorax	05	2166.8_1136.1	2166.8	1136.1	0.658823529411765	0.270588235294118	0.0705882352941176	0	#3fadba	0.920509944078127	0.378066584174945	0.0986260654369421	0
Leptothorax	05	2166.8_1603.7	2166.8	1603.7	0.894117647058824	0.105882352941176	0	0	#18e4e4	0.993061123194269	0.117599343536163	0	0
Leptothorax	05	2166.8_2071.4	2166.8	2071.4	0.882352941176471	0.117647058823529	0	0	#1ae1e1	0.991227900682635	0.132163720091017	0	0
Leptothorax	05	2166.8_2539	2166.8	2539	0.941176470588235	0.0588235294117647	0	0	#0ef0f0	0.998052578482888	0.0623782861551805	0	0
Leptothorax	05	2166.8_2889.8	2166.8	2889.8	0.929411764705882	0.0705882352941176	0	0	#11eded	0.997128264651523	0.0757312606064448	0	0
Leptothorax	05	2166.8_317.7	2166.8	317.7	0	0	0.917647058823529	0.0823529411764706	#ff15ea	0	0	0.99599720649696	0.0893843646856246
Leptothorax	05	2166.8_3357.4	2166.8	3357.4	0.894117647058824	0.105882352941176	0	0	#18e4e4	0.993061123194269	0.117599343536163	0	0
Leptothorax	05	2166.8_3708.2	2166.8	3708.2	0.894117647058824	0.105882352941176	0	0	#18e4e4	0.993061123194269	0.117599343536163	0	0
Leptothorax	05	2166.8_3825.1	2166.8	3825.1	0.882352941176471	0.117647058823529	0	0	#1ae1e1	0.991227900682635	0.132163720091017	0	0
Leptothorax	05	2166.8_4292.7	2166.8	4292.7	0	0	1	0	#ff00ff	0	0	1	0
Leptothorax	05	2166.8_785.3	2166.8	785.3	0	0.0352941176470588	0.964705882352941	0	#f609f6	0	0.036560905850725	0.999331426586483	0
Leptothorax	05	2200.6_1194.5	2200.6	1194.5	0.882352941176471	0.117647058823529	0	0	#1ae1e1	0.991227900682635	0.132163720091017	0	0
Leptothorax	05	2200.6_1545.3	2200.6	1545.3	0.882352941176471	0.117647058823529	0	0	#1ae1e1	0.991227900682635	0.132163720091017	0	0
Leptothorax	05	2200.6_2129.8	2200.6	2129.8	0.882352941176471	0.117647058823529	0	0	#1ae1e1	0.991227900682635	0.132163720091017	0	0
Leptothorax	05	2200.6_2480.6	2200.6	2480.6	0.894117647058824	0.105882352941176	0	0	#18e4e4	0.993061123194269	0.117599343536163	0	0
Leptothorax	05	2200.6_2948.2	2200.6	2948.2	0.941176470588235	0.0588235294117647	0	0	#0ef0f0	0.998052578482888	0.0623782861551805	0	0
Leptothorax	05	2200.6_3299	2200.6	3299	0.894117647058824	0.105882352941176	0	0	#18e4e4	0.993061123194269	0.117599343536163	0	0
Leptothorax	05	2200.6_376.1	2200.6	376.1	0	0.0117647058823529	0.952941176470588	0.0352941176470588	#fc0cf3	0	0.0123362813714829	0.999238791090116	0.0370088441144487
Leptothorax	05	2200.6_3766.6	2200.6	3766.6	0.894117647058824	0.105882352941176	0	0	#18e4e4	0.993061123194269	0.117599343536163	0	0
Leptothorax	05	2200.6_3883.5	2200.6	3883.5	0.882352941176471	0.117647058823529	0	0	#1ae1e1	0.991227900682635	0.132163720091017	0	0
Leptothorax	05	2200.6_4234.3	2200.6	4234.3	0	0.129411764705882	0.870588235294118	0	#de1dde	0	0.147033072186492	0.98913157652731	0
Leptothorax	05	2200.6_726.9	2200.6	726.9	0	0.0352941176470588	0.964705882352941	0	#f609f6	0	0.036560905850725	0.999331426586483	0
Leptothorax	05	2200.6_1077.6	2200.6	1077.6	0.247058823529412	0.352941176470588	0.4	0	#7c63a5	0.420252227027039	0.60036032432434	0.680408367567586	0
Leptothorax	05	2200.6_1662.2	2200.6	1662.2	0.882352941176471	0.117647058823529	0	0	#1ae1e1	0.991227900682635	0.132163720091017	0	0
Leptothorax	05	2200.6_1779.1	2200.6	1779.1	0.894117647058824	0.105882352941176	0	0	#18e4e4	0.993061123194269	0.117599343536163	0	0
Leptothorax	05	2200.6_1896	2200.6	1896	0.882352941176471	0.117647058823529	0	0	#1ae1e1	0.991227900682635	0.132163720091017	0	0
Leptothorax	05	2200.6_2012.9	2200.6	2012.9	0.882352941176471	0.117647058823529	0	0	#1ae1e1	0.991227900682635	0.132163720091017	0	0
Leptothorax	05	2200.6_259.2	2200.6	259.2	0	0	0.976470588235294	0.0235294117647059	#ff06f9	0	0	0.999709808467482	0.0240893929751201
Leptothorax	05	2200.6_2597.5	2200.6	2597.5	0.929411764705882	0.0705882352941176	0	0	#11eded	0.997128264651523	0.0757312606064448	0	0
Leptothorax	05	2200.6_2714.4	2200.6	2714.4	0.941176470588235	0.0588235294117647	0	0	#0ef0f0	0.998052578482888	0.0623782861551805	0	0
Leptothorax	05	2200.6_2831.3	2200.6	2831.3	0.929411764705882	0.0705882352941176	0	0	#11eded	0.997128264651523	0.0757312606064448	0	0
Leptothorax	05	2200.6_3415.9	2200.6	3415.9	0.894117647058824	0.105882352941176	0	0	#18e4e4	0.993061123194269	0.117599343536163	0	0
Leptothorax	05	2200.6_3532.8	2200.6	3532.8	1	0	0	0	#00ffff	1	0	0	0
Leptothorax	05	2200.6_3649.7	2200.6	3649.7	0.894117647058824	0.105882352941176	0	0	#18e4e4	0.993061123194269	0.117599343536163	0	0
Leptothorax	05	2200.6_4351.2	2200.6	4351.2	0	0	1	0	#ff00ff	0	0	1	0
Leptothorax	05	2200.6_843.8	2200.6	843.8	0	0.0352941176470588	0.964705882352941	0	#f609f6	0	0.036560905850725	0.999331426586483	0
Leptothorax	05	2200.6_960.7	2200.6	960.7	0	0.0941176470588235	0.905882352941176	0	#e716e7	0	0.103339855073382	0.994646105081306	0
Leptothorax	05	2200.6_1311.5	2200.6	1311.5	0.894117647058824	0.105882352941176	0	0	#18e4e4	0.993061123194269	0.117599343536163	0	0
Leptothorax	05	2200.6_1428.3	2200.6	1428.3	0.882352941176471	0.117647058823529	0	0	#1ae1e1	0.991227900682635	0.132163720091017	0	0
Leptothorax	05	2200.6_2246.8	2200.6	2246.8	0.894117647058824	0.105882352941176	0	0	#18e4e4	0.993061123194269	0.117599343536163	0	0
Leptothorax	05	2200.6_2363.7	2200.6	2363.7	0.894117647058824	0.105882352941176	0	0	#18e4e4	0.993061123194269	0.117599343536163	0	0
Leptothorax	05	2200.6_3065.2	2200.6	3065.2	0.929411764705882	0.0705882352941176	0	0	#11eded	0.997128264651523	0.0757312606064448	0	0
Leptothorax	05	2200.6_3182.1	2200.6	3182.1	0.941176470588235	0.0588235294117647	0	0	#0ef0f0	0.998052578482888	0.0623782861551805	0	0
Leptothorax	05	2200.6_4000.4	2200.6	4000.4	0	0.682352941176471	0.317647058823529	0	#513751	0	0.906582061079846	0.422029580157859	0
Leptothorax	05	2200.6_4117.4	2200.6	4117.4	0	0.482352941176471	0.517647058823529	0	#844084	0	0.681725599230247	0.731607960149533	0
Leptothorax	05	2200.6_493.1	2200.6	493.1	0	0.0352941176470588	0.964705882352941	0	#f609f6	0	0.036560905850725	0.999331426586483	0
Leptothorax	05	2200.6_610	2200.6	610	0	0	1	0	#ff00ff	0	0	1	0
Leptothorax	05	2234.3_1019.1	2234.3	1019.1	0	0.235294117647059	0.764705882352941	0	#c32ec3	0	0.294085848837523	0.95577900872195	0
Leptothorax	05	2234.3_1720.7	2234.3	1720.7	0.882352941176471	0.117647058823529	0	0	#1ae1e1	0.991227900682635	0.132163720091017	0	0
Leptothorax	05	2234.3_1837.5	2234.3	1837.5	0.882352941176471	0.117647058823529	0	0	#1ae1e1	0.991227900682635	0.132163720091017	0	0
Leptothorax	05	2234.3_1954.5	2234.3	1954.5	0.882352941176471	0.117647058823529	0	0	#1ae1e1	0.991227900682635	0.132163720091017	0	0
Leptothorax	05	2234.3_200.8	2234.3	200.8	0	0	0.917647058823529	0.0823529411764706	#ff15ea	0	0	0.99599720649696	0.0893843646856246
Leptothorax	05	2234.3_2655.9	2234.3	2655.9	0.905882352941176	0.0941176470588235	0	0	#16e7e7	0.994646105081306	0.103339855073382	0	0
Leptothorax	05	2234.3_2772.8	2234.3	2772.8	0.929411764705882	0.0705882352941176	0	0	#11eded	0.997128264651523	0.0757312606064448	0	0
Leptothorax	05	2234.3_3474.3	2234.3	3474.3	0.894117647058824	0.105882352941176	0	0	#18e4e4	0.993061123194269	0.117599343536163	0	0
Leptothorax	05	2234.3_3591.2	2234.3	3591.2	0.894117647058824	0.105882352941176	0	0	#18e4e4	0.993061123194269	0.117599343536163	0	0
Leptothorax	05	2234.3_4409.6	2234.3	4409.6	0	0	0.870588235294118	0.129411764705882	#ff21de	0	0	0.98913157652731	0.147033072186492
Leptothorax	05	2234.3_902.2	2234.3	902.2	0	0.0352941176470588	0.964705882352941	0	#f609f6	0	0.036560905850725	0.999331426586483	0
Leptothorax	05	2234.3_1253	2234.3	1253	0.882352941176471	0.117647058823529	0	0	#1ae1e1	0.991227900682635	0.132163720091017	0	0
Leptothorax	05	2234.3_1369.9	2234.3	1369.9	0.894117647058824	0.105882352941176	0	0	#18e4e4	0.993061123194269	0.117599343536163	0	0
Leptothorax	05	2234.3_1486.8	2234.3	1486.8	0.882352941176471	0.117647058823529	0	0	#1ae1e1	0.991227900682635	0.132163720091017	0	0
Leptothorax	05	2234.3_2188.3	2234.3	2188.3	0.882352941176471	0.117647058823529	0	0	#1ae1e1	0.991227900682635	0.132163720091017	0	0
Leptothorax	05	2234.3_2305.2	2234.3	2305.2	0.882352941176471	0.117647058823529	0	0	#1ae1e1	0.991227900682635	0.132163720091017	0	0
Leptothorax	05	2234.3_2422.1	2234.3	2422.1	0.894117647058824	0.105882352941176	0	0	#18e4e4	0.993061123194269	0.117599343536163	0	0
Leptothorax	05	2234.3_3006.7	2234.3	3006.7	0.929411764705882	0.0705882352941176	0	0	#11eded	0.997128264651523	0.0757312606064448	0	0
Leptothorax	05	2234.3_3123.6	2234.3	3123.6	0.941176470588235	0.0588235294117647	0	0	#0ef0f0	0.998052578482888	0.0623782861551805	0	0
Leptothorax	05	2234.3_3240.5	2234.3	3240.5	0.894117647058824	0.105882352941176	0	0	#18e4e4	0.993061123194269	0.117599343536163	0	0
Leptothorax	05	2234.3_3942	2234.3	3942	0.788235294117647	0.211764705882353	0	0	#2bc9c9	0.965754792232549	0.259456511346058	0	0
Leptothorax	05	2234.3_4058.9	2234.3	4058.9	0	0.588235294117647	0.411764705882353	0	#693e69	0	0.81923192051904	0.573462344363328	0
Leptothorax	05	2234.3_4175.8	2234.3	4175.8	0	0.188235294117647	0.811764705882353	0	#cf27cf	0	0.225890482018287	0.974152703703863	0
Leptothorax	05	2234.3_434.6	2234.3	434.6	0	0.0352941176470588	0.964705882352941	0	#f609f6	0	0.036560905850725	0.999331426586483	0
Leptothorax	05	2234.3_551.5	2234.3	551.5	0	0	1	0	#ff00ff	0	0	1	0
Leptothorax	05	2234.3_668.4	2234.3	668.4	0	0.0352941176470588	0.964705882352941	0	#f609f6	0	0.036560905850725	0.999331426586483	0
Leptothorax	05	2234.3_1136.1	2234.3	1136.1	0.0117647058823529	0.564705882352941	0.423529411764706	0	#6e406f	0.0166643523339933	0.79988891203168	0.59991668402376	0
Leptothorax	05	2234.3_1603.7	2234.3	1603.7	0.882352941176471	0.117647058823529	0	0	#1ae1e1	0.991227900682635	0.132163720091017	0	0
Leptothorax	05	2234.3_2071.4	2234.3	2071.4	0.882352941176471	0.117647058823529	0	0	#1ae1e1	0.991227900682635	0.132163720091017	0	0
Leptothorax	05	2234.3_2539	2234.3	2539	0.941176470588235	0.0588235294117647	0	0	#0ef0f0	0.998052578482888	0.0623782861551805	0	0
Leptothorax	05	2234.3_2889.8	2234.3	2889.8	0.929411764705882	0.0705882352941176	0	0	#11eded	0.997128264651523	0.0757312606064448	0	0
Leptothorax	05	2234.3_317.7	2234.3	317.7	0	0.0352941176470588	0.964705882352941	0	#f609f6	0	0.036560905850725	0.999331426586483	0
Leptothorax	05	2234.3_3357.4	2234.3	3357.4	0.894117647058824	0.105882352941176	0	0	#18e4e4	0.993061123194269	0.117599343536163	0	0
Leptothorax	05	2234.3_3708.2	2234.3	3708.2	0.894117647058824	0.105882352941176	0	0	#18e4e4	0.993061123194269	0.117599343536163	0	0
Leptothorax	05	2234.3_3825.1	2234.3	3825.1	0.882352941176471	0.117647058823529	0	0	#1ae1e1	0.991227900682635	0.132163720091017	0	0
Leptothorax	05	2234.3_4292.7	2234.3	4292.7	0	0	1	0	#ff00ff	0	0	1	0
Leptothorax	05	2234.3_785.3	2234.3	785.3	0	0.0352941176470588	0.964705882352941	0	#f609f6	0	0.036560905850725	0.999331426586483	0
Leptothorax	05	2268.1_1194.5	2268.1	1194.5	0.0705882352941176	0.6	0.329411764705882	0	#5f4466	0.102582838813608	0.871954129915671	0.478719914463505	0
Leptothorax	05	2268.1_1545.3	2268.1	1545.3	0.882352941176471	0.117647058823529	0	0	#1ae1e1	0.991227900682635	0.132163720091017	0	0
Leptothorax	05	2268.1_2129.8	2268.1	2129.8	0.882352941176471	0.117647058823529	0	0	#1ae1e1	0.991227900682635	0.132163720091017	0	0
Leptothorax	05	2268.1_2480.6	2268.1	2480.6	0.905882352941176	0.0941176470588235	0	0	#16e7e7	0.994646105081306	0.103339855073382	0	0
Leptothorax	05	2268.1_2948.2	2268.1	2948.2	0.929411764705882	0.0705882352941176	0	0	#11eded	0.997128264651523	0.0757312606064448	0	0
Leptothorax	05	2268.1_3299	2268.1	3299	0.894117647058824	0.105882352941176	0	0	#18e4e4	0.993061123194269	0.117599343536163	0	0
Leptothorax	05	2268.1_376.1	2268.1	376.1	0	0.0352941176470588	0.964705882352941	0	#f609f6	0	0.036560905850725	0.999331426586483	0
Leptothorax	05	2268.1_3766.6	2268.1	3766.6	0.894117647058824	0.105882352941176	0	0	#18e4e4	0.993061123194269	0.117599343536163	0	0
Leptothorax	05	2268.1_3883.5	2268.1	3883.5	0.882352941176471	0.117647058823529	0	0	#1ae1e1	0.991227900682635	0.132163720091017	0	0
Leptothorax	05	2268.1_4234.3	2268.1	4234.3	0	0.141176470588235	0.858823529411765	0	#db1fdb	0	0.162206600298322	0.986756818481464	0
Leptothorax	05	2268.1_726.9	2268.1	726.9	0	0.0352941176470588	0.964705882352941	0	#f609f6	0	0.036560905850725	0.999331426586483	0
Leptothorax	05	2268.1_1077.6	2268.1	1077.6	0	0.423529411764706	0.576470588235294	0	#933e93	0	0.592076433960692	0.805881812890942	0
Leptothorax	05	2268.1_1662.2	2268.1	1662.2	0.882352941176471	0.117647058823529	0	0	#1ae1e1	0.991227900682635	0.132163720091017	0	0
Leptothorax	05	2268.1_1779.1	2268.1	1779.1	0.882352941176471	0.117647058823529	0	0	#1ae1e1	0.991227900682635	0.132163720091017	0	0
Leptothorax	05	2268.1_1896	2268.1	1896	0.882352941176471	0.117647058823529	0	0	#1ae1e1	0.991227900682635	0.132163720091017	0	0
Leptothorax	05	2268.1_2012.9	2268.1	2012.9	0.882352941176471	0.117647058823529	0	0	#1ae1e1	0.991227900682635	0.132163720091017	0	0
Leptothorax	05	2268.1_259.2	2268.1	259.2	0	0	1	0	#ff00ff	0	0	1	0
Leptothorax	05	2268.1_2597.5	2268.1	2597.5	0.905882352941176	0.0941176470588235	0	0	#16e7e7	0.994646105081306	0.103339855073382	0	0
Leptothorax	05	2268.1_2714.4	2268.1	2714.4	0.917647058823529	0.0823529411764706	0	0	#13eaea	0.99599720649696	0.0893843646856246	0	0
Leptothorax	05	2268.1_2831.3	2268.1	2831.3	0.929411764705882	0.0705882352941176	0	0	#11eded	0.997128264651523	0.0757312606064448	0	0
Leptothorax	05	2268.1_3415.9	2268.1	3415.9	0.894117647058824	0.105882352941176	0	0	#18e4e4	0.993061123194269	0.117599343536163	0	0
Leptothorax	05	2268.1_3532.8	2268.1	3532.8	0.894117647058824	0.105882352941176	0	0	#18e4e4	0.993061123194269	0.117599343536163	0	0
Leptothorax	05	2268.1_3649.7	2268.1	3649.7	0.894117647058824	0.105882352941176	0	0	#18e4e4	0.993061123194269	0.117599343536163	0	0
Leptothorax	05	2268.1_4351.2	2268.1	4351.2	0	0	0.917647058823529	0.0823529411764706	#ff15ea	0	0	0.99599720649696	0.0893843646856246
Leptothorax	05	2268.1_843.8	2268.1	843.8	0	0.0352941176470588	0.964705882352941	0	#f609f6	0	0.036560905850725	0.999331426586483	0
Leptothorax	05	2268.1_960.7	2268.1	960.7	0	0.164705882352941	0.835294117647059	0	#d523d5	0	0.193458024532617	0.981108552986843	0
Leptothorax	05	2268.1_1311.5	2268.1	1311.5	0.882352941176471	0.117647058823529	0	0	#1ae1e1	0.991227900682635	0.132163720091017	0	0
Leptothorax	05	2268.1_1428.3	2268.1	1428.3	0.882352941176471	0.117647058823529	0	0	#1ae1e1	0.991227900682635	0.132163720091017	0	0
Leptothorax	05	2268.1_2246.8	2268.1	2246.8	0.882352941176471	0.117647058823529	0	0	#1ae1e1	0.991227900682635	0.132163720091017	0	0
Leptothorax	05	2268.1_2363.7	2268.1	2363.7	0.882352941176471	0.117647058823529	0	0	#1ae1e1	0.991227900682635	0.132163720091017	0	0
Leptothorax	05	2268.1_3065.2	2268.1	3065.2	0.929411764705882	0.0705882352941176	0	0	#11eded	0.997128264651523	0.0757312606064448	0	0
Leptothorax	05	2268.1_3182.1	2268.1	3182.1	0.905882352941176	0.0941176470588235	0	0	#16e7e7	0.994646105081306	0.103339855073382	0	0
Leptothorax	05	2268.1_4000.4	2268.1	4000.4	0	0.682352941176471	0.317647058823529	0	#513751	0	0.906582061079846	0.422029580157859	0
Leptothorax	05	2268.1_4117.4	2268.1	4117.4	0	0.258823529411765	0.741176470588235	0	#bd31bd	0	0.329682832836707	0.944091748577841	0
Leptothorax	05	2268.1_493.1	2268.1	493.1	0	0.0352941176470588	0.964705882352941	0	#f609f6	0	0.036560905850725	0.999331426586483	0
Leptothorax	05	2268.1_610	2268.1	610	0	0.0352941176470588	0.964705882352941	0	#f609f6	0	0.036560905850725	0.999331426586483	0
Leptothorax	05	2301.8_1019.1	2301.8	1019.1	0	0.0705882352941176	0.929411764705882	0	#ed11ed	0	0.0757312606064448	0.997128264651523	0
Leptothorax	05	2301.8_1720.7	2301.8	1720.7	0.882352941176471	0.117647058823529	0	0	#1ae1e1	0.991227900682635	0.132163720091017	0	0
Leptothorax	05	2301.8_1837.5	2301.8	1837.5	0.882352941176471	0.117647058823529	0	0	#1ae1e1	0.991227900682635	0.132163720091017	0	0
Leptothorax	05	2301.8_1954.5	2301.8	1954.5	0.882352941176471	0.117647058823529	0	0	#1ae1e1	0.991227900682635	0.132163720091017	0	0
Leptothorax	05	2301.8_200.8	2301.8	200.8	0.0823529411764706	0	0.917647058823529	0	#ea15ff	0.0893843646856246	0	0.99599720649696	0
Leptothorax	05	2301.8_2655.9	2301.8	2655.9	0.894117647058824	0.105882352941176	0	0	#18e4e4	0.993061123194269	0.117599343536163	0	0
Leptothorax	05	2301.8_2772.8	2301.8	2772.8	0.917647058823529	0.0823529411764706	0	0	#13eaea	0.99599720649696	0.0893843646856246	0	0
Leptothorax	05	2301.8_3474.3	2301.8	3474.3	0.894117647058824	0.105882352941176	0	0	#18e4e4	0.993061123194269	0.117599343536163	0	0
Leptothorax	05	2301.8_3591.2	2301.8	3591.2	0.894117647058824	0.105882352941176	0	0	#18e4e4	0.993061123194269	0.117599343536163	0	0
Leptothorax	05	2301.8_4409.6	2301.8	4409.6	0.117647058823529	0	0.870588235294118	0.0117647058823529	#e121fc	0.13390588919669	0	0.990903580055511	0.013390588919669
Leptothorax	05	2301.8_902.2	2301.8	902.2	0	0.0470588235294118	0.952941176470588	0	#f30bf3	0	0.049322612310635	0.998782899290359	0
Leptothorax	05	2301.8_1253	2301.8	1253	0.247058823529412	0.470588235294118	0.282352941176471	0	#666187	0.410504037922815	0.781912453186315	0.469147471911789	0
Leptothorax	05	2301.8_1369.9	2301.8	1369.9	0.882352941176471	0.117647058823529	0	0	#1ae1e1	0.991227900682635	0.132163720091017	0	0
Leptothorax	05	2301.8_1486.8	2301.8	1486.8	0.882352941176471	0.117647058823529	0	0	#1ae1e1	0.991227900682635	0.132163720091017	0	0
Leptothorax	05	2301.8_2188.3	2301.8	2188.3	0.882352941176471	0.117647058823529	0	0	#1ae1e1	0.991227900682635	0.132163720091017	0	0
Leptothorax	05	2301.8_2305.2	2301.8	2305.2	0.882352941176471	0.117647058823529	0	0	#1ae1e1	0.991227900682635	0.132163720091017	0	0
Leptothorax	05	2301.8_2422.1	2301.8	2422.1	0.882352941176471	0.117647058823529	0	0	#1ae1e1	0.991227900682635	0.132163720091017	0	0
Leptothorax	05	2301.8_3006.7	2301.8	3006.7	0.929411764705882	0.0705882352941176	0	0	#11eded	0.997128264651523	0.0757312606064448	0	0
Leptothorax	05	2301.8_3123.6	2301.8	3123.6	0.917647058823529	0.0823529411764706	0	0	#13eaea	0.99599720649696	0.0893843646856246	0	0
Leptothorax	05	2301.8_3240.5	2301.8	3240.5	0.894117647058824	0.105882352941176	0	0	#18e4e4	0.993061123194269	0.117599343536163	0	0
Leptothorax	05	2301.8_3942	2301.8	3942	0.294117647058824	0.647058823529412	0.0588235294117647	0	#40555a	0.412393049421162	0.907264708726555	0.0824786098842322	0
Leptothorax	05	2301.8_4058.9	2301.8	4058.9	0	0.588235294117647	0.411764705882353	0	#693e69	0	0.81923192051904	0.573462344363328	0
Leptothorax	05	2301.8_4175.8	2301.8	4175.8	0	0.164705882352941	0.835294117647059	0	#d523d5	0	0.193458024532617	0.981108552986843	0
Leptothorax	05	2301.8_434.6	2301.8	434.6	0	0.0352941176470588	0.964705882352941	0	#f609f6	0	0.036560905850725	0.999331426586483	0
Leptothorax	05	2301.8_551.5	2301.8	551.5	0	0.0352941176470588	0.964705882352941	0	#f609f6	0	0.036560905850725	0.999331426586483	0
Leptothorax	05	2301.8_668.4	2301.8	668.4	0	0.0352941176470588	0.964705882352941	0	#f609f6	0	0.036560905850725	0.999331426586483	0
Leptothorax	05	2301.8_1136.1	2301.8	1136.1	0	0.494117647058824	0.505882352941176	0	#814081	0	0.698739523875169	0.715376179205529	0
Leptothorax	05	2301.8_1603.7	2301.8	1603.7	0.882352941176471	0.117647058823529	0	0	#1ae1e1	0.991227900682635	0.132163720091017	0	0
Leptothorax	05	2301.8_2071.4	2301.8	2071.4	0.882352941176471	0.117647058823529	0	0	#1ae1e1	0.991227900682635	0.132163720091017	0	0
Leptothorax	05	2301.8_2539	2301.8	2539	0.894117647058824	0.105882352941176	0	0	#18e4e4	0.993061123194269	0.117599343536163	0	0
Leptothorax	05	2301.8_2889.8	2301.8	2889.8	0.929411764705882	0.0705882352941176	0	0	#11eded	0.997128264651523	0.0757312606064448	0	0
Leptothorax	05	2301.8_317.7	2301.8	317.7	0	0.0352941176470588	0.964705882352941	0	#f609f6	0	0.036560905850725	0.999331426586483	0
Leptothorax	05	2301.8_3357.4	2301.8	3357.4	0.894117647058824	0.105882352941176	0	0	#18e4e4	0.993061123194269	0.117599343536163	0	0
Leptothorax	05	2301.8_3708.2	2301.8	3708.2	0.894117647058824	0.105882352941176	0	0	#18e4e4	0.993061123194269	0.117599343536163	0	0
Leptothorax	05	2301.8_3825.1	2301.8	3825.1	0.882352941176471	0.117647058823529	0	0	#1ae1e1	0.991227900682635	0.132163720091017	0	0
Leptothorax	05	2301.8_4292.7	2301.8	4292.7	0	0	0.917647058823529	0.0823529411764706	#ff15ea	0	0	0.99599720649696	0.0893843646856246
Leptothorax	05	2301.8_785.3	2301.8	785.3	0	0.0352941176470588	0.964705882352941	0	#f609f6	0	0.036560905850725	0.999331426586483	0
Leptothorax	05	2335.6_1194.5	2335.6	1194.5	0	0.564705882352941	0.435294117647059	0	#6f3f6f	0	0.792010197196934	0.610507860339303	0
Leptothorax	05	2335.6_1545.3	2335.6	1545.3	0.882352941176471	0.117647058823529	0	0	#1ae1e1	0.991227900682635	0.132163720091017	0	0
Leptothorax	05	2335.6_2129.8	2335.6	2129.8	0.882352941176471	0.117647058823529	0	0	#1ae1e1	0.991227900682635	0.132163720091017	0	0
Leptothorax	05	2335.6_2480.6	2335.6	2480.6	0.882352941176471	0.117647058823529	0	0	#1ae1e1	0.991227900682635	0.132163720091017	0	0
Leptothorax	05	2335.6_2948.2	2335.6	2948.2	0.917647058823529	0.0823529411764706	0	0	#13eaea	0.99599720649696	0.0893843646856246	0	0
Leptothorax	05	2335.6_3299	2335.6	3299	0.894117647058824	0.105882352941176	0	0	#18e4e4	0.993061123194269	0.117599343536163	0	0
Leptothorax	05	2335.6_376.1	2335.6	376.1	0	0.0352941176470588	0.964705882352941	0	#f609f6	0	0.036560905850725	0.999331426586483	0
Leptothorax	05	2335.6_3766.6	2335.6	3766.6	0.894117647058824	0.105882352941176	0	0	#18e4e4	0.993061123194269	0.117599343536163	0	0
Leptothorax	05	2335.6_3883.5	2335.6	3883.5	0.882352941176471	0.117647058823529	0	0	#1ae1e1	0.991227900682635	0.132163720091017	0	0
Leptothorax	05	2335.6_4234.3	2335.6	4234.3	0	0.0823529411764706	0.917647058823529	0	#ea13ea	0	0.0893843646856246	0.99599720649696	0
Leptothorax	05	2335.6_726.9	2335.6	726.9	0	0.0352941176470588	0.964705882352941	0	#f609f6	0	0.036560905850725	0.999331426586483	0
Leptothorax	05	2335.6_1077.6	2335.6	1077.6	0	0.235294117647059	0.764705882352941	0	#c32ec3	0	0.294085848837523	0.95577900872195	0
Leptothorax	05	2335.6_1662.2	2335.6	1662.2	0.882352941176471	0.117647058823529	0	0	#1ae1e1	0.991227900682635	0.132163720091017	0	0
Leptothorax	05	2335.6_1779.1	2335.6	1779.1	0.882352941176471	0.117647058823529	0	0	#1ae1e1	0.991227900682635	0.132163720091017	0	0
Leptothorax	05	2335.6_1896	2335.6	1896	0.882352941176471	0.117647058823529	0	0	#1ae1e1	0.991227900682635	0.132163720091017	0	0
Leptothorax	05	2335.6_2012.9	2335.6	2012.9	0.882352941176471	0.117647058823529	0	0	#1ae1e1	0.991227900682635	0.132163720091017	0	0
Leptothorax	05	2335.6_259.2	2335.6	259.2	0	0	1	0	#ff00ff	0	0	1	0
Leptothorax	05	2335.6_2597.5	2335.6	2597.5	0.894117647058824	0.105882352941176	0	0	#18e4e4	0.993061123194269	0.117599343536163	0	0
Leptothorax	05	2335.6_2714.4	2335.6	2714.4	0.894117647058824	0.105882352941176	0	0	#18e4e4	0.993061123194269	0.117599343536163	0	0
Leptothorax	05	2335.6_2831.3	2335.6	2831.3	0.905882352941176	0.0941176470588235	0	0	#16e7e7	0.994646105081306	0.103339855073382	0	0
Leptothorax	05	2335.6_3415.9	2335.6	3415.9	0.894117647058824	0.105882352941176	0	0	#18e4e4	0.993061123194269	0.117599343536163	0	0
Leptothorax	05	2335.6_3532.8	2335.6	3532.8	0.894117647058824	0.105882352941176	0	0	#18e4e4	0.993061123194269	0.117599343536163	0	0
Leptothorax	05	2335.6_3649.7	2335.6	3649.7	0.894117647058824	0.105882352941176	0	0	#18e4e4	0.993061123194269	0.117599343536163	0	0
Leptothorax	05	2335.6_4351.2	2335.6	4351.2	0	0	0.976470588235294	0.0235294117647059	#ff06f9	0	0	0.999709808467482	0.0240893929751201
Leptothorax	05	2335.6_843.8	2335.6	843.8	0	0.0352941176470588	0.964705882352941	0	#f609f6	0	0.036560905850725	0.999331426586483	0
Leptothorax	05	2335.6_960.7	2335.6	960.7	0	0.117647058823529	0.882352941176471	0	#e11ae1	0	0.132163720091017	0.991227900682635	0
Leptothorax	05	2335.6_1311.5	2335.6	1311.5	0.647058823529412	0.305882352941176	0.0470588235294118	0	#3ea9b1	0.902124357392726	0.426458787131106	0.0656090441740164	0
Leptothorax	05	2335.6_1428.3	2335.6	1428.3	0.882352941176471	0.117647058823529	0	0	#1ae1e1	0.991227900682635	0.132163720091017	0	0
Leptothorax	05	2335.6_2246.8	2335.6	2246.8	0.882352941176471	0.117647058823529	0	0	#1ae1e1	0.991227900682635	0.132163720091017	0	0
Leptothorax	05	2335.6_2363.7	2335.6	2363.7	0.882352941176471	0.117647058823529	0	0	#1ae1e1	0.991227900682635	0.132163720091017	0	0
Leptothorax	05	2335.6_3065.2	2335.6	3065.2	0.929411764705882	0.0705882352941176	0	0	#11eded	0.997128264651523	0.0757312606064448	0	0
Leptothorax	05	2335.6_3182.1	2335.6	3182.1	0.894117647058824	0.105882352941176	0	0	#18e4e4	0.993061123194269	0.117599343536163	0	0
Leptothorax	05	2335.6_4000.4	2335.6	4000.4	0	0.670588235294118	0.329411764705882	0	#543854	0	0.897554326437415	0.440903879653466	0
Leptothorax	05	2335.6_4117.4	2335.6	4117.4	0	0.176470588235294	0.823529411764706	0	#d225d2	0	0.209529088730873	0.97780241407741	0
Leptothorax	05	2335.6_493.1	2335.6	493.1	0	0.0823529411764706	0.917647058823529	0	#ea13ea	0	0.0893843646856246	0.99599720649696	0
Leptothorax	05	2335.6_610	2335.6	610	0	0.0352941176470588	0.964705882352941	0	#f609f6	0	0.036560905850725	0.999331426586483	0
Leptothorax	05	2369.3_1019.1	2369.3	1019.1	0	0.0352941176470588	0.964705882352941	0	#f609f6	0	0.036560905850725	0.999331426586483	0
Leptothorax	05	2369.3_1720.7	2369.3	1720.7	0.882352941176471	0.117647058823529	0	0	#1ae1e1	0.991227900682635	0.132163720091017	0	0
Leptothorax	05	2369.3_1837.5	2369.3	1837.5	0.882352941176471	0.117647058823529	0	0	#1ae1e1	0.991227900682635	0.132163720091017	0	0
Leptothorax	05	2369.3_1954.5	2369.3	1954.5	0.882352941176471	0.117647058823529	0	0	#1ae1e1	0.991227900682635	0.132163720091017	0	0
Leptothorax	05	2369.3_200.8	2369.3	200.8	0	0.0235294117647059	0.905882352941176	0.0705882352941176	#f917e7	0	0.0258868499403166	0.996643722702188	0.0776605498209497
Leptothorax	05	2369.3_2655.9	2369.3	2655.9	0.894117647058824	0.105882352941176	0	0	#18e4e4	0.993061123194269	0.117599343536163	0	0
Leptothorax	05	2369.3_2772.8	2369.3	2772.8	0.894117647058824	0.105882352941176	0	0	#18e4e4	0.993061123194269	0.117599343536163	0	0
Leptothorax	05	2369.3_3474.3	2369.3	3474.3	0.894117647058824	0.105882352941176	0	0	#18e4e4	0.993061123194269	0.117599343536163	0	0
Leptothorax	05	2369.3_3591.2	2369.3	3591.2	0.894117647058824	0.105882352941176	0	0	#18e4e4	0.993061123194269	0.117599343536163	0	0
Leptothorax	05	2369.3_4409.6	2369.3	4409.6	0	0.447058823529412	0.341176470588235	0.211764705882353	#8d5d6f	0	0.743954811784808	0.567754987941037	0.352399647687541
Leptothorax	05	2369.3_902.2	2369.3	902.2	0	0.0470588235294118	0.952941176470588	0	#f30bf3	0	0.049322612310635	0.998782899290359	0
Leptothorax	05	2369.3_1253	2369.3	1253	0	0.482352941176471	0.517647058823529	0	#844084	0	0.681725599230247	0.731607960149533	0
Leptothorax	05	2369.3_1369.9	2369.3	1369.9	0.882352941176471	0.117647058823529	0	0	#1ae1e1	0.991227900682635	0.132163720091017	0	0
Leptothorax	05	2369.3_1486.8	2369.3	1486.8	0.882352941176471	0.117647058823529	0	0	#1ae1e1	0.991227900682635	0.132163720091017	0	0
Leptothorax	05	2369.3_2188.3	2369.3	2188.3	0.882352941176471	0.117647058823529	0	0	#1ae1e1	0.991227900682635	0.132163720091017	0	0
Leptothorax	05	2369.3_2305.2	2369.3	2305.2	0.882352941176471	0.117647058823529	0	0	#1ae1e1	0.991227900682635	0.132163720091017	0	0
Leptothorax	05	2369.3_2422.1	2369.3	2422.1	0.882352941176471	0.117647058823529	0	0	#1ae1e1	0.991227900682635	0.132163720091017	0	0
Leptothorax	05	2369.3_3006.7	2369.3	3006.7	0.894117647058824	0.105882352941176	0	0	#18e4e4	0.993061123194269	0.117599343536163	0	0
Leptothorax	05	2369.3_3123.6	2369.3	3123.6	0.894117647058824	0.105882352941176	0	0	#18e4e4	0.993061123194269	0.117599343536163	0	0
Leptothorax	05	2369.3_3240.5	2369.3	3240.5	0.894117647058824	0.105882352941176	0	0	#18e4e4	0.993061123194269	0.117599343536163	0	0
Leptothorax	05	2369.3_3942	2369.3	3942	0.164705882352941	0.623529411764706	0.211764705882353	0	#504c60	0.242644883526011	0.918584201919901	0.311971993104872	0
Leptothorax	05	2369.3_4058.9	2369.3	4058.9	0	0.588235294117647	0.411764705882353	0	#693e69	0	0.81923192051904	0.573462344363328	0
Leptothorax	05	2369.3_4175.8	2369.3	4175.8	0	0.447058823529412	0.552941176470588	0	#8d3f8d	0	0.628722149442037	0.777630026941466	0
Leptothorax	05	2369.3_434.6	2369.3	434.6	0	0.0470588235294118	0.952941176470588	0	#f30bf3	0	0.049322612310635	0.998782899290359	0
Leptothorax	05	2369.3_551.5	2369.3	551.5	0	0.0352941176470588	0.964705882352941	0	#f609f6	0	0.036560905850725	0.999331426586483	0
Leptothorax	05	2369.3_668.4	2369.3	668.4	0	0.0352941176470588	0.964705882352941	0	#f609f6	0	0.036560905850725	0.999331426586483	0
Leptothorax	05	2369.3_1136.1	2369.3	1136.1	0	0.164705882352941	0.835294117647059	0	#d523d5	0	0.193458024532617	0.981108552986843	0
Leptothorax	05	2369.3_1603.7	2369.3	1603.7	0.882352941176471	0.117647058823529	0	0	#1ae1e1	0.991227900682635	0.132163720091017	0	0
Leptothorax	05	2369.3_2071.4	2369.3	2071.4	0.8	0.2	0	0	#29cccc	0.970142500145332	0.242535625036333	0	0
Leptothorax	05	2369.3_2539	2369.3	2539	0.882352941176471	0.117647058823529	0	0	#1ae1e1	0.991227900682635	0.132163720091017	0	0
Leptothorax	05	2369.3_2889.8	2369.3	2889.8	0.894117647058824	0.105882352941176	0	0	#18e4e4	0.993061123194269	0.117599343536163	0	0
Leptothorax	05	2369.3_317.7	2369.3	317.7	0	0.0352941176470588	0.964705882352941	0	#f609f6	0	0.036560905850725	0.999331426586483	0
Leptothorax	05	2369.3_3357.4	2369.3	3357.4	0.894117647058824	0.105882352941176	0	0	#18e4e4	0.993061123194269	0.117599343536163	0	0
Leptothorax	05	2369.3_3708.2	2369.3	3708.2	0.894117647058824	0.105882352941176	0	0	#18e4e4	0.993061123194269	0.117599343536163	0	0
Leptothorax	05	2369.3_3825.1	2369.3	3825.1	0.882352941176471	0.117647058823529	0	0	#1ae1e1	0.991227900682635	0.132163720091017	0	0
Leptothorax	05	2369.3_4292.7	2369.3	4292.7	0	0	0.917647058823529	0.0823529411764706	#ff15ea	0	0	0.99599720649696	0.0893843646856246
Leptothorax	05	2369.3_785.3	2369.3	785.3	0	0.0352941176470588	0.964705882352941	0	#f609f6	0	0.036560905850725	0.999331426586483	0
Leptothorax	05	2403.1_1194.5	2403.1	1194.5	0	0.235294117647059	0.764705882352941	0	#c32ec3	0	0.294085848837523	0.95577900872195	0
Leptothorax	05	2403.1_1545.3	2403.1	1545.3	0.882352941176471	0.117647058823529	0	0	#1ae1e1	0.991227900682635	0.132163720091017	0	0
Leptothorax	05	2403.1_2129.8	2403.1	2129.8	0.270588235294118	0.647058823529412	0.0823529411764706	0	#42535a	0.383173710868227	0.916284960771846	0.116618085916417	0
Leptothorax	05	2403.1_2480.6	2403.1	2480.6	0.882352941176471	0.117647058823529	0	0	#1ae1e1	0.991227900682635	0.132163720091017	0	0
Leptothorax	05	2403.1_2948.2	2403.1	2948.2	0.894117647058824	0.105882352941176	0	0	#18e4e4	0.993061123194269	0.117599343536163	0	0
Leptothorax	05	2403.1_3299	2403.1	3299	0.894117647058824	0.105882352941176	0	0	#18e4e4	0.993061123194269	0.117599343536163	0	0
Leptothorax	05	2403.1_376.1	2403.1	376.1	0	0	0.917647058823529	0.0823529411764706	#ff15ea	0	0	0.99599720649696	0.0893843646856246
Leptothorax	05	2403.1_3766.6	2403.1	3766.6	0.882352941176471	0.117647058823529	0	0	#1ae1e1	0.991227900682635	0.132163720091017	0	0
Leptothorax	05	2403.1_3883.5	2403.1	3883.5	0.658823529411765	0.317647058823529	0.0235294117647059	0	#3baaae	0.900302927107473	0.434074625569674	0.0321536759681241	0
Leptothorax	05	2403.1_4234.3	2403.1	4234.3	0	0	0.941176470588235	0.0588235294117647	#ff0ff0	0	0	0.998052578482888	0.0623782861551805
Leptothorax	05	2403.1_726.9	2403.1	726.9	0	0.0352941176470588	0.964705882352941	0	#f609f6	0	0.036560905850725	0.999331426586483	0
Leptothorax	05	2403.1_1077.6	2403.1	1077.6	0	0.0352941176470588	0.964705882352941	0	#f609f6	0	0.036560905850725	0.999331426586483	0
Leptothorax	05	2403.1_1662.2	2403.1	1662.2	0.882352941176471	0.117647058823529	0	0	#1ae1e1	0.991227900682635	0.132163720091017	0	0
Leptothorax	05	2403.1_1779.1	2403.1	1779.1	0.882352941176471	0.117647058823529	0	0	#1ae1e1	0.991227900682635	0.132163720091017	0	0
Leptothorax	05	2403.1_1896	2403.1	1896	0.882352941176471	0.117647058823529	0	0	#1ae1e1	0.991227900682635	0.132163720091017	0	0
Leptothorax	05	2403.1_2012.9	2403.1	2012.9	0.552941176470588	0.423529411764706	0.0235294117647059	0	#429093	0.793425535847403	0.607730197670352	0.033762788759464	0
Leptothorax	05	2403.1_259.2	2403.1	259.2	0	0	1	0	#ff00ff	0	0	1	0
Leptothorax	05	2403.1_2597.5	2403.1	2597.5	0.894117647058824	0.105882352941176	0	0	#18e4e4	0.993061123194269	0.117599343536163	0	0
Leptothorax	05	2403.1_2714.4	2403.1	2714.4	0.894117647058824	0.105882352941176	0	0	#18e4e4	0.993061123194269	0.117599343536163	0	0
Leptothorax	05	2403.1_2831.3	2403.1	2831.3	0.894117647058824	0.105882352941176	0	0	#18e4e4	0.993061123194269	0.117599343536163	0	0
Leptothorax	05	2403.1_3415.9	2403.1	3415.9	0.894117647058824	0.105882352941176	0	0	#18e4e4	0.993061123194269	0.117599343536163	0	0
Leptothorax	05	2403.1_3532.8	2403.1	3532.8	0.894117647058824	0.105882352941176	0	0	#18e4e4	0.993061123194269	0.117599343536163	0	0
Leptothorax	05	2403.1_3649.7	2403.1	3649.7	0.894117647058824	0.105882352941176	0	0	#18e4e4	0.993061123194269	0.117599343536163	0	0
Leptothorax	05	2403.1_4351.2	2403.1	4351.2	0	0	0.976470588235294	0.0235294117647059	#ff06f9	0	0	0.999709808467482	0.0240893929751201
Leptothorax	05	2403.1_843.8	2403.1	843.8	0	0.0352941176470588	0.964705882352941	0	#f609f6	0	0.036560905850725	0.999331426586483	0
Leptothorax	05	2403.1_960.7	2403.1	960.7	0	0.0352941176470588	0.964705882352941	0	#f609f6	0	0.036560905850725	0.999331426586483	0
Leptothorax	05	2403.1_1311.5	2403.1	1311.5	0	0.588235294117647	0.411764705882353	0	#693e69	0	0.81923192051904	0.573462344363328	0
Leptothorax	05	2403.1_1428.3	2403.1	1428.3	0.411764705882353	0.494117647058824	0.0941176470588235	0	#4c7581	0.633438771600322	0.760126525920387	0.144786004937216	0
Leptothorax	05	2403.1_2246.8	2403.1	2246.8	0.788235294117647	0.211764705882353	0	0	#2bc9c9	0.965754792232549	0.259456511346058	0	0
Leptothorax	05	2403.1_2363.7	2403.1	2363.7	0.882352941176471	0.117647058823529	0	0	#1ae1e1	0.991227900682635	0.132163720091017	0	0
Leptothorax	05	2403.1_3065.2	2403.1	3065.2	0.894117647058824	0.105882352941176	0	0	#18e4e4	0.993061123194269	0.117599343536163	0	0
Leptothorax	05	2403.1_3182.1	2403.1	3182.1	0.894117647058824	0.105882352941176	0	0	#18e4e4	0.993061123194269	0.117599343536163	0	0
Leptothorax	05	2403.1_4000.4	2403.1	4000.4	0	0.682352941176471	0.317647058823529	0	#513751	0	0.906582061079846	0.422029580157859	0
Leptothorax	05	2403.1_4117.4	2403.1	4117.4	0	0.388235294117647	0.611764705882353	0	#9c3d9c	0	0.535824439731477	0.844329420182934	0
Leptothorax	05	2403.1_493.1	2403.1	493.1	0	0.0941176470588235	0.905882352941176	0	#e716e7	0	0.103339855073382	0.994646105081306	0
Leptothorax	05	2403.1_610	2403.1	610	0	0.0352941176470588	0.964705882352941	0	#f609f6	0	0.036560905850725	0.999331426586483	0
Leptothorax	05	243.1_1194.5	243.1	1194.5	0	0	0.870588235294118	0.129411764705882	#ff21de	0	0	0.98913157652731	0.147033072186492
Leptothorax	05	243.1_1545.3	243.1	1545.3	0	0	0.870588235294118	0.129411764705882	#ff21de	0	0	0.98913157652731	0.147033072186492
Leptothorax	05	243.1_2129.8	243.1	2129.8	0	0	0	1	#ffff00	0	0	0	1
Leptothorax	05	243.1_2480.6	243.1	2480.6	0	0	0	1	#ffff00	0	0	0	1
Leptothorax	05	243.1_2948.2	243.1	2948.2	0	0	0.870588235294118	0.129411764705882	#ff21de	0	0	0.98913157652731	0.147033072186492
Leptothorax	05	243.1_3299	243.1	3299	0	0	0.870588235294118	0.129411764705882	#ff21de	0	0	0.98913157652731	0.147033072186492
Leptothorax	05	243.1_376.1	243.1	376.1	0	0.0352941176470588	0.964705882352941	0	#f609f6	0	0.036560905850725	0.999331426586483	0
Leptothorax	05	243.1_3766.6	243.1	3766.6	0	0	0.870588235294118	0.129411764705882	#ff21de	0	0	0.98913157652731	0.147033072186492
Leptothorax	05	243.1_3883.5	243.1	3883.5	0	0	0.870588235294118	0.129411764705882	#ff21de	0	0	0.98913157652731	0.147033072186492
Leptothorax	05	243.1_4234.3	243.1	4234.3	0	0	0.917647058823529	0.0823529411764706	#ff15ea	0	0	0.99599720649696	0.0893843646856246
Leptothorax	05	243.1_726.9	243.1	726.9	0	0	0.917647058823529	0.0823529411764706	#ff15ea	0	0	0.99599720649696	0.0893843646856246
Leptothorax	05	243.1_1077.6	243.1	1077.6	0	0	0.917647058823529	0.0823529411764706	#ff15ea	0	0	0.99599720649696	0.0893843646856246
Leptothorax	05	243.1_1662.2	243.1	1662.2	0	0	0.811764705882353	0.188235294117647	#ff30cf	0	0	0.974152703703863	0.225890482018287
Leptothorax	05	243.1_1779.1	243.1	1779.1	0	0	0.141176470588235	0.858823529411765	#ffdb24	0	0	0.162206600298322	0.986756818481464
Leptothorax	05	243.1_1896	243.1	1896	0	0	0	1	#ffff00	0	0	0	1
Leptothorax	05	243.1_2012.9	243.1	2012.9	0	0	0	1	#ffff00	0	0	0	1
Leptothorax	05	243.1_259.2	243.1	259.2	0	0	1	0	#ff00ff	0	0	1	0
Leptothorax	05	243.1_2597.5	243.1	2597.5	0	0	0	1	#ffff00	0	0	0	1
Leptothorax	05	243.1_2714.4	243.1	2714.4	0	0	0.141176470588235	0.858823529411765	#ffdb24	0	0	0.162206600298322	0.986756818481464
Leptothorax	05	243.1_2831.3	243.1	2831.3	0	0	0.141176470588235	0.858823529411765	#ffdb24	0	0	0.162206600298322	0.986756818481464
Leptothorax	05	243.1_3415.9	243.1	3415.9	0	0	0.870588235294118	0.129411764705882	#ff21de	0	0	0.98913157652731	0.147033072186492
Leptothorax	05	243.1_3532.8	243.1	3532.8	0	0	0.870588235294118	0.129411764705882	#ff21de	0	0	0.98913157652731	0.147033072186492
Leptothorax	05	243.1_3649.7	243.1	3649.7	0	0	0.870588235294118	0.129411764705882	#ff21de	0	0	0.98913157652731	0.147033072186492
Leptothorax	05	243.1_4351.2	243.1	4351.2	0	0	1	0	#ff00ff	0	0	1	0
Leptothorax	05	243.1_4468.1	243.1	4468.1	0	0	0.870588235294118	0.129411764705882	#ff21de	0	0	0.98913157652731	0.147033072186492
Leptothorax	05	243.1_843.8	243.1	843.8	0	0	0.917647058823529	0.0823529411764706	#ff15ea	0	0	0.99599720649696	0.0893843646856246
Leptothorax	05	243.1_960.7	243.1	960.7	0	0	0.917647058823529	0.0823529411764706	#ff15ea	0	0	0.99599720649696	0.0893843646856246
Leptothorax	05	243.1_1311.5	243.1	1311.5	0	0	0.870588235294118	0.129411764705882	#ff21de	0	0	0.98913157652731	0.147033072186492
Leptothorax	05	243.1_1428.3	243.1	1428.3	0	0	0.870588235294118	0.129411764705882	#ff21de	0	0	0.98913157652731	0.147033072186492
Leptothorax	05	243.1_2246.8	243.1	2246.8	0	0	0	1	#ffff00	0	0	0	1
Leptothorax	05	243.1_2363.7	243.1	2363.7	0	0	0	1	#ffff00	0	0	0	1
Leptothorax	05	243.1_3065.2	243.1	3065.2	0	0	0.870588235294118	0.129411764705882	#ff21de	0	0	0.98913157652731	0.147033072186492
Leptothorax	05	243.1_3182.1	243.1	3182.1	0	0	0.870588235294118	0.129411764705882	#ff21de	0	0	0.98913157652731	0.147033072186492
Leptothorax	05	243.1_4000.4	243.1	4000.4	0	0	0.870588235294118	0.129411764705882	#ff21de	0	0	0.98913157652731	0.147033072186492
Leptothorax	05	243.1_4117.4	243.1	4117.4	0	0	0.870588235294118	0.129411764705882	#ff21de	0	0	0.98913157652731	0.147033072186492
Leptothorax	05	243.1_493.1	243.1	493.1	0	0	1	0	#ff00ff	0	0	1	0
Leptothorax	05	243.1_610	243.1	610	0	0	0.917647058823529	0.0823529411764706	#ff15ea	0	0	0.99599720649696	0.0893843646856246
Leptothorax	05	2436.8_1019.1	2436.8	1019.1	0	0.0352941176470588	0.964705882352941	0	#f609f6	0	0.036560905850725	0.999331426586483	0
Leptothorax	05	2436.8_1720.7	2436.8	1720.7	0.729411764705882	0.270588235294118	0	0	#32baba	0.937566218409931	0.347806822958523	0	0
Leptothorax	05	2436.8_1837.5	2436.8	1837.5	0.435294117647059	0.541176470588235	0.0235294117647059	0	#427275	0.626399264830069	0.778766653572517	0.0338594197205443	0
Leptothorax	05	2436.8_1954.5	2436.8	1954.5	0.117647058823529	0.8	0.0823529411764706	0	#2d2f33	0.144745237372016	0.984267614129713	0.101321666160412	0
Leptothorax	05	2436.8_200.8	2436.8	200.8	0.894117647058824	0.0352941176470588	0.0705882352941176	0	#1ae5f6	0.996127185415666	0.0393208099506184	0.0786416199012367	0
Leptothorax	05	2436.8_2655.9	2436.8	2655.9	0.894117647058824	0.105882352941176	0	0	#18e4e4	0.993061123194269	0.117599343536163	0	0
Leptothorax	05	2436.8_2772.8	2436.8	2772.8	0.894117647058824	0.105882352941176	0	0	#18e4e4	0.993061123194269	0.117599343536163	0	0
Leptothorax	05	2436.8_3474.3	2436.8	3474.3	0.894117647058824	0.105882352941176	0	0	#18e4e4	0.993061123194269	0.117599343536163	0	0
Leptothorax	05	2436.8_3591.2	2436.8	3591.2	0.894117647058824	0.105882352941176	0	0	#18e4e4	0.993061123194269	0.117599343536163	0	0
Leptothorax	05	2436.8_4409.6	2436.8	4409.6	0	0	0.870588235294118	0.129411764705882	#ff21de	0	0	0.98913157652731	0.147033072186492
Leptothorax	05	2436.8_902.2	2436.8	902.2	0	0.0352941176470588	0.964705882352941	0	#f609f6	0	0.036560905850725	0.999331426586483	0
Leptothorax	05	2436.8_1253	2436.8	1253	0	0.482352941176471	0.517647058823529	0	#844084	0	0.681725599230247	0.731607960149533	0
Leptothorax	05	2436.8_1369.9	2436.8	1369.9	0	0.635294117647059	0.364705882352941	0	#5d3b5d	0	0.867253096834808	0.497867518553315	0
Leptothorax	05	2436.8_1486.8	2436.8	1486.8	0.294117647058824	0.588235294117647	0.117647058823529	0	#4a5d69	0.440225453162813	0.880450906325624	0.176090181265124	0
Leptothorax	05	2436.8_2188.3	2436.8	2188.3	0.0588235294117647	0.858823529411765	0.0823529411764706	0	#222124	0.0680224892316752	0.993128342782458	0.0952314849243452	0
Leptothorax	05	2436.8_2305.2	2436.8	2305.2	0.564705882352941	0.423529411764706	0.0117647058823529	0	#409193	0.79988891203168	0.59991668402376	0.0166643523339933	0
Leptothorax	05	2436.8_2422.1	2436.8	2422.1	0.870588235294118	0.129411764705882	0	0	#1ddede	0.98913157652731	0.147033072186492	0	0
Leptothorax	05	2436.8_3006.7	2436.8	3006.7	0.894117647058824	0.105882352941176	0	0	#18e4e4	0.993061123194269	0.117599343536163	0	0
Leptothorax	05	2436.8_3123.6	2436.8	3123.6	0.894117647058824	0.105882352941176	0	0	#18e4e4	0.993061123194269	0.117599343536163	0	0
Leptothorax	05	2436.8_3240.5	2436.8	3240.5	0.894117647058824	0.105882352941176	0	0	#18e4e4	0.993061123194269	0.117599343536163	0	0
Leptothorax	05	2436.8_3942	2436.8	3942	0	0.694117647058824	0.305882352941176	0	#4e364e	0	0.915086186065988	0.403258319283316	0
Leptothorax	05	2436.8_4058.9	2436.8	4058.9	0	0.576470588235294	0.423529411764706	0	#6c3e6c	0	0.805881812890942	0.592076433960692	0
Leptothorax	05	2436.8_4175.8	2436.8	4175.8	0	0.0705882352941176	0.929411764705882	0	#ed11ed	0	0.0757312606064448	0.997128264651523	0
Leptothorax	05	2436.8_434.6	2436.8	434.6	0	0.0352941176470588	0.964705882352941	0	#f609f6	0	0.036560905850725	0.999331426586483	0
Leptothorax	05	2436.8_551.5	2436.8	551.5	0	0.0352941176470588	0.964705882352941	0	#f609f6	0	0.036560905850725	0.999331426586483	0
Leptothorax	05	2436.8_668.4	2436.8	668.4	0	0.0352941176470588	0.964705882352941	0	#f609f6	0	0.036560905850725	0.999331426586483	0
Leptothorax	05	2436.8_1136.1	2436.8	1136.1	0	0.211764705882353	0.788235294117647	0	#c92bc9	0	0.259456511346058	0.965754792232549	0
Leptothorax	05	2436.8_1603.7	2436.8	1603.7	0.835294117647059	0.164705882352941	0	0	#23d5d5	0.981108552986843	0.193458024532617	0	0
Leptothorax	05	2436.8_2071.4	2436.8	2071.4	0.164705882352941	0.705882352941177	0.129411764705882	0	#3f414b	0.22369241071888	0.958681760223774	0.175758322707691	0
Leptothorax	05	2436.8_2539	2436.8	2539	0.894117647058824	0.105882352941176	0	0	#18e4e4	0.993061123194269	0.117599343536163	0	0
Leptothorax	05	2436.8_2889.8	2436.8	2889.8	0.894117647058824	0.105882352941176	0	0	#18e4e4	0.993061123194269	0.117599343536163	0	0
Leptothorax	05	2436.8_317.7	2436.8	317.7	0	0.0470588235294118	0.952941176470588	0	#f30bf3	0	0.049322612310635	0.998782899290359	0
Leptothorax	05	2436.8_3357.4	2436.8	3357.4	0.894117647058824	0.105882352941176	0	0	#18e4e4	0.993061123194269	0.117599343536163	0	0
Leptothorax	05	2436.8_3708.2	2436.8	3708.2	0.894117647058824	0.105882352941176	0	0	#18e4e4	0.993061123194269	0.117599343536163	0	0
Leptothorax	05	2436.8_3825.1	2436.8	3825.1	0.882352941176471	0.117647058823529	0	0	#1ae1e1	0.991227900682635	0.132163720091017	0	0
Leptothorax	05	2436.8_4292.7	2436.8	4292.7	0	0	0.952941176470588	0.0470588235294118	#ff0cf3	0	0	0.998782899290359	0.049322612310635
Leptothorax	05	2436.8_785.3	2436.8	785.3	0	0.0235294117647059	0.964705882352941	0.0117647058823529	#f909f6	0	0.0243811806031397	0.999628404728725	0.0121905903015698
Leptothorax	05	2470.6_1194.5	2470.6	1194.5	0	0.258823529411765	0.741176470588235	0	#bd31bd	0	0.329682832836707	0.944091748577841	0
Leptothorax	05	2470.6_1545.3	2470.6	1545.3	0.176470588235294	0.694117647058824	0.129411764705882	0	#40444e	0.242472241884842	0.953724151413714	0.177812977382217	0
Leptothorax	05	2470.6_2129.8	2470.6	2129.8	0	0.694117647058824	0.305882352941176	0	#4e364e	0	0.915086186065988	0.403258319283316	0
Leptothorax	05	2470.6_2480.6	2470.6	2480.6	0.882352941176471	0.117647058823529	0	0	#1ae1e1	0.991227900682635	0.132163720091017	0	0
Leptothorax	05	2470.6_2948.2	2470.6	2948.2	0.894117647058824	0.105882352941176	0	0	#18e4e4	0.993061123194269	0.117599343536163	0	0
Leptothorax	05	2470.6_3299	2470.6	3299	0.894117647058824	0.105882352941176	0	0	#18e4e4	0.993061123194269	0.117599343536163	0	0
Leptothorax	05	2470.6_376.1	2470.6	376.1	0	0.129411764705882	0.870588235294118	0	#de1dde	0	0.147033072186492	0.98913157652731	0
Leptothorax	05	2470.6_3766.6	2470.6	3766.6	0.882352941176471	0.117647058823529	0	0	#1ae1e1	0.991227900682635	0.132163720091017	0	0
Leptothorax	05	2470.6_3883.5	2470.6	3883.5	0.352941176470588	0.588235294117647	0.0588235294117647	0	#446369	0.512614594630056	0.854357657716761	0.0854357657716761	0
Leptothorax	05	2470.6_4234.3	2470.6	4234.3	0	0.0235294117647059	0.917647058823529	0.0588235294117647	#f915ea	0	0.0255801329748299	0.997625186018365	0.0639503324370747
Leptothorax	05	2470.6_726.9	2470.6	726.9	0	0	0.917647058823529	0.0823529411764706	#ff15ea	0	0	0.99599720649696	0.0893843646856246
Leptothorax	05	2470.6_1077.6	2470.6	1077.6	0	0.0705882352941176	0.929411764705882	0	#ed11ed	0	0.0757312606064448	0.997128264651523	0
Leptothorax	05	2470.6_1662.2	2470.6	1662.2	0.0823529411764706	0.752941176470588	0.164705882352941	0	#3a353f	0.106243690274318	0.971370882508053	0.212487380548636	0
Leptothorax	05	2470.6_1779.1	2470.6	1779.1	0.152941176470588	0.717647058823529	0.129411764705882	0	#3d3f48	0.205266000933829	0.963171235151045	0.173686616174778	0
Leptothorax	05	2470.6_1896	2470.6	1896	0.117647058823529	0.764705882352941	0.117647058823529	0	#35353c	0.150329205600565	0.977139836403678	0.150329205600565	0
Leptothorax	05	2470.6_2012.9	2470.6	2012.9	0.0117647058823529	0.8	0.188235294117647	0	#322933	0.0143134918866695	0.973317448293532	0.229015870186713	0
Leptothorax	05	2470.6_259.2	2470.6	259.2	0	0.0352941176470588	0.964705882352941	0	#f609f6	0	0.036560905850725	0.999331426586483	0
Leptothorax	05	2470.6_2597.5	2470.6	2597.5	0.882352941176471	0.117647058823529	0	0	#1ae1e1	0.991227900682635	0.132163720091017	0	0
Leptothorax	05	2470.6_2714.4	2470.6	2714.4	0.894117647058824	0.105882352941176	0	0	#18e4e4	0.993061123194269	0.117599343536163	0	0
Leptothorax	05	2470.6_2831.3	2470.6	2831.3	0.894117647058824	0.105882352941176	0	0	#18e4e4	0.993061123194269	0.117599343536163	0	0
Leptothorax	05	2470.6_3415.9	2470.6	3415.9	0.894117647058824	0.105882352941176	0	0	#18e4e4	0.993061123194269	0.117599343536163	0	0
Leptothorax	05	2470.6_3532.8	2470.6	3532.8	0.894117647058824	0.105882352941176	0	0	#18e4e4	0.993061123194269	0.117599343536163	0	0
Leptothorax	05	2470.6_3649.7	2470.6	3649.7	0.894117647058824	0.105882352941176	0	0	#18e4e4	0.993061123194269	0.117599343536163	0	0
Leptothorax	05	2470.6_4351.2	2470.6	4351.2	0	0	0.917647058823529	0.0823529411764706	#ff15ea	0	0	0.99599720649696	0.0893843646856246
Leptothorax	05	2470.6_843.8	2470.6	843.8	0	0.0352941176470588	0.964705882352941	0	#f609f6	0	0.036560905850725	0.999331426586483	0
Leptothorax	05	2470.6_960.7	2470.6	960.7	0	0.0352941176470588	0.964705882352941	0	#f609f6	0	0.036560905850725	0.999331426586483	0
Leptothorax	05	2470.6_1311.5	2470.6	1311.5	0	0.341176470588235	0.658823529411765	0	#a839a8	0	0.459854247661452	0.887994409277288	0
Leptothorax	05	2470.6_1428.3	2470.6	1428.3	0	0.6	0.4	0	#663d66	0	0.832050294337844	0.554700196225229	0
Leptothorax	05	2470.6_2246.8	2470.6	2246.8	0.0705882352941176	0.858823529411765	0.0705882352941176	0	#212124	0.0816420989891047	0.993312204367442	0.0816420989891047	0
Leptothorax	05	2470.6_2363.7	2470.6	2363.7	0.211764705882353	0.658823529411765	0.129411764705882	0	#454c57	0.300794814193565	0.935806088602203	0.183819053118289	0
Leptothorax	05	2470.6_3065.2	2470.6	3065.2	0.894117647058824	0.105882352941176	0	0	#18e4e4	0.993061123194269	0.117599343536163	0	0
Leptothorax	05	2470.6_3182.1	2470.6	3182.1	0.894117647058824	0.105882352941176	0	0	#18e4e4	0.993061123194269	0.117599343536163	0	0
Leptothorax	05	2470.6_4000.4	2470.6	4000.4	0	0.588235294117647	0.411764705882353	0	#693e69	0	0.81923192051904	0.573462344363328	0
Leptothorax	05	2470.6_4117.4	2470.6	4117.4	0	0.352941176470588	0.647058823529412	0	#a53aa5	0	0.478852130680573	0.877895572914385	0
Leptothorax	05	2470.6_493.1	2470.6	493.1	0	0.0352941176470588	0.964705882352941	0	#f609f6	0	0.036560905850725	0.999331426586483	0
Leptothorax	05	2470.6_610	2470.6	610	0	0.0352941176470588	0.964705882352941	0	#f609f6	0	0.036560905850725	0.999331426586483	0
Leptothorax	05	2504.3_1019.1	2504.3	1019.1	0	0.0352941176470588	0.964705882352941	0	#f609f6	0	0.036560905850725	0.999331426586483	0
Leptothorax	05	2504.3_1720.7	2504.3	1720.7	0	0.670588235294118	0.329411764705882	0	#543854	0	0.897554326437415	0.440903879653466	0
Leptothorax	05	2504.3_1837.5	2504.3	1837.5	0	0.823529411764706	0.176470588235294	0	#2d252d	0	0.97780241407741	0.209529088730873	0
Leptothorax	05	2504.3_1954.5	2504.3	1954.5	0	0.717647058823529	0.282352941176471	0	#483448	0	0.930565951697384	0.366124308864545	0
Leptothorax	05	2504.3_200.8	2504.3	200.8	0.105882352941176	0	0.882352941176471	0.0117647058823529	#e41efc	0.11913478164521	0	0.992789847043422	0.0132371979605789
Leptothorax	05	2504.3_2655.9	2504.3	2655.9	0.882352941176471	0.117647058823529	0	0	#1ae1e1	0.991227900682635	0.132163720091017	0	0
Leptothorax	05	2504.3_2772.8	2504.3	2772.8	0.894117647058824	0.105882352941176	0	0	#18e4e4	0.993061123194269	0.117599343536163	0	0
Leptothorax	05	2504.3_3474.3	2504.3	3474.3	0.894117647058824	0.105882352941176	0	0	#18e4e4	0.993061123194269	0.117599343536163	0	0
Leptothorax	05	2504.3_3591.2	2504.3	3591.2	0.882352941176471	0.117647058823529	0	0	#1ae1e1	0.991227900682635	0.132163720091017	0	0
Leptothorax	05	2504.3_4409.6	2504.3	4409.6	0	0.0117647058823529	0.905882352941176	0.0823529411764706	#fc18e7	0	0.0129325963687729	0.995809920395514	0.0905281745814104
Leptothorax	05	2504.3_902.2	2504.3	902.2	0	0.0352941176470588	0.964705882352941	0	#f609f6	0	0.036560905850725	0.999331426586483	0
Leptothorax	05	2504.3_1253	2504.3	1253	0	0.270588235294118	0.729411764705882	0	#ba32ba	0	0.347806822958523	0.937566218409931	0
Leptothorax	05	2504.3_1369.9	2504.3	1369.9	0	0.388235294117647	0.611764705882353	0	#9c3d9c	0	0.535824439731477	0.844329420182934	0
Leptothorax	05	2504.3_1486.8	2504.3	1486.8	0	0.588235294117647	0.411764705882353	0	#693e69	0	0.81923192051904	0.573462344363328	0
Leptothorax	05	2504.3_2188.3	2504.3	2188.3	0	0.764705882352941	0.235294117647059	0	#3c2e3c	0	0.95577900872195	0.294085848837523	0
Leptothorax	05	2504.3_2305.2	2504.3	2305.2	0	0.717647058823529	0.282352941176471	0	#483448	0	0.930565951697384	0.366124308864545	0
Leptothorax	05	2504.3_2422.1	2504.3	2422.1	0.0117647058823529	0.729411764705882	0.258823529411765	0	#443345	0.0151986917529184	0.942318888680943	0.334371218564206	0
Leptothorax	05	2504.3_3006.7	2504.3	3006.7	0.894117647058824	0.105882352941176	0	0	#18e4e4	0.993061123194269	0.117599343536163	0	0
Leptothorax	05	2504.3_3123.6	2504.3	3123.6	0.882352941176471	0.117647058823529	0	0	#1ae1e1	0.991227900682635	0.132163720091017	0	0
Leptothorax	05	2504.3_3240.5	2504.3	3240.5	0.882352941176471	0.117647058823529	0	0	#1ae1e1	0.991227900682635	0.132163720091017	0	0
Leptothorax	05	2504.3_3942	2504.3	3942	0	0.670588235294118	0.329411764705882	0	#543854	0	0.897554326437415	0.440903879653466	0
Leptothorax	05	2504.3_4175.8	2504.3	4175.8	0	0.0352941176470588	0.964705882352941	0	#f609f6	0	0.036560905850725	0.999331426586483	0
Leptothorax	05	2504.3_434.6	2504.3	434.6	0	0	1	0	#ff00ff	0	0	1	0
Leptothorax	05	2504.3_551.5	2504.3	551.5	0	0.152941176470588	0.847058823529412	0	#d821d8	0	0.177682530476312	0.984087861099574	0
Leptothorax	05	2504.3_668.4	2504.3	668.4	0	0	1	0	#ff00ff	0	0	1	0
Leptothorax	05	2504.3_4058.9	2504.3	4058.9	0	0.505882352941176	0.494117647058824	0	#7e407e	0	0.715376179205529	0.698739523875169	0
Leptothorax	05	2504.3_1136.1	2504.3	1136.1	0	0.235294117647059	0.764705882352941	0	#c32ec3	0	0.294085848837523	0.95577900872195	0
Leptothorax	05	2504.3_1603.7	2504.3	1603.7	0	0.611764705882353	0.388235294117647	0	#633d63	0	0.844329420182934	0.535824439731477	0
Leptothorax	05	2504.3_2071.4	2504.3	2071.4	0	0.682352941176471	0.317647058823529	0	#513751	0	0.906582061079846	0.422029580157859	0
Leptothorax	05	2504.3_2539	2504.3	2539	0.588235294117647	0.411764705882353	0	0	#3e9696	0.81923192051904	0.573462344363328	0	0
Leptothorax	05	2504.3_2889.8	2504.3	2889.8	0.894117647058824	0.105882352941176	0	0	#18e4e4	0.993061123194269	0.117599343536163	0	0
Leptothorax	05	2504.3_317.7	2504.3	317.7	0	0.0588235294117647	0.941176470588235	0	#f00ef0	0	0.0623782861551805	0.998052578482888	0
Leptothorax	05	2504.3_3357.4	2504.3	3357.4	0.882352941176471	0.117647058823529	0	0	#1ae1e1	0.991227900682635	0.132163720091017	0	0
Leptothorax	05	2504.3_3708.2	2504.3	3708.2	0.882352941176471	0.117647058823529	0	0	#1ae1e1	0.991227900682635	0.132163720091017	0	0
Leptothorax	05	2504.3_3825.1	2504.3	3825.1	0.494117647058824	0.470588235294118	0.0352941176470588	0	#448287	0.723171195992561	0.688734472373868	0.05165508542804	0
Leptothorax	05	2504.3_4292.7	2504.3	4292.7	0	0	1	0	#ff00ff	0	0	1	0
Leptothorax	05	2504.3_785.3	2504.3	785.3	0	0.0352941176470588	0.964705882352941	0	#f609f6	0	0.036560905850725	0.999331426586483	0
Leptothorax	05	2538.1_1194.5	2538.1	1194.5	0	0.188235294117647	0.811764705882353	0	#cf27cf	0	0.225890482018287	0.974152703703863	0
Leptothorax	05	2538.1_1545.3	2538.1	1545.3	0	0.588235294117647	0.411764705882353	0	#693e69	0	0.81923192051904	0.573462344363328	0
Leptothorax	05	2538.1_2129.8	2538.1	2129.8	0	0.658823529411765	0.341176470588235	0	#573957	0	0.887994409277288	0.459854247661452	0
Leptothorax	05	2538.1_2480.6	2538.1	2480.6	0	0.694117647058824	0.305882352941176	0	#4e364e	0	0.915086186065988	0.403258319283316	0
Leptothorax	05	2538.1_2948.2	2538.1	2948.2	0.882352941176471	0.117647058823529	0	0	#1ae1e1	0.991227900682635	0.132163720091017	0	0
Leptothorax	05	2538.1_3299	2538.1	3299	0.882352941176471	0.117647058823529	0	0	#1ae1e1	0.991227900682635	0.132163720091017	0	0
Leptothorax	05	2538.1_376.1	2538.1	376.1	0	0	0.976470588235294	0.0235294117647059	#ff06f9	0	0	0.999709808467482	0.0240893929751201
Leptothorax	05	2538.1_3766.6	2538.1	3766.6	0.729411764705882	0.270588235294118	0	0	#32baba	0.937566218409931	0.347806822958523	0	0
Leptothorax	05	2538.1_3883.5	2538.1	3883.5	0	0.588235294117647	0.411764705882353	0	#693e69	0	0.81923192051904	0.573462344363328	0
Leptothorax	05	2538.1_4234.3	2538.1	4234.3	0	0	0.917647058823529	0.0823529411764706	#ff15ea	0	0	0.99599720649696	0.0893843646856246
Leptothorax	05	2538.1_726.9	2538.1	726.9	0	0.0117647058823529	0.988235294117647	0	#fc03fc	0	0.0119039184030139	0.999929145853172	0
Leptothorax	05	2538.1_1077.6	2538.1	1077.6	0	0.0823529411764706	0.917647058823529	0	#ea13ea	0	0.0893843646856246	0.99599720649696	0
Leptothorax	05	2538.1_1662.2	2538.1	1662.2	0	0.6	0.4	0	#663d66	0	0.832050294337844	0.554700196225229	0
Leptothorax	05	2538.1_1779.1	2538.1	1779.1	0	0.6	0.4	0	#663d66	0	0.832050294337844	0.554700196225229	0
Leptothorax	05	2538.1_1896	2538.1	1896	0	0.635294117647059	0.364705882352941	0	#5d3b5d	0	0.867253096834808	0.497867518553315	0
Leptothorax	05	2538.1_2012.9	2538.1	2012.9	0	0.6	0.4	0	#663d66	0	0.832050294337844	0.554700196225229	0
Leptothorax	05	2538.1_259.2	2538.1	259.2	0	0.0352941176470588	0.964705882352941	0	#f609f6	0	0.036560905850725	0.999331426586483	0
Leptothorax	05	2538.1_2597.5	2538.1	2597.5	0.211764705882353	0.682352941176471	0.105882352941176	0	#404851	0.293196942008039	0.944745702025904	0.146598471004019	0
Leptothorax	05	2538.1_2714.4	2538.1	2714.4	0.882352941176471	0.117647058823529	0	0	#1ae1e1	0.991227900682635	0.132163720091017	0	0
Leptothorax	05	2538.1_2831.3	2538.1	2831.3	0.882352941176471	0.117647058823529	0	0	#1ae1e1	0.991227900682635	0.132163720091017	0	0
Leptothorax	05	2538.1_3415.9	2538.1	3415.9	0.882352941176471	0.117647058823529	0	0	#1ae1e1	0.991227900682635	0.132163720091017	0	0
Leptothorax	05	2538.1_3532.8	2538.1	3532.8	0.882352941176471	0.117647058823529	0	0	#1ae1e1	0.991227900682635	0.132163720091017	0	0
Leptothorax	05	2538.1_3649.7	2538.1	3649.7	0.882352941176471	0.117647058823529	0	0	#1ae1e1	0.991227900682635	0.132163720091017	0	0
Leptothorax	05	2538.1_4351.2	2538.1	4351.2	0	0	0.917647058823529	0.0823529411764706	#ff15ea	0	0	0.99599720649696	0.0893843646856246
Leptothorax	05	2538.1_843.8	2538.1	843.8	0	0.0352941176470588	0.964705882352941	0	#f609f6	0	0.036560905850725	0.999331426586483	0
Leptothorax	05	2538.1_960.7	2538.1	960.7	0	0	0.917647058823529	0.0823529411764706	#ff15ea	0	0	0.99599720649696	0.0893843646856246
Leptothorax	05	2538.1_1311.5	2538.1	1311.5	0	0.282352941176471	0.717647058823529	0	#b734b7	0	0.366124308864545	0.930565951697384	0
Leptothorax	05	2538.1_1428.3	2538.1	1428.3	0	0.588235294117647	0.411764705882353	0	#693e69	0	0.81923192051904	0.573462344363328	0
Leptothorax	05	2538.1_2246.8	2538.1	2246.8	0	0.658823529411765	0.341176470588235	0	#573957	0	0.887994409277288	0.459854247661452	0
Leptothorax	05	2538.1_2363.7	2538.1	2363.7	0	0.647058823529412	0.352941176470588	0	#5a3a5a	0	0.877895572914385	0.478852130680573	0
Leptothorax	05	2538.1_3065.2	2538.1	3065.2	0.882352941176471	0.117647058823529	0	0	#1ae1e1	0.991227900682635	0.132163720091017	0	0
Leptothorax	05	2538.1_3182.1	2538.1	3182.1	0.882352941176471	0.117647058823529	0	0	#1ae1e1	0.991227900682635	0.132163720091017	0	0
Leptothorax	05	2538.1_4000.4	2538.1	4000.4	0	0.588235294117647	0.411764705882353	0	#693e69	0	0.81923192051904	0.573462344363328	0
Leptothorax	05	2538.1_4117.4	2538.1	4117.4	0	0.188235294117647	0.811764705882353	0	#cf27cf	0	0.225890482018287	0.974152703703863	0
Leptothorax	05	2538.1_493.1	2538.1	493.1	0	0.0470588235294118	0.952941176470588	0	#f30bf3	0	0.049322612310635	0.998782899290359	0
Leptothorax	05	2538.1_610	2538.1	610	0	0.0352941176470588	0.964705882352941	0	#f609f6	0	0.036560905850725	0.999331426586483	0
Leptothorax	05	2571.8_1019.1	2571.8	1019.1	0	0.0235294117647059	0.976470588235294	0	#f906f9	0	0.0240893929751201	0.999709808467482	0
Leptothorax	05	2571.8_1720.7	2571.8	1720.7	0	0.588235294117647	0.411764705882353	0	#693e69	0	0.81923192051904	0.573462344363328	0
Leptothorax	05	2571.8_1837.5	2571.8	1837.5	0	0.6	0.4	0	#663d66	0	0.832050294337844	0.554700196225229	0
Leptothorax	05	2571.8_1954.5	2571.8	1954.5	0	0.6	0.4	0	#663d66	0	0.832050294337844	0.554700196225229	0
Leptothorax	05	2571.8_200.8	2571.8	200.8	0.988235294117647	0.0117647058823529	0	0	#03fcfc	0.999929145853172	0.0119039184030139	0	0
Leptothorax	05	2571.8_2655.9	2571.8	2655.9	0.0470588235294118	0.694117647058824	0.258823529411765	0	#4a3a4e	0.06339629863591	0.935095404879672	0.348679642497505	0
Leptothorax	05	2571.8_2772.8	2571.8	2772.8	0.741176470588235	0.258823529411765	0	0	#31bdbd	0.944091748577841	0.329682832836707	0	0
Leptothorax	05	2571.8_3474.3	2571.8	3474.3	0.882352941176471	0.117647058823529	0	0	#1ae1e1	0.991227900682635	0.132163720091017	0	0
Leptothorax	05	2571.8_3591.2	2571.8	3591.2	0.882352941176471	0.117647058823529	0	0	#1ae1e1	0.991227900682635	0.132163720091017	0	0
Leptothorax	05	2571.8_4409.6	2571.8	4409.6	0	0	0.905882352941176	0.0941176470588235	#ff18e7	0	0	0.994646105081306	0.103339855073382
Leptothorax	05	2571.8_902.2	2571.8	902.2	0	0.0352941176470588	0.964705882352941	0	#f609f6	0	0.036560905850725	0.999331426586483	0
Leptothorax	05	2571.8_1253	2571.8	1253	0	0.364705882352941	0.635294117647059	0	#a23ba2	0	0.497867518553315	0.867253096834808	0
Leptothorax	05	2571.8_1369.9	2571.8	1369.9	0	0.576470588235294	0.423529411764706	0	#6c3e6c	0	0.805881812890942	0.592076433960692	0
Leptothorax	05	2571.8_1486.8	2571.8	1486.8	0	0.588235294117647	0.411764705882353	0	#693e69	0	0.81923192051904	0.573462344363328	0
Leptothorax	05	2571.8_2188.3	2571.8	2188.3	0	0.6	0.4	0	#663d66	0	0.832050294337844	0.554700196225229	0
Leptothorax	05	2571.8_2305.2	2571.8	2305.2	0	0.6	0.4	0	#663d66	0	0.832050294337844	0.554700196225229	0
Leptothorax	05	2571.8_2422.1	2571.8	2422.1	0	0.6	0.4	0	#663d66	0	0.832050294337844	0.554700196225229	0
Leptothorax	05	2571.8_3006.7	2571.8	3006.7	0.882352941176471	0.117647058823529	0	0	#1ae1e1	0.991227900682635	0.132163720091017	0	0
Leptothorax	05	2571.8_3123.6	2571.8	3123.6	0.882352941176471	0.117647058823529	0	0	#1ae1e1	0.991227900682635	0.132163720091017	0	0
Leptothorax	05	2571.8_3240.5	2571.8	3240.5	0.882352941176471	0.117647058823529	0	0	#1ae1e1	0.991227900682635	0.132163720091017	0	0
Leptothorax	05	2571.8_3942	2571.8	3942	0	0.588235294117647	0.411764705882353	0	#693e69	0	0.81923192051904	0.573462344363328	0
Leptothorax	05	2571.8_4058.9	2571.8	4058.9	0	0.447058823529412	0.552941176470588	0	#8d3f8d	0	0.628722149442037	0.777630026941466	0
Leptothorax	05	2571.8_4175.8	2571.8	4175.8	0	0.0352941176470588	0.964705882352941	0	#f609f6	0	0.036560905850725	0.999331426586483	0
Leptothorax	05	2571.8_434.6	2571.8	434.6	0	0.0117647058823529	0.988235294117647	0	#fc03fc	0	0.0119039184030139	0.999929145853172	0
Leptothorax	05	2571.8_551.5	2571.8	551.5	0	0.0352941176470588	0.964705882352941	0	#f609f6	0	0.036560905850725	0.999331426586483	0
Leptothorax	05	2571.8_668.4	2571.8	668.4	0	0	1	0	#ff00ff	0	0	1	0
Leptothorax	05	2571.8_1136.1	2571.8	1136.1	0	0.0352941176470588	0.964705882352941	0	#f609f6	0	0.036560905850725	0.999331426586483	0
Leptothorax	05	2571.8_1603.7	2571.8	1603.7	0	0.6	0.4	0	#663d66	0	0.832050294337844	0.554700196225229	0
Leptothorax	05	2571.8_2071.4	2571.8	2071.4	0	0.6	0.4	0	#663d66	0	0.832050294337844	0.554700196225229	0
Leptothorax	05	2571.8_2539	2571.8	2539	0	0.694117647058824	0.305882352941176	0	#4e364e	0	0.915086186065988	0.403258319283316	0
Leptothorax	05	2571.8_2889.8	2571.8	2889.8	0.882352941176471	0.117647058823529	0	0	#1ae1e1	0.991227900682635	0.132163720091017	0	0
Leptothorax	05	2571.8_317.7	2571.8	317.7	0	0.0352941176470588	0.964705882352941	0	#f609f6	0	0.036560905850725	0.999331426586483	0
Leptothorax	05	2571.8_3357.4	2571.8	3357.4	0.882352941176471	0.117647058823529	0	0	#1ae1e1	0.991227900682635	0.132163720091017	0	0
Leptothorax	05	2571.8_3708.2	2571.8	3708.2	0.858823529411765	0.141176470588235	0	0	#1fdbdb	0.986756818481464	0.162206600298322	0	0
Leptothorax	05	2571.8_3825.1	2571.8	3825.1	0	0.623529411764706	0.376470588235294	0	#603c60	0	0.856064445274926	0.516869099033917	0
Leptothorax	05	2571.8_4292.7	2571.8	4292.7	0	0	1	0	#ff00ff	0	0	1	0
Leptothorax	05	2571.8_785.3	2571.8	785.3	0	0	0.917647058823529	0.0823529411764706	#ff15ea	0	0	0.99599720649696	0.0893843646856246
Leptothorax	05	2605.6_1194.5	2605.6	1194.5	0	0.105882352941176	0.894117647058824	0	#e418e4	0	0.117599343536163	0.993061123194269	0
Leptothorax	05	2605.6_1545.3	2605.6	1545.3	0	0.6	0.4	0	#663d66	0	0.832050294337844	0.554700196225229	0
Leptothorax	05	2605.6_2129.8	2605.6	2129.8	0	0.6	0.4	0	#663d66	0	0.832050294337844	0.554700196225229	0
Leptothorax	05	2605.6_2480.6	2605.6	2480.6	0	0.6	0.4	0	#663d66	0	0.832050294337844	0.554700196225229	0
Leptothorax	05	2605.6_2948.2	2605.6	2948.2	0.694117647058824	0.270588235294118	0.0352941176470588	0	#39b3ba	0.930664200821231	0.362801298625226	0.0473219085163337	0
Leptothorax	05	2605.6_3299	2605.6	3299	0.882352941176471	0.117647058823529	0	0	#1ae1e1	0.991227900682635	0.132163720091017	0	0
Leptothorax	05	2605.6_376.1	2605.6	376.1	0	0.0352941176470588	0.964705882352941	0	#f609f6	0	0.036560905850725	0.999331426586483	0
Leptothorax	05	2605.6_3766.6	2605.6	3766.6	0	0.6	0.4	0	#663d66	0	0.832050294337844	0.554700196225229	0
Leptothorax	05	2605.6_3883.5	2605.6	3883.5	0	0.588235294117647	0.411764705882353	0	#693e69	0	0.81923192051904	0.573462344363328	0
Leptothorax	05	2605.6_4234.3	2605.6	4234.3	0	0	1	0	#ff00ff	0	0	1	0
Leptothorax	05	2605.6_726.9	2605.6	726.9	0.188235294117647	0.0823529411764706	0.729411764705882	0	#be3fea	0.248398097510732	0.108674167660945	0.962542627854086	0
Leptothorax	05	2605.6_1077.6	2605.6	1077.6	0	0.0352941176470588	0.964705882352941	0	#f609f6	0	0.036560905850725	0.999331426586483	0
Leptothorax	05	2605.6_142.3	2605.6	142.3	0.988235294117647	0.0117647058823529	0	0	#03fcfc	0.999929145853172	0.0119039184030139	0	0
Leptothorax	05	2605.6_1662.2	2605.6	1662.2	0	0.6	0.4	0	#663d66	0	0.832050294337844	0.554700196225229	0
Leptothorax	05	2605.6_1779.1	2605.6	1779.1	0	0.576470588235294	0.423529411764706	0	#6c3e6c	0	0.805881812890942	0.592076433960692	0
Leptothorax	05	2605.6_1896	2605.6	1896	0	0.576470588235294	0.423529411764706	0	#6c3e6c	0	0.805881812890942	0.592076433960692	0
Leptothorax	05	2605.6_2012.9	2605.6	2012.9	0	0.6	0.4	0	#663d66	0	0.832050294337844	0.554700196225229	0
Leptothorax	05	2605.6_259.2	2605.6	259.2	0	0.0352941176470588	0.964705882352941	0	#f609f6	0	0.036560905850725	0.999331426586483	0
Leptothorax	05	2605.6_2597.5	2605.6	2597.5	0	0.694117647058824	0.305882352941176	0	#4e364e	0	0.915086186065988	0.403258319283316	0
Leptothorax	05	2605.6_2714.4	2605.6	2714.4	0.0823529411764706	0.694117647058824	0.223529411764706	0	#483d4e	0.112219266220771	0.94584810100364	0.304595151170664	0
Leptothorax	05	2605.6_2831.3	2605.6	2831.3	0.141176470588235	0.635294117647059	0.223529411764706	0	#50485d	0.205165677627216	0.923245549322475	0.324845656243093	0
Leptothorax	05	2605.6_3415.9	2605.6	3415.9	0.882352941176471	0.117647058823529	0	0	#1ae1e1	0.991227900682635	0.132163720091017	0	0
Leptothorax	05	2605.6_3532.8	2605.6	3532.8	0.882352941176471	0.117647058823529	0	0	#1ae1e1	0.991227900682635	0.132163720091017	0	0
Leptothorax	05	2605.6_3649.7	2605.6	3649.7	0.741176470588235	0.258823529411765	0	0	#31bdbd	0.944091748577841	0.329682832836707	0	0
Leptothorax	05	2605.6_4351.2	2605.6	4351.2	0	0	0.917647058823529	0.0823529411764706	#ff15ea	0	0	0.99599720649696	0.0893843646856246
Leptothorax	05	2605.6_843.8	2605.6	843.8	0	0.0352941176470588	0.964705882352941	0	#f609f6	0	0.036560905850725	0.999331426586483	0
Leptothorax	05	2605.6_960.7	2605.6	960.7	0	0.0235294117647059	0.976470588235294	0	#f906f9	0	0.0240893929751201	0.999709808467482	0
Leptothorax	05	2605.6_1311.5	2605.6	1311.5	0	0.458823529411765	0.541176470588235	0	#8a3f8a	0	0.646685251635161	0.762756963467112	0
Leptothorax	05	2605.6_1428.3	2605.6	1428.3	0	0.447058823529412	0.552941176470588	0	#8d3f8d	0	0.628722149442037	0.777630026941466	0
Leptothorax	05	2605.6_2246.8	2605.6	2246.8	0	0.588235294117647	0.411764705882353	0	#693e69	0	0.81923192051904	0.573462344363328	0
Leptothorax	05	2605.6_2363.7	2605.6	2363.7	0	0.6	0.4	0	#663d66	0	0.832050294337844	0.554700196225229	0
Leptothorax	05	2605.6_3065.2	2605.6	3065.2	0.858823529411765	0.141176470588235	0	0	#1fdbdb	0.986756818481464	0.162206600298322	0	0
Leptothorax	05	2605.6_3182.1	2605.6	3182.1	0.882352941176471	0.117647058823529	0	0	#1ae1e1	0.991227900682635	0.132163720091017	0	0
Leptothorax	05	2605.6_4000.4	2605.6	4000.4	0	0.588235294117647	0.411764705882353	0	#693e69	0	0.81923192051904	0.573462344363328	0
Leptothorax	05	2605.6_4117.4	2605.6	4117.4	0	0.2	0.8	0	#cc29cc	0	0.242535625036333	0.970142500145332	0
Leptothorax	05	2605.6_493.1	2605.6	493.1	0	0.0352941176470588	0.964705882352941	0	#f609f6	0	0.036560905850725	0.999331426586483	0
Leptothorax	05	2605.6_610	2605.6	610	0	0.0352941176470588	0.964705882352941	0	#f609f6	0	0.036560905850725	0.999331426586483	0
Leptothorax	05	2639.3_1019.1	2639.3	1019.1	0	0	0.988235294117647	0.0117647058823529	#ff03fc	0	0	0.999929145853172	0.0119039184030139
Leptothorax	05	2639.3_1720.7	2639.3	1720.7	0	0.576470588235294	0.423529411764706	0	#6c3e6c	0	0.805881812890942	0.592076433960692	0
Leptothorax	05	2639.3_1837.5	2639.3	1837.5	0	0.576470588235294	0.423529411764706	0	#6c3e6c	0	0.805881812890942	0.592076433960692	0
Leptothorax	05	2639.3_1954.5	2639.3	1954.5	0	0.576470588235294	0.423529411764706	0	#6c3e6c	0	0.805881812890942	0.592076433960692	0
Leptothorax	05	2639.3_200.8	2639.3	200.8	0.258823529411765	0.0470588235294118	0.694117647058824	0	#b44af3	0.348679642497505	0.06339629863591	0.935095404879672	0
Leptothorax	05	2639.3_2655.9	2639.3	2655.9	0	0.682352941176471	0.317647058823529	0	#513751	0	0.906582061079846	0.422029580157859	0
Leptothorax	05	2639.3_2772.8	2639.3	2772.8	0	0.682352941176471	0.317647058823529	0	#513751	0	0.906582061079846	0.422029580157859	0
Leptothorax	05	2639.3_3474.3	2639.3	3474.3	0.341176470588235	0.6	0.0588235294117647	0	#436066	0.492516831728238	0.866150290280695	0.0849166951255583	0
Leptothorax	05	2639.3_3591.2	2639.3	3591.2	0.376470588235294	0.529411764705882	0.0941176470588235	0	#4b6d78	0.573535649863189	0.806534507620109	0.143383912465797	0
Leptothorax	05	2639.3_4409.6	2639.3	4409.6	0	0	0.870588235294118	0.129411764705882	#ff21de	0	0	0.98913157652731	0.147033072186492
Leptothorax	05	2639.3_902.2	2639.3	902.2	0	0.0352941176470588	0.964705882352941	0	#f609f6	0	0.036560905850725	0.999331426586483	0
Leptothorax	05	2639.3_1253	2639.3	1253	0	0.0941176470588235	0.905882352941176	0	#e716e7	0	0.103339855073382	0.994646105081306	0
Leptothorax	05	2639.3_1369.9	2639.3	1369.9	0	0.435294117647059	0.564705882352941	0	#903f90	0	0.610507860339303	0.792010197196934	0
Leptothorax	05	2639.3_1486.8	2639.3	1486.8	0	0.564705882352941	0.435294117647059	0	#6f3f6f	0	0.792010197196934	0.610507860339303	0
Leptothorax	05	2639.3_2188.3	2639.3	2188.3	0	0.588235294117647	0.411764705882353	0	#693e69	0	0.81923192051904	0.573462344363328	0
Leptothorax	05	2639.3_2305.2	2639.3	2305.2	0	0.6	0.4	0	#663d66	0	0.832050294337844	0.554700196225229	0
Leptothorax	05	2639.3_2422.1	2639.3	2422.1	0	0.588235294117647	0.411764705882353	0	#693e69	0	0.81923192051904	0.573462344363328	0
Leptothorax	05	2639.3_3006.7	2639.3	3006.7	0.258823529411765	0.588235294117647	0.152941176470588	0	#4e5969	0.391796629381621	0.890446884958227	0.231516190089139	0
Leptothorax	05	2639.3_3123.6	2639.3	3123.6	0.270588235294118	0.6	0.129411764705882	0	#4a5966	0.403384634479747	0.894461580802916	0.19292308605553	0
Leptothorax	05	2639.3_3240.5	2639.3	3240.5	0	0.694117647058824	0.305882352941176	0	#4e364e	0	0.915086186065988	0.403258319283316	0
Leptothorax	05	2639.3_3942	2639.3	3942	0	0.529411764705882	0.470588235294118	0	#784078	0	0.747409318683659	0.66436383882992	0
Leptothorax	05	2639.3_4058.9	2639.3	4058.9	0	0.529411764705882	0.470588235294118	0	#784078	0	0.747409318683659	0.66436383882992	0
Leptothorax	05	2639.3_4175.8	2639.3	4175.8	0	0.0352941176470588	0.964705882352941	0	#f609f6	0	0.036560905850725	0.999331426586483	0
Leptothorax	05	2639.3_434.6	2639.3	434.6	0	0.0352941176470588	0.964705882352941	0	#f609f6	0	0.036560905850725	0.999331426586483	0
Leptothorax	05	2639.3_551.5	2639.3	551.5	0	0.0352941176470588	0.964705882352941	0	#f609f6	0	0.036560905850725	0.999331426586483	0
Leptothorax	05	2639.3_668.4	2639.3	668.4	0	0.0352941176470588	0.964705882352941	0	#f609f6	0	0.036560905850725	0.999331426586483	0
Leptothorax	05	2639.3_1136.1	2639.3	1136.1	0	0.0352941176470588	0.952941176470588	0.0117647058823529	#f60cf3	0	0.0370088441144487	0.999238791090116	0.0123362813714829
Leptothorax	05	2639.3_1603.7	2639.3	1603.7	0	0.576470588235294	0.423529411764706	0	#6c3e6c	0	0.805881812890942	0.592076433960692	0
Leptothorax	05	2639.3_2071.4	2639.3	2071.4	0	0.576470588235294	0.423529411764706	0	#6c3e6c	0	0.805881812890942	0.592076433960692	0
Leptothorax	05	2639.3_2539	2639.3	2539	0	0.588235294117647	0.411764705882353	0	#693e69	0	0.81923192051904	0.573462344363328	0
Leptothorax	05	2639.3_2889.8	2639.3	2889.8	0	0.694117647058824	0.305882352941176	0	#4e364e	0	0.915086186065988	0.403258319283316	0
Leptothorax	05	2639.3_317.7	2639.3	317.7	0	0.0352941176470588	0.964705882352941	0	#f609f6	0	0.036560905850725	0.999331426586483	0
Leptothorax	05	2639.3_3357.4	2639.3	3357.4	0.2	0.658823529411765	0.141176470588235	0	#464b57	0.28456117627475	0.93737799243447	0.200866712664529	0
Leptothorax	05	2639.3_3708.2	2639.3	3708.2	0	0.635294117647059	0.364705882352941	0	#5d3b5d	0	0.867253096834808	0.497867518553315	0
Leptothorax	05	2639.3_3825.1	2639.3	3825.1	0	0.588235294117647	0.411764705882353	0	#693e69	0	0.81923192051904	0.573462344363328	0
Leptothorax	05	2639.3_4292.7	2639.3	4292.7	0	0	1	0	#ff00ff	0	0	1	0
Leptothorax	05	2639.3_785.3	2639.3	785.3	0	0.0117647058823529	0.988235294117647	0	#fc03fc	0	0.0119039184030139	0.999929145853172	0
Leptothorax	05	2673.1_1194.5	2673.1	1194.5	0	0.0352941176470588	0.964705882352941	0	#f609f6	0	0.036560905850725	0.999331426586483	0
Leptothorax	05	2673.1_1545.3	2673.1	1545.3	0	0.576470588235294	0.423529411764706	0	#6c3e6c	0	0.805881812890942	0.592076433960692	0
Leptothorax	05	2673.1_2129.8	2673.1	2129.8	0	0.576470588235294	0.423529411764706	0	#6c3e6c	0	0.805881812890942	0.592076433960692	0
Leptothorax	05	2673.1_2480.6	2673.1	2480.6	0	0.6	0.4	0	#663d66	0	0.832050294337844	0.554700196225229	0
Leptothorax	05	2673.1_2948.2	2673.1	2948.2	0	0.694117647058824	0.305882352941176	0	#4e364e	0	0.915086186065988	0.403258319283316	0
Leptothorax	05	2673.1_3299	2673.1	3299	0	0.682352941176471	0.317647058823529	0	#513751	0	0.906582061079846	0.422029580157859	0
Leptothorax	05	2673.1_376.1	2673.1	376.1	0	0.0352941176470588	0.964705882352941	0	#f609f6	0	0.036560905850725	0.999331426586483	0
Leptothorax	05	2673.1_3766.6	2673.1	3766.6	0	0.588235294117647	0.411764705882353	0	#693e69	0	0.81923192051904	0.573462344363328	0
Leptothorax	05	2673.1_3883.5	2673.1	3883.5	0	0.4	0.6	0	#993d99	0	0.554700196225229	0.832050294337844	0
Leptothorax	05	2673.1_4234.3	2673.1	4234.3	0	0.164705882352941	0.835294117647059	0	#d523d5	0	0.193458024532617	0.981108552986843	0
Leptothorax	05	2673.1_726.9	2673.1	726.9	0	0.0588235294117647	0.941176470588235	0	#f00ef0	0	0.0623782861551805	0.998052578482888	0
Leptothorax	05	2673.1_1077.6	2673.1	1077.6	0	0	0.988235294117647	0.0117647058823529	#ff03fc	0	0	0.999929145853172	0.0119039184030139
Leptothorax	05	2673.1_142.3	2673.1	142.3	0.988235294117647	0.0117647058823529	0	0	#03fcfc	0.999929145853172	0.0119039184030139	0	0
Leptothorax	05	2673.1_1662.2	2673.1	1662.2	0	0.576470588235294	0.423529411764706	0	#6c3e6c	0	0.805881812890942	0.592076433960692	0
Leptothorax	05	2673.1_1779.1	2673.1	1779.1	0	0.576470588235294	0.423529411764706	0	#6c3e6c	0	0.805881812890942	0.592076433960692	0
Leptothorax	05	2673.1_1896	2673.1	1896	0	0.576470588235294	0.423529411764706	0	#6c3e6c	0	0.805881812890942	0.592076433960692	0
Leptothorax	05	2673.1_2012.9	2673.1	2012.9	0	0.576470588235294	0.423529411764706	0	#6c3e6c	0	0.805881812890942	0.592076433960692	0
Leptothorax	05	2673.1_259.2	2673.1	259.2	0	0	0.976470588235294	0.0235294117647059	#ff06f9	0	0	0.999709808467482	0.0240893929751201
Leptothorax	05	2673.1_2597.5	2673.1	2597.5	0	0.6	0.4	0	#663d66	0	0.832050294337844	0.554700196225229	0
Leptothorax	05	2673.1_2714.4	2673.1	2714.4	0	0.588235294117647	0.411764705882353	0	#693e69	0	0.81923192051904	0.573462344363328	0
Leptothorax	05	2673.1_2831.3	2673.1	2831.3	0	0.588235294117647	0.411764705882353	0	#693e69	0	0.81923192051904	0.573462344363328	0
Leptothorax	05	2673.1_3415.9	2673.1	3415.9	0.0117647058823529	0.694117647058824	0.294117647058824	0	#4d374e	0.0156040613294493	0.920639618437511	0.390101533236234	0
Leptothorax	05	2673.1_3532.8	2673.1	3532.8	0.0117647058823529	0.682352941176471	0.305882352941176	0	#503851	0.0157309726061002	0.912396411153817	0.409005287758607	0
Leptothorax	05	2673.1_3649.7	2673.1	3649.7	0	0.588235294117647	0.411764705882353	0	#693e69	0	0.81923192051904	0.573462344363328	0
Leptothorax	05	2673.1_4351.2	2673.1	4351.2	0	0	0.988235294117647	0.0117647058823529	#ff03fc	0	0	0.999929145853172	0.0119039184030139
Leptothorax	05	2673.1_843.8	2673.1	843.8	0	0	0.917647058823529	0.0823529411764706	#ff15ea	0	0	0.99599720649696	0.0893843646856246
Leptothorax	05	2673.1_960.7	2673.1	960.7	0	0	0.917647058823529	0.0823529411764706	#ff15ea	0	0	0.99599720649696	0.0893843646856246
Leptothorax	05	2673.1_1311.5	2673.1	1311.5	0	0.470588235294118	0.529411764705882	0	#874087	0	0.66436383882992	0.747409318683659	0
Leptothorax	05	2673.1_1428.3	2673.1	1428.3	0	0.364705882352941	0.635294117647059	0	#a23ba2	0	0.497867518553315	0.867253096834808	0
[truncated: 1,101 more rows]
