# Supplementary material for: Two simple movement mechanisms for spatial division of labour in social insects
Source: Nat Commun. 2022 Nov 15;13:6985. doi: 10.1038/s41467-022-34706-7 (PMC9666475; doi:10.1038/s41467-022-34706-7)
Supplement: Supplementary file 5 — Source Data [file 41467_2022_34706_MOESM5_ESM.zip › source_data/Figure_8/Relative_turn_angle_depending_steepness,Apis.csv]

SPECIES	field_steepness	COLONY	relative_TA_UpGradient_HomeModule	relative_TA_DownGradient_HomeModule
Apis	0	1	-0.0100447027373369	-0.00903868794154763
Apis	0	12	-0.010375775387695	-0.0048058762373175
Apis	0	14	-0.0152917560159207	0.00258045442112865
Apis	0	15	-0.00960372375010023	-0.00839693061972545
Apis	0	17	-0.0175301427443312	-0.00897561222895414
Apis	0	18	-0.0112408671837427	-0.00488332530107979
Apis	0	2	-0.0113288655132348	0.00188845257747922
Apis	0	5	-0.00813079992462557	-0.00280250631880564
Apis	0	6	-0.00788320231481461	-0.00138389252803003
Apis	0	9	-0.0359398275799331	-0.0260506061392967
Apis	0.00025	1	-0.0137618213914201	-0.00600255327117522
Apis	0.00025	12	-0.0171552246495963	-0.00285322815728951
Apis	0.00025	14	-0.00611266444610788	-0.00156855002247218
Apis	0.00025	15	-0.00889909976524638	9.60173219829944e-05
Apis	0.00025	17	-0.0121659640557861	-0.0027765502574887
Apis	0.00025	18	-0.00351039458460234	0.00236245729363074
Apis	0.00025	2	-0.0114726562340395	-0.00020353795421266
Apis	0.00025	5	-0.011070466725126	0.00317174727273361
Apis	0.00025	6	-0.00762253079872269	0.00527626429828396
Apis	0.00025	9	-0.0237048587310743	-0.00655446566508991
Apis	0.00075	1	-0.0144361017853402	0.000130719184590745
Apis	0.00075	12	-0.0151247463440529	0.00420140336079965
Apis	0.00075	14	-0.00812158146652224	-0.00713464462796952
Apis	0.00075	15	-0.0088313333404703	0.0101426193793861
Apis	0.00075	17	-0.0143685975124736	0.00335673630976272
Apis	0.00075	18	-0.00217719517283754	0.00439174174901599
Apis	0.00075	2	-0.0022027018827381	0.00460122162052208
Apis	0.00075	5	-0.00851691627960584	0.00205704889613776
Apis	0.00075	6	-0.0108665919061959	0.00327302066933896
Apis	0.00075	9	-0.028596645896965	-0.008289058645288
Apis	0.001	1	-0.0287639348428178	-0.000748285102717841
Apis	0.001	12	-0.0125978239818607	0.00911709839314018
Apis	0.001	14	-0.00866555488625129	0.00351787286700548
Apis	0.001	15	-0.0144804249914919	0.00655173941644128
Apis	0.001	17	-0.022975620173714	0.00227261154164567
Apis	0.001	18	-0.00497881438375975	0.00254511276176843
Apis	0.001	2	-0.0135488176172103	0.00779950241496332
Apis	0.001	5	-0.00964594118222552	0.00829046120035226
Apis	0.001	6	-0.0121111189917599	0.00393050893691397
Apis	0.001	9	-0.0276340556045762	-0.00539060898522527
Apis	0.00125	1	-0.0217313119807383	-0.00350089073905366
Apis	0.00125	12	-0.0177731439755844	0.00923214058789906
Apis	0.00125	14	-0.00142743860693992	-0.00168367152703327
Apis	0.00125	15	-0.00643587029811346	0.0093225067274715
Apis	0.00125	17	-0.0177921604151625	-0.00273730171753478
Apis	0.00125	18	-0.00185907740616133	5.04945045336105e-05
Apis	0.00125	2	-0.00864028701693822	0.00739798794728251
Apis	0.00125	5	-0.0101933985208078	0.00915008242571415
Apis	0.00125	6	-0.0109575123211145	0.0085379970508643
Apis	0.00125	9	-0.0327269224529177	-0.00333240388045587
Apis	0.0015	1	-0.0143462846856209	-0.00747332423927616
Apis	0.0015	12	-0.0170003683241904	0.0107571089554316
Apis	0.0015	14	-0.00540599962138108	0.00636175504385897
Apis	0.0015	15	-0.0183752835580699	0.00846407838632949
Apis	0.0015	17	-0.0226281493830589	-0.00281929751355102
Apis	0.0015	18	-0.00864728652890298	0.00456221499521358
Apis	0.0015	2	-0.0125900556113325	0.0147363058836688
Apis	0.0015	5	-0.0108494755594515	0.0068675436639939
Apis	0.0015	6	-0.00445428632280894	0.0125388398521816
Apis	0.0015	9	-0.0344232258283446	-0.00130690924164673
Apis	0.00175	1	-0.0142606497128767	-7.69257938718361e-05
Apis	0.00175	12	-0.0148257186664916	0.0110169797725309
Apis	0.00175	14	-0.00367523805789278	-0.00470173645955687
Apis	0.00175	15	-0.010935751197929	0.00872100566921448
Apis	0.00175	17	-0.0224624250465542	0.00799807322216812
Apis	0.00175	18	-0.00489147502932908	0.00341143137010992
Apis	0.00175	2	-0.00223086614279247	0.018060968604297
Apis	0.00175	5	-0.00992106586121282	0.00200536512418057
Apis	0.00175	6	-0.00673670172788809	0.00983798573752386
Apis	0.00175	9	-0.0328145545122548	-0.0133754007246099
Apis	0.002	1	-0.00915906281321256	-0.00464171306335589
Apis	0.002	12	-0.0208042220560546	0.00628987710191435
Apis	0.002	14	-0.00857358667619189	0.00595529154515365
Apis	0.002	15	-0.0072529337157184	0.008442939451786
Apis	0.002	17	-0.0232755164483236	0.00290857814722995
Apis	0.002	18	-0.00640592452980511	0.0053661340146416
Apis	0.002	2	-0.00128397068775443	0.0125106151513017
Apis	0.002	5	-0.0108688067824774	0.00901953323952262
Apis	0.002	6	-0.00813849767543303	0.0107013476066372
Apis	0.002	9	-0.0335367579483643	0.00020498037930671
Apis	0.00225	1	-0.0100555217050233	0.00692541554186941
Apis	0.00225	12	-0.017434420269127	0.0135128799405444
Apis	0.00225	14	0.000270250962158769	-0.00176093486671294
Apis	0.00225	15	-0.000939000749815613	0.0115964820612091
Apis	0.00225	17	-0.0173363328270317	0.00466220780307909
Apis	0.00225	18	-0.00444492126246944	0.00522665619010055
Apis	0.00225	2	-0.00368252331493385	0.0165422989874412
Apis	0.00225	5	-0.018846535954263	0.00841105879117374
Apis	0.00225	6	-0.0102280036236852	0.018370140514219
Apis	0.00225	9	-0.0403951036260448	0.00260234461870169
Apis	0.0025	1	-0.0157557733362011	0.00189707819409339
Apis	0.0025	12	-0.02077134492388	0.0174906274200089
Apis	0.0025	14	-0.0164035629310529	-0.00585870892524103
Apis	0.0025	15	-0.00966678251582855	0.0161167481476724
Apis	0.0025	17	-0.0159133984073832	-0.00275426695219299
Apis	0.0025	18	-0.0129454503472772	0.00178418498875296
Apis	0.0025	2	-0.00705973489239882	0.0133178826734729
Apis	0.0025	5	-0.0170380092257592	0.0049350562378527
Apis	0.0025	6	-0.0106174123455223	0.0157606920502295
Apis	0.0025	9	-0.0234505465006241	-0.000884143249790281
Apis	0.00275	1	-0.0216466615130824	0.00898423486484275
Apis	0.00275	12	-0.0230973013513007	0.0228248512176138
Apis	0.00275	14	-0.0080361059439525	0.012660120865803
Apis	0.00275	15	-0.0121829053800029	0.0162904264776005
Apis	0.00275	17	-0.0235285288646915	0.00346325490615847
Apis	0.00275	18	-0.00578326534575165	0.00459148019950794
Apis	0.00275	2	0.000829237039280947	0.0161689949748979
Apis	0.00275	5	-0.0201798471544128	0.00660729541225817
Apis	0.00275	6	-0.0071120794961877	0.0116706846836286
Apis	0.00275	9	-0.0270293275446921	-0.00662283216722918
Apis	0.003	1	-0.021088743503418	0.00508741320784522
Apis	0.003	12	-0.0228682632494861	0.0154288133620947
Apis	0.003	14	-0.00869337871047082	0.000722617362719364
Apis	0.003	15	-0.0144063107311883	0.00610187334238268
Apis	0.003	17	-0.0303490743443768	0.00523445611581667
Apis	0.003	18	-0.00503382597140442	-0.00268810234593101
Apis	0.003	2	-0.00674084727634772	0.016247765860304
Apis	0.003	5	-0.0152818499115372	0.00576209148778992
Apis	0.003	6	-0.00586967807815727	0.0149575810411176
Apis	0.003	9	-0.0278763379622777	-0.00885709666395299
Apis	0.00325	1	-0.00876069761838154	0.0118423342076486
Apis	0.00325	12	-0.0273644771810143	0.0232830399341313
Apis	0.00325	14	-0.0127468579747009	0.00604569888996614
Apis	0.00325	15	-0.0147323929620404	0.0105016488412961
Apis	0.00325	17	-0.0260331637108581	0.00634934437820932
Apis	0.00325	18	-0.00696107578213823	0.00471071479113155
Apis	0.00325	2	-0.00646445610053067	0.0257062725283346
Apis	0.00325	5	-0.0119963123645236	0.0113801827455835
Apis	0.00325	6	-0.00499955305894573	0.0171699714346391
Apis	0.00325	9	-0.0272998320051103	0.00466957086958448
Apis	0.0035	1	-0.0186109175077632	0.0130260782424531
Apis	0.0035	12	-0.0274390104603621	0.0210841681173485
Apis	0.0035	14	-0.0171881429858141	0.0101812685357375
Apis	0.0035	15	-0.015440128567823	0.011907370507813
Apis	0.0035	17	-0.0338825672365989	0.0168201289800222
Apis	0.0035	18	-0.00751434411165602	0.00718815000594785
Apis	0.0035	2	-0.00113843661029997	0.00483100608136975
Apis	0.0035	5	-0.0169301059083677	-0.00115574708264544
Apis	0.0035	6	-0.0111928372394174	0.015145154703384
Apis	0.0035	9	-0.0321873682884881	0.0085135188864104
Apis	0.00375	1	-0.0275979708792792	0.0158279722989717
Apis	0.00375	12	-0.0225474103119226	0.0339274486075388
Apis	0.00375	14	-0.0140947937803828	0.00470087223945735
Apis	0.00375	15	-0.0149227177094866	0.0288280225366488
Apis	0.00375	17	-0.0146277726108739	0.0122040518953625
Apis	0.00375	18	-0.000921934377775209	0.00893903289991519
Apis	0.00375	2	-0.00815172072645207	0.017527750291623
Apis	0.00375	5	-0.0242115601377326	0.00687071786863596
Apis	0.00375	6	-0.0108307041164547	0.0202956646823366
Apis	0.00375	9	-0.0306451198221512	0.00862931951124247
Apis	0.004	1	-0.0120858944830316	0.0134365186205571
Apis	0.004	12	-0.0197250898477957	0.0378443097290499
Apis	0.004	14	-0.0147746415771845	0.0136406078152539
Apis	0.004	15	-0.0227704513874016	0.0107974713409414
Apis	0.004	17	-0.028082705167422	0.0156005322152143
Apis	0.004	18	-0.00970313215956539	0.013082735797704
Apis	0.004	2	-0.00353083823459916	0.0203763978030016
Apis	0.004	5	-0.0183333117895088	0.0097988389974527
Apis	0.004	6	-0.0112600157389451	0.0160905348644319
Apis	0.004	9	-0.0230214469352773	0.00913294742066846
Apis	0.00425	1	-0.0224038625395099	0.00146604022197978
Apis	0.00425	12	-0.0235255330247818	0.0365625100191147
Apis	0.00425	14	-0.0117952237785484	0.0126488346412933
Apis	0.00425	15	-0.0193223684414883	0.0136886992622877
Apis	0.00425	17	-0.0196728143119528	0.00610712413952688
Apis	0.00425	18	-0.0050245989748472	0.00669837517259543
Apis	0.00425	2	-0.0078370594793141	0.0140935893944071
Apis	0.00425	5	-0.0184213593170683	0.0113444301842501
Apis	0.00425	6	-0.0125662122061771	0.021793478537758
Apis	0.00425	9	-0.0282975734434443	-0.00272516279794006
Apis	0.0045	1	-0.0260355865708047	0.00977233911324319
Apis	0.0045	12	-0.0248082205462733	0.0373910977504283
Apis	0.0045	14	-0.019023335296191	0.0121133548033727
Apis	0.0045	15	-0.0230520624879356	0.0225369939316675
Apis	0.0045	17	-0.0302398916456634	0.0099691728082834
Apis	0.0045	18	-0.00409406505654783	0.00909952655971536
Apis	0.0045	2	-0.0023555111750873	0.0222815473687574
Apis	0.0045	5	-0.0151644951195389	0.0155982339508379
Apis	0.0045	6	-0.0129586311057975	0.023953275335486
Apis	0.0045	9	-0.0219190573456925	0.0109580630698527
Apis	0.00475	1	-0.0230967224564942	0.0212512246256276
Apis	0.00475	12	-0.0235417841186267	0.0430018338054701
Apis	0.00475	14	-0.00947526705337621	0.0112711263210752
Apis	0.00475	15	-0.018292696222642	0.0149503560142188
Apis	0.00475	17	-0.0120915391953489	0.00759670507485339
Apis	0.00475	18	-0.014905759676096	0.0129190476988696
Apis	0.00475	2	-0.00750572475955054	0.0244086875635083
Apis	0.00475	5	-0.0166259975694853	0.00767971989015286
Apis	0.00475	6	-0.0124436607141461	0.018674176033409
Apis	0.00475	9	-0.0481462850050158	-0.0045212047611588
Apis	0.005	1	-0.0172013133830483	0.00756605779436016
Apis	0.005	12	-0.0369581144775333	0.043824428531755
Apis	0.005	14	-0.0281095999346366	0.0177839663159399
Apis	0.005	15	-0.0335107337946965	0.00543780878570672
Apis	0.005	17	-0.0445226957431655	0.0211284027941537
Apis	0.005	18	0.0109966544923534	0.0297435030374761
Apis	0.005	2	-0.0136428872735499	0.0139898820660217
Apis	0.005	5	-0.0162011220049357	0.0180326888592881
Apis	0.005	6	-0.0164574063591649	0.0204141929360566
Apis	0.005	9	-0.0462261447125297	0.0125710428888024
Apis	5e-04	1	-0.0152957354112449	-0.00279775626910941
Apis	5e-04	12	-0.0142022516903102	0.000794241842460994
Apis	5e-04	14	-0.00579828802772879	-0.00337712204407145
Apis	5e-04	15	-0.0119416407708032	0.014958563675149
Apis	5e-04	17	-0.0123059505300939	-0.00485812460604589
Apis	5e-04	18	-0.00292927985671153	0.00278571360083844
Apis	5e-04	2	-0.0113666003365511	0.00104298703064911
Apis	5e-04	5	-0.009956985012976	-0.000548269447408945
Apis	5e-04	6	-0.0109965180901444	0.00291013524049936
Apis	5e-04	9	-0.0295314482371392	-0.00526490302582723
