# Supplementary material for: Two simple movement mechanisms for spatial division of labour in social insects
Source: Nat Commun. 2022 Nov 15;13:6985. doi: 10.1038/s41467-022-34706-7 (PMC9666475; doi:10.1038/s41467-022-34706-7)
Supplement: Supplementary file 5 — Source Data [file 41467_2022_34706_MOESM5_ESM.zip › source_data/Figure_8/Relative_turn_angle_depending_steepness,Lasius.csv]

SPECIES	field_steepness	COLONY	relative_TA_UpGradient_HomeModule	relative_TA_DownGradient_HomeModule
Lasius	0	1	-0.00470527346328594	0.00563847849262403
Lasius	0	10	0.0095190817130271	0.0146332761567389
Lasius	0	11	0.00122103238952367	0.00882283881864611
Lasius	0	12	-0.00184866169200692	0.00165254050949353
Lasius	0	13	-7.72703996085239e-05	0.00780815597619123
Lasius	0	14	-0.00414503179453543	0.00573101634494347
Lasius	0	15	-0.00674716306898043	0.0151414203362763
Lasius	0	16	-0.00500972985052619	0.0141377680860236
Lasius	0	17	-0.00249711802973276	0.0115927517797897
Lasius	0	19	0.00413535318645687	0.0265957912340636
Lasius	0	2	-0.00910582510802251	0.0019156185485024
Lasius	0	20	0.00534181208573888	0.015207660473502
Lasius	0	21	-0.00299909203828737	0.00553942745452582
Lasius	0	22	-0.00841217620982743	0.00546202189283046
Lasius	0	4	-0.00819278141982765	0.00284739758454761
Lasius	0	5	0.00172113141473251	0.0171735124874738
Lasius	0	6	-0.00206229897116417	0.016009267096517
Lasius	0	7	-0.00895079935896391	0.00799177197904607
Lasius	0	8	-0.0166381845697732	-0.00261555393660021
Lasius	0	9	-0.00829579738627619	0.00710762895941727
Lasius	0.00025	1	-0.00425233481945754	0.00398982613877552
Lasius	0.00025	10	-0.00368904142558084	0.0106147020423151
Lasius	0.00025	11	-0.0111711339424372	0.0123451151425683
Lasius	0.00025	12	-0.00449918941542912	0.00434871832692717
Lasius	0.00025	13	-0.00269655758803469	0.00308471478945059
Lasius	0.00025	14	-0.00223328968993435	0.00466664055588385
Lasius	0.00025	15	-0.00752022354840697	-0.000763477655853333
Lasius	0.00025	16	-0.0145336152687567	0.0017224533198704
Lasius	0.00025	17	-0.00319228614296204	0.0168109172056804
Lasius	0.00025	19	-0.0134921935094077	0.00607857795095571
Lasius	0.00025	2	-0.00680537863284111	-0.00720587424648182
Lasius	0.00025	20	0.00272322837023534	0.0110233895277231
Lasius	0.00025	21	-0.00666701417041979	0.00483365479366872
Lasius	0.00025	22	-0.00393051517616506	0.0152837090107708
Lasius	0.00025	4	-0.0134290774697678	0.00898048472592208
Lasius	0.00025	5	-0.00727362860266394	-1.03376609488891e-05
Lasius	0.00025	6	-0.00497682806044183	0.0232916655397414
Lasius	0.00025	7	-0.0100800104905357	0.00717100009153971
Lasius	0.00025	8	-0.00636049845642845	0.0104430610060113
Lasius	0.00025	9	-0.00636429820785347	0.011620334892554
Lasius	0.00075	1	-0.0128844396312797	0.00502586877473226
Lasius	0.00075	10	-0.012416056224206	0.00292911274222547
Lasius	0.00075	11	-0.00726105386897045	0.0111853288816076
Lasius	0.00075	12	-0.0223759324280248	0.00353836441310237
Lasius	0.00075	13	-0.0259144737702292	0.00123340293152013
Lasius	0.00075	14	-0.00478963452883263	-0.00909175924881107
Lasius	0.00075	15	-0.00355643468919677	0.00754308679926958
Lasius	0.00075	16	-0.013640525505772	0.00722694950511457
Lasius	0.00075	17	-0.0105932652988171	0.00844885728013336
Lasius	0.00075	19	-0.00996709565617512	0.00712820595577906
Lasius	0.00075	2	-0.0255905031993783	0.00813561030765475
Lasius	0.00075	20	-0.0126553452556756	0.0203299743849016
Lasius	0.00075	21	-0.00275509014891408	0.00975473513484281
Lasius	0.00075	22	-0.014041604441622	0.00713603637548103
Lasius	0.00075	4	-0.016373641284091	0.0189683445990569
Lasius	0.00075	5	-0.00453714764092609	0.00282098320333909
Lasius	0.00075	6	-0.00249261700625508	0.0280201595367973
Lasius	0.00075	7	0.000807513411233923	0.00850109785890938
Lasius	0.00075	8	-0.000462358571380654	0.0152272127497263
Lasius	0.00075	9	-0.0124724657333054	0.0144386280125361
Lasius	0.001	1	-0.0118253677662159	0.0189308693194171
Lasius	0.001	10	-0.032360848500236	0.0144946394196483
Lasius	0.001	11	-0.00581767327160654	0.0256916337358436
Lasius	0.001	12	-0.0326210689601298	0.0080018991298855
Lasius	0.001	13	-0.0164596547087997	-0.00331003575126936
Lasius	0.001	14	-0.00357573221786093	0.00581573290521335
Lasius	0.001	15	-0.00978542058908812	0.0239284193002401
Lasius	0.001	16	-0.00810283331468694	0.0106007340246319
Lasius	0.001	17	-0.017331116420017	0.00959109362511996
Lasius	0.001	19	-0.00935646871942919	0.00610295697434173
Lasius	0.001	2	-0.0149767786219967	0.00421552547301404
Lasius	0.001	20	-0.0027656089524153	0.0044709566261682
Lasius	0.001	21	-0.00737302901844594	0.0138995446120954
Lasius	0.001	22	-0.0232244216184369	0.0105925354585973
Lasius	0.001	4	-0.0123392676130584	0.0356837629571027
Lasius	0.001	5	-0.0168617481435669	0.00458452558931541
Lasius	0.001	6	-0.0122636302287195	0.0207129144099325
Lasius	0.001	7	-0.00706776995183515	0.018233214026629
Lasius	0.001	8	-0.00022886702408589	0.0131515238674691
Lasius	0.001	9	-0.0149934589092822	0.0154612742975387
Lasius	0.00125	1	-0.0111636025282775	0.023775283249768
Lasius	0.00125	10	-0.0133483967548245	0.0185794633197136
Lasius	0.00125	11	-0.0100188982104497	0.0119760631170628
Lasius	0.00125	12	-0.0196145502682071	0.00750648692941777
Lasius	0.00125	13	-0.0115979378489465	0.00241101071057355
Lasius	0.00125	14	-0.00369642287297758	-0.00517272045979875
Lasius	0.00125	15	-0.0135238484860444	0.0167661902586283
Lasius	0.00125	16	-0.0135838370490388	0.0195397627244582
Lasius	0.00125	17	-0.0115952547695099	0.0121202260200512
Lasius	0.00125	19	-0.0127104719106266	0.0168194771069313
Lasius	0.00125	2	-0.0179382885698053	-0.00603151549681178
Lasius	0.00125	20	-0.0115161763349996	0.0140733097341839
Lasius	0.00125	21	-0.00673833474207368	0.0139484413864508
Lasius	0.00125	22	-0.0169330670499301	-4.10018436024687e-05
Lasius	0.00125	4	-0.00149273879133556	0.0169543623434856
Lasius	0.00125	5	-0.0115047489267767	0.00870023985856589
Lasius	0.00125	6	0.00599845006330634	0.0113200060357362
Lasius	0.00125	7	-0.00562927610839934	0.0121377911426462
Lasius	0.00125	8	-0.00449373635660489	0.0123705895244562
Lasius	0.00125	9	-0.0155342655721324	0.00904060193599623
Lasius	0.0015	1	-0.0200409885800298	0.0234874943520228
Lasius	0.0015	10	-0.0194456402191951	0.0230760524825226
Lasius	0.0015	11	-0.0165684476358918	0.0101738946623965
Lasius	0.0015	12	-0.0151439019642601	0.0136370462601035
Lasius	0.0015	13	-0.0138498988459182	-9.03832721912208e-05
Lasius	0.0015	14	-0.0211883298958473	-0.00844442936056477
Lasius	0.0015	15	-0.00848076334834065	0.0101176554175241
Lasius	0.0015	16	-0.0155992420824009	0.00533620614746153
Lasius	0.0015	17	-0.0174763580303754	0.00420044612466457
Lasius	0.0015	19	-0.00692720568413835	0.0261651052637577
Lasius	0.0015	2	-0.0368297620691217	0.00624830413615367
Lasius	0.0015	20	-0.00105394498818195	0.0190728389266686
Lasius	0.0015	21	-0.013167410903287	0.0101088843648987
Lasius	0.0015	22	-0.0120379825789975	0.00222654097973395
Lasius	0.0015	4	-0.011597413480635	0.0189835553065312
Lasius	0.0015	5	-0.0240326763238706	0.00442815788183466
Lasius	0.0015	6	-0.00430620763355724	0.0123827365554349
Lasius	0.0015	7	-0.00397567079022526	0.0171177240126917
Lasius	0.0015	8	-0.00103977765303368	0.0262173281725027
Lasius	0.0015	9	-0.0115932904929296	0.0142622472540856
Lasius	0.00175	1	-0.0126425566614807	0.0225198451480127
Lasius	0.00175	10	-0.025464234535479	0.0159656830816128
Lasius	0.00175	11	-0.0207209130039695	0.0156909200186101
Lasius	0.00175	12	-0.0198268855757564	0.0228596496896548
Lasius	0.00175	13	-0.0153024085601378	0.00819480174350553
Lasius	0.00175	14	-0.00637397984831835	0.0031243345033294
Lasius	0.00175	15	-0.0211089942255868	0.0161322274770464
Lasius	0.00175	16	-0.0132377532097175	0.0116295150880582
Lasius	0.00175	17	-0.014552533589059	0.0157164031057591
Lasius	0.00175	19	0.00474671228843626	0.0387067554548764
Lasius	0.00175	2	-0.0202196586335074	0.0233604328421539
Lasius	0.00175	20	-0.00345980960173404	0.00380163354028488
Lasius	0.00175	21	-0.00783531261859299	0.0115724883122377
Lasius	0.00175	22	-0.0180007629306682	0.00606664119857634
Lasius	0.00175	4	-0.0221926416660795	0.0286742765755185
Lasius	0.00175	5	-0.0207257477433182	0.000771965659612282
Lasius	0.00175	6	-0.0227541432096579	0.0149079693991827
Lasius	0.00175	7	-0.00395322970976966	0.0112643056788156
Lasius	0.00175	8	0.00123043400481957	0.026871587340115
Lasius	0.00175	9	-0.0129769556606883	0.0150046421813911
Lasius	0.002	1	-0.0215705474633838	0.0194188303125625
Lasius	0.002	10	-0.00502979851897167	0.0242801172531981
Lasius	0.002	11	-0.0209525042982762	0.010443645624776
Lasius	0.002	12	-0.00748456090833405	0.0313385964080929
Lasius	0.002	13	-0.0127231472874228	0.0103968036376567
Lasius	0.002	14	-0.0260499677512701	0.0145420007889552
Lasius	0.002	15	-0.02114301235735	0.0131818075751769
Lasius	0.002	16	-0.0145824715397096	0.0200019173791631
Lasius	0.002	17	-0.0201311775300118	0.01146385460685
Lasius	0.002	19	0.00358121699018109	0.0294359756607619
Lasius	0.002	2	0.00229853120319783	-0.0113193735800386
Lasius	0.002	20	-0.00488580634408923	0.0188115317808144
Lasius	0.002	21	-0.015906440908003	0.0146769880304925
Lasius	0.002	22	-0.00913537976379539	0.0118384023055734
Lasius	0.002	4	-0.0125186142024461	0.0173256229329737
Lasius	0.002	5	-0.0159282494833867	0.00974457780853476
Lasius	0.002	6	-0.0171354859754655	0.0213434786874373
Lasius	0.002	7	-0.0167432015010986	0.0144485427747509
Lasius	0.002	8	-0.00217392599408928	0.0238440205535778
Lasius	0.002	9	-0.0153973164433469	0.02171310371839
Lasius	0.00225	1	-0.0165640206083302	0.0206003503405715
Lasius	0.00225	10	-0.00764667403587468	0.00570198970094855
Lasius	0.00225	11	-0.00149011715051738	0.0185339152249141
Lasius	0.00225	12	-0.0175507260755645	0.0216131894188575
Lasius	0.00225	13	-0.022364164370134	0.000251901010070848
Lasius	0.00225	14	-0.0153398545308271	-0.00712953841731144
Lasius	0.00225	15	-0.0222207406850047	0.00462997663629754
Lasius	0.00225	16	-0.00378331724081415	0.0246735365098622
Lasius	0.00225	17	-0.0210488925794324	0.0116995985171362
Lasius	0.00225	19	-0.00213452136777364	0.0240892786407378
Lasius	0.00225	2	-0.0113312849591024	-0.0266698632574431
Lasius	0.00225	20	-0.00793154876391065	0.0306893688502094
Lasius	0.00225	21	-0.0118266152093177	0.0217368629325112
Lasius	0.00225	22	-0.0108551283481747	0.00777590958580582
Lasius	0.00225	4	-0.0141777346320817	0.0127129474832539
Lasius	0.00225	5	-0.0259890297280007	0.00612382327741801
Lasius	0.00225	6	-0.0133442462414252	0.0254046863361705
Lasius	0.00225	7	-0.0186086357791729	0.0195642357142396
Lasius	0.00225	8	-0.00104434941544454	0.0368746745994809
Lasius	0.00225	9	-0.00987288312345652	0.0217651266786631
Lasius	0.0025	1	-0.0161229227545535	0.00441006226361725
Lasius	0.0025	10	-0.0253650999433703	0.0213636086785529
Lasius	0.0025	11	-0.0104663030703887	0.018221587595977
Lasius	0.0025	12	-0.0133613489663931	0.0231500463430047
Lasius	0.0025	13	-0.0176080337974826	0.00806056047707441
Lasius	0.0025	14	-0.00159730971925094	0.00946154744667106
Lasius	0.0025	15	-0.0349234977079521	-0.00187308308144953
Lasius	0.0025	16	-0.00990725138954425	0.0200113155596144
Lasius	0.0025	17	-0.0141551924183809	0.0237575854590582
Lasius	0.0025	19	-0.00387019285409542	0.0405962923766847
Lasius	0.0025	2	-0.0222382786882741	0.008060869403779
Lasius	0.0025	20	-0.0101726316774416	0.00283710149949681
Lasius	0.0025	21	-0.0151757383094462	0.0159235831167636
Lasius	0.0025	22	-0.0123498816397293	0.0133037690028372
Lasius	0.0025	4	-0.0118504625988902	0.0119553354715102
Lasius	0.0025	5	-0.0221770122123468	0.00856804953240107
Lasius	0.0025	6	-0.00271134600104755	0.0278406584722469
Lasius	0.0025	7	-0.0146368063146045	0.0124652920373609
Lasius	0.0025	8	-0.00427324265724085	0.0297194420403211
Lasius	0.0025	9	-0.0101184090043302	0.0167683360471747
Lasius	0.00275	1	0.00271709123754361	0.0362794615190173
Lasius	0.00275	10	-0.0229805510124097	0.0212845512959399
Lasius	0.00275	11	-0.0193966189005285	0.0069263543412039
Lasius	0.00275	12	-0.00935565227504979	0.0124477599628007
Lasius	0.00275	13	-0.0180917861603589	0.0111429385807734
Lasius	0.00275	14	-0.00125371309718765	-0.00872110354431328
Lasius	0.00275	15	-0.030885800348941	0.0141063771558349
Lasius	0.00275	16	-0.0143099286901054	0.0231853855506301
Lasius	0.00275	17	-0.0178787856608515	0.0148729509548792
Lasius	0.00275	19	0.00339774900695467	0.0297511457331339
Lasius	0.00275	2	-0.00959072537583253	0.0103371474512445
Lasius	0.00275	20	-0.00372270177180143	0.00426611285795452
Lasius	0.00275	21	-0.00579507458706628	0.0213136565958365
Lasius	0.00275	22	-0.0160863030334945	0.0188752966062752
Lasius	0.00275	4	-0.0290709520728274	0.0129135671831541
Lasius	0.00275	5	-0.0232424438161299	0.0074257344654092
Lasius	0.00275	6	-0.00919763246465958	0.0278736273026235
Lasius	0.00275	7	-0.00976443018233234	0.0153878351025468
Lasius	0.00275	8	-0.0102376714619628	0.0203639643286053
Lasius	0.00275	9	-0.00726964341893368	0.0173968032518326
Lasius	0.003	1	-0.00182803019171368	0.0284468552046334
Lasius	0.003	10	-0.0133796283119157	0.0255873533980853
Lasius	0.003	11	-0.0173845699941897	0.0185885065347206
Lasius	0.003	12	-0.00553048376168522	0.0162513348924199
Lasius	0.003	13	-0.0270818216204132	0.012394610599825
Lasius	0.003	14	-0.00878315062952346	0.0103779521084488
Lasius	0.003	15	-0.0260463282155377	0.0153780442769504
Lasius	0.003	16	-0.010881285312123	0.0287900347594878
Lasius	0.003	17	-0.0173961190562033	0.0133023594640207
Lasius	0.003	19	-0.000875774773425334	0.0268188716348416
Lasius	0.003	2	-0.00422122597655882	0.015024714968857
Lasius	0.003	20	0.00367830998041497	0.0218816820835711
Lasius	0.003	21	-0.0092801629036208	0.0201434318682978
Lasius	0.003	22	-0.018035305900494	0.0207797756430626
Lasius	0.003	4	-0.0158119155426398	0.0184191611255435
Lasius	0.003	5	-0.0233868062935908	0.00436281775576908
Lasius	0.003	6	-0.026793508594173	0.0242725020109297
Lasius	0.003	7	-0.00867421953247589	0.0193564225609643
Lasius	0.003	8	-0.0120017394277324	0.0237816792030693
Lasius	0.003	9	-0.014289037329995	0.0170490352723169
Lasius	0.00325	1	0.00335535094459913	0.0325756986468891
Lasius	0.00325	10	-0.0127738843400185	0.0214845339865579
Lasius	0.00325	11	-0.0138003720667446	0.0104082880059873
Lasius	0.00325	12	0.0029844000537757	0.0235165448229738
Lasius	0.00325	13	-0.00932333451155257	0.00875412729516966
Lasius	0.00325	14	-0.0189895584294418	0.00621102639329591
Lasius	0.00325	15	-0.014351559220711	0.0148114404312937
Lasius	0.00325	16	-0.0197527217377089	0.0247272070147904
Lasius	0.00325	17	-0.0169862595011905	0.0156972613541977
Lasius	0.00325	19	0.00122601285648368	0.0276135762006383
Lasius	0.00325	2	-0.0320619751995245	0.014416868130138
Lasius	0.00325	20	-0.00554850917551822	0.0102090144378178
Lasius	0.00325	21	-0.0163640736187507	0.0202946774177765
Lasius	0.00325	22	-0.0184199052211287	0.016088999672986
Lasius	0.00325	4	0.0053940706765586	0.0213631988889733
Lasius	0.00325	5	-0.0241540633925594	0.00473299135936717
Lasius	0.00325	6	-0.00732598646352736	0.0171983314362051
Lasius	0.00325	7	-0.0149988780561881	0.0190517455609066
Lasius	0.00325	8	-0.0121715056032908	0.0191110368479677
Lasius	0.00325	9	-0.0186826068315646	0.00877395390744861
Lasius	0.0035	1	-0.0154711234240002	0.0182110665712149
Lasius	0.0035	10	-0.00974360647522819	0.0359338656800831
Lasius	0.0035	11	-0.0243572711380871	0.0185061981197116
Lasius	0.0035	12	-0.0211099889400559	0.0268924087590006
Lasius	0.0035	13	-0.0242403934369085	0.0155253991034213
Lasius	0.0035	14	-0.0149718435766593	0.0219064805642738
Lasius	0.0035	15	-0.0204611713194922	0.0124254952310223
Lasius	0.0035	16	-0.0175588721055959	0.0233578261086469
Lasius	0.0035	17	-0.0232839423280369	-0.000947724648933818
Lasius	0.0035	19	0.00103469922826211	0.0401404094918541
Lasius	0.0035	2	-0.0212489799871502	-0.00519352228055875
Lasius	0.0035	20	-0.00427369352027648	0.0263333193217339
Lasius	0.0035	21	-0.0123277830533198	0.0188660563545706
Lasius	0.0035	22	-0.0204643526129393	0.0253900309873122
Lasius	0.0035	4	-0.00632358718262415	0.00740467076073988
Lasius	0.0035	5	-0.0235215604341585	0.00563890536021988
Lasius	0.0035	6	-0.00599507675676483	0.0142372078927578
Lasius	0.0035	7	-0.0168860744639526	0.0164686997313386
Lasius	0.0035	8	-0.0128487792113625	0.0204953602320967
Lasius	0.0035	9	-0.00951769177589392	0.0165846343118057
Lasius	0.00375	1	0.00169880969376151	0.0339320826647097
Lasius	0.00375	10	0.00456401921197257	0.0327016516866476
Lasius	0.00375	11	-0.037682282023118	0.0153834044470712
Lasius	0.00375	12	-0.0214409950282902	0.0278114357397938
Lasius	0.00375	13	-0.028495956602897	0.0175154079307421
Lasius	0.00375	14	-0.00202620731493605	0.0468863191230175
Lasius	0.00375	15	-0.0269135907883264	0.0145836848135943
Lasius	0.00375	16	-0.0141961705071194	0.0222669938801393
Lasius	0.00375	17	-0.0295029727824924	0.0166387381561647
Lasius	0.00375	19	-0.00781297175688	0.0289632680612425
Lasius	0.00375	2	-0.00296620196363189	0.0105090565332302
Lasius	0.00375	20	0.0113865352753432	0.028471795961427
Lasius	0.00375	21	-0.00699335903032312	0.0208392264852092
Lasius	0.00375	22	-0.0165132621341608	0.0119942839527104
Lasius	0.00375	4	-0.0159711778198705	0.0203095845221844
Lasius	0.00375	5	-0.023075046835049	0.010367836360614
Lasius	0.00375	6	-0.0319571406263037	0.00771219332051603
Lasius	0.00375	7	-0.00689650879929809	0.0338462973894428
Lasius	0.00375	8	-0.0146088604797337	0.0298003034540309
Lasius	0.00375	9	-0.0204995702216485	0.0176205068922934
Lasius	0.004	1	-0.00369146118400088	0.00751759193813748
Lasius	0.004	10	-0.017631173282263	0.0168750876892843
Lasius	0.004	11	-0.0319278025844963	0.0136451471616732
Lasius	0.004	12	-0.0152129675619535	0.0235055962986702
Lasius	0.004	13	-0.0206746514823866	0.0196710844160994
Lasius	0.004	14	-0.0198538366437978	0.0057298492893218
Lasius	0.004	15	-0.0215486090294767	0.0189853934536551
Lasius	0.004	16	-0.0168883318150448	0.0243971312139561
Lasius	0.004	17	-0.017112518947021	0.0179953953669005
Lasius	0.004	19	-0.00112334858962294	0.00957100858894797
Lasius	0.004	2	-0.0251932944430843	0.0152748946844842
Lasius	0.004	20	-0.00446427454206616	0.0268591730594224
Lasius	0.004	21	-0.00326727223770709	0.0191213991566573
Lasius	0.004	22	-0.0135059160044517	0.0226000829365512
Lasius	0.004	4	-0.0061626654001424	0.0232227272728813
Lasius	0.004	5	-0.0126088559161371	0.0213487215637874
Lasius	0.004	6	-0.0186636412152764	0.0135396252664782
Lasius	0.004	7	-0.0204456340068969	0.00756363645556316
Lasius	0.004	8	-0.0200650214736056	0.0167747326522814
Lasius	0.004	9	-0.0136871270444613	0.0219204958949467
Lasius	0.00425	1	-0.0081659215588615	0.0108961623010011
Lasius	0.00425	10	-0.0235829351656338	0.0167142398967342
Lasius	0.00425	11	-0.0333335842397354	0.0119300048104309
Lasius	0.00425	12	-0.0169560973847307	0.0285372812784649
Lasius	0.00425	13	-0.023447247067976	0.0262852967445255
Lasius	0.00425	14	-0.00139902063845027	0.0154949474723522
Lasius	0.00425	15	-0.0239071007031793	0.0166593717064916
Lasius	0.00425	16	-0.0150587955786472	0.0242572057716265
Lasius	0.00425	17	-0.0151592160864614	0.0064929855609994
Lasius	0.00425	19	-0.0226931447320593	0.0137083559090137
Lasius	0.00425	2	-0.018497959670972	0.0180665192124975
Lasius	0.00425	20	-0.00108412639551627	0.0190714297547171
Lasius	0.00425	21	-0.00508442639896921	0.0211137830319084
Lasius	0.00425	22	-0.00821009618757842	0.0239398927866853
Lasius	0.00425	4	-0.0116341874245208	0.0161121875726191
Lasius	0.00425	5	-0.0182558438536477	0.017487020188575
Lasius	0.00425	6	0.0022350111283834	0.0235130960586747
Lasius	0.00425	7	-0.0137542162114798	0.0167136904342784
Lasius	0.00425	8	-0.00951022499083789	0.0216755006715547
Lasius	0.00425	9	-0.0171857855229439	0.0231399272080581
Lasius	0.0045	1	-0.00396464525488906	0.0125032241355799
Lasius	0.0045	10	-0.0191908873959833	0.0252564701138869
Lasius	0.0045	11	-0.0301462106729387	0.015597270316691
Lasius	0.0045	12	-0.00943845618394046	0.0143302024341435
Lasius	0.0045	13	-0.0222824779187334	0.0100704628636061
Lasius	0.0045	14	-0.0144358908852203	0.0302133239975375
Lasius	0.0045	15	-0.0150906972063715	0.0306819652061317
Lasius	0.0045	16	-0.0221152483527076	0.0116168843795765
Lasius	0.0045	17	-0.024654504590362	0.0175530242538077
Lasius	0.0045	19	-0.0242184581292268	0.00875969933692553
Lasius	0.0045	2	-0.0380636224174338	0.0101515678599031
Lasius	0.0045	20	-0.0116182170782203	0.0352478818001717
Lasius	0.0045	21	-0.00283113007195105	0.0268259759304598
Lasius	0.0045	22	-0.0145917364871243	0.0310382934767254
Lasius	0.0045	4	-0.026233478709628	0.0272489819534771
Lasius	0.0045	5	-0.0184950996688506	0.0135819471473099
Lasius	0.0045	6	-0.01379462639735	0.0207050959046604
Lasius	0.0045	7	-0.0102011946302465	0.0128569172523152
Lasius	0.0045	8	-0.0119031100106552	0.0226147428484041
Lasius	0.0045	9	-0.0146399209217617	0.0250313322100888
Lasius	0.00475	1	-0.000481513547447178	0.0069330436189084
Lasius	0.00475	10	-0.00602439405243716	0.0240853352370583
Lasius	0.00475	11	-0.0370206922212565	0.0146488456766702
Lasius	0.00475	12	-0.00172425364568786	0.0242484896609612
Lasius	0.00475	13	-0.0110482038795537	0.0125441427446215
Lasius	0.00475	14	-0.00164352303283555	0.023215972713746
Lasius	0.00475	15	-0.023186296675303	0.015573108612548
Lasius	0.00475	16	-0.0261990893286507	0.0200246370682314
Lasius	0.00475	17	-0.0195195388210887	0.029208555684166
Lasius	0.00475	19	-0.006357627799937	0.00663243159909699
Lasius	0.00475	2	-0.0216826831579873	0.0145078015666743
Lasius	0.00475	20	0.0153009934408193	0.0275559939320524
Lasius	0.00475	21	-0.0241723044518654	0.0249777628851507
Lasius	0.00475	22	-0.00683767371818061	0.0304239276497152
Lasius	0.00475	4	-0.0119863877089252	0.0151534709915086
Lasius	0.00475	5	-0.0305123870168892	0.00752206259174685
Lasius	0.00475	6	-0.0200203781326336	0.0193888000590287
Lasius	0.00475	7	-0.015165869078909	0.0322770044199688
Lasius	0.00475	8	-0.0173139083621153	0.0265821805731425
Lasius	0.00475	9	-0.0180476400442671	0.0275570080476633
Lasius	0.005	1	-0.0157516728210286	-0.00530789455588211
Lasius	0.005	10	-0.0189278022242137	0.0246952587684413
Lasius	0.005	11	-0.0156859408133755	0.0263571942856395
Lasius	0.005	12	0.00162493348447034	0.0352606964667634
Lasius	0.005	13	-0.00285313866554198	0.0221295142619405
Lasius	0.005	14	-0.0155426485657247	0.0246661237487589
Lasius	0.005	15	-0.00701476663224596	0.0135425459413955
Lasius	0.005	16	-0.0363148504578123	0.00266644337991186
Lasius	0.005	17	-0.020404883413449	0.0118018305047879
Lasius	0.005	19	-0.0167973912153996	0.00905341201296159
Lasius	0.005	2	-0.0210470763017862	0.02137531701714
Lasius	0.005	20	0.00774081093193813	0.0306120652542783
Lasius	0.005	21	-0.0118566532604463	0.033296948080904
Lasius	0.005	22	0.000873230186267413	0.0350050324602657
Lasius	0.005	4	-0.0191053551143324	0.0164427954446222
Lasius	0.005	5	-0.0207195716387867	0.00401480179637074
Lasius	0.005	6	-0.0273596848817983	0.0174957713944068
Lasius	0.005	7	-0.0180688011011908	0.0164193807462626
Lasius	0.005	8	-0.0151905330565122	0.0383871412407844
Lasius	0.005	9	-0.0256369941301222	0.023698218812315
Lasius	0.00525	1	-0.0246421973260889	0.0113395192947306
Lasius	0.00525	10	-0.0243418133299324	0.0189877205695036
Lasius	0.00525	11	-0.0228284906535974	0.0246864268639512
Lasius	0.00525	12	0.00814883340331954	0.0351307027352278
Lasius	0.00525	13	-0.022358594586342	0.0152224501826842
Lasius	0.00525	14	-0.0208399731578464	0.0158970294405717
Lasius	0.00525	15	-0.0150981013535737	0.0128979087813077
Lasius	0.00525	16	-0.0324732106177208	-0.00106537237732187
Lasius	0.00525	17	-0.0246230334265762	0.0200412641320012
Lasius	0.00525	19	-0.0222080267320782	0.0274690000252383
Lasius	0.00525	2	-0.00788908590816942	0.0129813375612259
Lasius	0.00525	20	-0.00385210303346721	0.0374560203638503
Lasius	0.00525	21	-0.00634784220712523	0.0302215642079093
Lasius	0.00525	22	-0.014767778133511	0.0389441810867388
Lasius	0.00525	4	-0.0267835126028117	0.00500626476897684
Lasius	0.00525	5	-0.024255549469322	-0.00612404997759522
Lasius	0.00525	6	-0.0113087994679831	0.00729044876962676
Lasius	0.00525	7	-0.0133058779983716	0.0372457349317153
Lasius	0.00525	8	-0.0263992833131477	0.0339381369092949
Lasius	0.00525	9	-0.0286738472622597	0.0228219575736042
Lasius	0.0055	1	-0.0246243686363671	-0.0123416409161582
Lasius	0.0055	10	-0.0204457805774958	0.0171926706889535
Lasius	0.0055	11	-0.0268238987018744	0.0219149835782511
Lasius	0.0055	12	0.00767396870293196	0.045792793667156
Lasius	0.0055	13	-0.0152568259964882	0.0212234754659177
Lasius	0.0055	14	-0.0301228119026973	0.0149796101738497
Lasius	0.0055	15	-0.0209716318570586	0.0230551680860502
Lasius	0.0055	16	-0.0037018102702122	0.0227257567973312
Lasius	0.0055	17	-0.0194504031966149	0.0098771184657172
Lasius	0.0055	19	-0.0307835287746853	-0.0172691832163837
Lasius	0.0055	2	-0.028939308528288	0.0336313312151932
Lasius	0.0055	20	0.00510617881895577	0.0436155123658869
Lasius	0.0055	21	-0.0151586121431344	0.0269611735650635
Lasius	0.0055	22	-0.0301668790711766	-0.00938607753283143
Lasius	0.0055	4	-0.0136261090858486	0.0155384063939601
Lasius	0.0055	5	-0.0304783321699797	0.00828483674963918
Lasius	0.0055	6	-0.018243611308325	0.0212383635317278
Lasius	0.0055	7	0.0044959972913941	0.0433174372251839
Lasius	0.0055	8	-0.0213004352351749	0.0298305882127387
Lasius	0.0055	9	-0.041545156584055	0.0177872195980843
Lasius	0.00575	1	-0.0274459985908257	-0.00122120088548318
Lasius	0.00575	10	-0.0123658092893897	0.0329572496168696
Lasius	0.00575	12	-0.00579495982040866	0.0437075223106721
Lasius	0.00575	13	-0.0161768649106799	0.0209808609157618
Lasius	0.00575	14	-0.00113864549190053	0.0216684393128843
Lasius	0.00575	15	-0.0140874891671899	0.0298631223488556
Lasius	0.00575	16	-0.0222069731453835	0.0250547270559975
Lasius	0.00575	17	-0.0113700065002937	0.0299295606366742
Lasius	0.00575	19	-0.0418909697890838	0.00177699417012485
Lasius	0.00575	2	-0.00992996874104251	0.0278732904977411
Lasius	0.00575	20	0.0077927647918902	0.0387447942156275
Lasius	0.00575	21	0.000249428276142598	-0.017803805278863
Lasius	0.00575	22	-0.0258845221937591	0.0136438928322508
Lasius	0.00575	4	0.0213248997044218	0.0352295545243855
Lasius	0.00575	5	-0.009220037042423	0.0150425457699474
Lasius	0.00575	6	-0.0199767927089182	0.0257218135943488
Lasius	0.00575	7	-0.00327801790143671	0.0417456443876668
Lasius	0.00575	8	-0.012343198981814	0.0325210315830776
Lasius	0.00575	9	-0.0774750201308336	0.00649829451855331
Lasius	0.006	1	-0.0201041641177319	-0.0088640574766305
Lasius	0.006	10	-0.0198551787964485	0.0266663712627416
Lasius	0.006	12	-0.0292949923067977	0.0216936268958142
Lasius	0.006	13	-0.0179198323696433	0.023733667135126
Lasius	0.006	14	-0.00716325941776845	0.0380830867058613
Lasius	0.006	15	-0.0277433798908902	0.0319463812981538
Lasius	0.006	16	-0.00742188327129154	0.0289098517206146
Lasius	0.006	17	-0.00354407891731525	0.0346373921467985
Lasius	0.006	19	-0.00325524379848301	0.0415903896634358
Lasius	0.006	2	-0.0147386063681429	0.0249006483838771
Lasius	0.006	20	0.0182163057366846	0.0493744437292233
Lasius	0.006	4	-0.0158108977987422	0.0294939565095399
Lasius	0.006	5	-0.00566819273680098	0.0155203401795875
Lasius	0.006	6	-0.00834117971062029	0.020659410799262
Lasius	0.006	7	-0.0154236482855034	0.0317798631638055
Lasius	0.006	8	-0.0193436281140345	0.025643246010567
Lasius	0.006	9	-0.087667106679297	0.0133652624102908
Lasius	0.00625	1	-0.00905451248513674	-0.0307139285714286
Lasius	0.00625	10	0.000943882630317571	0.0304417607858879
Lasius	0.00625	13	-0.0213019977631333	0.0235058275204342
Lasius	0.00625	14	0.00956243055555551	0.0206321875
Lasius	0.00625	16	-0.00687129295889308	0.0356193858615468
Lasius	0.00625	17	-0.000212462247190711	0.0623015023559046
Lasius	0.00625	2	-0.000892408176227581	0.0150748801285677
Lasius	0.00625	20	0.0316830070787203	0.0567147044678818
Lasius	0.00625	5	-0.0270189859785867	0.0176221571328789
Lasius	0.00625	6	NA	NA
Lasius	0.00625	7	-0.0477585989468044	-0.00957468635280384
Lasius	0.00625	8	0.0180953591389792	0.0629918236380854
Lasius	0.00625	9	-0.0992417142857143	0.0272041038251366
Lasius	5e-04	1	0.00405693763891976	-0.00328090592820074
Lasius	5e-04	10	-0.0115637539298991	0.00555738251241393
Lasius	5e-04	11	-0.00777210581328797	0.0232815010228439
Lasius	5e-04	12	-0.0100136993435715	0.00321337563408821
Lasius	5e-04	13	-0.0199295260577264	-0.0123696874251479
Lasius	5e-04	14	0.00239543355057143	0.00922100793046768
Lasius	5e-04	15	-0.00788778807237391	0.00609511572317831
Lasius	5e-04	16	-0.0137443727840937	0.0106936966511721
Lasius	5e-04	17	-0.0104285782119663	0.0129443255883479
Lasius	5e-04	19	-0.0140164000032648	-0.00193998329607985
Lasius	5e-04	2	-0.0167910837235858	0.00375858284488043
Lasius	5e-04	20	-0.0110217790353753	0.0136348892289885
Lasius	5e-04	21	-0.00837237208843208	0.00577182230477047
Lasius	5e-04	22	-0.0261195819382453	0.00794707422896781
Lasius	5e-04	4	-0.0136445834408748	0.00727059790580119
Lasius	5e-04	5	-0.0198269623605438	0.00299003266096679
Lasius	5e-04	6	0.0027306464597194	0.0244456411294011
Lasius	5e-04	7	-0.00313493622458831	0.013528151810104
Lasius	5e-04	8	-0.00859318262287802	0.0184681308319225
Lasius	5e-04	9	-0.00831973746719069	0.0115678322061848
