# Supplementary material for: Two simple movement mechanisms for spatial division of labour in social insects
Source: Nat Commun. 2022 Nov 15;13:6985. doi: 10.1038/s41467-022-34706-7 (PMC9666475; doi:10.1038/s41467-022-34706-7)
Supplement: Supplementary file 5 — Source Data [file 41467_2022_34706_MOESM5_ESM.zip › source_data/Figure_8/Relative_turn_angle_depending_steepness,Leptothorax.csv]

SPECIES	field_steepness	COLONY	relative_TA_UpGradient_HomeModule	relative_TA_DownGradient_HomeModule
Leptothorax	0	1	-0.00129684689554706	-0.000918067969354674
Leptothorax	0	11	-0.0234577497349805	-0.00347396821155606
Leptothorax	0	12	-0.00582761241001404	0.0108210172306386
Leptothorax	0	15	-0.0164010761199967	0.00515193094950132
Leptothorax	0	17	0.00238434559719813	0.0104962445108056
Leptothorax	0	19	-0.00582755191160314	0.0188392277527252
Leptothorax	0	20	-0.00785679495284612	0.00973953053187207
Leptothorax	0	5	-0.0110370057295497	0.0102284028525269
Leptothorax	0	8	-0.00265854729029541	0.00743041616546872
Leptothorax	0	9	-0.00698156367050542	0.00573940222670108
Leptothorax	0.00025	1	-0.00989601309759747	-1.94767165802078e-05
Leptothorax	0.00025	11	-0.0197156650207005	0.00696624132199537
Leptothorax	0.00025	12	-0.0210855544669075	0.0240966563263929
Leptothorax	0.00025	15	-0.00942761009140739	0.0158253810789562
Leptothorax	0.00025	17	-0.00171617837029602	0.0100478138734262
Leptothorax	0.00025	19	-5.38355673627451e-05	0.00814715772133121
Leptothorax	0.00025	20	-0.0077297262816467	0.00312354787044029
Leptothorax	0.00025	5	-0.0113522497406437	0.00623472091371473
Leptothorax	0.00025	8	-0.0134817450251599	0.00438935922703491
Leptothorax	0.00025	9	-0.00927496173885984	0.0105114517118183
Leptothorax	0.00075	1	-0.0063931428650635	0.00367748477927055
Leptothorax	0.00075	11	-0.0244360221866304	0.0104431879721328
Leptothorax	0.00075	12	-0.0110680989520303	0.00489657545621011
Leptothorax	0.00075	15	-0.00471920067114572	0.0214340737820924
Leptothorax	0.00075	17	0.00532770872168181	0.0141946391075235
Leptothorax	0.00075	19	-0.00689491166154784	0.0152527067442774
Leptothorax	0.00075	20	-0.00630220115518972	-0.0147844540506304
Leptothorax	0.00075	5	-0.00967379738253438	0.00709587112754735
Leptothorax	0.00075	8	-0.0151736705707684	0.00150405622486102
Leptothorax	0.00075	9	-0.00569532998599881	0.0135179331956931
Leptothorax	0.001	1	-0.0125121159677847	0.0137314400819646
Leptothorax	0.001	11	-0.0181440233505051	-0.00290354630929636
Leptothorax	0.001	12	-0.0323917727578064	0.0272148945716421
Leptothorax	0.001	15	-0.0106238195748134	0.0221140997216914
Leptothorax	0.001	17	-0.00364229287208888	0.0101789102397171
Leptothorax	0.001	19	-0.00955571829921049	0.0104226893631746
Leptothorax	0.001	20	-0.0200500751109024	0.00711525982132678
Leptothorax	0.001	5	-0.00884117526831149	0.0171788903377301
Leptothorax	0.001	8	-0.0100996268081494	0.0115707023691384
Leptothorax	0.001	9	-0.00463798451171287	0.0104231685796528
Leptothorax	0.00125	1	-0.0120127558472519	0.00330317191863555
Leptothorax	0.00125	11	-0.0235486894289389	-0.00103911799893048
Leptothorax	0.00125	12	-0.0181742456292414	0.00971270626419694
Leptothorax	0.00125	15	-0.00798572847340338	0.0275434319752247
Leptothorax	0.00125	17	-0.00476604269772808	0.0141594739633902
Leptothorax	0.00125	19	-0.0214799310389998	0.00829223981911746
Leptothorax	0.00125	20	-0.001969137515079	0.00825600210618553
Leptothorax	0.00125	5	-0.0053792400782545	0.0173889141511263
Leptothorax	0.00125	8	-0.0137756883852539	0.000749368854746918
Leptothorax	0.00125	9	-0.00157327893895564	0.0112340633655483
Leptothorax	0.0015	1	-0.0131543450254333	0.0154158514923519
Leptothorax	0.0015	11	-0.0124068224550441	0.0221513736191046
Leptothorax	0.0015	12	-0.0145583990379079	0.031242133233134
Leptothorax	0.0015	15	-0.00380900726133046	0.0244304037568879
Leptothorax	0.0015	17	-0.0139192364988843	0.00240715646982973
Leptothorax	0.0015	19	-0.024575490257829	0.0162908570853759
Leptothorax	0.0015	20	-0.0529047604586636	-0.0222955123761655
Leptothorax	0.0015	5	-0.00723261132802556	0.0244991674232203
Leptothorax	0.0015	8	-0.0154763286341792	0.00927948935149059
Leptothorax	0.0015	9	-0.00605498117505044	0.0144828659111613
Leptothorax	0.00175	1	-0.00658095840473195	0.0206961590981667
Leptothorax	0.00175	11	-0.0166188089700591	0.0169858953387978
Leptothorax	0.00175	12	-0.00300938079766178	0.0120532356478002
Leptothorax	0.00175	15	-0.00523355863534795	0.0267198026038548
Leptothorax	0.00175	17	-0.00535142533764786	0.0166037550862186
Leptothorax	0.00175	19	-0.0129045074694318	0.0305469091608898
Leptothorax	0.00175	20	-0.0246838201993802	-0.00324676873125018
Leptothorax	0.00175	5	-0.0077222625967173	0.0261511223198171
Leptothorax	0.00175	8	-0.0132081756244394	0.0296780606769978
Leptothorax	0.00175	9	-0.010104816577813	0.0139689056870137
Leptothorax	0.002	1	-0.0131478106936188	0.0137615390976745
Leptothorax	0.002	11	-0.0168217102344187	0.0170179588331739
Leptothorax	0.002	12	-0.0326646539432325	0.0141389153738123
Leptothorax	0.002	15	-0.0144669009251469	0.0211246657947958
Leptothorax	0.002	17	0.00135475655488246	0.00428703478097001
Leptothorax	0.002	19	-0.0151602090306139	0.022965448699598
Leptothorax	0.002	20	-0.00460418535742798	0.00195328369464169
Leptothorax	0.002	5	-0.00798417929053341	0.0251842320284582
Leptothorax	0.002	8	0.010145900246594	0.00632120576920938
Leptothorax	0.002	9	-0.00701182235145213	0.00648096739712278
Leptothorax	0.00225	1	-0.0109874753885719	0.0184415102825586
Leptothorax	0.00225	11	-0.00888033163514897	0.0229032770910304
Leptothorax	0.00225	12	-0.0143235503647182	0.0388115205877533
Leptothorax	0.00225	15	-0.0158231316653249	0.0259744488003318
Leptothorax	0.00225	17	-0.0116664976198814	0.00615693465873366
Leptothorax	0.00225	19	-0.0227549383326483	0.0271993840382354
Leptothorax	0.00225	20	-0.00650573471628443	0.0087822229819823
Leptothorax	0.00225	5	-0.00527259871861492	0.0298396174806612
Leptothorax	0.00225	8	-0.0213382791448371	0.0245725849829182
Leptothorax	0.00225	9	-0.009032543021442	0.00881005010457167
Leptothorax	0.0025	1	-0.00977202059663836	0.0245263115021355
Leptothorax	0.0025	11	-0.0292191256806676	0.0370515169144066
Leptothorax	0.0025	12	-0.0297296795690126	0.0242926959845689
Leptothorax	0.0025	15	-0.0205840128117679	0.0213890772278186
Leptothorax	0.0025	17	-0.0167815583979422	0.0159071946130882
Leptothorax	0.0025	19	-0.0362046542184615	-0.00178418564582248
Leptothorax	0.0025	20	-0.0314333113317708	0.00215294698399155
Leptothorax	0.0025	5	-0.00603012675097009	0.0274933559689772
Leptothorax	0.0025	8	-0.00655825801975157	0.0271117159033775
Leptothorax	0.0025	9	0.000718691176610704	0.0158766740766143
Leptothorax	0.00275	1	-0.0101058376281308	0.0172558581643129
Leptothorax	0.00275	11	-0.0528362732847099	0.0216302238536479
Leptothorax	0.00275	12	-0.0334356401414521	0.0377429115261214
Leptothorax	0.00275	15	-0.0171944875526831	0.0162437272027188
Leptothorax	0.00275	17	-0.00746454919284664	0.0163940116855775
Leptothorax	0.00275	19	-0.0210189755671061	-0.0376582553025859
Leptothorax	0.00275	20	-0.0202313544280152	0.0121314333915311
Leptothorax	0.00275	5	-0.0102836444791284	0.0291912744702648
Leptothorax	0.00275	8	-0.00758080567203291	0.018100459623972
Leptothorax	0.00275	9	0.0847584480144507	0.0262576140065363
Leptothorax	5e-04	1	-0.00732744724690698	0.00444288424731908
Leptothorax	5e-04	11	-0.0266849805403032	0.00693833829333192
Leptothorax	5e-04	12	-0.0135373767340935	0.00235233196077728
Leptothorax	5e-04	15	-0.0030692375149699	0.0187803853658002
Leptothorax	5e-04	17	-0.00601333166835687	0.00578268134073997
Leptothorax	5e-04	19	-0.00885434301390933	0.0224263389316491
Leptothorax	5e-04	20	-0.0234393723158917	-0.0184726855212581
Leptothorax	5e-04	5	-0.00636969938535798	0.0104679170670386
Leptothorax	5e-04	8	-0.000224927890081492	0.018486782101355
Leptothorax	5e-04	9	-0.00543120689544795	0.0121716647160958
