# Supplementary material for: Two simple movement mechanisms for spatial division of labour in social insects
Source: Nat Commun. 2022 Nov 15;13:6985. doi: 10.1038/s41467-022-34706-7 (PMC9666475; doi:10.1038/s41467-022-34706-7)
Supplement: Supplementary file 5 — Source Data [file 41467_2022_34706_MOESM5_ESM.zip › source_data/Figure_8/Relative_turn_angle_depending_steepness,Temnothorax.csv]

SPECIES	field_steepness	COLONY	relative_TA_UpGradient_HomeModule	relative_TA_DownGradient_HomeModule
Temnothorax	0	1	-0.00284677792136602	0.00490109237907594
Temnothorax	0	10	-0.0226048025955059	0.00105821681100784
Temnothorax	0	11	-0.0175229904267515	-0.00316942759553363
Temnothorax	0	2	-0.00534413991166578	0.0150620883423658
Temnothorax	0	3	-0.026179169855408	-0.0017598908883638
Temnothorax	0	4	-0.00935651143905973	0.00100528741814084
Temnothorax	0	5	-0.0039872225552749	0.00794776091923503
Temnothorax	0	7	-0.00783522380980947	0.00982403431760737
Temnothorax	0	8	-0.0106269680176752	-0.00166576090735785
Temnothorax	0	9	-0.00487713739239695	0.00927664290879222
Temnothorax	0.00025	1	-0.00523641989010325	0.00879156206516258
Temnothorax	0.00025	10	-0.0236745475262204	0.000606207667768364
Temnothorax	0.00025	11	-0.0199675001774885	-0.00838548245378705
Temnothorax	0.00025	2	-0.00192094441405835	0.0167254324772278
Temnothorax	0.00025	3	-0.0196969573109377	0.00037084894340819
Temnothorax	0.00025	4	-0.0032619292416322	0.00922003507190217
Temnothorax	0.00025	5	0.000676331148757292	0.00930354085576542
Temnothorax	0.00025	7	-0.00829721758169532	0.00457976680621688
Temnothorax	0.00025	8	-0.0047025579520949	0.010898387509592
Temnothorax	0.00025	9	-0.00627541124440274	0.00988500922901245
Temnothorax	0.00075	1	-0.00958143833020717	0.0105067906794574
Temnothorax	0.00075	10	-0.0141912533247272	0.0137392641851518
Temnothorax	0.00075	11	-0.0120502934641997	-0.00236662484210605
Temnothorax	0.00075	2	-0.00202863805091359	0.00736524019898878
Temnothorax	0.00075	3	-0.0153136325998359	0.00904587388880082
Temnothorax	0.00075	4	-0.010921456480954	0.00813674340810507
Temnothorax	0.00075	5	-0.0131224915263884	0.00435589224683711
Temnothorax	0.00075	7	-0.00518689238263273	-0.0072223405914259
Temnothorax	0.00075	8	0.00214988479489062	0.0188495017433355
Temnothorax	0.00075	9	-0.00757588058689171	0.00825391350044913
Temnothorax	0.001	1	-0.00613028537134072	0.00838563879222699
Temnothorax	0.001	10	-0.0120750673298015	0.0156046228311707
Temnothorax	0.001	11	-0.0219875271805952	0.00118207624392433
Temnothorax	0.001	2	-0.0090808035285351	0.0138556360687757
Temnothorax	0.001	3	-0.0243752738184586	0.00182228652682844
Temnothorax	0.001	4	-0.0124655422327789	0.00387733356746006
Temnothorax	0.001	5	-0.0191670832169265	-0.00210594178148379
Temnothorax	0.001	7	-0.0214966045217883	-0.00890428713817319
Temnothorax	0.001	8	2.71099128256594e-05	0.0158267411422031
Temnothorax	0.001	9	-0.00723802135483503	0.0081864818391878
Temnothorax	0.00125	1	-0.0060490117635948	0.012627356433231
Temnothorax	0.00125	10	-0.0195388067934357	0.0115534027368923
Temnothorax	0.00125	11	-0.0138505744866387	0.00933910548648057
Temnothorax	0.00125	2	-0.00521532763270534	0.0104970652281942
Temnothorax	0.00125	3	-0.0201520264961695	0.00224418143358276
Temnothorax	0.00125	4	-0.0115379151876687	0.00369090149458628
Temnothorax	0.00125	5	-0.00766613518808002	0.00075873063926993
Temnothorax	0.00125	7	-0.00320998231177143	0.00621776125697719
Temnothorax	0.00125	8	-0.00304630916993622	0.0191319378140647
Temnothorax	0.00125	9	-0.00391564050279077	0.00709500150170411
Temnothorax	0.0015	1	-0.00746699556372071	0.00264780010842719
Temnothorax	0.0015	10	-0.0141956958981094	0.00494146671375626
Temnothorax	0.0015	11	-0.00309109740748591	0.00670131392778019
Temnothorax	0.0015	2	-0.003475455912284	0.0169541022636984
Temnothorax	0.0015	3	-0.0154957853268746	0.0165613035150461
Temnothorax	0.0015	4	-0.00356046247911267	0.00895652515214681
Temnothorax	0.0015	5	-0.0251840405579662	0.00166713810193778
Temnothorax	0.0015	7	-0.0103718409242586	0.0042217274104907
Temnothorax	0.0015	8	0.00474765674992509	0.0139844335546757
Temnothorax	0.0015	9	-0.00352309087285326	0.0136708439953376
Temnothorax	0.00175	1	-0.00497066106466545	0.011694023040993
Temnothorax	0.00175	10	-0.0103729264828602	0.0128837391017475
Temnothorax	0.00175	11	-0.00418428257149421	0.0148850912517784
Temnothorax	0.00175	2	-0.00707991020189726	0.00463450305215138
Temnothorax	0.00175	3	-0.0146118534516423	0.00109426764506664
Temnothorax	0.00175	4	-0.00245892613618243	0.0103666071052294
Temnothorax	0.00175	5	-0.0207626622791649	-0.0100644837801386
Temnothorax	0.00175	7	-0.0123149348342331	0.00359913553965028
Temnothorax	0.00175	8	0.000570308860494142	0.0178924027297067
Temnothorax	0.00175	9	0.000371770018684925	0.00704276988106899
Temnothorax	0.002	1	-0.00873328860612336	0.00605687050944058
Temnothorax	0.002	10	-0.0136088385500105	0.0182715028222584
Temnothorax	0.002	11	-0.00960530823382829	0.00422369417554527
Temnothorax	0.002	2	-0.0170100399312251	0.00531470032604273
Temnothorax	0.002	3	-0.0219949586815285	0.00537187510860115
Temnothorax	0.002	4	-0.00341690986864066	0.0125988641142218
Temnothorax	0.002	5	-0.0213880736135399	-0.00210488407898395
Temnothorax	0.002	7	-0.010964982629601	0.0196837812775057
Temnothorax	0.002	8	0.00628615255107104	0.0234901680363773
Temnothorax	0.002	9	-0.0068504013383481	0.00320458252464818
Temnothorax	0.00225	1	-0.0142439856904762	0.00921626092028608
Temnothorax	0.00225	10	-0.00719010267565504	0.0118075439482763
Temnothorax	0.00225	11	-0.0172330055280664	0.00513943105030473
Temnothorax	0.00225	2	-0.0090364853618603	0.0136653159990164
Temnothorax	0.00225	3	-0.0138341292286382	0.000177350540314826
Temnothorax	0.00225	4	-0.00447258523651725	0.00714463621621013
Temnothorax	0.00225	5	-0.0136894890747454	0.00856183759441231
Temnothorax	0.00225	7	0.00499222270974132	0.00577870473931138
Temnothorax	0.00225	8	0.00641829131239308	0.0225580292855033
Temnothorax	0.00225	9	-0.00243151271500251	0.00925098320578821
Temnothorax	0.0025	1	-0.0145747267887095	0.0102545887405562
Temnothorax	0.0025	10	-0.0109771015057389	0.0179018112013333
Temnothorax	0.0025	11	-0.00285051975375771	0.00780841586626443
Temnothorax	0.0025	2	-0.0109369252611911	0.00303834626006869
Temnothorax	0.0025	3	-0.0114256817631687	0.00525392573908568
Temnothorax	0.0025	4	-0.00416349493543433	0.00920082732907121
Temnothorax	0.0025	5	-0.0184872984322701	-0.00112670495132713
Temnothorax	0.0025	7	-0.00946875419145012	0.0228088959439272
Temnothorax	0.0025	8	0.0022562079312048	0.022058477799288
Temnothorax	0.0025	9	-0.00612256374607439	0.0189179699815957
Temnothorax	0.00275	1	-0.0145686621442028	0.0141641926579922
Temnothorax	0.00275	10	-0.00850451686095246	0.0136593827764673
Temnothorax	0.00275	11	-0.0133328167689225	0.0151549520794529
Temnothorax	0.00275	2	-0.0192038047255989	0.00283432291301405
Temnothorax	0.00275	3	-0.0226690948582234	0.00732809343837067
Temnothorax	0.00275	4	-0.00790210158435452	0.007993336136492
Temnothorax	0.00275	5	-0.0136696578463867	-0.00360411252565748
Temnothorax	0.00275	7	-0.0175776845361673	0.0188977084422956
Temnothorax	0.00275	8	-0.00287167031943231	0.0136911298166564
Temnothorax	0.00275	9	-0.0117031553063732	0.00874430111775951
Temnothorax	0.003	1	-0.00880100815810091	0.0108164864341045
Temnothorax	0.003	10	-0.0261451046404701	0.0141199950327826
Temnothorax	0.003	11	-0.00652988212892398	0.0187773085873605
Temnothorax	0.003	2	-0.0201919393374599	0.016788002739383
Temnothorax	0.003	3	-0.0108879103225279	0.0135021336822899
Temnothorax	0.003	4	-0.0066399869738137	0.011287678263902
Temnothorax	0.003	5	-0.0227412657343399	0.0080451276974002
Temnothorax	0.003	7	-0.00542308109300664	0.00853637595576371
Temnothorax	0.003	8	-0.0094092423858007	0.0218718778986686
Temnothorax	0.003	9	-0.00234617232691777	0.0147571620117757
Temnothorax	0.00325	1	-0.00533043383561999	0.010767848014815
Temnothorax	0.00325	10	-0.0149201790266582	0.02053213241418
Temnothorax	0.00325	11	0.00721362096941492	0.00572089510856704
Temnothorax	0.00325	2	-0.021521885091956	0.00968681875384838
Temnothorax	0.00325	3	-0.00933786606441453	0.00677305962758585
Temnothorax	0.00325	4	-0.000510209655730067	0.00710891872602211
Temnothorax	0.00325	5	-0.0205588193937586	-0.000262347492466703
Temnothorax	0.00325	7	-0.019200664945423	0.0164712981948208
Temnothorax	0.00325	8	-0.00871802725162911	0.012727050220802
Temnothorax	0.00325	9	-0.00443562624531683	0.019723294930027
Temnothorax	0.0035	1	-0.00674821693742516	0.0150707367227023
Temnothorax	0.0035	10	-0.0166251039274203	0.0165912677201799
Temnothorax	0.0035	11	-0.0105639246247637	0.00661244877847722
Temnothorax	0.0035	2	-0.0249688586152249	0.0108696890240266
Temnothorax	0.0035	3	-0.0182620648453286	0.008567617741611
Temnothorax	0.0035	4	-0.00315041464127539	0.0152720101289473
Temnothorax	0.0035	5	-0.017664823567097	0.0208333230407307
Temnothorax	0.0035	7	-0.00508375337350728	0.0158548895390104
Temnothorax	0.0035	8	-0.00976346394696401	0.00771347626383332
Temnothorax	0.0035	9	-0.00618262979519975	0.018393555341499
Temnothorax	0.00375	1	-0.0161199952840799	0.00749832118784571
Temnothorax	0.00375	10	-0.0218107182321362	0.0210539973726884
Temnothorax	0.00375	11	-0.00994214002431196	0.0165058426619333
Temnothorax	0.00375	2	-0.0287248084640392	-0.0018593582818363
Temnothorax	0.00375	3	-0.0138333100217818	0.0199700047385039
Temnothorax	0.00375	4	0.00190448692141993	0.0121797229601409
Temnothorax	0.00375	5	-0.0128944959680801	0.0256273737675941
Temnothorax	0.00375	7	-0.00962007883994831	0.00786536618031503
Temnothorax	0.00375	8	-0.0117428487561451	0.00356067164239686
Temnothorax	0.00375	9	-0.000713625652962233	0.0301226510603956
Temnothorax	0.004	1	-0.00713537858883127	0.0143571249987383
Temnothorax	0.004	10	-0.0205711405281333	0.0278452714965045
Temnothorax	0.004	11	-0.0294038217548406	-0.0149816076871086
Temnothorax	0.004	2	-0.0306693336019243	0.00527403876752303
Temnothorax	0.004	3	-0.0149583890380976	0.0135518904795457
Temnothorax	0.004	4	-0.00612432212897465	0.00850032188641779
Temnothorax	0.004	5	-0.00135586714224716	0.0460501338207335
Temnothorax	0.004	7	-0.00767286063943168	0.0121509467906231
Temnothorax	0.004	8	-0.0185773748701358	0.0120001203268321
Temnothorax	0.004	9	0.0197891596339784	0.0370909855437215
Temnothorax	0.00425	1	-0.0103112852118519	0.0158273192358846
Temnothorax	0.00425	10	-0.0193582850602877	0.0395860323802797
Temnothorax	0.00425	11	-0.0372904662130063	0.00297318405005082
Temnothorax	0.00425	2	-0.0253620748299102	0.0143741676339394
Temnothorax	0.00425	3	-0.0104656993701473	0.0198910533002822
Temnothorax	0.00425	4	-0.00107837502668659	0.00751844054847026
Temnothorax	0.00425	5	0.00343896934502163	0.0414423797406521
Temnothorax	0.00425	7	0.00398345813176809	0.0321202906694004
Temnothorax	0.00425	8	-0.0295951737524959	-0.00231917255787872
Temnothorax	0.00425	9	0.00585367782498355	0.0383627397776927
Temnothorax	0.0045	1	-0.00143298408047117	0.0477136643981921
Temnothorax	0.0045	10	-0.0433786338759577	0.0164701947892531
Temnothorax	0.0045	11	-0.0484109578655977	-0.00306462847299948
Temnothorax	0.0045	2	-0.0326609308411423	0.0192746523250741
Temnothorax	0.0045	3	-0.00981481845156156	0.0403882364103786
Temnothorax	0.0045	4	-0.0179469342689848	0.00597925225419636
Temnothorax	0.0045	5	0.00446271540369565	0.0445812999883676
Temnothorax	0.0045	8	-0.0115949056290372	0.00939903710852976
Temnothorax	0.0045	9	-0.00348183917094984	0.0160269321424339
Temnothorax	5e-04	1	-0.0090730298511698	0.00483483927472463
Temnothorax	5e-04	10	-0.0217468658390553	0.00075687762025627
Temnothorax	5e-04	11	-0.011957062039949	-0.000436306932062864
Temnothorax	5e-04	2	0.000734352422438361	0.0164811912999815
Temnothorax	5e-04	3	-0.021379411866803	0.00593234494232139
Temnothorax	5e-04	4	-0.00693995028760628	0.00843642344117082
Temnothorax	5e-04	5	-0.01286897605748	0.00153384277004142
Temnothorax	5e-04	7	-0.00588633659108688	0.00162333083219415
Temnothorax	5e-04	8	-0.00162581679499838	0.0095857542089635
Temnothorax	5e-04	9	-0.00991437932985012	0.00952920839402746
