# Supplementary material for: Two simple movement mechanisms for spatial division of labour in social insects
Source: Nat Commun. 2022 Nov 15;13:6985. doi: 10.1038/s41467-022-34706-7 (PMC9666475; doi:10.1038/s41467-022-34706-7)
Supplement: Supplementary file 5 — Source Data [file 41467_2022_34706_MOESM5_ESM.zip › source_data/Figure_9/Model_coefficients.csv]

SPECIES	Data	Directional_bias_coefficient_normalised	Activity_probability_coefficient_normalised	Speed_while_active_coefficient_normalised	Turn_Angle_while_active_coefficient_normalised	Relative_Turn_Angle_Up_bias_coefficient_normalised	Relative_Turn_Angle_Down_coefficient_normalised
Apis	Empirical_data	0.389929778021685	-0.079450160304713	-0.282265606627646	0.931157284553737	-0.379194149465874	1
Apis	Model predictions - Focal-point attraction	0.983358773055849	-0.00380344175824641	-0.000974427966004246	0	0	0
Apis	Model predictions - Boundary effect	0	-0.00277824892618681	-0.000408166973433537	0	-1	0.212164243350783
Apis	Model predictions - Locomotion adjustment	0	-0.0672284439583116	-0.247082844022354	0.767933530747519	0	0
Apis	Model predictions - Boundary effect + Locomotion adjustment	0	-0.0697830073863559	-0.247506017001001	0.768012103255085	-0.876809837218604	0.186027695675999
Lasius	Empirical_data	0	-0.871354659168456	-1	0.709942193973175	-0.418530856811582	0.158838487836542
Lasius	Model predictions - Focal-point attraction	0.999541144720823	-0.00232366117651671	0	0	0	0
Lasius	Model predictions - Boundary effect	0	-0.0187506691201614	0	0	-0.548058657184357	0.116278450313372
Lasius	Model predictions - Locomotion adjustment	0	-0.555735238564868	-0.644428172328196	0.445370204202361	0	0
Lasius	Model predictions - Boundary effect + Locomotion adjustment	0	-0.575641239975553	-0.644400128632606	0.443083206092814	-0.661685504936027	0.140386004490944
Leptothorax	Empirical_data	0	-1	-0.814089570566392	1	-0.465204639212403	0.381459491608811
Leptothorax	Model predictions - Focal-point attraction	0.933569803476839	0.00142885753553824	0	0	0	0
Leptothorax	Model predictions - Boundary effect	0.0380922272542542	-0.0154422532982368	0	0.0015048129732434	-0.552689698710749	0.117260991734742
Leptothorax	Model predictions - Locomotion adjustment	0	-0.484712085698656	-0.431150151264148	0.57027718099312	0	0
Leptothorax	Model predictions - Boundary effect + Locomotion adjustment	0	-0.501809588353329	-0.431101213024286	0.569916156863356	-0.596343414805931	0.126522749379599
Temnothorax	Empirical_data	0	-0.708355112674225	-0.466767192241327	0.616426248305022	-0.277941608374845	0.519378483711684
Temnothorax	Model predictions - Focal-point attraction	1	0.00532345399009819	0	0	0	0
Temnothorax	Model predictions - Boundary effect	0	-0.0239148711080671	0	0	-0.675450671808769	0.14330648070509
Temnothorax	Model predictions - Locomotion adjustment	0	-0.452856954353565	-0.347456433619872	0.442475966946271	0	0
Temnothorax	Model predictions - Boundary effect + Locomotion adjustment	0	-0.477320897486277	-0.347331370449502	0.440753845385697	-0.581284293762962	0.123327742357916
