# Supplementary material for: Two simple movement mechanisms for spatial division of labour in social insects
Source: Nat Commun. 2022 Nov 15;13:6985. doi: 10.1038/s41467-022-34706-7 (PMC9666475; doi:10.1038/s41467-022-34706-7)
Supplement: Supplementary file 5 — Source Data [file 41467_2022_34706_MOESM5_ESM.zip › source_data/Figure_S13/Taxis_index_difference,Apis,BE+LA.csv]

data	SPECIES	LOC	distance_to_FocalModule	taxis_index_difference
B.E. + L.A.	Apis	10000	4	-0.00144075581326773
B.E. + L.A.	Apis	10001	4	0.000124040935938865
B.E. + L.A.	Apis	10002	4	0.000980993049074491
B.E. + L.A.	Apis	10003	3	-0.00254970888218842
B.E. + L.A.	Apis	10004	3	0.00150380238614165
B.E. + L.A.	Apis	10005	3	-0.000250704424891883
B.E. + L.A.	Apis	10006	3	0.000800487685048903
B.E. + L.A.	Apis	10031	3	0.00134566858992764
B.E. + L.A.	Apis	10034	3	0.000721349673873776
B.E. + L.A.	Apis	10059	3	0.000869904261698931
B.E. + L.A.	Apis	10060	3	-0.00432711234943596
B.E. + L.A.	Apis	10061	3	0.00130602417751828
B.E. + L.A.	Apis	10062	3	0.000430933744490483
B.E. + L.A.	Apis	10063	4	0.00200374823908552
B.E. + L.A.	Apis	10064	4	-0.00131189935779332
B.E. + L.A.	Apis	10065	4	0.00472017807527849
B.E. + L.A.	Apis	10066	4	0.000342760742041847
B.E. + L.A.	Apis	10067	5	0.00232226818400597
B.E. + L.A.	Apis	10068	5	-0.0068782849317878
B.E. + L.A.	Apis	10069	5	-0.00788816157019144
B.E. + L.A.	Apis	10070	5	0.00287221945633273
B.E. + L.A.	Apis	10071	6	-0.00128602647513145
B.E. + L.A.	Apis	10072	6	-0.000741046363443679
B.E. + L.A.	Apis	10073	6	-0.00180228023287965
B.E. + L.A.	Apis	10074	6	-0.000725471717585676
B.E. + L.A.	Apis	10075	7	0.00361547725243072
B.E. + L.A.	Apis	10076	7	-0.00812333988269494
B.E. + L.A.	Apis	10077	7	0.00215391704649029
B.E. + L.A.	Apis	10078	7	0.00287051535064551
B.E. + L.A.	Apis	10079	8	0.00703731149902377
B.E. + L.A.	Apis	10080	8	-0.000231864834176808
B.E. + L.A.	Apis	10081	8	0.00122022245635007
B.E. + L.A.	Apis	10082	8	-0.000502564277597209
B.E. + L.A.	Apis	10083	9	-0.0011148371610442
B.E. + L.A.	Apis	10084	9	-0.00755074513520012
B.E. + L.A.	Apis	10085	9	-0.00126571783069632
B.E. + L.A.	Apis	10086	9	-0.00472401401713246
B.E. + L.A.	Apis	10087	10	-0.00174389882915689
B.E. + L.A.	Apis	10088	10	-0.000943384171967721
B.E. + L.A.	Apis	10089	10	0.00216300023315915
B.E. + L.A.	Apis	10090	10	-0.000257373250990589
B.E. + L.A.	Apis	10091	11	-0.00119907111455972
B.E. + L.A.	Apis	10092	11	0.00194864586968925
B.E. + L.A.	Apis	10093	11	-0.000328788906284545
B.E. + L.A.	Apis	10094	11	0.00858125263411165
B.E. + L.A.	Apis	10095	12	0.000303996874687584
B.E. + L.A.	Apis	10096	12	0.00670624872691716
B.E. + L.A.	Apis	10097	12	0.00569912281922305
B.E. + L.A.	Apis	10098	12	-0.00280642641649429
B.E. + L.A.	Apis	10099	12	-0.00340763614644168
B.E. + L.A.	Apis	10100	12	-0.00226462565554807
B.E. + L.A.	Apis	10101	12	-7.40446402582127e-05
B.E. + L.A.	Apis	10102	12	-0.00394641360466133
B.E. + L.A.	Apis	10103	12	3.06946926219558e-07
B.E. + L.A.	Apis	10104	11	0.00119898442180669
B.E. + L.A.	Apis	10105	11	-0.00579510784797088
B.E. + L.A.	Apis	10106	11	-0.00239062844216059
B.E. + L.A.	Apis	10107	11	-0.00307145501845819
B.E. + L.A.	Apis	10108	10	0.0037182140513914
B.E. + L.A.	Apis	10109	10	0.00161531364896773
B.E. + L.A.	Apis	10110	10	0.00186532245628764
B.E. + L.A.	Apis	10111	10	0.00351004206315323
B.E. + L.A.	Apis	10112	9	0.00574959585430757
B.E. + L.A.	Apis	10113	9	0.00126591493381579
B.E. + L.A.	Apis	10114	9	0.00250329643021532
B.E. + L.A.	Apis	10115	9	0.00651778947122601
B.E. + L.A.	Apis	10116	8	-0.000917867722723372
B.E. + L.A.	Apis	10117	8	0.00107752821013687
B.E. + L.A.	Apis	10118	8	0.00193389033541156
B.E. + L.A.	Apis	10119	8	-0.000290639314972895
B.E. + L.A.	Apis	10120	7	0.00660298719268388
B.E. + L.A.	Apis	10121	7	0.000240072729748749
B.E. + L.A.	Apis	10122	7	0.00273661738555258
B.E. + L.A.	Apis	10123	7	-0.00267291140546338
B.E. + L.A.	Apis	10124	6	-0.00718564298723686
B.E. + L.A.	Apis	10125	6	-0.00296689217180099
B.E. + L.A.	Apis	10126	6	-0.00477848755677105
B.E. + L.A.	Apis	10127	6	-0.00102233389608295
B.E. + L.A.	Apis	10128	5	-0.000485479645661022
B.E. + L.A.	Apis	10129	5	-0.00260310175026212
B.E. + L.A.	Apis	10130	5	-0.00183517401090994
B.E. + L.A.	Apis	10131	5	-0.000547597043412003
B.E. + L.A.	Apis	10132	4	0.00358972886803985
B.E. + L.A.	Apis	10133	4	-0.000792596346198348
B.E. + L.A.	Apis	10134	4	0.00175145718099375
B.E. + L.A.	Apis	10135	4	0.000998966238044529
B.E. + L.A.	Apis	10136	3	-0.00191850683817041
B.E. + L.A.	Apis	10137	3	-0.00294317313659537
B.E. + L.A.	Apis	10138	3	0.00109813380156385
B.E. + L.A.	Apis	10139	3	-0.00255503612417148
B.E. + L.A.	Apis	1016	3	-0.000667526119141399
B.E. + L.A.	Apis	10164	3	-0.00193974441060149
B.E. + L.A.	Apis	10165	3	-0.00292419262137589
B.E. + L.A.	Apis	1017	3	-0.000924789429675542
B.E. + L.A.	Apis	1018	3	-0.00134592885660525
B.E. + L.A.	Apis	1019	3	0.00287078806812967
B.E. + L.A.	Apis	10190	3	0.00442532430064685
B.E. + L.A.	Apis	10191	3	-0.000691499706677757
B.E. + L.A.	Apis	10192	3	-0.00383856940990768
B.E. + L.A.	Apis	10193	3	0.00203311841111532
B.E. + L.A.	Apis	10194	4	-0.00216592542765301
B.E. + L.A.	Apis	10195	4	-0.00390997113426289
B.E. + L.A.	Apis	10196	4	-0.00100989451960658
B.E. + L.A.	Apis	10197	4	-0.00190703941720198
B.E. + L.A.	Apis	10198	5	-0.0063057905789392
B.E. + L.A.	Apis	10199	5	0.00206651209904224
B.E. + L.A.	Apis	1020	3	0.00228652091108196
B.E. + L.A.	Apis	10200	5	0.00319611795434716
B.E. + L.A.	Apis	10201	5	-0.0057858921005165
B.E. + L.A.	Apis	10202	6	-0.00467840094172251
B.E. + L.A.	Apis	10203	6	4.33476580340719e-05
B.E. + L.A.	Apis	10204	6	-0.00287726855579361
B.E. + L.A.	Apis	10205	6	-0.0048851055183454
B.E. + L.A.	Apis	10206	7	-0.00313977715927715
B.E. + L.A.	Apis	10207	7	6.658444775191e-05
B.E. + L.A.	Apis	10208	7	0.00371705802609918
B.E. + L.A.	Apis	10209	7	-0.000807712834288034
B.E. + L.A.	Apis	1021	3	0.00571125387493696
B.E. + L.A.	Apis	10210	8	-6.03487182064405e-05
B.E. + L.A.	Apis	10211	8	0.00236369726028375
B.E. + L.A.	Apis	10212	8	0.00324228388770859
B.E. + L.A.	Apis	10213	8	0.000875399299565801
B.E. + L.A.	Apis	10214	9	-0.00663196945647245
B.E. + L.A.	Apis	10215	9	-0.00636344103736694
B.E. + L.A.	Apis	10216	9	-0.00110072674926433
B.E. + L.A.	Apis	10217	9	0.00216186522575166
B.E. + L.A.	Apis	10218	10	-0.00269908130692414
B.E. + L.A.	Apis	10219	10	-0.00439297268765397
B.E. + L.A.	Apis	1022	3	-0.0027476902616916
B.E. + L.A.	Apis	10220	10	0.00369172706953067
B.E. + L.A.	Apis	10221	10	0.000608589459370997
B.E. + L.A.	Apis	10222	11	-0.000829541928222493
B.E. + L.A.	Apis	10223	11	0.00034948683183933
B.E. + L.A.	Apis	10224	11	-0.00309882010323019
B.E. + L.A.	Apis	10225	11	-0.00300246610774313
B.E. + L.A.	Apis	10226	11	0.000752062100760945
B.E. + L.A.	Apis	10227	12	0.00498833238829551
B.E. + L.A.	Apis	10228	12	-0.000825994379434494
B.E. + L.A.	Apis	10229	12	-0.00186877821865836
B.E. + L.A.	Apis	1023	3	-0.00210676694592437
B.E. + L.A.	Apis	10230	12	-0.00164503203163262
B.E. + L.A.	Apis	10231	12	-0.0062695788785857
B.E. + L.A.	Apis	10232	12	-0.0030001955241426
B.E. + L.A.	Apis	10233	12	-0.0022363069559943
B.E. + L.A.	Apis	10234	12	-0.0034339171368102
B.E. + L.A.	Apis	10235	11	0.00529854105913635
B.E. + L.A.	Apis	10236	11	-0.00891845737640279
B.E. + L.A.	Apis	10237	11	0.000529568548759756
B.E. + L.A.	Apis	10238	11	-0.000998799120374963
B.E. + L.A.	Apis	10239	10	0.00176193834908318
B.E. + L.A.	Apis	1024	3	0.000308162013079341
B.E. + L.A.	Apis	10240	10	-0.00681326384271733
B.E. + L.A.	Apis	10241	10	0.00105522742590729
B.E. + L.A.	Apis	10242	10	0.00250483930470165
B.E. + L.A.	Apis	10243	9	-0.00389063420098374
B.E. + L.A.	Apis	10244	9	-0.00447545046866521
B.E. + L.A.	Apis	10245	9	0.00374613020464465
B.E. + L.A.	Apis	10246	9	0.00170797967890846
B.E. + L.A.	Apis	10247	8	0.00164845580115882
B.E. + L.A.	Apis	10248	8	0.00417958511798165
B.E. + L.A.	Apis	10249	8	0.00073208502372963
B.E. + L.A.	Apis	1025	4	-0.000197197725013338
B.E. + L.A.	Apis	10250	8	-0.001499548133617
B.E. + L.A.	Apis	10251	7	4.73727908315209e-06
B.E. + L.A.	Apis	10252	7	-0.000915294982721527
B.E. + L.A.	Apis	10253	7	0.00701259895980073
B.E. + L.A.	Apis	10254	7	0.00379379392221641
B.E. + L.A.	Apis	10255	6	-0.00184702589836427
B.E. + L.A.	Apis	10256	6	-0.00258424636883213
B.E. + L.A.	Apis	10257	6	-0.00197968392099227
B.E. + L.A.	Apis	10258	6	-0.00221178934355522
B.E. + L.A.	Apis	10259	5	0.00327686083684885
B.E. + L.A.	Apis	1026	4	-0.0107986404881832
B.E. + L.A.	Apis	10260	5	0.00236123330696648
B.E. + L.A.	Apis	10261	5	-0.00600242024669357
B.E. + L.A.	Apis	10262	5	-0.00698516152080074
B.E. + L.A.	Apis	10263	4	-0.00316408109293255
B.E. + L.A.	Apis	10264	4	0.000890995695214702
B.E. + L.A.	Apis	10265	4	0.00374256097469676
B.E. + L.A.	Apis	10266	4	0.00672725874896467
B.E. + L.A.	Apis	10267	3	0.00360954431933815
B.E. + L.A.	Apis	10268	3	-0.00779675327266214
B.E. + L.A.	Apis	10269	3	-0.00220406749394539
B.E. + L.A.	Apis	1027	4	-0.00512540126291075
B.E. + L.A.	Apis	10270	3	0.000262589322474984
B.E. + L.A.	Apis	1028	4	0.00162620259249827
B.E. + L.A.	Apis	1029	4	0.00610015077967739
B.E. + L.A.	Apis	10295	3	0.000351356973438628
B.E. + L.A.	Apis	10298	3	-0.00144875376146785
B.E. + L.A.	Apis	1030	4	0.00626543455701383
B.E. + L.A.	Apis	1031	4	0.00127090062442653
B.E. + L.A.	Apis	1032	4	0.00333994459837071
B.E. + L.A.	Apis	10323	3	-0.000276601111766729
B.E. + L.A.	Apis	10324	3	0.00755647934976026
B.E. + L.A.	Apis	10325	3	-0.000575102568593798
B.E. + L.A.	Apis	10326	3	-0.00442635932275498
B.E. + L.A.	Apis	10327	4	-0.000853152592693993
B.E. + L.A.	Apis	10328	4	0.00416066157758434
B.E. + L.A.	Apis	10329	4	-0.00110482079348558
B.E. + L.A.	Apis	1033	5	-0.00447126746951641
B.E. + L.A.	Apis	10330	4	-0.00371341115873145
B.E. + L.A.	Apis	10331	5	0.00263246155467327
B.E. + L.A.	Apis	10332	5	-0.00435521145110145
B.E. + L.A.	Apis	10333	5	0.00187011826754502
B.E. + L.A.	Apis	10334	5	0.00152678318567282
B.E. + L.A.	Apis	10335	6	0.00316588593318238
B.E. + L.A.	Apis	10336	6	0.00293498887200124
B.E. + L.A.	Apis	10337	6	-0.00217492009389519
B.E. + L.A.	Apis	10338	6	0.000249569695354791
B.E. + L.A.	Apis	10339	7	0.00117301498172367
B.E. + L.A.	Apis	1034	5	0.00251557536643858
B.E. + L.A.	Apis	10340	7	-0.00241067565622064
B.E. + L.A.	Apis	10341	7	-0.0019521531547394
B.E. + L.A.	Apis	10342	7	0.00359195711827131
B.E. + L.A.	Apis	10343	8	0.001018657074936
B.E. + L.A.	Apis	10344	8	0.00309495887383412
B.E. + L.A.	Apis	10345	8	-0.000456370755144458
B.E. + L.A.	Apis	10346	8	0.0040827135035442
B.E. + L.A.	Apis	10347	9	-0.000974784130031522
B.E. + L.A.	Apis	10348	9	0.00389200536091753
B.E. + L.A.	Apis	10349	9	-0.002175133567458
B.E. + L.A.	Apis	1035	5	0.00235526918663289
B.E. + L.A.	Apis	10350	9	0.00205573054238534
B.E. + L.A.	Apis	10351	10	-0.000615112560233032
B.E. + L.A.	Apis	10352	10	-0.00564122315324682
B.E. + L.A.	Apis	10353	10	-0.000192523966212978
B.E. + L.A.	Apis	10354	10	0.00471637031807023
B.E. + L.A.	Apis	10355	11	0.000247215841316045
B.E. + L.A.	Apis	10356	11	-0.00060366701212195
B.E. + L.A.	Apis	10357	11	0.00583645758290977
B.E. + L.A.	Apis	10358	11	0.0068959311949967
B.E. + L.A.	Apis	10359	12	-0.000231364672454375
B.E. + L.A.	Apis	1036	5	0.00312013776870219
B.E. + L.A.	Apis	10360	12	-0.00129160332298057
B.E. + L.A.	Apis	10361	12	-0.00153395708463846
B.E. + L.A.	Apis	10362	12	-0.00257231699760296
B.E. + L.A.	Apis	10363	12	0.00501114080745263
B.E. + L.A.	Apis	10364	12	0.00739809998030856
B.E. + L.A.	Apis	10365	12	0.00171264202488232
B.E. + L.A.	Apis	10366	12	0.00218199301790208
B.E. + L.A.	Apis	10367	11	-0.00324677444246249
B.E. + L.A.	Apis	10368	11	0.00422244097141213
B.E. + L.A.	Apis	10369	11	0.000593897271354269
B.E. + L.A.	Apis	1037	5	0.000657128937281489
B.E. + L.A.	Apis	10370	11	0.000659104288611525
B.E. + L.A.	Apis	10371	10	-0.0032037233197212
B.E. + L.A.	Apis	10372	10	0.000221328336560907
B.E. + L.A.	Apis	10373	10	-0.00415082126875876
B.E. + L.A.	Apis	10374	10	0.00352039340430797
B.E. + L.A.	Apis	10375	9	-0.000651001162713392
B.E. + L.A.	Apis	10376	9	0.00230808624654702
B.E. + L.A.	Apis	10377	9	0.00372470189317952
B.E. + L.A.	Apis	10378	9	0.000788448931839779
B.E. + L.A.	Apis	10379	9	-0.00123758182633916
B.E. + L.A.	Apis	1038	5	0.00240756454627838
B.E. + L.A.	Apis	10380	8	-0.0030544148298772
B.E. + L.A.	Apis	10381	8	-0.0006728532329667
B.E. + L.A.	Apis	10382	8	-0.00255881001752643
B.E. + L.A.	Apis	10383	8	-0.00304131202446156
B.E. + L.A.	Apis	10384	7	0.00271053718643654
B.E. + L.A.	Apis	10385	7	0.00612323709392206
B.E. + L.A.	Apis	10386	7	0.00337007585155397
B.E. + L.A.	Apis	10387	7	-0.00197322894873567
B.E. + L.A.	Apis	10388	6	-0.00157050870331178
B.E. + L.A.	Apis	10389	6	0.00320236793505698
B.E. + L.A.	Apis	1039	6	-3.60494449467743e-05
B.E. + L.A.	Apis	10390	6	0.00258023719186125
B.E. + L.A.	Apis	10391	6	0.00138606671180722
B.E. + L.A.	Apis	10392	5	0.0033008545745821
B.E. + L.A.	Apis	10393	5	-0.00133639176399296
B.E. + L.A.	Apis	10394	5	4.48412259303005e-05
B.E. + L.A.	Apis	10395	5	0.00324150913508158
B.E. + L.A.	Apis	10396	4	0.000783204024305354
B.E. + L.A.	Apis	10397	4	0.000801866373296885
B.E. + L.A.	Apis	10398	4	0.00492259036772522
B.E. + L.A.	Apis	10399	4	0.000412174168060507
B.E. + L.A.	Apis	1040	6	-0.00803592265022032
B.E. + L.A.	Apis	10400	3	-0.000719030077167392
B.E. + L.A.	Apis	10401	3	0.00154358884798506
B.E. + L.A.	Apis	10402	3	-0.00191139850914859
B.E. + L.A.	Apis	10403	3	0.000816718280106963
B.E. + L.A.	Apis	1041	6	-0.00580585390818665
B.E. + L.A.	Apis	1042	6	-0.00271106126796061
B.E. + L.A.	Apis	10428	3	0.00241744425914445
B.E. + L.A.	Apis	10429	3	-0.000202178234625946
B.E. + L.A.	Apis	1043	6	0.00610095817018257
B.E. + L.A.	Apis	1044	6	0.00128226157038823
B.E. + L.A.	Apis	1045	7	-0.000210096649248842
B.E. + L.A.	Apis	10454	3	0.00245728119760686
B.E. + L.A.	Apis	10455	3	0.00482784509009466
B.E. + L.A.	Apis	10456	3	0.00628957334830945
B.E. + L.A.	Apis	10457	3	-0.00119160054006402
B.E. + L.A.	Apis	10458	4	-0.00059171333119783
B.E. + L.A.	Apis	10459	4	0.000429679215351456
B.E. + L.A.	Apis	1046	7	-0.00103841325298949
B.E. + L.A.	Apis	10460	4	0.00378391517047308
B.E. + L.A.	Apis	10461	4	-0.000904314035158345
B.E. + L.A.	Apis	10462	5	-0.00034485098570804
B.E. + L.A.	Apis	10463	5	0.00403302387639804
B.E. + L.A.	Apis	10464	5	0.00155275679382539
B.E. + L.A.	Apis	10465	5	-0.00288684026293338
B.E. + L.A.	Apis	10466	6	-0.00135536471374336
B.E. + L.A.	Apis	10467	6	-9.28499545909061e-05
B.E. + L.A.	Apis	10468	6	-0.00495637583248155
B.E. + L.A.	Apis	10469	6	0.00059693423278792
B.E. + L.A.	Apis	1047	7	-0.000466004120032889
B.E. + L.A.	Apis	10470	7	0.000628747747791941
B.E. + L.A.	Apis	10471	7	0.00194408741074591
B.E. + L.A.	Apis	10472	7	0.00562175074622153
B.E. + L.A.	Apis	10473	7	-0.000555248520499205
B.E. + L.A.	Apis	10474	7	-0.00285439355179837
B.E. + L.A.	Apis	10475	8	-0.0030298093830269
B.E. + L.A.	Apis	10476	8	0.00521352607141585
B.E. + L.A.	Apis	10477	8	-0.000134159384618194
B.E. + L.A.	Apis	10478	8	0.00394849823635303
B.E. + L.A.	Apis	10479	9	0.00391668455670309
B.E. + L.A.	Apis	1048	7	-0.00507339475343661
B.E. + L.A.	Apis	10480	9	-0.00989965223121234
B.E. + L.A.	Apis	10481	9	-0.00544129973078164
B.E. + L.A.	Apis	10482	9	0.00303945120814508
B.E. + L.A.	Apis	10483	10	0.0031157095425299
B.E. + L.A.	Apis	10484	10	0.00539277619944517
B.E. + L.A.	Apis	10485	10	-0.000983905987887529
B.E. + L.A.	Apis	10486	10	0.0119544112195472
B.E. + L.A.	Apis	10487	11	0.000297546083832135
B.E. + L.A.	Apis	10488	11	-0.00241521808034194
B.E. + L.A.	Apis	10489	11	0.00239141122215104
B.E. + L.A.	Apis	1049	7	0.00134646821990623
B.E. + L.A.	Apis	10490	11	0.00337784732556733
B.E. + L.A.	Apis	10491	11	-0.00146633249399658
B.E. + L.A.	Apis	10492	12	-0.00304103247953915
B.E. + L.A.	Apis	10493	12	0.00107111873368999
B.E. + L.A.	Apis	10494	12	-0.00959645915934176
B.E. + L.A.	Apis	10495	12	0.00194923936597252
B.E. + L.A.	Apis	10496	12	0.00336082769177457
B.E. + L.A.	Apis	10497	12	-0.00228317926040874
B.E. + L.A.	Apis	10498	11	0.00409959642757806
B.E. + L.A.	Apis	10499	11	-0.00239461786984141
B.E. + L.A.	Apis	1050	7	-0.00193017968873828
B.E. + L.A.	Apis	10500	11	-0.00116758994840956
B.E. + L.A.	Apis	10501	11	0.00367873197839471
B.E. + L.A.	Apis	10502	11	-0.00277986996631315
B.E. + L.A.	Apis	10503	10	-0.00505861291278072
B.E. + L.A.	Apis	10504	10	0.000844069908198494
B.E. + L.A.	Apis	10505	10	0.00340066750713617
B.E. + L.A.	Apis	10506	10	0.00235104511417925
B.E. + L.A.	Apis	10507	9	0.000789630454261846
B.E. + L.A.	Apis	10508	9	0.00170149596140947
B.E. + L.A.	Apis	10509	9	-0.00486709709588161
B.E. + L.A.	Apis	1051	8	-0.00156847763696483
B.E. + L.A.	Apis	10510	9	0.00235745544897498
B.E. + L.A.	Apis	10511	8	-0.00112952810111355
B.E. + L.A.	Apis	10512	8	0.00365885934859066
B.E. + L.A.	Apis	10513	8	0.000912000934492718
B.E. + L.A.	Apis	10514	8	0.00400019669184996
B.E. + L.A.	Apis	10515	7	-0.00296165687498999
B.E. + L.A.	Apis	10516	7	0.00312363089379198
B.E. + L.A.	Apis	10517	7	0.00196299015673417
B.E. + L.A.	Apis	10518	7	-0.00354959119912586
B.E. + L.A.	Apis	10519	6	5.98486964796517e-05
B.E. + L.A.	Apis	1052	8	-1.21046424365957e-05
B.E. + L.A.	Apis	10520	6	-0.0027229055774069
B.E. + L.A.	Apis	10521	6	-0.00133107864776755
B.E. + L.A.	Apis	10522	6	0.00227295514593213
B.E. + L.A.	Apis	10523	5	0.00411079726088058
B.E. + L.A.	Apis	10524	5	-0.000646814574809838
B.E. + L.A.	Apis	10525	5	0.000678381831915873
B.E. + L.A.	Apis	10526	5	-0.00182115091512968
B.E. + L.A.	Apis	10527	4	-0.00245758318982852
B.E. + L.A.	Apis	10528	4	0.0042545715846045
B.E. + L.A.	Apis	10529	4	-0.00279533607583507
B.E. + L.A.	Apis	1053	8	-0.00160027162243173
B.E. + L.A.	Apis	10530	4	-0.00230759442757989
B.E. + L.A.	Apis	10531	3	0.000388459284832824
B.E. + L.A.	Apis	10532	3	0.013737009705235
B.E. + L.A.	Apis	10533	3	0.000520968402803561
B.E. + L.A.	Apis	10534	3	0.00330812012279329
B.E. + L.A.	Apis	1054	8	-0.00239803317913308
B.E. + L.A.	Apis	1055	8	-0.0089355672692688
B.E. + L.A.	Apis	10559	3	-0.00151878343761971
B.E. + L.A.	Apis	10562	3	0.000934675564568951
B.E. + L.A.	Apis	1058	8	-0.0045921412063987
B.E. + L.A.	Apis	10587	3	-0.00746856030074889
B.E. + L.A.	Apis	10588	3	-0.00405636376066897
B.E. + L.A.	Apis	10589	3	0.00132265754935908
B.E. + L.A.	Apis	1059	8	-0.00369498254229225
B.E. + L.A.	Apis	10590	3	0.000549964144210433
B.E. + L.A.	Apis	10591	4	0.00088557243827931
B.E. + L.A.	Apis	10592	4	-0.00317005743858262
B.E. + L.A.	Apis	10593	4	0.00284432905261296
B.E. + L.A.	Apis	10594	4	-0.000268400811110295
B.E. + L.A.	Apis	10595	5	-0.00768213839479697
B.E. + L.A.	Apis	10596	5	-0.00123480584991631
B.E. + L.A.	Apis	10597	5	0.00193787526837041
B.E. + L.A.	Apis	10598	5	0.00300361760059744
B.E. + L.A.	Apis	10599	6	-0.00328751597032904
B.E. + L.A.	Apis	1060	8	6.05474265602188e-05
B.E. + L.A.	Apis	10600	6	-0.000558309488159707
B.E. + L.A.	Apis	10601	6	-0.0034498868528458
B.E. + L.A.	Apis	10602	6	-0.00524253705812251
B.E. + L.A.	Apis	10603	7	-0.0027311722739574
B.E. + L.A.	Apis	10604	7	-0.00218151561062945
B.E. + L.A.	Apis	10605	7	-0.00210814396639176
B.E. + L.A.	Apis	10606	7	-0.00419379000871482
B.E. + L.A.	Apis	10607	8	0.00615853211228615
B.E. + L.A.	Apis	10608	8	0.00620264960869983
B.E. + L.A.	Apis	10609	8	-0.00113276045165758
B.E. + L.A.	Apis	1061	8	0.00299025550800139
B.E. + L.A.	Apis	10610	8	0.00131809381882611
B.E. + L.A.	Apis	10611	9	-0.00633031567883431
B.E. + L.A.	Apis	10612	9	0.00527397310848376
B.E. + L.A.	Apis	10613	9	0.00206772153203667
B.E. + L.A.	Apis	10614	9	0.000460484244105405
B.E. + L.A.	Apis	10615	10	0.00202082423910848
B.E. + L.A.	Apis	10616	10	0.00355813838622798
B.E. + L.A.	Apis	10617	10	0.00223946705405924
B.E. + L.A.	Apis	10618	10	0.00408304360735678
B.E. + L.A.	Apis	10619	10	-0.00617778408061827
B.E. + L.A.	Apis	1062	7	-0.00121484331964672
B.E. + L.A.	Apis	10620	11	-0.000113163927344805
B.E. + L.A.	Apis	10621	11	0.000953990597420777
B.E. + L.A.	Apis	10622	11	-0.00285167730117968
B.E. + L.A.	Apis	10623	11	5.29436597266941e-06
B.E. + L.A.	Apis	10624	11	-0.001081684980458
B.E. + L.A.	Apis	10625	12	0.00398044253794374
B.E. + L.A.	Apis	10626	12	-0.00497161944667449
B.E. + L.A.	Apis	10627	12	-0.00445984985923597
B.E. + L.A.	Apis	10628	12	-0.00406470940075635
B.E. + L.A.	Apis	10629	11	0.00795538234036839
B.E. + L.A.	Apis	1063	7	0.00222290439409101
B.E. + L.A.	Apis	10630	11	0.000609464796972094
B.E. + L.A.	Apis	10631	11	-0.00489688537027464
B.E. + L.A.	Apis	10632	11	-0.00421332283387891
B.E. + L.A.	Apis	10633	11	-0.00451727028468147
B.E. + L.A.	Apis	10634	11	0.00318554288055776
B.E. + L.A.	Apis	10635	10	-0.00491186657857746
B.E. + L.A.	Apis	10636	10	0.00152887542697459
B.E. + L.A.	Apis	10637	10	0.00226925473412334
B.E. + L.A.	Apis	10638	10	-0.00190354261581771
B.E. + L.A.	Apis	10639	9	0.00162930133327126
B.E. + L.A.	Apis	1064	7	-0.00447412990017416
B.E. + L.A.	Apis	10640	9	0.000877013706366093
B.E. + L.A.	Apis	10641	9	0.0029945003715062
B.E. + L.A.	Apis	10642	9	0.00565863001912196
B.E. + L.A.	Apis	10643	8	0.00164579335287841
B.E. + L.A.	Apis	10644	8	-0.00121059762851322
B.E. + L.A.	Apis	10645	8	-0.00123807222982552
B.E. + L.A.	Apis	10646	8	-0.00355208257457318
B.E. + L.A.	Apis	10647	7	-0.00434820424334823
B.E. + L.A.	Apis	10648	7	0.00166361888277477
B.E. + L.A.	Apis	10649	7	-0.00682891436408589
B.E. + L.A.	Apis	1065	7	-0.0014105071099921
B.E. + L.A.	Apis	10650	7	-0.00324245057621202
B.E. + L.A.	Apis	10651	6	-0.00383607474062542
B.E. + L.A.	Apis	10652	6	0.00642338775414804
B.E. + L.A.	Apis	10653	6	0.00489559797873743
B.E. + L.A.	Apis	10654	6	0.00522177385174379
B.E. + L.A.	Apis	10655	5	-0.00379568937411386
B.E. + L.A.	Apis	10656	5	-0.00311024712430445
B.E. + L.A.	Apis	10657	5	0.0027473003378681
B.E. + L.A.	Apis	10658	5	0.000574314304590133
B.E. + L.A.	Apis	10659	4	0.00164962523422726
B.E. + L.A.	Apis	1066	7	-0.000440416526706989
B.E. + L.A.	Apis	10660	4	-0.000865041044811678
B.E. + L.A.	Apis	10661	4	0.000725648165107692
B.E. + L.A.	Apis	10662	4	8.23373913199808e-05
B.E. + L.A.	Apis	10663	3	-0.0026029898499849
B.E. + L.A.	Apis	10664	3	-0.000487685637886865
B.E. + L.A.	Apis	10665	3	0.000407533759721432
B.E. + L.A.	Apis	10666	3	-0.00200441144552735
B.E. + L.A.	Apis	10667	3	-0.0010142225209009
B.E. + L.A.	Apis	1067	7	-0.00188351852164589
B.E. + L.A.	Apis	1068	6	-0.00527346717595022
B.E. + L.A.	Apis	1069	6	0.00102145325110796
B.E. + L.A.	Apis	10692	3	-0.00836618637517647
B.E. + L.A.	Apis	10693	3	-0.00134747753641701
B.E. + L.A.	Apis	1070	6	5.92810986881314e-05
B.E. + L.A.	Apis	1071	6	0.00473594884712666
B.E. + L.A.	Apis	10719	3	-0.0131221078294696
B.E. + L.A.	Apis	1072	6	0.00626752456741123
B.E. + L.A.	Apis	10720	3	0.00255511529885876
B.E. + L.A.	Apis	10721	3	-0.000453970245030025
B.E. + L.A.	Apis	10722	3	0.000177289473312105
B.E. + L.A.	Apis	10723	4	0.000974158236369347
B.E. + L.A.	Apis	10724	4	0.00333665805685554
B.E. + L.A.	Apis	10725	4	-0.00094910251995566
B.E. + L.A.	Apis	10726	4	0.00503734807498873
B.E. + L.A.	Apis	10727	5	-0.00411442834609709
B.E. + L.A.	Apis	10728	5	-0.00564468295189
B.E. + L.A.	Apis	10729	5	-0.00587079515910846
B.E. + L.A.	Apis	1073	6	-0.00351037117609204
B.E. + L.A.	Apis	10730	5	0.00409276615423522
B.E. + L.A.	Apis	10731	6	0.00240563640162137
B.E. + L.A.	Apis	10732	6	-0.00133439175537401
B.E. + L.A.	Apis	10733	6	0.00110414981979757
B.E. + L.A.	Apis	10734	6	-0.00402860253343709
B.E. + L.A.	Apis	10735	7	-0.00183714135784881
B.E. + L.A.	Apis	10736	7	0.0014842917274792
B.E. + L.A.	Apis	10737	7	0.00511049513859766
B.E. + L.A.	Apis	10738	7	-0.00253660174657227
B.E. + L.A.	Apis	10739	8	0.00409905159478641
B.E. + L.A.	Apis	1074	5	0.00374382076643788
B.E. + L.A.	Apis	10740	8	-0.00200992542715132
B.E. + L.A.	Apis	10741	8	0.0012549248030967
B.E. + L.A.	Apis	10742	8	0.00518864188473075
B.E. + L.A.	Apis	10743	9	0.00083492021134081
B.E. + L.A.	Apis	10744	9	0.00095319379715987
B.E. + L.A.	Apis	10745	9	0.00272897553649964
B.E. + L.A.	Apis	10746	9	-0.00521434369697385
B.E. + L.A.	Apis	10747	10	0.00025337263173053
B.E. + L.A.	Apis	10748	10	-0.00336609855882436
B.E. + L.A.	Apis	10749	10	-0.00328260601407486
B.E. + L.A.	Apis	1075	5	0.000411532929479073
B.E. + L.A.	Apis	10750	10	-0.00327361171787701
B.E. + L.A.	Apis	10751	10	-0.000649607979989778
B.E. + L.A.	Apis	10752	11	0.00362440469633535
B.E. + L.A.	Apis	10753	11	0.00763611174939386
B.E. + L.A.	Apis	10754	11	0.00183894188430757
B.E. + L.A.	Apis	10755	11	0.00247611823672197
B.E. + L.A.	Apis	10756	11	-0.000454970722690939
B.E. + L.A.	Apis	10757	11	0.0016271361498456
B.E. + L.A.	Apis	10758	11	-0.0107933343275441
B.E. + L.A.	Apis	10759	11	0.00639155026608259
B.E. + L.A.	Apis	1076	5	-0.000623405591581074
B.E. + L.A.	Apis	10760	11	0.00171491159248416
B.E. + L.A.	Apis	10761	11	0.002665486994214
B.E. + L.A.	Apis	10762	11	0.000525648169426246
B.E. + L.A.	Apis	10763	11	0.00312260989673934
B.E. + L.A.	Apis	10764	11	0.000369777650674487
B.E. + L.A.	Apis	10765	11	0.00246540335002521
B.E. + L.A.	Apis	10766	10	0.00169389553890873
B.E. + L.A.	Apis	10767	10	0.00418301872269269
B.E. + L.A.	Apis	10768	10	0.00196420598811861
B.E. + L.A.	Apis	10769	10	0.000243689026078435
B.E. + L.A.	Apis	1077	5	0.00222637380346705
B.E. + L.A.	Apis	10770	9	-0.000250062599930602
B.E. + L.A.	Apis	10771	9	0.00681335317178832
B.E. + L.A.	Apis	10772	9	0.000426389355881846
B.E. + L.A.	Apis	10773	9	0.00280521948142116
B.E. + L.A.	Apis	10774	8	0.00988242474865949
B.E. + L.A.	Apis	10775	8	0.00144527708673471
B.E. + L.A.	Apis	10776	8	0.00582257841485709
B.E. + L.A.	Apis	10777	8	-0.00135532797958736
B.E. + L.A.	Apis	10778	8	-0.00130545995004471
B.E. + L.A.	Apis	10779	7	0.0026232285856502
B.E. + L.A.	Apis	1078	5	-0.00597112061065624
B.E. + L.A.	Apis	10780	7	0.00106622833767628
B.E. + L.A.	Apis	10781	7	0.00209299004828211
B.E. + L.A.	Apis	10782	7	0.0054752293716491
B.E. + L.A.	Apis	10783	6	0.00935184272416566
B.E. + L.A.	Apis	10784	6	0.0049190590890768
B.E. + L.A.	Apis	10785	6	0.00127208330199185
B.E. + L.A.	Apis	10786	6	0.00338453523451142
B.E. + L.A.	Apis	10787	5	-0.00200843775672422
B.E. + L.A.	Apis	10788	5	-0.00173986483247192
B.E. + L.A.	Apis	10789	5	-0.000320549963859804
B.E. + L.A.	Apis	1079	5	0.00464791028437759
B.E. + L.A.	Apis	10790	5	0.0060373210951947
B.E. + L.A.	Apis	10791	4	0.0049601582927934
B.E. + L.A.	Apis	10792	4	-0.00403693945084862
B.E. + L.A.	Apis	10793	4	0.00106222449551773
B.E. + L.A.	Apis	10794	4	-0.00720836374526629
B.E. + L.A.	Apis	10795	3	-0.00337713420609889
B.E. + L.A.	Apis	10796	3	0.00127724189701455
B.E. + L.A.	Apis	10797	3	0.000755488441125176
B.E. + L.A.	Apis	10798	3	0.00135091203791627
B.E. + L.A.	Apis	1080	4	-0.00885890752753431
B.E. + L.A.	Apis	1081	4	-0.00425636896198791
B.E. + L.A.	Apis	1082	4	0.00357921734999313
B.E. + L.A.	Apis	10823	3	0.0016212205790804
B.E. + L.A.	Apis	10826	3	-0.000240932410757339
B.E. + L.A.	Apis	1083	4	0.00180678218903336
B.E. + L.A.	Apis	1084	4	0.000755093541954257
B.E. + L.A.	Apis	1085	4	0.000760651916231993
B.E. + L.A.	Apis	10851	3	0.00654978789634765
B.E. + L.A.	Apis	10852	3	-0.00106350007534273
B.E. + L.A.	Apis	10853	3	-0.00309844542612452
B.E. + L.A.	Apis	10854	3	0.00203779423583111
B.E. + L.A.	Apis	10855	4	0.00367441997651885
B.E. + L.A.	Apis	10856	4	-0.00468117130088852
B.E. + L.A.	Apis	10857	4	0.000363457453707162
B.E. + L.A.	Apis	10858	4	0.00494798471461323
B.E. + L.A.	Apis	10859	5	0.00058945092099288
B.E. + L.A.	Apis	1086	4	-0.00312551009767863
B.E. + L.A.	Apis	10860	5	0.00664120779183188
B.E. + L.A.	Apis	10861	5	0.00229065671143818
B.E. + L.A.	Apis	10862	5	-0.00208947945216082
B.E. + L.A.	Apis	10863	6	0.00365847587939931
B.E. + L.A.	Apis	10864	6	-0.00124146312865565
B.E. + L.A.	Apis	10865	6	-0.0062598925270586
B.E. + L.A.	Apis	10866	6	0.0015753848605535
B.E. + L.A.	Apis	10867	7	0.00757910290805054
B.E. + L.A.	Apis	10868	7	-0.0034998830782808
B.E. + L.A.	Apis	10869	7	-0.000680765186890713
B.E. + L.A.	Apis	1087	3	-0.00175392121448119
B.E. + L.A.	Apis	10870	7	0.00398829327897852
B.E. + L.A.	Apis	10871	7	0.000780192851972736
B.E. + L.A.	Apis	10872	8	0.00142106731604879
B.E. + L.A.	Apis	10873	8	0.00400467887332369
B.E. + L.A.	Apis	10874	8	-0.000919614571983958
B.E. + L.A.	Apis	10875	8	-0.00334899168748359
B.E. + L.A.	Apis	10876	9	-0.00267840468725782
B.E. + L.A.	Apis	10877	9	0.00331119453695135
B.E. + L.A.	Apis	10878	9	0.000416504094719405
B.E. + L.A.	Apis	10879	9	0.00314378439948451
B.E. + L.A.	Apis	1088	3	0.00268728021680725
B.E. + L.A.	Apis	10880	10	0.00176718190936839
B.E. + L.A.	Apis	10881	10	-0.00722437975893571
B.E. + L.A.	Apis	10882	10	0.000202468253849682
B.E. + L.A.	Apis	10883	10	0.00405794806487461
B.E. + L.A.	Apis	10884	10	0.00185604829681827
B.E. + L.A.	Apis	10885	11	-0.00731453489445976
B.E. + L.A.	Apis	10886	11	-0.00426723111417735
B.E. + L.A.	Apis	10887	11	-0.0023575716087164
B.E. + L.A.	Apis	10888	11	-0.00645552982589447
B.E. + L.A.	Apis	10889	11	-0.0025855684655034
B.E. + L.A.	Apis	1089	3	-0.00169603317068377
B.E. + L.A.	Apis	10890	11	-0.00389798835012721
B.E. + L.A.	Apis	10891	11	0.00518216298317725
B.E. + L.A.	Apis	10892	11	-0.0025265950568752
B.E. + L.A.	Apis	10893	11	0.00471600382568666
B.E. + L.A.	Apis	10894	11	0.000812860582002071
B.E. + L.A.	Apis	10895	11	-0.00161983951033658
B.E. + L.A.	Apis	10896	11	-0.00254424640055816
B.E. + L.A.	Apis	10897	10	0.00248385155345987
B.E. + L.A.	Apis	10898	10	0.00236523833792316
B.E. + L.A.	Apis	10899	10	0.00209263616201988
B.E. + L.A.	Apis	1090	3	0.00204127891615816
B.E. + L.A.	Apis	10900	10	0.00379045083387477
B.E. + L.A.	Apis	10901	10	0.00214359974063232
B.E. + L.A.	Apis	10902	9	0.00151320535968657
B.E. + L.A.	Apis	10903	9	-0.006066307752396
B.E. + L.A.	Apis	10904	9	-0.00686584769168471
B.E. + L.A.	Apis	10905	9	-0.0063290277174591
B.E. + L.A.	Apis	10906	9	0.00816896100758615
B.E. + L.A.	Apis	10907	8	-0.000562386938826485
B.E. + L.A.	Apis	10908	8	0.00113041723616702
B.E. + L.A.	Apis	10909	8	0.00112953669365101
B.E. + L.A.	Apis	1091	3	0.00795408938223271
B.E. + L.A.	Apis	10910	8	0.000416750801561425
B.E. + L.A.	Apis	10911	7	0.00493642482961338
B.E. + L.A.	Apis	10912	7	-0.000330499143990543
B.E. + L.A.	Apis	10913	7	0.00125002531496989
B.E. + L.A.	Apis	10914	7	-0.00527637399534185
B.E. + L.A.	Apis	10915	6	0.000136930653638532
B.E. + L.A.	Apis	10916	6	0.000963807163848006
B.E. + L.A.	Apis	10917	6	-0.00292821849373107
B.E. + L.A.	Apis	10918	6	0.00445947890019561
B.E. + L.A.	Apis	10919	5	-0.000454772203028347
B.E. + L.A.	Apis	1092	3	-0.00345070882652681
B.E. + L.A.	Apis	10920	5	0.000812279548630218
B.E. + L.A.	Apis	10921	5	0.00314609018858236
B.E. + L.A.	Apis	10922	5	-0.000678408398572775
B.E. + L.A.	Apis	10923	4	-0.00266639722822492
B.E. + L.A.	Apis	10924	4	0.00154227735507701
B.E. + L.A.	Apis	10925	4	-0.00198848401188644
B.E. + L.A.	Apis	10926	4	-0.00277346518782667
B.E. + L.A.	Apis	10927	3	-0.00149864516544919
B.E. + L.A.	Apis	10928	3	0.000676357764829861
B.E. + L.A.	Apis	10929	3	0.000160320538526188
B.E. + L.A.	Apis	1093	3	-0.00476947597397696
B.E. + L.A.	Apis	10930	3	-0.00403521378112705
B.E. + L.A.	Apis	1094	3	-0.00111873831009205
B.E. + L.A.	Apis	1095	3	0.00658111647238928
B.E. + L.A.	Apis	10955	3	0.00208317160822531
B.E. + L.A.	Apis	10956	3	0.00344906874316594
B.E. + L.A.	Apis	10957	3	0.00450301631246742
B.E. + L.A.	Apis	10958	3	-0.00437288345255257
B.E. + L.A.	Apis	10983	3	-0.000952800501217217
B.E. + L.A.	Apis	10984	3	0.000343877173517855
B.E. + L.A.	Apis	10985	3	-0.00500762257639379
B.E. + L.A.	Apis	10986	3	-0.00158893393850268
B.E. + L.A.	Apis	10987	4	0.00162303170966311
B.E. + L.A.	Apis	10988	4	-0.00171389276304976
B.E. + L.A.	Apis	10989	4	-0.00673590290135136
B.E. + L.A.	Apis	10990	4	-0.00474892983703312
B.E. + L.A.	Apis	10991	5	-0.00538995308136215
B.E. + L.A.	Apis	10992	5	0.00386213187663461
B.E. + L.A.	Apis	10993	5	-0.00339271503592833
B.E. + L.A.	Apis	10994	5	0.00189688387235284
B.E. + L.A.	Apis	10995	6	-0.00272166467773826
B.E. + L.A.	Apis	10996	6	-0.0031280470493814
B.E. + L.A.	Apis	10997	6	0.000711113564478033
B.E. + L.A.	Apis	10998	6	-0.00139993534339665
B.E. + L.A.	Apis	10999	7	-0.00412346642096424
B.E. + L.A.	Apis	11000	7	-0.00360552106894065
B.E. + L.A.	Apis	11001	7	-0.00872058930509082
B.E. + L.A.	Apis	11002	7	-0.00608266742733987
B.E. + L.A.	Apis	11003	8	-0.00584105486821865
B.E. + L.A.	Apis	11004	8	-0.00261312196621226
B.E. + L.A.	Apis	11005	8	-0.00290458028646867
B.E. + L.A.	Apis	11006	8	-7.30834817888638e-05
B.E. + L.A.	Apis	11007	8	0.000443074441156391
B.E. + L.A.	Apis	11008	9	0.0040850465135881
B.E. + L.A.	Apis	11009	9	-0.00218566995534903
B.E. + L.A.	Apis	11010	9	0.0035878473073947
B.E. + L.A.	Apis	11011	9	-0.0036906416841238
B.E. + L.A.	Apis	11012	10	-0.00097035625063123
B.E. + L.A.	Apis	11013	10	0.00367004804779832
B.E. + L.A.	Apis	11014	10	-0.0071979425094745
B.E. + L.A.	Apis	11015	10	-0.00172756379227186
B.E. + L.A.	Apis	11016	10	-0.00299068319564166
B.E. + L.A.	Apis	11017	10	-0.00016633823950429
B.E. + L.A.	Apis	11018	11	-0.000617844834928492
B.E. + L.A.	Apis	11019	11	-0.0037690472160347
B.E. + L.A.	Apis	11020	11	0.000236428219339315
B.E. + L.A.	Apis	11021	11	-0.00565853904937735
B.E. + L.A.	Apis	11022	11	-0.000430123161179422
B.E. + L.A.	Apis	11023	11	-0.00246813980094079
B.E. + L.A.	Apis	11024	11	-0.00158645783678427
B.E. + L.A.	Apis	11025	11	0.00341132920154299
B.E. + L.A.	Apis	11026	11	0.000828819374453183
B.E. + L.A.	Apis	11027	11	0.00256587655874271
B.E. + L.A.	Apis	11028	10	0.00430378932505556
B.E. + L.A.	Apis	11029	10	-0.0017350189426954
B.E. + L.A.	Apis	11030	10	-0.00485622605603775
B.E. + L.A.	Apis	11031	10	-0.00226445285799064
B.E. + L.A.	Apis	11032	10	-0.000895108406530106
B.E. + L.A.	Apis	11033	9	-0.00357415161996379
B.E. + L.A.	Apis	11034	9	-0.00123539805174296
B.E. + L.A.	Apis	11035	9	0.00235170672206004
B.E. + L.A.	Apis	11036	9	0.00770102705235812
B.E. + L.A.	Apis	11037	9	0.0056319606069638
B.E. + L.A.	Apis	11038	8	0.00386579050339323
B.E. + L.A.	Apis	11039	8	0.00834450240019181
B.E. + L.A.	Apis	11040	8	0.00404626646645176
B.E. + L.A.	Apis	11041	8	-0.00221068782938141
B.E. + L.A.	Apis	11042	7	-0.000201026172075612
B.E. + L.A.	Apis	11043	7	0.00257210285453293
B.E. + L.A.	Apis	11044	7	-0.00596833964941266
B.E. + L.A.	Apis	11045	7	0.0099217528169303
B.E. + L.A.	Apis	11046	6	0.00144815114089927
B.E. + L.A.	Apis	11047	6	0.00246941646501495
B.E. + L.A.	Apis	11048	6	-0.000250462704676134
B.E. + L.A.	Apis	11049	6	0.00523490057241149
B.E. + L.A.	Apis	11050	5	0.00107098388113501
B.E. + L.A.	Apis	11051	5	0.00518257172421895
B.E. + L.A.	Apis	11052	5	0.00506131800774159
B.E. + L.A.	Apis	11053	5	-0.0041503999121237
B.E. + L.A.	Apis	11054	5	0.0002324191088227
B.E. + L.A.	Apis	11055	4	0.00181721383703274
B.E. + L.A.	Apis	11056	4	0.000885661946794398
B.E. + L.A.	Apis	11057	4	-0.0078222194970238
B.E. + L.A.	Apis	11058	4	-0.00260012206822825
B.E. + L.A.	Apis	11059	3	-0.00119049829027335
B.E. + L.A.	Apis	11060	3	-0.00118858047721814
B.E. + L.A.	Apis	11061	3	0.00330728740737303
B.E. + L.A.	Apis	11062	3	-0.000199553332397718
B.E. + L.A.	Apis	11087	3	0.000538567803220704
B.E. + L.A.	Apis	11090	3	0.00354105836646281
B.E. + L.A.	Apis	11115	3	-0.00120289856104275
B.E. + L.A.	Apis	11116	3	-0.00409825414920442
B.E. + L.A.	Apis	11117	3	0.000906646386591556
B.E. + L.A.	Apis	11118	3	-0.0038462388048086
B.E. + L.A.	Apis	11119	3	0.000366189752423027
B.E. + L.A.	Apis	11120	4	0.00210735255619112
B.E. + L.A.	Apis	11121	4	0.00111969823554689
B.E. + L.A.	Apis	11122	4	0.00461257049518617
B.E. + L.A.	Apis	11123	4	0.00492994913259918
B.E. + L.A.	Apis	11124	5	-0.00192076709277024
B.E. + L.A.	Apis	11125	5	-0.00162636993658487
B.E. + L.A.	Apis	11126	5	-0.000615349419188254
B.E. + L.A.	Apis	11127	5	0.00382914190989215
B.E. + L.A.	Apis	11128	6	-0.00797251309805605
B.E. + L.A.	Apis	11129	6	-0.000601065582670868
B.E. + L.A.	Apis	11130	6	0.00240832890457946
B.E. + L.A.	Apis	11131	6	0.000893800162427475
B.E. + L.A.	Apis	11132	7	-0.00305442050437857
B.E. + L.A.	Apis	11133	7	-0.00508948959616723
B.E. + L.A.	Apis	11134	7	0.00305438401926648
B.E. + L.A.	Apis	11135	7	0.00223569180176695
B.E. + L.A.	Apis	11136	8	-0.000865346012181704
B.E. + L.A.	Apis	11137	8	-0.00302445132098488
B.E. + L.A.	Apis	11138	8	0.0047656672262008
B.E. + L.A.	Apis	11139	8	0.00434979821918186
B.E. + L.A.	Apis	11140	8	0.00101611055015161
B.E. + L.A.	Apis	11141	9	-0.00553169397372095
B.E. + L.A.	Apis	11142	9	0.00231774772428949
B.E. + L.A.	Apis	11143	9	0.00101272302102612
B.E. + L.A.	Apis	11144	9	-0.00325871988365408
B.E. + L.A.	Apis	11145	10	-0.00136158745729904
B.E. + L.A.	Apis	11146	10	0.000423361083622959
B.E. + L.A.	Apis	11147	10	-0.00851046226484646
B.E. + L.A.	Apis	11148	10	0.00241917046823832
B.E. + L.A.	Apis	11149	10	0.000347510411482122
B.E. + L.A.	Apis	11150	10	0.00642718968571216
B.E. + L.A.	Apis	11151	11	0.00197118199084771
B.E. + L.A.	Apis	11152	11	0.00574145354145879
B.E. + L.A.	Apis	11153	11	-0.00206089823290311
B.E. + L.A.	Apis	11154	11	-0.00306918079412552
B.E. + L.A.	Apis	11155	11	-0.000662548778497415
B.E. + L.A.	Apis	11156	11	-0.0062187628908404
B.E. + L.A.	Apis	11157	11	-0.00373911457459173
B.E. + L.A.	Apis	11158	11	0.00500329010878191
B.E. + L.A.	Apis	11159	10	0.00463691063220276
B.E. + L.A.	Apis	11160	10	-0.00231489271558503
B.E. + L.A.	Apis	11161	10	7.24093624575792e-05
B.E. + L.A.	Apis	11162	10	-0.00195363038237096
B.E. + L.A.	Apis	11163	10	0.000553758263516814
B.E. + L.A.	Apis	11164	10	-0.000252740824488481
B.E. + L.A.	Apis	11165	9	-5.02078082053276e-05
B.E. + L.A.	Apis	11166	9	-0.000792141897970058
B.E. + L.A.	Apis	11167	9	0.00141690831465139
B.E. + L.A.	Apis	11168	9	-0.00427196284345783
B.E. + L.A.	Apis	11169	9	-0.00233558053004011
B.E. + L.A.	Apis	11170	8	-0.0048412997367803
B.E. + L.A.	Apis	11171	8	-0.00972141336703579
B.E. + L.A.	Apis	11172	8	-0.0023577345540842
B.E. + L.A.	Apis	11173	8	0.00235493546117138
B.E. + L.A.	Apis	11174	7	0.00691788571339076
B.E. + L.A.	Apis	11175	7	-0.00121537797621894
B.E. + L.A.	Apis	11176	7	0.000151096291144737
B.E. + L.A.	Apis	11177	7	0.00361636602121614
B.E. + L.A.	Apis	11178	7	0.00380524750570596
B.E. + L.A.	Apis	11179	6	0.00838449737834989
B.E. + L.A.	Apis	11180	6	0.00633831374445995
B.E. + L.A.	Apis	11181	6	0.000311808133188536
B.E. + L.A.	Apis	11182	6	-0.00133474185533855
B.E. + L.A.	Apis	11183	5	0.00315102499423795
B.E. + L.A.	Apis	11184	5	-0.00460076413946878
B.E. + L.A.	Apis	11185	5	0.00210827242138277
B.E. + L.A.	Apis	11186	5	-0.0044341063709044
B.E. + L.A.	Apis	11187	4	0.000354536700954185
B.E. + L.A.	Apis	11188	4	0.00219029116820382
B.E. + L.A.	Apis	11189	4	0.00222894591892164
B.E. + L.A.	Apis	11190	4	0.00357900367573232
B.E. + L.A.	Apis	11191	3	0.00148717884457448
B.E. + L.A.	Apis	11192	3	0.00411527523312414
B.E. + L.A.	Apis	11193	3	-0.00136371860858495
B.E. + L.A.	Apis	11194	3	0.00116626599455452
B.E. + L.A.	Apis	11219	3	0.00106679142484153
B.E. + L.A.	Apis	11220	3	0.000984067765033477
B.E. + L.A.	Apis	11221	3	0.00740693991769961
B.E. + L.A.	Apis	11222	3	0.00407880454314408
B.E. + L.A.	Apis	11247	3	-0.00178901255233521
B.E. + L.A.	Apis	11248	3	-0.00529363206971769
B.E. + L.A.	Apis	11249	3	0.000172255800458999
B.E. + L.A.	Apis	11250	3	0.00252133813960684
B.E. + L.A.	Apis	11251	4	-0.00270451794369008
B.E. + L.A.	Apis	11252	4	-0.00149150299193493
B.E. + L.A.	Apis	11253	4	-0.00489433574023527
B.E. + L.A.	Apis	11254	4	0.003332490544799
B.E. + L.A.	Apis	11255	5	0.000557637580554954
B.E. + L.A.	Apis	11256	5	-2.54309659327124e-05
B.E. + L.A.	Apis	11257	5	-0.00454363406607277
B.E. + L.A.	Apis	11258	5	-0.00407508063457715
B.E. + L.A.	Apis	11259	5	-0.00289126500021267
B.E. + L.A.	Apis	11260	6	-0.00360729712925911
B.E. + L.A.	Apis	11261	6	-0.00176305023824554
B.E. + L.A.	Apis	11262	6	-0.00124802529514227
B.E. + L.A.	Apis	11263	6	0.00679845554488545
B.E. + L.A.	Apis	11264	7	-0.00834664084620095
B.E. + L.A.	Apis	11265	7	-0.00232961070132032
B.E. + L.A.	Apis	11266	7	0.00295989209739133
B.E. + L.A.	Apis	11267	7	0.00486636656019744
B.E. + L.A.	Apis	11268	8	0.000970732314572028
B.E. + L.A.	Apis	11269	8	-0.00131588252158465
B.E. + L.A.	Apis	11270	8	0.000254512393646879
B.E. + L.A.	Apis	11271	8	0.000644997038981567
B.E. + L.A.	Apis	11272	8	0.00124012626441155
B.E. + L.A.	Apis	11273	9	0.00248162711380813
B.E. + L.A.	Apis	11274	9	-0.00659338446038592
B.E. + L.A.	Apis	11275	9	0.00641309288253666
B.E. + L.A.	Apis	11276	9	0.00415848267654188
B.E. + L.A.	Apis	11277	9	0.00213228399064848
B.E. + L.A.	Apis	11278	10	-0.00345756748209603
B.E. + L.A.	Apis	11279	10	0.00360169620097292
B.E. + L.A.	Apis	11280	10	0.00458290958521118
B.E. + L.A.	Apis	11281	10	-0.00144970468423281
B.E. + L.A.	Apis	11282	10	-0.00145872182155622
B.E. + L.A.	Apis	11283	10	0.00281381288302395
B.E. + L.A.	Apis	11284	10	0.00178035016823302
B.E. + L.A.	Apis	11285	10	-0.0049369261936048
B.E. + L.A.	Apis	11286	11	-0.00437804066622627
B.E. + L.A.	Apis	11287	11	-0.00846308215523618
B.E. + L.A.	Apis	11288	10	-0.00224630043867634
B.E. + L.A.	Apis	11289	10	-0.00148602947137573
B.E. + L.A.	Apis	11290	10	-0.000495000181299539
B.E. + L.A.	Apis	11291	10	0.00139770640495228
B.E. + L.A.	Apis	11292	10	0.00147238949776969
B.E. + L.A.	Apis	11293	10	0.00312816033847561
B.E. + L.A.	Apis	11294	10	-0.000479469766949369
B.E. + L.A.	Apis	11295	10	3.5247282150604e-05
B.E. + L.A.	Apis	11296	9	-0.00011275242843502
B.E. + L.A.	Apis	11297	9	-0.000170245758276313
B.E. + L.A.	Apis	11298	9	-0.00259176394739197
B.E. + L.A.	Apis	11299	9	-0.00591745557698773
B.E. + L.A.	Apis	11300	9	0.00442280361732604
B.E. + L.A.	Apis	11301	8	-0.00132143816277874
B.E. + L.A.	Apis	11302	8	-0.000263870720065217
B.E. + L.A.	Apis	11303	8	0.00100183945262143
B.E. + L.A.	Apis	11304	8	0.00227367135231757
B.E. + L.A.	Apis	11305	7	-0.00120710965523986
B.E. + L.A.	Apis	11306	7	0.0027679238518792
B.E. + L.A.	Apis	11307	7	0.000570490835303928
B.E. + L.A.	Apis	11308	7	-0.00128659406580034
B.E. + L.A.	Apis	11309	7	-0.00372572246249494
B.E. + L.A.	Apis	11310	6	-0.000912813066681981
B.E. + L.A.	Apis	11311	6	-0.00160182735422237
B.E. + L.A.	Apis	11312	6	0.00606046670873417
B.E. + L.A.	Apis	11313	6	0.000267126658855822
B.E. + L.A.	Apis	11314	5	-0.005579148083044
B.E. + L.A.	Apis	11315	5	-0.00774451548006874
B.E. + L.A.	Apis	11316	5	-0.00365497545098678
B.E. + L.A.	Apis	11317	5	0.00761838803315321
B.E. + L.A.	Apis	11318	4	0.0049857456558493
B.E. + L.A.	Apis	11319	4	-0.0018111313526068
B.E. + L.A.	Apis	11320	4	0.00400196116508079
B.E. + L.A.	Apis	11321	4	0.00302256806294948
B.E. + L.A.	Apis	11322	3	-0.0100967445955422
B.E. + L.A.	Apis	11323	3	-0.00313553584857023
B.E. + L.A.	Apis	11324	3	-0.000155123944770038
B.E. + L.A.	Apis	11325	3	0.00571693402773979
B.E. + L.A.	Apis	11351	3	0.00629543028519296
B.E. + L.A.	Apis	11354	3	-0.00870294189035365
B.E. + L.A.	Apis	11380	3	0.00309393336769476
B.E. + L.A.	Apis	11381	3	-0.00145583520936173
B.E. + L.A.	Apis	11382	3	0.00403395544388011
B.E. + L.A.	Apis	11383	3	-0.00130317285334471
B.E. + L.A.	Apis	11384	4	0.00290902037484135
B.E. + L.A.	Apis	11385	4	-0.00269277177890945
B.E. + L.A.	Apis	11386	4	0.00588573241921635
B.E. + L.A.	Apis	11387	4	-0.00256740636191933
B.E. + L.A.	Apis	11388	5	-0.0040852905221787
B.E. + L.A.	Apis	11389	5	0.0020795539922276
B.E. + L.A.	Apis	11390	5	0.00373118518487333
B.E. + L.A.	Apis	11391	5	-0.0114116303286154
B.E. + L.A.	Apis	11392	6	-0.00354420158494586
B.E. + L.A.	Apis	11393	6	0.00715188454528233
B.E. + L.A.	Apis	11394	6	0.00623316619011282
B.E. + L.A.	Apis	11395	6	-0.00190082601720082
B.E. + L.A.	Apis	11396	6	-0.00188892655132501
B.E. + L.A.	Apis	11397	7	-0.0018015265184031
B.E. + L.A.	Apis	11398	7	0.00147434869268398
B.E. + L.A.	Apis	11399	7	0.00114014329268247
B.E. + L.A.	Apis	11400	7	0.00150689763858421
B.E. + L.A.	Apis	11401	8	0.00602590341105184
B.E. + L.A.	Apis	11402	8	0.000393702225238858
B.E. + L.A.	Apis	11403	8	0.00357548665259061
B.E. + L.A.	Apis	11404	8	0.00170385181057946
B.E. + L.A.	Apis	11405	8	-0.00120527894742238
B.E. + L.A.	Apis	11406	9	-0.00853740968967611
B.E. + L.A.	Apis	11407	9	0.00348457389058511
B.E. + L.A.	Apis	11408	9	0.000272333866102057
B.E. + L.A.	Apis	11409	9	0.00917278468739308
B.E. + L.A.	Apis	11410	9	0.00563418313094002
B.E. + L.A.	Apis	11411	10	-0.00139141640131248
B.E. + L.A.	Apis	11412	10	0.00351612885049007
B.E. + L.A.	Apis	11413	10	-0.00428961022963436
B.E. + L.A.	Apis	11414	10	0.00437426587128261
B.E. + L.A.	Apis	11415	10	-0.00357778860197127
B.E. + L.A.	Apis	11416	10	0.000844774488562268
B.E. + L.A.	Apis	11417	10	0.000506953197691478
B.E. + L.A.	Apis	11418	10	-0.00296795200899788
B.E. + L.A.	Apis	11419	10	5.49880738954737e-05
B.E. + L.A.	Apis	11420	10	-0.00565314133096053
B.E. + L.A.	Apis	11421	10	0.00328013851533784
B.E. + L.A.	Apis	11422	10	-0.00772276789145239
B.E. + L.A.	Apis	11423	10	0.0004818558533751
B.E. + L.A.	Apis	11424	10	-0.00114038382136403
B.E. + L.A.	Apis	11425	10	-0.000682146141148257
B.E. + L.A.	Apis	11426	10	0.00268879637002248
B.E. + L.A.	Apis	11427	10	-0.00366503882220263
B.E. + L.A.	Apis	11428	9	0.00530812574078113
B.E. + L.A.	Apis	11429	9	6.19840312331596e-05
B.E. + L.A.	Apis	11430	9	-0.00408415517158295
B.E. + L.A.	Apis	11431	9	8.90115115616784e-06
B.E. + L.A.	Apis	11432	9	-0.00483171051448992
B.E. + L.A.	Apis	11433	8	-0.00645020317445108
B.E. + L.A.	Apis	11434	8	-0.000386236437994571
B.E. + L.A.	Apis	11435	8	0.00446568177572288
B.E. + L.A.	Apis	11436	8	0.00080139545865905
B.E. + L.A.	Apis	11437	8	-0.00493110614161889
B.E. + L.A.	Apis	11438	7	0.00230784871889545
B.E. + L.A.	Apis	11439	7	-0.000659242838335843
B.E. + L.A.	Apis	11440	7	0.000293998652033262
B.E. + L.A.	Apis	11441	7	0.00123539506492156
B.E. + L.A.	Apis	11442	6	-0.00535851459834585
B.E. + L.A.	Apis	11443	6	-0.00213284035321266
B.E. + L.A.	Apis	11444	6	-0.00362291788663816
B.E. + L.A.	Apis	11445	6	0.00689873675095758
B.E. + L.A.	Apis	11446	5	-0.0051625644355575
B.E. + L.A.	Apis	11447	5	0.0086306982843656
B.E. + L.A.	Apis	11448	5	-0.00114640238507837
B.E. + L.A.	Apis	11449	5	0.00143663764422698
B.E. + L.A.	Apis	11450	4	0.000104358995411782
B.E. + L.A.	Apis	11451	4	-0.0012696251730553
B.E. + L.A.	Apis	11452	4	0.00325031587269265
B.E. + L.A.	Apis	11453	4	0.00224344171771309
B.E. + L.A.	Apis	11454	4	-0.00192465132062068
B.E. + L.A.	Apis	11455	3	0.00235788397336395
B.E. + L.A.	Apis	11456	3	0.00271453469551279
B.E. + L.A.	Apis	11457	3	-0.0038711673315944
B.E. + L.A.	Apis	11458	3	-0.00239080257441599
B.E. + L.A.	Apis	11483	3	0.000668016330456454
B.E. + L.A.	Apis	11484	3	-0.000705843830889049
B.E. + L.A.	Apis	11485	3	0.00670410394644559
B.E. + L.A.	Apis	11486	3	0.00340063373314167
B.E. + L.A.	Apis	1151	3	-0.00285160492460472
B.E. + L.A.	Apis	11512	3	-0.00334116533424642
B.E. + L.A.	Apis	11513	3	-0.00141008129863386
B.E. + L.A.	Apis	11514	3	0.0046964251717256
B.E. + L.A.	Apis	11515	3	0.00233059982438864
B.E. + L.A.	Apis	11516	4	0.00747357526775836
B.E. + L.A.	Apis	11517	4	0.00402412932961025
B.E. + L.A.	Apis	11518	4	-0.00343664002187714
B.E. + L.A.	Apis	11519	4	-0.00328421809112073
B.E. + L.A.	Apis	1152	3	0.000690411092117512
B.E. + L.A.	Apis	11520	5	-0.00609848914770861
B.E. + L.A.	Apis	11521	5	-0.00419456772640473
B.E. + L.A.	Apis	11522	5	-0.000660672708652929
B.E. + L.A.	Apis	11523	5	-0.00891355911410307
B.E. + L.A.	Apis	11524	6	0.00102817224810497
B.E. + L.A.	Apis	11525	6	-0.000307920933236391
B.E. + L.A.	Apis	11526	6	0.00309705535106437
B.E. + L.A.	Apis	11527	6	-0.00364979651284215
B.E. + L.A.	Apis	11528	7	0.00112224169330434
B.E. + L.A.	Apis	11529	7	0.000227674105328121
B.E. + L.A.	Apis	1153	3	0.00217328482973646
B.E. + L.A.	Apis	11530	7	-0.0051169196108641
B.E. + L.A.	Apis	11531	7	-0.00248449458884712
B.E. + L.A.	Apis	11532	7	-0.0043131129356076
B.E. + L.A.	Apis	11533	8	0.00221412201993946
B.E. + L.A.	Apis	11534	8	0.000633756773739682
B.E. + L.A.	Apis	11535	8	-0.00857043336276782
B.E. + L.A.	Apis	11536	8	-0.00112549068155185
B.E. + L.A.	Apis	11537	8	0.000229433566541532
B.E. + L.A.	Apis	11538	9	-0.000491872838272822
B.E. + L.A.	Apis	11539	9	0.00191888056887455
B.E. + L.A.	Apis	1154	3	-0.00105867932542127
B.E. + L.A.	Apis	11540	9	0.00727029702110727
B.E. + L.A.	Apis	11541	9	-0.00052610770010723
B.E. + L.A.	Apis	11542	9	-0.00162369210782218
B.E. + L.A.	Apis	11543	10	0.00319252120965106
B.E. + L.A.	Apis	11544	10	0.000164625504833753
B.E. + L.A.	Apis	11545	10	0.000729570033247957
B.E. + L.A.	Apis	11546	10	-0.00534675256086671
B.E. + L.A.	Apis	11547	10	0.00356814519754355
B.E. + L.A.	Apis	11548	10	-0.00411133103258815
B.E. + L.A.	Apis	11549	10	-0.000257898689739257
B.E. + L.A.	Apis	1155	3	-0.00119042220527421
B.E. + L.A.	Apis	11550	10	0.001847844828489
B.E. + L.A.	Apis	11551	10	-0.00487571869919051
B.E. + L.A.	Apis	11552	10	0.000436492857915364
B.E. + L.A.	Apis	11553	10	-0.0064832515789491
B.E. + L.A.	Apis	11554	10	-0.00272748516371757
B.E. + L.A.	Apis	11555	10	0.00147636925683091
B.E. + L.A.	Apis	11556	10	-0.00805797167868949
B.E. + L.A.	Apis	11557	10	0.00390299664079052
B.E. + L.A.	Apis	11558	9	-5.25055761233933e-05
B.E. + L.A.	Apis	11559	9	0.000366071367469987
B.E. + L.A.	Apis	1156	3	-0.0024558234640171
B.E. + L.A.	Apis	11560	9	-0.00290965597733968
B.E. + L.A.	Apis	11561	9	-0.0040119067289736
B.E. + L.A.	Apis	11562	9	-0.00631645535675955
B.E. + L.A.	Apis	11563	9	-0.00307408946674133
B.E. + L.A.	Apis	11564	8	-0.00237769839286531
B.E. + L.A.	Apis	11565	8	-0.000101200883528224
B.E. + L.A.	Apis	11566	8	0.00426355743382946
B.E. + L.A.	Apis	11567	8	0.00304931439281943
B.E. + L.A.	Apis	11568	8	0.00295595239888299
B.E. + L.A.	Apis	11569	7	0.00172244501271996
B.E. + L.A.	Apis	1157	3	-0.000568489900436759
B.E. + L.A.	Apis	11570	7	-0.00407801136288926
B.E. + L.A.	Apis	11571	7	0.0018506007498707
B.E. + L.A.	Apis	11572	7	-0.00229773765228739
B.E. + L.A.	Apis	11573	6	-0.00510646333322732
B.E. + L.A.	Apis	11574	6	-0.00468456365466001
B.E. + L.A.	Apis	11575	6	-0.00546075159471509
B.E. + L.A.	Apis	11576	6	0.000880103989592427
B.E. + L.A.	Apis	11577	5	-0.00620371401146575
B.E. + L.A.	Apis	11578	5	-0.0029390003862258
B.E. + L.A.	Apis	11579	5	-0.00438791642905216
B.E. + L.A.	Apis	1158	3	-0.000549486268550578
B.E. + L.A.	Apis	11580	5	0.00819997909911658
B.E. + L.A.	Apis	11581	5	0.00427295967357574
B.E. + L.A.	Apis	11582	4	0.00245235199053523
B.E. + L.A.	Apis	11583	4	0.00615382283113949
B.E. + L.A.	Apis	11584	4	0.00356021460400449
B.E. + L.A.	Apis	11585	4	0.00634460679247216
B.E. + L.A.	Apis	11586	3	0.000226169315538578
B.E. + L.A.	Apis	11587	3	0.00785892868210365
B.E. + L.A.	Apis	11588	3	-0.00363652050079894
B.E. + L.A.	Apis	11589	3	-0.0012621191141143
B.E. + L.A.	Apis	1159	4	0.0030374665918534
B.E. + L.A.	Apis	1160	4	0.00274277105841788
B.E. + L.A.	Apis	1161	4	0.000991048690440451
B.E. + L.A.	Apis	11614	3	-0.000565467030659097
B.E. + L.A.	Apis	11615	3	-0.00368258742401087
B.E. + L.A.	Apis	11618	3	-0.000557020575516327
B.E. + L.A.	Apis	11619	3	-0.00310154305842208
B.E. + L.A.	Apis	1162	4	0.00260455338553305
B.E. + L.A.	Apis	1163	4	-0.00505360478123473
B.E. + L.A.	Apis	1164	4	-0.00461757831495527
B.E. + L.A.	Apis	11644	3	0.00216753038791576
B.E. + L.A.	Apis	11645	3	0.00197913865927633
B.E. + L.A.	Apis	11646	3	0.00293851862276766
B.E. + L.A.	Apis	11647	3	-0.00631881284346566
B.E. + L.A.	Apis	11648	4	0.00776892455366067
B.E. + L.A.	Apis	11649	4	0.00491246163757964
B.E. + L.A.	Apis	1165	4	0.00198266844471139
B.E. + L.A.	Apis	11650	4	-0.0038072400392869
B.E. + L.A.	Apis	11651	4	0.001263883482168
B.E. + L.A.	Apis	11652	4	0.00268399071237759
B.E. + L.A.	Apis	11653	5	-0.00290936263206949
B.E. + L.A.	Apis	11654	5	-0.00785234206193064
B.E. + L.A.	Apis	11655	5	-0.00231207695705402
B.E. + L.A.	Apis	11656	5	0.00322765254503162
B.E. + L.A.	Apis	11657	6	0.00663634989859226
B.E. + L.A.	Apis	11658	6	2.23215590949783e-05
B.E. + L.A.	Apis	11659	6	-0.00162594021833425
B.E. + L.A.	Apis	1166	5	-0.000763916389181102
B.E. + L.A.	Apis	11660	6	-0.00288955468556086
B.E. + L.A.	Apis	11661	7	-0.000464603051706936
B.E. + L.A.	Apis	11662	7	-0.00145155825791068
B.E. + L.A.	Apis	11663	7	-0.00202364816563588
B.E. + L.A.	Apis	11664	7	0.000340678818760502
B.E. + L.A.	Apis	11665	7	0.00213964351318139
B.E. + L.A.	Apis	11666	8	-0.0017683152797017
B.E. + L.A.	Apis	11667	8	-0.00305810315593283
B.E. + L.A.	Apis	11668	8	0.00341137005216986
B.E. + L.A.	Apis	11669	8	0.00404239496986354
B.E. + L.A.	Apis	1167	5	-0.00187268420136281
B.E. + L.A.	Apis	11670	8	-0.00754154001740818
B.E. + L.A.	Apis	11671	9	-0.000427750970148735
B.E. + L.A.	Apis	11672	9	0.00225200805064079
B.E. + L.A.	Apis	11673	9	0.00109930559052653
B.E. + L.A.	Apis	11674	9	0.00137552008426473
B.E. + L.A.	Apis	11675	9	0.00352700087830838
B.E. + L.A.	Apis	11676	9	0.00115596367088484
B.E. + L.A.	Apis	11677	10	0.00252700776699747
B.E. + L.A.	Apis	11678	10	-0.005222615735719
B.E. + L.A.	Apis	11679	10	-0.000598629762682484
B.E. + L.A.	Apis	1168	5	0.00524360618434408
B.E. + L.A.	Apis	11680	10	0.00456937985640468
B.E. + L.A.	Apis	11681	10	-0.000809377579130035
B.E. + L.A.	Apis	11682	10	-0.000777227085597942
B.E. + L.A.	Apis	11683	10	-0.00428411132889242
B.E. + L.A.	Apis	11684	10	0.00167194038786184
B.E. + L.A.	Apis	11685	10	-0.00184768767571203
B.E. + L.A.	Apis	11686	10	0.00199893501808594
B.E. + L.A.	Apis	11687	10	-0.0045256089113205
B.E. + L.A.	Apis	11688	10	-0.000520530652228258
B.E. + L.A.	Apis	11689	9	0.00332916909311621
B.E. + L.A.	Apis	1169	5	-0.000956170502375052
B.E. + L.A.	Apis	11690	9	0.0028897260552269
B.E. + L.A.	Apis	11691	9	0.000599780292070459
B.E. + L.A.	Apis	11692	9	0.00417448726276242
B.E. + L.A.	Apis	11693	9	-0.00071104300001509
B.E. + L.A.	Apis	11694	9	0.0051971039072878
B.E. + L.A.	Apis	11695	9	-0.000968439929566737
B.E. + L.A.	Apis	11696	8	-0.000974718003607195
B.E. + L.A.	Apis	11697	8	-0.00405142865390187
B.E. + L.A.	Apis	11698	8	-0.00339669371997838
B.E. + L.A.	Apis	11699	8	-0.00243564598230232
B.E. + L.A.	Apis	1170	5	-0.0030472987704108
B.E. + L.A.	Apis	11700	8	0.00227384419681947
B.E. + L.A.	Apis	11701	7	-0.00386172487866955
B.E. + L.A.	Apis	11702	7	-0.00340069303386954
B.E. + L.A.	Apis	11703	7	0.00156657634311354
B.E. + L.A.	Apis	11704	7	-0.00110255029226903
B.E. + L.A.	Apis	11705	6	-0.00695716737802618
B.E. + L.A.	Apis	11706	6	-0.000553737009006779
B.E. + L.A.	Apis	11707	6	0.00141213727670942
B.E. + L.A.	Apis	11708	6	0.00123221603045016
B.E. + L.A.	Apis	11709	6	0.0029905544644953
B.E. + L.A.	Apis	1171	5	0.000940170471976166
B.E. + L.A.	Apis	11710	5	0.00317604589692539
B.E. + L.A.	Apis	11711	5	-0.00454423330948263
B.E. + L.A.	Apis	11712	5	0.00321333714816002
B.E. + L.A.	Apis	11713	5	-0.00362639022108501
B.E. + L.A.	Apis	11714	4	-0.000389502384975563
B.E. + L.A.	Apis	11715	4	-0.00110952195560446
B.E. + L.A.	Apis	11716	4	-0.000478342081250266
B.E. + L.A.	Apis	11717	4	0.000128837099891321
B.E. + L.A.	Apis	11718	3	0.00577531963457943
B.E. + L.A.	Apis	11719	3	0.00185831939456598
B.E. + L.A.	Apis	1172	5	-0.00840631737815151
B.E. + L.A.	Apis	11720	3	0.00406509631900338
B.E. + L.A.	Apis	11721	3	0.00301618316628754
B.E. + L.A.	Apis	1173	6	-0.0046947399098351
B.E. + L.A.	Apis	1174	6	0.005865288986256
B.E. + L.A.	Apis	11747	3	-0.00481180224074272
B.E. + L.A.	Apis	11748	3	0.000583024617966183
B.E. + L.A.	Apis	11749	3	0.0012864008078904
B.E. + L.A.	Apis	1175	6	-0.00293533961043274
B.E. + L.A.	Apis	11750	3	-0.00273546416912527
B.E. + L.A.	Apis	1176	6	-0.00381536518382025
B.E. + L.A.	Apis	1177	6	-0.0040011120231017
B.E. + L.A.	Apis	11776	3	0.000927164234695594
B.E. + L.A.	Apis	11777	3	-0.00419511920671666
B.E. + L.A.	Apis	11778	3	0.00333523653057528
B.E. + L.A.	Apis	11779	3	0.00356347478765935
B.E. + L.A.	Apis	1178	6	0.00516219716694576
B.E. + L.A.	Apis	11780	4	-0.000752927014732106
B.E. + L.A.	Apis	11781	4	-0.00201325160388085
B.E. + L.A.	Apis	11782	4	-0.00125375617575633
B.E. + L.A.	Apis	11783	4	-0.00388722310266213
B.E. + L.A.	Apis	11784	4	-0.00691108116593914
B.E. + L.A.	Apis	11785	5	-0.0039408289157459
B.E. + L.A.	Apis	11786	5	-0.00498337896453954
B.E. + L.A.	Apis	11787	5	-0.00382020279014852
B.E. + L.A.	Apis	11788	5	0.00259404074355553
B.E. + L.A.	Apis	11789	6	0.00428108403544065
B.E. + L.A.	Apis	1179	7	0.00659013705166495
B.E. + L.A.	Apis	11790	6	-0.00445374836357979
B.E. + L.A.	Apis	11791	6	-0.00863621411254005
B.E. + L.A.	Apis	11792	6	0.000110166665321735
B.E. + L.A.	Apis	11793	7	-0.000788560723669787
B.E. + L.A.	Apis	11794	7	0.00260457304802727
B.E. + L.A.	Apis	11795	7	-0.000159665229569798
B.E. + L.A.	Apis	11796	7	0.00376755587660156
B.E. + L.A.	Apis	11797	7	0.00512689614230892
B.E. + L.A.	Apis	11798	8	-0.0085914483948753
B.E. + L.A.	Apis	11799	8	0.00338937865206281
B.E. + L.A.	Apis	1180	7	-0.000910142816644041
B.E. + L.A.	Apis	11800	8	4.42301817647062e-05
B.E. + L.A.	Apis	11801	8	-0.00161435711615866
B.E. + L.A.	Apis	11802	8	-0.00230065238014954
B.E. + L.A.	Apis	11803	9	0.00361659473806945
B.E. + L.A.	Apis	11804	9	0.000239214506459547
B.E. + L.A.	Apis	11805	9	0.00583729973920069
B.E. + L.A.	Apis	11806	9	0.00898961947433002
B.E. + L.A.	Apis	11807	9	0.00334486242633297
B.E. + L.A.	Apis	11808	9	-0.000741070685213136
B.E. + L.A.	Apis	11809	9	-0.0010051928519556
B.E. + L.A.	Apis	1181	7	0.0072249318426142
B.E. + L.A.	Apis	11810	9	-0.000830494015482915
B.E. + L.A.	Apis	11811	10	0.0067416679941179
B.E. + L.A.	Apis	11812	10	-0.00275954647083965
B.E. + L.A.	Apis	11813	10	-0.00293296894692463
B.E. + L.A.	Apis	11814	10	-0.00815867900318824
B.E. + L.A.	Apis	11815	10	-0.00825252490860467
B.E. + L.A.	Apis	11816	10	-0.000775435584299084
B.E. + L.A.	Apis	11817	10	0.000107333687159811
B.E. + L.A.	Apis	11818	10	-0.00618961565111389
B.E. + L.A.	Apis	11819	9	0.00478852868011342
B.E. + L.A.	Apis	1182	7	0.00179502987149454
B.E. + L.A.	Apis	11820	9	-0.0044481834446264
B.E. + L.A.	Apis	11821	9	0.00626373303325386
B.E. + L.A.	Apis	11822	9	-0.00448129219209355
B.E. + L.A.	Apis	11823	9	0.00106986223409528
B.E. + L.A.	Apis	11824	9	0.00451724432622471
B.E. + L.A.	Apis	11825	9	0.00486395202072426
B.E. + L.A.	Apis	11826	8	0.00171421764824521
B.E. + L.A.	Apis	11827	8	-0.00061976180136464
B.E. + L.A.	Apis	11828	8	-0.000944017331907977
B.E. + L.A.	Apis	11829	8	0.00182353601355614
B.E. + L.A.	Apis	1183	7	3.90763149308356e-05
B.E. + L.A.	Apis	11830	8	0.00412407723907879
B.E. + L.A.	Apis	11831	7	0.000755337461711799
B.E. + L.A.	Apis	11832	7	-0.00192080375547776
B.E. + L.A.	Apis	11833	7	0.0029637504843233
B.E. + L.A.	Apis	11834	7	0.000824274693267843
B.E. + L.A.	Apis	11835	7	0.0030805553354392
B.E. + L.A.	Apis	11836	6	0.000747403645294743
B.E. + L.A.	Apis	11837	6	-0.00218529281224128
B.E. + L.A.	Apis	11838	6	0.00223227062815661
B.E. + L.A.	Apis	11839	6	-0.000299470982663908
B.E. + L.A.	Apis	1184	8	0.00133603708875991
B.E. + L.A.	Apis	11840	6	0.00161991036056246
B.E. + L.A.	Apis	11841	5	-0.00539875669717599
B.E. + L.A.	Apis	11842	5	0.00278274515400544
B.E. + L.A.	Apis	11843	5	-0.00276494343612903
B.E. + L.A.	Apis	11844	5	0.00426761635480054
B.E. + L.A.	Apis	11845	4	0.00165952821378295
B.E. + L.A.	Apis	11846	4	-0.00655084285365036
B.E. + L.A.	Apis	11847	4	-0.00733856657362879
B.E. + L.A.	Apis	11848	4	-0.00244853271237001
B.E. + L.A.	Apis	11849	3	-0.00335600500726737
B.E. + L.A.	Apis	1185	8	-0.00243435380070646
B.E. + L.A.	Apis	11850	3	-0.00300277014955206
B.E. + L.A.	Apis	11851	3	-0.00162515319878879
B.E. + L.A.	Apis	11852	3	-0.00458961538368218
B.E. + L.A.	Apis	1186	8	0.00390972288262536
B.E. + L.A.	Apis	1187	8	-7.523417734155e-05
B.E. + L.A.	Apis	11878	3	0.00368148535708622
B.E. + L.A.	Apis	11879	3	0.00317801360804752
B.E. + L.A.	Apis	1188	8	-0.00216272123586623
B.E. + L.A.	Apis	11882	3	-0.00211456329583884
B.E. + L.A.	Apis	11883	3	0.00292991425879426
B.E. + L.A.	Apis	1189	8	0.00354302822675926
B.E. + L.A.	Apis	1190	8	0.000797187640835108
B.E. + L.A.	Apis	11909	3	-0.00569371778256075
B.E. + L.A.	Apis	1191	8	-0.00526974066071947
B.E. + L.A.	Apis	11910	3	-0.00487321068769216
B.E. + L.A.	Apis	11911	3	0.000821822579589518
B.E. + L.A.	Apis	11912	3	0.000780115194100565
B.E. + L.A.	Apis	11913	4	0.00442813489622671
B.E. + L.A.	Apis	11914	4	-0.005624763182588
B.E. + L.A.	Apis	11915	4	0.000537723262110233
B.E. + L.A.	Apis	11916	4	0.00347619469754691
B.E. + L.A.	Apis	11917	5	0.00378507092524387
B.E. + L.A.	Apis	11918	5	0.00320326164209975
B.E. + L.A.	Apis	11919	5	0.00288499406460368
B.E. + L.A.	Apis	1192	8	-0.00199281065575914
B.E. + L.A.	Apis	11920	5	0.00634147727479415
B.E. + L.A.	Apis	11921	5	-0.00448701526756702
B.E. + L.A.	Apis	11922	6	0.00183515145697643
B.E. + L.A.	Apis	11923	6	0.00147893300818545
B.E. + L.A.	Apis	11924	6	0.00192700943966444
B.E. + L.A.	Apis	11925	6	0.000300232626157965
B.E. + L.A.	Apis	11926	7	-0.00295754367160558
B.E. + L.A.	Apis	11927	7	4.46351708123728e-05
B.E. + L.A.	Apis	11928	7	-0.0016902580758
B.E. + L.A.	Apis	11929	7	-0.00244411745073687
B.E. + L.A.	Apis	1193	7	-0.00562005908370617
B.E. + L.A.	Apis	11930	7	0.00627024090268626
B.E. + L.A.	Apis	11931	8	0.000383533174087583
B.E. + L.A.	Apis	11932	8	0.0051947379262538
B.E. + L.A.	Apis	11933	8	0.00172189443788329
B.E. + L.A.	Apis	11934	8	0.00904630980608709
B.E. + L.A.	Apis	11935	8	0.000797620001497223
B.E. + L.A.	Apis	11936	8	0.00112244255242335
B.E. + L.A.	Apis	11937	9	0.0100441263879641
B.E. + L.A.	Apis	11938	9	-0.00220682844823979
B.E. + L.A.	Apis	11939	9	0.0023998861841032
B.E. + L.A.	Apis	1194	7	0.000811530896109841
B.E. + L.A.	Apis	11940	9	-1.46741176469444e-05
B.E. + L.A.	Apis	11941	9	0.00153198907378609
B.E. + L.A.	Apis	11942	9	-0.00130829339368666
B.E. + L.A.	Apis	11943	9	0.000667412854003046
B.E. + L.A.	Apis	11944	9	-0.000835022369259172
B.E. + L.A.	Apis	11945	9	0.00248315307334335
B.E. + L.A.	Apis	11946	9	0.00232663044572185
B.E. + L.A.	Apis	11947	9	-0.00280481896901579
B.E. + L.A.	Apis	11948	9	0.000734709306719354
B.E. + L.A.	Apis	11949	9	0.000338075170565799
B.E. + L.A.	Apis	1195	7	-0.00358182149015511
B.E. + L.A.	Apis	11950	9	-0.00977483529103349
B.E. + L.A.	Apis	11951	9	0.00215466644160699
B.E. + L.A.	Apis	11952	9	-0.00209482087116702
B.E. + L.A.	Apis	11953	9	-0.00213818440231299
B.E. + L.A.	Apis	11954	9	-0.000990797300975475
B.E. + L.A.	Apis	11955	9	-9.96856792515313e-05
B.E. + L.A.	Apis	11956	9	-0.000763887301024994
B.E. + L.A.	Apis	11957	9	-0.00305542897324445
B.E. + L.A.	Apis	11958	8	-0.00342283934381565
B.E. + L.A.	Apis	11959	8	0.00630426321095784
B.E. + L.A.	Apis	1196	7	-0.000534790294250851
B.E. + L.A.	Apis	11960	8	0.00501597925790592
B.E. + L.A.	Apis	11961	8	0.000657547953628685
B.E. + L.A.	Apis	11962	8	0.00129663044275251
B.E. + L.A.	Apis	11963	7	-0.000713672940755946
B.E. + L.A.	Apis	11964	7	0.00579856359913389
B.E. + L.A.	Apis	11965	7	0.000298066793808514
B.E. + L.A.	Apis	11966	7	-0.000763437420071686
B.E. + L.A.	Apis	11967	7	0.000681641669001155
B.E. + L.A.	Apis	11968	6	-2.12737626207121e-05
B.E. + L.A.	Apis	11969	6	-0.00402496598198165
B.E. + L.A.	Apis	1197	7	-0.00652245216500874
B.E. + L.A.	Apis	11970	6	0.00135798635161228
B.E. + L.A.	Apis	11971	6	8.0693768032111e-05
B.E. + L.A.	Apis	11972	6	0.0027013178792072
B.E. + L.A.	Apis	11973	5	-0.00136910720731047
B.E. + L.A.	Apis	11974	5	0.000437529088648458
B.E. + L.A.	Apis	11975	5	-0.00375081013814872
B.E. + L.A.	Apis	11976	5	-0.00416862277293726
B.E. + L.A.	Apis	11977	4	-0.00226412079309788
B.E. + L.A.	Apis	11978	4	0.001055669575801
B.E. + L.A.	Apis	11979	4	-0.00249468137314234
B.E. + L.A.	Apis	1198	6	0.00225669980746758
B.E. + L.A.	Apis	11980	4	-0.00332970255320461
B.E. + L.A.	Apis	11981	3	-0.000916460832123618
B.E. + L.A.	Apis	11982	3	0.00162308029370785
B.E. + L.A.	Apis	11983	3	-0.00152827062929657
B.E. + L.A.	Apis	11984	3	0.00833087989893917
B.E. + L.A.	Apis	11985	3	0.00182116164106594
B.E. + L.A.	Apis	1199	6	0.00291041452498771
B.E. + L.A.	Apis	1200	6	0.00655160604458854
B.E. + L.A.	Apis	1201	6	0.000156994209045147
B.E. + L.A.	Apis	12010	3	0.00141454850916828
B.E. + L.A.	Apis	12011	3	0.00308330155209521
B.E. + L.A.	Apis	12012	3	0.00359445367573812
B.E. + L.A.	Apis	12013	3	-0.00384167713827364
B.E. + L.A.	Apis	12014	3	-0.000920338720507123
B.E. + L.A.	Apis	12015	3	0.000479071626411131
B.E. + L.A.	Apis	1202	6	0.00856942692191472
B.E. + L.A.	Apis	1203	6	0.00515688688204339
B.E. + L.A.	Apis	1204	5	0.000372375490215626
B.E. + L.A.	Apis	12041	3	0.010478122018803
B.E. + L.A.	Apis	12042	3	0.00619286159099798
B.E. + L.A.	Apis	12043	3	-0.000265382171419784
B.E. + L.A.	Apis	12044	3	-0.000326720321881306
B.E. + L.A.	Apis	12045	4	0.00297501045074225
B.E. + L.A.	Apis	12046	4	-0.00122354677288733
B.E. + L.A.	Apis	12047	4	0.00311833851702211
B.E. + L.A.	Apis	12048	4	0.00336119645921599
B.E. + L.A.	Apis	12049	5	-0.0023409698215547
B.E. + L.A.	Apis	1205	5	-0.00198580453310752
B.E. + L.A.	Apis	12050	5	-0.00407335547770857
B.E. + L.A.	Apis	12051	5	0.00363050179141397
B.E. + L.A.	Apis	12052	5	-0.00119630716919087
B.E. + L.A.	Apis	12053	5	-0.00359269867550577
B.E. + L.A.	Apis	12054	6	-0.00400318413510525
B.E. + L.A.	Apis	12055	6	-0.00458041572959935
B.E. + L.A.	Apis	12056	6	-0.00297563973157743
B.E. + L.A.	Apis	12057	6	-0.00291490825170552
B.E. + L.A.	Apis	12058	7	0.00189677723486796
B.E. + L.A.	Apis	12059	7	0.00220751419044254
B.E. + L.A.	Apis	1206	5	0.00375151951542959
B.E. + L.A.	Apis	12060	7	-0.00408627274680419
B.E. + L.A.	Apis	12061	7	-0.00497366672190503
B.E. + L.A.	Apis	12062	7	0.00147430436733946
B.E. + L.A.	Apis	12063	8	0.00476241455127534
B.E. + L.A.	Apis	12064	8	-0.00513751175528475
B.E. + L.A.	Apis	12065	8	0.00352225709025824
B.E. + L.A.	Apis	12066	8	0.00076739882035826
B.E. + L.A.	Apis	12067	8	0.00316603782901595
B.E. + L.A.	Apis	12068	8	-0.00145037737157216
B.E. + L.A.	Apis	12069	9	0.00222793430646523
B.E. + L.A.	Apis	1207	5	0.00522445796287334
B.E. + L.A.	Apis	12070	9	-0.00507383546450489
B.E. + L.A.	Apis	12071	9	-0.00200289907450093
B.E. + L.A.	Apis	12072	9	0.00126961695975057
B.E. + L.A.	Apis	12073	9	0.000803999333113572
B.E. + L.A.	Apis	12074	9	-0.00160075572208783
B.E. + L.A.	Apis	12075	9	0.0039935980870246
B.E. + L.A.	Apis	12076	9	-0.00114978730935562
B.E. + L.A.	Apis	12077	9	-0.000401137379429913
B.E. + L.A.	Apis	12078	9	-0.00250882659816392
B.E. + L.A.	Apis	12079	9	0.00154576248093123
B.E. + L.A.	Apis	1208	5	0.000358029571082611
B.E. + L.A.	Apis	12080	9	-0.00617753193642226
B.E. + L.A.	Apis	12081	9	-0.0065944801637863
B.E. + L.A.	Apis	12082	9	-0.00237874274337073
B.E. + L.A.	Apis	12083	9	-0.000821522548121483
B.E. + L.A.	Apis	12084	9	-0.00281951784084382
B.E. + L.A.	Apis	12085	9	0.00204077009565893
B.E. + L.A.	Apis	12086	9	0.000670731853521342
B.E. + L.A.	Apis	12087	9	0.000681610499661146
B.E. + L.A.	Apis	12088	8	0.0059992740077752
B.E. + L.A.	Apis	12089	8	0.00731523459917727
B.E. + L.A.	Apis	1209	5	0.000786154045918221
B.E. + L.A.	Apis	12090	8	0.00630215548257967
B.E. + L.A.	Apis	12091	8	-0.00022493670614717
B.E. + L.A.	Apis	12092	8	-0.000659212730019471
B.E. + L.A.	Apis	12093	8	-0.00634733961016566
B.E. + L.A.	Apis	12094	7	-0.00501481398576411
B.E. + L.A.	Apis	12095	7	0.000949410750442076
B.E. + L.A.	Apis	12096	7	-0.00790600742865092
B.E. + L.A.	Apis	12097	7	-0.000526339037783028
B.E. + L.A.	Apis	12098	7	0.0040255902314303
B.E. + L.A.	Apis	12099	6	-0.00217749151620549
B.E. + L.A.	Apis	1210	5	0.0018271856138136
B.E. + L.A.	Apis	12100	6	0.0025082730720284
B.E. + L.A.	Apis	12101	6	0.000505238498681215
B.E. + L.A.	Apis	12102	6	-0.00500838208387521
B.E. + L.A.	Apis	12103	6	-0.00309711801863387
B.E. + L.A.	Apis	12104	5	-0.00221176581172803
B.E. + L.A.	Apis	12105	5	-0.00217471424739278
B.E. + L.A.	Apis	12106	5	-0.00216778025458437
B.E. + L.A.	Apis	12107	5	0.000694940353482191
B.E. + L.A.	Apis	12108	4	0.0011017128682804
B.E. + L.A.	Apis	12109	4	-0.00118567209563151
B.E. + L.A.	Apis	1211	4	0.000284892004562632
B.E. + L.A.	Apis	12110	4	0.00177042534396569
B.E. + L.A.	Apis	12111	4	-0.000331311567014149
B.E. + L.A.	Apis	12112	4	0.00173795495418057
B.E. + L.A.	Apis	12113	3	-0.00175124245684844
B.E. + L.A.	Apis	12114	3	-0.0015758169158611
B.E. + L.A.	Apis	12115	3	-0.00367501793574194
B.E. + L.A.	Apis	12116	3	-0.00221506017322993
B.E. + L.A.	Apis	1212	4	-0.000298673028539413
B.E. + L.A.	Apis	1213	4	0.0015820335794853
B.E. + L.A.	Apis	1214	4	-0.00381660720711938
B.E. + L.A.	Apis	12142	3	-0.00162848827151879
B.E. + L.A.	Apis	12143	3	0.00298856483858547
B.E. + L.A.	Apis	12146	3	0.000262743854189985
B.E. + L.A.	Apis	12147	3	0.00138880761242541
B.E. + L.A.	Apis	1215	4	-0.000764446596920955
B.E. + L.A.	Apis	1216	4	-0.000353115654676771
B.E. + L.A.	Apis	1217	4	-0.00123987877544223
B.E. + L.A.	Apis	12173	3	-0.00273281852382364
B.E. + L.A.	Apis	12174	3	0.00240210193333769
B.E. + L.A.	Apis	12175	3	-0.00105648632698047
B.E. + L.A.	Apis	12176	3	0.0046030991356382
B.E. + L.A.	Apis	12177	3	0.00374305882435333
B.E. + L.A.	Apis	12178	4	0.0061376765682752
B.E. + L.A.	Apis	12179	4	0.00244668829805447
B.E. + L.A.	Apis	1218	3	-0.000962081569653259
B.E. + L.A.	Apis	12180	4	0.000376186461235067
B.E. + L.A.	Apis	12181	4	-0.00366426134583477
B.E. + L.A.	Apis	12182	5	0.00136310425270823
B.E. + L.A.	Apis	12183	5	0.0058327074854268
B.E. + L.A.	Apis	12184	5	-0.00738617396041699
B.E. + L.A.	Apis	12185	5	0.00307742588508139
B.E. + L.A.	Apis	12186	5	-0.000260441168305846
B.E. + L.A.	Apis	12187	6	0.000600481136136326
B.E. + L.A.	Apis	12188	6	0.00686021194502812
B.E. + L.A.	Apis	12189	6	-0.00149480558473447
B.E. + L.A.	Apis	1219	3	-0.00163146940181847
B.E. + L.A.	Apis	12190	6	0.00772424604403677
B.E. + L.A.	Apis	12191	6	-0.00340462137443412
B.E. + L.A.	Apis	12192	7	-0.00200468298422223
B.E. + L.A.	Apis	12193	7	0.000464854355339209
B.E. + L.A.	Apis	12194	7	0.000915351185030739
B.E. + L.A.	Apis	12195	7	0.00063014424440175
B.E. + L.A.	Apis	12196	7	0.00193927725996511
B.E. + L.A.	Apis	12197	8	0.00254436647360063
B.E. + L.A.	Apis	12198	8	-0.00292086611338896
B.E. + L.A.	Apis	12199	8	-0.000269281324601343
B.E. + L.A.	Apis	1220	3	0.000758591423134074
B.E. + L.A.	Apis	12200	8	-4.36239187280417e-05
B.E. + L.A.	Apis	12201	8	0.00619175545521655
B.E. + L.A.	Apis	12202	8	-0.0060748965222227
B.E. + L.A.	Apis	12203	9	0.000270418390153471
B.E. + L.A.	Apis	12204	9	-0.00113550733069933
B.E. + L.A.	Apis	12205	9	-0.00712985383013119
B.E. + L.A.	Apis	12206	9	-0.000511265707337682
B.E. + L.A.	Apis	12207	9	-0.00270838533335249
B.E. + L.A.	Apis	12208	9	0.0035453104874241
B.E. + L.A.	Apis	12209	9	0.00217549229967473
B.E. + L.A.	Apis	1221	3	0.000324764938550232
B.E. + L.A.	Apis	12210	9	-0.00534423592293507
B.E. + L.A.	Apis	12211	9	0.00696503921999477
B.E. + L.A.	Apis	12212	9	0.00295634907669541
B.E. + L.A.	Apis	12213	9	-0.00675658194184402
B.E. + L.A.	Apis	12214	9	0.00131289424794341
B.E. + L.A.	Apis	12215	9	0.00341237211406162
B.E. + L.A.	Apis	12216	9	0.00460086848929308
B.E. + L.A.	Apis	12217	9	0.00183030680693496
B.E. + L.A.	Apis	12218	9	-0.00653564229656633
B.E. + L.A.	Apis	12219	8	0.00253231627405805
B.E. + L.A.	Apis	1222	3	-0.00274781479262783
B.E. + L.A.	Apis	12220	8	-0.000719688947358886
B.E. + L.A.	Apis	12221	8	-0.00219810079148577
B.E. + L.A.	Apis	12222	8	0.00297715783760687
B.E. + L.A.	Apis	12223	8	0.000134945808815633
B.E. + L.A.	Apis	12224	8	-0.00152367768398924
B.E. + L.A.	Apis	12225	8	-0.00199659671169103
B.E. + L.A.	Apis	12226	7	-0.00482656519795396
B.E. + L.A.	Apis	12227	7	-0.00274618987600677
B.E. + L.A.	Apis	12228	7	0.00315565158188467
B.E. + L.A.	Apis	12229	7	0.00180796325554971
B.E. + L.A.	Apis	1223	3	0.000760992563156388
B.E. + L.A.	Apis	12230	7	-0.00235289302602665
B.E. + L.A.	Apis	12231	6	0.00326275788748692
B.E. + L.A.	Apis	12232	6	-0.00371001988230889
B.E. + L.A.	Apis	12233	6	-0.000856118816735452
B.E. + L.A.	Apis	12234	6	0.00322704085750424
B.E. + L.A.	Apis	12235	6	0.00441006178897049
B.E. + L.A.	Apis	12236	5	-0.000392005099300272
B.E. + L.A.	Apis	12237	5	-0.000984459915240965
B.E. + L.A.	Apis	12238	5	-0.00398743445151747
B.E. + L.A.	Apis	12239	5	0.000882045261409867
B.E. + L.A.	Apis	1224	3	0.000428309378998322
B.E. + L.A.	Apis	12240	4	0.00227883963604185
B.E. + L.A.	Apis	12241	4	0.000392975060916337
B.E. + L.A.	Apis	12242	4	0.00179087432470102
B.E. + L.A.	Apis	12243	4	-0.000119686367194705
B.E. + L.A.	Apis	12244	4	-0.00360073125808426
B.E. + L.A.	Apis	12245	3	-0.00572308393032775
B.E. + L.A.	Apis	12246	3	0.00140608100347802
B.E. + L.A.	Apis	12247	3	0.00349839205296099
B.E. + L.A.	Apis	12248	3	0.000515028193715532
B.E. + L.A.	Apis	1225	3	-0.00383814125537682
B.E. + L.A.	Apis	12274	3	0.00209784293620165
B.E. + L.A.	Apis	12275	3	0.00333918573636823
B.E. + L.A.	Apis	12276	3	0.00684804070036116
B.E. + L.A.	Apis	12277	3	0.000184462152372122
B.E. + L.A.	Apis	12278	3	0.000613462334974713
B.E. + L.A.	Apis	12279	3	0.00124993119789343
B.E. + L.A.	Apis	12305	3	0.00704659672682337
B.E. + L.A.	Apis	12306	3	0.00251200532199377
B.E. + L.A.	Apis	12307	3	0.00205969653565424
B.E. + L.A.	Apis	12308	3	-0.002535486691691
B.E. + L.A.	Apis	12309	3	0.00562705750526828
B.E. + L.A.	Apis	12310	4	0.00201281430196417
B.E. + L.A.	Apis	12311	4	0.000399030084025961
B.E. + L.A.	Apis	12312	4	0.00243748788383943
B.E. + L.A.	Apis	12313	4	-0.000993029994691809
B.E. + L.A.	Apis	12314	5	0.00166683634794162
B.E. + L.A.	Apis	12315	5	-0.00471876562599926
B.E. + L.A.	Apis	12316	5	-0.00314997112635241
B.E. + L.A.	Apis	12317	5	0.000707172600344049
B.E. + L.A.	Apis	12318	5	-0.000377860481659719
B.E. + L.A.	Apis	12319	6	-0.000616935481607231
B.E. + L.A.	Apis	12320	6	-0.00123740211590664
B.E. + L.A.	Apis	12321	6	-0.00103582447205843
B.E. + L.A.	Apis	12322	6	0.00158292222927257
B.E. + L.A.	Apis	12323	6	-0.0003905189879688
B.E. + L.A.	Apis	12324	7	0.00157455768369247
B.E. + L.A.	Apis	12325	7	0.00378313597950832
B.E. + L.A.	Apis	12326	7	0.00226571247122458
B.E. + L.A.	Apis	12327	7	-0.00302380212651318
B.E. + L.A.	Apis	12328	7	-0.00306181644330732
B.E. + L.A.	Apis	12329	8	7.54060002739951e-05
B.E. + L.A.	Apis	12330	8	0.00324944813556056
B.E. + L.A.	Apis	12331	8	0.00602128315234488
B.E. + L.A.	Apis	12332	8	0.00251981860472525
B.E. + L.A.	Apis	12333	8	0.00423222240511948
B.E. + L.A.	Apis	12334	8	0.000878753743305008
B.E. + L.A.	Apis	12335	8	-0.00691516047769608
B.E. + L.A.	Apis	12336	8	-0.000973190668013531
B.E. + L.A.	Apis	12337	9	-0.000817933304002287
B.E. + L.A.	Apis	12338	9	0.00311859921606972
B.E. + L.A.	Apis	12339	9	0.00114659856090491
B.E. + L.A.	Apis	12340	9	0.00313295257515484
B.E. + L.A.	Apis	12341	9	-0.00149540097865204
B.E. + L.A.	Apis	12342	9	0.00114377096979238
B.E. + L.A.	Apis	12343	9	-0.00201381165124036
B.E. + L.A.	Apis	12344	9	-0.00759542868566123
B.E. + L.A.	Apis	12345	9	-0.00519200974611027
B.E. + L.A.	Apis	12346	9	-0.00330169097490334
B.E. + L.A.	Apis	12347	9	0.00278309486147689
B.E. + L.A.	Apis	12348	9	-0.00165901217095373
B.E. + L.A.	Apis	12349	8	-0.00346902612925795
B.E. + L.A.	Apis	12350	8	-0.000479247105197992
B.E. + L.A.	Apis	12351	8	-0.00073359349460312
B.E. + L.A.	Apis	12352	8	-0.00142225049914955
B.E. + L.A.	Apis	12353	8	-0.00328080090544061
B.E. + L.A.	Apis	12354	8	0.00409306725393999
B.E. + L.A.	Apis	12355	8	0.000262499431200551
B.E. + L.A.	Apis	12356	7	-0.00334439683351887
B.E. + L.A.	Apis	12357	7	0.00243117348748345
B.E. + L.A.	Apis	12358	7	9.80746173638144e-05
B.E. + L.A.	Apis	12359	7	-4.24306761013772e-05
B.E. + L.A.	Apis	12360	7	-0.00500897991827264
B.E. + L.A.	Apis	12361	7	-0.00127711644669618
B.E. + L.A.	Apis	12362	6	0.00369895205443734
B.E. + L.A.	Apis	12363	6	-0.000428075292570587
B.E. + L.A.	Apis	12364	6	-0.00398923953834193
B.E. + L.A.	Apis	12365	6	0.00112950214046227
B.E. + L.A.	Apis	12366	6	-0.00282525248820285
B.E. + L.A.	Apis	12367	5	-0.00213003550592753
B.E. + L.A.	Apis	12368	5	-0.00128379327141343
B.E. + L.A.	Apis	12369	5	-0.00420127082302723
B.E. + L.A.	Apis	12370	5	-0.00274977403714798
B.E. + L.A.	Apis	12371	4	0.00103161039892074
B.E. + L.A.	Apis	12372	4	-0.00743460204458309
B.E. + L.A.	Apis	12373	4	-0.00107915083670511
B.E. + L.A.	Apis	12374	4	-0.00547263898886059
B.E. + L.A.	Apis	12375	4	0.00045425176822277
B.E. + L.A.	Apis	12376	3	-0.00807388784352818
B.E. + L.A.	Apis	12377	3	-0.000513631320304353
B.E. + L.A.	Apis	12378	3	-0.00146755328286047
B.E. + L.A.	Apis	12379	3	-0.00134657668557801
B.E. + L.A.	Apis	12405	3	0.00379682501221177
B.E. + L.A.	Apis	12406	3	0.00550940865928945
B.E. + L.A.	Apis	12407	3	-0.000155623145515922
B.E. + L.A.	Apis	12410	3	-0.000108511543967238
B.E. + L.A.	Apis	12411	3	0.00352464877844237
B.E. + L.A.	Apis	12412	3	0.00203656226683761
B.E. + L.A.	Apis	12438	3	-0.00610880910513028
B.E. + L.A.	Apis	12439	3	-0.00258493569716713
B.E. + L.A.	Apis	12440	3	0.000616759151581634
B.E. + L.A.	Apis	12441	3	0.00387414712327973
B.E. + L.A.	Apis	12442	3	-0.00373192205942611
B.E. + L.A.	Apis	12443	4	-0.00976427365215256
B.E. + L.A.	Apis	12444	4	-0.00852625906069891
B.E. + L.A.	Apis	12445	4	0.00224106105848853
B.E. + L.A.	Apis	12446	4	0.00295336541603515
B.E. + L.A.	Apis	12447	5	-0.00403523811161298
B.E. + L.A.	Apis	12448	5	0.00182850750113161
B.E. + L.A.	Apis	12449	5	-0.011180043197761
B.E. + L.A.	Apis	12450	5	-0.00195177932516541
B.E. + L.A.	Apis	12451	5	0.00146447422944405
B.E. + L.A.	Apis	12452	6	0.00687442420805762
B.E. + L.A.	Apis	12453	6	0.00203553916914546
B.E. + L.A.	Apis	12454	6	0.00285285760145923
B.E. + L.A.	Apis	12455	6	0.00890231658756442
B.E. + L.A.	Apis	12456	6	0.00172652834154956
B.E. + L.A.	Apis	12457	7	0.00114984613301985
B.E. + L.A.	Apis	12458	7	0.0086975572589941
B.E. + L.A.	Apis	12459	7	-0.00662417579963674
B.E. + L.A.	Apis	12460	7	-0.0045420424958141
B.E. + L.A.	Apis	12461	7	-0.00288811508318871
B.E. + L.A.	Apis	12462	7	0.00336121284877054
B.E. + L.A.	Apis	12463	8	-0.00395535695164604
B.E. + L.A.	Apis	12464	8	-0.00307541172754723
B.E. + L.A.	Apis	12465	8	-0.00191760625264369
B.E. + L.A.	Apis	12466	8	-0.00142607072283574
B.E. + L.A.	Apis	12467	8	-0.00150269568039883
B.E. + L.A.	Apis	12468	8	0.00121211882231101
B.E. + L.A.	Apis	12469	8	0.000453242395843196
B.E. + L.A.	Apis	12470	8	-0.00486216208179464
B.E. + L.A.	Apis	12471	8	0.00678993328118166
B.E. + L.A.	Apis	12472	9	0.00573978722200765
B.E. + L.A.	Apis	12473	9	-0.00111023098210499
B.E. + L.A.	Apis	12474	9	0.00410022021675736
B.E. + L.A.	Apis	12475	9	-0.00259869475940379
B.E. + L.A.	Apis	12476	9	-0.00426503634836522
B.E. + L.A.	Apis	12477	9	-0.00365063421674418
B.E. + L.A.	Apis	12478	8	-0.000249482828537891
B.E. + L.A.	Apis	12479	8	-0.000814118680340232
B.E. + L.A.	Apis	12480	8	0.01070440641911
B.E. + L.A.	Apis	12481	8	-0.00156364082448613
B.E. + L.A.	Apis	12482	8	-5.18379784701397e-05
B.E. + L.A.	Apis	12483	8	0.00232795287447975
B.E. + L.A.	Apis	12484	8	-0.00252339881520705
B.E. + L.A.	Apis	12485	8	-0.00152444091802367
B.E. + L.A.	Apis	12486	8	0.000369115093507966
B.E. + L.A.	Apis	12487	8	-0.0053136268148478
B.E. + L.A.	Apis	12488	7	-0.000227135806036983
B.E. + L.A.	Apis	12489	7	-0.00271124363937984
B.E. + L.A.	Apis	12490	7	-0.00339054097600324
B.E. + L.A.	Apis	12491	7	-3.97927764881044e-05
B.E. + L.A.	Apis	12492	7	0.000821499874006902
B.E. + L.A.	Apis	12493	7	0.00107210279812738
B.E. + L.A.	Apis	12494	6	5.16347208996137e-05
B.E. + L.A.	Apis	12495	6	-0.00107330264774211
B.E. + L.A.	Apis	12496	6	-0.0023893248180076
B.E. + L.A.	Apis	12497	6	-0.00406940833779856
B.E. + L.A.	Apis	12498	6	-0.00272955977201592
B.E. + L.A.	Apis	12499	5	0.00262296805127389
B.E. + L.A.	Apis	12500	5	-0.0041395535861503
B.E. + L.A.	Apis	12501	5	-0.000787865574080796
B.E. + L.A.	Apis	12502	5	0.00246241765874899
B.E. + L.A.	Apis	12503	4	0.00267772358546216
B.E. + L.A.	Apis	12504	4	0.00370298491351792
B.E. + L.A.	Apis	12505	4	-0.000298010849420415
B.E. + L.A.	Apis	12506	4	-0.00111158592238361
B.E. + L.A.	Apis	12507	4	-0.00184745415296336
B.E. + L.A.	Apis	12508	3	-0.000255614824123579
B.E. + L.A.	Apis	12509	3	-0.000863746017473386
B.E. + L.A.	Apis	12510	3	-0.000989287329054705
B.E. + L.A.	Apis	12511	3	0.00477479628165623
B.E. + L.A.	Apis	12538	3	0.0098570781691229
B.E. + L.A.	Apis	12539	3	-0.0014653919708641
B.E. + L.A.	Apis	12540	3	-0.00341191267153615
B.E. + L.A.	Apis	12541	3	1.31972760620396e-05
B.E. + L.A.	Apis	12542	3	-0.000559624082541443
B.E. + L.A.	Apis	12543	3	-0.00249624932443622
B.E. + L.A.	Apis	12544	3	-0.00211437327584865
B.E. + L.A.	Apis	12570	3	-0.00235771038559755
B.E. + L.A.	Apis	12571	3	0.00724475696350841
B.E. + L.A.	Apis	12572	3	-0.00434101148758959
B.E. + L.A.	Apis	12573	3	-0.00743002851052297
B.E. + L.A.	Apis	12574	3	0.00158090259422177
B.E. + L.A.	Apis	12575	4	-0.00219652675533318
B.E. + L.A.	Apis	12576	4	0.00307638275708996
B.E. + L.A.	Apis	12577	4	-0.00453996754351703
B.E. + L.A.	Apis	12578	4	0.00206854305967587
B.E. + L.A.	Apis	12579	5	-0.00611966572524564
B.E. + L.A.	Apis	12580	5	-0.00189941172490876
B.E. + L.A.	Apis	12581	5	-0.000830060780140107
B.E. + L.A.	Apis	12582	5	-0.00502386052837311
B.E. + L.A.	Apis	12583	5	-0.000152420497438297
B.E. + L.A.	Apis	12584	6	0.00243967546894034
B.E. + L.A.	Apis	12585	6	0.00334256243482778
B.E. + L.A.	Apis	12586	6	0.00238009902260941
B.E. + L.A.	Apis	12587	6	-3.79856152783438e-05
B.E. + L.A.	Apis	12588	6	0.00261520435453939
B.E. + L.A.	Apis	12589	7	0.00696950430152094
B.E. + L.A.	Apis	12590	7	0.0027878275720391
B.E. + L.A.	Apis	12591	7	0.000125895696623389
B.E. + L.A.	Apis	12592	7	-0.000336666247563069
B.E. + L.A.	Apis	12593	7	-0.00133419671786455
B.E. + L.A.	Apis	12594	7	-0.00175868751722529
B.E. + L.A.	Apis	12595	8	-0.00120943666830307
B.E. + L.A.	Apis	12596	8	-0.00172840849109213
B.E. + L.A.	Apis	12597	8	-0.00219441687409857
B.E. + L.A.	Apis	12598	8	-0.000355594938593336
B.E. + L.A.	Apis	12599	8	0.00174689167712113
B.E. + L.A.	Apis	12600	8	-0.00083009703611142
B.E. + L.A.	Apis	12601	8	0.00415762652072397
B.E. + L.A.	Apis	12602	8	0.00177629960616438
B.E. + L.A.	Apis	12603	8	-0.000442814228187323
B.E. + L.A.	Apis	12604	8	0.00203300604520118
B.E. + L.A.	Apis	12605	8	0.000620830970035234
B.E. + L.A.	Apis	12606	8	0.00113940581898245
B.E. + L.A.	Apis	12607	8	-0.00246587556835364
B.E. + L.A.	Apis	12608	8	-0.000837826128432526
B.E. + L.A.	Apis	12609	8	-0.000810460016032095
B.E. + L.A.	Apis	12610	8	-0.000200008582310202
B.E. + L.A.	Apis	12611	8	-0.00275993478562697
B.E. + L.A.	Apis	12612	8	0.00478569007814873
B.E. + L.A.	Apis	12613	8	-0.000871542029830929
B.E. + L.A.	Apis	12614	8	0.00190733142248984
B.E. + L.A.	Apis	12615	8	-0.000673463586015037
B.E. + L.A.	Apis	12616	8	0.00496077881333356
B.E. + L.A.	Apis	12617	8	0.00188987179967193
B.E. + L.A.	Apis	12618	7	0.00447755480500827
B.E. + L.A.	Apis	12619	7	-0.000768153144713006
B.E. + L.A.	Apis	12620	7	-0.00407432049495988
B.E. + L.A.	Apis	12621	7	-0.0043067383536446
B.E. + L.A.	Apis	12622	7	-0.00187505995464851
B.E. + L.A.	Apis	12623	7	-0.00392241469186483
B.E. + L.A.	Apis	12624	6	0.00296052733124952
B.E. + L.A.	Apis	12625	6	0.00297148548829269
B.E. + L.A.	Apis	12626	6	0.00131785844868766
B.E. + L.A.	Apis	12627	6	0.00235298358245916
B.E. + L.A.	Apis	12628	6	0.00730729705619185
B.E. + L.A.	Apis	12629	6	0.00861525457240866
B.E. + L.A.	Apis	12630	5	0.00124513674945214
B.E. + L.A.	Apis	12631	5	-0.00158205222689526
B.E. + L.A.	Apis	12632	5	-0.00127655012838358
B.E. + L.A.	Apis	12633	5	-0.000601651177797821
B.E. + L.A.	Apis	12634	4	-0.00380912068171864
B.E. + L.A.	Apis	12635	4	0.00370877201046278
B.E. + L.A.	Apis	12636	4	0.0028589515283755
B.E. + L.A.	Apis	12637	4	0.00124927412746499
B.E. + L.A.	Apis	12638	4	0.000761280008352967
B.E. + L.A.	Apis	12639	3	0.00375460044762691
B.E. + L.A.	Apis	12640	3	0.000958095478583204
B.E. + L.A.	Apis	12641	3	-0.000199301672875715
B.E. + L.A.	Apis	12642	3	-0.00869328336651374
B.E. + L.A.	Apis	12669	3	0.00232736895657246
B.E. + L.A.	Apis	12670	3	0.00231911817067627
B.E. + L.A.	Apis	12671	3	0.00139809337653704
B.E. + L.A.	Apis	12674	3	0.000138655409526285
B.E. + L.A.	Apis	12675	3	0.0023195958818131
B.E. + L.A.	Apis	12676	3	0.00406088990337024
B.E. + L.A.	Apis	12703	3	-0.00244920778070157
B.E. + L.A.	Apis	12704	3	0.00571272883781351
B.E. + L.A.	Apis	12705	3	0.00514036104094444
B.E. + L.A.	Apis	12706	3	0.00868362556410639
B.E. + L.A.	Apis	12707	4	-0.00371492364352751
B.E. + L.A.	Apis	12708	4	0.00559284740156587
B.E. + L.A.	Apis	12709	4	-0.000998062612791273
B.E. + L.A.	Apis	12710	4	-0.00276897373989927
B.E. + L.A.	Apis	12711	4	-0.00428571819621535
B.E. + L.A.	Apis	12712	5	-0.000306836218946504
B.E. + L.A.	Apis	12713	5	-0.00494367836941792
B.E. + L.A.	Apis	12714	5	0.00462110706929789
B.E. + L.A.	Apis	12715	5	-0.00179632308148534
B.E. + L.A.	Apis	12716	5	0.005017204166647
B.E. + L.A.	Apis	12717	6	0.00542896831109464
B.E. + L.A.	Apis	12718	6	-0.00197587857487391
B.E. + L.A.	Apis	12719	6	-0.00123676509394583
B.E. + L.A.	Apis	12720	6	-0.00421933573224785
B.E. + L.A.	Apis	12721	6	0.00661875583496147
B.E. + L.A.	Apis	12722	6	0.00175788186618823
B.E. + L.A.	Apis	12723	7	-1.34834734546339e-05
B.E. + L.A.	Apis	12724	7	-0.00179685033366853
B.E. + L.A.	Apis	12725	7	0.00144217896732839
B.E. + L.A.	Apis	12726	7	-0.00652757950345083
B.E. + L.A.	Apis	12727	7	0.00269600361211863
B.E. + L.A.	Apis	12728	7	0.00650698324871137
B.E. + L.A.	Apis	12729	8	0.00558001573577363
B.E. + L.A.	Apis	12730	8	0.0026702053288373
B.E. + L.A.	Apis	12731	8	0.00302317483730885
B.E. + L.A.	Apis	12732	8	0.0122677663629937
B.E. + L.A.	Apis	12733	8	-0.00118180657992651
B.E. + L.A.	Apis	12734	8	0.00265290485901034
B.E. + L.A.	Apis	12735	8	0.00675407480783672
B.E. + L.A.	Apis	12736	8	4.82782996899349e-06
B.E. + L.A.	Apis	12737	8	0.000900309374831498
B.E. + L.A.	Apis	12738	8	-5.68488042636066e-06
B.E. + L.A.	Apis	12739	8	-0.00179517699752107
B.E. + L.A.	Apis	12740	8	-0.00507355998901854
B.E. + L.A.	Apis	12741	8	0.0073324950685253
B.E. + L.A.	Apis	12742	8	-0.0034830892749344
B.E. + L.A.	Apis	12743	8	0.000591143379916617
B.E. + L.A.	Apis	12744	8	-0.00406953174054907
B.E. + L.A.	Apis	12745	8	0.00289389614557167
B.E. + L.A.	Apis	12746	8	-0.00359108252564183
B.E. + L.A.	Apis	12747	8	-0.000779066792413369
B.E. + L.A.	Apis	12748	8	-0.0041779541448267
B.E. + L.A.	Apis	12749	7	-0.000378035721659773
B.E. + L.A.	Apis	12750	7	-0.00252911573818805
B.E. + L.A.	Apis	12751	7	-0.00185605615392554
B.E. + L.A.	Apis	12752	7	0.00238002200158575
B.E. + L.A.	Apis	12753	7	-0.000747110625983115
B.E. + L.A.	Apis	12754	7	0.00119363065822172
B.E. + L.A.	Apis	12755	7	-0.00210210544554825
B.E. + L.A.	Apis	12756	6	0.00430275363393764
B.E. + L.A.	Apis	12757	6	-0.00212173041765133
B.E. + L.A.	Apis	12758	6	0.00429450685198852
B.E. + L.A.	Apis	12759	6	0.000871716238258706
B.E. + L.A.	Apis	12760	6	0.00237029975295772
B.E. + L.A.	Apis	12761	5	0.00373076183307744
B.E. + L.A.	Apis	12762	5	0.00195923714654282
B.E. + L.A.	Apis	12763	5	0.00438496972500724
B.E. + L.A.	Apis	12764	5	-0.00455120650628156
B.E. + L.A.	Apis	12765	5	-0.00460567826351678
B.E. + L.A.	Apis	12766	4	0.00335394373925332
B.E. + L.A.	Apis	12767	4	-0.00103156709090545
B.E. + L.A.	Apis	12768	4	0.000911301079667203
B.E. + L.A.	Apis	12769	4	-0.00475883490524915
B.E. + L.A.	Apis	12770	4	0.00196825066436882
B.E. + L.A.	Apis	12771	3	0.00263723118113356
B.E. + L.A.	Apis	12772	3	0.000176693437149585
B.E. + L.A.	Apis	12773	3	0.00381554442601181
B.E. + L.A.	Apis	12774	3	-0.00103020997073316
B.E. + L.A.	Apis	12775	3	-0.00427426013571807
B.E. + L.A.	Apis	12801	3	-0.00180049516279562
B.E. + L.A.	Apis	12802	3	-0.00592788886323099
B.E. + L.A.	Apis	12803	3	0.00344802600688983
B.E. + L.A.	Apis	12804	3	-6.65280254719076e-05
B.E. + L.A.	Apis	12805	3	-0.00103218629462411
B.E. + L.A.	Apis	12806	3	-0.000419022142750883
B.E. + L.A.	Apis	12807	3	0.00554197877864202
B.E. + L.A.	Apis	12808	3	0.000695245331495178
B.E. + L.A.	Apis	12835	3	0.00463195223957379
B.E. + L.A.	Apis	12836	3	-0.00325261792770707
B.E. + L.A.	Apis	12837	3	0.00313924943650532
B.E. + L.A.	Apis	12838	3	-0.00206100152990499
B.E. + L.A.	Apis	12839	4	0.00541085855059535
B.E. + L.A.	Apis	1284	3	0.000129458373235396
B.E. + L.A.	Apis	12840	4	-0.000359934733689569
B.E. + L.A.	Apis	12841	4	-0.00269956274453445
B.E. + L.A.	Apis	12842	4	0.0020592492224894
B.E. + L.A.	Apis	12843	4	-0.00207380503988546
B.E. + L.A.	Apis	12844	5	-0.000874883022392391
B.E. + L.A.	Apis	12845	5	0.00293514540511436
B.E. + L.A.	Apis	12846	5	-0.000406700267463833
B.E. + L.A.	Apis	12847	5	0.00116455423344234
B.E. + L.A.	Apis	12848	5	0.000330495578658494
B.E. + L.A.	Apis	12849	6	0.00636404291306352
B.E. + L.A.	Apis	1285	3	0.00913018649565567
B.E. + L.A.	Apis	12850	6	-0.00231792635205162
B.E. + L.A.	Apis	12851	6	-0.00708956311738446
B.E. + L.A.	Apis	12852	6	0.00318993053794915
B.E. + L.A.	Apis	12853	6	0.00757849662028783
B.E. + L.A.	Apis	12854	6	-0.000459770474107421
B.E. + L.A.	Apis	12855	7	-0.000477684112494667
B.E. + L.A.	Apis	12856	7	0.00174118713834792
B.E. + L.A.	Apis	12857	7	-0.00107672935000147
B.E. + L.A.	Apis	12858	7	-0.00082677049903882
B.E. + L.A.	Apis	12859	7	-0.0018905188083346
B.E. + L.A.	Apis	1286	3	0.00640445866472052
B.E. + L.A.	Apis	12860	7	0.000930108233635867
B.E. + L.A.	Apis	12861	7	-0.00261328283192279
B.E. + L.A.	Apis	12862	7	0.00304714355818727
B.E. + L.A.	Apis	12863	8	0.00121035766250579
B.E. + L.A.	Apis	12864	8	0.000616577277931839
B.E. + L.A.	Apis	12865	8	-0.00172854116176148
B.E. + L.A.	Apis	12866	8	-0.000577689823943863
B.E. + L.A.	Apis	12867	8	0.00138207757087171
B.E. + L.A.	Apis	12868	8	-0.00212739161475957
B.E. + L.A.	Apis	12869	8	9.29433002200921e-05
B.E. + L.A.	Apis	1287	3	-0.0104574602659597
B.E. + L.A.	Apis	12870	8	-0.00169475995154932
B.E. + L.A.	Apis	12871	8	0.00692470345859403
B.E. + L.A.	Apis	12872	8	-0.00027009585742502
B.E. + L.A.	Apis	12873	8	0.000161064147002544
B.E. + L.A.	Apis	12874	8	0.000202647422943811
B.E. + L.A.	Apis	12875	8	-0.00442067359599184
B.E. + L.A.	Apis	12876	8	0.00319916634809302
B.E. + L.A.	Apis	12877	8	7.85313868784693e-05
B.E. + L.A.	Apis	12878	8	0.00298965272160389
B.E. + L.A.	Apis	12879	7	-0.0014884223374662
B.E. + L.A.	Apis	1288	3	-0.00153789023267547
B.E. + L.A.	Apis	12880	7	-0.00580588190470485
B.E. + L.A.	Apis	12881	7	0.00466605172539094
B.E. + L.A.	Apis	12882	7	-0.00519270731696387
B.E. + L.A.	Apis	12883	7	0.0017322530838357
B.E. + L.A.	Apis	12884	7	0.0031923653532391
B.E. + L.A.	Apis	12885	7	0.00674325688026742
B.E. + L.A.	Apis	12886	6	-0.00737539733898254
B.E. + L.A.	Apis	12887	6	-0.00462883487780899
B.E. + L.A.	Apis	12888	6	0.000973212742943727
B.E. + L.A.	Apis	12889	6	0.00354302952980063
B.E. + L.A.	Apis	1289	3	0.00130667410276683
B.E. + L.A.	Apis	12890	6	0.000299032759177478
B.E. + L.A.	Apis	12891	6	-0.00295814364367821
B.E. + L.A.	Apis	12892	5	0.00581960375861585
B.E. + L.A.	Apis	12893	5	-0.000835409576180225
B.E. + L.A.	Apis	12894	5	-0.00251138529663882
B.E. + L.A.	Apis	12895	5	0.00329568784797245
B.E. + L.A.	Apis	12896	5	-0.000210800923401713
B.E. + L.A.	Apis	12897	4	-0.001833063446445
B.E. + L.A.	Apis	12898	4	-0.00421615404897252
B.E. + L.A.	Apis	12899	4	0.000149005402601206
B.E. + L.A.	Apis	1290	3	0.003281195613179
B.E. + L.A.	Apis	12900	4	0.00197846623543692
B.E. + L.A.	Apis	12901	4	-0.00108636416070767
B.E. + L.A.	Apis	12902	3	-0.000664907121543772
B.E. + L.A.	Apis	12903	3	-0.000721744268530122
B.E. + L.A.	Apis	12904	3	0.000359351582170285
B.E. + L.A.	Apis	12905	3	0.0041756197262209
B.E. + L.A.	Apis	12906	3	0.00539554724217545
B.E. + L.A.	Apis	1291	3	-0.000100836885232349
B.E. + L.A.	Apis	1292	4	0.00885463409546793
B.E. + L.A.	Apis	1293	4	0.00454022881845562
B.E. + L.A.	Apis	12932	3	0.00380547497059152
B.E. + L.A.	Apis	12933	3	0.00447677389339108
B.E. + L.A.	Apis	12934	3	-0.00406632379867301
B.E. + L.A.	Apis	12935	3	0.00034182143985228
B.E. + L.A.	Apis	12938	3	-0.00414517705564778
B.E. + L.A.	Apis	12939	3	-0.00156029217832022
B.E. + L.A.	Apis	1294	4	0.00463137475197232
B.E. + L.A.	Apis	12940	3	0.00528827858281203
B.E. + L.A.	Apis	12941	3	-7.03588918380652e-06
B.E. + L.A.	Apis	1295	4	-0.00159247242566272
B.E. + L.A.	Apis	1296	4	0.00291750228666631
B.E. + L.A.	Apis	12968	3	-0.000503680403899413
B.E. + L.A.	Apis	12969	3	-0.00639711667642023
B.E. + L.A.	Apis	1297	4	0.000870311502518757
B.E. + L.A.	Apis	12970	3	-0.00128383027845078
B.E. + L.A.	Apis	12971	3	-0.00440916451851051
B.E. + L.A.	Apis	12972	3	-0.00326788426912717
B.E. + L.A.	Apis	12973	4	-0.00398578467049257
B.E. + L.A.	Apis	12974	4	-0.0030874114636421
B.E. + L.A.	Apis	12975	4	0.00218602008065644
B.E. + L.A.	Apis	12976	4	0.00346804517509041
B.E. + L.A.	Apis	12977	5	0.0012533452292218
B.E. + L.A.	Apis	12978	5	0.00069220297728818
B.E. + L.A.	Apis	12979	5	-0.00211930775916319
B.E. + L.A.	Apis	1298	4	-0.00662050513335634
B.E. + L.A.	Apis	12980	5	0.00312566118944015
B.E. + L.A.	Apis	12981	5	-0.00448478655810426
B.E. + L.A.	Apis	12982	5	-0.00734278035810674
B.E. + L.A.	Apis	12983	6	0.00599349298970911
B.E. + L.A.	Apis	12984	6	0.000122048205417796
B.E. + L.A.	Apis	12985	6	0.000595991452836546
B.E. + L.A.	Apis	12986	6	0.00176396032006704
[truncated: 8,525 more rows]
