# Supplementary material for: Two simple movement mechanisms for spatial division of labour in social insects
Source: Nat Commun. 2022 Nov 15;13:6985. doi: 10.1038/s41467-022-34706-7 (PMC9666475; doi:10.1038/s41467-022-34706-7)
Supplement: Supplementary file 5 — Source Data [file 41467_2022_34706_MOESM5_ESM.zip › source_data/Figure_S13/Taxis_index_difference,Apis,FPA.csv]

data	SPECIES	LOC	distance_to_FocalModule	taxis_index_difference
F.P.A.	Apis	10000	4	0.00694485742410103
F.P.A.	Apis	10001	4	0.00621609909136785
F.P.A.	Apis	10002	4	0.0114629532105344
F.P.A.	Apis	10003	3	0.0103411357780695
F.P.A.	Apis	10004	3	0.000805235040176037
F.P.A.	Apis	10005	3	0.00573254940887612
F.P.A.	Apis	10006	3	0.00321515188825443
F.P.A.	Apis	10031	3	0.0095570877028359
F.P.A.	Apis	10034	3	0.00493366239507195
F.P.A.	Apis	10059	3	0.00426613189436503
F.P.A.	Apis	10060	3	0.00500984988547211
F.P.A.	Apis	10061	3	0.0063933555234323
F.P.A.	Apis	10062	3	0.00865424952041365
F.P.A.	Apis	10063	4	0.00348755216052576
F.P.A.	Apis	10064	4	0.00521874881670111
F.P.A.	Apis	10065	4	0.00440866750065668
F.P.A.	Apis	10066	4	0.00361951994580672
F.P.A.	Apis	10067	5	0.00446159332273583
F.P.A.	Apis	10068	5	0.00625010768124042
F.P.A.	Apis	10069	5	0.0111639557119509
F.P.A.	Apis	10070	5	0.00157122820382307
F.P.A.	Apis	10071	6	-0.000141709985581413
F.P.A.	Apis	10072	6	0.00241327817874864
F.P.A.	Apis	10073	6	0.0109038596301685
F.P.A.	Apis	10074	6	0.00281987744874211
F.P.A.	Apis	10075	7	0.00684161821401598
F.P.A.	Apis	10076	7	0.00309073286487376
F.P.A.	Apis	10077	7	0.00466684228389193
F.P.A.	Apis	10078	7	0.00743885689160636
F.P.A.	Apis	10079	8	0.00868664163200292
F.P.A.	Apis	10080	8	0.0100413670714685
F.P.A.	Apis	10081	8	0.0104959142956625
F.P.A.	Apis	10082	8	0.008148487786549
F.P.A.	Apis	10083	9	0.0050166104866926
F.P.A.	Apis	10084	9	0.00727607985521895
F.P.A.	Apis	10085	9	0.00511499191307702
F.P.A.	Apis	10086	9	0.00771393848412336
F.P.A.	Apis	10087	10	0.00393507383498493
F.P.A.	Apis	10088	10	0.0047139306366085
F.P.A.	Apis	10089	10	0.00335826688197357
F.P.A.	Apis	10090	10	-0.00229516754939062
F.P.A.	Apis	10091	11	-0.00314248623513286
F.P.A.	Apis	10092	11	0.00495311119811766
F.P.A.	Apis	10093	11	0.00393732909224786
F.P.A.	Apis	10094	11	0.00200995218182308
F.P.A.	Apis	10095	12	-0.00219787615503684
F.P.A.	Apis	10096	12	0.00618587151029392
F.P.A.	Apis	10097	12	0.00242908903728308
F.P.A.	Apis	10098	12	0.00729918636879663
F.P.A.	Apis	10099	12	0.0046825042449295
F.P.A.	Apis	10100	12	0.00637705121804961
F.P.A.	Apis	10101	12	0.00621204167350569
F.P.A.	Apis	10102	12	0.0071030507111639
F.P.A.	Apis	10103	12	0.00671653987586536
F.P.A.	Apis	10104	11	0.00458697161531246
F.P.A.	Apis	10105	11	0.000513152344832045
F.P.A.	Apis	10106	11	0.00966392458103701
F.P.A.	Apis	10107	11	0.000777910268475675
F.P.A.	Apis	10108	10	0.00394373065588719
F.P.A.	Apis	10109	10	0.0103267339129158
F.P.A.	Apis	10110	10	0.00932035807365966
F.P.A.	Apis	10111	10	0.00517608576688845
F.P.A.	Apis	10112	9	0.00515686425804581
F.P.A.	Apis	10113	9	0.00214558052597144
F.P.A.	Apis	10114	9	0.00334376361258764
F.P.A.	Apis	10115	9	0.00507543812941891
F.P.A.	Apis	10116	8	0.0102419449304454
F.P.A.	Apis	10117	8	0.000526142011700933
F.P.A.	Apis	10118	8	0.0018887787687944
F.P.A.	Apis	10119	8	0.00271629308874876
F.P.A.	Apis	10120	7	0.00293506152211243
F.P.A.	Apis	10121	7	0.00535873341534321
F.P.A.	Apis	10122	7	0.0123287888765917
F.P.A.	Apis	10123	7	0.00402974893019553
F.P.A.	Apis	10124	6	0.00519640193836941
F.P.A.	Apis	10125	6	0.010174773953863
F.P.A.	Apis	10126	6	0.00658028976729746
F.P.A.	Apis	10127	6	0.00309477174746313
F.P.A.	Apis	10128	5	0.00911911188257046
F.P.A.	Apis	10129	5	0.00821993641255414
F.P.A.	Apis	10130	5	0.0072875395590844
F.P.A.	Apis	10131	5	0.00672218878436465
F.P.A.	Apis	10132	4	0.00293085862974797
F.P.A.	Apis	10133	4	0.00588443122124237
F.P.A.	Apis	10134	4	0.00731783509312965
F.P.A.	Apis	10135	4	0.00660893060819367
F.P.A.	Apis	10136	3	0.00226925341395548
F.P.A.	Apis	10137	3	0.00457834601228288
F.P.A.	Apis	10138	3	0.00518544787176626
F.P.A.	Apis	10139	3	-0.00129536984217854
F.P.A.	Apis	1016	3	0.00568265752025169
F.P.A.	Apis	10164	3	0.0078204105199423
F.P.A.	Apis	10165	3	-0.0025630772770018
F.P.A.	Apis	1017	3	0.00821414701805362
F.P.A.	Apis	1018	3	0.00481795105061829
F.P.A.	Apis	1019	3	-0.00254408595811146
F.P.A.	Apis	10190	3	0.00879786092940724
F.P.A.	Apis	10191	3	0.00919442571244163
F.P.A.	Apis	10192	3	0.007725413537343
F.P.A.	Apis	10193	3	0.00819820951912158
F.P.A.	Apis	10194	4	0.00597274620400907
F.P.A.	Apis	10195	4	0.00716573503710012
F.P.A.	Apis	10196	4	0.00914142350581981
F.P.A.	Apis	10197	4	0.00541811850112016
F.P.A.	Apis	10198	5	0.00368806180752716
F.P.A.	Apis	10199	5	0.00440946828864405
F.P.A.	Apis	1020	3	0.00862240677568691
F.P.A.	Apis	10200	5	0.0103688590771431
F.P.A.	Apis	10201	5	0.00929068234671418
F.P.A.	Apis	10202	6	0.00784931315049504
F.P.A.	Apis	10203	6	0.00832960386544298
F.P.A.	Apis	10204	6	0.0083086861484776
F.P.A.	Apis	10205	6	0.00634325150609961
F.P.A.	Apis	10206	7	0.00860788861592987
F.P.A.	Apis	10207	7	0.004184309058672
F.P.A.	Apis	10208	7	0.00527590585146698
F.P.A.	Apis	10209	7	0.00790330402817798
F.P.A.	Apis	1021	3	0.0112351161482929
F.P.A.	Apis	10210	8	0.00426501446881396
F.P.A.	Apis	10211	8	-0.00248511571777131
F.P.A.	Apis	10212	8	-0.00161952153537694
F.P.A.	Apis	10213	8	0.00418078071195365
F.P.A.	Apis	10214	9	0.00290938410694101
F.P.A.	Apis	10215	9	0.00772444345762859
F.P.A.	Apis	10216	9	0.00870003502850867
F.P.A.	Apis	10217	9	0.00917391291983955
F.P.A.	Apis	10218	10	0.00260773439577435
F.P.A.	Apis	10219	10	0.00322154000752053
F.P.A.	Apis	1022	3	0.0040471970556693
F.P.A.	Apis	10220	10	0.004528569622037
F.P.A.	Apis	10221	10	0.00252824728699509
F.P.A.	Apis	10222	11	0.00429675361310568
F.P.A.	Apis	10223	11	0.00247637272566681
F.P.A.	Apis	10224	11	0.00720546331140852
F.P.A.	Apis	10225	11	0.00597157798317709
F.P.A.	Apis	10226	11	0.00308569873795823
F.P.A.	Apis	10227	12	0.00887926800741452
F.P.A.	Apis	10228	12	0.0106327527188359
F.P.A.	Apis	10229	12	0.00430855384604563
F.P.A.	Apis	1023	3	0.00635807766012984
F.P.A.	Apis	10230	12	0.00125837551271628
F.P.A.	Apis	10231	12	-0.000205032505650728
F.P.A.	Apis	10232	12	0.00352409798231382
F.P.A.	Apis	10233	12	0.0129254065503108
F.P.A.	Apis	10234	12	0.000427341521573651
F.P.A.	Apis	10235	11	0.00516010490973027
F.P.A.	Apis	10236	11	0.0130272580258676
F.P.A.	Apis	10237	11	0.00164239784369902
F.P.A.	Apis	10238	11	0.00844051262553171
F.P.A.	Apis	10239	10	0.00519927639607762
F.P.A.	Apis	1024	3	0.0112625898082683
F.P.A.	Apis	10240	10	-0.000763659399002886
F.P.A.	Apis	10241	10	0.00167187777442832
F.P.A.	Apis	10242	10	0.00206431606305169
F.P.A.	Apis	10243	9	0.00329726981265348
F.P.A.	Apis	10244	9	0.0041978432314821
F.P.A.	Apis	10245	9	0.000804133778032245
F.P.A.	Apis	10246	9	0.00556650739239654
F.P.A.	Apis	10247	8	0.0096813540773655
F.P.A.	Apis	10248	8	0.00489736398610575
F.P.A.	Apis	10249	8	0.00218594956807538
F.P.A.	Apis	1025	4	0.00287890797251162
F.P.A.	Apis	10250	8	0.00346489694302618
F.P.A.	Apis	10251	7	0.00687400314378464
F.P.A.	Apis	10252	7	0.00876097442486916
F.P.A.	Apis	10253	7	0.00975681190509722
F.P.A.	Apis	10254	7	0.0113216613305591
F.P.A.	Apis	10255	6	0.00151984625409092
F.P.A.	Apis	10256	6	0.00185096698101121
F.P.A.	Apis	10257	6	0.00125354079417619
F.P.A.	Apis	10258	6	0.00192932939017554
F.P.A.	Apis	10259	5	0.00275036651207374
F.P.A.	Apis	1026	4	0.000978580213275331
F.P.A.	Apis	10260	5	0.00113055129674716
F.P.A.	Apis	10261	5	0.00229833144580909
F.P.A.	Apis	10262	5	-0.00238044191297171
F.P.A.	Apis	10263	4	0.00876032076351256
F.P.A.	Apis	10264	4	0.00157817251018682
F.P.A.	Apis	10265	4	0.00298881768183573
F.P.A.	Apis	10266	4	0.00526720350600836
F.P.A.	Apis	10267	3	0.00586760041917517
F.P.A.	Apis	10268	3	0.00218935538084722
F.P.A.	Apis	10269	3	0.0041762860810963
F.P.A.	Apis	1027	4	0.00329948056556115
F.P.A.	Apis	10270	3	0.00577900236677615
F.P.A.	Apis	1028	4	-0.00413037888958236
F.P.A.	Apis	1029	4	0.0015382365930233
F.P.A.	Apis	10295	3	-0.00504833892449637
F.P.A.	Apis	10298	3	0.00965822657696995
F.P.A.	Apis	1030	4	0.00836909823270317
F.P.A.	Apis	1031	4	0.00900722928456436
F.P.A.	Apis	1032	4	0.00712469040204729
F.P.A.	Apis	10323	3	0.00721959912347831
F.P.A.	Apis	10324	3	0.00293869396040459
F.P.A.	Apis	10325	3	0.00444975283181078
F.P.A.	Apis	10326	3	0.00260044297494536
F.P.A.	Apis	10327	4	0.00445858110966051
F.P.A.	Apis	10328	4	0.00418023998324499
F.P.A.	Apis	10329	4	0.00812237587445675
F.P.A.	Apis	1033	5	0.00375986975156312
F.P.A.	Apis	10330	4	0.00523066001391597
F.P.A.	Apis	10331	5	0.0103313644126611
F.P.A.	Apis	10332	5	0.00305244433492358
F.P.A.	Apis	10333	5	0.00370609863326875
F.P.A.	Apis	10334	5	0.000645484124062644
F.P.A.	Apis	10335	6	0.0069754935682941
F.P.A.	Apis	10336	6	0.00742152642476604
F.P.A.	Apis	10337	6	0.00475148848167066
F.P.A.	Apis	10338	6	0.00289367652710691
F.P.A.	Apis	10339	7	0.00431633382921312
F.P.A.	Apis	1034	5	0.00847372046568069
F.P.A.	Apis	10340	7	0.00755962323397984
F.P.A.	Apis	10341	7	0.00698115327526793
F.P.A.	Apis	10342	7	0.00524965200468404
F.P.A.	Apis	10343	8	0.00931554006362254
F.P.A.	Apis	10344	8	0.00149848705921266
F.P.A.	Apis	10345	8	0.0045920575659754
F.P.A.	Apis	10346	8	-0.00188696899752088
F.P.A.	Apis	10347	9	0.00826493716673969
F.P.A.	Apis	10348	9	0.00201647728221751
F.P.A.	Apis	10349	9	0.00286892551684637
F.P.A.	Apis	1035	5	0.00210242307612516
F.P.A.	Apis	10350	9	0.010144780853325
F.P.A.	Apis	10351	10	0.0110885455079652
F.P.A.	Apis	10352	10	-0.00145827330324857
F.P.A.	Apis	10353	10	-0.00110863830557814
F.P.A.	Apis	10354	10	0.00388135135948492
F.P.A.	Apis	10355	11	0.00137779895824358
F.P.A.	Apis	10356	11	0.0049747173068403
F.P.A.	Apis	10357	11	0.002424393299299
F.P.A.	Apis	10358	11	0.00699140305353209
F.P.A.	Apis	10359	12	0.0034212316330568
F.P.A.	Apis	1036	5	0.00490312421180816
F.P.A.	Apis	10360	12	0.0081572708828441
F.P.A.	Apis	10361	12	0.00394042696258981
F.P.A.	Apis	10362	12	0.00562447621467406
F.P.A.	Apis	10363	12	0.0105077609329011
F.P.A.	Apis	10364	12	-0.00939721000032777
F.P.A.	Apis	10365	12	0.00554372274245771
F.P.A.	Apis	10366	12	0.00589419449468836
F.P.A.	Apis	10367	11	0.00723214614424715
F.P.A.	Apis	10368	11	-0.00391119839749885
F.P.A.	Apis	10369	11	-0.00396147349929582
F.P.A.	Apis	1037	5	0.00616735706952313
F.P.A.	Apis	10370	11	-0.00143877630948265
F.P.A.	Apis	10371	10	0.00174966929063175
F.P.A.	Apis	10372	10	0.0102959230166827
F.P.A.	Apis	10373	10	0.00733539042559087
F.P.A.	Apis	10374	10	0.00231659678439399
F.P.A.	Apis	10375	9	0.00552881700185892
F.P.A.	Apis	10376	9	0.00715155062412339
F.P.A.	Apis	10377	9	0.00224013441881814
F.P.A.	Apis	10378	9	-0.00539086409606868
F.P.A.	Apis	10379	9	0.00207268496662072
F.P.A.	Apis	1038	5	0.00401790834294686
F.P.A.	Apis	10380	8	0.000669721712918503
F.P.A.	Apis	10381	8	0.000477675251137035
F.P.A.	Apis	10382	8	0.00776659390004326
F.P.A.	Apis	10383	8	0.00579604671790981
F.P.A.	Apis	10384	7	0.00761759503684771
F.P.A.	Apis	10385	7	0.000950679131478719
F.P.A.	Apis	10386	7	0.0102201747171822
F.P.A.	Apis	10387	7	0.00667679270406048
F.P.A.	Apis	10388	6	0.00207878745320086
F.P.A.	Apis	10389	6	0.0076985197911995
F.P.A.	Apis	1039	6	-0.00057382213148179
F.P.A.	Apis	10390	6	0.00703250614850871
F.P.A.	Apis	10391	6	0.00263719383152934
F.P.A.	Apis	10392	5	0.0087288045871783
F.P.A.	Apis	10393	5	0.00354785729819346
F.P.A.	Apis	10394	5	0.0030784585547802
F.P.A.	Apis	10395	5	0.00601573432575404
F.P.A.	Apis	10396	4	0.00451890627946484
F.P.A.	Apis	10397	4	0.00443716905148206
F.P.A.	Apis	10398	4	0.0046496085088325
F.P.A.	Apis	10399	4	0.00375962962835295
F.P.A.	Apis	1040	6	0.00215265120206816
F.P.A.	Apis	10400	3	0.00481747611665896
F.P.A.	Apis	10401	3	0.0076050772927674
F.P.A.	Apis	10402	3	0.00677448913308807
F.P.A.	Apis	10403	3	0.00280369353144164
F.P.A.	Apis	1041	6	0.0058743268017603
F.P.A.	Apis	1042	6	0.00461429970203618
F.P.A.	Apis	10428	3	0.00469228046362498
F.P.A.	Apis	10429	3	0.00466483592330331
F.P.A.	Apis	1043	6	0.00171737451859079
F.P.A.	Apis	1044	6	0.00664178292344649
F.P.A.	Apis	1045	7	0.00855675822549863
F.P.A.	Apis	10454	3	0.000467743336374226
F.P.A.	Apis	10455	3	0.00678942123423978
F.P.A.	Apis	10456	3	-0.00155810463539386
F.P.A.	Apis	10457	3	0.00220311603086553
F.P.A.	Apis	10458	4	0.00030298947728026
F.P.A.	Apis	10459	4	0.0102089295998409
F.P.A.	Apis	1046	7	0.00524897954602001
F.P.A.	Apis	10460	4	0.00486586270520332
F.P.A.	Apis	10461	4	-0.00225449785940949
F.P.A.	Apis	10462	5	0.0075510300509816
F.P.A.	Apis	10463	5	0.00909684735032666
F.P.A.	Apis	10464	5	0.00171964456972477
F.P.A.	Apis	10465	5	-0.00350360037968436
F.P.A.	Apis	10466	6	0.00148939915782145
F.P.A.	Apis	10467	6	0.000863499402847518
F.P.A.	Apis	10468	6	0.00618262455220834
F.P.A.	Apis	10469	6	-0.000213243116564913
F.P.A.	Apis	1047	7	0.00335699566095296
F.P.A.	Apis	10470	7	0.00589637676199783
F.P.A.	Apis	10471	7	0.00867551718591952
F.P.A.	Apis	10472	7	0.00353295602336692
F.P.A.	Apis	10473	7	0.0012105944074046
F.P.A.	Apis	10474	7	0.00280478294916438
F.P.A.	Apis	10475	8	0.00553924727806624
F.P.A.	Apis	10476	8	0.0105438535873402
F.P.A.	Apis	10477	8	0.0127087987272454
F.P.A.	Apis	10478	8	0.00121477194242542
F.P.A.	Apis	10479	9	0.00717358772704009
F.P.A.	Apis	1048	7	0.00207094731662464
F.P.A.	Apis	10480	9	0.00730082578550149
F.P.A.	Apis	10481	9	0.00335027728295551
F.P.A.	Apis	10482	9	0.00452960294490872
F.P.A.	Apis	10483	10	0.0051497924876784
F.P.A.	Apis	10484	10	0.000492547503952033
F.P.A.	Apis	10485	10	0.00148402775812795
F.P.A.	Apis	10486	10	-0.000446239332436624
F.P.A.	Apis	10487	11	0.00634481949828563
F.P.A.	Apis	10488	11	0.00824341247843932
F.P.A.	Apis	10489	11	0.0052961115040486
F.P.A.	Apis	1049	7	0.012974469895486
F.P.A.	Apis	10490	11	0.00206044092365372
F.P.A.	Apis	10491	11	0.00769652721670974
F.P.A.	Apis	10492	12	0.0101853291097127
F.P.A.	Apis	10493	12	0.0106385908379726
F.P.A.	Apis	10494	12	0.00188071014598911
F.P.A.	Apis	10495	12	0.00525797158793164
F.P.A.	Apis	10496	12	0.00781604676308169
F.P.A.	Apis	10497	12	0.00487181803445851
F.P.A.	Apis	10498	11	0.0056872994945181
F.P.A.	Apis	10499	11	0.014329762165534
F.P.A.	Apis	1050	7	0.00241653716624098
F.P.A.	Apis	10500	11	0.0046573868550201
F.P.A.	Apis	10501	11	0.00349574015698845
F.P.A.	Apis	10502	11	0.00327070683077798
F.P.A.	Apis	10503	10	0.00689077013508458
F.P.A.	Apis	10504	10	0.00643245366671163
F.P.A.	Apis	10505	10	0.0103153904634056
F.P.A.	Apis	10506	10	0.00441133900889732
F.P.A.	Apis	10507	9	0.00635443770038657
F.P.A.	Apis	10508	9	-0.00239179086113896
F.P.A.	Apis	10509	9	0.00834004361341831
F.P.A.	Apis	1051	8	-0.00143177306847537
F.P.A.	Apis	10510	9	0.000591041483261305
F.P.A.	Apis	10511	8	0.00265950206734852
F.P.A.	Apis	10512	8	-0.00201078767208173
F.P.A.	Apis	10513	8	0.00149645024311504
F.P.A.	Apis	10514	8	0.00208840959406257
F.P.A.	Apis	10515	7	0.00488260617909812
F.P.A.	Apis	10516	7	0.0020572255882287
F.P.A.	Apis	10517	7	0.00275086956552767
F.P.A.	Apis	10518	7	0.00847675781895927
F.P.A.	Apis	10519	6	0.00843462638682666
F.P.A.	Apis	1052	8	-0.00406791307289923
F.P.A.	Apis	10520	6	0.00398194034759216
F.P.A.	Apis	10521	6	0.00415898533150628
F.P.A.	Apis	10522	6	0.00980209247227661
F.P.A.	Apis	10523	5	-0.00105846441010799
F.P.A.	Apis	10524	5	0.00125597610252339
F.P.A.	Apis	10525	5	0.00377947731536835
F.P.A.	Apis	10526	5	0.00169914229827207
F.P.A.	Apis	10527	4	0.00717153159924606
F.P.A.	Apis	10528	4	0.00157633311919156
F.P.A.	Apis	10529	4	0.00899878227066433
F.P.A.	Apis	1053	8	0.00644493615894384
F.P.A.	Apis	10530	4	0.00928486634066259
F.P.A.	Apis	10531	3	0.00361937945032338
F.P.A.	Apis	10532	3	0.00153493715524779
F.P.A.	Apis	10533	3	0.00210517079691893
F.P.A.	Apis	10534	3	0.00402943764525993
F.P.A.	Apis	1054	8	0.00180354686508063
F.P.A.	Apis	1055	8	0.0112689208403065
F.P.A.	Apis	10559	3	0.00763675160845765
F.P.A.	Apis	10562	3	0.00454984931103952
F.P.A.	Apis	1058	8	0.00610538392510864
F.P.A.	Apis	10587	3	0.00765901265848065
F.P.A.	Apis	10588	3	0.00790401104134282
F.P.A.	Apis	10589	3	0.00813905284942221
F.P.A.	Apis	1059	8	0.00585029072920037
F.P.A.	Apis	10590	3	0.00643910111284686
F.P.A.	Apis	10591	4	0.00341818015526183
F.P.A.	Apis	10592	4	0.00178674707395107
F.P.A.	Apis	10593	4	0.00145306942164635
F.P.A.	Apis	10594	4	0.00457629559290511
F.P.A.	Apis	10595	5	0.00931710011244185
F.P.A.	Apis	10596	5	0.0037484919387924
F.P.A.	Apis	10597	5	0.00257818295848175
F.P.A.	Apis	10598	5	0.0113195748888462
F.P.A.	Apis	10599	6	0.00244288142951858
F.P.A.	Apis	1060	8	0.00869593731490126
F.P.A.	Apis	10600	6	0.0036257789483586
F.P.A.	Apis	10601	6	0.00386277643322808
F.P.A.	Apis	10602	6	0.000481029673634492
F.P.A.	Apis	10603	7	0.00352918364698223
F.P.A.	Apis	10604	7	0.00329800916768037
F.P.A.	Apis	10605	7	0.00521731251420858
F.P.A.	Apis	10606	7	0.0062457495291731
F.P.A.	Apis	10607	8	0.00659493524019187
F.P.A.	Apis	10608	8	-0.0024329782668315
F.P.A.	Apis	10609	8	0.0108378807098625
F.P.A.	Apis	1061	8	-0.00330219211532094
F.P.A.	Apis	10610	8	0.00756820509969636
F.P.A.	Apis	10611	9	0.00317624900399745
F.P.A.	Apis	10612	9	-0.0020560157668053
F.P.A.	Apis	10613	9	0.00535264592332817
F.P.A.	Apis	10614	9	0.0117773011228442
F.P.A.	Apis	10615	10	0.0142839384924246
F.P.A.	Apis	10616	10	0.00116705708515285
F.P.A.	Apis	10617	10	0.00203016722311564
F.P.A.	Apis	10618	10	0.00463229455037551
F.P.A.	Apis	10619	10	0.00414089208547694
F.P.A.	Apis	1062	7	0.00331868062299729
F.P.A.	Apis	10620	11	0.00526756352752744
F.P.A.	Apis	10621	11	0.000331003611386732
F.P.A.	Apis	10622	11	0.0103064776474408
F.P.A.	Apis	10623	11	0.0127065724866859
F.P.A.	Apis	10624	11	0.00804738749321384
F.P.A.	Apis	10625	12	0.00597764700327586
F.P.A.	Apis	10626	12	0.00700493594713067
F.P.A.	Apis	10627	12	-0.000928426407902794
F.P.A.	Apis	10628	12	0.0079245503707313
F.P.A.	Apis	10629	11	0.0148086285330867
F.P.A.	Apis	1063	7	0.00712740959125581
F.P.A.	Apis	10630	11	0.00401237930744396
F.P.A.	Apis	10631	11	0.00962198800811075
F.P.A.	Apis	10632	11	0.00869427181944677
F.P.A.	Apis	10633	11	0.0209635403796437
F.P.A.	Apis	10634	11	0.00488202669558247
F.P.A.	Apis	10635	10	0.00427926852870369
F.P.A.	Apis	10636	10	-0.000265420150644856
F.P.A.	Apis	10637	10	0.00612048742200285
F.P.A.	Apis	10638	10	0.00738222393713491
F.P.A.	Apis	10639	9	0.01147029095623
F.P.A.	Apis	1064	7	0.00996773718265543
F.P.A.	Apis	10640	9	0.0144292230360294
F.P.A.	Apis	10641	9	0.0035726826313423
F.P.A.	Apis	10642	9	-0.00395952776510388
F.P.A.	Apis	10643	8	0.00863201980281064
F.P.A.	Apis	10644	8	0.00404416756684395
F.P.A.	Apis	10645	8	0.00091011746542441
F.P.A.	Apis	10646	8	0.0086421875648229
F.P.A.	Apis	10647	7	0.00363874081168422
F.P.A.	Apis	10648	7	0.00408413090351474
F.P.A.	Apis	10649	7	0.00231205616413631
F.P.A.	Apis	1065	7	0.000222695670756455
F.P.A.	Apis	10650	7	0.0110874126325281
F.P.A.	Apis	10651	6	-0.00071450674318077
F.P.A.	Apis	10652	6	-0.000286716804590521
F.P.A.	Apis	10653	6	-0.00216735080508954
F.P.A.	Apis	10654	6	0.00630312130471545
F.P.A.	Apis	10655	5	0.00718173453297044
F.P.A.	Apis	10656	5	0.00844465120354593
F.P.A.	Apis	10657	5	0.00513371833620388
F.P.A.	Apis	10658	5	0.00217480687190952
F.P.A.	Apis	10659	4	0.00412064058337586
F.P.A.	Apis	1066	7	0.000144928385411875
F.P.A.	Apis	10660	4	0.00915183826273209
F.P.A.	Apis	10661	4	0.00692633050366149
F.P.A.	Apis	10662	4	0.00732195692144337
F.P.A.	Apis	10663	3	0.00102192025772148
F.P.A.	Apis	10664	3	0.00549618369181779
F.P.A.	Apis	10665	3	0.00890539529486123
F.P.A.	Apis	10666	3	0.00531503342076195
F.P.A.	Apis	10667	3	0.0027372565398211
F.P.A.	Apis	1067	7	-0.00145979268483616
F.P.A.	Apis	1068	6	0.00800823928119814
F.P.A.	Apis	1069	6	0.00378094412431245
F.P.A.	Apis	10692	3	0.000888220002766286
F.P.A.	Apis	10693	3	0.00709505395982225
F.P.A.	Apis	1070	6	0.000313210601988676
F.P.A.	Apis	1071	6	0.00751337201975646
F.P.A.	Apis	10719	3	0.00232448113073728
F.P.A.	Apis	1072	6	0.00226109445294062
F.P.A.	Apis	10720	3	0.00790561779430447
F.P.A.	Apis	10721	3	0.00406992159780705
F.P.A.	Apis	10722	3	0.00243837077000591
F.P.A.	Apis	10723	4	0.00178977313723132
F.P.A.	Apis	10724	4	0.0101941545641805
F.P.A.	Apis	10725	4	0.00585665299609156
F.P.A.	Apis	10726	4	0.00564029204199571
F.P.A.	Apis	10727	5	0.000320148593955816
F.P.A.	Apis	10728	5	0.00522311906008459
F.P.A.	Apis	10729	5	0.0110783550127428
F.P.A.	Apis	1073	6	0.00933092092106767
F.P.A.	Apis	10730	5	0.00429213155401418
F.P.A.	Apis	10731	6	0.00482730496561451
F.P.A.	Apis	10732	6	0.00539984079966264
F.P.A.	Apis	10733	6	0.00794820366011851
F.P.A.	Apis	10734	6	0.00845517787337547
F.P.A.	Apis	10735	7	0.00300101917397734
F.P.A.	Apis	10736	7	0.011046913417991
F.P.A.	Apis	10737	7	0.00228470270934184
F.P.A.	Apis	10738	7	-7.81256856472925e-05
F.P.A.	Apis	10739	8	0.00134458642959241
F.P.A.	Apis	1074	5	0.0100712463653395
F.P.A.	Apis	10740	8	0.00607165738061503
F.P.A.	Apis	10741	8	0.00894578616513312
F.P.A.	Apis	10742	8	0.00357848560001644
F.P.A.	Apis	10743	9	0.00236981099468427
F.P.A.	Apis	10744	9	0.00887279845171291
F.P.A.	Apis	10745	9	0.00154932265357391
F.P.A.	Apis	10746	9	0.0036029323785391
F.P.A.	Apis	10747	10	0.00822949414400474
F.P.A.	Apis	10748	10	0.00239086643649462
F.P.A.	Apis	10749	10	0.00437071081660159
F.P.A.	Apis	1075	5	0.00373888745486886
F.P.A.	Apis	10750	10	0.0104824224358271
F.P.A.	Apis	10751	10	0.00726975445591109
F.P.A.	Apis	10752	11	0.013739187583203
F.P.A.	Apis	10753	11	-0.00199630798503483
F.P.A.	Apis	10754	11	0.00935285247295521
F.P.A.	Apis	10755	11	0.00547049351699667
F.P.A.	Apis	10756	11	0.00171497714714716
F.P.A.	Apis	10757	11	0.00922215726396964
F.P.A.	Apis	10758	11	0.0104591592579463
F.P.A.	Apis	10759	11	0.00769319402079244
F.P.A.	Apis	1076	5	0.00969743596128732
F.P.A.	Apis	10760	11	0.00617509265586264
F.P.A.	Apis	10761	11	0.00513941987773699
F.P.A.	Apis	10762	11	0.00737631201864482
F.P.A.	Apis	10763	11	0.00339878878685485
F.P.A.	Apis	10764	11	0.0076931897326525
F.P.A.	Apis	10765	11	0.00686330809005976
F.P.A.	Apis	10766	10	0.0107873912695184
F.P.A.	Apis	10767	10	0.0126663618943676
F.P.A.	Apis	10768	10	0.00182366744719498
F.P.A.	Apis	10769	10	0.00503863370581741
F.P.A.	Apis	1077	5	0.00795635755607815
F.P.A.	Apis	10770	9	0.000385987694436395
F.P.A.	Apis	10771	9	0.0139658746811666
F.P.A.	Apis	10772	9	0.00571793808025225
F.P.A.	Apis	10773	9	0.00682194522503335
F.P.A.	Apis	10774	8	0.00235747906555022
F.P.A.	Apis	10775	8	0.000449362382116107
F.P.A.	Apis	10776	8	0.00844677188132892
F.P.A.	Apis	10777	8	0.00750345381291821
F.P.A.	Apis	10778	8	-0.00089509321424879
F.P.A.	Apis	10779	7	-0.000843533048457458
F.P.A.	Apis	1078	5	0.00648623252418226
F.P.A.	Apis	10780	7	0.00287528072724484
F.P.A.	Apis	10781	7	0.000758249939268593
F.P.A.	Apis	10782	7	-0.00142712605492219
F.P.A.	Apis	10783	6	0.0074084904387788
F.P.A.	Apis	10784	6	0.00912803448799957
F.P.A.	Apis	10785	6	0.00369898852072683
F.P.A.	Apis	10786	6	0.00361578715288031
F.P.A.	Apis	10787	5	0.0101783976140621
F.P.A.	Apis	10788	5	0.00710178960180558
F.P.A.	Apis	10789	5	-0.00140778445443603
F.P.A.	Apis	1079	5	0.00436973849532806
F.P.A.	Apis	10790	5	0.00423045898798115
F.P.A.	Apis	10791	4	0.00932814750878114
F.P.A.	Apis	10792	4	0.00166200711600008
F.P.A.	Apis	10793	4	0.00287314469623426
F.P.A.	Apis	10794	4	0.00486920274356751
F.P.A.	Apis	10795	3	0.00397301821948724
F.P.A.	Apis	10796	3	0.00821447086178079
F.P.A.	Apis	10797	3	0.00416430341926151
F.P.A.	Apis	10798	3	-0.00207830358979552
F.P.A.	Apis	1080	4	0.00831028401976254
F.P.A.	Apis	1081	4	0.00701447609304467
F.P.A.	Apis	1082	4	0.00325573335302682
F.P.A.	Apis	10823	3	0.00717906196293538
F.P.A.	Apis	10826	3	0.00887911506956835
F.P.A.	Apis	1083	4	0.0113388800876096
F.P.A.	Apis	1084	4	0.00559210710780355
F.P.A.	Apis	1085	4	0.00532582347865149
F.P.A.	Apis	10851	3	0.0024117332402236
F.P.A.	Apis	10852	3	0.00855235846242915
F.P.A.	Apis	10853	3	0.00285664788351248
F.P.A.	Apis	10854	3	0.00897735168569608
F.P.A.	Apis	10855	4	0.00299258505489717
F.P.A.	Apis	10856	4	0.011776235990874
F.P.A.	Apis	10857	4	0.00267322455489134
F.P.A.	Apis	10858	4	0.00171106383952569
F.P.A.	Apis	10859	5	0.00602927971977283
F.P.A.	Apis	1086	4	0.00776755990954938
F.P.A.	Apis	10860	5	0.00572660596860048
F.P.A.	Apis	10861	5	0.00330201155467497
F.P.A.	Apis	10862	5	0.00570405419478652
F.P.A.	Apis	10863	6	0.0086699801969661
F.P.A.	Apis	10864	6	0.00618711448358001
F.P.A.	Apis	10865	6	0.00763639426638508
F.P.A.	Apis	10866	6	0.0076092709158736
F.P.A.	Apis	10867	7	0.000925373435126755
F.P.A.	Apis	10868	7	0.00497841112995462
F.P.A.	Apis	10869	7	0.00792107951416482
F.P.A.	Apis	1087	3	0.00748235880775079
F.P.A.	Apis	10870	7	0.00664495534669248
F.P.A.	Apis	10871	7	0.00971960467256942
F.P.A.	Apis	10872	8	0.00632458338176251
F.P.A.	Apis	10873	8	0.00632271815189209
F.P.A.	Apis	10874	8	0.000981883381265344
F.P.A.	Apis	10875	8	0.0133224317752878
F.P.A.	Apis	10876	9	0.00910994507946544
F.P.A.	Apis	10877	9	0.00314407553374358
F.P.A.	Apis	10878	9	0.00571174812070706
F.P.A.	Apis	10879	9	0.00444948032729367
F.P.A.	Apis	1088	3	0.00256566875537232
F.P.A.	Apis	10880	10	0.00568318863459852
F.P.A.	Apis	10881	10	0.00883338053691378
F.P.A.	Apis	10882	10	0.00382662064258109
F.P.A.	Apis	10883	10	0.00385456254297936
F.P.A.	Apis	10884	10	0.00288584279529882
F.P.A.	Apis	10885	11	0.0042856109167211
F.P.A.	Apis	10886	11	0.00146560140790361
F.P.A.	Apis	10887	11	0.0110622983850499
F.P.A.	Apis	10888	11	-0.000310398714464536
F.P.A.	Apis	10889	11	0.00279309484940259
F.P.A.	Apis	1089	3	0.0102555444902979
F.P.A.	Apis	10890	11	0.00400864050260724
F.P.A.	Apis	10891	11	0.002998693223983
F.P.A.	Apis	10892	11	0.0129753916078992
F.P.A.	Apis	10893	11	0.006240515328821
F.P.A.	Apis	10894	11	0.000377394798494777
F.P.A.	Apis	10895	11	0.00585831029893351
F.P.A.	Apis	10896	11	0.00859882736986347
F.P.A.	Apis	10897	10	0.00889787202670925
F.P.A.	Apis	10898	10	0.00967060279966046
F.P.A.	Apis	10899	10	0.0050112037310298
F.P.A.	Apis	1090	3	0.00348318960402595
F.P.A.	Apis	10900	10	0.00499703463479237
F.P.A.	Apis	10901	10	0.00516489522487592
F.P.A.	Apis	10902	9	0.00481137554760479
F.P.A.	Apis	10903	9	0.00181645008154177
F.P.A.	Apis	10904	9	0.00886510263047954
F.P.A.	Apis	10905	9	0.00863306154693882
F.P.A.	Apis	10906	9	0.0113862221025296
F.P.A.	Apis	10907	8	0.0056375332786818
F.P.A.	Apis	10908	8	0.00858969872392148
F.P.A.	Apis	10909	8	0.00786006969044973
F.P.A.	Apis	1091	3	-0.00302665170408464
F.P.A.	Apis	10910	8	0.00431586231538312
F.P.A.	Apis	10911	7	0.00186578045300231
F.P.A.	Apis	10912	7	0.0121882752955593
F.P.A.	Apis	10913	7	4.23929421825026e-05
F.P.A.	Apis	10914	7	0.00688876269687681
F.P.A.	Apis	10915	6	0.00357750796214505
F.P.A.	Apis	10916	6	0.00693147841758953
F.P.A.	Apis	10917	6	-5.88014520315904e-05
F.P.A.	Apis	10918	6	0.00192683275987736
F.P.A.	Apis	10919	5	0.00416800954411583
F.P.A.	Apis	1092	3	0.00369715171503493
F.P.A.	Apis	10920	5	0.00614014508960452
F.P.A.	Apis	10921	5	0.00172682396680913
F.P.A.	Apis	10922	5	0.00510655720784927
F.P.A.	Apis	10923	4	-0.00207759504700071
F.P.A.	Apis	10924	4	0.00570772509231275
F.P.A.	Apis	10925	4	0.00907956379241864
F.P.A.	Apis	10926	4	0.0104053747046649
F.P.A.	Apis	10927	3	0.0117540937735425
F.P.A.	Apis	10928	3	0.00683045168765753
F.P.A.	Apis	10929	3	0.00186001574108345
F.P.A.	Apis	1093	3	0.00383440276569756
F.P.A.	Apis	10930	3	0.00526294340677726
F.P.A.	Apis	1094	3	0.00224003788247228
F.P.A.	Apis	1095	3	0.0055080943984321
F.P.A.	Apis	10955	3	0.00481598629842527
F.P.A.	Apis	10956	3	0.00700807017407423
F.P.A.	Apis	10957	3	0.003628601939645
F.P.A.	Apis	10958	3	0.0106432651355197
F.P.A.	Apis	10983	3	0.00643047570841137
F.P.A.	Apis	10984	3	0.00477048048351467
F.P.A.	Apis	10985	3	0.00739746939165567
F.P.A.	Apis	10986	3	0.00752748871069557
F.P.A.	Apis	10987	4	0.00076600543123003
F.P.A.	Apis	10988	4	0.0113536594384296
F.P.A.	Apis	10989	4	0.00730046626883425
F.P.A.	Apis	10990	4	0.0123854334414486
F.P.A.	Apis	10991	5	0.0128033897160965
F.P.A.	Apis	10992	5	0.00441992209971604
F.P.A.	Apis	10993	5	0.0028066729847747
F.P.A.	Apis	10994	5	0.00304349170320467
F.P.A.	Apis	10995	6	0.00267676422808067
F.P.A.	Apis	10996	6	0.0118556707518599
F.P.A.	Apis	10997	6	0.0131303689251967
F.P.A.	Apis	10998	6	0.00429781637145242
F.P.A.	Apis	10999	7	0.00806097428807147
F.P.A.	Apis	11000	7	0.010104795935389
F.P.A.	Apis	11001	7	0.00429552225224995
F.P.A.	Apis	11002	7	0.00656628086838192
F.P.A.	Apis	11003	8	0.00993272613389797
F.P.A.	Apis	11004	8	0.00221648681700623
F.P.A.	Apis	11005	8	0.00740754699047689
F.P.A.	Apis	11006	8	0.00136519701205264
F.P.A.	Apis	11007	8	0.0111948919484225
F.P.A.	Apis	11008	9	0.000657366011726428
F.P.A.	Apis	11009	9	0.00287646233442499
F.P.A.	Apis	11010	9	-0.0024401371715218
F.P.A.	Apis	11011	9	0.00276417936341734
F.P.A.	Apis	11012	10	0.00990103141192442
F.P.A.	Apis	11013	10	0.00444839890362768
F.P.A.	Apis	11014	10	0.0107164418488145
F.P.A.	Apis	11015	10	0.00539909357023461
F.P.A.	Apis	11016	10	-0.00197531694590629
F.P.A.	Apis	11017	10	0.00931109667677502
F.P.A.	Apis	11018	11	0.00109457618682934
F.P.A.	Apis	11019	11	-0.0038183531194714
F.P.A.	Apis	11020	11	-0.00112551008720884
F.P.A.	Apis	11021	11	0.00357330803651924
F.P.A.	Apis	11022	11	0.0110205060393876
F.P.A.	Apis	11023	11	0.00986238737805215
F.P.A.	Apis	11024	11	0.00639068731549298
F.P.A.	Apis	11025	11	0.00713825657119236
F.P.A.	Apis	11026	11	0.00638745175920632
F.P.A.	Apis	11027	11	0.00432784858658769
F.P.A.	Apis	11028	10	0.00614320349276718
F.P.A.	Apis	11029	10	0.0107392984378854
F.P.A.	Apis	11030	10	0.00526006975430822
F.P.A.	Apis	11031	10	0.00868531993143744
F.P.A.	Apis	11032	10	0.00411894420654115
F.P.A.	Apis	11033	9	-0.00217350686752576
F.P.A.	Apis	11034	9	0.00526449276256918
F.P.A.	Apis	11035	9	0.00714196151757167
F.P.A.	Apis	11036	9	0.00290130956399357
F.P.A.	Apis	11037	9	-0.000972380250767542
F.P.A.	Apis	11038	8	0.0100005691060903
F.P.A.	Apis	11039	8	0.00581137065105385
F.P.A.	Apis	11040	8	0.0101772044557868
F.P.A.	Apis	11041	8	0.00605234603792466
F.P.A.	Apis	11042	7	0.00439602144250426
F.P.A.	Apis	11043	7	0.00561558219260477
F.P.A.	Apis	11044	7	0.00628048495018085
F.P.A.	Apis	11045	7	0.00407030855660248
F.P.A.	Apis	11046	6	0.00188925875520345
F.P.A.	Apis	11047	6	0.0103733597987875
F.P.A.	Apis	11048	6	0.00372528625298527
F.P.A.	Apis	11049	6	0.00140852814896849
F.P.A.	Apis	11050	5	0.0028824514668851
F.P.A.	Apis	11051	5	0.00978489998702395
F.P.A.	Apis	11052	5	0.0084366313751805
F.P.A.	Apis	11053	5	0.00582008404367358
F.P.A.	Apis	11054	5	0.0056033296806609
F.P.A.	Apis	11055	4	0.00531460523673731
F.P.A.	Apis	11056	4	0.00976644067902305
F.P.A.	Apis	11057	4	0.00846689827240814
F.P.A.	Apis	11058	4	0.0125109221371643
F.P.A.	Apis	11059	3	0.0033168783125602
F.P.A.	Apis	11060	3	0.00374016890884731
F.P.A.	Apis	11061	3	-0.00139805999207908
F.P.A.	Apis	11062	3	0.00471956561505244
F.P.A.	Apis	11087	3	-0.00145914702170689
F.P.A.	Apis	11090	3	0.00340334227082257
F.P.A.	Apis	11115	3	0.00823668859403255
F.P.A.	Apis	11116	3	-0.00172312982317664
F.P.A.	Apis	11117	3	0.00709473789576125
F.P.A.	Apis	11118	3	-0.00126398876670384
F.P.A.	Apis	11119	3	0.00609019207197815
F.P.A.	Apis	11120	4	0.00601437418241038
F.P.A.	Apis	11121	4	0.0066996162307878
F.P.A.	Apis	11122	4	0.00686924865890947
F.P.A.	Apis	11123	4	0.000958996532690492
F.P.A.	Apis	11124	5	0.00404484526282148
F.P.A.	Apis	11125	5	0.00697382126399831
F.P.A.	Apis	11126	5	0.00574701953357475
F.P.A.	Apis	11127	5	0.00873145549778339
F.P.A.	Apis	11128	6	0.00766230612667167
F.P.A.	Apis	11129	6	0.0068031058559563
F.P.A.	Apis	11130	6	0.00184055085741742
F.P.A.	Apis	11131	6	0.00619524345257689
F.P.A.	Apis	11132	7	0.00328617901860245
F.P.A.	Apis	11133	7	0.00400843699788869
F.P.A.	Apis	11134	7	0.00159918609325898
F.P.A.	Apis	11135	7	0.00946285295028229
F.P.A.	Apis	11136	8	0.00452184834067822
F.P.A.	Apis	11137	8	0.00249005227739657
F.P.A.	Apis	11138	8	0.00636077874390576
F.P.A.	Apis	11139	8	0.00756404714969307
F.P.A.	Apis	11140	8	0.00204736322079707
F.P.A.	Apis	11141	9	0.00933780875546678
F.P.A.	Apis	11142	9	-0.000828476200605376
F.P.A.	Apis	11143	9	0.00369263098681759
F.P.A.	Apis	11144	9	0.012162644885506
F.P.A.	Apis	11145	10	0.00839878363759857
F.P.A.	Apis	11146	10	0.00585423847045805
F.P.A.	Apis	11147	10	0.0123734689250666
F.P.A.	Apis	11148	10	0.00830187214372323
F.P.A.	Apis	11149	10	0.00904485514815275
F.P.A.	Apis	11150	10	0.00655654988865508
F.P.A.	Apis	11151	11	-0.000515861103964628
F.P.A.	Apis	11152	11	0.00398162664493892
F.P.A.	Apis	11153	11	0.00827978054336279
F.P.A.	Apis	11154	11	-0.00419255099497013
F.P.A.	Apis	11155	11	-0.000497241131018239
F.P.A.	Apis	11156	11	0.00253802436933462
F.P.A.	Apis	11157	11	0.00789506618336078
F.P.A.	Apis	11158	11	0.00316242089277185
F.P.A.	Apis	11159	10	0.00361659708320811
F.P.A.	Apis	11160	10	0.000610959252371028
F.P.A.	Apis	11161	10	0.00349134186958618
F.P.A.	Apis	11162	10	0.00444448297858091
F.P.A.	Apis	11163	10	-0.00114458239321007
F.P.A.	Apis	11164	10	0.0116488375874792
F.P.A.	Apis	11165	9	0.00207747498521023
F.P.A.	Apis	11166	9	0.00485764231570105
F.P.A.	Apis	11167	9	0.00402811653984688
F.P.A.	Apis	11168	9	0.00992968071865224
F.P.A.	Apis	11169	9	0.00585466390916987
F.P.A.	Apis	11170	8	0.00716456059024515
F.P.A.	Apis	11171	8	0.00217213820519371
F.P.A.	Apis	11172	8	0.00706163076628591
F.P.A.	Apis	11173	8	0.00532451702535472
F.P.A.	Apis	11174	7	0.00744347337849965
F.P.A.	Apis	11175	7	0.00852707202746185
F.P.A.	Apis	11176	7	0.00872269859647283
F.P.A.	Apis	11177	7	0.00744490284973819
F.P.A.	Apis	11178	7	0.00320232245851998
F.P.A.	Apis	11179	6	0.00290690316581571
F.P.A.	Apis	11180	6	0.00432217757512543
F.P.A.	Apis	11181	6	0.0043923506690999
F.P.A.	Apis	11182	6	0.00550863187532241
F.P.A.	Apis	11183	5	0.000807142817762846
F.P.A.	Apis	11184	5	0.00794403874899478
F.P.A.	Apis	11185	5	0.00220151173534369
F.P.A.	Apis	11186	5	0.00145181396836573
F.P.A.	Apis	11187	4	0.00573174766679154
F.P.A.	Apis	11188	4	0.00388193090046555
F.P.A.	Apis	11189	4	0.00685834433151473
F.P.A.	Apis	11190	4	0.00324338707484035
F.P.A.	Apis	11191	3	0.00879698381131102
F.P.A.	Apis	11192	3	0.00560880147438757
F.P.A.	Apis	11193	3	0.00885734365448151
F.P.A.	Apis	11194	3	0.00398883377375868
F.P.A.	Apis	11219	3	0.00856880034087082
F.P.A.	Apis	11220	3	0.0119357847346
F.P.A.	Apis	11221	3	0.00953383644255824
F.P.A.	Apis	11222	3	0.00732998001203716
F.P.A.	Apis	11247	3	0.00595083102881563
F.P.A.	Apis	11248	3	6.86710606140522e-05
F.P.A.	Apis	11249	3	0.0051216757405408
F.P.A.	Apis	11250	3	0.00833902034566854
F.P.A.	Apis	11251	4	-0.00021939623828696
F.P.A.	Apis	11252	4	0.00888917302492407
F.P.A.	Apis	11253	4	0.00290365157169737
F.P.A.	Apis	11254	4	0.00312121156348185
F.P.A.	Apis	11255	5	0.00110330212507048
F.P.A.	Apis	11256	5	-0.000931589401809376
F.P.A.	Apis	11257	5	0.00365672351347235
F.P.A.	Apis	11258	5	0.0073300816502079
F.P.A.	Apis	11259	5	0.00439846201700259
F.P.A.	Apis	11260	6	0.00923886053739249
F.P.A.	Apis	11261	6	-0.00109823793732089
F.P.A.	Apis	11262	6	0.00156545787226883
F.P.A.	Apis	11263	6	0.00381466553047589
F.P.A.	Apis	11264	7	0.00383969955968119
F.P.A.	Apis	11265	7	0.0029399889821486
F.P.A.	Apis	11266	7	0.00314177582500903
F.P.A.	Apis	11267	7	0.00278435147601436
F.P.A.	Apis	11268	8	-1.89118225617975e-05
F.P.A.	Apis	11269	8	0.00615904029600072
F.P.A.	Apis	11270	8	0.0117675025136361
F.P.A.	Apis	11271	8	0.00197160750319669
F.P.A.	Apis	11272	8	0.00681047785579946
F.P.A.	Apis	11273	9	0.00716267468891414
F.P.A.	Apis	11274	9	0.00041383385434468
F.P.A.	Apis	11275	9	0.00894726943074319
F.P.A.	Apis	11276	9	0.0100575943771273
F.P.A.	Apis	11277	9	0.00350809608027189
F.P.A.	Apis	11278	10	0.00428863158752881
F.P.A.	Apis	11279	10	0.00377587918257785
F.P.A.	Apis	11280	10	0.00920780420995335
F.P.A.	Apis	11281	10	0.00378784379483506
F.P.A.	Apis	11282	10	0.000801891178837759
F.P.A.	Apis	11283	10	-0.00300315419336714
F.P.A.	Apis	11284	10	0.00241116880643914
F.P.A.	Apis	11285	10	-0.00231984474848416
F.P.A.	Apis	11286	11	0.00459050894122623
F.P.A.	Apis	11287	11	0.00646472658603625
F.P.A.	Apis	11288	10	0.00533068755187126
F.P.A.	Apis	11289	10	0.0120203023471989
F.P.A.	Apis	11290	10	0.00248144935113249
F.P.A.	Apis	11291	10	-0.00645790988326641
F.P.A.	Apis	11292	10	-0.00570630464916632
F.P.A.	Apis	11293	10	0.00658296877128591
F.P.A.	Apis	11294	10	0.00590788334303988
F.P.A.	Apis	11295	10	0.0115827962036323
F.P.A.	Apis	11296	9	0.000193085186725199
F.P.A.	Apis	11297	9	-0.00339613327572357
F.P.A.	Apis	11298	9	0.00344472977703357
F.P.A.	Apis	11299	9	-0.00208696188900461
F.P.A.	Apis	11300	9	0.0019695778256622
F.P.A.	Apis	11301	8	0.00171796718878897
F.P.A.	Apis	11302	8	0.0039268931464705
F.P.A.	Apis	11303	8	0.00245800449096254
F.P.A.	Apis	11304	8	0.00911240284948809
F.P.A.	Apis	11305	7	0.00655680572072255
F.P.A.	Apis	11306	7	0.00581831041820569
F.P.A.	Apis	11307	7	0.0105059696299287
F.P.A.	Apis	11308	7	0.00440378052387852
F.P.A.	Apis	11309	7	0.0027501043791931
F.P.A.	Apis	11310	6	0.00400529046795829
F.P.A.	Apis	11311	6	0.00389435707561219
F.P.A.	Apis	11312	6	0.00674200656308836
F.P.A.	Apis	11313	6	0.00135331140099049
F.P.A.	Apis	11314	5	0.00666468109783744
F.P.A.	Apis	11315	5	0.000928178072597884
F.P.A.	Apis	11316	5	0.00152621145301153
F.P.A.	Apis	11317	5	0.00790219382718416
F.P.A.	Apis	11318	4	-0.00092280241139879
F.P.A.	Apis	11319	4	0.00779088447789563
F.P.A.	Apis	11320	4	0.00840186936245035
F.P.A.	Apis	11321	4	0.00685828794474876
F.P.A.	Apis	11322	3	0.000609485813542705
F.P.A.	Apis	11323	3	-0.000470183105526446
F.P.A.	Apis	11324	3	0.00578166801968188
F.P.A.	Apis	11325	3	0.010704487003926
F.P.A.	Apis	11351	3	0.0058473210272192
F.P.A.	Apis	11354	3	0.00268338030646576
F.P.A.	Apis	11380	3	0.00157231270066109
F.P.A.	Apis	11381	3	0.00726197956011591
F.P.A.	Apis	11382	3	0.0101339473264624
F.P.A.	Apis	11383	3	0.00392609475681042
F.P.A.	Apis	11384	4	-0.00268342380513137
F.P.A.	Apis	11385	4	0.00628937421099852
F.P.A.	Apis	11386	4	-0.00447991037034026
F.P.A.	Apis	11387	4	-0.00222950146084781
F.P.A.	Apis	11388	5	0.00721539190006283
F.P.A.	Apis	11389	5	0.00421299951842578
F.P.A.	Apis	11390	5	0.00302425213111516
F.P.A.	Apis	11391	5	0.00732947199795992
F.P.A.	Apis	11392	6	0.00667575241279401
F.P.A.	Apis	11393	6	0.00111454420355824
F.P.A.	Apis	11394	6	0.0147315144185427
F.P.A.	Apis	11395	6	0.00582701369688641
F.P.A.	Apis	11396	6	-0.000510714825444049
F.P.A.	Apis	11397	7	0.0143852991935988
F.P.A.	Apis	11398	7	0.00234324959133654
F.P.A.	Apis	11399	7	0.013175558228098
F.P.A.	Apis	11400	7	0.00888543202657974
F.P.A.	Apis	11401	8	0.00745120911031477
F.P.A.	Apis	11402	8	-0.000921977750032342
F.P.A.	Apis	11403	8	0.0122780871384125
F.P.A.	Apis	11404	8	0.00607622703868522
F.P.A.	Apis	11405	8	0.00308446182405662
F.P.A.	Apis	11406	9	0.00511453811046562
F.P.A.	Apis	11407	9	0.00611136547943035
F.P.A.	Apis	11408	9	-0.000918376543224251
F.P.A.	Apis	11409	9	0.00837627914809263
F.P.A.	Apis	11410	9	0.00804607014265562
F.P.A.	Apis	11411	10	0.016437764883348
F.P.A.	Apis	11412	10	0.00160488325419974
F.P.A.	Apis	11413	10	0.00771582916144773
F.P.A.	Apis	11414	10	0.000200599587546497
F.P.A.	Apis	11415	10	0.000859424390778043
F.P.A.	Apis	11416	10	-0.0016318019691499
F.P.A.	Apis	11417	10	0.00434471806683118
F.P.A.	Apis	11418	10	0.0106276733735952
F.P.A.	Apis	11419	10	-0.00618354326049416
F.P.A.	Apis	11420	10	0.00872747985494414
F.P.A.	Apis	11421	10	0.006972963639414
F.P.A.	Apis	11422	10	0.0159042371557847
F.P.A.	Apis	11423	10	0.00379885293587477
F.P.A.	Apis	11424	10	0.00506707161742818
F.P.A.	Apis	11425	10	0.000335084547748323
F.P.A.	Apis	11426	10	0.000131560581621473
F.P.A.	Apis	11427	10	0.00717828852575466
F.P.A.	Apis	11428	9	0.0103789293965388
F.P.A.	Apis	11429	9	0.001817609384305
F.P.A.	Apis	11430	9	0.00872429684732834
F.P.A.	Apis	11431	9	0.00815027809957975
F.P.A.	Apis	11432	9	0.00617665314380327
F.P.A.	Apis	11433	8	0.00102482144379378
F.P.A.	Apis	11434	8	-0.0014124621677459
F.P.A.	Apis	11435	8	0.0125486357964523
F.P.A.	Apis	11436	8	0.00764952218612481
F.P.A.	Apis	11437	8	0.00804551454483497
F.P.A.	Apis	11438	7	0.00406423478592883
F.P.A.	Apis	11439	7	0.00628356250701598
F.P.A.	Apis	11440	7	0.00898883600967443
F.P.A.	Apis	11441	7	0.00449376515838041
F.P.A.	Apis	11442	6	0.00783417109236483
F.P.A.	Apis	11443	6	-0.000616658028351066
F.P.A.	Apis	11444	6	0.00307251779918228
F.P.A.	Apis	11445	6	0.00282305720204639
F.P.A.	Apis	11446	5	0.00193435521114668
F.P.A.	Apis	11447	5	0.00599116387272167
F.P.A.	Apis	11448	5	0.00565626251969196
F.P.A.	Apis	11449	5	0.00361911311991044
F.P.A.	Apis	11450	4	0.0039080634749353
F.P.A.	Apis	11451	4	0.00066892601637951
F.P.A.	Apis	11452	4	0.00855860717931966
F.P.A.	Apis	11453	4	-0.000873873622588157
F.P.A.	Apis	11454	4	0.014499847243947
F.P.A.	Apis	11455	3	0.00358204455081258
F.P.A.	Apis	11456	3	0.00625293863194305
F.P.A.	Apis	11457	3	0.00614523824272661
F.P.A.	Apis	11458	3	0.00111768838905218
F.P.A.	Apis	11483	3	0.00431783297596329
F.P.A.	Apis	11484	3	0.0057474592441948
F.P.A.	Apis	11485	3	0.00336438986297217
F.P.A.	Apis	11486	3	0.00449333984542493
F.P.A.	Apis	1151	3	0.00302042922204152
F.P.A.	Apis	11512	3	0.00479932947430265
F.P.A.	Apis	11513	3	0.00251842643059782
F.P.A.	Apis	11514	3	0.00403832047529662
F.P.A.	Apis	11515	3	0.00511596601766018
F.P.A.	Apis	11516	4	0.00245763788320324
F.P.A.	Apis	11517	4	0.0084763995456808
F.P.A.	Apis	11518	4	0.00418506780842223
F.P.A.	Apis	11519	4	0.00133195548466433
F.P.A.	Apis	1152	3	0.00910134272755151
F.P.A.	Apis	11520	5	0.00388873751574966
F.P.A.	Apis	11521	5	0.00372139460503482
F.P.A.	Apis	11522	5	0.00504976442571084
F.P.A.	Apis	11523	5	0.00626884670941951
F.P.A.	Apis	11524	6	0.00554159739446924
F.P.A.	Apis	11525	6	0.00471448937009837
F.P.A.	Apis	11526	6	0.00351628027329173
F.P.A.	Apis	11527	6	0.00181607634831853
F.P.A.	Apis	11528	7	0.00277791631360177
F.P.A.	Apis	11529	7	0.0108002729699642
F.P.A.	Apis	1153	3	0.00924173918240636
F.P.A.	Apis	11530	7	0.00825106273214804
F.P.A.	Apis	11531	7	0.00713035776925063
F.P.A.	Apis	11532	7	0.00436095996402715
F.P.A.	Apis	11533	8	0.00684162054149214
F.P.A.	Apis	11534	8	0.00295680502629398
F.P.A.	Apis	11535	8	0.00437596863108815
F.P.A.	Apis	11536	8	-0.00455669565096878
F.P.A.	Apis	11537	8	0.0041726806535611
F.P.A.	Apis	11538	9	0.0133448004811031
F.P.A.	Apis	11539	9	0.00159826980568647
F.P.A.	Apis	1154	3	0.00648818743141312
F.P.A.	Apis	11540	9	0.00765819221018161
F.P.A.	Apis	11541	9	0.00902557196123714
F.P.A.	Apis	11542	9	0.00947622571040374
F.P.A.	Apis	11543	10	0.000848109667823588
F.P.A.	Apis	11544	10	0.00822366828032048
F.P.A.	Apis	11545	10	0.00126778797931194
F.P.A.	Apis	11546	10	-3.02936771642646e-05
F.P.A.	Apis	11547	10	0.00600578095360991
F.P.A.	Apis	11548	10	0.00972038136062585
F.P.A.	Apis	11549	10	0.00592592560219861
F.P.A.	Apis	1155	3	0.00772882897001718
F.P.A.	Apis	11550	10	0.00914359515983841
F.P.A.	Apis	11551	10	0.00403144735722714
F.P.A.	Apis	11552	10	0.0137278699692891
F.P.A.	Apis	11553	10	-0.00140557528746179
F.P.A.	Apis	11554	10	0.00483545796458732
F.P.A.	Apis	11555	10	0.0155009751427807
F.P.A.	Apis	11556	10	0.00455983343743894
F.P.A.	Apis	11557	10	0.00681542358386539
F.P.A.	Apis	11558	9	0.0147502357384372
F.P.A.	Apis	11559	9	0.00316849215656389
F.P.A.	Apis	1156	3	0.00695181667171046
F.P.A.	Apis	11560	9	0.00314429086709521
F.P.A.	Apis	11561	9	0.00928754235139428
F.P.A.	Apis	11562	9	0.00722124589234253
F.P.A.	Apis	11563	9	0.0145353763760394
F.P.A.	Apis	11564	8	0.000276979800268824
F.P.A.	Apis	11565	8	0.0115101472480197
F.P.A.	Apis	11566	8	0.000672126152814121
F.P.A.	Apis	11567	8	-0.00149667221296367
F.P.A.	Apis	11568	8	-0.00145904266242435
F.P.A.	Apis	11569	7	0.00861122844275831
F.P.A.	Apis	1157	3	-0.00231079540448597
F.P.A.	Apis	11570	7	0.0129847574719633
F.P.A.	Apis	11571	7	0.000649712646578568
F.P.A.	Apis	11572	7	0.00230348678908497
F.P.A.	Apis	11573	6	0.0040637123846858
F.P.A.	Apis	11574	6	0.00456727975914688
F.P.A.	Apis	11575	6	0.00873201966376631
F.P.A.	Apis	11576	6	0.00917532076036411
F.P.A.	Apis	11577	5	0.0102095924065777
F.P.A.	Apis	11578	5	0.00674136910279444
F.P.A.	Apis	11579	5	-0.00112987957762745
F.P.A.	Apis	1158	3	0.00339186895643925
F.P.A.	Apis	11580	5	0.0025939799142061
F.P.A.	Apis	11581	5	0.0104298294553285
F.P.A.	Apis	11582	4	-0.00284422393139899
F.P.A.	Apis	11583	4	0.00426797190049089
F.P.A.	Apis	11584	4	0.0087575790759629
F.P.A.	Apis	11585	4	-0.000252044092033423
F.P.A.	Apis	11586	3	0.00328091857289147
F.P.A.	Apis	11587	3	-0.000195819281267111
F.P.A.	Apis	11588	3	-3.08343885806308e-05
F.P.A.	Apis	11589	3	-0.0032656563305652
F.P.A.	Apis	1159	4	0.0097220912290295
F.P.A.	Apis	1160	4	0.00548934108205235
F.P.A.	Apis	1161	4	0.00820270616128648
F.P.A.	Apis	11614	3	0.00505636259769373
F.P.A.	Apis	11615	3	0.00436989179272028
F.P.A.	Apis	11618	3	0.00981235493231347
F.P.A.	Apis	11619	3	0.00566621417818688
F.P.A.	Apis	1162	4	-0.00210481942292881
F.P.A.	Apis	1163	4	0.00889165195991376
F.P.A.	Apis	1164	4	0.000873482847555674
F.P.A.	Apis	11644	3	0.00321075521285984
F.P.A.	Apis	11645	3	0.00235232095242597
F.P.A.	Apis	11646	3	0.0130291325006628
F.P.A.	Apis	11647	3	0.00448520658466966
F.P.A.	Apis	11648	4	0.00792414868662609
F.P.A.	Apis	11649	4	0.0104591197971207
F.P.A.	Apis	1165	4	0.00482000476710123
F.P.A.	Apis	11650	4	0.00764614253390015
F.P.A.	Apis	11651	4	0.00243351689176075
F.P.A.	Apis	11652	4	0.00193259600226911
F.P.A.	Apis	11653	5	0.00869082856505385
F.P.A.	Apis	11654	5	0.00765046436343303
F.P.A.	Apis	11655	5	0.000657274294233674
F.P.A.	Apis	11656	5	-0.00125683246939337
F.P.A.	Apis	11657	6	0.00198737362803569
F.P.A.	Apis	11658	6	0.00829707651165448
F.P.A.	Apis	11659	6	-0.00333483244898714
F.P.A.	Apis	1166	5	0.00227166016376008
F.P.A.	Apis	11660	6	0.00876037486077536
F.P.A.	Apis	11661	7	0.00648122506223903
F.P.A.	Apis	11662	7	0.0029485424760715
F.P.A.	Apis	11663	7	-8.39515685431948e-05
F.P.A.	Apis	11664	7	0.00552907967467001
F.P.A.	Apis	11665	7	0.00940229540788837
F.P.A.	Apis	11666	8	0.0106814614714172
F.P.A.	Apis	11667	8	0.00657434889691668
F.P.A.	Apis	11668	8	0.00535380684515334
F.P.A.	Apis	11669	8	0.00767731724184048
F.P.A.	Apis	1167	5	0.00451807713750367
F.P.A.	Apis	11670	8	0.00893409748209063
F.P.A.	Apis	11671	9	0.0112445728380136
F.P.A.	Apis	11672	9	0.00119926713028083
F.P.A.	Apis	11673	9	0.00489268598248388
F.P.A.	Apis	11674	9	0.00239401324164328
F.P.A.	Apis	11675	9	0.00696964961506378
F.P.A.	Apis	11676	9	0.00219507531609204
F.P.A.	Apis	11677	10	-1.11386444874616e-06
F.P.A.	Apis	11678	10	0.00324997387665707
F.P.A.	Apis	11679	10	0.00843050780334558
F.P.A.	Apis	1168	5	-0.000896793602813531
F.P.A.	Apis	11680	10	0.00358359464118694
F.P.A.	Apis	11681	10	0.0112793634724528
F.P.A.	Apis	11682	10	0.00168578580106289
F.P.A.	Apis	11683	10	0.0105929995169569
F.P.A.	Apis	11684	10	0.0058940753495518
F.P.A.	Apis	11685	10	0.000656736687747844
F.P.A.	Apis	11686	10	0.00629175801144287
F.P.A.	Apis	11687	10	0.00972652665568697
F.P.A.	Apis	11688	10	0.00519615347182566
F.P.A.	Apis	11689	9	0.00831466991637933
F.P.A.	Apis	1169	5	0.00536554143222276
F.P.A.	Apis	11690	9	0.00278546266054374
F.P.A.	Apis	11691	9	0.0065459741247713
F.P.A.	Apis	11692	9	0.00296139878274744
F.P.A.	Apis	11693	9	0.00283757100983232
F.P.A.	Apis	11694	9	0.00852861820873327
F.P.A.	Apis	11695	9	-0.0046962301438183
F.P.A.	Apis	11696	8	0.00975015823393414
F.P.A.	Apis	11697	8	0.00106724161956003
F.P.A.	Apis	11698	8	0.00555540401699131
F.P.A.	Apis	11699	8	0.00935014473154122
F.P.A.	Apis	1170	5	0.00869413633491085
F.P.A.	Apis	11700	8	0.00443850480187511
F.P.A.	Apis	11701	7	-0.00309411073174717
F.P.A.	Apis	11702	7	0.00192722477293716
F.P.A.	Apis	11703	7	-0.00106274947967973
F.P.A.	Apis	11704	7	0.0055153176102317
F.P.A.	Apis	11705	6	0.00536858014738754
F.P.A.	Apis	11706	6	-0.0017834086373427
F.P.A.	Apis	11707	6	0.00382414718344542
F.P.A.	Apis	11708	6	0.00253690947301538
F.P.A.	Apis	11709	6	0.010088950837223
F.P.A.	Apis	1171	5	-0.00234962444332723
F.P.A.	Apis	11710	5	0.000254474818201384
F.P.A.	Apis	11711	5	0.0100586761274677
F.P.A.	Apis	11712	5	0.0092010617681955
F.P.A.	Apis	11713	5	0.00512597250440053
F.P.A.	Apis	11714	4	0.00927864721813798
F.P.A.	Apis	11715	4	0.0143236816993029
F.P.A.	Apis	11716	4	0.00709797664974122
F.P.A.	Apis	11717	4	0.00536839629535163
F.P.A.	Apis	11718	3	0.00714387145784903
F.P.A.	Apis	11719	3	0.00392614120688523
F.P.A.	Apis	1172	5	0.00529165663104573
F.P.A.	Apis	11720	3	0.000703414188335045
F.P.A.	Apis	11721	3	0.00467261142947692
F.P.A.	Apis	1173	6	0.00914502335441064
F.P.A.	Apis	1174	6	0.00254368300487358
F.P.A.	Apis	11747	3	0.0057996875730829
F.P.A.	Apis	11748	3	0.0063746641551086
F.P.A.	Apis	11749	3	0.00165360130442915
F.P.A.	Apis	1175	6	0.0131239233725761
F.P.A.	Apis	11750	3	0.0071242752741638
F.P.A.	Apis	1176	6	0.00818003138545887
F.P.A.	Apis	1177	6	0.0113771922472946
F.P.A.	Apis	11776	3	-0.00154459247608368
F.P.A.	Apis	11777	3	0.000741308966375204
F.P.A.	Apis	11778	3	0.0112273936618695
F.P.A.	Apis	11779	3	0.0110739730954051
F.P.A.	Apis	1178	6	0.00307176580916239
F.P.A.	Apis	11780	4	0.0071798341956402
F.P.A.	Apis	11781	4	0.00187426358725605
F.P.A.	Apis	11782	4	0.00444067967553529
F.P.A.	Apis	11783	4	0.00910487745255305
F.P.A.	Apis	11784	4	0.004919091570653
F.P.A.	Apis	11785	5	0.00274438878475811
F.P.A.	Apis	11786	5	0.00773741936587957
F.P.A.	Apis	11787	5	0.00628912710417105
F.P.A.	Apis	11788	5	0.00739344246510281
F.P.A.	Apis	11789	6	0.000304352043244378
F.P.A.	Apis	1179	7	0.00442554822076446
F.P.A.	Apis	11790	6	-0.00561508108477353
F.P.A.	Apis	11791	6	0.00709638782978966
F.P.A.	Apis	11792	6	0.00702641906749502
F.P.A.	Apis	11793	7	0.00126148081345271
F.P.A.	Apis	11794	7	-0.000233133926965466
F.P.A.	Apis	11795	7	0.00449161866423981
F.P.A.	Apis	11796	7	0.000387919405203502
F.P.A.	Apis	11797	7	8.18176010011135e-05
F.P.A.	Apis	11798	8	0.00133269238418848
F.P.A.	Apis	11799	8	0.000937283894581268
F.P.A.	Apis	1180	7	0.000522849754052651
F.P.A.	Apis	11800	8	0.00591774799718298
F.P.A.	Apis	11801	8	0.000973870901218082
F.P.A.	Apis	11802	8	0.0140388203612824
F.P.A.	Apis	11803	9	0.00171761725921724
F.P.A.	Apis	11804	9	0.005491729870975
F.P.A.	Apis	11805	9	0.00730626395329245
F.P.A.	Apis	11806	9	0.00253399604462153
F.P.A.	Apis	11807	9	0.00658902858537898
F.P.A.	Apis	11808	9	0.00310932556789112
F.P.A.	Apis	11809	9	0.00675692936677002
F.P.A.	Apis	1181	7	0.00216237859688821
F.P.A.	Apis	11810	9	0.00423723778879274
F.P.A.	Apis	11811	10	0.00513014548152202
F.P.A.	Apis	11812	10	0.0070280791483082
F.P.A.	Apis	11813	10	0.00459996311077653
F.P.A.	Apis	11814	10	0.00185633714491046
F.P.A.	Apis	11815	10	0.000927654653241318
F.P.A.	Apis	11816	10	0.00529636112694309
F.P.A.	Apis	11817	10	0.0129320063964968
F.P.A.	Apis	11818	10	0.00334681914519098
F.P.A.	Apis	11819	9	0.00855095210544287
F.P.A.	Apis	1182	7	0.00322107166544163
F.P.A.	Apis	11820	9	0.000900173682417792
F.P.A.	Apis	11821	9	0.00648733645576235
F.P.A.	Apis	11822	9	0.0105140435617431
F.P.A.	Apis	11823	9	0.0006448618116199
F.P.A.	Apis	11824	9	0.00177015516128158
F.P.A.	Apis	11825	9	0.00733761182550883
F.P.A.	Apis	11826	8	-0.00325573799804725
F.P.A.	Apis	11827	8	0.00282730554769669
F.P.A.	Apis	11828	8	-0.0011423029993686
F.P.A.	Apis	11829	8	0.0097471639309843
F.P.A.	Apis	1183	7	0.00210561071592466
F.P.A.	Apis	11830	8	0.00451008069171621
F.P.A.	Apis	11831	7	0.00710240038351925
F.P.A.	Apis	11832	7	0.00417099992775172
F.P.A.	Apis	11833	7	0.003814079884634
F.P.A.	Apis	11834	7	0.00420502846367851
F.P.A.	Apis	11835	7	0.00474314719915782
F.P.A.	Apis	11836	6	0.000282322128421361
F.P.A.	Apis	11837	6	0.0131462744608263
F.P.A.	Apis	11838	6	0.00337650246763313
F.P.A.	Apis	11839	6	0.0135156432283746
F.P.A.	Apis	1184	8	0.00904259524548741
F.P.A.	Apis	11840	6	0.00490097763099223
F.P.A.	Apis	11841	5	0.00665146235026882
F.P.A.	Apis	11842	5	-0.00354672157357419
F.P.A.	Apis	11843	5	0.00684602700949945
F.P.A.	Apis	11844	5	0.00336681791640903
F.P.A.	Apis	11845	4	0.00531561541688251
F.P.A.	Apis	11846	4	0.00506045809180785
F.P.A.	Apis	11847	4	0.00616154590747122
F.P.A.	Apis	11848	4	0.00386069686299074
F.P.A.	Apis	11849	3	0.00774468429729512
F.P.A.	Apis	1185	8	0.00139577105296605
F.P.A.	Apis	11850	3	0.00844556365422426
F.P.A.	Apis	11851	3	0.0049162474582562
F.P.A.	Apis	11852	3	0.0039398327846166
F.P.A.	Apis	1186	8	-0.00530875881556881
F.P.A.	Apis	1187	8	0.00223774580476371
F.P.A.	Apis	11878	3	0.007648415495631
F.P.A.	Apis	11879	3	0.00223400479617731
F.P.A.	Apis	1188	8	0.00640990434039403
F.P.A.	Apis	11882	3	0.00138071441926526
F.P.A.	Apis	11883	3	0.00277089742909389
F.P.A.	Apis	1189	8	0.0078005965676123
F.P.A.	Apis	1190	8	0.00123977248601965
F.P.A.	Apis	11909	3	0.00408891109881135
F.P.A.	Apis	1191	8	0.00759861413626233
F.P.A.	Apis	11910	3	0.00373397644556445
F.P.A.	Apis	11911	3	0.00606188725731212
F.P.A.	Apis	11912	3	0.0104234759693681
F.P.A.	Apis	11913	4	0.005576365895876
F.P.A.	Apis	11914	4	0.0118996947895311
F.P.A.	Apis	11915	4	0.00829960650239665
F.P.A.	Apis	11916	4	0.00690287296818397
F.P.A.	Apis	11917	5	0.00594943792460648
F.P.A.	Apis	11918	5	0.00647479322226038
F.P.A.	Apis	11919	5	0.0072485286574832
F.P.A.	Apis	1192	8	0.00220998118664376
F.P.A.	Apis	11920	5	0.00369095001994237
F.P.A.	Apis	11921	5	0.00649863516245904
F.P.A.	Apis	11922	6	0.00855085495995836
F.P.A.	Apis	11923	6	0.010813675609941
F.P.A.	Apis	11924	6	0.00481390371232454
F.P.A.	Apis	11925	6	0.00420212438423514
F.P.A.	Apis	11926	7	0.00785759872860363
F.P.A.	Apis	11927	7	0.0130195023518
F.P.A.	Apis	11928	7	0.00170286918190813
F.P.A.	Apis	11929	7	0.00873299101043023
F.P.A.	Apis	1193	7	0.00485364339343864
F.P.A.	Apis	11930	7	0.00432006915651108
F.P.A.	Apis	11931	8	0.00842865547473049
F.P.A.	Apis	11932	8	0.00401225145890033
F.P.A.	Apis	11933	8	0.00490896536443694
F.P.A.	Apis	11934	8	0.00774780600235845
F.P.A.	Apis	11935	8	0.000430623344307608
F.P.A.	Apis	11936	8	-0.00123822298209102
F.P.A.	Apis	11937	9	0.0110011864785707
F.P.A.	Apis	11938	9	0.0109112272767634
F.P.A.	Apis	11939	9	0.00606439567968453
F.P.A.	Apis	1194	7	0.00331718549125497
F.P.A.	Apis	11940	9	0.00395637670199774
F.P.A.	Apis	11941	9	0.00333728113311363
F.P.A.	Apis	11942	9	0.00701729579979525
F.P.A.	Apis	11943	9	0.000494532432234182
F.P.A.	Apis	11944	9	0.00405159258226277
F.P.A.	Apis	11945	9	0.0144908597119702
F.P.A.	Apis	11946	9	0.00997394669698071
F.P.A.	Apis	11947	9	0.010424212859845
F.P.A.	Apis	11948	9	0.00806476174277688
F.P.A.	Apis	11949	9	0.00913188341351187
F.P.A.	Apis	1195	7	0.0110062832620561
F.P.A.	Apis	11950	9	0.00362495306226562
F.P.A.	Apis	11951	9	0.000370920976643741
F.P.A.	Apis	11952	9	0.00747766875072259
F.P.A.	Apis	11953	9	-0.000234462116014333
F.P.A.	Apis	11954	9	-0.00292649794526817
F.P.A.	Apis	11955	9	0.00501958206928056
F.P.A.	Apis	11956	9	0.00986612070360413
F.P.A.	Apis	11957	9	-0.000448910709721115
F.P.A.	Apis	11958	8	0.000614829687661978
F.P.A.	Apis	11959	8	0.00213712723194713
F.P.A.	Apis	1196	7	0.000342054560609476
F.P.A.	Apis	11960	8	0.00398551311794848
F.P.A.	Apis	11961	8	-0.00359336410023219
F.P.A.	Apis	11962	8	-0.000257715378992901
F.P.A.	Apis	11963	7	0.00347444517959015
F.P.A.	Apis	11964	7	0.00785549263087309
F.P.A.	Apis	11965	7	0.00274631021727488
F.P.A.	Apis	11966	7	0.00599397886430841
F.P.A.	Apis	11967	7	0.00446425759577117
F.P.A.	Apis	11968	6	0.00337461596148344
F.P.A.	Apis	11969	6	0.00488912840382078
F.P.A.	Apis	1197	7	0.0107598953027945
F.P.A.	Apis	11970	6	0.00311964051067895
F.P.A.	Apis	11971	6	0.00744230029982754
F.P.A.	Apis	11972	6	0.00457246481746884
F.P.A.	Apis	11973	5	0.00693835974704641
F.P.A.	Apis	11974	5	0.0060355365863154
F.P.A.	Apis	11975	5	0.00440773053550265
F.P.A.	Apis	11976	5	1.32158709866268e-05
F.P.A.	Apis	11977	4	0.00838183903432136
F.P.A.	Apis	11978	4	0.00688781247616681
F.P.A.	Apis	11979	4	0.00631500704782626
F.P.A.	Apis	1198	6	0.00870137883926323
F.P.A.	Apis	11980	4	0.00739394216511252
F.P.A.	Apis	11981	3	0.007572933547973
F.P.A.	Apis	11982	3	0.0019351766989564
F.P.A.	Apis	11983	3	0.00475681898289315
F.P.A.	Apis	11984	3	0.00224544455275424
F.P.A.	Apis	11985	3	0.00461793035298671
F.P.A.	Apis	1199	6	0.00222608014262086
F.P.A.	Apis	1200	6	0.00532499103820777
F.P.A.	Apis	1201	6	0.00482350092213397
F.P.A.	Apis	12010	3	0.0109570183025493
F.P.A.	Apis	12011	3	-0.000379904977811466
F.P.A.	Apis	12012	3	0.00461540922599738
F.P.A.	Apis	12013	3	0.00360893127860743
F.P.A.	Apis	12014	3	-0.00102902854294569
F.P.A.	Apis	12015	3	0.00442385244965277
F.P.A.	Apis	1202	6	0.000772321979835104
F.P.A.	Apis	1203	6	0.00941204523505691
F.P.A.	Apis	1204	5	0.00413118520989332
F.P.A.	Apis	12041	3	0.00104224788257791
F.P.A.	Apis	12042	3	0.00506884112395548
F.P.A.	Apis	12043	3	0.00442518538609742
F.P.A.	Apis	12044	3	0.00632662115233055
F.P.A.	Apis	12045	4	0.00678961389177206
F.P.A.	Apis	12046	4	0.00587936601060882
F.P.A.	Apis	12047	4	0.00546010130999209
F.P.A.	Apis	12048	4	0.00365364454630726
F.P.A.	Apis	12049	5	0.00579810326448016
F.P.A.	Apis	1205	5	0.00651504800333272
F.P.A.	Apis	12050	5	0.00580855542087602
F.P.A.	Apis	12051	5	0.00101673964962055
F.P.A.	Apis	12052	5	0.00781016159481883
F.P.A.	Apis	12053	5	-0.000480133472681021
F.P.A.	Apis	12054	6	0.0108327187494452
F.P.A.	Apis	12055	6	0.00383998102737659
F.P.A.	Apis	12056	6	0.00274405143378366
F.P.A.	Apis	12057	6	0.0055983290183293
F.P.A.	Apis	12058	7	0.0060641803024784
F.P.A.	Apis	12059	7	0.00747143019374156
F.P.A.	Apis	1206	5	0.000626885693588521
F.P.A.	Apis	12060	7	0.00227168956028514
F.P.A.	Apis	12061	7	0.00253502477162593
F.P.A.	Apis	12062	7	-0.00189486838986832
F.P.A.	Apis	12063	8	0.00654526438415078
F.P.A.	Apis	12064	8	0.0114933417507096
F.P.A.	Apis	12065	8	0.00582763534970587
F.P.A.	Apis	12066	8	0.00516093352586902
F.P.A.	Apis	12067	8	0.00295511860374493
F.P.A.	Apis	12068	8	0.00674301100642076
F.P.A.	Apis	12069	9	0.00246235520250104
F.P.A.	Apis	1207	5	-0.00262274216897699
F.P.A.	Apis	12070	9	0.0090688138718691
F.P.A.	Apis	12071	9	0.00445322468489424
F.P.A.	Apis	12072	9	0.00438626721075829
F.P.A.	Apis	12073	9	0.00549634508903516
F.P.A.	Apis	12074	9	0.00607513287089234
F.P.A.	Apis	12075	9	0.0049475283068852
F.P.A.	Apis	12076	9	0.00355406151470833
F.P.A.	Apis	12077	9	-0.00424077493631937
F.P.A.	Apis	12078	9	0.00537530689273552
F.P.A.	Apis	12079	9	0.00903980112323177
F.P.A.	Apis	1208	5	0.00754385318321516
F.P.A.	Apis	12080	9	0.00132590221692233
F.P.A.	Apis	12081	9	0.0111153270766628
F.P.A.	Apis	12082	9	0.00748870922600548
F.P.A.	Apis	12083	9	-0.00186429309060709
F.P.A.	Apis	12084	9	0.0109857188765218
F.P.A.	Apis	12085	9	0.000706999061047344
F.P.A.	Apis	12086	9	0.00707332956632844
F.P.A.	Apis	12087	9	0.000934123591898605
F.P.A.	Apis	12088	8	0.00670408954485468
F.P.A.	Apis	12089	8	0.00330036036713178
F.P.A.	Apis	1209	5	0.00252437763817187
F.P.A.	Apis	12090	8	0.00978957686986096
F.P.A.	Apis	12091	8	0.00265674483325607
F.P.A.	Apis	12092	8	0.00342133484201848
F.P.A.	Apis	12093	8	0.00512119759693003
F.P.A.	Apis	12094	7	0.00815193345571997
F.P.A.	Apis	12095	7	0.00736043445482853
F.P.A.	Apis	12096	7	-0.000717417801477946
F.P.A.	Apis	12097	7	0.00829434207798384
F.P.A.	Apis	12098	7	0.00738322973539549
F.P.A.	Apis	12099	6	-0.000601860993950496
F.P.A.	Apis	1210	5	0.00903311564545493
F.P.A.	Apis	12100	6	0.00886081236770666
F.P.A.	Apis	12101	6	0.0079327921498897
F.P.A.	Apis	12102	6	0.00375888986021562
F.P.A.	Apis	12103	6	0.0071006316600314
F.P.A.	Apis	12104	5	0.00746456446379428
F.P.A.	Apis	12105	5	0.0023415619120715
F.P.A.	Apis	12106	5	0.00897719396835191
F.P.A.	Apis	12107	5	0.00554315296130717
F.P.A.	Apis	12108	4	0.00534574135461471
F.P.A.	Apis	12109	4	0.00410199110264127
F.P.A.	Apis	1211	4	0.00614047398199388
F.P.A.	Apis	12110	4	0.000854764190314277
F.P.A.	Apis	12111	4	0.00911134930435853
F.P.A.	Apis	12112	4	0.00637357370597209
F.P.A.	Apis	12113	3	0.00318643404033203
F.P.A.	Apis	12114	3	0.00702831788200082
F.P.A.	Apis	12115	3	0.0052642628361542
F.P.A.	Apis	12116	3	0.0100594950848733
F.P.A.	Apis	1212	4	0.00135030507038058
F.P.A.	Apis	1213	4	0.00705374441990242
F.P.A.	Apis	1214	4	0.00334155337535037
F.P.A.	Apis	12142	3	0.00939577912808781
F.P.A.	Apis	12143	3	0.00519986350556215
F.P.A.	Apis	12146	3	0.00550515032162948
F.P.A.	Apis	12147	3	0.0042505615285865
F.P.A.	Apis	1215	4	0.00300092789920059
F.P.A.	Apis	1216	4	0.0105783343607525
F.P.A.	Apis	1217	4	0.00376358328413255
F.P.A.	Apis	12173	3	0.0034808598939824
F.P.A.	Apis	12174	3	0.00559347040066255
F.P.A.	Apis	12175	3	0.00614070169827433
F.P.A.	Apis	12176	3	0.00178399304159642
F.P.A.	Apis	12177	3	0.00660321101722147
F.P.A.	Apis	12178	4	0.00134214512518888
F.P.A.	Apis	12179	4	0.00429082176984863
F.P.A.	Apis	1218	3	0.0067407434902313
F.P.A.	Apis	12180	4	0.00380542436420954
F.P.A.	Apis	12181	4	0.00111339390494976
F.P.A.	Apis	12182	5	0.0097913450180529
F.P.A.	Apis	12183	5	0.00113939946185445
F.P.A.	Apis	12184	5	0.00745227454380761
F.P.A.	Apis	12185	5	0.000260518918138773
F.P.A.	Apis	12186	5	0.00267906621752755
F.P.A.	Apis	12187	6	0.005331521378351
F.P.A.	Apis	12188	6	0.00453360604627874
F.P.A.	Apis	12189	6	0.00336593776763505
F.P.A.	Apis	1219	3	0.00955470942521545
F.P.A.	Apis	12190	6	0.0059741835394371
F.P.A.	Apis	12191	6	0.000558788940408303
F.P.A.	Apis	12192	7	0.00350849163267289
F.P.A.	Apis	12193	7	0.00824598691379466
F.P.A.	Apis	12194	7	0.00794854248904571
F.P.A.	Apis	12195	7	0.00601721183732885
F.P.A.	Apis	12196	7	0.00309164680615281
F.P.A.	Apis	12197	8	0.00782341706631727
F.P.A.	Apis	12198	8	0.00297969064608236
F.P.A.	Apis	12199	8	0.00204022290162623
F.P.A.	Apis	1220	3	-0.000309866004248172
F.P.A.	Apis	12200	8	0.0114861793105787
F.P.A.	Apis	12201	8	-0.00267258807091744
F.P.A.	Apis	12202	8	-0.00686772213828298
F.P.A.	Apis	12203	9	0.00931552839182487
F.P.A.	Apis	12204	9	-0.00077338102289522
F.P.A.	Apis	12205	9	0.000523285395323022
F.P.A.	Apis	12206	9	0.00324691999820419
F.P.A.	Apis	12207	9	0.0097756294462746
F.P.A.	Apis	12208	9	-0.000267005002711803
F.P.A.	Apis	12209	9	0.00811344852193944
F.P.A.	Apis	1221	3	0.00182777796784703
F.P.A.	Apis	12210	9	0.00615644505639957
F.P.A.	Apis	12211	9	0.0112038058241039
F.P.A.	Apis	12212	9	0.00588478983498826
F.P.A.	Apis	12213	9	0.0072171340924207
F.P.A.	Apis	12214	9	0.00672161749986041
F.P.A.	Apis	12215	9	-0.00053186349682602
F.P.A.	Apis	12216	9	0.0171239749727186
F.P.A.	Apis	12217	9	-0.00384130091486309
F.P.A.	Apis	12218	9	0.00422663013770081
F.P.A.	Apis	12219	8	0.00703798475106337
F.P.A.	Apis	1222	3	0.00366067695540317
F.P.A.	Apis	12220	8	0.00609153519685876
F.P.A.	Apis	12221	8	0.00297017315720666
F.P.A.	Apis	12222	8	0.0058079959915556
F.P.A.	Apis	12223	8	0.00699954585830868
F.P.A.	Apis	12224	8	0.0110406987439328
F.P.A.	Apis	12225	8	0.00217987195943955
F.P.A.	Apis	12226	7	0.0028737303825985
F.P.A.	Apis	12227	7	0.00824938981138695
F.P.A.	Apis	12228	7	0.00800831765016966
F.P.A.	Apis	12229	7	0.000316681442354071
F.P.A.	Apis	1223	3	0.00317990273368229
F.P.A.	Apis	12230	7	0.011365177292044
F.P.A.	Apis	12231	6	0.00809751250731528
F.P.A.	Apis	12232	6	-0.000846458738449734
F.P.A.	Apis	12233	6	0.00691369292333511
F.P.A.	Apis	12234	6	0.00261492282684256
F.P.A.	Apis	12235	6	0.00979439030304506
F.P.A.	Apis	12236	5	0.00629893414455075
F.P.A.	Apis	12237	5	0.0160525177981536
F.P.A.	Apis	12238	5	0.00215533139802022
F.P.A.	Apis	12239	5	0.00666130998808895
F.P.A.	Apis	1224	3	0.00549080936224461
F.P.A.	Apis	12240	4	0.0018041455758316
F.P.A.	Apis	12241	4	0.00578971066313179
F.P.A.	Apis	12242	4	0.00888051284316402
F.P.A.	Apis	12243	4	-0.000462046742435907
F.P.A.	Apis	12244	4	0.00245784475086013
F.P.A.	Apis	12245	3	0.000271183374793217
F.P.A.	Apis	12246	3	0.0087043353554776
F.P.A.	Apis	12247	3	0.00273381046731991
F.P.A.	Apis	12248	3	0.00247095219594945
F.P.A.	Apis	1225	3	0.00369376106611636
F.P.A.	Apis	12274	3	0.00705806658214129
F.P.A.	Apis	12275	3	0.00435645135054362
F.P.A.	Apis	12276	3	-0.000970831519641866
F.P.A.	Apis	12277	3	0.00314312932024577
F.P.A.	Apis	12278	3	0.00485424753701284
F.P.A.	Apis	12279	3	0.00622901365214526
F.P.A.	Apis	12305	3	0.00344879967938577
F.P.A.	Apis	12306	3	0.00598093479309701
F.P.A.	Apis	12307	3	0.0073407778662353
F.P.A.	Apis	12308	3	0.00753456520646446
F.P.A.	Apis	12309	3	-0.000450443480363983
F.P.A.	Apis	12310	4	0.00522691128407043
F.P.A.	Apis	12311	4	0.00771963553535123
F.P.A.	Apis	12312	4	0.00867289879922753
F.P.A.	Apis	12313	4	0.00532509185158993
F.P.A.	Apis	12314	5	-0.00115854215346122
F.P.A.	Apis	12315	5	0.00427642263925007
F.P.A.	Apis	12316	5	0.00893569541147316
F.P.A.	Apis	12317	5	0.00670999925097681
F.P.A.	Apis	12318	5	0.00704702925996166
F.P.A.	Apis	12319	6	0.00966040602901163
F.P.A.	Apis	12320	6	0.00448821453576032
F.P.A.	Apis	12321	6	0.00796581055484099
F.P.A.	Apis	12322	6	0.00273543708171702
F.P.A.	Apis	12323	6	0.00876902013750763
F.P.A.	Apis	12324	7	0.00688576102986808
F.P.A.	Apis	12325	7	0.00432056834372493
F.P.A.	Apis	12326	7	0.00776197621001882
F.P.A.	Apis	12327	7	0.0124324127218191
F.P.A.	Apis	12328	7	0.00601842771340442
F.P.A.	Apis	12329	8	0.0104100585287609
F.P.A.	Apis	12330	8	0.00584038047639185
F.P.A.	Apis	12331	8	0.0013540892161432
F.P.A.	Apis	12332	8	0.000983368026472015
F.P.A.	Apis	12333	8	0.0073101264596387
F.P.A.	Apis	12334	8	0.00737498343701059
F.P.A.	Apis	12335	8	0.00266013496164738
F.P.A.	Apis	12336	8	0.0096792315689967
F.P.A.	Apis	12337	9	-0.000849829710996256
F.P.A.	Apis	12338	9	0.0115018245758671
F.P.A.	Apis	12339	9	0.00539634088490495
F.P.A.	Apis	12340	9	0.00786070284005984
F.P.A.	Apis	12341	9	0.00665509345620485
F.P.A.	Apis	12342	9	0.00832967982391892
F.P.A.	Apis	12343	9	0.00924531084700739
F.P.A.	Apis	12344	9	0.00977830376919102
F.P.A.	Apis	12345	9	-0.00330770604383864
F.P.A.	Apis	12346	9	0.011120359761127
F.P.A.	Apis	12347	9	-0.00391657586882814
F.P.A.	Apis	12348	9	0.00210582885353849
F.P.A.	Apis	12349	8	0.00971873499483455
F.P.A.	Apis	12350	8	0.00289303823655066
F.P.A.	Apis	12351	8	0.00245332333848057
F.P.A.	Apis	12352	8	0.00561886654208134
F.P.A.	Apis	12353	8	0.00314488739993033
F.P.A.	Apis	12354	8	0.0075719944800395
F.P.A.	Apis	12355	8	0.00760475431013605
F.P.A.	Apis	12356	7	0.0100851013643188
F.P.A.	Apis	12357	7	0.00880119173258899
F.P.A.	Apis	12358	7	0.00407133349661608
F.P.A.	Apis	12359	7	0.00938956824250397
F.P.A.	Apis	12360	7	0.0065309094985879
F.P.A.	Apis	12361	7	0.0046415647055299
F.P.A.	Apis	12362	6	0.00669594871237282
F.P.A.	Apis	12363	6	0.00407411082577887
F.P.A.	Apis	12364	6	0.00303174160436234
F.P.A.	Apis	12365	6	0.00756761680103614
F.P.A.	Apis	12366	6	0.00694300539536369
F.P.A.	Apis	12367	5	0.00546182396860622
F.P.A.	Apis	12368	5	0.00220898282101547
F.P.A.	Apis	12369	5	0.0134418825546886
F.P.A.	Apis	12370	5	0.00173647106251389
F.P.A.	Apis	12371	4	0.0131647131388493
F.P.A.	Apis	12372	4	0.00513845762643798
F.P.A.	Apis	12373	4	0.00519455262712684
F.P.A.	Apis	12374	4	0.0050438962846757
F.P.A.	Apis	12375	4	0.00760053232587053
F.P.A.	Apis	12376	3	0.00889466632427337
F.P.A.	Apis	12377	3	0.00552640757769739
F.P.A.	Apis	12378	3	-0.00114321988922091
F.P.A.	Apis	12379	3	0.00587216131049927
F.P.A.	Apis	12405	3	0.0077490334588812
F.P.A.	Apis	12406	3	-0.00180870444099792
F.P.A.	Apis	12407	3	0.00104363164248604
F.P.A.	Apis	12410	3	0.00052078478826821
F.P.A.	Apis	12411	3	0.00639430527679896
F.P.A.	Apis	12412	3	0.00553668744006806
F.P.A.	Apis	12438	3	0.00463877291061284
F.P.A.	Apis	12439	3	0.00387909898217998
F.P.A.	Apis	12440	3	0.00932546776666143
F.P.A.	Apis	12441	3	0.00462933531068634
F.P.A.	Apis	12442	3	0.00242986890507717
F.P.A.	Apis	12443	4	0.00740958440836957
F.P.A.	Apis	12444	4	0.00752184113103231
F.P.A.	Apis	12445	4	0.00915182504239407
F.P.A.	Apis	12446	4	0.00581868616182354
F.P.A.	Apis	12447	5	0.00338189474868845
F.P.A.	Apis	12448	5	0.00454288628588121
F.P.A.	Apis	12449	5	0.00655269025525577
F.P.A.	Apis	12450	5	0.00326939277067219
F.P.A.	Apis	12451	5	0.00467342971379876
F.P.A.	Apis	12452	6	-0.00139351006964321
F.P.A.	Apis	12453	6	0.0113437751408695
F.P.A.	Apis	12454	6	0.00852291589339722
F.P.A.	Apis	12455	6	0.00451343575772428
F.P.A.	Apis	12456	6	0.000158943835733004
F.P.A.	Apis	12457	7	0.00413738263085162
F.P.A.	Apis	12458	7	0.00350363740780414
F.P.A.	Apis	12459	7	0.00812466074074107
F.P.A.	Apis	12460	7	0.012216476643813
F.P.A.	Apis	12461	7	0.0071981632905629
F.P.A.	Apis	12462	7	0.0105146816510001
F.P.A.	Apis	12463	8	-6.24134289587975e-05
F.P.A.	Apis	12464	8	0.00444182078652039
F.P.A.	Apis	12465	8	-0.000399898445537203
F.P.A.	Apis	12466	8	0.000627740997263991
F.P.A.	Apis	12467	8	0.00670286182670495
F.P.A.	Apis	12468	8	0.00666164798177484
F.P.A.	Apis	12469	8	0.00534006167134206
F.P.A.	Apis	12470	8	0.00332475329244372
F.P.A.	Apis	12471	8	0.00717096785588788
F.P.A.	Apis	12472	9	0.00976757596529428
F.P.A.	Apis	12473	9	0.00585493656788007
F.P.A.	Apis	12474	9	0.00305284078843643
F.P.A.	Apis	12475	9	0.0150530057951344
F.P.A.	Apis	12476	9	0.00663347483569822
F.P.A.	Apis	12477	9	0.0122572860728636
F.P.A.	Apis	12478	8	0.003936789313519
F.P.A.	Apis	12479	8	0.00654733372201807
F.P.A.	Apis	12480	8	0.000904954730958011
F.P.A.	Apis	12481	8	0.00469860137597733
F.P.A.	Apis	12482	8	0.00576720875472416
F.P.A.	Apis	12483	8	-0.000922488048051145
F.P.A.	Apis	12484	8	0.0117786019263667
F.P.A.	Apis	12485	8	0.00857104493135867
F.P.A.	Apis	12486	8	0.00852559471738083
F.P.A.	Apis	12487	8	0.00359316381667628
F.P.A.	Apis	12488	7	0.00856571268400624
F.P.A.	Apis	12489	7	-0.0024638305356568
F.P.A.	Apis	12490	7	0.00682871060447989
F.P.A.	Apis	12491	7	0.0106958888700937
F.P.A.	Apis	12492	7	0.00798667920779091
F.P.A.	Apis	12493	7	0.00415350236218894
F.P.A.	Apis	12494	6	0.00312109149948196
F.P.A.	Apis	12495	6	0.00364804460363648
F.P.A.	Apis	12496	6	0.00230036420151634
F.P.A.	Apis	12497	6	0.0011074499998074
F.P.A.	Apis	12498	6	0.00425886409312031
F.P.A.	Apis	12499	5	0.0044220522820375
F.P.A.	Apis	12500	5	0.00117936621235676
F.P.A.	Apis	12501	5	0.0051512927776183
F.P.A.	Apis	12502	5	-0.00317900025080949
F.P.A.	Apis	12503	4	0.00503071699495434
F.P.A.	Apis	12504	4	0.00576809969315519
F.P.A.	Apis	12505	4	0.00311535671088466
F.P.A.	Apis	12506	4	0.00590275525241317
F.P.A.	Apis	12507	4	0.0048845789573434
F.P.A.	Apis	12508	3	0.00275875436131876
F.P.A.	Apis	12509	3	0.00278837201560637
F.P.A.	Apis	12510	3	0.00481597557805623
F.P.A.	Apis	12511	3	0.0055569372553781
F.P.A.	Apis	12538	3	0.0125280189592982
F.P.A.	Apis	12539	3	0.00452852184952291
F.P.A.	Apis	12540	3	0.000155709161299927
F.P.A.	Apis	12541	3	0.000353560405848544
F.P.A.	Apis	12542	3	0.0107458046043849
F.P.A.	Apis	12543	3	0.0038824215431831
F.P.A.	Apis	12544	3	0.00668086703887058
F.P.A.	Apis	12570	3	0.00844658373351096
F.P.A.	Apis	12571	3	0.00357350107497706
F.P.A.	Apis	12572	3	0.00307660207993273
F.P.A.	Apis	12573	3	0.00681607349637921
F.P.A.	Apis	12574	3	0.00646729358075871
F.P.A.	Apis	12575	4	0.00674512048407528
F.P.A.	Apis	12576	4	0.00947218486474892
F.P.A.	Apis	12577	4	0.00247120624626652
F.P.A.	Apis	12578	4	0.0075354079111557
F.P.A.	Apis	12579	5	0.00915512510530967
F.P.A.	Apis	12580	5	0.00232196489885238
F.P.A.	Apis	12581	5	0.0033672865377358
F.P.A.	Apis	12582	5	0.00157116685380954
F.P.A.	Apis	12583	5	-0.00192683666924296
F.P.A.	Apis	12584	6	0.00919615179612002
F.P.A.	Apis	12585	6	0.0100024199681158
F.P.A.	Apis	12586	6	-0.00257014671787356
F.P.A.	Apis	12587	6	0.00225512735135592
F.P.A.	Apis	12588	6	0.0081838906104871
F.P.A.	Apis	12589	7	0.0089435782665647
F.P.A.	Apis	12590	7	0.00928425762731955
F.P.A.	Apis	12591	7	0.01039171382047
F.P.A.	Apis	12592	7	0.00480307876033423
F.P.A.	Apis	12593	7	-0.000824363916598164
F.P.A.	Apis	12594	7	-0.00150542625903954
F.P.A.	Apis	12595	8	0.00115079778703136
F.P.A.	Apis	12596	8	-0.0015619141284829
F.P.A.	Apis	12597	8	0.005011282915469
F.P.A.	Apis	12598	8	0.0118561510894134
F.P.A.	Apis	12599	8	0.00770446548160175
F.P.A.	Apis	12600	8	0.00283505699190375
F.P.A.	Apis	12601	8	0.00794924592938709
F.P.A.	Apis	12602	8	2.13325065419471e-05
F.P.A.	Apis	12603	8	-0.00657107279189678
F.P.A.	Apis	12604	8	0.00650758838266627
F.P.A.	Apis	12605	8	0.00637573231591388
F.P.A.	Apis	12606	8	0.00564256121634546
F.P.A.	Apis	12607	8	0.0118039311604941
F.P.A.	Apis	12608	8	0.00742028163635968
F.P.A.	Apis	12609	8	0.00442799807817401
F.P.A.	Apis	12610	8	0.00140125547759428
F.P.A.	Apis	12611	8	0.00331194028045111
F.P.A.	Apis	12612	8	0.00451281338734205
F.P.A.	Apis	12613	8	0.00401103275720956
F.P.A.	Apis	12614	8	-0.000261018374468791
F.P.A.	Apis	12615	8	0.00161186807793876
F.P.A.	Apis	12616	8	0.00929140497914085
F.P.A.	Apis	12617	8	0.000507034810771322
F.P.A.	Apis	12618	7	0.000607738662008889
F.P.A.	Apis	12619	7	0.00777214166880106
F.P.A.	Apis	12620	7	0.0064835399634246
F.P.A.	Apis	12621	7	0.00162180029021831
F.P.A.	Apis	12622	7	0.0104720601694449
F.P.A.	Apis	12623	7	0.00544105569494506
F.P.A.	Apis	12624	6	-4.49416375419621e-05
F.P.A.	Apis	12625	6	0.00867994419508778
F.P.A.	Apis	12626	6	0.00413882785936969
F.P.A.	Apis	12627	6	0.000477400091272639
F.P.A.	Apis	12628	6	0.00393362932277232
F.P.A.	Apis	12629	6	-0.000554061500259266
F.P.A.	Apis	12630	5	0.00812384345538571
F.P.A.	Apis	12631	5	0.00979681566790122
F.P.A.	Apis	12632	5	0.00476077859676405
F.P.A.	Apis	12633	5	0.00523868336532209
F.P.A.	Apis	12634	4	0.00850801949711962
F.P.A.	Apis	12635	4	0.00926926978375464
F.P.A.	Apis	12636	4	0.00542226622493696
F.P.A.	Apis	12637	4	0.00293711895910718
F.P.A.	Apis	12638	4	0.00213068333937026
F.P.A.	Apis	12639	3	0.00606576819272621
F.P.A.	Apis	12640	3	0.00301456851463689
F.P.A.	Apis	12641	3	0.00952978579452503
F.P.A.	Apis	12642	3	0.00288291251208649
F.P.A.	Apis	12669	3	0.00796954031689949
F.P.A.	Apis	12670	3	0.00402361180951996
F.P.A.	Apis	12671	3	0.0093951675865458
F.P.A.	Apis	12674	3	0.00638278802204972
F.P.A.	Apis	12675	3	0.00980350864820046
F.P.A.	Apis	12676	3	0.00555429983120839
F.P.A.	Apis	12703	3	0.00598793634444586
F.P.A.	Apis	12704	3	0.000681408783323195
F.P.A.	Apis	12705	3	0.00849835335908384
F.P.A.	Apis	12706	3	0.00798697147558231
F.P.A.	Apis	12707	4	0.00747008863201634
F.P.A.	Apis	12708	4	0.000388120740992353
F.P.A.	Apis	12709	4	0.00516015939054622
F.P.A.	Apis	12710	4	0.00562704199345587
F.P.A.	Apis	12711	4	0.00752015927848819
F.P.A.	Apis	12712	5	0.0085706032171076
F.P.A.	Apis	12713	5	0.00604655546925892
F.P.A.	Apis	12714	5	-0.000653852578317246
F.P.A.	Apis	12715	5	0.00498935008625472
F.P.A.	Apis	12716	5	0.0102972761652528
F.P.A.	Apis	12717	6	0.00680126813968223
F.P.A.	Apis	12718	6	-3.80930977864295e-05
F.P.A.	Apis	12719	6	-4.4920239270517e-05
F.P.A.	Apis	12720	6	0.00826856018883501
F.P.A.	Apis	12721	6	0.00324710876582458
F.P.A.	Apis	12722	6	0.0109595516386941
F.P.A.	Apis	12723	7	0.00197516221828911
F.P.A.	Apis	12724	7	0.00492558117354286
F.P.A.	Apis	12725	7	0.00621959061122636
F.P.A.	Apis	12726	7	0.0053971646834808
F.P.A.	Apis	12727	7	0.00128385737969382
F.P.A.	Apis	12728	7	0.000777734619431221
F.P.A.	Apis	12729	8	0.0107005402921681
F.P.A.	Apis	12730	8	0.00231122162428976
F.P.A.	Apis	12731	8	0.00862979145503718
F.P.A.	Apis	12732	8	0.00414506064675441
F.P.A.	Apis	12733	8	0.00885040804117622
F.P.A.	Apis	12734	8	0.0045373154775129
F.P.A.	Apis	12735	8	0.0047801272511294
F.P.A.	Apis	12736	8	0.00904362395977831
F.P.A.	Apis	12737	8	0.00858632557094169
F.P.A.	Apis	12738	8	0.00502760010650741
F.P.A.	Apis	12739	8	0.00573056114407975
F.P.A.	Apis	12740	8	0.0100033318118242
F.P.A.	Apis	12741	8	0.0116635707957213
F.P.A.	Apis	12742	8	-0.00195333693031672
F.P.A.	Apis	12743	8	0.00849805987511376
F.P.A.	Apis	12744	8	0.000873786068047464
F.P.A.	Apis	12745	8	0.0092186515847843
F.P.A.	Apis	12746	8	0.00782332162076756
F.P.A.	Apis	12747	8	0.00148498537841207
F.P.A.	Apis	12748	8	-0.00541992800008313
F.P.A.	Apis	12749	7	0.00188185341873775
F.P.A.	Apis	12750	7	0.0137780658385897
F.P.A.	Apis	12751	7	0.00237410916298886
F.P.A.	Apis	12752	7	0.00903653933646138
F.P.A.	Apis	12753	7	0.00489403579754616
F.P.A.	Apis	12754	7	0.00771625010933727
F.P.A.	Apis	12755	7	0.00676754705866143
F.P.A.	Apis	12756	6	0.00379835399629313
F.P.A.	Apis	12757	6	0.00912472112785328
F.P.A.	Apis	12758	6	0.00347886107147906
F.P.A.	Apis	12759	6	0.00110483694273651
F.P.A.	Apis	12760	6	-0.00156074187008515
F.P.A.	Apis	12761	5	0.00443891672961206
F.P.A.	Apis	12762	5	0.00752286230691656
F.P.A.	Apis	12763	5	0.00906082026056209
F.P.A.	Apis	12764	5	0.00926464335529563
F.P.A.	Apis	12765	5	0.0028981701491633
F.P.A.	Apis	12766	4	0.0069248200894479
F.P.A.	Apis	12767	4	0.00462967515212057
F.P.A.	Apis	12768	4	0.00638293409028802
F.P.A.	Apis	12769	4	0.00777532473366309
F.P.A.	Apis	12770	4	0.0105629922710697
F.P.A.	Apis	12771	3	0.00123932587235108
F.P.A.	Apis	12772	3	0.00793083978726208
F.P.A.	Apis	12773	3	0.00394892825531284
F.P.A.	Apis	12774	3	0.000723130240325196
F.P.A.	Apis	12775	3	0.00545828950127328
F.P.A.	Apis	12801	3	0.00824416141721903
F.P.A.	Apis	12802	3	0.00449112228917199
F.P.A.	Apis	12803	3	0.0106067554716604
F.P.A.	Apis	12804	3	0.0135680834143808
F.P.A.	Apis	12805	3	0.0108279587616304
F.P.A.	Apis	12806	3	-0.000319255027752823
F.P.A.	Apis	12807	3	0.00810264268238594
F.P.A.	Apis	12808	3	0.00718167992177807
F.P.A.	Apis	12835	3	0.00711611653434117
F.P.A.	Apis	12836	3	0.00891459241311751
F.P.A.	Apis	12837	3	-0.00196495508619269
F.P.A.	Apis	12838	3	0.00485201407235342
F.P.A.	Apis	12839	4	0.00899624421889585
F.P.A.	Apis	1284	3	0.000442585236156499
F.P.A.	Apis	12840	4	0.0100965803914188
F.P.A.	Apis	12841	4	0.0103478660099231
F.P.A.	Apis	12842	4	0.00481779866925009
F.P.A.	Apis	12843	4	0.00825846856997928
F.P.A.	Apis	12844	5	0.00650686162573
F.P.A.	Apis	12845	5	0.00598696488305612
F.P.A.	Apis	12846	5	0.00581604876349297
F.P.A.	Apis	12847	5	0.00803601805363731
F.P.A.	Apis	12848	5	0.00620155362619092
F.P.A.	Apis	12849	6	0.00795417483672697
F.P.A.	Apis	1285	3	0.00207893961274731
F.P.A.	Apis	12850	6	-0.0026882295343449
F.P.A.	Apis	12851	6	0.00789023886227135
F.P.A.	Apis	12852	6	0.00631909033995963
F.P.A.	Apis	12853	6	0.00423785271551454
F.P.A.	Apis	12854	6	0.00863467901194214
F.P.A.	Apis	12855	7	0.00514144807151655
F.P.A.	Apis	12856	7	0.00931093729223515
F.P.A.	Apis	12857	7	0.00459540318307195
F.P.A.	Apis	12858	7	0.00248345615389176
F.P.A.	Apis	12859	7	0.00845181331675922
F.P.A.	Apis	1286	3	0.00672052866639809
F.P.A.	Apis	12860	7	0.00677926892226126
F.P.A.	Apis	12861	7	4.12735845592037e-05
F.P.A.	Apis	12862	7	0.00792682335456187
F.P.A.	Apis	12863	8	0.00128133545365494
F.P.A.	Apis	12864	8	0.0100075888912629
F.P.A.	Apis	12865	8	0.00504378466425017
F.P.A.	Apis	12866	8	0.0101574371727962
F.P.A.	Apis	12867	8	0.0054299009906193
F.P.A.	Apis	12868	8	0.00286177891428756
F.P.A.	Apis	12869	8	0.00522784708736535
F.P.A.	Apis	1287	3	0.00352949957350569
F.P.A.	Apis	12870	8	0.0144334847618818
F.P.A.	Apis	12871	8	0.00703521762844908
F.P.A.	Apis	12872	8	-0.000532190022041146
F.P.A.	Apis	12873	8	0.00712964565021761
F.P.A.	Apis	12874	8	0.00864136975084772
F.P.A.	Apis	12875	8	0.0111152005428151
F.P.A.	Apis	12876	8	0.00876973113434973
F.P.A.	Apis	12877	8	0.00167350590560709
F.P.A.	Apis	12878	8	0.00653838955999857
F.P.A.	Apis	12879	7	0.0034882579618384
F.P.A.	Apis	1288	3	0.00126899179053961
F.P.A.	Apis	12880	7	-0.00410293070063697
F.P.A.	Apis	12881	7	0.00551190086728029
F.P.A.	Apis	12882	7	-0.000984049780072277
F.P.A.	Apis	12883	7	0.0041630873151675
F.P.A.	Apis	12884	7	0.00763819893100586
F.P.A.	Apis	12885	7	0.00232740177316577
F.P.A.	Apis	12886	6	0.0047613649611421
F.P.A.	Apis	12887	6	0.00327991880727822
F.P.A.	Apis	12888	6	0.00283415442846315
F.P.A.	Apis	12889	6	0.00523181657839137
F.P.A.	Apis	1289	3	-0.00118253778341767
F.P.A.	Apis	12890	6	0.0114913789305523
F.P.A.	Apis	12891	6	0.00344835438669074
F.P.A.	Apis	12892	5	0.00326311815060134
F.P.A.	Apis	12893	5	0.0104829451545863
F.P.A.	Apis	12894	5	0.00269961930444188
F.P.A.	Apis	12895	5	0.00941424342883774
F.P.A.	Apis	12896	5	0.00960250900840242
F.P.A.	Apis	12897	4	0.00291106895700537
F.P.A.	Apis	12898	4	-0.00221445479599292
F.P.A.	Apis	12899	4	-8.59368560659607e-05
F.P.A.	Apis	1290	3	0.00699603943221164
F.P.A.	Apis	12900	4	0.00246471331395676
F.P.A.	Apis	12901	4	0.0127087246159137
F.P.A.	Apis	12902	3	-0.000386742310059474
F.P.A.	Apis	12903	3	0.00640713352472698
F.P.A.	Apis	12904	3	0.00297853639710253
F.P.A.	Apis	12905	3	0.00650378627746251
F.P.A.	Apis	12906	3	0.00486525163273339
F.P.A.	Apis	1291	3	0.0050204983796568
F.P.A.	Apis	1292	4	0.0112861596024442
F.P.A.	Apis	1293	4	-0.000607943817034821
F.P.A.	Apis	12932	3	0.00149225546633783
F.P.A.	Apis	12933	3	0.00493882807141065
F.P.A.	Apis	12934	3	0.0072425144930651
F.P.A.	Apis	12935	3	0.00611754869714408
F.P.A.	Apis	12938	3	0.00640667452921917
F.P.A.	Apis	12939	3	-0.000655942730812603
F.P.A.	Apis	1294	4	-0.00295030072642868
F.P.A.	Apis	12940	3	0.00361849635237041
F.P.A.	Apis	12941	3	0.00364670746645783
F.P.A.	Apis	1295	4	0.00196668526391901
F.P.A.	Apis	1296	4	0.00275565441167647
F.P.A.	Apis	12968	3	0.00421565188801787
F.P.A.	Apis	12969	3	0.00440426484363764
F.P.A.	Apis	1297	4	0.00374656700180716
F.P.A.	Apis	12970	3	0.00554704068486045
F.P.A.	Apis	12971	3	0.00875495142533756
F.P.A.	Apis	12972	3	0.00362263158932002
F.P.A.	Apis	12973	4	0.00597614406514844
F.P.A.	Apis	12974	4	-0.000799463678343326
F.P.A.	Apis	12975	4	0.00195463354783208
F.P.A.	Apis	12976	4	0.000462480829379653
F.P.A.	Apis	12977	5	0.00389166375373209
F.P.A.	Apis	12978	5	0.00507913132081094
F.P.A.	Apis	12979	5	0.00730075872670096
F.P.A.	Apis	1298	4	0.00618559570715577
F.P.A.	Apis	12980	5	0.00819390477403645
F.P.A.	Apis	12981	5	0.00803186508817558
F.P.A.	Apis	12982	5	-0.00411865136474296
F.P.A.	Apis	12983	6	0.00907833971462448
F.P.A.	Apis	12984	6	0.00980846543785768
F.P.A.	Apis	12985	6	0.0108323236793544
F.P.A.	Apis	12986	6	0.00307696852611131
[truncated: 8,525 more rows]
