# Supplementary material for: Two simple movement mechanisms for spatial division of labour in social insects
Source: Nat Commun. 2022 Nov 15;13:6985. doi: 10.1038/s41467-022-34706-7 (PMC9666475; doi:10.1038/s41467-022-34706-7)
Supplement: Supplementary file 5 — Source Data [file 41467_2022_34706_MOESM5_ESM.zip › source_data/Figure_S13/Taxis_index_difference,Apis,Obs.csv]

data	SPECIES	COLONY	distance_to_FocalModule	taxis_index_difference
Obs.	Apis	1	3	0.00410133694208263
Obs.	Apis	1	4	0.00408487658522643
Obs.	Apis	1	5	-0.00359782072228673
Obs.	Apis	1	6	-0.000524003453129105
Obs.	Apis	1	7	-0.000795808770053354
Obs.	Apis	1	8	0.00419768003007588
Obs.	Apis	1	9	0.00324535436743366
Obs.	Apis	1	10	0.00297689377773189
Obs.	Apis	1	11	0.00464390037206432
Obs.	Apis	1	12	-0.0076388865464414
Obs.	Apis	1	13	0.00703672678583852
Obs.	Apis	1	14	-0.00122239602029105
Obs.	Apis	1	15	0.00489190840191903
Obs.	Apis	1	16	-0.00331979833411704
Obs.	Apis	1	17	0.0105797653423532
Obs.	Apis	1	18	-0.00709498740153128
Obs.	Apis	1	19	0.00606189877466075
Obs.	Apis	1	20	-0.00851926810335695
Obs.	Apis	1	21	0.0129796008779653
Obs.	Apis	1	22	-0.0146785499909923
Obs.	Apis	1	23	0.00349363235545115
Obs.	Apis	1	24	-0.0453525702837653
Obs.	Apis	12	3	0.00632663356307549
Obs.	Apis	12	4	0.00368644316160037
Obs.	Apis	12	5	0.00506051243051282
Obs.	Apis	12	6	0.0080197659689698
Obs.	Apis	12	7	0.00835504399988894
Obs.	Apis	12	8	0.00192312180519197
Obs.	Apis	12	9	0.00660593920576252
Obs.	Apis	12	10	0.00109786214447979
Obs.	Apis	12	11	0.0101004513903224
Obs.	Apis	12	12	-0.00983656958451255
Obs.	Apis	12	13	0.00242946931816795
Obs.	Apis	12	14	0.00674240202313045
Obs.	Apis	12	15	0.00351356068476772
Obs.	Apis	12	16	-0.0147683412955212
Obs.	Apis	12	17	0.0256492022373995
Obs.	Apis	12	18	-0.0206005186976455
Obs.	Apis	12	19	-0.0203390533847141
Obs.	Apis	12	20	0.0136293334107004
Obs.	Apis	12	21	0.00634799573117952
Obs.	Apis	12	22	0.0493404886529852
Obs.	Apis	12	23	0.0195358438862207
Obs.	Apis	14	3	0.0038589920934322
Obs.	Apis	14	4	0.00725873472722291
Obs.	Apis	14	5	0.00670653834493857
Obs.	Apis	14	6	0.00497231661554842
Obs.	Apis	14	7	0.00162656625462774
Obs.	Apis	14	8	0.00564985652771705
Obs.	Apis	14	9	-0.000321847286357393
Obs.	Apis	14	10	0.00372817667860417
Obs.	Apis	14	11	0.00102720268383758
Obs.	Apis	14	12	0.00257579623237332
Obs.	Apis	14	13	0.0254620070566258
Obs.	Apis	14	14	0.0244946305623886
Obs.	Apis	14	15	0.0109495275064033
Obs.	Apis	14	16	0.00392807435061101
Obs.	Apis	14	17	-0.0117404593007548
Obs.	Apis	14	18	0.00298865986325747
Obs.	Apis	14	19	0.0145091798967927
Obs.	Apis	14	20	-0.00987461062166469
Obs.	Apis	14	21	-0.0444036174850793
Obs.	Apis	14	22	-0.011963697172191
Obs.	Apis	14	23	-0.028700388131311
Obs.	Apis	14	24	-0.0120621195809605
Obs.	Apis	15	3	0.00421958399766438
Obs.	Apis	15	4	0.00289556800281522
Obs.	Apis	15	5	0.00121930628180671
Obs.	Apis	15	6	0.0057573813040022
Obs.	Apis	15	7	0.00517532425466061
Obs.	Apis	15	8	0.00327601363338608
Obs.	Apis	15	9	0.00651590652147951
Obs.	Apis	15	10	0.00605999853502435
Obs.	Apis	15	11	0.00810843614127547
Obs.	Apis	15	12	0.00812885469264504
Obs.	Apis	15	13	0.00813578204719852
Obs.	Apis	15	14	0.00447403915768899
Obs.	Apis	15	15	0.00458670408500098
Obs.	Apis	15	16	-0.00593285793125765
Obs.	Apis	15	17	0.0231420300702507
Obs.	Apis	15	18	0.00599518841511979
Obs.	Apis	15	19	0.0151322220883638
Obs.	Apis	15	20	-0.0174952381413177
Obs.	Apis	15	21	-0.00350842393020528
Obs.	Apis	15	22	0.000401011801565292
Obs.	Apis	15	23	0.0160622344684563
Obs.	Apis	15	24	-0.00403375725612097
Obs.	Apis	17	3	0.00135556554628635
Obs.	Apis	17	4	-0.000444034951432597
Obs.	Apis	17	5	0.0054647012275979
Obs.	Apis	17	6	0.000148873462694114
Obs.	Apis	17	7	0.00189811767148933
Obs.	Apis	17	8	0.00530646186758209
Obs.	Apis	17	9	0.00588546174064293
Obs.	Apis	17	10	0.0119117393288094
Obs.	Apis	17	11	0.0085797960196822
Obs.	Apis	17	12	0.0152342176195017
Obs.	Apis	17	13	0.00697830606991146
Obs.	Apis	17	14	0.00680501758533705
Obs.	Apis	17	15	0.0135397150376576
Obs.	Apis	17	16	0.0076851713693736
Obs.	Apis	17	17	0.00217802050405478
Obs.	Apis	17	18	-0.00250257443226375
Obs.	Apis	17	19	0.00194226251711246
Obs.	Apis	17	20	0.00289376821061947
Obs.	Apis	17	21	-0.00106768341511354
Obs.	Apis	17	22	0.00104478331933483
Obs.	Apis	17	23	0.00540172185787959
Obs.	Apis	17	24	0.0135509644765488
Obs.	Apis	18	3	-0.000665923393406234
Obs.	Apis	18	4	0.00211701332650203
Obs.	Apis	18	5	-1.84900164163355e-05
Obs.	Apis	18	6	0.00192686066871863
Obs.	Apis	18	7	-0.000795107279996892
Obs.	Apis	18	8	0.000133789772283484
Obs.	Apis	18	9	-0.000643655863422584
Obs.	Apis	18	10	0.00166844322533398
Obs.	Apis	18	11	0.00141787841406209
Obs.	Apis	18	12	0.00132261916737908
Obs.	Apis	18	13	-0.00133371265452694
Obs.	Apis	18	14	-0.0108001520395296
Obs.	Apis	18	15	-0.0134045092157395
Obs.	Apis	18	16	-0.00391236454782943
Obs.	Apis	18	17	0.00286051510319953
Obs.	Apis	18	18	0.000447074827876375
Obs.	Apis	18	19	0.00525242094231017
Obs.	Apis	18	20	-0.015431387404293
Obs.	Apis	18	21	-0.00145388026245662
Obs.	Apis	18	22	-0.00166177315839421
Obs.	Apis	18	23	-0.000108041244247868
Obs.	Apis	18	24	0.00492577192221841
Obs.	Apis	2	3	0.00508865262795774
Obs.	Apis	2	4	0.00479280268803186
Obs.	Apis	2	5	0.00227887400288082
Obs.	Apis	2	6	0.0046195881041346
Obs.	Apis	2	7	0.00580275162094533
Obs.	Apis	2	8	2.07411024750259e-05
Obs.	Apis	2	9	-0.0016679691715119
Obs.	Apis	2	10	0.00610263177817242
Obs.	Apis	2	11	0.000876312702090063
Obs.	Apis	2	12	0.00172107485594129
Obs.	Apis	2	13	0.00573344508959809
Obs.	Apis	2	14	0.000363640796280742
Obs.	Apis	2	15	-0.00253814217797439
Obs.	Apis	2	16	0.00134715015917694
Obs.	Apis	2	17	-0.0014705215384744
Obs.	Apis	2	18	-0.00664103030316418
Obs.	Apis	2	19	0.0124498443084559
Obs.	Apis	2	20	-0.0102913080445414
Obs.	Apis	2	21	-0.00178439120237497
Obs.	Apis	2	22	-0.00515301785289505
Obs.	Apis	2	23	0.0078373685255903
Obs.	Apis	2	24	0.0225161154462704
Obs.	Apis	5	3	0.00276132488022954
Obs.	Apis	5	4	0.00302019034370915
Obs.	Apis	5	5	0.00439805748013789
Obs.	Apis	5	6	0.00287770305182678
Obs.	Apis	5	7	0.00078756590360948
Obs.	Apis	5	8	0.00160959461352442
Obs.	Apis	5	9	-0.000303489810980573
Obs.	Apis	5	10	0.00417593476495498
Obs.	Apis	5	11	0.00072157979504017
Obs.	Apis	5	12	0.00356606526025745
Obs.	Apis	5	13	0.00629412405163651
Obs.	Apis	5	14	0.002999783677037
Obs.	Apis	5	15	0.00430456842517255
Obs.	Apis	5	16	-5.21146083385991e-05
Obs.	Apis	5	17	-0.00104736211583273
Obs.	Apis	5	18	-0.00144479890566046
Obs.	Apis	5	19	-0.00621585391461355
Obs.	Apis	5	20	-0.0102126697117435
Obs.	Apis	5	21	0.00409885794570524
Obs.	Apis	5	22	0.00349378430052098
Obs.	Apis	5	23	-0.00799635041374859
Obs.	Apis	5	24	0.0048410990761889
Obs.	Apis	6	3	0.00232468522397102
Obs.	Apis	6	4	-0.000595623081918902
Obs.	Apis	6	5	0.00611624639259256
Obs.	Apis	6	6	0.00370890555396495
Obs.	Apis	6	7	0.00365401536385191
Obs.	Apis	6	8	-0.00140360724279567
Obs.	Apis	6	9	0.00595141777406225
Obs.	Apis	6	10	0.0117327636816484
Obs.	Apis	6	11	-0.000946103250530761
Obs.	Apis	6	12	-0.00581430767058528
Obs.	Apis	6	13	0.00367639180175496
Obs.	Apis	6	14	0.000692617918451563
Obs.	Apis	6	15	0.00543657599781609
Obs.	Apis	6	16	0.0110603172779804
Obs.	Apis	6	17	-0.00684581774037408
Obs.	Apis	6	18	0.00691095885089734
Obs.	Apis	6	19	0.0077202147286627
Obs.	Apis	6	20	0.018709474791367
Obs.	Apis	6	21	0.0135151609967593
Obs.	Apis	6	22	0.000654622608950686
Obs.	Apis	6	23	0.00799910569983072
Obs.	Apis	6	24	-4.20475615350206e-05
Obs.	Apis	9	3	0.00834226475885332
Obs.	Apis	9	4	0.00672117336802501
Obs.	Apis	9	5	0.00912786445209225
Obs.	Apis	9	6	0.0047263484128694
Obs.	Apis	9	7	0.00636911134174924
Obs.	Apis	9	8	0.000730846975374436
Obs.	Apis	9	9	0.0058878325620311
Obs.	Apis	9	10	0.00134955778704948
Obs.	Apis	9	11	0.00185035500698283
Obs.	Apis	9	12	0.00288493930159913
Obs.	Apis	9	13	-0.00339763274312968
Obs.	Apis	9	14	-0.00203890450802842
Obs.	Apis	9	15	-0.00751005791850419
Obs.	Apis	9	16	0.00115572409156994
Obs.	Apis	9	17	-0.00149443094948564
Obs.	Apis	9	18	0.00966113547024574
Obs.	Apis	9	19	-0.00528656158353723
Obs.	Apis	9	20	0.00420063415708467
Obs.	Apis	9	21	-0.00311165388455572
Obs.	Apis	9	22	-0.00665001091153243
Obs.	Apis	9	23	-0.00880120141627312
Obs.	Apis	9	24	-0.00185405844288748
