# Supplementary material for: Two simple movement mechanisms for spatial division of labour in social insects
Source: Nat Commun. 2022 Nov 15;13:6985. doi: 10.1038/s41467-022-34706-7 (PMC9666475; doi:10.1038/s41467-022-34706-7)
Supplement: Supplementary file 5 — Source Data [file 41467_2022_34706_MOESM5_ESM.zip › source_data/Figure_S13/Taxis_index_difference,Lasius,BE.csv]

data	SPECIES	LOC	distance_to_FocalModule	taxis_index_difference
B.E.	Lasius	1020	3	0.0108873209731158
B.E.	Lasius	124	3	-0.00318838724715132
B.E.	Lasius	125	3	-0.000354627284435154
B.E.	Lasius	126	3	0.00459559041644066
B.E.	Lasius	127	3	0.00395176762508704
B.E.	Lasius	128	3	-0.00258736663902305
B.E.	Lasius	129	3	-0.00231400037069002
B.E.	Lasius	130	3	-0.00217503765201661
B.E.	Lasius	131	4	0.00351179233262296
B.E.	Lasius	132	4	0.0129695253145552
B.E.	Lasius	133	4	0.00229455841046675
B.E.	Lasius	134	4	0.00378163591416545
B.E.	Lasius	135	4	0.00355533572814384
B.E.	Lasius	138	4	0.00220923322577735
B.E.	Lasius	139	4	0.000368748848124629
B.E.	Lasius	140	4	0.00638151773262012
B.E.	Lasius	141	4	-0.00447281179241401
B.E.	Lasius	142	3	-0.010431584776305
B.E.	Lasius	143	3	0.00608179822361359
B.E.	Lasius	144	3	0.000572043624310728
B.E.	Lasius	145	3	-0.000701589532468558
B.E.	Lasius	146	3	0.00258378489055504
B.E.	Lasius	147	3	-0.00644415323480848
B.E.	Lasius	1526	3	0.00253220735879871
B.E.	Lasius	1527	3	0.00931964825379323
B.E.	Lasius	1528	3	0.00243256391655587
B.E.	Lasius	1529	3	0.00575956481515474
B.E.	Lasius	1530	3	-9.34136424840218e-05
B.E.	Lasius	1531	3	0.00351247207825297
B.E.	Lasius	1532	3	0.00218716327227489
B.E.	Lasius	1533	3	0.00198950560838841
B.E.	Lasius	1534	3	0.00465787972616581
B.E.	Lasius	1535	3	0.00690686759321411
B.E.	Lasius	1592	3	-0.0044381675150112
B.E.	Lasius	1593	3	0.00447099763761612
B.E.	Lasius	1594	3	0.00726674763544351
B.E.	Lasius	1595	3	-0.00447270516921836
B.E.	Lasius	1596	3	0.00175404574236408
B.E.	Lasius	1597	3	0.00858267858322406
B.E.	Lasius	1598	3	0.00358391046623794
B.E.	Lasius	1599	3	0.00548985847698533
B.E.	Lasius	1600	3	0.000487378508058416
B.E.	Lasius	1601	3	0.000552820419996831
B.E.	Lasius	1602	3	0.00707037375816484
B.E.	Lasius	1603	3	0.00488136796151522
B.E.	Lasius	1604	3	0.00567587247618654
B.E.	Lasius	1605	3	0.00145165451351574
B.E.	Lasius	1659	3	0.00625285403391395
B.E.	Lasius	1660	3	0.00904163871183964
B.E.	Lasius	1661	3	-0.00281267635958543
B.E.	Lasius	1662	3	-0.00214987375334238
B.E.	Lasius	1663	3	0.00301198873171521
B.E.	Lasius	1664	3	0.00681107795639136
B.E.	Lasius	1665	3	0.00101061827792845
B.E.	Lasius	1666	3	-0.00763672660848201
B.E.	Lasius	1667	3	0.000914327033771077
B.E.	Lasius	1668	3	0.00200295050649338
B.E.	Lasius	1669	3	0.00263373018440797
B.E.	Lasius	1670	3	0.00379844754531615
B.E.	Lasius	1671	3	0.00476901463478228
B.E.	Lasius	1672	3	0.000421110676883447
B.E.	Lasius	1673	3	0.00201800191491096
B.E.	Lasius	1674	3	-0.00577572422954913
B.E.	Lasius	1675	3	-0.000461533790030569
B.E.	Lasius	1725	3	0.0010953841800769
B.E.	Lasius	1726	3	0.00431198119931444
B.E.	Lasius	1727	3	-0.00479452657768336
B.E.	Lasius	1728	3	0.0103553618416461
B.E.	Lasius	1729	3	0.00455838704168951
B.E.	Lasius	1730	3	0.000413471325147112
B.E.	Lasius	1731	3	0.00331190720487601
B.E.	Lasius	1732	3	0.00284552909404646
B.E.	Lasius	1733	3	0.00312884372002354
B.E.	Lasius	1734	3	-0.000745247755676552
B.E.	Lasius	1735	3	0.00224389608332296
B.E.	Lasius	1736	3	-0.00427242060773751
B.E.	Lasius	1737	3	0.00107762994655395
B.E.	Lasius	1738	3	-0.00720367418408067
B.E.	Lasius	1739	3	-0.00126292321897754
B.E.	Lasius	1740	3	-0.00147923802282088
B.E.	Lasius	1741	3	0.00556290601291219
B.E.	Lasius	1742	3	0.000446337629839587
B.E.	Lasius	1743	3	-0.00331830616306913
B.E.	Lasius	1793	3	0.00629506671140753
B.E.	Lasius	1794	3	-0.00406689650704946
B.E.	Lasius	1795	3	4.03893769031103e-05
B.E.	Lasius	1796	3	0.00178505221239455
B.E.	Lasius	1797	3	0.00362453358788478
B.E.	Lasius	1798	3	0.00157351888809258
B.E.	Lasius	1799	3	-0.00291875394395926
B.E.	Lasius	1800	3	-0.00136603189817426
B.E.	Lasius	1801	4	0.00376806710316185
B.E.	Lasius	1802	4	0.00139017175471106
B.E.	Lasius	1803	4	-0.0089146083460572
B.E.	Lasius	1804	4	0.00270241287158933
B.E.	Lasius	1805	4	-0.00681650675729206
B.E.	Lasius	1806	3	0.000574504215426462
B.E.	Lasius	1807	3	-0.00086369073461117
B.E.	Lasius	1808	3	-0.00171290394037201
B.E.	Lasius	1809	3	0.00499941236217824
B.E.	Lasius	1810	3	-0.00612133927378897
B.E.	Lasius	1811	3	0.00315022541315299
B.E.	Lasius	1812	3	-0.00169704193628649
B.E.	Lasius	1813	3	0.0103807951933791
B.E.	Lasius	1860	3	0.00310564680706189
B.E.	Lasius	1861	3	0.00511332599526266
B.E.	Lasius	1862	3	-0.0049044566421455
B.E.	Lasius	1863	3	-0.00143537845899572
B.E.	Lasius	1864	3	0.00951025925417124
B.E.	Lasius	1865	3	-0.000816064038951744
B.E.	Lasius	1866	4	-0.00299384500543655
B.E.	Lasius	1867	4	0.00690833559946145
B.E.	Lasius	1868	4	-0.00332482550853211
B.E.	Lasius	1869	4	0.000901718549123514
B.E.	Lasius	1870	4	-0.000748278790866063
B.E.	Lasius	1871	4	-0.005908652645584
B.E.	Lasius	1872	4	0.00388364814419875
B.E.	Lasius	1873	4	-0.00403177481612586
B.E.	Lasius	1874	4	0.00979721684621765
B.E.	Lasius	1875	4	-0.00352810407203456
B.E.	Lasius	1876	3	-0.00248892995349034
B.E.	Lasius	1877	3	0.00156071152899233
B.E.	Lasius	1878	3	0.00646485219871206
B.E.	Lasius	1879	3	0.00318659875373368
B.E.	Lasius	1880	3	0.00299542868292375
B.E.	Lasius	1881	3	0.00496072216809207
B.E.	Lasius	1927	3	-0.00720620079730895
B.E.	Lasius	1928	3	-0.00698977265354647
B.E.	Lasius	1929	3	0.00426916690986648
B.E.	Lasius	1930	3	0.000491963744637076
B.E.	Lasius	1931	3	0.000142377473218843
B.E.	Lasius	1932	3	-0.00906570378690918
B.E.	Lasius	1933	4	0.00355358791582494
B.E.	Lasius	1934	4	-0.00419397733018121
B.E.	Lasius	1935	4	-0.00222299317623269
B.E.	Lasius	1936	4	-0.00279748575882233
B.E.	Lasius	1937	4	0.00438081453672028
B.E.	Lasius	1938	4	0.00153586528792148
B.E.	Lasius	1939	4	-0.00228563424672891
B.E.	Lasius	194	3	0.0055145230341873
B.E.	Lasius	1940	4	-0.00438404221204709
B.E.	Lasius	1941	4	1.91390355780093e-05
B.E.	Lasius	1942	4	0.0103133253017598
B.E.	Lasius	1943	4	-0.00221427442908772
B.E.	Lasius	1944	4	-0.00877217475658031
B.E.	Lasius	1945	4	0.010288436384972
B.E.	Lasius	1946	3	0.00703863147991136
B.E.	Lasius	1947	3	0.0043034483772966
B.E.	Lasius	1948	3	-0.00282841688562625
B.E.	Lasius	1949	3	-0.00382735508307042
B.E.	Lasius	195	3	0.00892952352416265
B.E.	Lasius	1950	3	-0.00182297520291125
B.E.	Lasius	196	3	-0.000465806427006172
B.E.	Lasius	197	3	0.00392736637373945
B.E.	Lasius	198	3	-0.00336758294840178
B.E.	Lasius	199	3	3.01774491797303e-05
B.E.	Lasius	1994	3	0.0018066317345971
B.E.	Lasius	1995	3	0.0010400984274107
B.E.	Lasius	1996	3	-0.00173578255143802
B.E.	Lasius	1997	3	0.00399947474643275
B.E.	Lasius	1998	3	0.00234701299961224
B.E.	Lasius	1999	4	0.000957675178769703
B.E.	Lasius	200	4	-0.000962422934214558
B.E.	Lasius	2000	4	0.00779551159615992
B.E.	Lasius	2001	4	-0.0112178062902842
B.E.	Lasius	2002	4	-0.0101833098651322
B.E.	Lasius	2003	4	0.000473377348747163
B.E.	Lasius	2004	4	-0.00163348017671329
B.E.	Lasius	2005	4	0.00125723154833023
B.E.	Lasius	2006	4	0.00189587099394779
B.E.	Lasius	2007	4	0.00161945373809206
B.E.	Lasius	2008	4	-0.00866075053315781
B.E.	Lasius	2009	4	0.0121892209887691
B.E.	Lasius	201	4	-0.000989257520538843
B.E.	Lasius	2010	4	0.00179589395129318
B.E.	Lasius	2011	4	-0.000251695754302176
B.E.	Lasius	2012	4	-0.00531200136988553
B.E.	Lasius	2013	4	-0.00210682383640874
B.E.	Lasius	2014	3	0.00305092716939527
B.E.	Lasius	2015	3	0.000732347618754827
B.E.	Lasius	2016	3	0.00608501664826171
B.E.	Lasius	2017	3	0.00679960171094589
B.E.	Lasius	2018	3	-0.00428048771862458
B.E.	Lasius	202	4	0.00193134527378383
B.E.	Lasius	203	4	0.00565227381933092
B.E.	Lasius	204	4	0.00684276715902259
B.E.	Lasius	205	4	-0.00133053434797082
B.E.	Lasius	206	4	0.008352251706157
B.E.	Lasius	2062	3	0.00153129008781267
B.E.	Lasius	2063	3	-0.005458870955032
B.E.	Lasius	2064	3	-5.38433827741566e-05
B.E.	Lasius	2065	3	-0.00284291208006261
B.E.	Lasius	2066	3	-0.00421440879190839
B.E.	Lasius	2067	4	0.00161760958438942
B.E.	Lasius	2068	4	0.00367790007784822
B.E.	Lasius	2069	4	0.000340993498439044
B.E.	Lasius	207	4	0.00194679296555436
B.E.	Lasius	2070	4	0.00133341659385473
B.E.	Lasius	2071	4	-0.00479561695177996
B.E.	Lasius	2072	4	-0.00204707994058987
B.E.	Lasius	2073	4	-0.0110589408888765
B.E.	Lasius	2074	4	0.00794134577927852
B.E.	Lasius	2075	4	0.0011204100092951
B.E.	Lasius	2076	4	0.000177431899060045
B.E.	Lasius	2077	4	-0.00387509175408164
B.E.	Lasius	2078	4	-0.0014233943005787
B.E.	Lasius	2079	4	0.00670690706818902
B.E.	Lasius	208	4	0.00417648440407908
B.E.	Lasius	2080	4	-0.00175388435707762
B.E.	Lasius	2081	4	-0.00334025591108545
B.E.	Lasius	2082	4	-0.00448328579174805
B.E.	Lasius	2083	3	0.000205936652824263
B.E.	Lasius	2084	3	-0.00382807414761128
B.E.	Lasius	2085	3	-0.00100661793338273
B.E.	Lasius	2086	3	-0.00696707965811819
B.E.	Lasius	2087	3	0.00138846528809861
B.E.	Lasius	209	3	-0.00157677968567124
B.E.	Lasius	210	3	-0.00394408812060855
B.E.	Lasius	211	3	-0.00203874760213234
B.E.	Lasius	212	3	-0.00313515235943461
B.E.	Lasius	2129	3	-0.000153335959582225
B.E.	Lasius	213	3	0.00115639492222442
B.E.	Lasius	2130	3	0.00358517036986028
B.E.	Lasius	2131	3	0.00640262376802115
B.E.	Lasius	2132	3	0.00591845410815146
B.E.	Lasius	2133	3	0.00254988689165926
B.E.	Lasius	2134	4	-0.00411571257137683
B.E.	Lasius	2135	4	0.00137521203671439
B.E.	Lasius	2136	4	-0.00379875596522125
B.E.	Lasius	2137	4	0.00431347770437977
B.E.	Lasius	2138	4	-0.00183979100188449
B.E.	Lasius	2139	4	-0.00486714712458463
B.E.	Lasius	214	3	0.00135463247961082
B.E.	Lasius	2140	5	0.00521412362051436
B.E.	Lasius	2141	5	-0.00629551071118759
B.E.	Lasius	2142	5	0.00731853912180014
B.E.	Lasius	2143	5	-0.00477359125252997
B.E.	Lasius	2144	5	-0.00108033659829994
B.E.	Lasius	2145	5	0.000339712481054085
B.E.	Lasius	2146	4	0.000536165209098896
B.E.	Lasius	2147	4	0.00290572247632892
B.E.	Lasius	2148	4	-0.00249915334237539
B.E.	Lasius	2149	4	0.00188199926645433
B.E.	Lasius	2150	4	0.000126873241148453
B.E.	Lasius	2151	4	0.00299130216898159
B.E.	Lasius	2152	3	-0.00299870203239584
B.E.	Lasius	2153	3	-0.00856456224182651
B.E.	Lasius	2154	3	-0.00157115061763093
B.E.	Lasius	2155	3	-0.00515695446868021
B.E.	Lasius	2197	3	-0.00280567354957811
B.E.	Lasius	2198	3	0.00227687617761682
B.E.	Lasius	2199	3	-0.00635142355477303
B.E.	Lasius	2200	3	-0.00282759965891829
B.E.	Lasius	2201	3	-0.00475055749276951
B.E.	Lasius	2202	4	0.000543714809788257
B.E.	Lasius	2203	4	0.0102413296248059
B.E.	Lasius	2204	4	0.00511788460103581
B.E.	Lasius	2205	4	0.00318540353327502
B.E.	Lasius	2206	4	-0.00232211747029555
B.E.	Lasius	2207	5	0.00422484116826589
B.E.	Lasius	2208	5	-0.00153303519487975
B.E.	Lasius	2209	5	0.00363856773989401
B.E.	Lasius	2210	5	-0.0031296840209351
B.E.	Lasius	2211	5	0.00596146554498578
B.E.	Lasius	2212	5	0.00302500748012001
B.E.	Lasius	2213	5	0.00766122442543636
B.E.	Lasius	2214	5	0.00937115237780417
B.E.	Lasius	2215	4	0.0002352107629563
B.E.	Lasius	2216	4	-0.00450090179658419
B.E.	Lasius	2217	4	0.00209351839444298
B.E.	Lasius	2218	4	-0.000868410519730655
B.E.	Lasius	2219	4	-0.00440491364443692
B.E.	Lasius	2220	4	-0.0106440983619734
B.E.	Lasius	2221	3	-0.00266939753367014
B.E.	Lasius	2222	3	-0.00411221780768045
B.E.	Lasius	2223	3	-0.00920077769397856
B.E.	Lasius	2224	3	0.00148274645861334
B.E.	Lasius	2265	3	0.000370361801304611
B.E.	Lasius	2266	3	0.0021542749085955
B.E.	Lasius	2267	3	-0.00324942864087194
B.E.	Lasius	2268	3	-0.00351811245013356
B.E.	Lasius	2269	4	-0.00694413738062689
B.E.	Lasius	2270	4	-0.00647463614518131
B.E.	Lasius	2271	4	0.00812842322888404
B.E.	Lasius	2272	4	-0.00298673519224815
B.E.	Lasius	2273	4	0.00655475239891885
B.E.	Lasius	2274	5	-0.00638187776311755
B.E.	Lasius	2275	5	0.00673385957977495
B.E.	Lasius	2276	5	-0.0040346042122602
B.E.	Lasius	2277	5	-0.00043336145989007
B.E.	Lasius	2278	5	0.000821468481616459
B.E.	Lasius	2279	5	0.00507459978228175
B.E.	Lasius	2280	5	-0.00242630358321026
B.E.	Lasius	2281	5	-0.00570058820788476
B.E.	Lasius	2282	5	0.00361581508737558
B.E.	Lasius	2283	5	0.00231667361802207
B.E.	Lasius	2284	4	-0.000210732182018968
B.E.	Lasius	2285	4	0.00276798897808933
B.E.	Lasius	2286	4	-0.00103809442995073
B.E.	Lasius	2287	4	0.00134624422572477
B.E.	Lasius	2288	4	-0.00442869717540275
B.E.	Lasius	2289	3	-0.00179241588933357
B.E.	Lasius	2290	3	0.000719608933949408
B.E.	Lasius	2291	3	-0.00258733880978834
B.E.	Lasius	2292	3	-0.00731141154142033
B.E.	Lasius	2333	3	-0.00602883902077042
B.E.	Lasius	2334	3	0.00301036636550289
B.E.	Lasius	2335	3	-0.000441080170642331
B.E.	Lasius	2336	3	-0.00657471640943763
B.E.	Lasius	2337	4	0.00360339896717401
B.E.	Lasius	2338	4	0.00451808803340542
B.E.	Lasius	2339	4	-0.00208475234623406
B.E.	Lasius	2340	4	-0.00593579364835388
B.E.	Lasius	2341	5	0.00106090686703397
B.E.	Lasius	2342	5	-0.000683051662426034
B.E.	Lasius	2343	5	0.00421712484949012
B.E.	Lasius	2344	5	-0.000773731163831412
B.E.	Lasius	2345	5	-4.27076820135918e-05
B.E.	Lasius	2346	5	-0.00552487529671529
B.E.	Lasius	2347	5	-0.00448700417675036
B.E.	Lasius	2348	5	0.00146718515859764
B.E.	Lasius	2349	5	-0.00238320595091576
B.E.	Lasius	2350	5	-0.000334767135279837
B.E.	Lasius	2351	5	-0.000610160747463858
B.E.	Lasius	2352	5	-0.00431951086736095
B.E.	Lasius	2353	4	0.00358571698906584
B.E.	Lasius	2354	4	-0.00465478169015149
B.E.	Lasius	2355	4	0.000794758908173376
B.E.	Lasius	2356	4	-0.00989424912024245
B.E.	Lasius	2357	4	0.0039877733847443
B.E.	Lasius	2358	3	-0.00492946251498342
B.E.	Lasius	2359	3	0.00476036108532607
B.E.	Lasius	2360	3	0.0050548005065849
B.E.	Lasius	2361	3	-0.00212204057417273
B.E.	Lasius	2400	3	0.00137534109725668
B.E.	Lasius	2401	3	-0.00218866475278053
B.E.	Lasius	2402	3	0.00214952578783241
B.E.	Lasius	2403	3	-0.000585732496725725
B.E.	Lasius	2404	4	0.000762415146037326
B.E.	Lasius	2405	4	-0.0026611930708431
B.E.	Lasius	2406	4	-0.00820029896556514
B.E.	Lasius	2407	4	-0.00264374491898998
B.E.	Lasius	2408	5	0.00155797845923401
B.E.	Lasius	2409	5	0.000794661821228734
B.E.	Lasius	2410	5	0.000587950323585252
B.E.	Lasius	2411	5	0.00581519236339826
B.E.	Lasius	2412	5	-0.00563638287486416
B.E.	Lasius	2413	5	-0.00560949615656928
B.E.	Lasius	2414	6	-0.0019648672180191
B.E.	Lasius	2415	5	-0.0024297834355766
B.E.	Lasius	2416	5	-0.00837790434033287
B.E.	Lasius	2417	5	0.00444954781274214
B.E.	Lasius	2418	5	0.00460743719693048
B.E.	Lasius	2419	5	-0.00850572880751631
B.E.	Lasius	2420	5	-0.00859069509086856
B.E.	Lasius	2421	4	-0.0111519900370417
B.E.	Lasius	2422	4	-0.00298306425697032
B.E.	Lasius	2423	4	-0.000196222086909636
B.E.	Lasius	2424	4	-0.00863256113490404
B.E.	Lasius	2425	3	0.000796622367523841
B.E.	Lasius	2426	3	0.00176586557481655
B.E.	Lasius	2427	3	0.00215679768559079
B.E.	Lasius	2428	3	0.00438118851459314
B.E.	Lasius	2468	3	0.00412759108581839
B.E.	Lasius	2469	3	0.00504634607430452
B.E.	Lasius	2470	3	0.00321665798144687
B.E.	Lasius	2471	3	-0.00410675978496486
B.E.	Lasius	2472	3	-0.00259238121905894
B.E.	Lasius	2473	4	-0.00376259912378115
B.E.	Lasius	2474	4	0.0048013647260898
B.E.	Lasius	2475	4	-0.00234132984484789
B.E.	Lasius	2476	4	-0.00492601904006167
B.E.	Lasius	2477	5	-0.00513217298426585
B.E.	Lasius	2478	5	-0.000298764826295003
B.E.	Lasius	2479	5	-0.00015320963539506
B.E.	Lasius	2480	5	0.000552047371137587
B.E.	Lasius	2481	6	0.00431936335772003
B.E.	Lasius	2482	6	0.00311208516478891
B.E.	Lasius	2483	6	-0.00459663979759358
B.E.	Lasius	2484	6	-0.004011839600119
B.E.	Lasius	2485	5	-0.000345036447892467
B.E.	Lasius	2486	5	0.000992078993023445
B.E.	Lasius	2487	5	-0.00347604767049516
B.E.	Lasius	2488	5	0.00320171017496412
B.E.	Lasius	2489	5	0.00080455829589649
B.E.	Lasius	2490	4	-0.00635969095387446
B.E.	Lasius	2491	4	-0.00277493549669523
B.E.	Lasius	2492	4	-0.00525900282682349
B.E.	Lasius	2493	4	0.00146588353863453
B.E.	Lasius	2494	3	0.00134747431879166
B.E.	Lasius	2495	3	-0.00351022687803796
B.E.	Lasius	2496	3	0.00310556288575759
B.E.	Lasius	2497	3	0.0104651521004009
B.E.	Lasius	2536	3	-0.00264817358866684
B.E.	Lasius	2537	3	0.00180377083628043
B.E.	Lasius	2538	3	-0.00147435593488759
B.E.	Lasius	2539	3	-0.00126204815855844
B.E.	Lasius	2540	4	0.00551697417033802
B.E.	Lasius	2541	4	-0.000424393203845895
B.E.	Lasius	2542	4	0.00533372867772927
B.E.	Lasius	2543	4	-0.00277514327459485
B.E.	Lasius	2544	5	0.00232106089758343
B.E.	Lasius	2545	5	2.97341548030541e-06
B.E.	Lasius	2546	5	0.00125373768457224
B.E.	Lasius	2547	5	-0.00402037641916493
B.E.	Lasius	2548	6	-0.00268058553974454
B.E.	Lasius	2549	6	-0.000808026522333332
B.E.	Lasius	2550	6	-0.00427612015762546
B.E.	Lasius	2551	6	-0.00965512718438833
B.E.	Lasius	2552	6	-0.00550789433199248
B.E.	Lasius	2553	5	-5.17313653157327e-05
B.E.	Lasius	2554	5	-0.00406676314594937
B.E.	Lasius	2555	5	-0.00503525786335646
B.E.	Lasius	2556	5	0.00666139692270331
B.E.	Lasius	2557	5	0.000347571650876269
B.E.	Lasius	2558	4	0.000693285844945937
B.E.	Lasius	2559	4	-0.00449924305678083
B.E.	Lasius	2560	4	0.0111423443014688
B.E.	Lasius	2561	4	0.0046608199951771
B.E.	Lasius	2562	3	0.00147121736784406
B.E.	Lasius	2563	3	-0.0143782580969308
B.E.	Lasius	2564	3	-0.00232829061260678
B.E.	Lasius	2565	3	-0.00472713736192395
B.E.	Lasius	2604	3	-0.00327110481700679
B.E.	Lasius	2605	3	-0.00104084115921312
B.E.	Lasius	2606	3	0.00596153790065017
B.E.	Lasius	2607	3	-0.00368266086662625
B.E.	Lasius	2608	4	-0.000636407280632243
B.E.	Lasius	2609	4	-0.00155924511193649
B.E.	Lasius	2610	4	-0.00137629399760427
B.E.	Lasius	2611	4	-0.00273945393328426
B.E.	Lasius	2612	5	0.000431123224435124
B.E.	Lasius	2613	5	-0.00607052492851265
B.E.	Lasius	2614	5	-0.000907665588553563
B.E.	Lasius	2615	5	-0.00617723726886703
B.E.	Lasius	2616	6	0.00492141087471911
B.E.	Lasius	2617	6	-0.00777212222451801
B.E.	Lasius	2618	6	0.00564881030763354
B.E.	Lasius	2619	6	-0.000959402639031057
B.E.	Lasius	2620	6	-0.00630479929552976
B.E.	Lasius	2621	6	-0.00124701430936138
B.E.	Lasius	2622	5	0.00187639827346528
B.E.	Lasius	2623	5	-0.00305533861495245
B.E.	Lasius	2624	5	0.003553848145656
B.E.	Lasius	2625	5	-0.00114624116460462
B.E.	Lasius	2626	4	-0.00200347283088076
B.E.	Lasius	2627	4	0.00306258560131883
B.E.	Lasius	2628	4	0.00517501632809285
B.E.	Lasius	2629	4	0.000970336943447293
B.E.	Lasius	263	3	0.000756112322046498
B.E.	Lasius	2630	3	0.00193419947967669
B.E.	Lasius	2631	3	-0.00577554510861323
B.E.	Lasius	2632	3	0.0016591649932386
B.E.	Lasius	2633	3	0.00568784202429599
B.E.	Lasius	264	3	0.00381663006894202
B.E.	Lasius	265	3	-0.0014091921328489
B.E.	Lasius	266	3	0.00835289053757127
B.E.	Lasius	267	3	0.0058860799831138
B.E.	Lasius	2672	3	0.00551143519304458
B.E.	Lasius	2673	3	0.00039638376836904
B.E.	Lasius	2674	3	-0.00108840940161634
B.E.	Lasius	2675	3	-0.00939291337082913
B.E.	Lasius	2676	4	0.00127709716996586
B.E.	Lasius	2677	4	0.00352438108466952
B.E.	Lasius	2678	4	0.00540367975208277
B.E.	Lasius	2679	4	0.00162057438344932
B.E.	Lasius	268	3	-0.00168118431835582
B.E.	Lasius	2680	5	-0.00316937608331079
B.E.	Lasius	2681	5	0.00948887263194051
B.E.	Lasius	2682	5	-0.000562687265397763
B.E.	Lasius	2683	5	-0.00246599902123869
B.E.	Lasius	2684	6	-0.0033525838627921
B.E.	Lasius	2685	6	-0.00580198560664454
B.E.	Lasius	2686	6	0.00255942246172199
B.E.	Lasius	2687	6	-0.00345135623725416
B.E.	Lasius	2688	6	0.00191320900315799
B.E.	Lasius	2689	6	0.00040982649038291
B.E.	Lasius	269	4	0.00209516096113416
B.E.	Lasius	2690	5	-0.00924060289540178
B.E.	Lasius	2691	5	3.92020130785243e-05
B.E.	Lasius	2692	5	0.00690442134873154
B.E.	Lasius	2693	5	-0.00545198403773659
B.E.	Lasius	2694	4	0.00625544154410882
B.E.	Lasius	2695	4	0.00449686234987064
B.E.	Lasius	2696	4	0.000915909161025037
B.E.	Lasius	2697	4	-0.000628043349014354
B.E.	Lasius	2698	3	-0.00866179950391715
B.E.	Lasius	2699	3	0.00300475247305406
B.E.	Lasius	270	4	0.00197352061638595
B.E.	Lasius	2700	3	-0.00114917003901546
B.E.	Lasius	2701	3	0.00401549222046811
B.E.	Lasius	271	4	-0.00399871983112103
B.E.	Lasius	274	4	0.00167479969015281
B.E.	Lasius	2740	3	-0.00530242939244216
B.E.	Lasius	2741	3	5.54621133061358e-05
B.E.	Lasius	2742	3	-0.00195306860624266
B.E.	Lasius	2743	3	0.000971905814413232
B.E.	Lasius	2744	4	-0.00829190921508835
B.E.	Lasius	2745	4	-0.00351875921120086
B.E.	Lasius	2746	4	0.000655503950018066
B.E.	Lasius	2747	4	0.00235238608910995
B.E.	Lasius	2748	5	-0.00982131167106303
B.E.	Lasius	2749	5	0.0010071497685307
B.E.	Lasius	275	4	0.00388817064319341
B.E.	Lasius	2750	5	-0.00213421977867246
B.E.	Lasius	2751	5	0.00922734461826783
B.E.	Lasius	2752	5	0.000468227793742742
B.E.	Lasius	2753	6	-0.0017717598533662
B.E.	Lasius	2754	6	0.00174817709843228
B.E.	Lasius	2755	6	-0.00019270073566903
B.E.	Lasius	2756	6	-0.00595445681669341
B.E.	Lasius	2757	6	-0.000936570562100962
B.E.	Lasius	2758	5	0.0110325514612459
B.E.	Lasius	2759	5	0.00859803533473026
B.E.	Lasius	276	3	0.0144356240768125
B.E.	Lasius	2760	5	0.00351697396521223
B.E.	Lasius	2761	5	0.00510810131493947
B.E.	Lasius	2762	4	-0.00269428194484202
B.E.	Lasius	2763	4	-0.00425866803128503
B.E.	Lasius	2764	4	-0.00261761687871167
B.E.	Lasius	2765	4	-0.00701387635670722
B.E.	Lasius	2766	3	0.00392709221692295
B.E.	Lasius	2767	3	0.00137455252568369
B.E.	Lasius	2768	3	0.000866610419046907
B.E.	Lasius	2769	3	0.00283623262006209
B.E.	Lasius	277	3	2.7069598136565e-05
B.E.	Lasius	278	3	-5.35631711562918e-05
B.E.	Lasius	279	3	-0.00745409668448711
B.E.	Lasius	280	3	0.00135821146309621
B.E.	Lasius	2808	3	0.0008974155190856
B.E.	Lasius	2809	3	-0.00341966008757389
B.E.	Lasius	281	3	-0.00763162088254805
B.E.	Lasius	2810	3	-0.00849037367840388
B.E.	Lasius	2811	3	0.0071089058258357
B.E.	Lasius	2812	4	-0.00213457406736659
B.E.	Lasius	2813	4	0.00504212686459457
B.E.	Lasius	2814	4	-0.00254843215621621
B.E.	Lasius	2815	4	0.00314491838614778
B.E.	Lasius	2816	5	-0.00224766776826383
B.E.	Lasius	2817	5	0.00265267677535231
B.E.	Lasius	2818	5	-0.00362914446640876
B.E.	Lasius	2819	5	-0.000937217880981362
B.E.	Lasius	2820	5	-0.00935388862857293
B.E.	Lasius	2821	6	-0.00322415777421233
B.E.	Lasius	2822	6	0.00262649559496229
B.E.	Lasius	2823	6	0.00296195159822368
B.E.	Lasius	2824	6	0.00146554873635997
B.E.	Lasius	2825	5	-0.000594496211803575
B.E.	Lasius	2826	5	-0.00294038953842976
B.E.	Lasius	2827	5	-0.00702232055583758
B.E.	Lasius	2828	5	-0.00652946655335301
B.E.	Lasius	2829	4	-0.00318878916557865
B.E.	Lasius	2830	4	-0.00433869951896968
B.E.	Lasius	2831	4	-0.000101963769919451
B.E.	Lasius	2832	4	0.00202916321974735
B.E.	Lasius	2833	3	-0.00952727448587034
B.E.	Lasius	2834	3	-0.00169938195852435
B.E.	Lasius	2835	3	0.00694209462743172
B.E.	Lasius	2836	3	0.00135658085458476
B.E.	Lasius	2877	3	-0.00633623858380466
B.E.	Lasius	2878	3	0.000958373677882061
B.E.	Lasius	2879	3	0.00379345895128965
B.E.	Lasius	2880	3	0.00825198919224121
B.E.	Lasius	2881	4	0.00741758214336556
B.E.	Lasius	2882	4	0.00423679397431379
B.E.	Lasius	2883	4	-0.00376909411286316
B.E.	Lasius	2884	4	-0.00443273914940331
B.E.	Lasius	2885	5	0.00222401823908333
B.E.	Lasius	2886	5	-0.00155483358180216
B.E.	Lasius	2887	5	-0.0128656163464613
B.E.	Lasius	2888	5	-0.0075665202475041
B.E.	Lasius	2889	5	0.00112075655421894
B.E.	Lasius	2890	5	-0.00628491376349589
B.E.	Lasius	2891	5	3.79794125921591e-05
B.E.	Lasius	2892	5	-0.00705552743571081
B.E.	Lasius	2893	5	0.00723358303700346
B.E.	Lasius	2894	5	-0.00080035385437015
B.E.	Lasius	2895	5	-0.00275120071997182
B.E.	Lasius	2896	5	-0.0016866240433
B.E.	Lasius	2897	4	-0.00613653958585499
B.E.	Lasius	2898	4	0.00415643287234856
B.E.	Lasius	2899	4	0.00139444544117089
B.E.	Lasius	2900	4	-0.000881796209247527
B.E.	Lasius	2901	4	-0.000292807653551404
B.E.	Lasius	2902	3	0.00246619786445166
B.E.	Lasius	2903	3	0.0012559188556949
B.E.	Lasius	2904	3	-0.00234908478192162
B.E.	Lasius	2905	3	0.0021156110719202
B.E.	Lasius	2944	3	-3.85906016876461e-05
B.E.	Lasius	2945	3	0.00915337386993561
B.E.	Lasius	2946	3	-0.00618477403777898
B.E.	Lasius	2947	3	-0.00896256643156058
B.E.	Lasius	2948	3	-0.000371836108607419
B.E.	Lasius	2949	4	0.00403729351173291
B.E.	Lasius	2950	4	0.00627024417235839
B.E.	Lasius	2951	4	0.00435060933625402
B.E.	Lasius	2952	4	-0.00661218310801908
B.E.	Lasius	2953	5	-0.00678626009064661
B.E.	Lasius	2954	5	-0.00504215220551924
B.E.	Lasius	2955	5	-0.00171901117634816
B.E.	Lasius	2956	5	0.00190726035183737
B.E.	Lasius	2957	5	0.00175583746342671
B.E.	Lasius	2958	5	0.00777214541563693
B.E.	Lasius	2959	5	-0.00398606917443478
B.E.	Lasius	2960	5	-0.00847932774807127
B.E.	Lasius	2961	5	-0.00466407437201664
B.E.	Lasius	2962	5	0.00318552297895946
B.E.	Lasius	2963	5	-0.00847942494967805
B.E.	Lasius	2964	4	-0.000279595177298957
B.E.	Lasius	2965	4	-0.0065673584193441
B.E.	Lasius	2966	4	0.00135301162808963
B.E.	Lasius	2967	4	0.00273054891211846
B.E.	Lasius	2968	4	0.00431853923920826
B.E.	Lasius	2969	3	-0.00016514576078801
B.E.	Lasius	2970	3	-0.00224542727102107
B.E.	Lasius	2971	3	-0.00485145455802597
B.E.	Lasius	2972	3	-0.000594936777628681
B.E.	Lasius	3013	3	0.00194844022164285
B.E.	Lasius	3014	3	-0.00511105727650007
B.E.	Lasius	3015	3	-0.00454927318846656
B.E.	Lasius	3016	3	-0.00232336118288621
B.E.	Lasius	3017	4	0.00236779721222562
B.E.	Lasius	3018	4	0.00892571708787283
B.E.	Lasius	3019	4	-0.000847784281976377
B.E.	Lasius	3020	4	-0.00491425475773044
B.E.	Lasius	3021	4	0.00596917240691038
B.E.	Lasius	3022	5	-0.00521786100881654
B.E.	Lasius	3023	5	0.00238292497451392
B.E.	Lasius	3024	5	0.00144151644672097
B.E.	Lasius	3025	5	-0.00195316261129497
B.E.	Lasius	3026	5	-0.00447446855336021
B.E.	Lasius	3027	5	-0.00456056828683225
B.E.	Lasius	3028	5	0.00225242098589179
B.E.	Lasius	3029	5	0.00129266651355042
B.E.	Lasius	3030	5	-0.000649633604922522
B.E.	Lasius	3031	5	-0.00370668339657716
B.E.	Lasius	3032	4	0.00894276014234707
B.E.	Lasius	3033	4	0.00276656904641193
B.E.	Lasius	3034	4	0.000184130245932429
B.E.	Lasius	3035	4	-0.00160447097802261
B.E.	Lasius	3036	4	0.000148459947389421
B.E.	Lasius	3037	3	0.00702081158410521
B.E.	Lasius	3038	3	0.0111725930947423
B.E.	Lasius	3039	3	0.00393403929025031
B.E.	Lasius	3040	3	-0.00284379359329145
B.E.	Lasius	3081	3	0.00246967325721287
B.E.	Lasius	3082	3	0.0071856620025765
B.E.	Lasius	3083	3	-0.0045914842818446
B.E.	Lasius	3084	3	0.00159526621075516
B.E.	Lasius	3085	4	-0.000530532524326568
B.E.	Lasius	3086	4	-0.00553747186244702
B.E.	Lasius	3087	4	-0.00419851522191169
B.E.	Lasius	3088	4	0.00237232523021634
B.E.	Lasius	3089	4	-0.000787022042489283
B.E.	Lasius	3090	4	-0.00405608507441079
B.E.	Lasius	3091	5	-0.00391053112647975
B.E.	Lasius	3092	5	-0.00322332115042538
B.E.	Lasius	3093	5	0.000762863841490302
B.E.	Lasius	3094	5	-0.00116356252285274
B.E.	Lasius	3095	5	0.00483650690469542
B.E.	Lasius	3096	5	0.00406304051895607
B.E.	Lasius	3097	5	0.00185698008109145
B.E.	Lasius	3098	5	0.00441847075277993
B.E.	Lasius	3099	4	-0.0101360794456461
B.E.	Lasius	3100	4	0.00953675150592816
B.E.	Lasius	3101	4	-0.000477542559198945
B.E.	Lasius	3102	4	-0.00223607626096616
B.E.	Lasius	3103	4	0.0076887061554094
B.E.	Lasius	3104	3	0.000160947218739715
B.E.	Lasius	3105	3	-0.00420709309391195
B.E.	Lasius	3106	3	-0.00518581970471854
B.E.	Lasius	3107	3	-0.00400483513975072
B.E.	Lasius	3108	3	0.00845074627181117
B.E.	Lasius	3150	3	-0.00360899218099566
B.E.	Lasius	3151	3	-0.00796238144175306
B.E.	Lasius	3152	3	-0.00522386598674575
B.E.	Lasius	3153	3	0.00553538737569031
B.E.	Lasius	3154	3	0.000878307074213254
B.E.	Lasius	3155	4	-0.00550667038819605
B.E.	Lasius	3156	4	0.00190254696850485
B.E.	Lasius	3157	4	-0.00264353456223022
B.E.	Lasius	3158	4	-0.00359105234702749
B.E.	Lasius	3159	4	-0.00292076616089023
B.E.	Lasius	3160	4	-0.0017511661695875
B.E.	Lasius	3161	5	-0.000476113224920403
B.E.	Lasius	3162	5	0.00485627680211668
B.E.	Lasius	3163	5	0.0063641556878356
B.E.	Lasius	3164	5	0.00304234980268491
B.E.	Lasius	3165	4	-0.0027039037305425
B.E.	Lasius	3166	4	0.00375590678458148
B.E.	Lasius	3167	4	0.000748933378265437
B.E.	Lasius	3168	4	-0.00326605776968376
B.E.	Lasius	3169	4	-0.00304318305110655
B.E.	Lasius	3170	4	-0.00571351318669425
B.E.	Lasius	3171	4	-0.00253131071618267
B.E.	Lasius	3172	3	0.00238314718099363
B.E.	Lasius	3173	3	0.002386867293047
B.E.	Lasius	3174	3	-0.000827961895479724
B.E.	Lasius	3175	3	0.00233307172255178
B.E.	Lasius	3176	3	0.00933314200033028
B.E.	Lasius	3218	3	0.00630524416446575
B.E.	Lasius	3219	3	-0.00757853972902941
B.E.	Lasius	3220	3	-0.00018973913164116
B.E.	Lasius	3221	3	0.00113231107573639
B.E.	Lasius	3222	3	-0.00430727937785432
B.E.	Lasius	3223	4	-0.00460483449724742
B.E.	Lasius	3224	4	0.00208318798240592
B.E.	Lasius	3225	4	-0.00414301326666738
B.E.	Lasius	3226	4	-0.00279360488427687
B.E.	Lasius	3227	4	-0.000555545678768682
B.E.	Lasius	3228	4	-0.0016837889283527
B.E.	Lasius	3229	4	0.00132795975409052
B.E.	Lasius	3230	4	0.00300943971210116
B.E.	Lasius	3231	4	0.00282245478177388
B.E.	Lasius	3232	4	-0.00154353756301635
B.E.	Lasius	3233	4	-0.00180314416414039
B.E.	Lasius	3234	4	0.00052113789002316
B.E.	Lasius	3235	4	-0.000567970552953471
B.E.	Lasius	3236	4	0.00212629151124441
B.E.	Lasius	3237	4	0.00439013957562486
B.E.	Lasius	3238	4	-0.00436776381261789
B.E.	Lasius	3239	3	0.0066166684290228
B.E.	Lasius	3240	3	0.00622065283472473
B.E.	Lasius	3241	3	-0.000791726546588886
B.E.	Lasius	3242	3	0.00735778804148211
B.E.	Lasius	3243	3	-0.00460907987987112
B.E.	Lasius	3287	3	0.00210573668368723
B.E.	Lasius	3288	3	-0.00277189086733778
B.E.	Lasius	3289	3	-0.00012544660640001
B.E.	Lasius	3290	3	0.00659269678360307
B.E.	Lasius	3291	3	-0.00225232410608921
B.E.	Lasius	3292	4	0.00146803791935439
B.E.	Lasius	3293	4	-0.000452488363609853
B.E.	Lasius	3294	4	-0.000523041958217479
B.E.	Lasius	3295	4	-0.000288626890839956
B.E.	Lasius	3296	4	0.00304875313949958
B.E.	Lasius	3297	4	0.00538500988040573
B.E.	Lasius	3298	4	0.00881918658832381
B.E.	Lasius	3299	4	0.00212345955596938
B.E.	Lasius	3300	4	0.00349586678961186
B.E.	Lasius	3301	4	0.00132310178841447
B.E.	Lasius	3302	4	-0.00759242424496602
B.E.	Lasius	3303	4	0.000780194790658529
B.E.	Lasius	3304	4	0.00147161979105157
B.E.	Lasius	3305	4	-0.002270356410094
B.E.	Lasius	3306	3	-0.0013016403544903
B.E.	Lasius	3307	3	-0.000305862120194477
B.E.	Lasius	3308	3	0.00090068562233412
B.E.	Lasius	3309	3	0.00262594957262833
B.E.	Lasius	3310	3	-0.00562645468439325
B.E.	Lasius	3311	3	-0.00601185142840689
B.E.	Lasius	332	3	-0.00107729632868715
B.E.	Lasius	333	3	-0.000529141611642779
B.E.	Lasius	334	3	0.00716775205692866
B.E.	Lasius	335	3	0.00528732354872201
B.E.	Lasius	3355	3	0.00468802255334036
B.E.	Lasius	3356	3	0.00210046207804834
B.E.	Lasius	3357	3	0.00167256061522044
B.E.	Lasius	3358	3	0.00414378165261264
B.E.	Lasius	3359	3	0.0020621883624791
B.E.	Lasius	336	3	-0.00537760765116782
B.E.	Lasius	3360	3	0.00369661186958326
B.E.	Lasius	3361	4	0.00383756296148213
B.E.	Lasius	3362	4	-0.00587678222904824
B.E.	Lasius	3363	4	0.00416635665355379
B.E.	Lasius	3364	4	0.000918370265854191
B.E.	Lasius	3365	4	-0.00505541488738641
B.E.	Lasius	3366	4	-0.00350520372342052
B.E.	Lasius	3367	4	-0.00438382491744502
B.E.	Lasius	3368	4	-0.00197786000967786
B.E.	Lasius	3369	4	0.00206074514588692
B.E.	Lasius	337	3	0.00193917628832757
B.E.	Lasius	3370	4	-0.000738670423985247
B.E.	Lasius	3371	4	-0.0048593508031623
B.E.	Lasius	3372	4	-0.00477168438825531
B.E.	Lasius	3373	3	0.00589595954791677
B.E.	Lasius	3374	3	0.00293027852157055
B.E.	Lasius	3375	3	-0.00431889387492136
B.E.	Lasius	3376	3	0.00289664203160839
B.E.	Lasius	3377	3	0.0075267260265093
B.E.	Lasius	338	4	-0.00321836211400963
B.E.	Lasius	339	4	0.00123692753824726
B.E.	Lasius	340	4	-0.0039588148148157
B.E.	Lasius	341	4	0.00422129482607309
B.E.	Lasius	342	4	-0.00975654269125152
B.E.	Lasius	3424	3	-0.000325162813932121
B.E.	Lasius	3425	3	0.00142659825555229
B.E.	Lasius	3426	3	0.000752684946638471
B.E.	Lasius	3427	3	0.00233240409035611
B.E.	Lasius	3428	3	0.0044470318888558
B.E.	Lasius	3429	3	-0.00295865524684386
B.E.	Lasius	343	3	-0.000523991713051751
B.E.	Lasius	3430	3	0.00367977285614775
B.E.	Lasius	3431	4	0.0011664525258011
B.E.	Lasius	3432	4	-0.00180620638707547
B.E.	Lasius	3433	4	-0.000555619652970885
B.E.	Lasius	3434	4	-0.0141475984004239
B.E.	Lasius	3435	4	0.00617006721125385
B.E.	Lasius	3436	4	-0.00176790914181591
B.E.	Lasius	3437	4	0.00297330877875251
B.E.	Lasius	3438	4	-0.00297069798898781
B.E.	Lasius	3439	3	0.00418804310003177
B.E.	Lasius	344	3	0.00722164123663713
B.E.	Lasius	3440	3	-0.00394126825646801
B.E.	Lasius	3441	3	-0.00196786020907429
B.E.	Lasius	3442	3	0.00101390940995004
B.E.	Lasius	3443	3	-0.00965676551277753
B.E.	Lasius	3444	3	0.00402487049599966
B.E.	Lasius	3445	3	0.000660245015115442
B.E.	Lasius	345	3	0.00522552052884769
B.E.	Lasius	346	3	0.00821595840488825
B.E.	Lasius	347	3	-0.00612681662961299
B.E.	Lasius	348	3	-0.00151339115573189
B.E.	Lasius	3493	3	-0.00463285150003115
B.E.	Lasius	3494	3	0.00379761034979595
B.E.	Lasius	3495	3	0.00667057679013278
B.E.	Lasius	3496	3	-0.00237339832774324
B.E.	Lasius	3497	3	0.00272622615335755
B.E.	Lasius	3498	3	0.000807700270196674
B.E.	Lasius	3499	3	0.00296303914433752
B.E.	Lasius	3500	3	-0.00325745773426771
B.E.	Lasius	3501	3	-0.00453785751004388
B.E.	Lasius	3502	3	0.000197709924144008
B.E.	Lasius	3503	3	-0.00023856242658901
B.E.	Lasius	3504	3	0.00115236987031012
B.E.	Lasius	3505	3	0.00510277144638157
B.E.	Lasius	3506	3	0.00172556496710354
B.E.	Lasius	3507	3	-0.00138057694284963
B.E.	Lasius	3508	3	0.00331302223900537
B.E.	Lasius	3509	3	-0.00526423914648776
B.E.	Lasius	3510	3	-0.000590462195218119
B.E.	Lasius	3511	3	0.00430153765647989
B.E.	Lasius	3512	3	0.00169973869514342
B.E.	Lasius	3562	3	0.000539740581920255
B.E.	Lasius	3563	3	0.00406210607669773
B.E.	Lasius	3564	3	-0.00138448968986441
B.E.	Lasius	3565	3	0.00559747924160612
B.E.	Lasius	3566	3	-0.00199293104473883
B.E.	Lasius	3567	3	-0.0070026439307533
B.E.	Lasius	3568	3	-0.0012621162119367
B.E.	Lasius	3569	3	0.00294482343196671
B.E.	Lasius	3570	3	-0.00915582208332745
B.E.	Lasius	3571	3	0.00757202278296339
B.E.	Lasius	3572	3	0.00632349828246601
B.E.	Lasius	3573	3	0.00107796140433816
B.E.	Lasius	3574	3	0.00772347273187169
B.E.	Lasius	3575	3	0.000819957025534339
B.E.	Lasius	3576	3	0.00607860101697848
B.E.	Lasius	3577	3	-0.00179228499112853
B.E.	Lasius	3578	3	-0.00150840640937921
B.E.	Lasius	3579	3	0.0112746210422585
B.E.	Lasius	3631	3	0.00311972284983945
B.E.	Lasius	3632	3	0.00185791223194423
B.E.	Lasius	3633	3	0.0055641087235522
B.E.	Lasius	3634	3	-0.00312973888525196
B.E.	Lasius	3635	3	0.00359955882516253
B.E.	Lasius	3636	3	0.00261369563272211
B.E.	Lasius	3637	3	-0.00264041140220007
B.E.	Lasius	3638	3	0.00383618888409677
B.E.	Lasius	3639	3	0.00230807010768717
B.E.	Lasius	3640	3	0.00228484379446875
B.E.	Lasius	3641	3	-0.00117498180648788
B.E.	Lasius	3642	3	0.00243782615984636
B.E.	Lasius	3643	3	0.00138951663405469
B.E.	Lasius	3644	3	0.0076688064002329
B.E.	Lasius	3645	3	0.00378867711520663
B.E.	Lasius	3646	3	0.00207728982557659
B.E.	Lasius	3701	3	0.00406670121962925
B.E.	Lasius	3702	3	-0.00242747924843765
B.E.	Lasius	3703	3	0.00349642408614949
B.E.	Lasius	3704	3	-0.000343136755030371
B.E.	Lasius	3705	3	-0.00027048523428475
B.E.	Lasius	3706	3	0.00141743810121725
B.E.	Lasius	3707	3	-0.00025085405211418
B.E.	Lasius	3708	3	0.00200918339670332
B.E.	Lasius	3709	3	-0.00320329426929467
B.E.	Lasius	3710	3	-0.00335360614992398
B.E.	Lasius	3711	3	0.000472922018435262
B.E.	Lasius	3712	3	0.00142856929188004
B.E.	Lasius	3771	3	0.00181007876668541
B.E.	Lasius	3772	3	-0.000325212365199223
B.E.	Lasius	3773	3	0.00903661686224511
B.E.	Lasius	3774	3	0.000932059682944863
B.E.	Lasius	3775	3	0.00178719040121805
B.E.	Lasius	3776	3	0.00139939166747328
B.E.	Lasius	3777	3	0.00142103190500855
B.E.	Lasius	3778	3	-0.0026804439275274
B.E.	Lasius	401	3	-0.000287961059783344
B.E.	Lasius	402	3	-0.0016670485109572
B.E.	Lasius	403	3	-0.00101476452267233
B.E.	Lasius	404	3	-0.00452697555203674
B.E.	Lasius	405	3	0.00157066911041521
B.E.	Lasius	406	3	-0.002075122113207
B.E.	Lasius	407	4	-0.00365185414492012
B.E.	Lasius	410	4	0.000886882627480108
B.E.	Lasius	411	3	-0.00706017461898229
B.E.	Lasius	412	3	0.00259300925106444
B.E.	Lasius	413	3	-0.00194754035960032
B.E.	Lasius	414	3	-0.00554957948726994
B.E.	Lasius	415	3	-0.00904830442391988
B.E.	Lasius	4284	3	0.000341398298472341
B.E.	Lasius	4285	3	0.00223059053770905
B.E.	Lasius	4351	3	0.000259132439401512
B.E.	Lasius	4354	3	0.00341488036123081
B.E.	Lasius	4419	3	0.00230085344531895
B.E.	Lasius	4420	3	0.000403871406760736
B.E.	Lasius	4421	3	0.00431786362794698
B.E.	Lasius	4422	3	0.00678953245775723
B.E.	Lasius	4486	3	-0.000103271833375709
B.E.	Lasius	4487	3	-0.00400117293393063
B.E.	Lasius	4490	3	0.00271859430365424
B.E.	Lasius	4491	3	-0.00554991997010265
B.E.	Lasius	4492	3	0.00677493075747456
B.E.	Lasius	4554	3	-0.00771499368766494
B.E.	Lasius	4555	3	-0.00738810432841938
B.E.	Lasius	4556	3	0.00191844406788901
B.E.	Lasius	4557	3	0.000919593431021441
B.E.	Lasius	4558	3	0.00257618347673686
B.E.	Lasius	4559	3	0.00102902479468328
B.E.	Lasius	4560	3	-0.00313104447895686
B.E.	Lasius	4621	3	0.00573157905147596
B.E.	Lasius	4622	3	0.00475173294552916
B.E.	Lasius	4623	3	0.000372240930875776
B.E.	Lasius	4626	3	-0.000136296004786515
B.E.	Lasius	4627	3	0.00995781257169225
B.E.	Lasius	4628	3	0.000939215192228212
B.E.	Lasius	4629	3	-0.00543343609261204
B.E.	Lasius	4688	3	0.00209136651817627
B.E.	Lasius	4689	3	0.00564544298948708
B.E.	Lasius	4690	3	0.00443254744211891
B.E.	Lasius	4691	3	-0.00529934810496956
B.E.	Lasius	4692	3	-0.0018800984008767
B.E.	Lasius	4693	3	0.00441129558708646
B.E.	Lasius	4694	3	0.0035767747293107
B.E.	Lasius	4695	3	0.00926084324243413
B.E.	Lasius	4696	3	-0.00286912019869444
B.E.	Lasius	4697	3	0.000199955528254497
B.E.	Lasius	470	3	0.00540151032537152
B.E.	Lasius	471	3	-0.00486967212770958
B.E.	Lasius	472	3	-0.00282149415281614
B.E.	Lasius	473	3	-0.00263687144726169
B.E.	Lasius	474	3	-0.0040654066429564
B.E.	Lasius	475	3	-0.000511563836035603
B.E.	Lasius	4755	3	-0.000272187988326192
B.E.	Lasius	4756	3	0.00171006283296547
B.E.	Lasius	4757	3	-0.0016864571329623
B.E.	Lasius	4758	3	-0.00121348848710441
B.E.	Lasius	4759	3	-0.00396241410303269
B.E.	Lasius	476	4	4.11030917379222e-05
B.E.	Lasius	4762	3	-0.00393619441877553
B.E.	Lasius	4763	3	0.00126995222082014
B.E.	Lasius	4764	3	-0.00233587558183898
B.E.	Lasius	4765	3	0.00201661938547056
B.E.	Lasius	4766	3	0.0112424271049332
B.E.	Lasius	4767	3	0.00730846129716409
B.E.	Lasius	477	3	0.00493276853731493
B.E.	Lasius	478	3	-0.0022855737135319
B.E.	Lasius	479	3	-0.00517673072031193
B.E.	Lasius	480	3	4.02789617579011e-05
B.E.	Lasius	481	3	-0.00454741815271515
B.E.	Lasius	482	3	0.00812056668974198
B.E.	Lasius	4823	3	0.00358528272670148
B.E.	Lasius	4824	3	-0.00498294812120235
B.E.	Lasius	4825	3	-0.00318337285101499
B.E.	Lasius	4826	3	-0.000428655833340494
B.E.	Lasius	4827	3	0.00876612170291591
B.E.	Lasius	4828	4	0.0122342223395235
B.E.	Lasius	4829	4	-0.00633416223717582
B.E.	Lasius	4830	3	0.000834178045148361
B.E.	Lasius	4831	3	0.00615815232019641
B.E.	Lasius	4832	3	0.00557176706948244
B.E.	Lasius	4833	3	0.00330679841489227
B.E.	Lasius	4834	3	-0.00116020475548864
B.E.	Lasius	4835	3	-0.00602579057473977
B.E.	Lasius	4889	3	0.00978973100868185
B.E.	Lasius	4890	3	-0.00272785767058343
B.E.	Lasius	4891	3	-0.00160962405963756
B.E.	Lasius	4892	3	-0.0027455198057462
B.E.	Lasius	4893	3	0.00179240091220043
B.E.	Lasius	4894	3	0.00340323295237493
B.E.	Lasius	4895	4	-0.00366934874834941
B.E.	Lasius	4898	4	0.00405180720496938
B.E.	Lasius	4899	4	0.00427308138542169
B.E.	Lasius	4900	3	0.00243089549061495
B.E.	Lasius	4901	3	0.000509340755455937
B.E.	Lasius	4902	3	0.00391038081422261
B.E.	Lasius	4903	3	-0.00543905037550857
B.E.	Lasius	4904	3	0.00322910081317229
B.E.	Lasius	4957	3	0.000504441707813064
B.E.	Lasius	4958	3	0.0040543170484861
B.E.	Lasius	4959	3	-0.00310441914974339
B.E.	Lasius	4960	3	0.00525249954585178
B.E.	Lasius	4961	3	0.00900444477630631
B.E.	Lasius	4962	3	-0.00229857348639622
B.E.	Lasius	4963	4	-0.00229820584683952
B.E.	Lasius	4964	4	0.000306528646567481
B.E.	Lasius	4965	4	0.0056485545817119
B.E.	Lasius	4966	4	-0.00364623090853451
B.E.	Lasius	4967	4	-0.000874103545162085
B.E.	Lasius	4968	3	0.00820661991389353
B.E.	Lasius	4969	3	-0.00181686201598554
B.E.	Lasius	4970	3	0.00501462425361809
B.E.	Lasius	4971	3	-0.00315896686606978
B.E.	Lasius	4972	3	0.00621948874158332
B.E.	Lasius	4973	3	0.000919019174272998
B.E.	Lasius	5024	3	0.000557146270103687
B.E.	Lasius	5025	3	0.00305160619677698
B.E.	Lasius	5026	3	-0.0036323443838577
B.E.	Lasius	5027	3	-0.00417643375530454
B.E.	Lasius	5028	3	0.0051805938344541
B.E.	Lasius	5029	4	0.00598193880979137
B.E.	Lasius	5030	4	-0.00464597200856292
B.E.	Lasius	5031	4	0.00132583748871251
B.E.	Lasius	5034	4	-0.00266879414046329
B.E.	Lasius	5035	4	-0.00796147990377192
B.E.	Lasius	5036	4	-0.00619876744169562
B.E.	Lasius	5037	3	-0.00432368652901971
B.E.	Lasius	5038	3	0.00365687404733002
B.E.	Lasius	5039	3	-0.00889072929578507
B.E.	Lasius	5040	3	0.00459466704300809
B.E.	Lasius	5041	3	-0.0054981803613383
B.E.	Lasius	5042	3	-0.00230096675040608
B.E.	Lasius	5043	3	0.00175464617803365
B.E.	Lasius	5091	3	0.0015431064631307
B.E.	Lasius	5092	3	-0.00181994928807357
B.E.	Lasius	5093	3	-0.00163882162181417
B.E.	Lasius	5094	3	0.0012320917802983
B.E.	Lasius	5095	3	0.00205456891140524
B.E.	Lasius	5096	3	0.00203691391458415
B.E.	Lasius	5097	4	0.00605466619592456
B.E.	Lasius	5098	4	0.00186545770312561
B.E.	Lasius	5099	4	0.000896087581831294
B.E.	Lasius	5100	4	0.00883064768576727
B.E.	Lasius	5101	4	0.00195009291303949
B.E.	Lasius	5102	4	0.00131319797680468
B.E.	Lasius	5103	4	-0.000582251311593338
B.E.	Lasius	5104	4	-0.00436171157752748
B.E.	Lasius	5105	4	-0.00105642103474913
B.E.	Lasius	5106	3	0.00291376299880236
B.E.	Lasius	5107	3	0.00122672435401406
B.E.	Lasius	5108	3	0.00409809023909617
B.E.	Lasius	5109	3	-0.00390180268386526
B.E.	Lasius	5110	3	-0.00178168215705038
B.E.	Lasius	5111	3	0.00487951586486908
B.E.	Lasius	5157	3	0.0057855646415007
B.E.	Lasius	5158	3	-0.000472895739851737
B.E.	Lasius	5159	3	-0.004248264172851
B.E.	Lasius	5160	3	-0.00305679915942909
B.E.	Lasius	5161	3	-0.000350840486559278
B.E.	Lasius	5162	3	-0.00284833777650672
B.E.	Lasius	5163	3	-0.000265185759699344
B.E.	Lasius	5164	4	-0.00222531881682995
B.E.	Lasius	5165	4	-0.00110409931774311
B.E.	Lasius	5166	4	0.00013700578008527
B.E.	Lasius	5167	4	-7.13267908623986e-05
B.E.	Lasius	5170	4	-0.000805340319993679
B.E.	Lasius	5171	4	-0.00752992232404544
B.E.	Lasius	5172	4	0.000368863729152979
B.E.	Lasius	5173	4	0.00263853820551242
B.E.	Lasius	5174	4	0.00391656364998799
B.E.	Lasius	5175	3	0.00441879272908479
B.E.	Lasius	5176	3	-0.00307393285995364
B.E.	Lasius	5177	3	-0.00535654151877497
B.E.	Lasius	5178	3	0.00342281673229672
B.E.	Lasius	5179	3	0.000580709382727157
B.E.	Lasius	5180	3	-0.000669166454656276
B.E.	Lasius	5181	3	-0.000187278074422083
B.E.	Lasius	5224	3	0.00248085617199443
B.E.	Lasius	5225	3	-0.00127631035808019
B.E.	Lasius	5226	3	0.000528484908554364
B.E.	Lasius	5227	3	-0.000686087761466875
B.E.	Lasius	5228	3	0.00133890395766841
B.E.	Lasius	5229	3	-0.0029919285077875
B.E.	Lasius	5230	3	0.00261176567862936
B.E.	Lasius	5231	4	0.00587405030738794
B.E.	Lasius	5232	4	-0.00287159812271065
B.E.	Lasius	5233	4	0.00445354862634729
B.E.	Lasius	5234	4	0.000605826286761091
B.E.	Lasius	5235	4	-0.00396378312005231
B.E.	Lasius	5236	4	0.00205981350302379
B.E.	Lasius	539	3	0.00436556741200527
B.E.	Lasius	540	3	0.00817879768536672
B.E.	Lasius	541	3	0.00462082164590167
B.E.	Lasius	542	3	0.0037652372637197
B.E.	Lasius	543	3	-0.00421452168820964
B.E.	Lasius	546	3	0.00601878582257088
B.E.	Lasius	547	3	0.0032341427883028
B.E.	Lasius	548	3	0.00350087957872688
B.E.	Lasius	549	3	-0.000272084234405934
B.E.	Lasius	550	3	-0.00269279620117131
B.E.	Lasius	608	3	-0.000858900012179873
B.E.	Lasius	609	3	-0.0032077459707866
B.E.	Lasius	610	3	0.00131475780133034
B.E.	Lasius	611	3	-0.00168569543848652
B.E.	Lasius	612	3	-0.00310891472050786
B.E.	Lasius	613	3	0.00367006176259963
B.E.	Lasius	614	3	-0.00419117863112048
B.E.	Lasius	615	3	0.004988188160663
B.E.	Lasius	616	3	-0.00358253979662525
B.E.	Lasius	676	3	0.00574159300228639
B.E.	Lasius	677	3	-0.00459719945874835
B.E.	Lasius	678	3	-0.0066078953998878
B.E.	Lasius	679	3	0.00569167840014974
B.E.	Lasius	682	3	0.00368889128597153
B.E.	Lasius	683	3	0.00154407587940529
B.E.	Lasius	684	3	0.00336656988195491
B.E.	Lasius	69	4	0.00217676551636559
B.E.	Lasius	70	4	-0.00102157122960059
B.E.	Lasius	71	4	-0.00518063770551165
B.E.	Lasius	72	4	0.00521972376177309
B.E.	Lasius	73	4	-0.000854446861143977
B.E.	Lasius	74	4	-0.00415274874091086
B.E.	Lasius	745	3	0.00308095245100076
B.E.	Lasius	746	3	-0.00786253589646135
B.E.	Lasius	747	3	-0.00375128186622053
B.E.	Lasius	748	3	0.0050849746981586
B.E.	Lasius	749	3	0.00950360740056535
B.E.	Lasius	75	3	-0.00204517869820933
B.E.	Lasius	750	3	0.00810534444288751
B.E.	Lasius	751	3	-8.94079576191528e-05
B.E.	Lasius	76	3	0.00262018883722859
B.E.	Lasius	77	3	-0.00205121199528771
B.E.	Lasius	78	3	0.000508501673877631
B.E.	Lasius	79	3	-0.00135222802815671
B.E.	Lasius	80	3	0.00701317113398202
B.E.	Lasius	814	3	-0.0101506542369434
B.E.	Lasius	815	3	0.00205120841489072
B.E.	Lasius	818	3	-0.000113804657653361
B.E.	Lasius	819	3	0.00639172396080937
B.E.	Lasius	883	3	0.00412286628259175
B.E.	Lasius	884	3	0.000682166639366368
B.E.	Lasius	885	3	0.00202054155416295
B.E.	Lasius	886	3	0.00599382173764085
B.E.	Lasius	951	3	-0.00078608465503344
B.E.	Lasius	954	3	-0.0012793091593783
