# Supplementary material for: Two simple movement mechanisms for spatial division of labour in social insects
Source: Nat Commun. 2022 Nov 15;13:6985. doi: 10.1038/s41467-022-34706-7 (PMC9666475; doi:10.1038/s41467-022-34706-7)
Supplement: Supplementary file 5 — Source Data [file 41467_2022_34706_MOESM5_ESM.zip › source_data/Figure_S13/Taxis_index_difference,Lasius,BE+LA.csv]

data	SPECIES	LOC	distance_to_FocalModule	taxis_index_difference
B.E. + L.A.	Lasius	1020	3	-0.00318291519744017
B.E. + L.A.	Lasius	124	3	0.00143469843320039
B.E. + L.A.	Lasius	125	3	-0.00711320858162741
B.E. + L.A.	Lasius	126	3	0.00128092773531608
B.E. + L.A.	Lasius	127	3	-0.00764795967042039
B.E. + L.A.	Lasius	128	3	-0.00311128277246976
B.E. + L.A.	Lasius	129	3	0.00911015537251612
B.E. + L.A.	Lasius	130	3	0.00181451545302507
B.E. + L.A.	Lasius	131	4	0.00699089264517715
B.E. + L.A.	Lasius	132	4	0.0019077947980319
B.E. + L.A.	Lasius	133	4	-0.00230941076263101
B.E. + L.A.	Lasius	134	4	0.00368657518908457
B.E. + L.A.	Lasius	135	4	-0.00198662108126234
B.E. + L.A.	Lasius	138	4	-0.00505802016286869
B.E. + L.A.	Lasius	139	4	0.00815270257572176
B.E. + L.A.	Lasius	140	4	-0.00473061708661091
B.E. + L.A.	Lasius	141	4	0.00358090091954473
B.E. + L.A.	Lasius	142	3	-0.00919623942014583
B.E. + L.A.	Lasius	143	3	0.000645282304965271
B.E. + L.A.	Lasius	144	3	-0.00878351524790435
B.E. + L.A.	Lasius	145	3	-0.00191582286443581
B.E. + L.A.	Lasius	146	3	-0.00084943108137102
B.E. + L.A.	Lasius	147	3	0.00520350224068285
B.E. + L.A.	Lasius	1526	3	0.0063667519111692
B.E. + L.A.	Lasius	1527	3	0.00411811266405496
B.E. + L.A.	Lasius	1528	3	-0.000337281363446845
B.E. + L.A.	Lasius	1529	3	0.0126192551191635
B.E. + L.A.	Lasius	1530	3	-0.00301583863227354
B.E. + L.A.	Lasius	1531	3	0.00328555158385072
B.E. + L.A.	Lasius	1532	3	0.00749965958035573
B.E. + L.A.	Lasius	1533	3	0.000481352863716803
B.E. + L.A.	Lasius	1534	3	-0.0094806741303294
B.E. + L.A.	Lasius	1535	3	-0.000788014767560095
B.E. + L.A.	Lasius	1592	3	0.00143023790339502
B.E. + L.A.	Lasius	1593	3	0.0012586871249935
B.E. + L.A.	Lasius	1594	3	-0.0116885063998066
B.E. + L.A.	Lasius	1595	3	0.00334595946712974
B.E. + L.A.	Lasius	1596	3	0.00345717875834184
B.E. + L.A.	Lasius	1597	3	-0.00378600584804589
B.E. + L.A.	Lasius	1598	3	-0.00285052092728231
B.E. + L.A.	Lasius	1599	3	0.0038122769683089
B.E. + L.A.	Lasius	1600	3	-0.010164869703093
B.E. + L.A.	Lasius	1601	3	-0.00515086955249367
B.E. + L.A.	Lasius	1602	3	-0.00109397204758688
B.E. + L.A.	Lasius	1603	3	-0.000635019675983056
B.E. + L.A.	Lasius	1604	3	0.00401777863739033
B.E. + L.A.	Lasius	1605	3	0.000328339160544094
B.E. + L.A.	Lasius	1659	3	-0.00797808332426326
B.E. + L.A.	Lasius	1660	3	0.00496943950212371
B.E. + L.A.	Lasius	1661	3	-0.0102509035897064
B.E. + L.A.	Lasius	1662	3	-0.010034401682623
B.E. + L.A.	Lasius	1663	3	0.000922048080478319
B.E. + L.A.	Lasius	1664	3	0.00207261449193708
B.E. + L.A.	Lasius	1665	3	-0.00115104704712206
B.E. + L.A.	Lasius	1666	3	-0.0054852209483723
B.E. + L.A.	Lasius	1667	3	0.000274513786728506
B.E. + L.A.	Lasius	1668	3	-0.00594681006846385
B.E. + L.A.	Lasius	1669	3	0.00586187178126706
B.E. + L.A.	Lasius	1670	3	-0.00990064114743976
B.E. + L.A.	Lasius	1671	3	0.00214093954248113
B.E. + L.A.	Lasius	1672	3	-0.0010912307630422
B.E. + L.A.	Lasius	1673	3	-0.0082115523609955
B.E. + L.A.	Lasius	1674	3	0.00643072181313772
B.E. + L.A.	Lasius	1675	3	-0.0103106521776982
B.E. + L.A.	Lasius	1725	3	-0.00439560968812751
B.E. + L.A.	Lasius	1726	3	0.00511918852461919
B.E. + L.A.	Lasius	1727	3	-0.000450515337892762
B.E. + L.A.	Lasius	1728	3	-0.00141945172875604
B.E. + L.A.	Lasius	1729	3	0.00150783984606822
B.E. + L.A.	Lasius	1730	3	0.000175074378177189
B.E. + L.A.	Lasius	1731	3	-0.00154894608466158
B.E. + L.A.	Lasius	1732	3	0.0099923189078088
B.E. + L.A.	Lasius	1733	3	0.0104916776309169
B.E. + L.A.	Lasius	1734	3	0.00759735166538398
B.E. + L.A.	Lasius	1735	3	0.00259230814524033
B.E. + L.A.	Lasius	1736	3	0.00179177825402521
B.E. + L.A.	Lasius	1737	3	-0.00393812573917901
B.E. + L.A.	Lasius	1738	3	-0.00564715876505236
B.E. + L.A.	Lasius	1739	3	0.00326454233146464
B.E. + L.A.	Lasius	1740	3	-0.00429067738324976
B.E. + L.A.	Lasius	1741	3	0.00240977303530864
B.E. + L.A.	Lasius	1742	3	-0.00918680212354369
B.E. + L.A.	Lasius	1743	3	-0.00242947437504217
B.E. + L.A.	Lasius	1793	3	-0.00219664170569396
B.E. + L.A.	Lasius	1794	3	-0.00821956757873696
B.E. + L.A.	Lasius	1795	3	0.00270556984198652
B.E. + L.A.	Lasius	1796	3	-0.000212895972232631
B.E. + L.A.	Lasius	1797	3	-0.00230964490502205
B.E. + L.A.	Lasius	1798	3	0.00256900257183067
B.E. + L.A.	Lasius	1799	3	-0.000108065578913826
B.E. + L.A.	Lasius	1800	3	0.00396198711843427
B.E. + L.A.	Lasius	1801	4	-0.00255623320136797
B.E. + L.A.	Lasius	1802	4	0.00217754692872142
B.E. + L.A.	Lasius	1803	4	-0.00336520040718429
B.E. + L.A.	Lasius	1804	4	6.04331037029823e-05
B.E. + L.A.	Lasius	1805	4	-0.00777700696355051
B.E. + L.A.	Lasius	1806	3	0.0022160401231665
B.E. + L.A.	Lasius	1807	3	0.00403006101389739
B.E. + L.A.	Lasius	1808	3	0.00659323850749284
B.E. + L.A.	Lasius	1809	3	0.000505986864250909
B.E. + L.A.	Lasius	1810	3	-0.00403286237916433
B.E. + L.A.	Lasius	1811	3	0.001572713886215
B.E. + L.A.	Lasius	1812	3	0.00975392481305452
B.E. + L.A.	Lasius	1813	3	0.00113219143416973
B.E. + L.A.	Lasius	1860	3	-0.00453013257597913
B.E. + L.A.	Lasius	1861	3	-0.00172647764568166
B.E. + L.A.	Lasius	1862	3	-0.0035106140674399
B.E. + L.A.	Lasius	1863	3	-0.00846314886910663
B.E. + L.A.	Lasius	1864	3	-0.00317150594368612
B.E. + L.A.	Lasius	1865	3	0.00130295877100736
B.E. + L.A.	Lasius	1866	4	-0.00489020622108802
B.E. + L.A.	Lasius	1867	4	0.00743480648580826
B.E. + L.A.	Lasius	1868	4	0.00155217076791567
B.E. + L.A.	Lasius	1869	4	0.00309446716419672
B.E. + L.A.	Lasius	1870	4	-0.00677489441628772
B.E. + L.A.	Lasius	1871	4	-0.00397634429451293
B.E. + L.A.	Lasius	1872	4	0.0100211971403455
B.E. + L.A.	Lasius	1873	4	-0.00411423136223517
B.E. + L.A.	Lasius	1874	4	0.0059518820741718
B.E. + L.A.	Lasius	1875	4	0.0065737884068736
B.E. + L.A.	Lasius	1876	3	0.00796651655712881
B.E. + L.A.	Lasius	1877	3	-0.00307228440923745
B.E. + L.A.	Lasius	1878	3	0.0050464024586277
B.E. + L.A.	Lasius	1879	3	-0.00253603752930387
B.E. + L.A.	Lasius	1880	3	0.00557730286504074
B.E. + L.A.	Lasius	1881	3	0.00305940793964094
B.E. + L.A.	Lasius	1927	3	-0.0074119318332362
B.E. + L.A.	Lasius	1928	3	-0.00128553516277179
B.E. + L.A.	Lasius	1929	3	-0.00407153948765225
B.E. + L.A.	Lasius	1930	3	-0.0029805502558152
B.E. + L.A.	Lasius	1931	3	0.00322423671552155
B.E. + L.A.	Lasius	1932	3	-0.0109081346766252
B.E. + L.A.	Lasius	1933	4	-0.000343867217452941
B.E. + L.A.	Lasius	1934	4	0.00482816557572506
B.E. + L.A.	Lasius	1935	4	0.00620091368542999
B.E. + L.A.	Lasius	1936	4	-0.00192594153566184
B.E. + L.A.	Lasius	1937	4	0.00853663755898009
B.E. + L.A.	Lasius	1938	4	-0.00526914832450978
B.E. + L.A.	Lasius	1939	4	0.00526524169876355
B.E. + L.A.	Lasius	194	3	0.00832443009500507
B.E. + L.A.	Lasius	1940	4	0.000553942122545538
B.E. + L.A.	Lasius	1941	4	-3.08006348321375e-05
B.E. + L.A.	Lasius	1942	4	-0.00581279017736031
B.E. + L.A.	Lasius	1943	4	0.00512724027543379
B.E. + L.A.	Lasius	1944	4	0.00283123428151034
B.E. + L.A.	Lasius	1945	4	0.005393288682595
B.E. + L.A.	Lasius	1946	3	-0.00539578976850173
B.E. + L.A.	Lasius	1947	3	-0.00809185964117129
B.E. + L.A.	Lasius	1948	3	0.000257735996268067
B.E. + L.A.	Lasius	1949	3	0.00569430330162442
B.E. + L.A.	Lasius	195	3	0.00383935381264365
B.E. + L.A.	Lasius	1950	3	-0.00173211856446189
B.E. + L.A.	Lasius	196	3	-0.00159053660782895
B.E. + L.A.	Lasius	197	3	-0.00570718046473443
B.E. + L.A.	Lasius	198	3	-0.00226420007071148
B.E. + L.A.	Lasius	199	3	0.00872163993784771
B.E. + L.A.	Lasius	1994	3	-0.00432768321693947
B.E. + L.A.	Lasius	1995	3	0.0021021175624124
B.E. + L.A.	Lasius	1996	3	-0.000895885718954322
B.E. + L.A.	Lasius	1997	3	-0.00301110232064677
B.E. + L.A.	Lasius	1998	3	0.00229400364887568
B.E. + L.A.	Lasius	1999	4	-0.00603728152021665
B.E. + L.A.	Lasius	200	4	-0.00499785030897201
B.E. + L.A.	Lasius	2000	4	-0.0016517696633338
B.E. + L.A.	Lasius	2001	4	0.00231454829798776
B.E. + L.A.	Lasius	2002	4	-0.00118463050856005
B.E. + L.A.	Lasius	2003	4	-0.00365132918331388
B.E. + L.A.	Lasius	2004	4	0.00757645690607613
B.E. + L.A.	Lasius	2005	4	0.00123916240900762
B.E. + L.A.	Lasius	2006	4	-0.00364819406913232
B.E. + L.A.	Lasius	2007	4	-0.00104201088721259
B.E. + L.A.	Lasius	2008	4	-0.00147060546477092
B.E. + L.A.	Lasius	2009	4	0.00355709706123277
B.E. + L.A.	Lasius	201	4	0.00372205711779066
B.E. + L.A.	Lasius	2010	4	-0.00180266959863242
B.E. + L.A.	Lasius	2011	4	-0.00371448427037215
B.E. + L.A.	Lasius	2012	4	0.00835165230224081
B.E. + L.A.	Lasius	2013	4	0.0003177044922505
B.E. + L.A.	Lasius	2014	3	0.00486442236668628
B.E. + L.A.	Lasius	2015	3	-0.00100795760565621
B.E. + L.A.	Lasius	2016	3	0.00503495490081951
B.E. + L.A.	Lasius	2017	3	0.00291441503323939
B.E. + L.A.	Lasius	2018	3	-0.000313734856721376
B.E. + L.A.	Lasius	202	4	0.00508529837428643
B.E. + L.A.	Lasius	203	4	0.00438978666978084
B.E. + L.A.	Lasius	204	4	-0.0127429825357538
B.E. + L.A.	Lasius	205	4	-0.0117499885292773
B.E. + L.A.	Lasius	206	4	0.000543486449167534
B.E. + L.A.	Lasius	2062	3	-4.00856976483076e-05
B.E. + L.A.	Lasius	2063	3	0.00519220438404835
B.E. + L.A.	Lasius	2064	3	0.00328929801421121
B.E. + L.A.	Lasius	2065	3	-0.000724855107596709
B.E. + L.A.	Lasius	2066	3	-0.00587709941714138
B.E. + L.A.	Lasius	2067	4	0.00204764232627612
B.E. + L.A.	Lasius	2068	4	0.00351639869932883
B.E. + L.A.	Lasius	2069	4	0.001712027970822
B.E. + L.A.	Lasius	207	4	-0.000171922628184275
B.E. + L.A.	Lasius	2070	4	-0.000147325556191426
B.E. + L.A.	Lasius	2071	4	-0.0013272193982996
B.E. + L.A.	Lasius	2072	4	-0.00912284553337408
B.E. + L.A.	Lasius	2073	4	-0.00583275923158416
B.E. + L.A.	Lasius	2074	4	1.8568288433051e-05
B.E. + L.A.	Lasius	2075	4	3.42709806676449e-05
B.E. + L.A.	Lasius	2076	4	-0.00409839088413347
B.E. + L.A.	Lasius	2077	4	0.00526504950273426
B.E. + L.A.	Lasius	2078	4	-0.00220023755320725
B.E. + L.A.	Lasius	2079	4	-0.00640533400619398
B.E. + L.A.	Lasius	208	4	0.00251934975416725
B.E. + L.A.	Lasius	2080	4	0.00595138378108097
B.E. + L.A.	Lasius	2081	4	0.00525603548907515
B.E. + L.A.	Lasius	2082	4	0.00117094876296401
B.E. + L.A.	Lasius	2083	3	0.00262657310562458
B.E. + L.A.	Lasius	2084	3	0.00288708421828568
B.E. + L.A.	Lasius	2085	3	0.00400515463001048
B.E. + L.A.	Lasius	2086	3	-0.00127020452497144
B.E. + L.A.	Lasius	2087	3	0.00898697801088709
B.E. + L.A.	Lasius	209	3	-0.00236517904188857
B.E. + L.A.	Lasius	210	3	0.00631740537208655
B.E. + L.A.	Lasius	211	3	-0.000342063644619672
B.E. + L.A.	Lasius	212	3	-0.00386885451005719
B.E. + L.A.	Lasius	2129	3	0.0146463520255081
B.E. + L.A.	Lasius	213	3	-0.00138895349360758
B.E. + L.A.	Lasius	2130	3	0.00176593127982874
B.E. + L.A.	Lasius	2131	3	0.0103013194419804
B.E. + L.A.	Lasius	2132	3	0.00307233797875956
B.E. + L.A.	Lasius	2133	3	0.000255457837141771
B.E. + L.A.	Lasius	2134	4	-0.00765696489860397
B.E. + L.A.	Lasius	2135	4	-0.00134043178663672
B.E. + L.A.	Lasius	2136	4	-0.00261744196151565
B.E. + L.A.	Lasius	2137	4	0.00763436203320822
B.E. + L.A.	Lasius	2138	4	0.00387759956417718
B.E. + L.A.	Lasius	2139	4	0.00687027311049708
B.E. + L.A.	Lasius	214	3	-0.00228416342256921
B.E. + L.A.	Lasius	2140	5	0.00190613950512191
B.E. + L.A.	Lasius	2141	5	0.00425577704279265
B.E. + L.A.	Lasius	2142	5	-0.00324740134968516
B.E. + L.A.	Lasius	2143	5	-0.000732585927989351
B.E. + L.A.	Lasius	2144	5	-0.00235199459909904
B.E. + L.A.	Lasius	2145	5	-0.00304437915396537
B.E. + L.A.	Lasius	2146	4	-0.00341135477056184
B.E. + L.A.	Lasius	2147	4	-0.00333988307475779
B.E. + L.A.	Lasius	2148	4	0.000588555595182751
B.E. + L.A.	Lasius	2149	4	0.00506492739492037
B.E. + L.A.	Lasius	2150	4	-0.00341368808804039
B.E. + L.A.	Lasius	2151	4	0.002119741410285
B.E. + L.A.	Lasius	2152	3	0.00139411815505901
B.E. + L.A.	Lasius	2153	3	-0.00381686597058621
B.E. + L.A.	Lasius	2154	3	-0.00331273778824553
B.E. + L.A.	Lasius	2155	3	0.00119993933670699
B.E. + L.A.	Lasius	2197	3	-0.00265342235242894
B.E. + L.A.	Lasius	2198	3	-0.00206164762419932
B.E. + L.A.	Lasius	2199	3	-0.0051359923732316
B.E. + L.A.	Lasius	2200	3	-0.0094572776882489
B.E. + L.A.	Lasius	2201	3	0.00506365909909101
B.E. + L.A.	Lasius	2202	4	-0.000276827373420512
B.E. + L.A.	Lasius	2203	4	-0.00266159621857147
B.E. + L.A.	Lasius	2204	4	-0.00157358607790705
B.E. + L.A.	Lasius	2205	4	-0.00055871158409017
B.E. + L.A.	Lasius	2206	4	0.0138122417499109
B.E. + L.A.	Lasius	2207	5	0.00368888711524232
B.E. + L.A.	Lasius	2208	5	-0.00228673226382796
B.E. + L.A.	Lasius	2209	5	-0.00219330322783923
B.E. + L.A.	Lasius	2210	5	0.00106197253581799
B.E. + L.A.	Lasius	2211	5	0.0012446804239043
B.E. + L.A.	Lasius	2212	5	-0.000774074406859401
B.E. + L.A.	Lasius	2213	5	-0.00452153731228991
B.E. + L.A.	Lasius	2214	5	-0.00111213769305236
B.E. + L.A.	Lasius	2215	4	-0.000353068017489349
B.E. + L.A.	Lasius	2216	4	0.00138554119543802
B.E. + L.A.	Lasius	2217	4	-0.0035553695510353
B.E. + L.A.	Lasius	2218	4	0.00619444162592058
B.E. + L.A.	Lasius	2219	4	-0.0032500009598751
B.E. + L.A.	Lasius	2220	4	0.00942240237380307
B.E. + L.A.	Lasius	2221	3	0.00537685648322507
B.E. + L.A.	Lasius	2222	3	0.00213078633590597
B.E. + L.A.	Lasius	2223	3	-0.00085499199704912
B.E. + L.A.	Lasius	2224	3	-0.0037580797629294
B.E. + L.A.	Lasius	2265	3	0.00265520976034189
B.E. + L.A.	Lasius	2266	3	-0.000173266326997397
B.E. + L.A.	Lasius	2267	3	0.00235797281014986
B.E. + L.A.	Lasius	2268	3	-0.00431321048468087
B.E. + L.A.	Lasius	2269	4	-0.00316780460220837
B.E. + L.A.	Lasius	2270	4	-0.0110920395498482
B.E. + L.A.	Lasius	2271	4	0.00714868801495759
B.E. + L.A.	Lasius	2272	4	-0.00461779473532647
B.E. + L.A.	Lasius	2273	4	0.00432800780635464
B.E. + L.A.	Lasius	2274	5	0.00115557631835406
B.E. + L.A.	Lasius	2275	5	0.000424539856081699
B.E. + L.A.	Lasius	2276	5	0.00238501185609972
B.E. + L.A.	Lasius	2277	5	-0.00275454265099512
B.E. + L.A.	Lasius	2278	5	0.00115777767343617
B.E. + L.A.	Lasius	2279	5	0.00244860764822833
B.E. + L.A.	Lasius	2280	5	-0.00361903822673985
B.E. + L.A.	Lasius	2281	5	-0.00271537807313837
B.E. + L.A.	Lasius	2282	5	0.0027853961596059
B.E. + L.A.	Lasius	2283	5	0.00867609587083147
B.E. + L.A.	Lasius	2284	4	0.00813210964525459
B.E. + L.A.	Lasius	2285	4	-0.00485920075287511
B.E. + L.A.	Lasius	2286	4	0.00416229654968952
B.E. + L.A.	Lasius	2287	4	-0.00138386210885968
B.E. + L.A.	Lasius	2288	4	0.00396370838372902
B.E. + L.A.	Lasius	2289	3	-0.00120662499402656
B.E. + L.A.	Lasius	2290	3	0.00565929617255569
B.E. + L.A.	Lasius	2291	3	-0.00322645001014351
B.E. + L.A.	Lasius	2292	3	-0.00127721318345156
B.E. + L.A.	Lasius	2333	3	0.00303150057628925
B.E. + L.A.	Lasius	2334	3	-0.0026035563449732
B.E. + L.A.	Lasius	2335	3	-0.00363207240136099
B.E. + L.A.	Lasius	2336	3	-0.00280184780594145
B.E. + L.A.	Lasius	2337	4	0.0034758336525273
B.E. + L.A.	Lasius	2338	4	-0.00631831183434251
B.E. + L.A.	Lasius	2339	4	-0.00493256396517878
B.E. + L.A.	Lasius	2340	4	-0.00340792150484373
B.E. + L.A.	Lasius	2341	5	-0.0105598509061952
B.E. + L.A.	Lasius	2342	5	0.00444251081490359
B.E. + L.A.	Lasius	2343	5	-0.00242097320511537
B.E. + L.A.	Lasius	2344	5	0.000780099308494632
B.E. + L.A.	Lasius	2345	5	-0.00212439658115017
B.E. + L.A.	Lasius	2346	5	0.00565781881931919
B.E. + L.A.	Lasius	2347	5	0.000371445090597892
B.E. + L.A.	Lasius	2348	5	-0.00147365153210349
B.E. + L.A.	Lasius	2349	5	0.00348948118572444
B.E. + L.A.	Lasius	2350	5	-0.0110746304220752
B.E. + L.A.	Lasius	2351	5	0.00801317361806633
B.E. + L.A.	Lasius	2352	5	0.0117686713416115
B.E. + L.A.	Lasius	2353	4	-0.00470245489568491
B.E. + L.A.	Lasius	2354	4	-0.00200456528233275
B.E. + L.A.	Lasius	2355	4	-0.00691956188383889
B.E. + L.A.	Lasius	2356	4	0.0034007435673721
B.E. + L.A.	Lasius	2357	4	-0.00666370155076632
B.E. + L.A.	Lasius	2358	3	0.00431703467016969
B.E. + L.A.	Lasius	2359	3	0.00390186633128895
B.E. + L.A.	Lasius	2360	3	0.00251911331171472
B.E. + L.A.	Lasius	2361	3	0.00536341905521175
B.E. + L.A.	Lasius	2400	3	0.00313826895414944
B.E. + L.A.	Lasius	2401	3	-0.000397251250933517
B.E. + L.A.	Lasius	2402	3	-0.00813318164469392
B.E. + L.A.	Lasius	2403	3	-0.00916229548523179
B.E. + L.A.	Lasius	2404	4	-0.00313121761143436
B.E. + L.A.	Lasius	2405	4	0.00156553754100966
B.E. + L.A.	Lasius	2406	4	0.00397198704180939
B.E. + L.A.	Lasius	2407	4	-0.00662521332848998
B.E. + L.A.	Lasius	2408	5	-0.00220629430997933
B.E. + L.A.	Lasius	2409	5	-0.000929669630809672
B.E. + L.A.	Lasius	2410	5	-0.00323710332666634
B.E. + L.A.	Lasius	2411	5	-0.0137306139232176
B.E. + L.A.	Lasius	2412	5	-0.00399715905910716
B.E. + L.A.	Lasius	2413	5	0.00410613607721739
B.E. + L.A.	Lasius	2414	6	-0.00707694996030389
B.E. + L.A.	Lasius	2415	5	0.00115526297259163
B.E. + L.A.	Lasius	2416	5	-0.00679578272053924
B.E. + L.A.	Lasius	2417	5	0.00293451959987202
B.E. + L.A.	Lasius	2418	5	0.0017633831327143
B.E. + L.A.	Lasius	2419	5	0.00224304081879508
B.E. + L.A.	Lasius	2420	5	-0.00295642288926046
B.E. + L.A.	Lasius	2421	4	-0.00673304401450736
B.E. + L.A.	Lasius	2422	4	0.0039516280309354
B.E. + L.A.	Lasius	2423	4	-0.000321952271097451
B.E. + L.A.	Lasius	2424	4	0.00535027117736609
B.E. + L.A.	Lasius	2425	3	0.000480467188573899
B.E. + L.A.	Lasius	2426	3	0.00371783807684022
B.E. + L.A.	Lasius	2427	3	-0.010412755847315
B.E. + L.A.	Lasius	2428	3	0.000963854788080715
B.E. + L.A.	Lasius	2468	3	-0.00526583689716389
B.E. + L.A.	Lasius	2469	3	0.00156826675253054
B.E. + L.A.	Lasius	2470	3	-0.00588896966655392
B.E. + L.A.	Lasius	2471	3	-0.0059110243145723
B.E. + L.A.	Lasius	2472	3	0.00156811227400611
B.E. + L.A.	Lasius	2473	4	-0.00418985776610399
B.E. + L.A.	Lasius	2474	4	-0.00477478806679703
B.E. + L.A.	Lasius	2475	4	0.00652707965094951
B.E. + L.A.	Lasius	2476	4	-0.000126969902582114
B.E. + L.A.	Lasius	2477	5	-0.00397122623126782
B.E. + L.A.	Lasius	2478	5	-0.00130848681120737
B.E. + L.A.	Lasius	2479	5	-0.00185696994593501
B.E. + L.A.	Lasius	2480	5	-0.00778556570060327
B.E. + L.A.	Lasius	2481	6	0.00349628554017915
B.E. + L.A.	Lasius	2482	6	-0.00220600167802964
B.E. + L.A.	Lasius	2483	6	-0.00287654797678329
B.E. + L.A.	Lasius	2484	6	-0.00361142427306974
B.E. + L.A.	Lasius	2485	5	0.00208243633415198
B.E. + L.A.	Lasius	2486	5	-0.000316163294632816
B.E. + L.A.	Lasius	2487	5	-0.000433383590794761
B.E. + L.A.	Lasius	2488	5	0.00426082175273743
B.E. + L.A.	Lasius	2489	5	0.00617192854230666
B.E. + L.A.	Lasius	2490	4	-8.5361320164342e-05
B.E. + L.A.	Lasius	2491	4	0.00741874083503131
B.E. + L.A.	Lasius	2492	4	0.00217893517646947
B.E. + L.A.	Lasius	2493	4	0.00291098106911255
B.E. + L.A.	Lasius	2494	3	0.00215917806703304
B.E. + L.A.	Lasius	2495	3	0.00183955148035616
B.E. + L.A.	Lasius	2496	3	-0.00483094344619076
B.E. + L.A.	Lasius	2497	3	-0.00628660219545212
B.E. + L.A.	Lasius	2536	3	-0.00707144512596679
B.E. + L.A.	Lasius	2537	3	-0.000849599539639314
B.E. + L.A.	Lasius	2538	3	0.00317039257648678
B.E. + L.A.	Lasius	2539	3	-0.00237943287185076
B.E. + L.A.	Lasius	2540	4	-0.00772214930805263
B.E. + L.A.	Lasius	2541	4	-0.00492208978618215
B.E. + L.A.	Lasius	2542	4	0.00233784868189519
B.E. + L.A.	Lasius	2543	4	0.00201295715356772
B.E. + L.A.	Lasius	2544	5	-0.00271540601996274
B.E. + L.A.	Lasius	2545	5	-0.000297589732599486
B.E. + L.A.	Lasius	2546	5	0.00812710831193941
B.E. + L.A.	Lasius	2547	5	2.33542413334169e-05
B.E. + L.A.	Lasius	2548	6	0.00213008649700878
B.E. + L.A.	Lasius	2549	6	-0.00122962100954214
B.E. + L.A.	Lasius	2550	6	-0.00683510483887228
B.E. + L.A.	Lasius	2551	6	0.00333586439617974
B.E. + L.A.	Lasius	2552	6	-0.00298377811030293
B.E. + L.A.	Lasius	2553	5	0.00288753186999742
B.E. + L.A.	Lasius	2554	5	-0.00430715034180005
B.E. + L.A.	Lasius	2555	5	0.00209243010732433
B.E. + L.A.	Lasius	2556	5	-0.00428343364960687
B.E. + L.A.	Lasius	2557	5	-0.00235146116982224
B.E. + L.A.	Lasius	2558	4	0.00527508339537871
B.E. + L.A.	Lasius	2559	4	0.00278343525767012
B.E. + L.A.	Lasius	2560	4	-0.00385430792187845
B.E. + L.A.	Lasius	2561	4	0.00177632023757703
B.E. + L.A.	Lasius	2562	3	0.00863527399548599
B.E. + L.A.	Lasius	2563	3	-0.000225062069165955
B.E. + L.A.	Lasius	2564	3	0.0039171210111132
B.E. + L.A.	Lasius	2565	3	0.00519535871825356
B.E. + L.A.	Lasius	2604	3	0.00467048959363313
B.E. + L.A.	Lasius	2605	3	-0.00151637515043912
B.E. + L.A.	Lasius	2606	3	-0.0104340666919599
B.E. + L.A.	Lasius	2607	3	0.00260148867593535
B.E. + L.A.	Lasius	2608	4	0.00511335328434897
B.E. + L.A.	Lasius	2609	4	0.000617865060179294
B.E. + L.A.	Lasius	2610	4	-0.0145408641981981
B.E. + L.A.	Lasius	2611	4	-0.00386091231855127
B.E. + L.A.	Lasius	2612	5	-0.00407540688544457
B.E. + L.A.	Lasius	2613	5	-0.0014818367073529
B.E. + L.A.	Lasius	2614	5	0.00184876046121713
B.E. + L.A.	Lasius	2615	5	0.00159088762267054
B.E. + L.A.	Lasius	2616	6	0.0105930614474338
B.E. + L.A.	Lasius	2617	6	0.00221913984291754
B.E. + L.A.	Lasius	2618	6	0.00253074368911807
B.E. + L.A.	Lasius	2619	6	-0.0014530300108184
B.E. + L.A.	Lasius	2620	6	0.000119267791313213
B.E. + L.A.	Lasius	2621	6	-0.00299778548548649
B.E. + L.A.	Lasius	2622	5	-0.000257928716143307
B.E. + L.A.	Lasius	2623	5	-0.00383442079344838
B.E. + L.A.	Lasius	2624	5	0.00388715106892819
B.E. + L.A.	Lasius	2625	5	-0.000119469460383285
B.E. + L.A.	Lasius	2626	4	0.0126994106432861
B.E. + L.A.	Lasius	2627	4	-0.00224010016684816
B.E. + L.A.	Lasius	2628	4	-0.000428630763434424
B.E. + L.A.	Lasius	2629	4	0.000300468612153671
B.E. + L.A.	Lasius	263	3	-0.000566422661648462
B.E. + L.A.	Lasius	2630	3	-0.00143253934772145
B.E. + L.A.	Lasius	2631	3	0.00492472201446729
B.E. + L.A.	Lasius	2632	3	-0.0037006905024122
B.E. + L.A.	Lasius	2633	3	0.00419571158721258
B.E. + L.A.	Lasius	264	3	-0.00301677309174285
B.E. + L.A.	Lasius	265	3	-0.00674406316197487
B.E. + L.A.	Lasius	266	3	-0.000151846713105952
B.E. + L.A.	Lasius	267	3	-0.00806588627690532
B.E. + L.A.	Lasius	2672	3	0.00272885806159504
B.E. + L.A.	Lasius	2673	3	0.00235418610760206
B.E. + L.A.	Lasius	2674	3	-0.00158628001859041
B.E. + L.A.	Lasius	2675	3	-0.00564315496017157
B.E. + L.A.	Lasius	2676	4	-0.00480062522337962
B.E. + L.A.	Lasius	2677	4	0.00430152779757649
B.E. + L.A.	Lasius	2678	4	0.00400106824869382
B.E. + L.A.	Lasius	2679	4	0.00526693435054593
B.E. + L.A.	Lasius	268	3	0.00732275811956984
B.E. + L.A.	Lasius	2680	5	-7.48331080079908e-05
B.E. + L.A.	Lasius	2681	5	0.00570645009990433
B.E. + L.A.	Lasius	2682	5	-0.00221871361313982
B.E. + L.A.	Lasius	2683	5	0.0100146562194868
B.E. + L.A.	Lasius	2684	6	0.0165101548059326
B.E. + L.A.	Lasius	2685	6	0.00134055199016415
B.E. + L.A.	Lasius	2686	6	-0.00249555696112263
B.E. + L.A.	Lasius	2687	6	0.00227175725931463
B.E. + L.A.	Lasius	2688	6	-0.00607351537636902
B.E. + L.A.	Lasius	2689	6	-0.00389438625023261
B.E. + L.A.	Lasius	269	4	0.00295627785601459
B.E. + L.A.	Lasius	2690	5	0.00156200578110187
B.E. + L.A.	Lasius	2691	5	-0.00424291865926687
B.E. + L.A.	Lasius	2692	5	-0.000186822306069061
B.E. + L.A.	Lasius	2693	5	-0.000535989954121482
B.E. + L.A.	Lasius	2694	4	-0.00696720744136783
B.E. + L.A.	Lasius	2695	4	0.00230689599421097
B.E. + L.A.	Lasius	2696	4	0.00240155525068224
B.E. + L.A.	Lasius	2697	4	0.00375251954043757
B.E. + L.A.	Lasius	2698	3	-0.0111612961449058
B.E. + L.A.	Lasius	2699	3	-0.00193635885345848
B.E. + L.A.	Lasius	270	4	-0.0075798081397555
B.E. + L.A.	Lasius	2700	3	0.000501391710838133
B.E. + L.A.	Lasius	2701	3	-0.00450965817999289
B.E. + L.A.	Lasius	271	4	-0.00343628615364
B.E. + L.A.	Lasius	274	4	0.0085013504516701
B.E. + L.A.	Lasius	2740	3	-0.000223133686324566
B.E. + L.A.	Lasius	2741	3	-0.00755485403309993
B.E. + L.A.	Lasius	2742	3	-0.00304762182717766
B.E. + L.A.	Lasius	2743	3	0.00542527191809828
B.E. + L.A.	Lasius	2744	4	0.00257515320946302
B.E. + L.A.	Lasius	2745	4	-0.00380073085474063
B.E. + L.A.	Lasius	2746	4	0.00463662417197225
B.E. + L.A.	Lasius	2747	4	0.0127572281034656
B.E. + L.A.	Lasius	2748	5	-0.00139981115297648
B.E. + L.A.	Lasius	2749	5	0.000461843031548541
B.E. + L.A.	Lasius	275	4	0.00152299165514144
B.E. + L.A.	Lasius	2750	5	0.00464259238745963
B.E. + L.A.	Lasius	2751	5	0.00155932210173261
B.E. + L.A.	Lasius	2752	5	0.000112187110935167
B.E. + L.A.	Lasius	2753	6	0.0045962072285808
B.E. + L.A.	Lasius	2754	6	-0.00190627527069304
B.E. + L.A.	Lasius	2755	6	0.00623804632320785
B.E. + L.A.	Lasius	2756	6	-0.00202707978677809
B.E. + L.A.	Lasius	2757	6	-0.0030755199471131
B.E. + L.A.	Lasius	2758	5	-0.00200344055213249
B.E. + L.A.	Lasius	2759	5	0.000224501680270824
B.E. + L.A.	Lasius	276	3	0.000661677188325119
B.E. + L.A.	Lasius	2760	5	-0.0127127026601304
B.E. + L.A.	Lasius	2761	5	0.00779785641777942
B.E. + L.A.	Lasius	2762	4	0.00513190634216668
B.E. + L.A.	Lasius	2763	4	-0.000882029469443549
B.E. + L.A.	Lasius	2764	4	0.00215770030957696
B.E. + L.A.	Lasius	2765	4	0.00840172968183155
B.E. + L.A.	Lasius	2766	3	0.0114616997524886
B.E. + L.A.	Lasius	2767	3	0.00721317348959162
B.E. + L.A.	Lasius	2768	3	0.00266163465186221
B.E. + L.A.	Lasius	2769	3	0.00404516935399338
B.E. + L.A.	Lasius	277	3	0.000102364786645832
B.E. + L.A.	Lasius	278	3	0.00278645282417792
B.E. + L.A.	Lasius	279	3	-0.000681063861971446
B.E. + L.A.	Lasius	280	3	-0.00375915781686085
B.E. + L.A.	Lasius	2808	3	-0.00524637647470489
B.E. + L.A.	Lasius	2809	3	-0.00371370444951159
B.E. + L.A.	Lasius	281	3	-0.000768839946494581
B.E. + L.A.	Lasius	2810	3	-0.012291632960574
B.E. + L.A.	Lasius	2811	3	0.00613120837027714
B.E. + L.A.	Lasius	2812	4	-0.00443836177735602
B.E. + L.A.	Lasius	2813	4	-0.000919484632323119
B.E. + L.A.	Lasius	2814	4	0.0070680577120858
B.E. + L.A.	Lasius	2815	4	0.00578954720994435
B.E. + L.A.	Lasius	2816	5	-0.00221045473571917
B.E. + L.A.	Lasius	2817	5	0.00799894149347065
B.E. + L.A.	Lasius	2818	5	0.000825605640490771
B.E. + L.A.	Lasius	2819	5	-0.000310419391609962
B.E. + L.A.	Lasius	2820	5	0.000584763247300013
B.E. + L.A.	Lasius	2821	6	-0.0034993386071199
B.E. + L.A.	Lasius	2822	6	-0.00462513003960563
B.E. + L.A.	Lasius	2823	6	0.00190561870685685
B.E. + L.A.	Lasius	2824	6	-0.000665059192724764
B.E. + L.A.	Lasius	2825	5	-0.00148083992743747
B.E. + L.A.	Lasius	2826	5	0.0101248885274944
B.E. + L.A.	Lasius	2827	5	0.00540571053223522
B.E. + L.A.	Lasius	2828	5	-0.000977085123780623
B.E. + L.A.	Lasius	2829	4	0.00745222912562749
B.E. + L.A.	Lasius	2830	4	0.00314423753646919
B.E. + L.A.	Lasius	2831	4	0.00465208400163948
B.E. + L.A.	Lasius	2832	4	-0.00663499101468257
B.E. + L.A.	Lasius	2833	3	-0.00424898501141365
B.E. + L.A.	Lasius	2834	3	0.000303399074054366
B.E. + L.A.	Lasius	2835	3	-0.00309743461567836
B.E. + L.A.	Lasius	2836	3	0.00983340015687057
B.E. + L.A.	Lasius	2877	3	0.00499529404155592
B.E. + L.A.	Lasius	2878	3	-0.00976015940328182
B.E. + L.A.	Lasius	2879	3	2.19366045909179e-05
B.E. + L.A.	Lasius	2880	3	-0.00513405331072981
B.E. + L.A.	Lasius	2881	4	-0.00486397580675898
B.E. + L.A.	Lasius	2882	4	-0.00751131791116186
B.E. + L.A.	Lasius	2883	4	0.00585687893586531
B.E. + L.A.	Lasius	2884	4	-0.00441492722900691
B.E. + L.A.	Lasius	2885	5	-0.0026530343440151
B.E. + L.A.	Lasius	2886	5	0.00498939227910573
B.E. + L.A.	Lasius	2887	5	-0.00360113101891575
B.E. + L.A.	Lasius	2888	5	-0.000402956638475192
B.E. + L.A.	Lasius	2889	5	0.00481780764665912
B.E. + L.A.	Lasius	2890	5	-0.00620441906488949
B.E. + L.A.	Lasius	2891	5	0.00709292871105419
B.E. + L.A.	Lasius	2892	5	-0.00276131873915014
B.E. + L.A.	Lasius	2893	5	0.000889996335951848
B.E. + L.A.	Lasius	2894	5	0.00729975005953812
B.E. + L.A.	Lasius	2895	5	0.00242577645942759
B.E. + L.A.	Lasius	2896	5	-0.0055075198862301
B.E. + L.A.	Lasius	2897	4	-0.00352788007624615
B.E. + L.A.	Lasius	2898	4	-0.00766164658832307
B.E. + L.A.	Lasius	2899	4	-0.00401975323568028
B.E. + L.A.	Lasius	2900	4	0.00668913260392616
B.E. + L.A.	Lasius	2901	4	-0.000735931772440464
B.E. + L.A.	Lasius	2902	3	-0.00504441958735283
B.E. + L.A.	Lasius	2903	3	-0.0102686954141247
B.E. + L.A.	Lasius	2904	3	0.000801188999317623
B.E. + L.A.	Lasius	2905	3	0.00479635617656823
B.E. + L.A.	Lasius	2944	3	0.0105569615207266
B.E. + L.A.	Lasius	2945	3	0.00250448360033547
B.E. + L.A.	Lasius	2946	3	-0.00542236366387703
B.E. + L.A.	Lasius	2947	3	0.00404790842936702
B.E. + L.A.	Lasius	2948	3	0.00143568765476257
B.E. + L.A.	Lasius	2949	4	-0.0055979980360643
B.E. + L.A.	Lasius	2950	4	0.00243167976525872
B.E. + L.A.	Lasius	2951	4	0.000752407779874186
B.E. + L.A.	Lasius	2952	4	0.00264651324057949
B.E. + L.A.	Lasius	2953	5	-0.000657184741919201
B.E. + L.A.	Lasius	2954	5	-0.00328877443454311
B.E. + L.A.	Lasius	2955	5	-0.00206645452156259
B.E. + L.A.	Lasius	2956	5	0.000312718357139033
B.E. + L.A.	Lasius	2957	5	-0.00198454053871154
B.E. + L.A.	Lasius	2958	5	0.00295489414409056
B.E. + L.A.	Lasius	2959	5	-0.00778013605155331
B.E. + L.A.	Lasius	2960	5	0.0029797416128262
B.E. + L.A.	Lasius	2961	5	-0.00559296135746552
B.E. + L.A.	Lasius	2962	5	0.00332469405872874
B.E. + L.A.	Lasius	2963	5	0.00457256130171581
B.E. + L.A.	Lasius	2964	4	0.0151730900308943
B.E. + L.A.	Lasius	2965	4	-0.00639613111820256
B.E. + L.A.	Lasius	2966	4	-0.00594932347315328
B.E. + L.A.	Lasius	2967	4	-0.00683244643671612
B.E. + L.A.	Lasius	2968	4	0.00529466917718061
B.E. + L.A.	Lasius	2969	3	-0.00448002669414067
B.E. + L.A.	Lasius	2970	3	0.00535300318918315
B.E. + L.A.	Lasius	2971	3	-0.0019392864340451
B.E. + L.A.	Lasius	2972	3	-0.00761290581242621
B.E. + L.A.	Lasius	3013	3	-0.00120878674815265
B.E. + L.A.	Lasius	3014	3	-0.00192308734678792
B.E. + L.A.	Lasius	3015	3	0.00146314330621957
B.E. + L.A.	Lasius	3016	3	0.00857187400975689
B.E. + L.A.	Lasius	3017	4	-0.000510473265381802
B.E. + L.A.	Lasius	3018	4	0.015161677954467
B.E. + L.A.	Lasius	3019	4	-0.00787488431408164
B.E. + L.A.	Lasius	3020	4	-0.00141826150728268
B.E. + L.A.	Lasius	3021	4	0.0013382105672032
B.E. + L.A.	Lasius	3022	5	0.00165710403217564
B.E. + L.A.	Lasius	3023	5	-0.00374137846904984
B.E. + L.A.	Lasius	3024	5	0.00533558097727592
B.E. + L.A.	Lasius	3025	5	-0.00571975178495582
B.E. + L.A.	Lasius	3026	5	0.00579911004802493
B.E. + L.A.	Lasius	3027	5	0.00365798462689606
B.E. + L.A.	Lasius	3028	5	-0.00137148380225711
B.E. + L.A.	Lasius	3029	5	0.00514419302671702
B.E. + L.A.	Lasius	3030	5	-0.00140965850953747
B.E. + L.A.	Lasius	3031	5	-0.00425049305206436
B.E. + L.A.	Lasius	3032	4	-0.0015005233572213
B.E. + L.A.	Lasius	3033	4	-0.00237578721003449
B.E. + L.A.	Lasius	3034	4	-0.00865102862667587
B.E. + L.A.	Lasius	3035	4	-0.00865955819635372
B.E. + L.A.	Lasius	3036	4	0.00168882846916619
B.E. + L.A.	Lasius	3037	3	0.0120313586317893
B.E. + L.A.	Lasius	3038	3	0.00226773377853399
B.E. + L.A.	Lasius	3039	3	0.0024309822140732
B.E. + L.A.	Lasius	3040	3	0.000115400296692469
B.E. + L.A.	Lasius	3081	3	0.00913994814063983
B.E. + L.A.	Lasius	3082	3	-3.24761966327691e-05
B.E. + L.A.	Lasius	3083	3	0.00229816567906252
B.E. + L.A.	Lasius	3084	3	0.00613299873989842
B.E. + L.A.	Lasius	3085	4	0.00246982513712284
B.E. + L.A.	Lasius	3086	4	0.00793144625706571
B.E. + L.A.	Lasius	3087	4	-0.00407798959060217
B.E. + L.A.	Lasius	3088	4	-0.00166987562037741
B.E. + L.A.	Lasius	3089	4	-0.00848411858874227
B.E. + L.A.	Lasius	3090	4	0.00206116445715661
B.E. + L.A.	Lasius	3091	5	0.00668576480165016
B.E. + L.A.	Lasius	3092	5	0.00156658963849763
B.E. + L.A.	Lasius	3093	5	0.00150711805430908
B.E. + L.A.	Lasius	3094	5	0.00567460546090051
B.E. + L.A.	Lasius	3095	5	0.00306011673446005
B.E. + L.A.	Lasius	3096	5	0.00590195692019252
B.E. + L.A.	Lasius	3097	5	0.00895322052116279
B.E. + L.A.	Lasius	3098	5	0.00605686497338553
B.E. + L.A.	Lasius	3099	4	-0.00571654577147252
B.E. + L.A.	Lasius	3100	4	-0.0018703619513375
B.E. + L.A.	Lasius	3101	4	0.00471959641017653
B.E. + L.A.	Lasius	3102	4	-0.0074371837891629
B.E. + L.A.	Lasius	3103	4	0.000755124907020936
B.E. + L.A.	Lasius	3104	3	0.00146218724349428
B.E. + L.A.	Lasius	3105	3	-0.00625297399217786
B.E. + L.A.	Lasius	3106	3	-0.00885179540247311
B.E. + L.A.	Lasius	3107	3	-0.00455347902146295
B.E. + L.A.	Lasius	3108	3	0.0110228077723016
B.E. + L.A.	Lasius	3150	3	-0.00795215114580511
B.E. + L.A.	Lasius	3151	3	-0.00391090592798363
B.E. + L.A.	Lasius	3152	3	-0.00505567917977042
B.E. + L.A.	Lasius	3153	3	-0.00635631422967989
B.E. + L.A.	Lasius	3154	3	0.00832031320067679
B.E. + L.A.	Lasius	3155	4	0.000853135409148186
B.E. + L.A.	Lasius	3156	4	0.00605135289697714
B.E. + L.A.	Lasius	3157	4	-0.00137235963674932
B.E. + L.A.	Lasius	3158	4	-0.00415184720654753
B.E. + L.A.	Lasius	3159	4	-0.00180057942962276
B.E. + L.A.	Lasius	3160	4	-0.00435097792706334
B.E. + L.A.	Lasius	3161	5	-0.000550375682337419
B.E. + L.A.	Lasius	3162	5	0.00279152466418687
B.E. + L.A.	Lasius	3163	5	-0.00192022318145007
B.E. + L.A.	Lasius	3164	5	0.00352208133977073
B.E. + L.A.	Lasius	3165	4	0.00252808902990887
B.E. + L.A.	Lasius	3166	4	-0.00672846806974744
B.E. + L.A.	Lasius	3167	4	0.00815733952614181
B.E. + L.A.	Lasius	3168	4	0.00166155284045861
B.E. + L.A.	Lasius	3169	4	-0.00767632106428217
B.E. + L.A.	Lasius	3170	4	-0.00235233135102639
B.E. + L.A.	Lasius	3171	4	0.0051398005408514
B.E. + L.A.	Lasius	3172	3	0.0052883933064689
B.E. + L.A.	Lasius	3173	3	0.00666746664995026
B.E. + L.A.	Lasius	3174	3	-0.00509419058746545
B.E. + L.A.	Lasius	3175	3	-0.00878033449976494
B.E. + L.A.	Lasius	3176	3	0.00912279124309799
B.E. + L.A.	Lasius	3218	3	0.00244192871429309
B.E. + L.A.	Lasius	3219	3	0.00212081621716491
B.E. + L.A.	Lasius	3220	3	-0.00608057651019874
B.E. + L.A.	Lasius	3221	3	-0.00676363603680814
B.E. + L.A.	Lasius	3222	3	0.00355071607831523
B.E. + L.A.	Lasius	3223	4	0.00741505174988399
B.E. + L.A.	Lasius	3224	4	0.00549789803224833
B.E. + L.A.	Lasius	3225	4	-0.00731587289726444
B.E. + L.A.	Lasius	3226	4	0.00299025820006711
B.E. + L.A.	Lasius	3227	4	-0.00753042797059921
B.E. + L.A.	Lasius	3228	4	0.00552607395491845
B.E. + L.A.	Lasius	3229	4	-0.00413501814262433
B.E. + L.A.	Lasius	3230	4	0.00231166012716096
B.E. + L.A.	Lasius	3231	4	0.00498337852790652
B.E. + L.A.	Lasius	3232	4	0.00303151642849481
B.E. + L.A.	Lasius	3233	4	-0.00126553710920709
B.E. + L.A.	Lasius	3234	4	-0.00391604993664872
B.E. + L.A.	Lasius	3235	4	0.00110044923290898
B.E. + L.A.	Lasius	3236	4	-0.00139787214846598
B.E. + L.A.	Lasius	3237	4	-0.00713936903042348
B.E. + L.A.	Lasius	3238	4	0.000649225561993008
B.E. + L.A.	Lasius	3239	3	-0.00657869642178003
B.E. + L.A.	Lasius	3240	3	-0.00188196210804361
B.E. + L.A.	Lasius	3241	3	-0.000194447285185708
B.E. + L.A.	Lasius	3242	3	-0.00335137789392642
B.E. + L.A.	Lasius	3243	3	-0.00128487663123782
B.E. + L.A.	Lasius	3287	3	-0.00475119694091941
B.E. + L.A.	Lasius	3288	3	-0.00503393375413196
B.E. + L.A.	Lasius	3289	3	-0.00480022404732046
B.E. + L.A.	Lasius	3290	3	-0.00358687279107041
B.E. + L.A.	Lasius	3291	3	-0.00288116099246099
B.E. + L.A.	Lasius	3292	4	0.00372471800706941
B.E. + L.A.	Lasius	3293	4	0.00101704739834149
B.E. + L.A.	Lasius	3294	4	0.00254691651177359
B.E. + L.A.	Lasius	3295	4	-0.00849281729171452
B.E. + L.A.	Lasius	3296	4	-0.00274084264244942
B.E. + L.A.	Lasius	3297	4	0.00469356180457678
B.E. + L.A.	Lasius	3298	4	0.00537308102434052
B.E. + L.A.	Lasius	3299	4	-0.00285011040257716
B.E. + L.A.	Lasius	3300	4	-0.00463396314627446
B.E. + L.A.	Lasius	3301	4	-0.00317014091039654
B.E. + L.A.	Lasius	3302	4	0.000763660868701796
B.E. + L.A.	Lasius	3303	4	-0.00714851791070445
B.E. + L.A.	Lasius	3304	4	-0.00400728534076407
B.E. + L.A.	Lasius	3305	4	0.0045019024088271
B.E. + L.A.	Lasius	3306	3	0.00599994562009847
B.E. + L.A.	Lasius	3307	3	-0.00748912579472866
B.E. + L.A.	Lasius	3308	3	-0.0061122805621942
B.E. + L.A.	Lasius	3309	3	-0.00325387633419204
B.E. + L.A.	Lasius	3310	3	0.00639576494920334
B.E. + L.A.	Lasius	3311	3	-0.0102162486841965
B.E. + L.A.	Lasius	332	3	0.00120953609205281
B.E. + L.A.	Lasius	333	3	-0.00276630844656131
B.E. + L.A.	Lasius	334	3	-0.008050436878031
B.E. + L.A.	Lasius	335	3	-0.0030204308523478
B.E. + L.A.	Lasius	3355	3	-0.00167490532770206
B.E. + L.A.	Lasius	3356	3	0.00705246846243635
B.E. + L.A.	Lasius	3357	3	0.00465708886607654
B.E. + L.A.	Lasius	3358	3	0.0104852837000931
B.E. + L.A.	Lasius	3359	3	0.0013974762846077
B.E. + L.A.	Lasius	336	3	-0.00765803692995452
B.E. + L.A.	Lasius	3360	3	0.0023790545034185
B.E. + L.A.	Lasius	3361	4	0.00460766531566785
B.E. + L.A.	Lasius	3362	4	0.00638501103499039
B.E. + L.A.	Lasius	3363	4	0.00646743608640402
B.E. + L.A.	Lasius	3364	4	-0.00308913863442891
B.E. + L.A.	Lasius	3365	4	-0.000596533346846513
B.E. + L.A.	Lasius	3366	4	-0.00562284148124358
B.E. + L.A.	Lasius	3367	4	-0.00152162539434443
B.E. + L.A.	Lasius	3368	4	0.00440044841081249
B.E. + L.A.	Lasius	3369	4	0.00429685514270648
B.E. + L.A.	Lasius	337	3	-0.000624311565351322
B.E. + L.A.	Lasius	3370	4	-0.00264961443975593
B.E. + L.A.	Lasius	3371	4	0.00046043543080871
B.E. + L.A.	Lasius	3372	4	0.00241203954972309
B.E. + L.A.	Lasius	3373	3	0.00364382215932035
B.E. + L.A.	Lasius	3374	3	-0.000343946202212021
B.E. + L.A.	Lasius	3375	3	-0.000645732716978622
B.E. + L.A.	Lasius	3376	3	0.00237545141257193
B.E. + L.A.	Lasius	3377	3	-0.00231713619948824
B.E. + L.A.	Lasius	338	4	0.00100383601550548
B.E. + L.A.	Lasius	339	4	0.000394863920206847
B.E. + L.A.	Lasius	340	4	-0.00592046103856972
B.E. + L.A.	Lasius	341	4	0.0077816097849548
B.E. + L.A.	Lasius	342	4	0.00709568508327025
B.E. + L.A.	Lasius	3424	3	0.00144658170632559
B.E. + L.A.	Lasius	3425	3	-0.00547760041556849
B.E. + L.A.	Lasius	3426	3	0.00274191021694658
B.E. + L.A.	Lasius	3427	3	0.000667839255576958
B.E. + L.A.	Lasius	3428	3	0.00950608937843301
B.E. + L.A.	Lasius	3429	3	0.00307441451920716
B.E. + L.A.	Lasius	343	3	-0.000178142664738241
B.E. + L.A.	Lasius	3430	3	0.00355210638560013
B.E. + L.A.	Lasius	3431	4	0.00310894696640763
B.E. + L.A.	Lasius	3432	4	0.00105902525902984
B.E. + L.A.	Lasius	3433	4	0.00668539816829775
B.E. + L.A.	Lasius	3434	4	-0.00379626220114927
B.E. + L.A.	Lasius	3435	4	-0.000675224970513574
B.E. + L.A.	Lasius	3436	4	-0.00453749765022318
B.E. + L.A.	Lasius	3437	4	0.00837961405194006
B.E. + L.A.	Lasius	3438	4	0.00910014472281811
B.E. + L.A.	Lasius	3439	3	-0.00452399150673666
B.E. + L.A.	Lasius	344	3	0.00478608349273013
B.E. + L.A.	Lasius	3440	3	0.00381825078308075
B.E. + L.A.	Lasius	3441	3	-0.0151330129287153
B.E. + L.A.	Lasius	3442	3	0.00207470068995789
B.E. + L.A.	Lasius	3443	3	0.00636468089297794
B.E. + L.A.	Lasius	3444	3	-0.00509563160190284
B.E. + L.A.	Lasius	3445	3	-0.00618746954288631
B.E. + L.A.	Lasius	345	3	-0.00516623979961001
B.E. + L.A.	Lasius	346	3	0.006782683002439
B.E. + L.A.	Lasius	347	3	0.00527499450786909
B.E. + L.A.	Lasius	348	3	0.0032643588473572
B.E. + L.A.	Lasius	3493	3	0.000344859540681245
B.E. + L.A.	Lasius	3494	3	-0.00506037932987332
B.E. + L.A.	Lasius	3495	3	0.00461993740161446
B.E. + L.A.	Lasius	3496	3	0.00047521779998382
B.E. + L.A.	Lasius	3497	3	-0.00684450020386627
B.E. + L.A.	Lasius	3498	3	-0.00747575375490046
B.E. + L.A.	Lasius	3499	3	0.00497886791728818
B.E. + L.A.	Lasius	3500	3	-0.0107440621428538
B.E. + L.A.	Lasius	3501	3	-0.00237138331067123
B.E. + L.A.	Lasius	3502	3	-0.001335050382986
B.E. + L.A.	Lasius	3503	3	0.000305919568610216
B.E. + L.A.	Lasius	3504	3	-0.00450553040124419
B.E. + L.A.	Lasius	3505	3	-0.00944483116239385
B.E. + L.A.	Lasius	3506	3	-5.93527859111499e-05
B.E. + L.A.	Lasius	3507	3	-0.00510456196482452
B.E. + L.A.	Lasius	3508	3	-0.00754981255893741
B.E. + L.A.	Lasius	3509	3	-0.00340876558172644
B.E. + L.A.	Lasius	3510	3	-0.00478213741737059
B.E. + L.A.	Lasius	3511	3	-0.00214757878468185
B.E. + L.A.	Lasius	3512	3	-0.000484449137364588
B.E. + L.A.	Lasius	3562	3	-0.0143004026316724
B.E. + L.A.	Lasius	3563	3	0.00655383080122745
B.E. + L.A.	Lasius	3564	3	-0.00567961806930229
B.E. + L.A.	Lasius	3565	3	0.00875727109284712
B.E. + L.A.	Lasius	3566	3	0.00629322126832058
B.E. + L.A.	Lasius	3567	3	-0.00526170197680953
B.E. + L.A.	Lasius	3568	3	0.00165740928096108
B.E. + L.A.	Lasius	3569	3	0.00746989094055837
B.E. + L.A.	Lasius	3570	3	0.00210691771871718
B.E. + L.A.	Lasius	3571	3	0.00407747353430629
B.E. + L.A.	Lasius	3572	3	-0.00478212587533036
B.E. + L.A.	Lasius	3573	3	0.000506530864220663
B.E. + L.A.	Lasius	3574	3	-0.0129347896395167
B.E. + L.A.	Lasius	3575	3	0.0017264818700653
B.E. + L.A.	Lasius	3576	3	-0.0036017205643659
B.E. + L.A.	Lasius	3577	3	0.00056435172502028
B.E. + L.A.	Lasius	3578	3	0.00355671460979184
B.E. + L.A.	Lasius	3579	3	0.0101707553260111
B.E. + L.A.	Lasius	3631	3	-0.00150775949916506
B.E. + L.A.	Lasius	3632	3	0.000515672383281362
B.E. + L.A.	Lasius	3633	3	0.0110354523814852
B.E. + L.A.	Lasius	3634	3	-0.00422978581975388
B.E. + L.A.	Lasius	3635	3	-0.000940777187187034
B.E. + L.A.	Lasius	3636	3	-0.00163458531931765
B.E. + L.A.	Lasius	3637	3	0.00122965906386353
B.E. + L.A.	Lasius	3638	3	-0.00536906803039491
B.E. + L.A.	Lasius	3639	3	0.00388262920259253
B.E. + L.A.	Lasius	3640	3	-0.00562481647755655
B.E. + L.A.	Lasius	3641	3	-0.00447524744829214
B.E. + L.A.	Lasius	3642	3	-0.00479583446989294
B.E. + L.A.	Lasius	3643	3	0.00144038877685147
B.E. + L.A.	Lasius	3644	3	-0.00570766376360952
B.E. + L.A.	Lasius	3645	3	0.00320565588814118
B.E. + L.A.	Lasius	3646	3	-0.00463492369333913
B.E. + L.A.	Lasius	3701	3	0.00229217012614931
B.E. + L.A.	Lasius	3702	3	-0.000606946380063409
B.E. + L.A.	Lasius	3703	3	0.00354352290905439
B.E. + L.A.	Lasius	3704	3	0.01165134830232
B.E. + L.A.	Lasius	3705	3	-0.00338213955924661
B.E. + L.A.	Lasius	3706	3	0.0003781619638338
B.E. + L.A.	Lasius	3707	3	-0.00193908426110715
B.E. + L.A.	Lasius	3708	3	0.00151463144590963
B.E. + L.A.	Lasius	3709	3	0.0109121251697947
B.E. + L.A.	Lasius	3710	3	-0.00433573458156516
B.E. + L.A.	Lasius	3711	3	-0.00117421423862374
B.E. + L.A.	Lasius	3712	3	-0.00251523906693089
B.E. + L.A.	Lasius	3771	3	0.00811603099910039
B.E. + L.A.	Lasius	3772	3	-0.00724622092255527
B.E. + L.A.	Lasius	3773	3	-0.000255551674370904
B.E. + L.A.	Lasius	3774	3	0.00651769280118759
B.E. + L.A.	Lasius	3775	3	0.00265113004986323
B.E. + L.A.	Lasius	3776	3	-0.00217237370171669
B.E. + L.A.	Lasius	3777	3	0.00434489039048902
B.E. + L.A.	Lasius	3778	3	-0.00245069483141088
B.E. + L.A.	Lasius	401	3	-0.00298165193254494
B.E. + L.A.	Lasius	402	3	-0.00841037994538415
B.E. + L.A.	Lasius	403	3	-0.0136130640629615
B.E. + L.A.	Lasius	404	3	0.0037007079669048
B.E. + L.A.	Lasius	405	3	-6.53105347823495e-05
B.E. + L.A.	Lasius	406	3	-0.00314087503333457
B.E. + L.A.	Lasius	407	4	0.00361869811761543
B.E. + L.A.	Lasius	410	4	-0.000749326489074444
B.E. + L.A.	Lasius	411	3	-0.00146409831192948
B.E. + L.A.	Lasius	412	3	0.0032789964062054
B.E. + L.A.	Lasius	413	3	-0.000929513081244433
B.E. + L.A.	Lasius	414	3	0.000444966741112275
B.E. + L.A.	Lasius	415	3	-0.0074398596938184
B.E. + L.A.	Lasius	4284	3	0.00942644449867495
B.E. + L.A.	Lasius	4285	3	0.00671672422123494
B.E. + L.A.	Lasius	4351	3	0.0111047285119701
B.E. + L.A.	Lasius	4354	3	-0.00686658983559387
B.E. + L.A.	Lasius	4419	3	-0.00531012197761469
B.E. + L.A.	Lasius	4420	3	-0.00740697399817458
B.E. + L.A.	Lasius	4421	3	0.00736226808647476
B.E. + L.A.	Lasius	4422	3	-0.00656670673863966
B.E. + L.A.	Lasius	4486	3	0.00087246214359631
B.E. + L.A.	Lasius	4487	3	-0.00496865947174944
B.E. + L.A.	Lasius	4490	3	-0.000268258958669199
B.E. + L.A.	Lasius	4491	3	-0.00892246130892487
B.E. + L.A.	Lasius	4492	3	0.000696812870995064
B.E. + L.A.	Lasius	4554	3	-0.00537810359410376
B.E. + L.A.	Lasius	4555	3	-0.00133297647453867
B.E. + L.A.	Lasius	4556	3	0.00453075039534315
B.E. + L.A.	Lasius	4557	3	-0.00361919775960626
B.E. + L.A.	Lasius	4558	3	-0.000879257830986312
B.E. + L.A.	Lasius	4559	3	0.00821766040275722
B.E. + L.A.	Lasius	4560	3	-0.00388592601960013
B.E. + L.A.	Lasius	4621	3	0.000911979915662115
B.E. + L.A.	Lasius	4622	3	0.000427349496691728
B.E. + L.A.	Lasius	4623	3	-0.0102529884190303
B.E. + L.A.	Lasius	4626	3	0.00409738448032115
B.E. + L.A.	Lasius	4627	3	0.00393234551987753
B.E. + L.A.	Lasius	4628	3	-0.00720739602435341
B.E. + L.A.	Lasius	4629	3	-0.00534282539825775
B.E. + L.A.	Lasius	4688	3	-0.000707446072715603
B.E. + L.A.	Lasius	4689	3	-0.000270075612980499
B.E. + L.A.	Lasius	4690	3	0.000660070105965494
B.E. + L.A.	Lasius	4691	3	0.00155621307178387
B.E. + L.A.	Lasius	4692	3	-0.00157061544511322
B.E. + L.A.	Lasius	4693	3	-0.00850416727917208
B.E. + L.A.	Lasius	4694	3	-0.00904555401060753
B.E. + L.A.	Lasius	4695	3	-0.00628025906594566
B.E. + L.A.	Lasius	4696	3	-0.00442928675375561
B.E. + L.A.	Lasius	4697	3	0.00333189856921495
B.E. + L.A.	Lasius	470	3	-0.0119981293452331
B.E. + L.A.	Lasius	471	3	0.00307396903538687
B.E. + L.A.	Lasius	472	3	0.0107769427175291
B.E. + L.A.	Lasius	473	3	-0.000538075503599408
B.E. + L.A.	Lasius	474	3	-0.00341373682760129
B.E. + L.A.	Lasius	475	3	-0.00531531751840699
B.E. + L.A.	Lasius	4755	3	0.00813362816982596
B.E. + L.A.	Lasius	4756	3	-0.00600637708240245
B.E. + L.A.	Lasius	4757	3	-0.00015945301028076
B.E. + L.A.	Lasius	4758	3	-0.00403459370021461
B.E. + L.A.	Lasius	4759	3	-0.0102412531883693
B.E. + L.A.	Lasius	476	4	0.00379572401716485
B.E. + L.A.	Lasius	4762	3	-0.00514599180203089
B.E. + L.A.	Lasius	4763	3	0.00237197513965906
B.E. + L.A.	Lasius	4764	3	-0.00806894798295554
B.E. + L.A.	Lasius	4765	3	-0.00468306950211895
B.E. + L.A.	Lasius	4766	3	0.0045265034174786
B.E. + L.A.	Lasius	4767	3	0.00685076029756817
B.E. + L.A.	Lasius	477	3	-0.00673417404986656
B.E. + L.A.	Lasius	478	3	0.00824310531989353
B.E. + L.A.	Lasius	479	3	-0.00586472182754399
B.E. + L.A.	Lasius	480	3	-0.000581835817004877
B.E. + L.A.	Lasius	481	3	-0.00549117486268537
B.E. + L.A.	Lasius	482	3	0.0105896632811341
B.E. + L.A.	Lasius	4823	3	0.00363607162811244
B.E. + L.A.	Lasius	4824	3	-0.00192491272067701
B.E. + L.A.	Lasius	4825	3	0.00157035087501084
B.E. + L.A.	Lasius	4826	3	0.00802711043119357
B.E. + L.A.	Lasius	4827	3	0.00323653901756362
B.E. + L.A.	Lasius	4828	4	0.00612834939670326
B.E. + L.A.	Lasius	4829	4	-0.00576555581828792
B.E. + L.A.	Lasius	4830	3	0.0038258361055652
B.E. + L.A.	Lasius	4831	3	0.00405141017660462
B.E. + L.A.	Lasius	4832	3	0.000644695758038098
B.E. + L.A.	Lasius	4833	3	-0.00199127669689437
B.E. + L.A.	Lasius	4834	3	-0.0105197020938047
B.E. + L.A.	Lasius	4835	3	-0.00519585397619017
B.E. + L.A.	Lasius	4889	3	0.00419652089402576
B.E. + L.A.	Lasius	4890	3	0.00277271204501863
B.E. + L.A.	Lasius	4891	3	0.00323231997504285
B.E. + L.A.	Lasius	4892	3	0.00241285072017286
B.E. + L.A.	Lasius	4893	3	-0.00026154112498335
B.E. + L.A.	Lasius	4894	3	-0.000579818957084257
B.E. + L.A.	Lasius	4895	4	0.00131436230612436
B.E. + L.A.	Lasius	4898	4	0.00277429884762072
B.E. + L.A.	Lasius	4899	4	0.00216544957265319
B.E. + L.A.	Lasius	4900	3	0.00446976595487975
B.E. + L.A.	Lasius	4901	3	0.00451867491369266
B.E. + L.A.	Lasius	4902	3	0.00591396080255215
B.E. + L.A.	Lasius	4903	3	-0.00304431755433527
B.E. + L.A.	Lasius	4904	3	0.00201617099169362
B.E. + L.A.	Lasius	4957	3	-0.00556620533791759
B.E. + L.A.	Lasius	4958	3	0.00755361822184504
B.E. + L.A.	Lasius	4959	3	0.00695610252280449
B.E. + L.A.	Lasius	4960	3	0.011425850132431
B.E. + L.A.	Lasius	4961	3	-0.00403724182364815
B.E. + L.A.	Lasius	4962	3	-0.00529988690817408
B.E. + L.A.	Lasius	4963	4	-0.00493021634177813
B.E. + L.A.	Lasius	4964	4	-0.003547865546246
B.E. + L.A.	Lasius	4965	4	0.000348342409029678
B.E. + L.A.	Lasius	4966	4	-0.00602866822009528
B.E. + L.A.	Lasius	4967	4	0.00716000465875118
B.E. + L.A.	Lasius	4968	3	-0.00207590921180828
B.E. + L.A.	Lasius	4969	3	-0.00233310693769504
B.E. + L.A.	Lasius	4970	3	-0.00756779427702189
B.E. + L.A.	Lasius	4971	3	-0.000334354312388399
B.E. + L.A.	Lasius	4972	3	-0.00268234169821917
B.E. + L.A.	Lasius	4973	3	-0.0021467679448097
B.E. + L.A.	Lasius	5024	3	0.000721337979465809
B.E. + L.A.	Lasius	5025	3	-0.000257177435770031
B.E. + L.A.	Lasius	5026	3	0.00229765720322389
B.E. + L.A.	Lasius	5027	3	0.00428193508248208
B.E. + L.A.	Lasius	5028	3	-0.00290638334384338
B.E. + L.A.	Lasius	5029	4	0.00810422792912219
B.E. + L.A.	Lasius	5030	4	-0.00481224215215599
B.E. + L.A.	Lasius	5031	4	0.00823239004400652
B.E. + L.A.	Lasius	5034	4	-0.00224777093292872
B.E. + L.A.	Lasius	5035	4	-0.00263061138315661
B.E. + L.A.	Lasius	5036	4	0.00395796218699669
B.E. + L.A.	Lasius	5037	3	0.00708848026691166
B.E. + L.A.	Lasius	5038	3	-0.00886655931544321
B.E. + L.A.	Lasius	5039	3	0.00979054976000978
B.E. + L.A.	Lasius	5040	3	-0.00905577841901028
B.E. + L.A.	Lasius	5041	3	0.00624326277003204
B.E. + L.A.	Lasius	5042	3	-0.00428870808652587
B.E. + L.A.	Lasius	5043	3	-0.0091708262028873
B.E. + L.A.	Lasius	5091	3	0.00563594343184923
B.E. + L.A.	Lasius	5092	3	-0.00312295509771446
B.E. + L.A.	Lasius	5093	3	-0.00412139530096982
B.E. + L.A.	Lasius	5094	3	0.00440552758013341
B.E. + L.A.	Lasius	5095	3	0.00147017317639671
B.E. + L.A.	Lasius	5096	3	0.0054286052335792
B.E. + L.A.	Lasius	5097	4	0.00360431500122373
B.E. + L.A.	Lasius	5098	4	0.00424409842306108
B.E. + L.A.	Lasius	5099	4	0.00577747082451313
B.E. + L.A.	Lasius	5100	4	0.00508004661836427
B.E. + L.A.	Lasius	5101	4	-0.00432991244986224
B.E. + L.A.	Lasius	5102	4	0.00281122960700385
B.E. + L.A.	Lasius	5103	4	0.0065105553185654
B.E. + L.A.	Lasius	5104	4	-0.00793858355725047
B.E. + L.A.	Lasius	5105	4	-0.00697907453345163
B.E. + L.A.	Lasius	5106	3	-0.00214648341487881
B.E. + L.A.	Lasius	5107	3	-0.00119145083174164
B.E. + L.A.	Lasius	5108	3	0.00144925440522855
B.E. + L.A.	Lasius	5109	3	0.0118845161117151
B.E. + L.A.	Lasius	5110	3	-0.0108400754883582
B.E. + L.A.	Lasius	5111	3	0.00245556404040112
B.E. + L.A.	Lasius	5157	3	-0.00436027335247726
B.E. + L.A.	Lasius	5158	3	-0.00172562320440053
B.E. + L.A.	Lasius	5159	3	0.000350141566952133
B.E. + L.A.	Lasius	5160	3	0.00417400556291364
B.E. + L.A.	Lasius	5161	3	-0.00255458165915872
B.E. + L.A.	Lasius	5162	3	-0.0077648909239474
B.E. + L.A.	Lasius	5163	3	0.00331088068307356
B.E. + L.A.	Lasius	5164	4	-0.000618737781967363
B.E. + L.A.	Lasius	5165	4	0.0015196894549996
B.E. + L.A.	Lasius	5166	4	0.00438716834754386
B.E. + L.A.	Lasius	5167	4	0.00092123539275049
B.E. + L.A.	Lasius	5170	4	0.00816875197094252
B.E. + L.A.	Lasius	5171	4	-0.0030289001488519
B.E. + L.A.	Lasius	5172	4	-0.00084938149127118
B.E. + L.A.	Lasius	5173	4	0.00198904819407684
B.E. + L.A.	Lasius	5174	4	-0.00162690620185291
B.E. + L.A.	Lasius	5175	3	-0.011402213426429
B.E. + L.A.	Lasius	5176	3	0.000543730069437602
B.E. + L.A.	Lasius	5177	3	-0.0049522776801696
B.E. + L.A.	Lasius	5178	3	0.000927360340638674
B.E. + L.A.	Lasius	5179	3	-0.00451555614908577
B.E. + L.A.	Lasius	5180	3	-0.00179638991906614
B.E. + L.A.	Lasius	5181	3	-0.00527149151783199
B.E. + L.A.	Lasius	5224	3	0.00450164878850681
B.E. + L.A.	Lasius	5225	3	-0.00876582192049245
B.E. + L.A.	Lasius	5226	3	-0.00186167802558604
B.E. + L.A.	Lasius	5227	3	-0.0035147182178696
B.E. + L.A.	Lasius	5228	3	-0.00612609216925375
B.E. + L.A.	Lasius	5229	3	-0.00158148998166314
B.E. + L.A.	Lasius	5230	3	0.0100914908982884
B.E. + L.A.	Lasius	5231	4	-0.00639949426903463
B.E. + L.A.	Lasius	5232	4	-0.000472077876986993
B.E. + L.A.	Lasius	5233	4	-0.0026840474066559
B.E. + L.A.	Lasius	5234	4	-0.00732137022132234
B.E. + L.A.	Lasius	5235	4	-0.00775216268109767
B.E. + L.A.	Lasius	5236	4	-0.000450618637091292
B.E. + L.A.	Lasius	539	3	-0.00513673539516943
B.E. + L.A.	Lasius	540	3	3.41754653936984e-05
B.E. + L.A.	Lasius	541	3	0.00302096059909092
B.E. + L.A.	Lasius	542	3	-0.0042254329179555
B.E. + L.A.	Lasius	543	3	-0.00288396785158041
B.E. + L.A.	Lasius	546	3	-0.00280584654147505
B.E. + L.A.	Lasius	547	3	-0.000681571244495632
B.E. + L.A.	Lasius	548	3	-0.00375510095833772
B.E. + L.A.	Lasius	549	3	-0.00749289433551328
B.E. + L.A.	Lasius	550	3	0.000948513220264054
B.E. + L.A.	Lasius	608	3	-0.00217699758985463
B.E. + L.A.	Lasius	609	3	0.00471907566009421
B.E. + L.A.	Lasius	610	3	-0.0116963348387383
B.E. + L.A.	Lasius	611	3	0.00322986581439295
B.E. + L.A.	Lasius	612	3	0.00464314610373643
B.E. + L.A.	Lasius	613	3	-0.000643389865541973
B.E. + L.A.	Lasius	614	3	-0.000247090009086072
B.E. + L.A.	Lasius	615	3	0.00490246380064952
B.E. + L.A.	Lasius	616	3	0.00474857136266703
B.E. + L.A.	Lasius	676	3	-0.0026631608283161
B.E. + L.A.	Lasius	677	3	-0.00303584572159827
B.E. + L.A.	Lasius	678	3	-0.00355062164866846
B.E. + L.A.	Lasius	679	3	0.000232447644101031
B.E. + L.A.	Lasius	682	3	-0.0094691727409852
B.E. + L.A.	Lasius	683	3	-0.00222725860885134
B.E. + L.A.	Lasius	684	3	-0.000408075510262264
B.E. + L.A.	Lasius	69	4	-0.00365710178937066
B.E. + L.A.	Lasius	70	4	-0.00473493174391038
B.E. + L.A.	Lasius	71	4	0.00663541974041564
B.E. + L.A.	Lasius	72	4	0.00352619757089604
B.E. + L.A.	Lasius	73	4	-0.000300443329953866
B.E. + L.A.	Lasius	74	4	-0.000935192938044679
B.E. + L.A.	Lasius	745	3	0.0079007603244997
B.E. + L.A.	Lasius	746	3	-0.00410803362147853
B.E. + L.A.	Lasius	747	3	-0.00293293823859397
B.E. + L.A.	Lasius	748	3	0.00294464126934404
B.E. + L.A.	Lasius	749	3	0.00282215030957827
B.E. + L.A.	Lasius	75	3	5.31349743335332e-05
B.E. + L.A.	Lasius	750	3	0.00500655411229776
B.E. + L.A.	Lasius	751	3	0.00242327725190323
B.E. + L.A.	Lasius	76	3	-0.0109436377836008
B.E. + L.A.	Lasius	77	3	-0.00321352907584122
B.E. + L.A.	Lasius	78	3	0.0057422756697769
B.E. + L.A.	Lasius	79	3	-0.00165863984020837
B.E. + L.A.	Lasius	80	3	-0.00177408121198816
B.E. + L.A.	Lasius	814	3	-0.00128424471250626
B.E. + L.A.	Lasius	815	3	0.00553700649194592
B.E. + L.A.	Lasius	818	3	-0.00860387286432467
B.E. + L.A.	Lasius	819	3	-0.00688819622779596
B.E. + L.A.	Lasius	883	3	0.00876561655307458
B.E. + L.A.	Lasius	884	3	0.00465135402185962
B.E. + L.A.	Lasius	885	3	-0.00488703292572067
B.E. + L.A.	Lasius	886	3	-0.00523218147138664
B.E. + L.A.	Lasius	951	3	0.00172407860391651
B.E. + L.A.	Lasius	954	3	-0.00234545507735341
