# Supplementary material for: Two simple movement mechanisms for spatial division of labour in social insects
Source: Nat Commun. 2022 Nov 15;13:6985. doi: 10.1038/s41467-022-34706-7 (PMC9666475; doi:10.1038/s41467-022-34706-7)
Supplement: Supplementary file 5 — Source Data [file 41467_2022_34706_MOESM5_ESM.zip › source_data/Figure_S13/Taxis_index_difference,Lasius,FPA.csv]

data	SPECIES	LOC	distance_to_FocalModule	taxis_index_difference
F.P.A.	Lasius	1020	3	0.0066487808478007
F.P.A.	Lasius	124	3	0.00777880859119645
F.P.A.	Lasius	125	3	0.00702717013694803
F.P.A.	Lasius	126	3	0.00237447620056794
F.P.A.	Lasius	127	3	0.00263497883684662
F.P.A.	Lasius	128	3	0.00766256295129468
F.P.A.	Lasius	129	3	0.00417795808275122
F.P.A.	Lasius	130	3	0.00552296992974552
F.P.A.	Lasius	131	4	0.0128819651844518
F.P.A.	Lasius	132	4	-0.000519433572409001
F.P.A.	Lasius	133	4	-0.000101561878673371
F.P.A.	Lasius	134	4	0.000719399068385492
F.P.A.	Lasius	135	4	0.001923057474421
F.P.A.	Lasius	138	4	-0.00142169717821141
F.P.A.	Lasius	139	4	0.00655905435406539
F.P.A.	Lasius	140	4	5.0625770091116e-05
F.P.A.	Lasius	141	4	0.0121842233908699
F.P.A.	Lasius	142	3	0.00405547480383186
F.P.A.	Lasius	143	3	0.0138197522033096
F.P.A.	Lasius	144	3	0.00584793847078793
F.P.A.	Lasius	145	3	0.00704710698292265
F.P.A.	Lasius	146	3	0.00151044303465499
F.P.A.	Lasius	147	3	0.00369842861195622
F.P.A.	Lasius	1526	3	0.00563719202751609
F.P.A.	Lasius	1527	3	0.00563392096922874
F.P.A.	Lasius	1528	3	0.00412210071613353
F.P.A.	Lasius	1529	3	0.00105799673706909
F.P.A.	Lasius	1530	3	0.00433094035358938
F.P.A.	Lasius	1531	3	0.00790272197870987
F.P.A.	Lasius	1532	3	0.00768760159775881
F.P.A.	Lasius	1533	3	0.00534070539576334
F.P.A.	Lasius	1534	3	0.00857268007658699
F.P.A.	Lasius	1535	3	0.0118799421817662
F.P.A.	Lasius	1592	3	0.00870846597475176
F.P.A.	Lasius	1593	3	-0.000537273563682187
F.P.A.	Lasius	1594	3	0.0117299114407258
F.P.A.	Lasius	1595	3	0.00627448837380125
F.P.A.	Lasius	1596	3	0.00425034269036646
F.P.A.	Lasius	1597	3	0.0102231878353178
F.P.A.	Lasius	1598	3	0.000345944940819852
F.P.A.	Lasius	1599	3	0.00854448342755942
F.P.A.	Lasius	1600	3	0.00862675390419203
F.P.A.	Lasius	1601	3	0.00166980761909419
F.P.A.	Lasius	1602	3	0.0131700662195466
F.P.A.	Lasius	1603	3	0.00776827190061172
F.P.A.	Lasius	1604	3	0.00659407866369115
F.P.A.	Lasius	1605	3	0.00667782297967104
F.P.A.	Lasius	1659	3	0.0106723798015424
F.P.A.	Lasius	1660	3	0.00543373962074181
F.P.A.	Lasius	1661	3	0.00975016493850933
F.P.A.	Lasius	1662	3	0.000944510495854111
F.P.A.	Lasius	1663	3	0.00425790290509839
F.P.A.	Lasius	1664	3	0.00821860754069792
F.P.A.	Lasius	1665	3	0.00612405756732478
F.P.A.	Lasius	1666	3	0.00856707594258066
F.P.A.	Lasius	1667	3	0.00994950489665412
F.P.A.	Lasius	1668	3	0.00588085684335866
F.P.A.	Lasius	1669	3	0.000247488890503887
F.P.A.	Lasius	1670	3	0.00831604255633466
F.P.A.	Lasius	1671	3	0.00895861473333255
F.P.A.	Lasius	1672	3	-0.00401570516343621
F.P.A.	Lasius	1673	3	-0.00345921309316222
F.P.A.	Lasius	1674	3	0.00350081994343204
F.P.A.	Lasius	1675	3	0.00154232251233566
F.P.A.	Lasius	1725	3	0.00455250582355727
F.P.A.	Lasius	1726	3	0.00713679025414333
F.P.A.	Lasius	1727	3	0.0017475743963462
F.P.A.	Lasius	1728	3	0.00402998015830481
F.P.A.	Lasius	1729	3	0.00964398133673838
F.P.A.	Lasius	1730	3	0.00893706503038294
F.P.A.	Lasius	1731	3	0.00775694693980692
F.P.A.	Lasius	1732	3	0.00213933263958194
F.P.A.	Lasius	1733	3	0.00631733196873401
F.P.A.	Lasius	1734	3	0.0188774009762363
F.P.A.	Lasius	1735	3	0.0125063264813159
F.P.A.	Lasius	1736	3	0.0123675398501212
F.P.A.	Lasius	1737	3	0.000184761609971063
F.P.A.	Lasius	1738	3	0.00857667554130413
F.P.A.	Lasius	1739	3	0.000385734206469569
F.P.A.	Lasius	1740	3	-0.0033524525332192
F.P.A.	Lasius	1741	3	0.00126700666674084
F.P.A.	Lasius	1742	3	0.00669873725440745
F.P.A.	Lasius	1743	3	0.00220171863173135
F.P.A.	Lasius	1793	3	0.00318301915925367
F.P.A.	Lasius	1794	3	0.00857907110045667
F.P.A.	Lasius	1795	3	0.00809292281956591
F.P.A.	Lasius	1796	3	0.00910431995039801
F.P.A.	Lasius	1797	3	0.00236333842274453
F.P.A.	Lasius	1798	3	0.000899459616930172
F.P.A.	Lasius	1799	3	0.000217472926939468
F.P.A.	Lasius	1800	3	0.00890968421154467
F.P.A.	Lasius	1801	4	0.00587546381152789
F.P.A.	Lasius	1802	4	0.00638894497125441
F.P.A.	Lasius	1803	4	0.00652566601124216
F.P.A.	Lasius	1804	4	0.00659086645978642
F.P.A.	Lasius	1805	4	0.00339897356724877
F.P.A.	Lasius	1806	3	0.00055044225045681
F.P.A.	Lasius	1807	3	0.00142935903138648
F.P.A.	Lasius	1808	3	0.00317440246453257
F.P.A.	Lasius	1809	3	0.00494877989958293
F.P.A.	Lasius	1810	3	0.00640722181169658
F.P.A.	Lasius	1811	3	0.0126592853337447
F.P.A.	Lasius	1812	3	0.00595702050397853
F.P.A.	Lasius	1813	3	0.000849979108576343
F.P.A.	Lasius	1860	3	0.00729382392589346
F.P.A.	Lasius	1861	3	0.00960969508013559
F.P.A.	Lasius	1862	3	0.00154041039864404
F.P.A.	Lasius	1863	3	0.00385578625601844
F.P.A.	Lasius	1864	3	-0.00155931756221182
F.P.A.	Lasius	1865	3	0.0128835566007171
F.P.A.	Lasius	1866	4	0.0104014308870662
F.P.A.	Lasius	1867	4	0.00721544561847577
F.P.A.	Lasius	1868	4	0.000837868640856155
F.P.A.	Lasius	1869	4	-0.00290422078747426
F.P.A.	Lasius	1870	4	0.0093451299852153
F.P.A.	Lasius	1871	4	0.00464820467998811
F.P.A.	Lasius	1872	4	0.00660274013895841
F.P.A.	Lasius	1873	4	0.00376983064642104
F.P.A.	Lasius	1874	4	-0.00140657392029389
F.P.A.	Lasius	1875	4	0.00266863174339937
F.P.A.	Lasius	1876	3	0.00657341636431193
F.P.A.	Lasius	1877	3	0.0144209098343058
F.P.A.	Lasius	1878	3	0.00467162308887471
F.P.A.	Lasius	1879	3	0.00025370322368748
F.P.A.	Lasius	1880	3	0.00341089324961714
F.P.A.	Lasius	1881	3	0.00875007549657955
F.P.A.	Lasius	1927	3	0.0128858839316533
F.P.A.	Lasius	1928	3	0.00432400448906527
F.P.A.	Lasius	1929	3	0.0138780864450162
F.P.A.	Lasius	1930	3	0.0060348050587052
F.P.A.	Lasius	1931	3	0.00788877982656437
F.P.A.	Lasius	1932	3	-0.00204893514650612
F.P.A.	Lasius	1933	4	0.00112883286508393
F.P.A.	Lasius	1934	4	0.00986455381851196
F.P.A.	Lasius	1935	4	0.00444568952912157
F.P.A.	Lasius	1936	4	0.00785458311317207
F.P.A.	Lasius	1937	4	0.00390113227971769
F.P.A.	Lasius	1938	4	0.00965733562925009
F.P.A.	Lasius	1939	4	0.00385625134683729
F.P.A.	Lasius	194	3	0.00115542248389854
F.P.A.	Lasius	1940	4	0.00481214156082711
F.P.A.	Lasius	1941	4	0.00933339175944474
F.P.A.	Lasius	1942	4	0.0051752828002237
F.P.A.	Lasius	1943	4	0.00937731076482899
F.P.A.	Lasius	1944	4	0.00473751234415149
F.P.A.	Lasius	1945	4	0.00494596522469709
F.P.A.	Lasius	1946	3	0.000528214053360928
F.P.A.	Lasius	1947	3	0.000717832988326517
F.P.A.	Lasius	1948	3	0.00339151608090479
F.P.A.	Lasius	1949	3	0.00361772554536079
F.P.A.	Lasius	195	3	0.000938571622436755
F.P.A.	Lasius	1950	3	0.00186685960892574
F.P.A.	Lasius	196	3	0.00245936753313615
F.P.A.	Lasius	197	3	0.00350273175713585
F.P.A.	Lasius	198	3	0.00893656836205454
F.P.A.	Lasius	199	3	0.00577566022058871
F.P.A.	Lasius	1994	3	0.0043704540906975
F.P.A.	Lasius	1995	3	0.0127804280134892
F.P.A.	Lasius	1996	3	0.00997284961336292
F.P.A.	Lasius	1997	3	0.00598252477568139
F.P.A.	Lasius	1998	3	0.00582100006140201
F.P.A.	Lasius	1999	4	0.00641254702216339
F.P.A.	Lasius	200	4	0.000927039727849624
F.P.A.	Lasius	2000	4	0.0020425125598012
F.P.A.	Lasius	2001	4	0.00764608376069294
F.P.A.	Lasius	2002	4	0.00581805113796885
F.P.A.	Lasius	2003	4	0.00470864253103627
F.P.A.	Lasius	2004	4	0.00753005332174056
F.P.A.	Lasius	2005	4	0.00630535131852071
F.P.A.	Lasius	2006	4	-0.00282672664133571
F.P.A.	Lasius	2007	4	0.0131431413996704
F.P.A.	Lasius	2008	4	0.0103972614819251
F.P.A.	Lasius	2009	4	0.00169675568530323
F.P.A.	Lasius	201	4	-0.00107939494482559
F.P.A.	Lasius	2010	4	0.00579992350546832
F.P.A.	Lasius	2011	4	0.00920224532833789
F.P.A.	Lasius	2012	4	0.00432730061885691
F.P.A.	Lasius	2013	4	0.000281671732757522
F.P.A.	Lasius	2014	3	0.00701187134419643
F.P.A.	Lasius	2015	3	0.00752827355371178
F.P.A.	Lasius	2016	3	0.0119544752819234
F.P.A.	Lasius	2017	3	-0.00235104657312855
F.P.A.	Lasius	2018	3	0.00905170359457232
F.P.A.	Lasius	202	4	-0.000388157447884483
F.P.A.	Lasius	203	4	-0.00162707984031317
F.P.A.	Lasius	204	4	0.00401026225518993
F.P.A.	Lasius	205	4	0.00808101198669229
F.P.A.	Lasius	206	4	-0.00127254720103408
F.P.A.	Lasius	2062	3	0.00357430848303164
F.P.A.	Lasius	2063	3	-0.0028489963165784
F.P.A.	Lasius	2064	3	0.00314624509295968
F.P.A.	Lasius	2065	3	0.00447175688292777
F.P.A.	Lasius	2066	3	0.00631447525638409
F.P.A.	Lasius	2067	4	0.00375556265673524
F.P.A.	Lasius	2068	4	0.00957040981505782
F.P.A.	Lasius	2069	4	-0.000841334107052307
F.P.A.	Lasius	207	4	0.00740296565649531
F.P.A.	Lasius	2070	4	0.00665231452953156
F.P.A.	Lasius	2071	4	0.00698370955538476
F.P.A.	Lasius	2072	4	0.000712137306382327
F.P.A.	Lasius	2073	4	0.00849414775070395
F.P.A.	Lasius	2074	4	0.0040582792728878
F.P.A.	Lasius	2075	4	0.00708087914974885
F.P.A.	Lasius	2076	4	0.00453491739878844
F.P.A.	Lasius	2077	4	0.0145588229051764
F.P.A.	Lasius	2078	4	-0.00314937509723216
F.P.A.	Lasius	2079	4	-0.000588799400773337
F.P.A.	Lasius	208	4	0.00460425024034402
F.P.A.	Lasius	2080	4	0.0015619252287634
F.P.A.	Lasius	2081	4	0.000914051921291978
F.P.A.	Lasius	2082	4	0.00280445647631159
F.P.A.	Lasius	2083	3	0.00316229525433471
F.P.A.	Lasius	2084	3	0.00994311909997801
F.P.A.	Lasius	2085	3	0.00374373236276279
F.P.A.	Lasius	2086	3	-0.00317640771116198
F.P.A.	Lasius	2087	3	0.00578839556037246
F.P.A.	Lasius	209	3	0.00520574815308109
F.P.A.	Lasius	210	3	-0.000464120414147616
F.P.A.	Lasius	211	3	0.0155756311776137
F.P.A.	Lasius	212	3	0.00604423074077527
F.P.A.	Lasius	2129	3	0.00200896589378541
F.P.A.	Lasius	213	3	0.00496261771722202
F.P.A.	Lasius	2130	3	0.00387715238946266
F.P.A.	Lasius	2131	3	0.00203064544939547
F.P.A.	Lasius	2132	3	0.00123218203050411
F.P.A.	Lasius	2133	3	0.00834411273155404
F.P.A.	Lasius	2134	4	-0.00424117967734309
F.P.A.	Lasius	2135	4	0.0108733133637136
F.P.A.	Lasius	2136	4	0.000694390458174142
F.P.A.	Lasius	2137	4	-0.00138901812647372
F.P.A.	Lasius	2138	4	0.00333140301394131
F.P.A.	Lasius	2139	4	-0.00372785296688026
F.P.A.	Lasius	214	3	0.00181200203245313
F.P.A.	Lasius	2140	5	0.00330351350270405
F.P.A.	Lasius	2141	5	0.0132840673305541
F.P.A.	Lasius	2142	5	0.00244341372607677
F.P.A.	Lasius	2143	5	0.000659688827535618
F.P.A.	Lasius	2144	5	0.00483258592084296
F.P.A.	Lasius	2145	5	0.00384382383877996
F.P.A.	Lasius	2146	4	-0.0037602146542374
F.P.A.	Lasius	2147	4	0.00155463761496648
F.P.A.	Lasius	2148	4	-0.00584670901920766
F.P.A.	Lasius	2149	4	0.0118093720113445
F.P.A.	Lasius	2150	4	0.00701919099581679
F.P.A.	Lasius	2151	4	0.00821744815374289
F.P.A.	Lasius	2152	3	0.00796471234512617
F.P.A.	Lasius	2153	3	0.00508816912045959
F.P.A.	Lasius	2154	3	0.00803831412064423
F.P.A.	Lasius	2155	3	0.00732662719619137
F.P.A.	Lasius	2197	3	0.0103981989095396
F.P.A.	Lasius	2198	3	0.00251623083274863
F.P.A.	Lasius	2199	3	0.00809269278715267
F.P.A.	Lasius	2200	3	0.00462347832114731
F.P.A.	Lasius	2201	3	0.000818605893113242
F.P.A.	Lasius	2202	4	0.0119700567676497
F.P.A.	Lasius	2203	4	-0.00229956353645319
F.P.A.	Lasius	2204	4	0.00603286892624295
F.P.A.	Lasius	2205	4	0.00115978735862124
F.P.A.	Lasius	2206	4	0.0027288575552773
F.P.A.	Lasius	2207	5	0.00409102338092921
F.P.A.	Lasius	2208	5	0.0083936684653441
F.P.A.	Lasius	2209	5	0.00746864114840072
F.P.A.	Lasius	2210	5	0.000505964043271602
F.P.A.	Lasius	2211	5	0.00543329408788952
F.P.A.	Lasius	2212	5	0.00298581963413136
F.P.A.	Lasius	2213	5	0.00765092685543374
F.P.A.	Lasius	2214	5	0.00279628604705066
F.P.A.	Lasius	2215	4	0.00505289343005037
F.P.A.	Lasius	2216	4	0.00497489650694573
F.P.A.	Lasius	2217	4	0.00585592392148838
F.P.A.	Lasius	2218	4	0.00656500884065549
F.P.A.	Lasius	2219	4	0.0031789251552851
F.P.A.	Lasius	2220	4	0.00762556719054082
F.P.A.	Lasius	2221	3	-0.00282591501371198
F.P.A.	Lasius	2222	3	0.00220542335504284
F.P.A.	Lasius	2223	3	0.000503236029299259
F.P.A.	Lasius	2224	3	-0.000376494421524693
F.P.A.	Lasius	2265	3	0.00207200086901764
F.P.A.	Lasius	2266	3	0.0122343014744631
F.P.A.	Lasius	2267	3	0.00813844504110934
F.P.A.	Lasius	2268	3	0.00115530313022255
F.P.A.	Lasius	2269	4	0.00700963493085796
F.P.A.	Lasius	2270	4	0.00123550657691983
F.P.A.	Lasius	2271	4	-0.00061941473605682
F.P.A.	Lasius	2272	4	0.00369756544336707
F.P.A.	Lasius	2273	4	0.0119991556942701
F.P.A.	Lasius	2274	5	0.000913595340276945
F.P.A.	Lasius	2275	5	0.00753840782459322
F.P.A.	Lasius	2276	5	0.010634777548676
F.P.A.	Lasius	2277	5	0.0114093389333342
F.P.A.	Lasius	2278	5	0.00556198991921226
F.P.A.	Lasius	2279	5	0.00430900383205544
F.P.A.	Lasius	2280	5	0.00821362179462542
F.P.A.	Lasius	2281	5	0.00236190176656184
F.P.A.	Lasius	2282	5	0.0141008911220107
F.P.A.	Lasius	2283	5	0.0135904389698704
F.P.A.	Lasius	2284	4	0.00279690491756176
F.P.A.	Lasius	2285	4	0.0127546315156942
F.P.A.	Lasius	2286	4	0.00902557347882131
F.P.A.	Lasius	2287	4	0.00309598977411393
F.P.A.	Lasius	2288	4	0.00296971708105437
F.P.A.	Lasius	2289	3	0.00465210374508801
F.P.A.	Lasius	2290	3	0.0100141313160494
F.P.A.	Lasius	2291	3	0.00591388978259397
F.P.A.	Lasius	2292	3	0.00324129731146965
F.P.A.	Lasius	2333	3	0.000558360380378145
F.P.A.	Lasius	2334	3	0.00983273458035613
F.P.A.	Lasius	2335	3	0.00796272778206168
F.P.A.	Lasius	2336	3	0.00537004089136597
F.P.A.	Lasius	2337	4	0.00324948489133863
F.P.A.	Lasius	2338	4	0.00478549892990584
F.P.A.	Lasius	2339	4	0.00711112631500171
F.P.A.	Lasius	2340	4	0.00499421358327027
F.P.A.	Lasius	2341	5	-0.000251437465603746
F.P.A.	Lasius	2342	5	0.00960990370371324
F.P.A.	Lasius	2343	5	-0.00829257141496547
F.P.A.	Lasius	2344	5	-0.000602384249558942
F.P.A.	Lasius	2345	5	0.000950904240752486
F.P.A.	Lasius	2346	5	0.0209363417226315
F.P.A.	Lasius	2347	5	-0.00454764724652247
F.P.A.	Lasius	2348	5	0.0037513368969414
F.P.A.	Lasius	2349	5	0.00399617297862777
F.P.A.	Lasius	2350	5	0.00327935485380663
F.P.A.	Lasius	2351	5	0.00622061935582516
F.P.A.	Lasius	2352	5	0.000268952553796426
F.P.A.	Lasius	2353	4	0.00265382615387644
F.P.A.	Lasius	2354	4	0.00694042006599279
F.P.A.	Lasius	2355	4	0.00485930027432561
F.P.A.	Lasius	2356	4	0.00901217829519421
F.P.A.	Lasius	2357	4	0.00143578089607567
F.P.A.	Lasius	2358	3	0.00238325414544004
F.P.A.	Lasius	2359	3	-0.00280632966627343
F.P.A.	Lasius	2360	3	0.0111824670376011
F.P.A.	Lasius	2361	3	0.00599730161604002
F.P.A.	Lasius	2400	3	0.00987617828981062
F.P.A.	Lasius	2401	3	-0.00020936970830416
F.P.A.	Lasius	2402	3	0.00130615517120298
F.P.A.	Lasius	2403	3	0.0104808476696184
F.P.A.	Lasius	2404	4	0.00587694024106084
F.P.A.	Lasius	2405	4	0.00684085764306368
F.P.A.	Lasius	2406	4	0.00938701251039167
F.P.A.	Lasius	2407	4	0.00320814846149691
F.P.A.	Lasius	2408	5	0.00147541433074351
F.P.A.	Lasius	2409	5	0.00453973394468904
F.P.A.	Lasius	2410	5	0.00111659154784403
F.P.A.	Lasius	2411	5	0.00818530999900763
F.P.A.	Lasius	2412	5	0.00482843548894419
F.P.A.	Lasius	2413	5	0.0051215265487745
F.P.A.	Lasius	2414	6	0.0107543760915411
F.P.A.	Lasius	2415	5	0.00200733691575917
F.P.A.	Lasius	2416	5	0.00839395413159097
F.P.A.	Lasius	2417	5	-0.000724251090897329
F.P.A.	Lasius	2418	5	-0.00547588113168926
F.P.A.	Lasius	2419	5	-0.00202499632066832
F.P.A.	Lasius	2420	5	0.00627247705065221
F.P.A.	Lasius	2421	4	0.00403741217964172
F.P.A.	Lasius	2422	4	-0.00387050391250549
F.P.A.	Lasius	2423	4	0.00389266718188246
F.P.A.	Lasius	2424	4	0.00296358469364101
F.P.A.	Lasius	2425	3	0.0116428604515099
F.P.A.	Lasius	2426	3	0.00284291205644106
F.P.A.	Lasius	2427	3	0.0117973250402997
F.P.A.	Lasius	2428	3	0.00122041980335991
F.P.A.	Lasius	2468	3	0.00730953594826136
F.P.A.	Lasius	2469	3	0.0091718947988225
F.P.A.	Lasius	2470	3	2.62755174945586e-07
F.P.A.	Lasius	2471	3	0.000574039700154373
F.P.A.	Lasius	2472	3	0.00670517577930782
F.P.A.	Lasius	2473	4	0.0114937409301322
F.P.A.	Lasius	2474	4	0.00624126288125972
F.P.A.	Lasius	2475	4	0.0043290089755895
F.P.A.	Lasius	2476	4	0.00225667337375755
F.P.A.	Lasius	2477	5	-0.00450531635931782
F.P.A.	Lasius	2478	5	0.00876764047622006
F.P.A.	Lasius	2479	5	0.000312405019408838
F.P.A.	Lasius	2480	5	0.00736817876074521
F.P.A.	Lasius	2481	6	0.00542528127566569
F.P.A.	Lasius	2482	6	0.00280572079829036
F.P.A.	Lasius	2483	6	0.00654978589358579
F.P.A.	Lasius	2484	6	0.00099683343332966
F.P.A.	Lasius	2485	5	0.00688857610268981
F.P.A.	Lasius	2486	5	0.00492671110784302
F.P.A.	Lasius	2487	5	0.00245532423026925
F.P.A.	Lasius	2488	5	0.00150297138955837
F.P.A.	Lasius	2489	5	0.000935136432877643
F.P.A.	Lasius	2490	4	0.00801153477888293
F.P.A.	Lasius	2491	4	0.0126549500910392
F.P.A.	Lasius	2492	4	0.00532365217543171
F.P.A.	Lasius	2493	4	-0.00385565072153278
F.P.A.	Lasius	2494	3	0.00536209809784857
F.P.A.	Lasius	2495	3	0.00406573343569728
F.P.A.	Lasius	2496	3	0.00618349778844643
F.P.A.	Lasius	2497	3	0.00431760764703304
F.P.A.	Lasius	2536	3	-0.00054227166995256
F.P.A.	Lasius	2537	3	0.00425854092705765
F.P.A.	Lasius	2538	3	0.000484876382696335
F.P.A.	Lasius	2539	3	0.00734146391309761
F.P.A.	Lasius	2540	4	0.00285573887091077
F.P.A.	Lasius	2541	4	0.00650444130609433
F.P.A.	Lasius	2542	4	-0.000729196546160546
F.P.A.	Lasius	2543	4	0.00047439542573556
F.P.A.	Lasius	2544	5	0.00196555440454592
F.P.A.	Lasius	2545	5	0.00475104714393655
F.P.A.	Lasius	2546	5	-0.000649064444640401
F.P.A.	Lasius	2547	5	0.00234924399632337
F.P.A.	Lasius	2548	6	0.00570260059441502
F.P.A.	Lasius	2549	6	0.00620123371445633
F.P.A.	Lasius	2550	6	0.00287731017208677
F.P.A.	Lasius	2551	6	0.00308122189754576
F.P.A.	Lasius	2552	6	0.00417180475222951
F.P.A.	Lasius	2553	5	0.0013991306182626
F.P.A.	Lasius	2554	5	0.0028310366641861
F.P.A.	Lasius	2555	5	0.00911620303214139
F.P.A.	Lasius	2556	5	0.00390646441979266
F.P.A.	Lasius	2557	5	0.00700758925776908
F.P.A.	Lasius	2558	4	0.00940189273968354
F.P.A.	Lasius	2559	4	0.00401206559484359
F.P.A.	Lasius	2560	4	0.00333659345602645
F.P.A.	Lasius	2561	4	0.0115702234022224
F.P.A.	Lasius	2562	3	0.00923733440647245
F.P.A.	Lasius	2563	3	0.00365714202588067
F.P.A.	Lasius	2564	3	0.00616823873870683
F.P.A.	Lasius	2565	3	-0.00204126070057085
F.P.A.	Lasius	2604	3	0.00855228933251675
F.P.A.	Lasius	2605	3	0.0050511625114953
F.P.A.	Lasius	2606	3	0.00394944431891093
F.P.A.	Lasius	2607	3	0.000114877166547868
F.P.A.	Lasius	2608	4	0.0099053064853951
F.P.A.	Lasius	2609	4	0.0025739865686769
F.P.A.	Lasius	2610	4	-0.00137019940840549
F.P.A.	Lasius	2611	4	0.00126484035210592
F.P.A.	Lasius	2612	5	0.0037852410800844
F.P.A.	Lasius	2613	5	0.0119907443102733
F.P.A.	Lasius	2614	5	0.00920204282047608
F.P.A.	Lasius	2615	5	0.00249923908974508
F.P.A.	Lasius	2616	6	8.65418106300083e-07
F.P.A.	Lasius	2617	6	0.00961327673560429
F.P.A.	Lasius	2618	6	0.00581471242996364
F.P.A.	Lasius	2619	6	0.00376950386117433
F.P.A.	Lasius	2620	6	0.0108167238215953
F.P.A.	Lasius	2621	6	0.00633031702392509
F.P.A.	Lasius	2622	5	0.00155774425304783
F.P.A.	Lasius	2623	5	0.00657824410656158
F.P.A.	Lasius	2624	5	0.0039010886897023
F.P.A.	Lasius	2625	5	0.00877444352932407
F.P.A.	Lasius	2626	4	0.00854075611644691
F.P.A.	Lasius	2627	4	0.00124499703338216
F.P.A.	Lasius	2628	4	0.00323935396891917
F.P.A.	Lasius	2629	4	0.00573053747315565
F.P.A.	Lasius	263	3	0.0064179892943148
F.P.A.	Lasius	2630	3	0.00113341812033498
F.P.A.	Lasius	2631	3	0.00208236678465342
F.P.A.	Lasius	2632	3	0.00312896298960945
F.P.A.	Lasius	2633	3	0.0022979416539195
F.P.A.	Lasius	264	3	0.00369594353511202
F.P.A.	Lasius	265	3	0.00348783589025243
F.P.A.	Lasius	266	3	0.00637704812505852
F.P.A.	Lasius	267	3	-4.04228394900795e-05
F.P.A.	Lasius	2672	3	0.00744880894723967
F.P.A.	Lasius	2673	3	0.00819669548095151
F.P.A.	Lasius	2674	3	0.00905041459988562
F.P.A.	Lasius	2675	3	0.0073303595373095
F.P.A.	Lasius	2676	4	0.00237482734060106
F.P.A.	Lasius	2677	4	0.00287482326714957
F.P.A.	Lasius	2678	4	0.00579871254024076
F.P.A.	Lasius	2679	4	0.00274599185635666
F.P.A.	Lasius	268	3	0.00781883682301415
F.P.A.	Lasius	2680	5	0.0053034112787892
F.P.A.	Lasius	2681	5	0.0162984682845135
F.P.A.	Lasius	2682	5	0.00957136674868441
F.P.A.	Lasius	2683	5	-0.00220362004806475
F.P.A.	Lasius	2684	6	0.00842220682723296
F.P.A.	Lasius	2685	6	0.00939490747924711
F.P.A.	Lasius	2686	6	0.00544643422187475
F.P.A.	Lasius	2687	6	0.00942527274495677
F.P.A.	Lasius	2688	6	0.0161505655279415
F.P.A.	Lasius	2689	6	0.00984100802588283
F.P.A.	Lasius	269	4	0.0065883158721715
F.P.A.	Lasius	2690	5	0.0106676468058244
F.P.A.	Lasius	2691	5	0.00588765899378688
F.P.A.	Lasius	2692	5	0.0050851655688524
F.P.A.	Lasius	2693	5	0.00891136087623024
F.P.A.	Lasius	2694	4	0.0058579280510187
F.P.A.	Lasius	2695	4	0.00621510812309308
F.P.A.	Lasius	2696	4	0.00442147496982761
F.P.A.	Lasius	2697	4	0.00796062799932301
F.P.A.	Lasius	2698	3	0.00718478266237222
F.P.A.	Lasius	2699	3	0.0149647863747344
F.P.A.	Lasius	270	4	0.00753340142746465
F.P.A.	Lasius	2700	3	0.00816842004700352
F.P.A.	Lasius	2701	3	0.00442613075692674
F.P.A.	Lasius	271	4	0.0013057866071721
F.P.A.	Lasius	274	4	0.00471569042863096
F.P.A.	Lasius	2740	3	0.0148659587823668
F.P.A.	Lasius	2741	3	0.0146307231885396
F.P.A.	Lasius	2742	3	0.00723559218491374
F.P.A.	Lasius	2743	3	0.00998677462486386
F.P.A.	Lasius	2744	4	0.0104371779484572
F.P.A.	Lasius	2745	4	0.00676293154839891
F.P.A.	Lasius	2746	4	0.00228847269880499
F.P.A.	Lasius	2747	4	0.00735222852225067
F.P.A.	Lasius	2748	5	0.00811527922784284
F.P.A.	Lasius	2749	5	0.00920681126640464
F.P.A.	Lasius	275	4	0.00161087141794108
F.P.A.	Lasius	2750	5	0.0112123332514258
F.P.A.	Lasius	2751	5	0.00992519438549002
F.P.A.	Lasius	2752	5	0.00859258699386169
F.P.A.	Lasius	2753	6	0.00436023478064958
F.P.A.	Lasius	2754	6	0.0069877964089112
F.P.A.	Lasius	2755	6	0.00460943917165063
F.P.A.	Lasius	2756	6	0.00820746970333386
F.P.A.	Lasius	2757	6	0.00427619421934151
F.P.A.	Lasius	2758	5	0.00486097861639196
F.P.A.	Lasius	2759	5	0.00645484942399174
F.P.A.	Lasius	276	3	0.00734866103875312
F.P.A.	Lasius	2760	5	0.00597236082860586
F.P.A.	Lasius	2761	5	0.000458665172726282
F.P.A.	Lasius	2762	4	-0.00356413814332302
F.P.A.	Lasius	2763	4	0.00711299753179912
F.P.A.	Lasius	2764	4	0.00206095013759015
F.P.A.	Lasius	2765	4	0.0102318830259351
F.P.A.	Lasius	2766	3	0.00345394191684939
F.P.A.	Lasius	2767	3	-0.000145394656115228
F.P.A.	Lasius	2768	3	0.00443124121442544
F.P.A.	Lasius	2769	3	-0.00391754303196071
F.P.A.	Lasius	277	3	-0.00395915846696138
F.P.A.	Lasius	278	3	0.00662248275525705
F.P.A.	Lasius	279	3	0.00458401446800628
F.P.A.	Lasius	280	3	-0.00369107204682423
F.P.A.	Lasius	2808	3	0.0026883982929197
F.P.A.	Lasius	2809	3	0.0166483055205145
F.P.A.	Lasius	281	3	0.0027417269650356
F.P.A.	Lasius	2810	3	0.00324290259984176
F.P.A.	Lasius	2811	3	0.00931455914687313
F.P.A.	Lasius	2812	4	0.00349063625683391
F.P.A.	Lasius	2813	4	0.00889692190978533
F.P.A.	Lasius	2814	4	0.00460174680700773
F.P.A.	Lasius	2815	4	0.0066005145950536
F.P.A.	Lasius	2816	5	0.0160455298395449
F.P.A.	Lasius	2817	5	0.00365839863672053
F.P.A.	Lasius	2818	5	-0.000769849494800455
F.P.A.	Lasius	2819	5	0.0175340123384252
F.P.A.	Lasius	2820	5	0.00296008568533624
F.P.A.	Lasius	2821	6	1.91349233234165e-06
F.P.A.	Lasius	2822	6	0.00755048835757245
F.P.A.	Lasius	2823	6	-0.00111570755914581
F.P.A.	Lasius	2824	6	0.00584722022920758
F.P.A.	Lasius	2825	5	0.00680329386375315
F.P.A.	Lasius	2826	5	0.00756738191495704
F.P.A.	Lasius	2827	5	-0.00396769021396965
F.P.A.	Lasius	2828	5	0.00382437420020423
F.P.A.	Lasius	2829	4	0.0156929736870913
F.P.A.	Lasius	2830	4	0.00725137249647359
F.P.A.	Lasius	2831	4	0.00707774734977134
F.P.A.	Lasius	2832	4	0.0130751949754835
F.P.A.	Lasius	2833	3	0.00129720923252986
F.P.A.	Lasius	2834	3	0.00698562815864164
F.P.A.	Lasius	2835	3	0.00512050437821018
F.P.A.	Lasius	2836	3	0.00816511603079977
F.P.A.	Lasius	2877	3	0.00457470932649688
F.P.A.	Lasius	2878	3	0.00805761034484585
F.P.A.	Lasius	2879	3	0.00733013501193848
F.P.A.	Lasius	2880	3	0.00983006453318242
F.P.A.	Lasius	2881	4	0.00687262548728907
F.P.A.	Lasius	2882	4	0.0097327928247326
F.P.A.	Lasius	2883	4	0.00324715610742416
F.P.A.	Lasius	2884	4	-0.00350413627677347
F.P.A.	Lasius	2885	5	0.000719842323212951
F.P.A.	Lasius	2886	5	0.00802634612934783
F.P.A.	Lasius	2887	5	0.00906964088567697
F.P.A.	Lasius	2888	5	0.00405993226278099
F.P.A.	Lasius	2889	5	0.00828757336237942
F.P.A.	Lasius	2890	5	0.00335604322434097
F.P.A.	Lasius	2891	5	0.000527919443638477
F.P.A.	Lasius	2892	5	-0.00180644490601911
F.P.A.	Lasius	2893	5	0.0019854513590476
F.P.A.	Lasius	2894	5	0.00260651320623
F.P.A.	Lasius	2895	5	0.00218034883704454
F.P.A.	Lasius	2896	5	0.00587354717120785
F.P.A.	Lasius	2897	4	0.000244081103907118
F.P.A.	Lasius	2898	4	0.00783453399791287
F.P.A.	Lasius	2899	4	0.00385594050808879
F.P.A.	Lasius	2900	4	0.00772527386335861
F.P.A.	Lasius	2901	4	0.0108814052517323
F.P.A.	Lasius	2902	3	0.00369356408247108
F.P.A.	Lasius	2903	3	0.00884471073226111
F.P.A.	Lasius	2904	3	0.000466927417982925
F.P.A.	Lasius	2905	3	0.00521693673489583
F.P.A.	Lasius	2944	3	-0.00177593517565797
F.P.A.	Lasius	2945	3	-0.00421162197096237
F.P.A.	Lasius	2946	3	0.00518802428106131
F.P.A.	Lasius	2947	3	0.00215715985896144
F.P.A.	Lasius	2948	3	0.00229629056847896
F.P.A.	Lasius	2949	4	0.0144118837084178
F.P.A.	Lasius	2950	4	-0.00151037525122615
F.P.A.	Lasius	2951	4	0.00493533709309347
F.P.A.	Lasius	2952	4	0.0033894413666291
F.P.A.	Lasius	2953	5	0.00240398506389637
F.P.A.	Lasius	2954	5	0.00530401629847492
F.P.A.	Lasius	2955	5	0.0112953296487326
F.P.A.	Lasius	2956	5	0.00775441551916792
F.P.A.	Lasius	2957	5	0.00824063023797801
F.P.A.	Lasius	2958	5	-0.00479938102651451
F.P.A.	Lasius	2959	5	0.000837321738734182
F.P.A.	Lasius	2960	5	0.00512342238397947
F.P.A.	Lasius	2961	5	0.0114301290033274
F.P.A.	Lasius	2962	5	0.00156704806437277
F.P.A.	Lasius	2963	5	0.00350288429358043
F.P.A.	Lasius	2964	4	0.00269779222998071
F.P.A.	Lasius	2965	4	0.0032514945646768
F.P.A.	Lasius	2966	4	0.0071745253600601
F.P.A.	Lasius	2967	4	0.00905357556035763
F.P.A.	Lasius	2968	4	0.0124374314628856
F.P.A.	Lasius	2969	3	0.0057402081101178
F.P.A.	Lasius	2970	3	0.0064594745024701
F.P.A.	Lasius	2971	3	0.00860760984416362
F.P.A.	Lasius	2972	3	0.00518407941268125
F.P.A.	Lasius	3013	3	0.00558579783277891
F.P.A.	Lasius	3014	3	0.00905929538888386
F.P.A.	Lasius	3015	3	0.0120291339967163
F.P.A.	Lasius	3016	3	0.00764037742769445
F.P.A.	Lasius	3017	4	0.00755749609423931
F.P.A.	Lasius	3018	4	0.00919304168922601
F.P.A.	Lasius	3019	4	0.00466717251430957
F.P.A.	Lasius	3020	4	0.00512182785807257
F.P.A.	Lasius	3021	4	0.0130108199299566
F.P.A.	Lasius	3022	5	0.00966934052908721
F.P.A.	Lasius	3023	5	0.00221831155275888
F.P.A.	Lasius	3024	5	0.00777305270456846
F.P.A.	Lasius	3025	5	0.00232450386113859
F.P.A.	Lasius	3026	5	0.00405134749659959
F.P.A.	Lasius	3027	5	0.00782873002958118
F.P.A.	Lasius	3028	5	0.00294044100844539
F.P.A.	Lasius	3029	5	0.0117142067553521
F.P.A.	Lasius	3030	5	0.0102639925556615
F.P.A.	Lasius	3031	5	0.0107708935349058
F.P.A.	Lasius	3032	4	0.00305079281102839
F.P.A.	Lasius	3033	4	0.00505534389981633
F.P.A.	Lasius	3034	4	0.0105537591582832
F.P.A.	Lasius	3035	4	0.00717969568601492
F.P.A.	Lasius	3036	4	0.011878933794776
F.P.A.	Lasius	3037	3	0.00833684591814878
F.P.A.	Lasius	3038	3	0.00674465454089295
F.P.A.	Lasius	3039	3	0.0072073655883352
F.P.A.	Lasius	3040	3	0.0100479375432691
F.P.A.	Lasius	3081	3	0.0134575201657902
F.P.A.	Lasius	3082	3	0.00955237872668883
F.P.A.	Lasius	3083	3	0.00137395715644242
F.P.A.	Lasius	3084	3	-0.00333429486105571
F.P.A.	Lasius	3085	4	0.0112811384749777
F.P.A.	Lasius	3086	4	0.0069900976321285
F.P.A.	Lasius	3087	4	0.00481192690566979
F.P.A.	Lasius	3088	4	0.00907592714543442
F.P.A.	Lasius	3089	4	0.0110732047154172
F.P.A.	Lasius	3090	4	0.00377116802269296
F.P.A.	Lasius	3091	5	0.000881039218120515
F.P.A.	Lasius	3092	5	-0.00304626480802112
F.P.A.	Lasius	3093	5	0.00495485974435661
F.P.A.	Lasius	3094	5	0.00641489095387954
F.P.A.	Lasius	3095	5	0.00803581388283569
F.P.A.	Lasius	3096	5	0.00304141808903815
F.P.A.	Lasius	3097	5	0.00365751120130061
F.P.A.	Lasius	3098	5	0.00756634639228434
F.P.A.	Lasius	3099	4	-0.00270443661248725
F.P.A.	Lasius	3100	4	0.011694681528542
F.P.A.	Lasius	3101	4	0.00591602083835498
F.P.A.	Lasius	3102	4	0.000844918253459893
F.P.A.	Lasius	3103	4	0.0123138339447337
F.P.A.	Lasius	3104	3	0.0100405927509666
F.P.A.	Lasius	3105	3	0.0037743369456709
F.P.A.	Lasius	3106	3	0.00277299736133119
F.P.A.	Lasius	3107	3	0.00970596962647357
F.P.A.	Lasius	3108	3	0.00167223736169247
F.P.A.	Lasius	3150	3	0.00469224031841223
F.P.A.	Lasius	3151	3	0.00642501974035284
F.P.A.	Lasius	3152	3	0.0136771142685211
F.P.A.	Lasius	3153	3	0.00138978509089544
F.P.A.	Lasius	3154	3	0.01212563899917
F.P.A.	Lasius	3155	4	0.000820802410409907
F.P.A.	Lasius	3156	4	0.00631232977566902
F.P.A.	Lasius	3157	4	0.00492503886284797
F.P.A.	Lasius	3158	4	0.00269276567876938
F.P.A.	Lasius	3159	4	0.00101782204588676
F.P.A.	Lasius	3160	4	0.00387822962737174
F.P.A.	Lasius	3161	5	0.0141300408165275
F.P.A.	Lasius	3162	5	0.000889576512708425
F.P.A.	Lasius	3163	5	0.00612686846484443
F.P.A.	Lasius	3164	5	0.000273160513015428
F.P.A.	Lasius	3165	4	0.0119378253283281
F.P.A.	Lasius	3166	4	0.0062691574786293
F.P.A.	Lasius	3167	4	0.0124594772632439
F.P.A.	Lasius	3168	4	0.00281248055928314
F.P.A.	Lasius	3169	4	0.000913879359883301
F.P.A.	Lasius	3170	4	0.0092575402068184
F.P.A.	Lasius	3171	4	-0.00296337169680714
F.P.A.	Lasius	3172	3	0.00510658749155555
F.P.A.	Lasius	3173	3	0.0036998333810003
F.P.A.	Lasius	3174	3	0.00191049639218884
F.P.A.	Lasius	3175	3	0.00163961509807944
F.P.A.	Lasius	3176	3	0.00458857469399377
F.P.A.	Lasius	3218	3	0.00088454875524177
F.P.A.	Lasius	3219	3	0.00107456563017458
F.P.A.	Lasius	3220	3	0.00294760887135035
F.P.A.	Lasius	3221	3	0.00435456228837577
F.P.A.	Lasius	3222	3	0.00275481644134282
F.P.A.	Lasius	3223	4	0.00351916140721825
F.P.A.	Lasius	3224	4	0.00201415007146122
F.P.A.	Lasius	3225	4	0.00284649913581558
F.P.A.	Lasius	3226	4	-0.0038955585697372
F.P.A.	Lasius	3227	4	0.0078294162711691
F.P.A.	Lasius	3228	4	0.000312827816438147
F.P.A.	Lasius	3229	4	1.50763641722316e-05
F.P.A.	Lasius	3230	4	0.00543817614361804
F.P.A.	Lasius	3231	4	0.00667437989270347
F.P.A.	Lasius	3232	4	0.0141701557336503
F.P.A.	Lasius	3233	4	0.00195146077213705
F.P.A.	Lasius	3234	4	0.0068324617868337
F.P.A.	Lasius	3235	4	0.00212750625308555
F.P.A.	Lasius	3236	4	0.00125536871488294
F.P.A.	Lasius	3237	4	-0.0010682942247016
F.P.A.	Lasius	3238	4	0.0136678627406902
F.P.A.	Lasius	3239	3	0.00145848311261827
F.P.A.	Lasius	3240	3	0.0117307708101548
F.P.A.	Lasius	3241	3	0.00113517358675669
F.P.A.	Lasius	3242	3	0.000390064237640708
F.P.A.	Lasius	3243	3	-0.00195436931285936
F.P.A.	Lasius	3287	3	0.00162105018743168
F.P.A.	Lasius	3288	3	0.00553728360010888
F.P.A.	Lasius	3289	3	-0.00187321164017552
F.P.A.	Lasius	3290	3	-0.00159272793105428
F.P.A.	Lasius	3291	3	0.00159528345820682
F.P.A.	Lasius	3292	4	0.00662776888342787
F.P.A.	Lasius	3293	4	0.000669464908372774
F.P.A.	Lasius	3294	4	0.00215829363266711
F.P.A.	Lasius	3295	4	0.010638264365717
F.P.A.	Lasius	3296	4	-0.000137004976759202
F.P.A.	Lasius	3297	4	0.00754653167156272
F.P.A.	Lasius	3298	4	0.00133437693223261
F.P.A.	Lasius	3299	4	0.0063556265607259
F.P.A.	Lasius	3300	4	0.00547844418271444
F.P.A.	Lasius	3301	4	-0.00163696117939365
F.P.A.	Lasius	3302	4	0.00432912489614807
F.P.A.	Lasius	3303	4	0.00674128815748714
F.P.A.	Lasius	3304	4	0.00250095887832939
F.P.A.	Lasius	3305	4	0.00694003745207837
F.P.A.	Lasius	3306	3	-0.000119290201806331
F.P.A.	Lasius	3307	3	0.0178918034561815
F.P.A.	Lasius	3308	3	0.0110230748346898
F.P.A.	Lasius	3309	3	0.00576732704594087
F.P.A.	Lasius	3310	3	0.0108706911296928
F.P.A.	Lasius	3311	3	0.00324112004996367
F.P.A.	Lasius	332	3	5.09317974864369e-05
F.P.A.	Lasius	333	3	0.0109550222929576
F.P.A.	Lasius	334	3	0.0134342079189641
F.P.A.	Lasius	335	3	0.00202551271465981
F.P.A.	Lasius	3355	3	0.0031869081446707
F.P.A.	Lasius	3356	3	0.00466684846947685
F.P.A.	Lasius	3357	3	0.0035379302504772
F.P.A.	Lasius	3358	3	0.00649331635551663
F.P.A.	Lasius	3359	3	0.00659576693677118
F.P.A.	Lasius	336	3	0.000230468699881265
F.P.A.	Lasius	3360	3	0.0048364297682758
F.P.A.	Lasius	3361	4	0.00763090977519473
F.P.A.	Lasius	3362	4	0.00219200256692235
F.P.A.	Lasius	3363	4	-0.00103454831931824
F.P.A.	Lasius	3364	4	0.00747434349034825
F.P.A.	Lasius	3365	4	0.0076651363868789
F.P.A.	Lasius	3366	4	0.0191855069387954
F.P.A.	Lasius	3367	4	-0.000879600197419916
F.P.A.	Lasius	3368	4	0.00757100456826352
F.P.A.	Lasius	3369	4	0.00354462641644534
F.P.A.	Lasius	337	3	0.00562486731403526
F.P.A.	Lasius	3370	4	0.00431009032524676
F.P.A.	Lasius	3371	4	0.00519156472107785
F.P.A.	Lasius	3372	4	0.00514572957862194
F.P.A.	Lasius	3373	3	0.00343276914914642
F.P.A.	Lasius	3374	3	0.00303930816077318
F.P.A.	Lasius	3375	3	0.0102086739364968
F.P.A.	Lasius	3376	3	0.0115976001127772
F.P.A.	Lasius	3377	3	0.00344932552431816
F.P.A.	Lasius	338	4	0.0127901660784692
F.P.A.	Lasius	339	4	0.00316102630661144
F.P.A.	Lasius	340	4	0.0048844964863593
F.P.A.	Lasius	341	4	0.00671098911332961
F.P.A.	Lasius	342	4	0.00883700398728659
F.P.A.	Lasius	3424	3	0.00803808344279936
F.P.A.	Lasius	3425	3	0.00210842950581972
F.P.A.	Lasius	3426	3	0.0128060207957784
F.P.A.	Lasius	3427	3	0.00841585462860286
F.P.A.	Lasius	3428	3	-9.36002388011656e-05
F.P.A.	Lasius	3429	3	0.0126017946038149
F.P.A.	Lasius	343	3	0.011437396966835
F.P.A.	Lasius	3430	3	0.00262427022644677
F.P.A.	Lasius	3431	4	0.00553772959961058
F.P.A.	Lasius	3432	4	0.00754170389327553
F.P.A.	Lasius	3433	4	0.0091743900458068
F.P.A.	Lasius	3434	4	0.0102457646495772
F.P.A.	Lasius	3435	4	0.00317573572653114
F.P.A.	Lasius	3436	4	-0.000508318262475813
F.P.A.	Lasius	3437	4	0.000588189128966591
F.P.A.	Lasius	3438	4	0.00695719617577674
F.P.A.	Lasius	3439	3	0.0120429093480655
F.P.A.	Lasius	344	3	0.00755422028791834
F.P.A.	Lasius	3440	3	-0.00191123011346679
F.P.A.	Lasius	3441	3	0.00381663918816449
F.P.A.	Lasius	3442	3	0.00336787539451896
F.P.A.	Lasius	3443	3	0.0123252752841527
F.P.A.	Lasius	3444	3	-5.2195717961875e-05
F.P.A.	Lasius	3445	3	0.00327009855808539
F.P.A.	Lasius	345	3	-0.00474384959223491
F.P.A.	Lasius	346	3	0.00291951789716937
F.P.A.	Lasius	347	3	0.00799384020646361
F.P.A.	Lasius	348	3	0.00550377643790595
F.P.A.	Lasius	3493	3	0.0114221635659036
F.P.A.	Lasius	3494	3	0.00967371828366214
F.P.A.	Lasius	3495	3	0.00399238050492828
F.P.A.	Lasius	3496	3	0.00262831177065886
F.P.A.	Lasius	3497	3	0.0015601287209914
F.P.A.	Lasius	3498	3	0.0056478756749292
F.P.A.	Lasius	3499	3	0.00505738725589184
F.P.A.	Lasius	3500	3	0.00492767437819313
F.P.A.	Lasius	3501	3	0.00580288134859884
F.P.A.	Lasius	3502	3	0.00220687200429347
F.P.A.	Lasius	3503	3	0.00205125187817274
F.P.A.	Lasius	3504	3	-0.00190248315491414
F.P.A.	Lasius	3505	3	0.00245225511595385
F.P.A.	Lasius	3506	3	0.00847085656640278
F.P.A.	Lasius	3507	3	0.00844658679175483
F.P.A.	Lasius	3508	3	0.000861897768761506
F.P.A.	Lasius	3509	3	0.00214634091760879
F.P.A.	Lasius	3510	3	0.00812740837041072
F.P.A.	Lasius	3511	3	0.00496566058214626
F.P.A.	Lasius	3512	3	0.0118333223331438
F.P.A.	Lasius	3562	3	0.00150701163015734
F.P.A.	Lasius	3563	3	0.00535126014696979
F.P.A.	Lasius	3564	3	0.0076050576553077
F.P.A.	Lasius	3565	3	0.00595813863505225
F.P.A.	Lasius	3566	3	0.00236948139413997
F.P.A.	Lasius	3567	3	0.00752174257058142
F.P.A.	Lasius	3568	3	0.00570254865490529
F.P.A.	Lasius	3569	3	0.00939256060018462
F.P.A.	Lasius	3570	3	0.00805673457179109
F.P.A.	Lasius	3571	3	-0.00475619487156008
F.P.A.	Lasius	3572	3	0.00679654154569753
F.P.A.	Lasius	3573	3	-0.00107447061643148
F.P.A.	Lasius	3574	3	0.00142033221078013
F.P.A.	Lasius	3575	3	0.0166899555037719
F.P.A.	Lasius	3576	3	0.00784114274335595
F.P.A.	Lasius	3577	3	0.00584431165730731
F.P.A.	Lasius	3578	3	0.00999935670024256
F.P.A.	Lasius	3579	3	0.0111833505886295
F.P.A.	Lasius	3631	3	0.00863525510404931
F.P.A.	Lasius	3632	3	-0.00311856131714884
F.P.A.	Lasius	3633	3	0.00640154406405524
F.P.A.	Lasius	3634	3	0.00532132908124181
F.P.A.	Lasius	3635	3	0.00624070729267612
F.P.A.	Lasius	3636	3	0.00856361893208257
F.P.A.	Lasius	3637	3	0.00399511487239989
F.P.A.	Lasius	3638	3	0.0111279136029902
F.P.A.	Lasius	3639	3	-0.00286949409990483
F.P.A.	Lasius	3640	3	0.0092544154131298
F.P.A.	Lasius	3641	3	0.003387391455542
F.P.A.	Lasius	3642	3	0.00379477393564845
F.P.A.	Lasius	3643	3	0.0070080573991882
F.P.A.	Lasius	3644	3	0.00960325896644748
F.P.A.	Lasius	3645	3	0.00880333927734035
F.P.A.	Lasius	3646	3	0.00626018110482696
F.P.A.	Lasius	3701	3	0.0019055597518224
F.P.A.	Lasius	3702	3	0.0102954371841512
F.P.A.	Lasius	3703	3	0.00739198423000773
F.P.A.	Lasius	3704	3	0.00642568903440563
F.P.A.	Lasius	3705	3	0.00196849262013438
F.P.A.	Lasius	3706	3	0.00520919986293735
F.P.A.	Lasius	3707	3	-0.00347055868632623
F.P.A.	Lasius	3708	3	0.00954469881228817
F.P.A.	Lasius	3709	3	0.000522684673889628
F.P.A.	Lasius	3710	3	0.00450451831955652
F.P.A.	Lasius	3711	3	-0.00386560096728906
F.P.A.	Lasius	3712	3	0.000553969314751259
F.P.A.	Lasius	3771	3	0.00529290871591649
F.P.A.	Lasius	3772	3	0.00308553439865601
F.P.A.	Lasius	3773	3	0.0126428307189673
F.P.A.	Lasius	3774	3	0.00577242274552313
F.P.A.	Lasius	3775	3	0.00533722112168134
F.P.A.	Lasius	3776	3	0.00385017947420552
F.P.A.	Lasius	3777	3	0.00370601437796242
F.P.A.	Lasius	3778	3	0.00918197324648042
F.P.A.	Lasius	401	3	0.000580177406915612
F.P.A.	Lasius	402	3	0.00425690219264401
F.P.A.	Lasius	403	3	0.00406638941839344
F.P.A.	Lasius	404	3	0.00556706544173915
F.P.A.	Lasius	405	3	0.00444658564090657
F.P.A.	Lasius	406	3	0.0111913841224644
F.P.A.	Lasius	407	4	0.00549608163670504
F.P.A.	Lasius	410	4	0.00898035089819306
F.P.A.	Lasius	411	3	0.00868336344469347
F.P.A.	Lasius	412	3	0.00801412594750534
F.P.A.	Lasius	413	3	-0.000527138284614852
F.P.A.	Lasius	414	3	0.00749244133139542
F.P.A.	Lasius	415	3	0.005496188793224
F.P.A.	Lasius	4284	3	0.0044192161159356
F.P.A.	Lasius	4285	3	0.0044121419927205
F.P.A.	Lasius	4351	3	0.0112694591896595
F.P.A.	Lasius	4354	3	0.00119991879001439
F.P.A.	Lasius	4419	3	0.00586629234981424
F.P.A.	Lasius	4420	3	0.00736674313051359
F.P.A.	Lasius	4421	3	0.00726984176194719
F.P.A.	Lasius	4422	3	0.00137625347297903
F.P.A.	Lasius	4486	3	-0.000858864265765256
F.P.A.	Lasius	4487	3	0.0152255602237507
F.P.A.	Lasius	4490	3	0.00572753793276496
F.P.A.	Lasius	4491	3	0.0114200016635012
F.P.A.	Lasius	4492	3	0.00425782454778176
F.P.A.	Lasius	4554	3	0.00378527009730042
F.P.A.	Lasius	4555	3	-0.00270856536648471
F.P.A.	Lasius	4556	3	0.00514853551235054
F.P.A.	Lasius	4557	3	0.00935465454754675
F.P.A.	Lasius	4558	3	0.00607318250950214
F.P.A.	Lasius	4559	3	0.0102940847611869
F.P.A.	Lasius	4560	3	0.00317109108505066
F.P.A.	Lasius	4621	3	0.0159626409230222
F.P.A.	Lasius	4622	3	0.00555651051934986
F.P.A.	Lasius	4623	3	0.00560048185676329
F.P.A.	Lasius	4626	3	-0.00440451436334181
F.P.A.	Lasius	4627	3	0.00553004422177657
F.P.A.	Lasius	4628	3	0.00403797512268139
F.P.A.	Lasius	4629	3	0.0120192469248929
F.P.A.	Lasius	4688	3	0.00511421032104064
F.P.A.	Lasius	4689	3	-0.00196760910303981
F.P.A.	Lasius	4690	3	0.000142789084665931
F.P.A.	Lasius	4691	3	0.00175385344561946
F.P.A.	Lasius	4692	3	0.00907811529860676
F.P.A.	Lasius	4693	3	0.00293020700241433
F.P.A.	Lasius	4694	3	0.00268595458670385
F.P.A.	Lasius	4695	3	0.0045913275334642
F.P.A.	Lasius	4696	3	0.000499840657097109
F.P.A.	Lasius	4697	3	0.000454677886502823
F.P.A.	Lasius	470	3	-0.00278920513778824
F.P.A.	Lasius	471	3	0.00800841971134594
F.P.A.	Lasius	472	3	0.00281244401420628
F.P.A.	Lasius	473	3	0.0113281685708485
F.P.A.	Lasius	474	3	0.00868823970871557
F.P.A.	Lasius	475	3	0.0100756000385874
F.P.A.	Lasius	4755	3	0.00461329228908834
F.P.A.	Lasius	4756	3	0.00358714711060144
F.P.A.	Lasius	4757	3	0.00781963473338335
F.P.A.	Lasius	4758	3	0.00698441136205794
F.P.A.	Lasius	4759	3	0.00572520878016109
F.P.A.	Lasius	476	4	-0.00206830289215217
F.P.A.	Lasius	4762	3	-0.00861360572742181
F.P.A.	Lasius	4763	3	0.00623559696145001
F.P.A.	Lasius	4764	3	0.0050298312249491
F.P.A.	Lasius	4765	3	0.0112035824669115
F.P.A.	Lasius	4766	3	0.0108462916482415
F.P.A.	Lasius	4767	3	0.0112225887568522
F.P.A.	Lasius	477	3	0.0046353206247449
F.P.A.	Lasius	478	3	0.00150114726486761
F.P.A.	Lasius	479	3	0.0123352685646271
F.P.A.	Lasius	480	3	0.00672476006749746
F.P.A.	Lasius	481	3	0.00268046917405714
F.P.A.	Lasius	482	3	0.00622370339661745
F.P.A.	Lasius	4823	3	0.00359995283606694
F.P.A.	Lasius	4824	3	0.00599528478717336
F.P.A.	Lasius	4825	3	0.000571427283671619
F.P.A.	Lasius	4826	3	0.00789933973111434
F.P.A.	Lasius	4827	3	0.00115100718322214
F.P.A.	Lasius	4828	4	0.00465560182453319
F.P.A.	Lasius	4829	4	0.00820170851662122
F.P.A.	Lasius	4830	3	0.00503992230054135
F.P.A.	Lasius	4831	3	0.0102010596912887
F.P.A.	Lasius	4832	3	0.00191218829304145
F.P.A.	Lasius	4833	3	0.00856239057926
F.P.A.	Lasius	4834	3	0.00971413616670208
F.P.A.	Lasius	4835	3	0.0040106427250703
F.P.A.	Lasius	4889	3	0.00637073818858517
F.P.A.	Lasius	4890	3	0.00209814277458592
F.P.A.	Lasius	4891	3	0.00579253051336165
F.P.A.	Lasius	4892	3	0.00499227129545189
F.P.A.	Lasius	4893	3	0.010548895362782
F.P.A.	Lasius	4894	3	0.0146074740525671
F.P.A.	Lasius	4895	4	0.00284828257610389
F.P.A.	Lasius	4898	4	0.000287089192440561
F.P.A.	Lasius	4899	4	0.00983557804350768
F.P.A.	Lasius	4900	3	0.0115866102086318
F.P.A.	Lasius	4901	3	0.00907955547861094
F.P.A.	Lasius	4902	3	0.00801830498047367
F.P.A.	Lasius	4903	3	0.0100467428252375
F.P.A.	Lasius	4904	3	0.00149634850749967
F.P.A.	Lasius	4957	3	0.0121037288030947
F.P.A.	Lasius	4958	3	0.00684835238768898
F.P.A.	Lasius	4959	3	-5.97754507662279e-05
F.P.A.	Lasius	4960	3	0.00522531540169145
F.P.A.	Lasius	4961	3	0.00324242803514636
F.P.A.	Lasius	4962	3	0.0113732884104734
F.P.A.	Lasius	4963	4	0.00792121926247274
F.P.A.	Lasius	4964	4	0.00758329728699867
F.P.A.	Lasius	4965	4	0.00132054899755733
F.P.A.	Lasius	4966	4	0.00854309357790518
F.P.A.	Lasius	4967	4	0.0128321796664041
F.P.A.	Lasius	4968	3	0.00506920633597624
F.P.A.	Lasius	4969	3	0.0109246562392803
F.P.A.	Lasius	4970	3	0.00864681064614264
F.P.A.	Lasius	4971	3	0.00425192974684393
F.P.A.	Lasius	4972	3	0.0077706754876052
F.P.A.	Lasius	4973	3	0.00353413971688794
F.P.A.	Lasius	5024	3	0.00160669782097451
F.P.A.	Lasius	5025	3	0.00552129379686819
F.P.A.	Lasius	5026	3	0.00534911960468812
F.P.A.	Lasius	5027	3	0.00600711698705168
F.P.A.	Lasius	5028	3	0.00443569986723461
F.P.A.	Lasius	5029	4	0.000572958706878395
F.P.A.	Lasius	5030	4	0.00126735787713759
F.P.A.	Lasius	5031	4	0.00318026470081646
F.P.A.	Lasius	5034	4	0.00980501018586165
F.P.A.	Lasius	5035	4	0.00874093042470326
F.P.A.	Lasius	5036	4	0.0120316226138302
F.P.A.	Lasius	5037	3	0.00814204878071376
F.P.A.	Lasius	5038	3	0.00667958539731106
F.P.A.	Lasius	5039	3	0.00915659513245325
F.P.A.	Lasius	5040	3	0.00660377230675771
F.P.A.	Lasius	5041	3	0.0147606973413777
F.P.A.	Lasius	5042	3	0.0020442125171044
F.P.A.	Lasius	5043	3	0.011941919804985
F.P.A.	Lasius	5091	3	0.00294270356598075
F.P.A.	Lasius	5092	3	0.0149379842458739
F.P.A.	Lasius	5093	3	0.00580824600202657
F.P.A.	Lasius	5094	3	-0.00796453726829443
F.P.A.	Lasius	5095	3	0.00742787252679951
F.P.A.	Lasius	5096	3	0.00402572430872117
F.P.A.	Lasius	5097	4	0.00825974001720119
F.P.A.	Lasius	5098	4	0.0100277021624214
F.P.A.	Lasius	5099	4	0.00959158252401764
F.P.A.	Lasius	5100	4	0.00737284369654375
F.P.A.	Lasius	5101	4	0.00701431921106827
F.P.A.	Lasius	5102	4	0.00740073529419695
F.P.A.	Lasius	5103	4	0.00737083404622951
F.P.A.	Lasius	5104	4	0.00414886985318628
F.P.A.	Lasius	5105	4	0.00956937679973717
F.P.A.	Lasius	5106	3	0.00453524107715603
F.P.A.	Lasius	5107	3	0.009756977863651
F.P.A.	Lasius	5108	3	0.00148011114545313
F.P.A.	Lasius	5109	3	-0.000480777369030507
F.P.A.	Lasius	5110	3	0.00201447831029612
F.P.A.	Lasius	5111	3	0.00424826348080994
F.P.A.	Lasius	5157	3	0.00373045309746545
F.P.A.	Lasius	5158	3	0.0134603507054402
F.P.A.	Lasius	5159	3	-0.000686662687409561
F.P.A.	Lasius	5160	3	0.00961836949672234
F.P.A.	Lasius	5161	3	0.00270160241539307
F.P.A.	Lasius	5162	3	0.00596869102471788
F.P.A.	Lasius	5163	3	0.00590952399164048
F.P.A.	Lasius	5164	4	-0.00286003552114582
F.P.A.	Lasius	5165	4	0.00337901765166916
F.P.A.	Lasius	5166	4	0.0100248998784421
F.P.A.	Lasius	5167	4	0.0093232625757295
F.P.A.	Lasius	5170	4	0.00947673520725061
F.P.A.	Lasius	5171	4	0.0109949213712398
F.P.A.	Lasius	5172	4	0.0085455996021539
F.P.A.	Lasius	5173	4	-0.00245662946728207
F.P.A.	Lasius	5174	4	0.00473813866562837
F.P.A.	Lasius	5175	3	-0.00184816066367996
F.P.A.	Lasius	5176	3	0.00800651419765075
F.P.A.	Lasius	5177	3	0.00486686253355324
F.P.A.	Lasius	5178	3	0.00372424599606253
F.P.A.	Lasius	5179	3	0.000721993258616785
F.P.A.	Lasius	5180	3	0.0016530277300926
F.P.A.	Lasius	5181	3	0.00899624039692448
F.P.A.	Lasius	5224	3	0.00644803374912096
F.P.A.	Lasius	5225	3	0.00195431734965865
F.P.A.	Lasius	5226	3	0.00779271873915333
F.P.A.	Lasius	5227	3	0.0040905136308903
F.P.A.	Lasius	5228	3	0.00848421581240051
F.P.A.	Lasius	5229	3	-0.003324229518884
F.P.A.	Lasius	5230	3	0.00461766203089552
F.P.A.	Lasius	5231	4	-0.00736254696128986
F.P.A.	Lasius	5232	4	0.00507440631517001
F.P.A.	Lasius	5233	4	0.0145961455430672
F.P.A.	Lasius	5234	4	-0.00383070442534236
F.P.A.	Lasius	5235	4	0.0131704042767261
F.P.A.	Lasius	5236	4	0.00163479325376111
F.P.A.	Lasius	539	3	0.00119122606101532
F.P.A.	Lasius	540	3	0.00385578630021339
F.P.A.	Lasius	541	3	-0.0013939510052754
F.P.A.	Lasius	542	3	-0.00249267662480137
F.P.A.	Lasius	543	3	0.00427646423487478
F.P.A.	Lasius	546	3	0.000899809720811858
F.P.A.	Lasius	547	3	0.00136727387290435
F.P.A.	Lasius	548	3	0.00718109565275699
F.P.A.	Lasius	549	3	0.00414577676164054
F.P.A.	Lasius	550	3	0.00203058355997926
F.P.A.	Lasius	608	3	0.00237542174721362
F.P.A.	Lasius	609	3	0.00436445470140626
F.P.A.	Lasius	610	3	0.00533977891336041
F.P.A.	Lasius	611	3	0.0058375754611398
F.P.A.	Lasius	612	3	0.00985119947444254
F.P.A.	Lasius	613	3	0.00207739275596598
F.P.A.	Lasius	614	3	0.00982657839989656
F.P.A.	Lasius	615	3	0.0115288695507767
F.P.A.	Lasius	616	3	0.00338126840211818
F.P.A.	Lasius	676	3	0.00117082822412616
F.P.A.	Lasius	677	3	0.00114268499213978
F.P.A.	Lasius	678	3	0.00299444638345851
F.P.A.	Lasius	679	3	0.00458082839847199
F.P.A.	Lasius	682	3	0.00431132674387297
F.P.A.	Lasius	683	3	0.0133318642712864
F.P.A.	Lasius	684	3	0.00917085719019665
F.P.A.	Lasius	69	4	0.0066834014082372
F.P.A.	Lasius	70	4	0.00985526833889031
F.P.A.	Lasius	71	4	0.00858984844979245
F.P.A.	Lasius	72	4	0.00461902639819829
F.P.A.	Lasius	73	4	0.00331614793532498
F.P.A.	Lasius	74	4	-0.00113695463595254
F.P.A.	Lasius	745	3	0.00117439829925579
F.P.A.	Lasius	746	3	0.00859223429887229
F.P.A.	Lasius	747	3	0.00730092898732864
F.P.A.	Lasius	748	3	-0.00389608817932
F.P.A.	Lasius	749	3	0.0037825362982036
F.P.A.	Lasius	75	3	0.00118238483869691
F.P.A.	Lasius	750	3	0.00899943682539463
F.P.A.	Lasius	751	3	0.0136277646333471
F.P.A.	Lasius	76	3	0.00674104338157101
F.P.A.	Lasius	77	3	-0.00210283537265903
F.P.A.	Lasius	78	3	0.00822968618692893
F.P.A.	Lasius	79	3	0.00209338729318705
F.P.A.	Lasius	80	3	0.00681650662202643
F.P.A.	Lasius	814	3	0.00313298576091932
F.P.A.	Lasius	815	3	0.00719091396251327
F.P.A.	Lasius	818	3	0.00970400420000382
F.P.A.	Lasius	819	3	0.0022524557549861
F.P.A.	Lasius	883	3	-0.00159809313001302
F.P.A.	Lasius	884	3	0.00627834797268722
F.P.A.	Lasius	885	3	0.00344432750766668
F.P.A.	Lasius	886	3	0.00243568321872181
F.P.A.	Lasius	951	3	-0.00343256219863003
F.P.A.	Lasius	954	3	0.00323679663645641
