# Supplementary material for: Two simple movement mechanisms for spatial division of labour in social insects
Source: Nat Commun. 2022 Nov 15;13:6985. doi: 10.1038/s41467-022-34706-7 (PMC9666475; doi:10.1038/s41467-022-34706-7)
Supplement: Supplementary file 5 — Source Data [file 41467_2022_34706_MOESM5_ESM.zip › source_data/Figure_S13/Taxis_index_difference,Lasius,LA.csv]

data	SPECIES	LOC	distance_to_FocalModule	taxis_index_difference
L.A.	Lasius	1020	3	-0.00456238523906724
L.A.	Lasius	124	3	-0.00541688574224113
L.A.	Lasius	125	3	-0.00415515582885744
L.A.	Lasius	126	3	-0.00365451887253673
L.A.	Lasius	127	3	-0.00300986050730515
L.A.	Lasius	128	3	-0.00389801001120309
L.A.	Lasius	129	3	-0.000219903734334326
L.A.	Lasius	130	3	0.0109442687171946
L.A.	Lasius	131	4	-0.000845825093266157
L.A.	Lasius	132	4	-0.000325035548284339
L.A.	Lasius	133	4	-0.00240346635375746
L.A.	Lasius	134	4	0.00253752878196676
L.A.	Lasius	135	4	0.00140378497061086
L.A.	Lasius	138	4	-0.00188185408323743
L.A.	Lasius	139	4	7.02416787629872e-05
L.A.	Lasius	140	4	0.00349966907077778
L.A.	Lasius	141	4	0.00514516488920139
L.A.	Lasius	142	3	0.00475462053955143
L.A.	Lasius	143	3	-0.00843037604348679
L.A.	Lasius	144	3	-0.00886287235754325
L.A.	Lasius	145	3	-0.000675283473678914
L.A.	Lasius	146	3	0.0055541471047095
L.A.	Lasius	147	3	-0.0053772288722947
L.A.	Lasius	1526	3	0.00100374004124601
L.A.	Lasius	1527	3	0.00644497638684834
L.A.	Lasius	1528	3	-0.00447260142304565
L.A.	Lasius	1529	3	-0.00730891701388466
L.A.	Lasius	1530	3	0.00258628541069161
L.A.	Lasius	1531	3	0.00044720639523865
L.A.	Lasius	1532	3	-0.000177735736737019
L.A.	Lasius	1533	3	0.00642753321741553
L.A.	Lasius	1534	3	-0.000539622549509069
L.A.	Lasius	1535	3	-0.00537950284524045
L.A.	Lasius	1592	3	0.00636297791637534
L.A.	Lasius	1593	3	-0.00458326463738435
L.A.	Lasius	1594	3	-0.00373434573506817
L.A.	Lasius	1595	3	-0.00895303886251749
L.A.	Lasius	1596	3	-0.00848283219590152
L.A.	Lasius	1597	3	0.00817104782124147
L.A.	Lasius	1598	3	0.00663852716908092
L.A.	Lasius	1599	3	-0.00326450546221301
L.A.	Lasius	1600	3	-0.00438562550775067
L.A.	Lasius	1601	3	-0.00249320866200984
L.A.	Lasius	1602	3	0.00270532882134355
L.A.	Lasius	1603	3	0.00390547665360449
L.A.	Lasius	1604	3	-0.000435462365605411
L.A.	Lasius	1605	3	0.0150628590019616
L.A.	Lasius	1659	3	-0.00388993732073631
L.A.	Lasius	1660	3	0.00248851948257813
L.A.	Lasius	1661	3	0.00486950361619044
L.A.	Lasius	1662	3	0.000362733714095025
L.A.	Lasius	1663	3	0.00382495454751462
L.A.	Lasius	1664	3	-0.00882654777796326
L.A.	Lasius	1665	3	0.00676178928651771
L.A.	Lasius	1666	3	0.00972691123043555
L.A.	Lasius	1667	3	-0.00092683063207989
L.A.	Lasius	1668	3	-0.00762994486233143
L.A.	Lasius	1669	3	0.00163174534547117
L.A.	Lasius	1670	3	0.00161046840748773
L.A.	Lasius	1671	3	-0.00406569410394036
L.A.	Lasius	1672	3	0.00176578952605293
L.A.	Lasius	1673	3	-0.00772543907966322
L.A.	Lasius	1674	3	-0.00112446955625014
L.A.	Lasius	1675	3	0.00375715392774921
L.A.	Lasius	1725	3	0.00377918238830848
L.A.	Lasius	1726	3	0.000174133066460987
L.A.	Lasius	1727	3	-0.00889991655517587
L.A.	Lasius	1728	3	0.0101646607066253
L.A.	Lasius	1729	3	0.000611717007203271
L.A.	Lasius	1730	3	0.00273420705678559
L.A.	Lasius	1731	3	0.00103825517020946
L.A.	Lasius	1732	3	-0.00641714586623707
L.A.	Lasius	1733	3	0.00231661301763121
L.A.	Lasius	1734	3	-0.00565248519609053
L.A.	Lasius	1735	3	-0.00646336454384013
L.A.	Lasius	1736	3	0.0088394827495093
L.A.	Lasius	1737	3	-0.00540732384683741
L.A.	Lasius	1738	3	0.00881942375680476
L.A.	Lasius	1739	3	-0.00203321395487233
L.A.	Lasius	1740	3	-0.00563438263657872
L.A.	Lasius	1741	3	-0.00067489620215277
L.A.	Lasius	1742	3	-0.000527644061805355
L.A.	Lasius	1743	3	-0.00188578843277796
L.A.	Lasius	1793	3	-0.00211551544937299
L.A.	Lasius	1794	3	0.00108306922296366
L.A.	Lasius	1795	3	0.000165931718718736
L.A.	Lasius	1796	3	0.00137349008925241
L.A.	Lasius	1797	3	0.000788836720102529
L.A.	Lasius	1798	3	-0.00408197205267241
L.A.	Lasius	1799	3	-0.00368507862803514
L.A.	Lasius	1800	3	0.000592031075823613
L.A.	Lasius	1801	4	-0.00933199181273103
L.A.	Lasius	1802	4	0.00213738677206142
L.A.	Lasius	1803	4	0.00156810742284128
L.A.	Lasius	1804	4	-0.00575209845680117
L.A.	Lasius	1805	4	0.0102438841696609
L.A.	Lasius	1806	3	0.00128283840758963
L.A.	Lasius	1807	3	-0.0105234464506431
L.A.	Lasius	1808	3	-0.000804815975704179
L.A.	Lasius	1809	3	0.00212119272467773
L.A.	Lasius	1810	3	0.00154914751851945
L.A.	Lasius	1811	3	0.0100604791147527
L.A.	Lasius	1812	3	0.000107979694082218
L.A.	Lasius	1813	3	-0.000485987029155461
L.A.	Lasius	1860	3	-0.0048321920513512
L.A.	Lasius	1861	3	-0.00310269324674823
L.A.	Lasius	1862	3	0.00296089741217628
L.A.	Lasius	1863	3	0.0104858947353977
L.A.	Lasius	1864	3	-0.00486447382321076
L.A.	Lasius	1865	3	0.0116576179325231
L.A.	Lasius	1866	4	-0.00354223075876368
L.A.	Lasius	1867	4	-0.00591266604870517
L.A.	Lasius	1868	4	-0.000974910355451928
L.A.	Lasius	1869	4	0.00639531778051652
L.A.	Lasius	1870	4	0.00367271902217701
L.A.	Lasius	1871	4	0.00596186623908362
L.A.	Lasius	1872	4	0.000784778895546393
L.A.	Lasius	1873	4	-0.00532839223688171
L.A.	Lasius	1874	4	0.0032105255259263
L.A.	Lasius	1875	4	0.0022646943069119
L.A.	Lasius	1876	3	-2.33940917908493e-05
L.A.	Lasius	1877	3	-0.00588246195243882
L.A.	Lasius	1878	3	-0.00362772630526554
L.A.	Lasius	1879	3	0.00631775717930016
L.A.	Lasius	1880	3	0.0038539321257756
L.A.	Lasius	1881	3	-0.0148821133290991
L.A.	Lasius	1927	3	-0.00366385539539662
L.A.	Lasius	1928	3	2.08074714284304e-05
L.A.	Lasius	1929	3	-0.00295504034537674
L.A.	Lasius	1930	3	-0.0057350185805168
L.A.	Lasius	1931	3	-0.0051982058430204
L.A.	Lasius	1932	3	0.00246318412157423
L.A.	Lasius	1933	4	0.00456984328693224
L.A.	Lasius	1934	4	-0.00479478667751068
L.A.	Lasius	1935	4	-0.00310107931875465
L.A.	Lasius	1936	4	-0.00614094401691716
L.A.	Lasius	1937	4	-0.000384860335549812
L.A.	Lasius	1938	4	0.00356249147623392
L.A.	Lasius	1939	4	0.00271902962498959
L.A.	Lasius	194	3	-0.00204080179704796
L.A.	Lasius	1940	4	-0.00296115952892623
L.A.	Lasius	1941	4	0.00622298473274084
L.A.	Lasius	1942	4	-0.00385745818491564
L.A.	Lasius	1943	4	0.00497961235050992
L.A.	Lasius	1944	4	-0.00403426846363305
L.A.	Lasius	1945	4	0.0103248339255174
L.A.	Lasius	1946	3	0.00491011547439001
L.A.	Lasius	1947	3	-0.0047273516281034
L.A.	Lasius	1948	3	-0.00553722779204944
L.A.	Lasius	1949	3	-0.00345786545725448
L.A.	Lasius	195	3	0.00323380951377475
L.A.	Lasius	1950	3	0.0126987026870142
L.A.	Lasius	196	3	0.00211055417643196
L.A.	Lasius	197	3	-0.00219456974837651
L.A.	Lasius	198	3	-0.00564377772371023
L.A.	Lasius	199	3	0.00346713277790198
L.A.	Lasius	1994	3	-0.00475750171752219
L.A.	Lasius	1995	3	-0.000464594024995966
L.A.	Lasius	1996	3	0.00134229996980755
L.A.	Lasius	1997	3	-0.00192220564810222
L.A.	Lasius	1998	3	-0.003232031075487
L.A.	Lasius	1999	4	-0.000442041948803493
L.A.	Lasius	200	4	-0.00463194016394722
L.A.	Lasius	2000	4	-0.00608465936928335
L.A.	Lasius	2001	4	0.00336905850367662
L.A.	Lasius	2002	4	-0.0061180914230721
L.A.	Lasius	2003	4	-0.00684150318047044
L.A.	Lasius	2004	4	0.00463761556928572
L.A.	Lasius	2005	4	-0.0045466171042908
L.A.	Lasius	2006	4	-0.00100881479547238
L.A.	Lasius	2007	4	-0.00372692054232383
L.A.	Lasius	2008	4	0.00453198281241933
L.A.	Lasius	2009	4	-0.00459631597283577
L.A.	Lasius	201	4	0.000293482634774051
L.A.	Lasius	2010	4	0.000593244081375602
L.A.	Lasius	2011	4	0.00110070107666126
L.A.	Lasius	2012	4	0.00067990671756667
L.A.	Lasius	2013	4	-0.00279235245779067
L.A.	Lasius	2014	3	0.00524144207440201
L.A.	Lasius	2015	3	-0.00122425668004435
L.A.	Lasius	2016	3	0.0063122674878626
L.A.	Lasius	2017	3	0.00571389312164164
L.A.	Lasius	2018	3	0.00709719050887732
L.A.	Lasius	202	4	-0.00563873885934977
L.A.	Lasius	203	4	-0.00674685624715134
L.A.	Lasius	204	4	-0.00433645922801523
L.A.	Lasius	205	4	0.000254328988012916
L.A.	Lasius	206	4	0.000958043462444845
L.A.	Lasius	2062	3	-0.00595344955961661
L.A.	Lasius	2063	3	0.00666279703831807
L.A.	Lasius	2064	3	-0.00893151039366861
L.A.	Lasius	2065	3	-0.00234657128288751
L.A.	Lasius	2066	3	0.00382437761279311
L.A.	Lasius	2067	4	0.00149404603652454
L.A.	Lasius	2068	4	-0.00201503070952757
L.A.	Lasius	2069	4	0.00199371914772082
L.A.	Lasius	207	4	-0.00603088600998403
L.A.	Lasius	2070	4	-9.52035405827156e-05
L.A.	Lasius	2071	4	0.00468072357628967
L.A.	Lasius	2072	4	0.000328224881439753
L.A.	Lasius	2073	4	-0.00582412373634216
L.A.	Lasius	2074	4	-0.00306983669461459
L.A.	Lasius	2075	4	-0.00203069986513241
L.A.	Lasius	2076	4	0.00169207228439236
L.A.	Lasius	2077	4	-0.00478981432864077
L.A.	Lasius	2078	4	0.00125955164021791
L.A.	Lasius	2079	4	-0.00345875901841221
L.A.	Lasius	208	4	0.00261286068367809
L.A.	Lasius	2080	4	-0.00245100814544397
L.A.	Lasius	2081	4	0.0215888228566442
L.A.	Lasius	2082	4	0.00405364434655706
L.A.	Lasius	2083	3	-0.000748273052233256
L.A.	Lasius	2084	3	0.00259448577397252
L.A.	Lasius	2085	3	-0.00353714948627755
L.A.	Lasius	2086	3	-0.00110449393201597
L.A.	Lasius	2087	3	-0.0028987416368629
L.A.	Lasius	209	3	0.00593338134803235
L.A.	Lasius	210	3	0.00197355110768831
L.A.	Lasius	211	3	0.0020310448143217
L.A.	Lasius	212	3	0.000671053872497855
L.A.	Lasius	2129	3	-0.00585358335268532
L.A.	Lasius	213	3	0.00394560084511744
L.A.	Lasius	2130	3	-0.00636052661523693
L.A.	Lasius	2131	3	-0.0106573708105376
L.A.	Lasius	2132	3	-0.00918476525693336
L.A.	Lasius	2133	3	-0.00120562095783845
L.A.	Lasius	2134	4	0.00745688513024217
L.A.	Lasius	2135	4	-0.0117518293236323
L.A.	Lasius	2136	4	0.000378257582569507
L.A.	Lasius	2137	4	-0.0034202341241759
L.A.	Lasius	2138	4	0.00237727359366315
L.A.	Lasius	2139	4	-0.000153792279611619
L.A.	Lasius	214	3	0.0032877331239225
L.A.	Lasius	2140	5	0.00342027995823174
L.A.	Lasius	2141	5	0.000512839778636517
L.A.	Lasius	2142	5	0.00351227106050346
L.A.	Lasius	2143	5	-0.00530377820632225
L.A.	Lasius	2144	5	-0.00243387748861224
L.A.	Lasius	2145	5	0.00114736724952027
L.A.	Lasius	2146	4	-0.000528497804091592
L.A.	Lasius	2147	4	-0.00027853681705412
L.A.	Lasius	2148	4	0.0041364997490393
L.A.	Lasius	2149	4	-0.00784234794296899
L.A.	Lasius	2150	4	0.00642555425049374
L.A.	Lasius	2151	4	-0.00259365075561637
L.A.	Lasius	2152	3	0.00435338293424038
L.A.	Lasius	2153	3	-0.00220286267712246
L.A.	Lasius	2154	3	0.00363868822941286
L.A.	Lasius	2155	3	-0.00212338723707173
L.A.	Lasius	2197	3	-0.00180822591450537
L.A.	Lasius	2198	3	0.00032340800232643
L.A.	Lasius	2199	3	-0.0076282630587608
L.A.	Lasius	2200	3	0.00197418795391155
L.A.	Lasius	2201	3	0.00101268155567436
L.A.	Lasius	2202	4	0.00325228768946033
L.A.	Lasius	2203	4	0.00293732343417443
L.A.	Lasius	2204	4	-0.00543657579783532
L.A.	Lasius	2205	4	0.00464341730624916
L.A.	Lasius	2206	4	-0.0104614875682619
L.A.	Lasius	2207	5	0.010028230407696
L.A.	Lasius	2208	5	0.00691232146768316
L.A.	Lasius	2209	5	-0.000619484515020648
L.A.	Lasius	2210	5	-0.00784885186033276
L.A.	Lasius	2211	5	-0.010950754615371
L.A.	Lasius	2212	5	0.000972063585190661
L.A.	Lasius	2213	5	-0.0004654918641685
L.A.	Lasius	2214	5	0.00193532527844716
L.A.	Lasius	2215	4	-0.00968523064366894
L.A.	Lasius	2216	4	0.00816639730522709
L.A.	Lasius	2217	4	-0.0115140401131812
L.A.	Lasius	2218	4	-0.00132287978990455
L.A.	Lasius	2219	4	-0.0022480919288416
L.A.	Lasius	2220	4	0.00285240877223753
L.A.	Lasius	2221	3	0.00280909544396526
L.A.	Lasius	2222	3	0.0108092881099249
L.A.	Lasius	2223	3	0.00232581311918707
L.A.	Lasius	2224	3	-0.0027468197960378
L.A.	Lasius	2265	3	-0.00289523714364966
L.A.	Lasius	2266	3	0.000104120863045405
L.A.	Lasius	2267	3	0.00197894035696574
L.A.	Lasius	2268	3	0.000803577716696867
L.A.	Lasius	2269	4	0.00218889741801988
L.A.	Lasius	2270	4	0.00521487444104771
L.A.	Lasius	2271	4	0.00114715708888001
L.A.	Lasius	2272	4	-0.00237298738695068
L.A.	Lasius	2273	4	0.000102107685942776
L.A.	Lasius	2274	5	0.00688747942524032
L.A.	Lasius	2275	5	-0.000854378393772116
L.A.	Lasius	2276	5	0.00233323317754449
L.A.	Lasius	2277	5	0.00358759133709618
L.A.	Lasius	2278	5	-0.00313870706385609
L.A.	Lasius	2279	5	0.00164068614511412
L.A.	Lasius	2280	5	0.00411844994599471
L.A.	Lasius	2281	5	0.000556620906963196
L.A.	Lasius	2282	5	0.0030847225306098
L.A.	Lasius	2283	5	0.00282356870643924
L.A.	Lasius	2284	4	-0.00390334482030135
L.A.	Lasius	2285	4	0.00376443789419429
L.A.	Lasius	2286	4	0.00752640681229211
L.A.	Lasius	2287	4	0.00589808665682491
L.A.	Lasius	2288	4	0.00325536212529125
L.A.	Lasius	2289	3	0.00115228236875078
L.A.	Lasius	2290	3	-0.00555578396934222
L.A.	Lasius	2291	3	-0.00791611433293486
L.A.	Lasius	2292	3	0.00214662407769862
L.A.	Lasius	2333	3	-0.0017918397702437
L.A.	Lasius	2334	3	-0.00542875499223547
L.A.	Lasius	2335	3	0.00356273502487338
L.A.	Lasius	2336	3	0.000618049439792055
L.A.	Lasius	2337	4	0.00853802180596367
L.A.	Lasius	2338	4	-0.000318874398335612
L.A.	Lasius	2339	4	0.00323947787807415
L.A.	Lasius	2340	4	-0.00252386386710563
L.A.	Lasius	2341	5	0.00381205574948477
L.A.	Lasius	2342	5	0.00295605416109505
L.A.	Lasius	2343	5	0.00196293395709523
L.A.	Lasius	2344	5	0.00652337773676337
L.A.	Lasius	2345	5	0.00270358649702429
L.A.	Lasius	2346	5	-0.0122289057966019
L.A.	Lasius	2347	5	0.00219981098538545
L.A.	Lasius	2348	5	0.00166555877318108
L.A.	Lasius	2349	5	0.00198576851207336
L.A.	Lasius	2350	5	-0.000626248632790589
L.A.	Lasius	2351	5	0.00493602486419131
L.A.	Lasius	2352	5	0.0029580001144678
L.A.	Lasius	2353	4	0.00301623393900133
L.A.	Lasius	2354	4	-0.00346883603757052
L.A.	Lasius	2355	4	-0.00506320655659227
L.A.	Lasius	2356	4	-0.00472800777765229
L.A.	Lasius	2357	4	0.00312170676778413
L.A.	Lasius	2358	3	0.00395850707643977
L.A.	Lasius	2359	3	0.00505504676175434
L.A.	Lasius	2360	3	-0.0100142599549737
L.A.	Lasius	2361	3	0.00335806763501828
L.A.	Lasius	2400	3	0.0028285577475623
L.A.	Lasius	2401	3	-0.00201621186291948
L.A.	Lasius	2402	3	0.00415112307729944
L.A.	Lasius	2403	3	0.000429949900912327
L.A.	Lasius	2404	4	-0.00392760155384257
L.A.	Lasius	2405	4	-0.00727148537176484
L.A.	Lasius	2406	4	0.00508527373518162
L.A.	Lasius	2407	4	-0.00253570778197391
L.A.	Lasius	2408	5	-0.000845999650234743
L.A.	Lasius	2409	5	-0.0061109320876199
L.A.	Lasius	2410	5	0.00528683018873028
L.A.	Lasius	2411	5	0.00881651570935766
L.A.	Lasius	2412	5	-0.00364490569308817
L.A.	Lasius	2413	5	-0.00270304833581939
L.A.	Lasius	2414	6	-0.00265371336510443
L.A.	Lasius	2415	5	-0.0109213151376687
L.A.	Lasius	2416	5	0.00483065755230385
L.A.	Lasius	2417	5	-0.00901094289473653
L.A.	Lasius	2418	5	-0.000390188948599425
L.A.	Lasius	2419	5	-0.00285538533341792
L.A.	Lasius	2420	5	0.00252515714174671
L.A.	Lasius	2421	4	0.000458858300394382
L.A.	Lasius	2422	4	0.00352077388328493
L.A.	Lasius	2423	4	0.00607706958040252
L.A.	Lasius	2424	4	0.00296017070415118
L.A.	Lasius	2425	3	-0.0069151756609205
L.A.	Lasius	2426	3	0.00053881085837585
L.A.	Lasius	2427	3	0.00418224601545045
L.A.	Lasius	2428	3	0.00267352921000366
L.A.	Lasius	2468	3	-0.000612882810881267
L.A.	Lasius	2469	3	0.004301330840753
L.A.	Lasius	2470	3	-0.00547470948323278
L.A.	Lasius	2471	3	-0.0027174643427929
L.A.	Lasius	2472	3	-0.00211054284732808
L.A.	Lasius	2473	4	-0.00372518078239118
L.A.	Lasius	2474	4	0.00350928203577903
L.A.	Lasius	2475	4	0.00480832052676152
L.A.	Lasius	2476	4	0.00275627524615
L.A.	Lasius	2477	5	0.00931509542886867
L.A.	Lasius	2478	5	0.00772037488993454
L.A.	Lasius	2479	5	0.00283171802457267
L.A.	Lasius	2480	5	0.00208788852458846
L.A.	Lasius	2481	6	0.00378016110666246
L.A.	Lasius	2482	6	0.00288150303178822
L.A.	Lasius	2483	6	0.00496501904584726
L.A.	Lasius	2484	6	0.00098443678990219
L.A.	Lasius	2485	5	0.00972739087916974
L.A.	Lasius	2486	5	-0.000126322547818779
L.A.	Lasius	2487	5	-0.0085492572186016
L.A.	Lasius	2488	5	0.000679164813375798
L.A.	Lasius	2489	5	0.0019667264654183
L.A.	Lasius	2490	4	0.00696727298574646
L.A.	Lasius	2491	4	0.00417542982652304
L.A.	Lasius	2492	4	-0.00232581617766156
L.A.	Lasius	2493	4	-0.00263489105825641
L.A.	Lasius	2494	3	-0.0114004873042261
L.A.	Lasius	2495	3	-5.05169959581659e-05
L.A.	Lasius	2496	3	-0.00163709344637469
L.A.	Lasius	2497	3	-0.00132015442123326
L.A.	Lasius	2536	3	0.0117669743903885
L.A.	Lasius	2537	3	0.000889512340472546
L.A.	Lasius	2538	3	-0.000678826098440397
L.A.	Lasius	2539	3	-0.00164698369677682
L.A.	Lasius	2540	4	-0.00361620729676247
L.A.	Lasius	2541	4	-0.00365565783377932
L.A.	Lasius	2542	4	-8.74723199069875e-05
L.A.	Lasius	2543	4	0.00751837098416435
L.A.	Lasius	2544	5	0.00442362784693588
L.A.	Lasius	2545	5	-0.00564481680165837
L.A.	Lasius	2546	5	-0.000951345604549922
L.A.	Lasius	2547	5	0.00661443234441767
L.A.	Lasius	2548	6	0.00778324187069374
L.A.	Lasius	2549	6	-0.00173898029515604
L.A.	Lasius	2550	6	-0.000618382606397377
L.A.	Lasius	2551	6	-0.00741842067548166
L.A.	Lasius	2552	6	-0.00322538947437155
L.A.	Lasius	2553	5	-0.00775021636786833
L.A.	Lasius	2554	5	0.000787073454085183
L.A.	Lasius	2555	5	-0.00906454028904294
L.A.	Lasius	2556	5	-0.00691058487034772
L.A.	Lasius	2557	5	0.00254978708459437
L.A.	Lasius	2558	4	0.000831026094248597
L.A.	Lasius	2559	4	-0.00897838335383448
L.A.	Lasius	2560	4	-0.00479763014702546
L.A.	Lasius	2561	4	-0.00743528920248019
L.A.	Lasius	2562	3	-0.00879211675621772
L.A.	Lasius	2563	3	-0.000378848646270974
L.A.	Lasius	2564	3	-0.00131276613045238
L.A.	Lasius	2565	3	-0.00702655508642336
L.A.	Lasius	2604	3	0.00325263645884762
L.A.	Lasius	2605	3	-0.00951563996081026
L.A.	Lasius	2606	3	-0.0108824698592657
L.A.	Lasius	2607	3	0.00382730533254524
L.A.	Lasius	2608	4	0.00349369670196486
L.A.	Lasius	2609	4	0.00199802828540005
L.A.	Lasius	2610	4	0.00540153151934703
L.A.	Lasius	2611	4	0.00425590087345799
L.A.	Lasius	2612	5	-0.000352008066602671
L.A.	Lasius	2613	5	0.00267178065398186
L.A.	Lasius	2614	5	-0.00317483820647945
L.A.	Lasius	2615	5	0.00223975071700323
L.A.	Lasius	2616	6	0.00081160119707756
L.A.	Lasius	2617	6	0.00135494490304013
L.A.	Lasius	2618	6	-0.00295328135022356
L.A.	Lasius	2619	6	-0.00232237100429328
L.A.	Lasius	2620	6	-0.00220172751415609
L.A.	Lasius	2621	6	5.6867150778944e-05
L.A.	Lasius	2622	5	0.00805220783206734
L.A.	Lasius	2623	5	0.00164812738304507
L.A.	Lasius	2624	5	-0.00621832283554773
L.A.	Lasius	2625	5	-0.00420072204394384
L.A.	Lasius	2626	4	-0.00249653078265731
L.A.	Lasius	2627	4	-0.00411528879958346
L.A.	Lasius	2628	4	0.00373578612170535
L.A.	Lasius	2629	4	-0.00178476696762702
L.A.	Lasius	263	3	-0.00308405889398428
L.A.	Lasius	2630	3	-0.00246823898173547
L.A.	Lasius	2631	3	0.000979565113371013
L.A.	Lasius	2632	3	-0.00861496557425275
L.A.	Lasius	2633	3	0.000695680577966345
L.A.	Lasius	264	3	0.00677107308258105
L.A.	Lasius	265	3	-0.00215851323820746
L.A.	Lasius	266	3	0.00305094819584238
L.A.	Lasius	267	3	0.0072824532705962
L.A.	Lasius	2672	3	0.00698823531617699
L.A.	Lasius	2673	3	0.0117675265029196
L.A.	Lasius	2674	3	0.00622426214140525
L.A.	Lasius	2675	3	0.00158214889083469
L.A.	Lasius	2676	4	0.00426268607902892
L.A.	Lasius	2677	4	6.52096526623273e-05
L.A.	Lasius	2678	4	-0.0113483604604639
L.A.	Lasius	2679	4	-0.00601674746145744
L.A.	Lasius	268	3	0.00600418877826583
L.A.	Lasius	2680	5	0.00255481980161449
L.A.	Lasius	2681	5	0.00268832191937294
L.A.	Lasius	2682	5	0.000947798207925705
L.A.	Lasius	2683	5	0.00564632519475357
L.A.	Lasius	2684	6	0.00307138585948144
L.A.	Lasius	2685	6	-0.00195950134434615
L.A.	Lasius	2686	6	-0.00187856877993194
L.A.	Lasius	2687	6	0.00117763912010301
L.A.	Lasius	2688	6	-9.19708239966858e-05
L.A.	Lasius	2689	6	0.00210601795732454
L.A.	Lasius	269	4	0.000946820413591061
L.A.	Lasius	2690	5	0.00189202227086829
L.A.	Lasius	2691	5	-0.00524201427379782
L.A.	Lasius	2692	5	0.00435176129225969
L.A.	Lasius	2693	5	-0.00682421725945983
L.A.	Lasius	2694	4	-0.00987468383969883
L.A.	Lasius	2695	4	-0.00653333455331867
L.A.	Lasius	2696	4	-0.00374420019701423
L.A.	Lasius	2697	4	-0.00708655927432544
L.A.	Lasius	2698	3	-0.00957223319574072
L.A.	Lasius	2699	3	0.0033096925566574
L.A.	Lasius	270	4	-0.00158097366374881
L.A.	Lasius	2700	3	-0.00460689732379658
L.A.	Lasius	2701	3	0.00228880952894697
L.A.	Lasius	271	4	-0.0170708954861824
L.A.	Lasius	274	4	-0.00276513944453664
L.A.	Lasius	2740	3	-0.00137476646265341
L.A.	Lasius	2741	3	0.00604605405216013
L.A.	Lasius	2742	3	0.00587373014044499
L.A.	Lasius	2743	3	0.0057526613824472
L.A.	Lasius	2744	4	0.0038687340218972
L.A.	Lasius	2745	4	-0.00599035933678563
L.A.	Lasius	2746	4	0.00229067607797878
L.A.	Lasius	2747	4	-0.00326496830151197
L.A.	Lasius	2748	5	0.00423145592788894
L.A.	Lasius	2749	5	-0.00250594254165631
L.A.	Lasius	275	4	0.00137775675717854
L.A.	Lasius	2750	5	0.0127987976440047
L.A.	Lasius	2751	5	-0.00324735532168177
L.A.	Lasius	2752	5	-0.00356397594846247
L.A.	Lasius	2753	6	-0.000527901931756462
L.A.	Lasius	2754	6	0.00462731964487141
L.A.	Lasius	2755	6	0.00259389336739553
L.A.	Lasius	2756	6	4.52931038646627e-05
L.A.	Lasius	2757	6	0.00741267302774354
L.A.	Lasius	2758	5	-0.00351641868352881
L.A.	Lasius	2759	5	0.000203533025900039
L.A.	Lasius	276	3	0.00244804369147064
L.A.	Lasius	2760	5	0.0077914117060478
L.A.	Lasius	2761	5	-0.00145873359275029
L.A.	Lasius	2762	4	-0.0104580181753205
L.A.	Lasius	2763	4	0.000730265032006278
L.A.	Lasius	2764	4	-0.00339662166634326
L.A.	Lasius	2765	4	-0.00327185236002449
L.A.	Lasius	2766	3	-0.00118235804228032
L.A.	Lasius	2767	3	0.00741447485601685
L.A.	Lasius	2768	3	-0.00048728484323076
L.A.	Lasius	2769	3	-0.00314977591866827
L.A.	Lasius	277	3	0.00303591610261155
L.A.	Lasius	278	3	-0.00273550422226071
L.A.	Lasius	279	3	-0.0114167584704741
L.A.	Lasius	280	3	0.00112263409853606
L.A.	Lasius	2808	3	0.0030959929018259
L.A.	Lasius	2809	3	0.00907180996368591
L.A.	Lasius	281	3	0.00143951702119251
L.A.	Lasius	2810	3	0.0053997595882299
L.A.	Lasius	2811	3	0.000516473673107647
L.A.	Lasius	2812	4	0.010291309208641
L.A.	Lasius	2813	4	0.000768150404728948
L.A.	Lasius	2814	4	-0.00165160870031254
L.A.	Lasius	2815	4	-0.00140567778835415
L.A.	Lasius	2816	5	-0.000674032915971755
L.A.	Lasius	2817	5	0.00246652549575145
L.A.	Lasius	2818	5	-0.00152119717869468
L.A.	Lasius	2819	5	0.000514981348055579
L.A.	Lasius	2820	5	-0.00421932379304069
L.A.	Lasius	2821	6	0.000558254981817535
L.A.	Lasius	2822	6	-0.00321040615325419
L.A.	Lasius	2823	6	-0.00800365443139936
L.A.	Lasius	2824	6	-0.00299403299405091
L.A.	Lasius	2825	5	0.000215928336173379
L.A.	Lasius	2826	5	-0.00851509066803488
L.A.	Lasius	2827	5	-0.00713308193016484
L.A.	Lasius	2828	5	0.00180928826298411
L.A.	Lasius	2829	4	0.00674085894629154
L.A.	Lasius	2830	4	0.00673681911001009
L.A.	Lasius	2831	4	0.00316194999263715
L.A.	Lasius	2832	4	-0.00544334521063703
L.A.	Lasius	2833	3	0.00513517415422869
L.A.	Lasius	2834	3	-0.00708508640660465
L.A.	Lasius	2835	3	0.00896048537814603
L.A.	Lasius	2836	3	-0.00479595337095962
L.A.	Lasius	2877	3	-0.00800759511064025
L.A.	Lasius	2878	3	0.00672367056936741
L.A.	Lasius	2879	3	0.00733482066621371
L.A.	Lasius	2880	3	-0.00220042132426347
L.A.	Lasius	2881	4	-0.00221112183488967
L.A.	Lasius	2882	4	-0.00436326405161626
L.A.	Lasius	2883	4	-0.00276255533894708
L.A.	Lasius	2884	4	-0.00427327852673439
L.A.	Lasius	2885	5	-0.00082534660990067
L.A.	Lasius	2886	5	0.00445515959196147
L.A.	Lasius	2887	5	-0.00637823878446912
L.A.	Lasius	2888	5	0.00492798949006164
L.A.	Lasius	2889	5	-0.0118014903350926
L.A.	Lasius	2890	5	-0.00231233520332628
L.A.	Lasius	2891	5	-0.00492676442086972
L.A.	Lasius	2892	5	-0.0126268937152412
L.A.	Lasius	2893	5	-0.00476144931216336
L.A.	Lasius	2894	5	-0.0058094830968844
L.A.	Lasius	2895	5	-0.0050667263720456
L.A.	Lasius	2896	5	-0.00847059790428693
L.A.	Lasius	2897	4	0.00454990227358843
L.A.	Lasius	2898	4	0.00295797831690057
L.A.	Lasius	2899	4	-0.000424333433234267
L.A.	Lasius	2900	4	-0.00218771808105546
L.A.	Lasius	2901	4	-0.000233725642794114
L.A.	Lasius	2902	3	0.00387650904861732
L.A.	Lasius	2903	3	0.00651334541032878
L.A.	Lasius	2904	3	-0.008032972781838
L.A.	Lasius	2905	3	0.00292719741573246
L.A.	Lasius	2944	3	0.00127740788101986
L.A.	Lasius	2945	3	0.000981480332566047
L.A.	Lasius	2946	3	0.00124135490573272
L.A.	Lasius	2947	3	0.000471691841583248
L.A.	Lasius	2948	3	-0.00236866256780345
L.A.	Lasius	2949	4	0.00272368867122561
L.A.	Lasius	2950	4	0.00624387570728841
L.A.	Lasius	2951	4	0.00238748012291151
L.A.	Lasius	2952	4	0.0017976030837557
L.A.	Lasius	2953	5	0.00246643849941719
L.A.	Lasius	2954	5	-0.010540162057706
L.A.	Lasius	2955	5	0.00770452398750854
L.A.	Lasius	2956	5	-0.00137095508976357
L.A.	Lasius	2957	5	0.00561860767434614
L.A.	Lasius	2958	5	0.00636451576705398
L.A.	Lasius	2959	5	0.00142682907935754
L.A.	Lasius	2960	5	0.00202073545197941
L.A.	Lasius	2961	5	-0.000903150246025304
L.A.	Lasius	2962	5	0.00689940267573508
L.A.	Lasius	2963	5	0.000945604327733175
L.A.	Lasius	2964	4	-0.00571593660403806
L.A.	Lasius	2965	4	-0.00305365296628567
L.A.	Lasius	2966	4	0.00513178237392222
L.A.	Lasius	2967	4	0.00634487178218503
L.A.	Lasius	2968	4	0.00265317497586371
L.A.	Lasius	2969	3	0.00253564799606072
L.A.	Lasius	2970	3	-0.00193141449002325
L.A.	Lasius	2971	3	0.00981247290123408
L.A.	Lasius	2972	3	-0.00237795254206776
L.A.	Lasius	3013	3	0.00720644172489522
L.A.	Lasius	3014	3	0.01163862922345
L.A.	Lasius	3015	3	0.00035411440001035
L.A.	Lasius	3016	3	-0.00569387461860997
L.A.	Lasius	3017	4	-0.00943844483931146
L.A.	Lasius	3018	4	-0.00666244089890266
L.A.	Lasius	3019	4	0.000389724141655344
L.A.	Lasius	3020	4	-0.00536219050861047
L.A.	Lasius	3021	4	-0.00479388910502021
L.A.	Lasius	3022	5	-0.000460014666109758
L.A.	Lasius	3023	5	0.0023424699692441
L.A.	Lasius	3024	5	-0.00977328158098248
L.A.	Lasius	3025	5	-0.00147683359683734
L.A.	Lasius	3026	5	0.00990368904965759
L.A.	Lasius	3027	5	6.06993536902845e-05
L.A.	Lasius	3028	5	-0.00869977341097523
L.A.	Lasius	3029	5	-0.00842778615626523
L.A.	Lasius	3030	5	-0.00791361367768731
L.A.	Lasius	3031	5	0.00786492579481899
L.A.	Lasius	3032	4	0.000955003916652
L.A.	Lasius	3033	4	0.00678673489755193
L.A.	Lasius	3034	4	-0.00504814494772614
L.A.	Lasius	3035	4	-0.00506026814135692
L.A.	Lasius	3036	4	-0.00734442678437893
L.A.	Lasius	3037	3	-0.00194607005896347
L.A.	Lasius	3038	3	-0.00211485785201054
L.A.	Lasius	3039	3	0.00344616335043985
L.A.	Lasius	3040	3	-0.00137971970625985
L.A.	Lasius	3081	3	-0.00588429171992345
L.A.	Lasius	3082	3	0.00268626181580939
L.A.	Lasius	3083	3	-0.00637989603663459
L.A.	Lasius	3084	3	-0.00419248017952131
L.A.	Lasius	3085	4	-0.00576829303159825
L.A.	Lasius	3086	4	-0.00371819559093154
L.A.	Lasius	3087	4	-0.00945090028087065
L.A.	Lasius	3088	4	0.00202574781665795
L.A.	Lasius	3089	4	0.00467066910805258
L.A.	Lasius	3090	4	-0.00111818431937988
L.A.	Lasius	3091	5	-0.0153077459649272
L.A.	Lasius	3092	5	1.25323325359763e-05
L.A.	Lasius	3093	5	-0.00310602460155218
L.A.	Lasius	3094	5	-0.00624586421415985
L.A.	Lasius	3095	5	0.0043464570112539
L.A.	Lasius	3096	5	-0.00750629640485676
L.A.	Lasius	3097	5	-0.00575988864640255
L.A.	Lasius	3098	5	-0.00808407979388066
L.A.	Lasius	3099	4	0.00369191116825162
L.A.	Lasius	3100	4	0.00302975931281642
L.A.	Lasius	3101	4	-0.000718270601214963
L.A.	Lasius	3102	4	-0.00138382695026468
L.A.	Lasius	3103	4	-0.00261472178200684
L.A.	Lasius	3104	3	-8.34106738595093e-05
L.A.	Lasius	3105	3	-0.000650797690442754
L.A.	Lasius	3106	3	-0.00769226853988461
L.A.	Lasius	3107	3	0.0030187754079466
L.A.	Lasius	3108	3	0.00639960075808412
L.A.	Lasius	3150	3	-0.00455129921807069
L.A.	Lasius	3151	3	-0.00190018030901535
L.A.	Lasius	3152	3	0.00831974551562214
L.A.	Lasius	3153	3	-0.00186430532141994
L.A.	Lasius	3154	3	-0.000940655217439359
L.A.	Lasius	3155	4	-0.00544138684643048
L.A.	Lasius	3156	4	0.0046769391917567
L.A.	Lasius	3157	4	-0.00288688135218766
L.A.	Lasius	3158	4	-0.00402334069198448
L.A.	Lasius	3159	4	-0.0046427052744472
L.A.	Lasius	3160	4	-0.00702614819209702
L.A.	Lasius	3161	5	0.000426244701232639
L.A.	Lasius	3162	5	-0.00210873642442151
L.A.	Lasius	3163	5	0.00243059364868549
L.A.	Lasius	3164	5	-0.00165432900697675
L.A.	Lasius	3165	4	-0.00678426616187441
L.A.	Lasius	3166	4	-0.00544940214111321
L.A.	Lasius	3167	4	-0.00606690740554196
L.A.	Lasius	3168	4	-0.001323453541024
L.A.	Lasius	3169	4	0.00470777204070623
L.A.	Lasius	3170	4	-0.013209933531553
L.A.	Lasius	3171	4	-0.00886047005559532
L.A.	Lasius	3172	3	0.000295718194402699
L.A.	Lasius	3173	3	-0.00500735218389525
L.A.	Lasius	3174	3	0.00122486572770618
L.A.	Lasius	3175	3	0.00972916563833131
L.A.	Lasius	3176	3	0.00316514432419387
L.A.	Lasius	3218	3	0.00551816365442393
L.A.	Lasius	3219	3	0.00302599724875714
L.A.	Lasius	3220	3	-0.000269627910824736
L.A.	Lasius	3221	3	-0.00350369584592202
L.A.	Lasius	3222	3	0.00451188368162858
L.A.	Lasius	3223	4	0.0017336537428234
L.A.	Lasius	3224	4	-0.0127581479196963
L.A.	Lasius	3225	4	-0.00120421565555825
L.A.	Lasius	3226	4	0.000135350693939916
L.A.	Lasius	3227	4	0.00263505289648647
L.A.	Lasius	3228	4	-0.00443810646385502
L.A.	Lasius	3229	4	0.00517788762980577
L.A.	Lasius	3230	4	0.000394826803005841
L.A.	Lasius	3231	4	0.00311261375177521
L.A.	Lasius	3232	4	-0.00902806355334261
L.A.	Lasius	3233	4	0.00228656474913018
L.A.	Lasius	3234	4	-0.00259029516212469
L.A.	Lasius	3235	4	0.00275412618220203
L.A.	Lasius	3236	4	-0.000396968900187163
L.A.	Lasius	3237	4	-0.00708769029937415
L.A.	Lasius	3238	4	0.00213486553515151
L.A.	Lasius	3239	3	-0.00795346548151561
L.A.	Lasius	3240	3	0.00336492471594468
L.A.	Lasius	3241	3	-0.00360306623041421
L.A.	Lasius	3242	3	0.00156704400492072
L.A.	Lasius	3243	3	-0.00340240554071774
L.A.	Lasius	3287	3	0.00252622663275365
L.A.	Lasius	3288	3	-0.00201412370892529
L.A.	Lasius	3289	3	-0.00475035907675092
L.A.	Lasius	3290	3	0.00692469649598736
L.A.	Lasius	3291	3	0.00174502217624378
L.A.	Lasius	3292	4	0.0020840623129342
L.A.	Lasius	3293	4	0.00156846695413572
L.A.	Lasius	3294	4	-0.00393074868562416
L.A.	Lasius	3295	4	-0.00565026121455202
L.A.	Lasius	3296	4	-0.00648722302790157
L.A.	Lasius	3297	4	0.00204857472710651
L.A.	Lasius	3298	4	0.0113295593045464
L.A.	Lasius	3299	4	-0.000292018925497811
L.A.	Lasius	3300	4	-0.0107917152837065
L.A.	Lasius	3301	4	-1.93925084402175e-05
L.A.	Lasius	3302	4	-0.00164024408766313
L.A.	Lasius	3303	4	0.00978092567807467
L.A.	Lasius	3304	4	0.011046033439052
L.A.	Lasius	3305	4	-0.00445701979483325
L.A.	Lasius	3306	3	0.00512653544079471
L.A.	Lasius	3307	3	-0.00764327138431209
L.A.	Lasius	3308	3	0.00192746594934848
L.A.	Lasius	3309	3	-0.00242044929984875
L.A.	Lasius	3310	3	-0.00625389293799424
L.A.	Lasius	3311	3	0.00169857693745192
L.A.	Lasius	332	3	0.00605084185422095
L.A.	Lasius	333	3	0.00694781974853895
L.A.	Lasius	334	3	-0.00326981591017772
L.A.	Lasius	335	3	-0.0100599237776618
L.A.	Lasius	3355	3	-0.000186151561512493
L.A.	Lasius	3356	3	-0.0104918937293535
L.A.	Lasius	3357	3	0.00053885788706849
L.A.	Lasius	3358	3	2.66023451967875e-05
L.A.	Lasius	3359	3	0.00135109087596376
L.A.	Lasius	336	3	0.00774831399302034
L.A.	Lasius	3360	3	0.00418319501423811
L.A.	Lasius	3361	4	-3.40411690934515e-05
L.A.	Lasius	3362	4	-0.00933968727587015
L.A.	Lasius	3363	4	-0.00121715693684478
L.A.	Lasius	3364	4	-0.00585966964551691
L.A.	Lasius	3365	4	0.000126255206325539
L.A.	Lasius	3366	4	0.00589053004414755
L.A.	Lasius	3367	4	-0.00141361226510136
L.A.	Lasius	3368	4	0.00081694943430184
L.A.	Lasius	3369	4	-0.00143212230406504
L.A.	Lasius	337	3	-0.0012088623862521
L.A.	Lasius	3370	4	0.00350492127132275
L.A.	Lasius	3371	4	0.00191671671728877
L.A.	Lasius	3372	4	0.0146985777751448
L.A.	Lasius	3373	3	0.00472154777543623
L.A.	Lasius	3374	3	-9.32219902123361e-05
L.A.	Lasius	3375	3	-0.00184792264049911
L.A.	Lasius	3376	3	-0.00780729478699161
L.A.	Lasius	3377	3	0.00623149612115537
L.A.	Lasius	338	4	-0.00814428192565887
L.A.	Lasius	339	4	0.00555824461011324
L.A.	Lasius	340	4	-0.00127804643700814
L.A.	Lasius	341	4	-0.00249308973302673
L.A.	Lasius	342	4	0.000815912328340297
L.A.	Lasius	3424	3	-0.00851161013299924
L.A.	Lasius	3425	3	0.00427192495950808
L.A.	Lasius	3426	3	-0.00228551464399979
L.A.	Lasius	3427	3	-0.0103843339382996
L.A.	Lasius	3428	3	-0.00870044545668514
L.A.	Lasius	3429	3	0.00417145230544205
L.A.	Lasius	343	3	-0.00140890641134135
L.A.	Lasius	3430	3	-0.00634077634965539
L.A.	Lasius	3431	4	-0.00517222952364344
L.A.	Lasius	3432	4	0.00370061115874725
L.A.	Lasius	3433	4	0.00123989263987167
L.A.	Lasius	3434	4	0.00323450702016996
L.A.	Lasius	3435	4	0.000151120669234958
L.A.	Lasius	3436	4	0.00991978313067287
L.A.	Lasius	3437	4	0.00173203482203229
L.A.	Lasius	3438	4	-0.00411330875938422
L.A.	Lasius	3439	3	0.00279802471382643
L.A.	Lasius	344	3	-0.000547739857389573
L.A.	Lasius	3440	3	-0.000946943047194435
L.A.	Lasius	3441	3	0.0112424138429668
L.A.	Lasius	3442	3	0.00108391139043379
L.A.	Lasius	3443	3	0.0004163437610339
L.A.	Lasius	3444	3	-0.00410370513568809
L.A.	Lasius	3445	3	-0.0110698168159082
L.A.	Lasius	345	3	-0.00425738898706598
L.A.	Lasius	346	3	-0.00571023766110908
L.A.	Lasius	347	3	-0.00968600442577987
L.A.	Lasius	348	3	-0.000670909737544957
L.A.	Lasius	3493	3	0.00205692303891288
L.A.	Lasius	3494	3	0.00324396896220486
L.A.	Lasius	3495	3	-5.20827342635899e-05
L.A.	Lasius	3496	3	-0.000784803155316687
L.A.	Lasius	3497	3	-0.00281842919969094
L.A.	Lasius	3498	3	0.00147443930769216
L.A.	Lasius	3499	3	0.00177764228268438
L.A.	Lasius	3500	3	-0.00488135497542424
L.A.	Lasius	3501	3	-0.00347134214917818
L.A.	Lasius	3502	3	0.00638591286292353
L.A.	Lasius	3503	3	-0.00400314432079397
L.A.	Lasius	3504	3	-0.00588323374011828
L.A.	Lasius	3505	3	0.00493990769053895
L.A.	Lasius	3506	3	-0.00218123330518406
L.A.	Lasius	3507	3	-0.000807485403394598
L.A.	Lasius	3508	3	0.00656539823488218
L.A.	Lasius	3509	3	-0.000653940764520055
L.A.	Lasius	3510	3	-0.00105067933775453
L.A.	Lasius	3511	3	0.0048881711966779
L.A.	Lasius	3512	3	-0.00099319657306463
L.A.	Lasius	3562	3	-0.00375492331268658
L.A.	Lasius	3563	3	0.000494144964767377
L.A.	Lasius	3564	3	-0.00232382204951667
L.A.	Lasius	3565	3	-0.00534035630819947
L.A.	Lasius	3566	3	-0.00387856893955296
L.A.	Lasius	3567	3	-0.00184786637330904
L.A.	Lasius	3568	3	0.00727448031808022
L.A.	Lasius	3569	3	0.00288724899475745
L.A.	Lasius	3570	3	-0.00693309206928837
L.A.	Lasius	3571	3	-0.00458635071419056
L.A.	Lasius	3572	3	0.00716339997086252
L.A.	Lasius	3573	3	0.00207144464497356
L.A.	Lasius	3574	3	0.0069077403449072
L.A.	Lasius	3575	3	0.00369688900966786
L.A.	Lasius	3576	3	-0.00188767021300093
L.A.	Lasius	3577	3	0.00357616599659377
L.A.	Lasius	3578	3	-0.00607936699258768
L.A.	Lasius	3579	3	-0.0071945977472501
L.A.	Lasius	3631	3	-0.00159120561393709
L.A.	Lasius	3632	3	0.00329589242405431
L.A.	Lasius	3633	3	0.00626053608046766
L.A.	Lasius	3634	3	-0.00276999110942249
L.A.	Lasius	3635	3	0.00405910229613775
L.A.	Lasius	3636	3	-0.00437746195327806
L.A.	Lasius	3637	3	-0.00420962779445532
L.A.	Lasius	3638	3	0.0025334508440228
L.A.	Lasius	3639	3	0.00177366936324483
L.A.	Lasius	3640	3	0.0104318910820643
L.A.	Lasius	3641	3	0.00363520025193637
L.A.	Lasius	3642	3	0.000850211966152477
L.A.	Lasius	3643	3	-0.00131743936750366
L.A.	Lasius	3644	3	0.0110090869672562
L.A.	Lasius	3645	3	-0.00447030197068326
L.A.	Lasius	3646	3	0.000142748373810232
L.A.	Lasius	3701	3	-0.00376731668632643
L.A.	Lasius	3702	3	0.00108688678769201
L.A.	Lasius	3703	3	-0.0060774017024443
L.A.	Lasius	3704	3	0.00413324372369042
L.A.	Lasius	3705	3	-0.00102694745600583
L.A.	Lasius	3706	3	-0.00988854655822202
L.A.	Lasius	3707	3	-0.00339343628542726
L.A.	Lasius	3708	3	0.00695448275734438
L.A.	Lasius	3709	3	0.00752742169624763
L.A.	Lasius	3710	3	0.000336627488436443
L.A.	Lasius	3711	3	-0.0047249002311222
L.A.	Lasius	3712	3	-0.00488090031266556
L.A.	Lasius	3771	3	-0.00878326613795249
L.A.	Lasius	3772	3	-0.0105702879578816
L.A.	Lasius	3773	3	-0.0100276951694027
L.A.	Lasius	3774	3	-0.000317938032739082
L.A.	Lasius	3775	3	-0.00408771519363647
L.A.	Lasius	3776	3	0.00426270598410768
L.A.	Lasius	3777	3	0.00522617434001477
L.A.	Lasius	3778	3	-0.00841814400752634
L.A.	Lasius	401	3	-0.00947263858963811
L.A.	Lasius	402	3	-0.00269498369902119
L.A.	Lasius	403	3	5.11002124046622e-05
L.A.	Lasius	404	3	-0.00184270218257911
L.A.	Lasius	405	3	-0.00841212882503686
L.A.	Lasius	406	3	0.00465658512575313
L.A.	Lasius	407	4	-0.00263781549553912
L.A.	Lasius	410	4	0.00147116589765537
L.A.	Lasius	411	3	0.000427498489124243
L.A.	Lasius	412	3	-0.00148911272080778
L.A.	Lasius	413	3	-0.00825267800435447
L.A.	Lasius	414	3	-0.00165468653857161
L.A.	Lasius	415	3	0.0051836383093347
L.A.	Lasius	4284	3	-0.0019957319872275
L.A.	Lasius	4285	3	-0.00398912449254204
L.A.	Lasius	4351	3	0.00402078949822889
L.A.	Lasius	4354	3	-0.00470084433404424
L.A.	Lasius	4419	3	-0.00240435970854496
L.A.	Lasius	4420	3	0.00483303382995771
L.A.	Lasius	4421	3	-0.00835527574008955
L.A.	Lasius	4422	3	0.0081211707166412
L.A.	Lasius	4486	3	-0.00192114154677648
L.A.	Lasius	4487	3	-0.00244494802860772
L.A.	Lasius	4490	3	-0.00358930573509806
L.A.	Lasius	4491	3	-0.00935297702776803
L.A.	Lasius	4492	3	-0.00172323897439537
L.A.	Lasius	4554	3	0.00500517945031361
L.A.	Lasius	4555	3	0.00955283366152509
L.A.	Lasius	4556	3	-0.00321192031437006
L.A.	Lasius	4557	3	0.00242305273834808
L.A.	Lasius	4558	3	-0.00864767641430059
L.A.	Lasius	4559	3	7.16269149491321e-05
L.A.	Lasius	4560	3	0.00880327502051744
L.A.	Lasius	4621	3	0.00176450943614533
L.A.	Lasius	4622	3	-0.00530033268855597
L.A.	Lasius	4623	3	-0.00642006939624136
L.A.	Lasius	4626	3	0.00248564205456535
L.A.	Lasius	4627	3	-0.000334741465837096
L.A.	Lasius	4628	3	0.00659841292948087
L.A.	Lasius	4629	3	-0.000747195618998382
L.A.	Lasius	4688	3	-0.00243153051763778
L.A.	Lasius	4689	3	-0.00207592270377693
L.A.	Lasius	4690	3	0.000254792431853838
L.A.	Lasius	4691	3	9.57897172641623e-05
L.A.	Lasius	4692	3	0.00197385500435307
L.A.	Lasius	4693	3	0.00215468333124123
L.A.	Lasius	4694	3	0.00405030534447386
L.A.	Lasius	4695	3	-0.00336828399820333
L.A.	Lasius	4696	3	-0.00398842411098495
L.A.	Lasius	4697	3	-0.00292129801115742
L.A.	Lasius	470	3	-0.0128562280976839
L.A.	Lasius	471	3	-0.00292715076553448
L.A.	Lasius	472	3	-0.0105199421660318
L.A.	Lasius	473	3	-0.00736965123063076
L.A.	Lasius	474	3	0.00023284501205549
L.A.	Lasius	475	3	-0.00434790205468165
L.A.	Lasius	4755	3	-0.00248825756635555
L.A.	Lasius	4756	3	-0.00129860322584184
L.A.	Lasius	4757	3	0.00673413572047578
L.A.	Lasius	4758	3	0.00356826776762962
L.A.	Lasius	4759	3	0.000378722865798582
L.A.	Lasius	476	4	0.000815901549940415
L.A.	Lasius	4762	3	-0.00138788037751314
L.A.	Lasius	4763	3	0.00184499627718948
L.A.	Lasius	4764	3	0.00734082312048806
L.A.	Lasius	4765	3	0.000295263824801396
L.A.	Lasius	4766	3	-0.00173000041695295
L.A.	Lasius	4767	3	-0.00513565974537117
L.A.	Lasius	477	3	-0.00358051546538425
L.A.	Lasius	478	3	-1.51761804235244e-05
L.A.	Lasius	479	3	-0.00355943041275795
L.A.	Lasius	480	3	0.00616942523185595
L.A.	Lasius	481	3	-0.0050054537812764
L.A.	Lasius	482	3	0.000756694973674745
L.A.	Lasius	4823	3	-0.001896639460462
L.A.	Lasius	4824	3	0.00587793551839032
L.A.	Lasius	4825	3	0.000640316127315494
L.A.	Lasius	4826	3	-0.0104850239700887
L.A.	Lasius	4827	3	-0.00503370871034416
L.A.	Lasius	4828	4	-0.00778024128625364
L.A.	Lasius	4829	4	-0.00529771456066919
L.A.	Lasius	4830	3	0.00368595572890666
L.A.	Lasius	4831	3	-0.00173480336584577
L.A.	Lasius	4832	3	-0.00400431932428704
L.A.	Lasius	4833	3	-0.00503119146770728
L.A.	Lasius	4834	3	0.00409270059266358
L.A.	Lasius	4835	3	-0.0113942239823585
L.A.	Lasius	4889	3	0.00117748095466594
L.A.	Lasius	4890	3	-0.00186151640402019
L.A.	Lasius	4891	3	0.00630404815257084
L.A.	Lasius	4892	3	-0.000401311865416208
L.A.	Lasius	4893	3	0.0065875063008676
L.A.	Lasius	4894	3	-0.00200235963020435
L.A.	Lasius	4895	4	-0.00377206451195758
L.A.	Lasius	4898	4	-0.00392069449411736
L.A.	Lasius	4899	4	9.02601623942716e-05
L.A.	Lasius	4900	3	0.00182582279605072
L.A.	Lasius	4901	3	-0.00544987196184104
L.A.	Lasius	4902	3	0.00558776567749234
L.A.	Lasius	4903	3	-0.0107544458657931
L.A.	Lasius	4904	3	-0.00204262117474423
L.A.	Lasius	4957	3	0.000941927722186082
L.A.	Lasius	4958	3	0.000931030840908528
L.A.	Lasius	4959	3	0.00210144854609296
L.A.	Lasius	4960	3	-0.00497473012902777
L.A.	Lasius	4961	3	-0.00149133029651317
L.A.	Lasius	4962	3	-0.00266204637283659
L.A.	Lasius	4963	4	-0.00280492659034068
L.A.	Lasius	4964	4	0.00472710297687965
L.A.	Lasius	4965	4	-0.0010523029506599
L.A.	Lasius	4966	4	-0.000163950125130007
L.A.	Lasius	4967	4	-0.00185301668876174
L.A.	Lasius	4968	3	2.13948641742861e-05
L.A.	Lasius	4969	3	0.00743149268056706
L.A.	Lasius	4970	3	0.000195006722760631
L.A.	Lasius	4971	3	-0.00992950040772627
L.A.	Lasius	4972	3	-0.00596788887735062
L.A.	Lasius	4973	3	-0.00268108733899963
L.A.	Lasius	5024	3	-0.00325869230771846
L.A.	Lasius	5025	3	-0.0126454355130947
L.A.	Lasius	5026	3	0.00256509480604281
L.A.	Lasius	5027	3	-0.00540577509709104
L.A.	Lasius	5028	3	0.000154556373056829
L.A.	Lasius	5029	4	-0.00248088511224908
L.A.	Lasius	5030	4	-0.00215640213544004
L.A.	Lasius	5031	4	-0.00194039089444811
L.A.	Lasius	5034	4	0.00463692115055537
L.A.	Lasius	5035	4	0.00013565480631841
L.A.	Lasius	5036	4	-0.00523311590894185
L.A.	Lasius	5037	3	-0.00193955193145795
L.A.	Lasius	5038	3	-0.00792567334074498
L.A.	Lasius	5039	3	0.000699066695585285
L.A.	Lasius	5040	3	-9.26329712026089e-05
L.A.	Lasius	5041	3	-0.00404033295673827
L.A.	Lasius	5042	3	-0.0110205972498402
L.A.	Lasius	5043	3	-0.006165052297512
L.A.	Lasius	5091	3	-0.0106443479444726
L.A.	Lasius	5092	3	-0.0028627762686364
L.A.	Lasius	5093	3	-0.004952757683809
L.A.	Lasius	5094	3	-0.00304758812956007
L.A.	Lasius	5095	3	-0.00420848517195819
L.A.	Lasius	5096	3	-0.00381517453006114
L.A.	Lasius	5097	4	0.00956312602146729
L.A.	Lasius	5098	4	0.00202867015950908
L.A.	Lasius	5099	4	0.00866668383637985
L.A.	Lasius	5100	4	-0.00291036621803082
L.A.	Lasius	5101	4	-0.00591005788597192
L.A.	Lasius	5102	4	0.00303247526444183
L.A.	Lasius	5103	4	-0.00114044545060549
L.A.	Lasius	5104	4	0.00187062745194547
L.A.	Lasius	5105	4	0.00414336814996283
L.A.	Lasius	5106	3	-0.00703144663257423
L.A.	Lasius	5107	3	-0.00202675578373497
L.A.	Lasius	5108	3	-0.0032798600377355
L.A.	Lasius	5109	3	-0.00115755290927735
L.A.	Lasius	5110	3	-0.00230083645729519
L.A.	Lasius	5111	3	-0.00363353843061608
L.A.	Lasius	5157	3	0.00757632874943371
L.A.	Lasius	5158	3	0.000390894715670372
L.A.	Lasius	5159	3	-0.00456010583840076
L.A.	Lasius	5160	3	-0.00583377257882437
L.A.	Lasius	5161	3	0.00281370258539244
L.A.	Lasius	5162	3	0.000992153884823338
L.A.	Lasius	5163	3	-0.00180895312714804
L.A.	Lasius	5164	4	-0.010853561028509
L.A.	Lasius	5165	4	0.00701856762726394
L.A.	Lasius	5166	4	-0.00555979281197623
L.A.	Lasius	5167	4	0.000600047696514157
L.A.	Lasius	5170	4	0.00818515711881241
L.A.	Lasius	5171	4	0.00846436288192898
L.A.	Lasius	5172	4	-0.00458613993414976
L.A.	Lasius	5173	4	-0.00209321512302603
L.A.	Lasius	5174	4	-0.00918658345635488
L.A.	Lasius	5175	3	0.0128352603653026
L.A.	Lasius	5176	3	0.00819911944164718
L.A.	Lasius	5177	3	0.00629255907258452
L.A.	Lasius	5178	3	-0.00425262136417285
L.A.	Lasius	5179	3	-0.00807536785097338
L.A.	Lasius	5180	3	0.00315219844636073
L.A.	Lasius	5181	3	-0.00217309485833186
L.A.	Lasius	5224	3	0.00367069590465248
L.A.	Lasius	5225	3	0.00101563726814089
L.A.	Lasius	5226	3	-0.00853572225072108
L.A.	Lasius	5227	3	-0.00891557540693289
L.A.	Lasius	5228	3	0.00277676061633225
L.A.	Lasius	5229	3	-0.00952574612335403
L.A.	Lasius	5230	3	0.00446547639683367
L.A.	Lasius	5231	4	-0.0101790759046525
L.A.	Lasius	5232	4	-0.00591398469575851
L.A.	Lasius	5233	4	0.00696513176222032
L.A.	Lasius	5234	4	-1.10440127768724e-05
L.A.	Lasius	5235	4	1.46131654938102e-06
L.A.	Lasius	5236	4	0.00560641390248258
L.A.	Lasius	539	3	0.00294974252925947
L.A.	Lasius	540	3	0.00269189153949538
L.A.	Lasius	541	3	0.00670632760281975
L.A.	Lasius	542	3	-0.000570987112601528
L.A.	Lasius	543	3	0.000141712316154523
L.A.	Lasius	546	3	-0.00872968438621474
L.A.	Lasius	547	3	-0.00143650560275146
L.A.	Lasius	548	3	-0.00243086845861348
L.A.	Lasius	549	3	0.000133088391022523
L.A.	Lasius	550	3	-0.00839029726424109
L.A.	Lasius	608	3	-0.000688873630492837
L.A.	Lasius	609	3	-0.00363557826614707
L.A.	Lasius	610	3	-0.00209571996527205
L.A.	Lasius	611	3	0.00436091199779229
L.A.	Lasius	612	3	-0.00456681213363552
L.A.	Lasius	613	3	0.00219646715466959
L.A.	Lasius	614	3	-0.00183337055807894
L.A.	Lasius	615	3	0.00107699246983032
L.A.	Lasius	616	3	-0.0116709036584776
L.A.	Lasius	676	3	0.00665446446851967
L.A.	Lasius	677	3	-0.00767523937769632
L.A.	Lasius	678	3	0.00449301091999377
L.A.	Lasius	679	3	-0.00056340249372269
L.A.	Lasius	682	3	-0.00077296623378254
L.A.	Lasius	683	3	-0.0104758756174733
L.A.	Lasius	684	3	0.00523203758958027
L.A.	Lasius	69	4	-0.00241978172437112
L.A.	Lasius	70	4	0.00947832919495527
L.A.	Lasius	71	4	-0.00844939861619228
L.A.	Lasius	72	4	0.00420154572934499
L.A.	Lasius	73	4	-0.00686425267422517
L.A.	Lasius	74	4	-0.00266633647793103
L.A.	Lasius	745	3	-0.00537668663255133
L.A.	Lasius	746	3	0.00289250524540753
L.A.	Lasius	747	3	-0.000727235930137233
L.A.	Lasius	748	3	-0.00199101238299329
L.A.	Lasius	749	3	-0.00290924208480436
L.A.	Lasius	75	3	-0.00215221193763815
L.A.	Lasius	750	3	-0.00665286940283702
L.A.	Lasius	751	3	0.000288512477493568
L.A.	Lasius	76	3	0.00702530676930351
L.A.	Lasius	77	3	-0.00401410903738115
L.A.	Lasius	78	3	-0.00482193338315702
L.A.	Lasius	79	3	-0.00582542307153453
L.A.	Lasius	80	3	-0.00322316929605282
L.A.	Lasius	814	3	0.0102571535938104
L.A.	Lasius	815	3	0.0051207137911242
L.A.	Lasius	818	3	-0.00299764703729653
L.A.	Lasius	819	3	-0.00512364719686921
L.A.	Lasius	883	3	-0.000580944078825754
L.A.	Lasius	884	3	0.000436543020900092
L.A.	Lasius	885	3	0.00368882486281359
L.A.	Lasius	886	3	-0.0134839254241287
L.A.	Lasius	951	3	-0.00250595811374674
L.A.	Lasius	954	3	-0.00240964500420017
