# Supplementary material for: Two simple movement mechanisms for spatial division of labour in social insects
Source: Nat Commun. 2022 Nov 15;13:6985. doi: 10.1038/s41467-022-34706-7 (PMC9666475; doi:10.1038/s41467-022-34706-7)
Supplement: Supplementary file 5 — Source Data [file 41467_2022_34706_MOESM5_ESM.zip › source_data/Figure_S13/Taxis_index_difference,Lasius,Obs.csv]

data	SPECIES	COLONY	distance_to_FocalModule	taxis_index_difference
Obs.	Lasius	01	3	0.000119001564734926
Obs.	Lasius	01	4	-0.0054612857244684
Obs.	Lasius	01	5	-0.0299636992463428
Obs.	Lasius	01	6	0.0114363808047803
Obs.	Lasius	01	7	0.064149233192754
Obs.	Lasius	01	8	-0.0380191012955194
Obs.	Lasius	02	3	-0.00866825165891898
Obs.	Lasius	02	4	0.00116674541124437
Obs.	Lasius	02	5	0.019033319189125
Obs.	Lasius	02	6	-0.000450430607833166
Obs.	Lasius	02	7	0.00869122254057088
Obs.	Lasius	02	8	-0.0175488753558246
Obs.	Lasius	04	3	0.000279889740128545
Obs.	Lasius	04	4	0.0102553916782632
Obs.	Lasius	04	5	0.0207792475501035
Obs.	Lasius	04	6	-0.00359872845060194
Obs.	Lasius	04	7	0.0500869758583978
Obs.	Lasius	04	8	-0.042007079213428
Obs.	Lasius	05	3	0.000681831526176432
Obs.	Lasius	05	4	-0.00115207670457134
Obs.	Lasius	05	5	-0.01549337575104
Obs.	Lasius	05	6	0.00354362466279999
Obs.	Lasius	05	7	-0.049025976751648
Obs.	Lasius	05	8	-0.00555313999620791
Obs.	Lasius	06	3	0.00758015519284639
Obs.	Lasius	06	4	-0.0121191954354489
Obs.	Lasius	06	5	-0.0113005850560898
Obs.	Lasius	06	6	-0.0328287601218293
Obs.	Lasius	06	7	-0.0213697391935561
Obs.	Lasius	06	8	-0.0274676380725645
Obs.	Lasius	07	3	-0.0109628593797042
Obs.	Lasius	07	4	-0.00923789871411774
Obs.	Lasius	07	5	-0.0175001065699446
Obs.	Lasius	07	6	0.0163893088620041
Obs.	Lasius	07	7	-0.0189758351716909
Obs.	Lasius	07	8	-0.0044864999487847
Obs.	Lasius	08	3	0.0124523414656708
Obs.	Lasius	08	4	3.7357095157435e-05
Obs.	Lasius	08	5	0.0107070052039275
Obs.	Lasius	08	6	0.00484643967746709
Obs.	Lasius	08	7	0.0119080478817672
Obs.	Lasius	08	8	0.00840660547025993
Obs.	Lasius	09	3	0.000497345385116096
Obs.	Lasius	09	4	0.000259881812198555
Obs.	Lasius	09	5	-0.000490642715531908
Obs.	Lasius	09	6	-0.00841304419277515
Obs.	Lasius	09	7	0.000283543705232672
Obs.	Lasius	09	8	-0.00901693090284649
Obs.	Lasius	10	3	0.00271382589112791
Obs.	Lasius	10	4	-0.000632748931182484
Obs.	Lasius	10	5	-0.00426102368314102
Obs.	Lasius	10	6	-0.0323308702974909
Obs.	Lasius	10	7	-0.00038566587233648
Obs.	Lasius	10	8	-0.00668757884368893
Obs.	Lasius	11	3	0.0139044127242963
Obs.	Lasius	11	4	0.00882291976725844
Obs.	Lasius	11	5	0.0157626112896357
Obs.	Lasius	11	6	0.0261298586658303
Obs.	Lasius	11	7	0.0110648753105073
Obs.	Lasius	11	8	-0.0011709281751064
Obs.	Lasius	12	3	-0.00602954247701569
Obs.	Lasius	12	4	-0.0124033765635778
Obs.	Lasius	12	5	-0.0024426422789757
Obs.	Lasius	12	6	0.0145365419253166
Obs.	Lasius	12	7	0.0252481926002819
Obs.	Lasius	12	8	0.00577661887862919
Obs.	Lasius	13	3	-0.00143190234987238
Obs.	Lasius	13	4	-0.0189708980245047
Obs.	Lasius	13	5	-0.00659563762243811
Obs.	Lasius	13	6	-0.0735423194560273
Obs.	Lasius	13	7	-0.0712558373311218
Obs.	Lasius	13	8	0.0147023624985707
Obs.	Lasius	14	3	0.0021029307586966
Obs.	Lasius	14	4	0.0162780876348653
Obs.	Lasius	14	5	0.0122953551317595
Obs.	Lasius	14	6	0.0127029245818753
Obs.	Lasius	14	7	0.0130007241475926
Obs.	Lasius	14	8	0.0065488209317058
Obs.	Lasius	15	3	0.00205262673301109
Obs.	Lasius	15	4	0.0145655032227406
Obs.	Lasius	15	5	0.00787511209272421
Obs.	Lasius	15	6	-0.0236943095525957
Obs.	Lasius	15	7	-0.0617832680026387
Obs.	Lasius	15	8	-0.225320619840242
Obs.	Lasius	16	3	0.00103813663176004
Obs.	Lasius	16	4	-0.00665185921794425
Obs.	Lasius	16	5	-0.019964536759192
Obs.	Lasius	16	6	-0.0124089681503089
Obs.	Lasius	16	7	-0.0503051038457774
Obs.	Lasius	16	8	-0.0371818468435881
Obs.	Lasius	17	3	0.00797997277864245
Obs.	Lasius	17	4	0.0142685279699528
Obs.	Lasius	17	5	0.0194954826769262
Obs.	Lasius	17	6	0.014625149902385
Obs.	Lasius	17	7	0.0220401498200872
Obs.	Lasius	17	8	0.0164145014839124
Obs.	Lasius	19	3	0.0134282163532713
Obs.	Lasius	19	4	0.0117669275866357
Obs.	Lasius	19	5	0.00685129842321081
Obs.	Lasius	19	6	0.00745940982530663
Obs.	Lasius	19	7	0.0078154715094132
Obs.	Lasius	19	8	-0.00311332349848131
Obs.	Lasius	20	3	0.00859310847703083
Obs.	Lasius	20	4	-0.00490143125603823
Obs.	Lasius	20	5	0.0134944743446629
Obs.	Lasius	20	6	0.0155586674422262
Obs.	Lasius	20	7	0.0317971977277995
Obs.	Lasius	20	8	-0.00143784535989486
Obs.	Lasius	21	3	0.00557665006574314
Obs.	Lasius	21	4	0.00301389652047086
Obs.	Lasius	21	5	0.0123669325779714
Obs.	Lasius	21	6	0.00696621790029518
Obs.	Lasius	21	7	-0.0128232254420094
Obs.	Lasius	21	8	-0.0175651133356264
Obs.	Lasius	22	3	0.00143918535065774
Obs.	Lasius	22	4	-0.00317241832871933
Obs.	Lasius	22	5	-0.0134284352832434
Obs.	Lasius	22	6	-0.0119408960383227
Obs.	Lasius	22	7	0.00973745494382873
Obs.	Lasius	22	8	-0.00298368041374428
