# Supplementary material for: Two simple movement mechanisms for spatial division of labour in social insects
Source: Nat Commun. 2022 Nov 15;13:6985. doi: 10.1038/s41467-022-34706-7 (PMC9666475; doi:10.1038/s41467-022-34706-7)
Supplement: Supplementary file 5 — Source Data [file 41467_2022_34706_MOESM5_ESM.zip › source_data/Figure_S13/Taxis_index_difference,Leptothorax,BE.csv]

data	SPECIES	LOC	distance_to_FocalModule	taxis_index_difference
B.E.	Leptothorax	100	3	-0.00179805894723612
B.E.	Leptothorax	101	3	0.00635696343584643
B.E.	Leptothorax	102	3	0.00191254194233666
B.E.	Leptothorax	103	3	0.00516695733423927
B.E.	Leptothorax	106	3	-0.00443574979481257
B.E.	Leptothorax	1064	3	-0.0011964380223793
B.E.	Leptothorax	1065	3	1.83659490119665e-05
B.E.	Leptothorax	1066	3	0.000986673371816875
B.E.	Leptothorax	1067	3	0.00114554953776133
B.E.	Leptothorax	1068	3	-0.00171819815176691
B.E.	Leptothorax	1069	3	0.000403478850012979
B.E.	Leptothorax	107	3	-0.00354435434053351
B.E.	Leptothorax	108	3	-0.000505773077359363
B.E.	Leptothorax	1114	3	-0.0076771427393428
B.E.	Leptothorax	1115	3	-0.0111057595353375
B.E.	Leptothorax	1116	3	0.00131157636861474
B.E.	Leptothorax	1117	3	-0.00989076508186471
B.E.	Leptothorax	1118	3	-0.00246868250834787
B.E.	Leptothorax	1119	3	0.00529905023905617
B.E.	Leptothorax	1120	3	0.00242935552543767
B.E.	Leptothorax	1121	3	0.00760159116873
B.E.	Leptothorax	1122	3	-0.000368591196871428
B.E.	Leptothorax	1166	3	-0.000507889937762746
B.E.	Leptothorax	1167	3	0.00056911139446205
B.E.	Leptothorax	1168	3	0.00511966263902763
B.E.	Leptothorax	1169	3	-0.00560173979772509
B.E.	Leptothorax	1170	3	-0.00207827663699612
B.E.	Leptothorax	1171	3	-0.0029376445890444
B.E.	Leptothorax	1172	3	0.00381509776527422
B.E.	Leptothorax	1173	3	-0.00135277372866919
B.E.	Leptothorax	1174	3	-0.00583782390079782
B.E.	Leptothorax	1175	3	-0.00787416395042059
B.E.	Leptothorax	1176	3	0.00306516528550756
B.E.	Leptothorax	1216	3	0.00311683890592664
B.E.	Leptothorax	1217	3	-0.00337775667756451
B.E.	Leptothorax	1218	3	-0.0028768911919656
B.E.	Leptothorax	1219	3	0.00154859321299038
B.E.	Leptothorax	1220	3	0.00154727302603198
B.E.	Leptothorax	1221	3	0.000750456788587476
B.E.	Leptothorax	1222	3	-0.00461623330439032
B.E.	Leptothorax	1223	3	0.00372608406734168
B.E.	Leptothorax	1224	3	-0.00308414244952983
B.E.	Leptothorax	1225	3	0.00414689713054291
B.E.	Leptothorax	1226	3	-0.00101187025388676
B.E.	Leptothorax	1227	3	0.000149527515192901
B.E.	Leptothorax	1228	3	-0.00540895496753315
B.E.	Leptothorax	1268	3	0.000337799059305706
B.E.	Leptothorax	1269	3	0.00288608506123957
B.E.	Leptothorax	1270	3	-0.00912746060120075
B.E.	Leptothorax	1271	3	-0.00135930739088152
B.E.	Leptothorax	1272	3	0.00230592133331423
B.E.	Leptothorax	1273	3	-0.0107720288641059
B.E.	Leptothorax	1274	3	0.00122580518370508
B.E.	Leptothorax	1275	3	0.00497331789464617
B.E.	Leptothorax	1276	3	0.00797268457263832
B.E.	Leptothorax	1277	3	-0.00156675578061044
B.E.	Leptothorax	1278	3	0.00489617345680113
B.E.	Leptothorax	1279	3	-0.000815335039801185
B.E.	Leptothorax	1280	3	0.00885470146747715
B.E.	Leptothorax	1281	3	0.000636010004593729
B.E.	Leptothorax	1319	3	-0.00249325083965711
B.E.	Leptothorax	1320	3	0.00201601107733554
B.E.	Leptothorax	1321	3	-0.00182541905449341
B.E.	Leptothorax	1322	3	-0.00672050877102714
B.E.	Leptothorax	1323	3	0.0027401684033027
B.E.	Leptothorax	1324	4	0.0018529866743847
B.E.	Leptothorax	1325	4	-0.00580655875107992
B.E.	Leptothorax	1326	4	-0.00429369464936839
B.E.	Leptothorax	1327	4	0.00775057566218667
B.E.	Leptothorax	1328	4	0.00280320738484743
B.E.	Leptothorax	1329	3	-0.00153510693584821
B.E.	Leptothorax	1330	3	0.00212508403398385
B.E.	Leptothorax	1331	3	0.00137453903295267
B.E.	Leptothorax	1332	3	-0.00022680626699296
B.E.	Leptothorax	1333	3	0.0152774500408406
B.E.	Leptothorax	1371	3	-0.00465544867221497
B.E.	Leptothorax	1372	3	0.009251905833536
B.E.	Leptothorax	1373	3	-0.00033855904715646
B.E.	Leptothorax	1374	3	0.00187366626536321
B.E.	Leptothorax	1375	3	0.00962606540355667
B.E.	Leptothorax	1376	4	0.00485090363870959
B.E.	Leptothorax	1377	4	0.00836924744883916
B.E.	Leptothorax	1378	4	0.00347507525226044
B.E.	Leptothorax	1379	4	-0.000801450570628124
B.E.	Leptothorax	1380	4	-0.00371939757828589
B.E.	Leptothorax	1381	4	-0.00600396424301758
B.E.	Leptothorax	1382	4	-0.00266361798049698
B.E.	Leptothorax	1383	3	0.00425469956225749
B.E.	Leptothorax	1384	3	-0.00610393018545162
B.E.	Leptothorax	1385	3	0.00105292237936268
B.E.	Leptothorax	1386	3	0.00209145222506658
B.E.	Leptothorax	1422	3	0.00458208901669021
B.E.	Leptothorax	1423	3	-0.00534347377197843
B.E.	Leptothorax	1424	3	0.00092799300164632
B.E.	Leptothorax	1425	3	-0.00385466780065176
B.E.	Leptothorax	1426	3	4.40160983259347e-05
B.E.	Leptothorax	1427	4	-0.00241923992888543
B.E.	Leptothorax	1428	4	5.54478845330966e-05
B.E.	Leptothorax	1429	4	-0.00893970079219955
B.E.	Leptothorax	1430	4	0.00270625430125764
B.E.	Leptothorax	1431	4	0.00304636018038192
B.E.	Leptothorax	1432	4	-0.00230236251908054
B.E.	Leptothorax	1433	4	0.00827892634145484
B.E.	Leptothorax	1434	4	0.0054929227335512
B.E.	Leptothorax	1435	3	0.0124813375523011
B.E.	Leptothorax	1436	3	-0.00369658840090017
B.E.	Leptothorax	1437	3	0.0047097426225625
B.E.	Leptothorax	1438	3	0.00356343662713731
B.E.	Leptothorax	1475	3	-0.00323744154117821
B.E.	Leptothorax	1476	3	-0.000317641759913555
B.E.	Leptothorax	1477	3	0.00683872420327922
B.E.	Leptothorax	1478	3	-0.000149266419047054
B.E.	Leptothorax	1479	4	0.00723851391972708
B.E.	Leptothorax	1480	4	0.00468379187096625
B.E.	Leptothorax	1481	4	-0.00198363882198816
B.E.	Leptothorax	1482	4	0.000329112543902431
B.E.	Leptothorax	1483	4	0.00558283994300209
B.E.	Leptothorax	1484	4	0.000474548391239643
B.E.	Leptothorax	1485	4	0.00314712236045753
B.E.	Leptothorax	1486	4	-0.0101171911945963
B.E.	Leptothorax	1487	4	0.00542148952242409
B.E.	Leptothorax	1488	3	-0.00103137444056511
B.E.	Leptothorax	1489	3	0.0074879942481169
B.E.	Leptothorax	1490	3	0.00201312629965041
B.E.	Leptothorax	1491	3	0.00475721286396325
B.E.	Leptothorax	1526	3	0.00210605875126105
B.E.	Leptothorax	1527	3	0.00682204842459607
B.E.	Leptothorax	1528	3	0.00100560405066287
B.E.	Leptothorax	1529	3	-0.00804795214803329
B.E.	Leptothorax	1530	4	-0.0115335168780382
B.E.	Leptothorax	1531	4	0.00192438700833403
B.E.	Leptothorax	1532	4	-0.00142439499723745
B.E.	Leptothorax	1533	4	0.00601597500914645
B.E.	Leptothorax	1534	5	-0.000325258509513262
B.E.	Leptothorax	1535	4	0.001532643402961
B.E.	Leptothorax	1536	4	0.000103360233905374
B.E.	Leptothorax	1537	4	-0.003008299052869
B.E.	Leptothorax	1538	4	-0.000960671903653566
B.E.	Leptothorax	1539	3	-0.00759782123968933
B.E.	Leptothorax	154	3	0.00259380379775956
B.E.	Leptothorax	1540	3	-0.00791525856777499
B.E.	Leptothorax	1541	3	0.00616119171202734
B.E.	Leptothorax	1542	3	0.00698195684510044
B.E.	Leptothorax	155	3	0.00210982778925227
B.E.	Leptothorax	156	3	0.00516512161791299
B.E.	Leptothorax	157	3	0.0086391189730277
B.E.	Leptothorax	1579	3	-0.00602433256350094
B.E.	Leptothorax	158	3	0.0031263578032456
B.E.	Leptothorax	1580	3	0.00242737709985378
B.E.	Leptothorax	1581	3	-0.00573884095466119
B.E.	Leptothorax	1582	3	-0.00561498215903727
B.E.	Leptothorax	1583	4	0.00130278857905249
B.E.	Leptothorax	1584	4	0.00157903653237676
B.E.	Leptothorax	1585	4	0.000308073354392259
B.E.	Leptothorax	1586	4	-0.00382430637416031
B.E.	Leptothorax	1587	4	0.00292491017304703
B.E.	Leptothorax	1588	4	-0.00514785560136055
B.E.	Leptothorax	1589	4	0.000281909217444685
B.E.	Leptothorax	159	3	-0.00848425684957344
B.E.	Leptothorax	1590	4	-0.000652498075455632
B.E.	Leptothorax	1591	4	-0.00353966004691426
B.E.	Leptothorax	1592	3	0.00282217145489225
B.E.	Leptothorax	1593	3	0.00434951201534723
B.E.	Leptothorax	1594	3	-0.000418131875930683
B.E.	Leptothorax	1595	3	0.0024178649296588
B.E.	Leptothorax	1630	3	-0.0037609659922486
B.E.	Leptothorax	1631	3	-0.00565459630313111
B.E.	Leptothorax	1632	3	0.00191902552728176
B.E.	Leptothorax	1633	3	-0.0042500970666303
B.E.	Leptothorax	1634	4	-0.00137587222038987
B.E.	Leptothorax	1635	4	0.001015109049803
B.E.	Leptothorax	1636	4	-0.00156227825185422
B.E.	Leptothorax	1637	4	0.00617524748894908
B.E.	Leptothorax	1638	4	0.00262190569619737
B.E.	Leptothorax	1639	4	-1.9433839809607e-05
B.E.	Leptothorax	1640	4	0.00452072876650587
B.E.	Leptothorax	1641	4	-0.00123637408173474
B.E.	Leptothorax	1642	4	0.00494826311689854
B.E.	Leptothorax	1643	3	0.00252986096660735
B.E.	Leptothorax	1644	3	-0.00214495750969141
B.E.	Leptothorax	1645	3	-0.00824422343443299
B.E.	Leptothorax	1646	3	0.000914812176606572
B.E.	Leptothorax	1683	3	0.00844563086194015
B.E.	Leptothorax	1684	3	0.000786480638356196
B.E.	Leptothorax	1685	3	0.00774867566604932
B.E.	Leptothorax	1686	3	0.00845437917697875
B.E.	Leptothorax	1687	4	0.00242599032582791
B.E.	Leptothorax	1688	4	-0.00176700428134384
B.E.	Leptothorax	1689	4	-0.00260538807954605
B.E.	Leptothorax	1690	4	-0.00639845774490217
B.E.	Leptothorax	1691	4	0.00431644585946577
B.E.	Leptothorax	1692	4	-0.00238053161025706
B.E.	Leptothorax	1693	4	0.00453972830645868
B.E.	Leptothorax	1694	4	0.00620696351238083
B.E.	Leptothorax	1695	3	-0.00132280028465366
B.E.	Leptothorax	1696	3	0.00314876286977515
B.E.	Leptothorax	1697	3	0.00444104881392203
B.E.	Leptothorax	1698	3	0.0038656934939202
B.E.	Leptothorax	1735	3	0.00403614348767034
B.E.	Leptothorax	1736	3	-0.00167584400896414
B.E.	Leptothorax	1737	3	-0.0036950955977253
B.E.	Leptothorax	1738	3	-0.00133942558910213
B.E.	Leptothorax	1739	4	0.000360324086019729
B.E.	Leptothorax	1740	4	0.00519230175836105
B.E.	Leptothorax	1741	4	-0.000736049517387252
B.E.	Leptothorax	1742	4	-0.00249090443520883
B.E.	Leptothorax	1743	4	-0.00595409245964116
B.E.	Leptothorax	1744	4	-0.00216344514201359
B.E.	Leptothorax	1745	4	0.000728049460679709
B.E.	Leptothorax	1746	3	0.000457110442257699
B.E.	Leptothorax	1747	3	-0.00214528896576649
B.E.	Leptothorax	1748	3	-0.00624352830490562
B.E.	Leptothorax	1749	3	0.0032244796722864
B.E.	Leptothorax	1750	3	0.000663843978378694
B.E.	Leptothorax	1788	3	-0.00485393995775292
B.E.	Leptothorax	1789	3	-0.00289099312337014
B.E.	Leptothorax	1790	3	-0.00437069537895465
B.E.	Leptothorax	1791	3	0.000399724059326481
B.E.	Leptothorax	1792	3	-0.000987250591282296
B.E.	Leptothorax	1793	4	0.00182152672610437
B.E.	Leptothorax	1794	4	0.00130412400432794
B.E.	Leptothorax	1795	4	0.00239480308300646
B.E.	Leptothorax	1796	4	-0.00615574291863807
B.E.	Leptothorax	1797	3	0.00528161381188537
B.E.	Leptothorax	1798	3	-0.00430754458416784
B.E.	Leptothorax	1799	3	0.00695308535287658
B.E.	Leptothorax	1800	3	-0.00656696311565763
B.E.	Leptothorax	1801	3	-0.000369012375284005
B.E.	Leptothorax	1802	3	0.00596475764854806
B.E.	Leptothorax	1840	3	0.00434578319883455
B.E.	Leptothorax	1841	3	0.00426673509718175
B.E.	Leptothorax	1842	3	0.00206413437692511
B.E.	Leptothorax	1843	3	0.000791872232014043
B.E.	Leptothorax	1844	3	0.00689308885052417
B.E.	Leptothorax	1845	3	0.00202840452207079
B.E.	Leptothorax	1846	3	0.00158119882650167
B.E.	Leptothorax	1847	3	0.000337645530105182
B.E.	Leptothorax	1848	3	-0.00410979858895571
B.E.	Leptothorax	1849	3	-0.0042213400099243
B.E.	Leptothorax	1850	3	-0.00180920618025225
B.E.	Leptothorax	1851	3	-0.00387940782750587
B.E.	Leptothorax	1852	3	-0.00294388120513698
B.E.	Leptothorax	1853	3	-0.00717137729053854
B.E.	Leptothorax	1893	3	-0.00635273940774216
B.E.	Leptothorax	1894	3	-0.00479684870034662
B.E.	Leptothorax	1895	3	-0.00242291715129182
B.E.	Leptothorax	1896	3	0.00623451302797277
B.E.	Leptothorax	1897	3	-0.00668865806871501
B.E.	Leptothorax	1898	3	-0.00417590993196801
B.E.	Leptothorax	1899	3	-0.00620342690744323
B.E.	Leptothorax	1900	3	-0.000618585841120541
B.E.	Leptothorax	1901	3	0.00549909494080288
B.E.	Leptothorax	1902	3	-0.00193724554095965
B.E.	Leptothorax	1903	3	-0.00139879346967201
B.E.	Leptothorax	1904	3	0.00573888972488512
B.E.	Leptothorax	1905	3	0.000758708018351495
B.E.	Leptothorax	1945	3	-0.00374876961637805
B.E.	Leptothorax	1946	3	-0.00189938098836466
B.E.	Leptothorax	1947	3	-0.00340319686445059
B.E.	Leptothorax	1948	3	-0.000965830886234138
B.E.	Leptothorax	1949	3	-0.00121644791306951
B.E.	Leptothorax	1950	3	0.00275246546819054
B.E.	Leptothorax	1951	3	0.000259130149620715
B.E.	Leptothorax	1952	3	0.0120730100056439
B.E.	Leptothorax	1953	3	-0.00870683778911636
B.E.	Leptothorax	1954	3	0.00449234169372873
B.E.	Leptothorax	1955	3	-0.00995415154951652
B.E.	Leptothorax	1999	3	0.000932482987157138
B.E.	Leptothorax	2000	3	-0.00671708852895951
B.E.	Leptothorax	2001	3	-0.00669562745625591
B.E.	Leptothorax	2002	3	-0.00299500867040224
B.E.	Leptothorax	2003	3	-0.00127310829329764
B.E.	Leptothorax	2004	3	0.00209993560202178
B.E.	Leptothorax	2005	3	-0.00346278712410548
B.E.	Leptothorax	2006	3	0.00754714920708395
B.E.	Leptothorax	2053	3	-0.000386861915563962
B.E.	Leptothorax	2054	3	-0.00524943876725652
B.E.	Leptothorax	2055	3	-0.000349989517576515
B.E.	Leptothorax	206	3	-0.00564021600429508
B.E.	Leptothorax	207	3	0.0102356210812608
B.E.	Leptothorax	210	3	0.00155192801916317
B.E.	Leptothorax	259	3	-0.000411240164681021
B.E.	Leptothorax	260	3	0.007386612767761
B.E.	Leptothorax	261	3	-0.00333982568382001
B.E.	Leptothorax	2810	3	-0.00964316927619544
B.E.	Leptothorax	2860	3	0.00546869383480732
B.E.	Leptothorax	2861	3	-0.0100505042215886
B.E.	Leptothorax	2862	3	0.0082169745577022
B.E.	Leptothorax	2911	3	0.00407284629230241
B.E.	Leptothorax	2914	3	-0.00208164787124247
B.E.	Leptothorax	2915	3	0.00665979774629494
B.E.	Leptothorax	2962	3	-0.00585414312142481
B.E.	Leptothorax	2963	3	0.000868362368839392
B.E.	Leptothorax	2964	3	0.000615615392368115
B.E.	Leptothorax	2965	3	-0.002497809715888
B.E.	Leptothorax	2966	3	-0.00220851712518453
B.E.	Leptothorax	2967	3	-0.000387320333788717
B.E.	Leptothorax	2968	3	0.000266499008739275
B.E.	Leptothorax	3013	3	0.00218448090446704
B.E.	Leptothorax	3014	3	-0.00608408391993583
B.E.	Leptothorax	3015	3	-0.00781533602527979
B.E.	Leptothorax	3018	3	0.00332222635245955
B.E.	Leptothorax	3019	3	0.00896351065158642
B.E.	Leptothorax	3020	3	0.00161318595779917
B.E.	Leptothorax	3021	3	0.000782216543834374
B.E.	Leptothorax	3064	3	0.00380161585061684
B.E.	Leptothorax	3065	3	-0.000836012508989223
B.E.	Leptothorax	3066	3	0.0117749684906065
B.E.	Leptothorax	3067	3	-0.000235941435824645
B.E.	Leptothorax	3068	3	-0.00542262242513358
B.E.	Leptothorax	53	3	0.00260329969336947
B.E.	Leptothorax	54	3	0.0116552838625223
B.E.	Leptothorax	55	3	-0.000594163939560599
B.E.	Leptothorax	56	3	0.000529056773005308
