# Supplementary material for: Two simple movement mechanisms for spatial division of labour in social insects
Source: Nat Commun. 2022 Nov 15;13:6985. doi: 10.1038/s41467-022-34706-7 (PMC9666475; doi:10.1038/s41467-022-34706-7)
Supplement: Supplementary file 5 — Source Data [file 41467_2022_34706_MOESM5_ESM.zip › source_data/Figure_S13/Taxis_index_difference,Leptothorax,BE+LA.csv]

data	SPECIES	LOC	distance_to_FocalModule	taxis_index_difference
B.E. + L.A.	Leptothorax	100	3	-0.00529967384989663
B.E. + L.A.	Leptothorax	101	3	-0.00289442210015227
B.E. + L.A.	Leptothorax	102	3	-0.00400776457772595
B.E. + L.A.	Leptothorax	103	3	-0.000722147480623993
B.E. + L.A.	Leptothorax	106	3	0.00190716021471417
B.E. + L.A.	Leptothorax	1064	3	0.00187497904940865
B.E. + L.A.	Leptothorax	1065	3	0.00633715341006197
B.E. + L.A.	Leptothorax	1066	3	0.0059817104275484
B.E. + L.A.	Leptothorax	1067	3	-0.00148104978815329
B.E. + L.A.	Leptothorax	1068	3	-0.00529416341728118
B.E. + L.A.	Leptothorax	1069	3	0.00294780722066274
B.E. + L.A.	Leptothorax	107	3	-0.00863810766646088
B.E. + L.A.	Leptothorax	108	3	-0.000121661187534983
B.E. + L.A.	Leptothorax	1114	3	-0.00485501083780276
B.E. + L.A.	Leptothorax	1115	3	-0.00560855405174913
B.E. + L.A.	Leptothorax	1116	3	-0.010765333130183
B.E. + L.A.	Leptothorax	1117	3	0.00451833395925
B.E. + L.A.	Leptothorax	1118	3	0.00460455376710976
B.E. + L.A.	Leptothorax	1119	3	-0.00303532822581166
B.E. + L.A.	Leptothorax	1120	3	0.00182762694983356
B.E. + L.A.	Leptothorax	1121	3	-0.00925203063794328
B.E. + L.A.	Leptothorax	1122	3	0.00320357166109541
B.E. + L.A.	Leptothorax	1166	3	-0.00392765108269657
B.E. + L.A.	Leptothorax	1167	3	-0.000653059787658346
B.E. + L.A.	Leptothorax	1168	3	-0.0116809036114494
B.E. + L.A.	Leptothorax	1169	3	-0.000117712453165114
B.E. + L.A.	Leptothorax	1170	3	0.00208901433744515
B.E. + L.A.	Leptothorax	1171	3	-0.0005802184304314
B.E. + L.A.	Leptothorax	1172	3	-0.00182228063872434
B.E. + L.A.	Leptothorax	1173	3	-0.00141827473981222
B.E. + L.A.	Leptothorax	1174	3	0.0018956528151138
B.E. + L.A.	Leptothorax	1175	3	0.00595250765485218
B.E. + L.A.	Leptothorax	1176	3	-0.0121097388209868
B.E. + L.A.	Leptothorax	1216	3	-0.0022243632301425
B.E. + L.A.	Leptothorax	1217	3	0.00991869306488547
B.E. + L.A.	Leptothorax	1218	3	-0.00444846031453752
B.E. + L.A.	Leptothorax	1219	3	0.00561970702438568
B.E. + L.A.	Leptothorax	1220	3	0.00279346059571665
B.E. + L.A.	Leptothorax	1221	3	-0.00824634850582302
B.E. + L.A.	Leptothorax	1222	3	0.00183103145905673
B.E. + L.A.	Leptothorax	1223	3	-0.00819164675917453
B.E. + L.A.	Leptothorax	1224	3	0.000180184476554513
B.E. + L.A.	Leptothorax	1225	3	-0.00699854830806207
B.E. + L.A.	Leptothorax	1226	3	0.00170147590169875
B.E. + L.A.	Leptothorax	1227	3	-0.00504667455955307
B.E. + L.A.	Leptothorax	1228	3	-0.00197613121483762
B.E. + L.A.	Leptothorax	1268	3	0.00604173674377245
B.E. + L.A.	Leptothorax	1269	3	0.00895255447637907
B.E. + L.A.	Leptothorax	1270	3	0.00605296946118478
B.E. + L.A.	Leptothorax	1271	3	0.00760862132120287
B.E. + L.A.	Leptothorax	1272	3	0.00436672721048526
B.E. + L.A.	Leptothorax	1273	3	-0.00434705182652772
B.E. + L.A.	Leptothorax	1274	3	-0.00199968215058466
B.E. + L.A.	Leptothorax	1275	3	0.00652493329109602
B.E. + L.A.	Leptothorax	1276	3	-0.0114104825802111
B.E. + L.A.	Leptothorax	1277	3	0.00102469019159675
B.E. + L.A.	Leptothorax	1278	3	-0.00536814168930975
B.E. + L.A.	Leptothorax	1279	3	0.00229459041564343
B.E. + L.A.	Leptothorax	1280	3	-0.0026547081994127
B.E. + L.A.	Leptothorax	1281	3	0.00107956099608453
B.E. + L.A.	Leptothorax	1319	3	-0.0107650338434899
B.E. + L.A.	Leptothorax	1320	3	0.00762175387099794
B.E. + L.A.	Leptothorax	1321	3	0.002519357815067
B.E. + L.A.	Leptothorax	1322	3	0.000889115702355208
B.E. + L.A.	Leptothorax	1323	3	0.00192252561767223
B.E. + L.A.	Leptothorax	1324	4	0.00285400820097347
B.E. + L.A.	Leptothorax	1325	4	-0.000123653597870974
B.E. + L.A.	Leptothorax	1326	4	-0.00269875109432982
B.E. + L.A.	Leptothorax	1327	4	-0.00676841346855555
B.E. + L.A.	Leptothorax	1328	4	-0.00435340621928725
B.E. + L.A.	Leptothorax	1329	3	-0.00204530164939364
B.E. + L.A.	Leptothorax	1330	3	-0.0023211653891149
B.E. + L.A.	Leptothorax	1331	3	0.0146557403706735
B.E. + L.A.	Leptothorax	1332	3	0.00109701740825507
B.E. + L.A.	Leptothorax	1333	3	-0.00160189861946476
B.E. + L.A.	Leptothorax	1371	3	0.00299102551941955
B.E. + L.A.	Leptothorax	1372	3	-0.000501881675979232
B.E. + L.A.	Leptothorax	1373	3	0.00468202365435947
B.E. + L.A.	Leptothorax	1374	3	-0.000927722151110189
B.E. + L.A.	Leptothorax	1375	3	-0.00274209191458431
B.E. + L.A.	Leptothorax	1376	4	-0.00102399665922854
B.E. + L.A.	Leptothorax	1377	4	0.00937282253160863
B.E. + L.A.	Leptothorax	1378	4	0.00567784887863653
B.E. + L.A.	Leptothorax	1379	4	-0.00262565565851465
B.E. + L.A.	Leptothorax	1380	4	0.00851284976135067
B.E. + L.A.	Leptothorax	1381	4	0.00403901163306598
B.E. + L.A.	Leptothorax	1382	4	-0.00234980784906256
B.E. + L.A.	Leptothorax	1383	3	0.00823114689802438
B.E. + L.A.	Leptothorax	1384	3	0.000397242684499023
B.E. + L.A.	Leptothorax	1385	3	-0.00423012813803164
B.E. + L.A.	Leptothorax	1386	3	0.0100672413598447
B.E. + L.A.	Leptothorax	1422	3	0.00590122217805037
B.E. + L.A.	Leptothorax	1423	3	-0.00981528754680684
B.E. + L.A.	Leptothorax	1424	3	0.00402354722287381
B.E. + L.A.	Leptothorax	1425	3	0.010054695456067
B.E. + L.A.	Leptothorax	1426	3	0.0049110291177388
B.E. + L.A.	Leptothorax	1427	4	0.0111198614250114
B.E. + L.A.	Leptothorax	1428	4	0.00350878266872249
B.E. + L.A.	Leptothorax	1429	4	-0.00753483466063239
B.E. + L.A.	Leptothorax	1430	4	-0.000859175427698295
B.E. + L.A.	Leptothorax	1431	4	6.27646982908308e-05
B.E. + L.A.	Leptothorax	1432	4	0.013419508072763
B.E. + L.A.	Leptothorax	1433	4	0.00968989550215246
B.E. + L.A.	Leptothorax	1434	4	0.00319568334453287
B.E. + L.A.	Leptothorax	1435	3	0.0095194336593071
B.E. + L.A.	Leptothorax	1436	3	-0.00469819382762481
B.E. + L.A.	Leptothorax	1437	3	-0.0049236412465419
B.E. + L.A.	Leptothorax	1438	3	-0.00196673446377524
B.E. + L.A.	Leptothorax	1475	3	0.00776987132373773
B.E. + L.A.	Leptothorax	1476	3	-0.000245503330878872
B.E. + L.A.	Leptothorax	1477	3	0.00115554769148177
B.E. + L.A.	Leptothorax	1478	3	0.00723259957700861
B.E. + L.A.	Leptothorax	1479	4	2.19121475371902e-05
B.E. + L.A.	Leptothorax	1480	4	-0.00855091662424561
B.E. + L.A.	Leptothorax	1481	4	0.00143492884598636
B.E. + L.A.	Leptothorax	1482	4	0.00684642787881603
B.E. + L.A.	Leptothorax	1483	4	-0.00170893974602248
B.E. + L.A.	Leptothorax	1484	4	0.00748634917077477
B.E. + L.A.	Leptothorax	1485	4	0.0185706463749957
B.E. + L.A.	Leptothorax	1486	4	0.00615686235777924
B.E. + L.A.	Leptothorax	1487	4	0.00353466390183775
B.E. + L.A.	Leptothorax	1488	3	-0.00356019321542353
B.E. + L.A.	Leptothorax	1489	3	-0.000561375679254186
B.E. + L.A.	Leptothorax	1490	3	0.00147948646525278
B.E. + L.A.	Leptothorax	1491	3	-0.00403201574344264
B.E. + L.A.	Leptothorax	1526	3	-0.00668086675956465
B.E. + L.A.	Leptothorax	1527	3	0.00364745695352807
B.E. + L.A.	Leptothorax	1528	3	-0.0144040663887452
B.E. + L.A.	Leptothorax	1529	3	-0.00337074819502645
B.E. + L.A.	Leptothorax	1530	4	0.00709045963085767
B.E. + L.A.	Leptothorax	1531	4	0.0060917282196165
B.E. + L.A.	Leptothorax	1532	4	0.00863352155669512
B.E. + L.A.	Leptothorax	1533	4	-0.00230474813904114
B.E. + L.A.	Leptothorax	1534	5	0.00143052815386273
B.E. + L.A.	Leptothorax	1535	4	-0.00280891043181227
B.E. + L.A.	Leptothorax	1536	4	0.00590290314478416
B.E. + L.A.	Leptothorax	1537	4	-0.0103860025534843
B.E. + L.A.	Leptothorax	1538	4	-0.00260423942986167
B.E. + L.A.	Leptothorax	1539	3	-0.000751398942481902
B.E. + L.A.	Leptothorax	154	3	-0.000197301703999756
B.E. + L.A.	Leptothorax	1540	3	-0.000690722734280552
B.E. + L.A.	Leptothorax	1541	3	-0.00469015008488502
B.E. + L.A.	Leptothorax	1542	3	0.00984147992966166
B.E. + L.A.	Leptothorax	155	3	-0.00879495801107806
B.E. + L.A.	Leptothorax	156	3	0.00461239320894083
B.E. + L.A.	Leptothorax	157	3	0.000404037795127917
B.E. + L.A.	Leptothorax	1579	3	0.000679433326195028
B.E. + L.A.	Leptothorax	158	3	0.00345250880881113
B.E. + L.A.	Leptothorax	1580	3	-0.00186354890956902
B.E. + L.A.	Leptothorax	1581	3	-0.00693369395404602
B.E. + L.A.	Leptothorax	1582	3	-0.00468809763628162
B.E. + L.A.	Leptothorax	1583	4	-0.000538372554711234
B.E. + L.A.	Leptothorax	1584	4	0.0030768398999619
B.E. + L.A.	Leptothorax	1585	4	-0.00735672043858359
B.E. + L.A.	Leptothorax	1586	4	-0.00382843759793121
B.E. + L.A.	Leptothorax	1587	4	-0.00360740614178933
B.E. + L.A.	Leptothorax	1588	4	0.00168507838576569
B.E. + L.A.	Leptothorax	1589	4	0.00219952305920025
B.E. + L.A.	Leptothorax	159	3	-0.003610161323448
B.E. + L.A.	Leptothorax	1590	4	-0.000144321139649036
B.E. + L.A.	Leptothorax	1591	4	0.000524997963720251
B.E. + L.A.	Leptothorax	1592	3	-0.000725887400768119
B.E. + L.A.	Leptothorax	1593	3	-8.32585044503577e-05
B.E. + L.A.	Leptothorax	1594	3	-0.00578026629529289
B.E. + L.A.	Leptothorax	1595	3	-0.00323863809588372
B.E. + L.A.	Leptothorax	1630	3	0.000474080193986723
B.E. + L.A.	Leptothorax	1631	3	-0.0060935512521286
B.E. + L.A.	Leptothorax	1632	3	-0.000365861475757858
B.E. + L.A.	Leptothorax	1633	3	-0.00170649015214745
B.E. + L.A.	Leptothorax	1634	4	-0.00560995344093515
B.E. + L.A.	Leptothorax	1635	4	-0.00213982815173089
B.E. + L.A.	Leptothorax	1636	4	-0.00148277944594523
B.E. + L.A.	Leptothorax	1637	4	-0.00889634730752956
B.E. + L.A.	Leptothorax	1638	4	-0.00614194065822033
B.E. + L.A.	Leptothorax	1639	4	-0.00463426156957264
B.E. + L.A.	Leptothorax	1640	4	-0.00144703783185342
B.E. + L.A.	Leptothorax	1641	4	-0.0120284366336679
B.E. + L.A.	Leptothorax	1642	4	0.00345505476957026
B.E. + L.A.	Leptothorax	1643	3	-0.0107870065345376
B.E. + L.A.	Leptothorax	1644	3	-0.0076472742204603
B.E. + L.A.	Leptothorax	1645	3	0.00134596029465767
B.E. + L.A.	Leptothorax	1646	3	-0.0106218847053817
B.E. + L.A.	Leptothorax	1683	3	0.00108254933775933
B.E. + L.A.	Leptothorax	1684	3	0.005570111603851
B.E. + L.A.	Leptothorax	1685	3	0.00362301100473907
B.E. + L.A.	Leptothorax	1686	3	-0.000134836480670702
B.E. + L.A.	Leptothorax	1687	4	0.00761062180192491
B.E. + L.A.	Leptothorax	1688	4	-0.00322436065190687
B.E. + L.A.	Leptothorax	1689	4	-0.00108779649404775
B.E. + L.A.	Leptothorax	1690	4	0.0104275203745073
B.E. + L.A.	Leptothorax	1691	4	-0.00477393768466085
B.E. + L.A.	Leptothorax	1692	4	-0.0104462356323281
B.E. + L.A.	Leptothorax	1693	4	-0.00318934791092974
B.E. + L.A.	Leptothorax	1694	4	-0.0115266696892951
B.E. + L.A.	Leptothorax	1695	3	-0.000747100098711509
B.E. + L.A.	Leptothorax	1696	3	0.00400682745819264
B.E. + L.A.	Leptothorax	1697	3	-0.00653070000400491
B.E. + L.A.	Leptothorax	1698	3	-0.00804449463917638
B.E. + L.A.	Leptothorax	1735	3	-0.00991974246376615
B.E. + L.A.	Leptothorax	1736	3	-0.00901554805420488
B.E. + L.A.	Leptothorax	1737	3	0.00679804272859116
B.E. + L.A.	Leptothorax	1738	3	-0.00100659812594434
B.E. + L.A.	Leptothorax	1739	4	0.00376290639152156
B.E. + L.A.	Leptothorax	1740	4	0.00206594569229246
B.E. + L.A.	Leptothorax	1741	4	0.00579679158683087
B.E. + L.A.	Leptothorax	1742	4	0.00177929353986568
B.E. + L.A.	Leptothorax	1743	4	-0.00557933582593135
B.E. + L.A.	Leptothorax	1744	4	0.00918410626906989
B.E. + L.A.	Leptothorax	1745	4	0.00830210148646782
B.E. + L.A.	Leptothorax	1746	3	-0.00947771211278516
B.E. + L.A.	Leptothorax	1747	3	0.0020625679295434
B.E. + L.A.	Leptothorax	1748	3	-0.00229138763378126
B.E. + L.A.	Leptothorax	1749	3	-0.000792876973652984
B.E. + L.A.	Leptothorax	1750	3	-0.00362393496305903
B.E. + L.A.	Leptothorax	1788	3	-0.00656391379361867
B.E. + L.A.	Leptothorax	1789	3	-0.00201325869887148
B.E. + L.A.	Leptothorax	1790	3	0.00106988505246495
B.E. + L.A.	Leptothorax	1791	3	0.00100657894065107
B.E. + L.A.	Leptothorax	1792	3	0.00497354537316062
B.E. + L.A.	Leptothorax	1793	4	0.00434775022316517
B.E. + L.A.	Leptothorax	1794	4	-0.000218902172630818
B.E. + L.A.	Leptothorax	1795	4	-0.0104130171853
B.E. + L.A.	Leptothorax	1796	4	-0.00377331433287422
B.E. + L.A.	Leptothorax	1797	3	0.00394378373475093
B.E. + L.A.	Leptothorax	1798	3	0.00509546823557349
B.E. + L.A.	Leptothorax	1799	3	0.00248442977546043
B.E. + L.A.	Leptothorax	1800	3	-0.0104902981150284
B.E. + L.A.	Leptothorax	1801	3	-0.00710393956618162
B.E. + L.A.	Leptothorax	1802	3	0.000886398036075189
B.E. + L.A.	Leptothorax	1840	3	0.0080489887122249
B.E. + L.A.	Leptothorax	1841	3	-0.00156789674782909
B.E. + L.A.	Leptothorax	1842	3	-0.0113546799538116
B.E. + L.A.	Leptothorax	1843	3	-0.00399204712825961
B.E. + L.A.	Leptothorax	1844	3	-0.00059518616424447
B.E. + L.A.	Leptothorax	1845	3	0.0121314210769244
B.E. + L.A.	Leptothorax	1846	3	-0.0025118466180813
B.E. + L.A.	Leptothorax	1847	3	0.00301874474567028
B.E. + L.A.	Leptothorax	1848	3	0.0061417723029208
B.E. + L.A.	Leptothorax	1849	3	-0.00800121429219646
B.E. + L.A.	Leptothorax	1850	3	-0.00464288422104531
B.E. + L.A.	Leptothorax	1851	3	0.0063981814064296
B.E. + L.A.	Leptothorax	1852	3	0.000477827442231857
B.E. + L.A.	Leptothorax	1853	3	0.0036488041496388
B.E. + L.A.	Leptothorax	1893	3	-0.00575233092334506
B.E. + L.A.	Leptothorax	1894	3	-0.00347726471651625
B.E. + L.A.	Leptothorax	1895	3	-8.38662626682848e-05
B.E. + L.A.	Leptothorax	1896	3	-0.00093070043828059
B.E. + L.A.	Leptothorax	1897	3	-0.00138434190316818
B.E. + L.A.	Leptothorax	1898	3	-0.0033646942159104
B.E. + L.A.	Leptothorax	1899	3	-0.00691248391280002
B.E. + L.A.	Leptothorax	1900	3	0.00326456461276827
B.E. + L.A.	Leptothorax	1901	3	0.00490003722632058
B.E. + L.A.	Leptothorax	1902	3	0.0105636739786372
B.E. + L.A.	Leptothorax	1903	3	-0.00563378349248174
B.E. + L.A.	Leptothorax	1904	3	-0.00602186111790915
B.E. + L.A.	Leptothorax	1905	3	-0.00461721921308836
B.E. + L.A.	Leptothorax	1945	3	-0.000481588626367294
B.E. + L.A.	Leptothorax	1946	3	0.00705359758191194
B.E. + L.A.	Leptothorax	1947	3	-0.00575920485976744
B.E. + L.A.	Leptothorax	1948	3	-0.00265706227781524
B.E. + L.A.	Leptothorax	1949	3	-0.000660189124607037
B.E. + L.A.	Leptothorax	1950	3	0.00574173202693917
B.E. + L.A.	Leptothorax	1951	3	0.00213955961034369
B.E. + L.A.	Leptothorax	1952	3	-0.00629680507447591
B.E. + L.A.	Leptothorax	1953	3	-0.00492839279779812
B.E. + L.A.	Leptothorax	1954	3	-0.00242583067130701
B.E. + L.A.	Leptothorax	1955	3	-0.00888573400116801
B.E. + L.A.	Leptothorax	1999	3	-0.00225186690360566
B.E. + L.A.	Leptothorax	2000	3	-0.00280767784491318
B.E. + L.A.	Leptothorax	2001	3	-0.00853684460565083
B.E. + L.A.	Leptothorax	2002	3	-0.00269376760622537
B.E. + L.A.	Leptothorax	2003	3	-0.00693021565781197
B.E. + L.A.	Leptothorax	2004	3	-0.00229127836942627
B.E. + L.A.	Leptothorax	2005	3	-0.00821199276558262
B.E. + L.A.	Leptothorax	2006	3	-0.00103857996996204
B.E. + L.A.	Leptothorax	2053	3	-0.00148689147144939
B.E. + L.A.	Leptothorax	2054	3	0.0008033158664222
B.E. + L.A.	Leptothorax	2055	3	-0.00167941200707255
B.E. + L.A.	Leptothorax	206	3	-0.00174108641877824
B.E. + L.A.	Leptothorax	207	3	-0.00468025317965954
B.E. + L.A.	Leptothorax	210	3	-0.00398450401180218
B.E. + L.A.	Leptothorax	259	3	-0.00554857641473401
B.E. + L.A.	Leptothorax	260	3	0.00331904131950621
B.E. + L.A.	Leptothorax	261	3	0.0119405375903417
B.E. + L.A.	Leptothorax	2810	3	-0.00175575094045567
B.E. + L.A.	Leptothorax	2860	3	-0.00365617240255869
B.E. + L.A.	Leptothorax	2861	3	0.0063798741285703
B.E. + L.A.	Leptothorax	2862	3	0.00194944113652319
B.E. + L.A.	Leptothorax	2911	3	-0.00395948833452235
B.E. + L.A.	Leptothorax	2914	3	-0.00934865991245445
B.E. + L.A.	Leptothorax	2915	3	1.89144439074729e-05
B.E. + L.A.	Leptothorax	2962	3	-0.00694112373215678
B.E. + L.A.	Leptothorax	2963	3	0.00130672719151533
B.E. + L.A.	Leptothorax	2964	3	0.00770057727032176
B.E. + L.A.	Leptothorax	2965	3	-0.00428879777658405
B.E. + L.A.	Leptothorax	2966	3	-0.00516870885037715
B.E. + L.A.	Leptothorax	2967	3	-0.00470644994099742
B.E. + L.A.	Leptothorax	2968	3	-0.00740634343613048
B.E. + L.A.	Leptothorax	3013	3	0.00139112766344142
B.E. + L.A.	Leptothorax	3014	3	0.000833229225599615
B.E. + L.A.	Leptothorax	3015	3	0.00880556279643383
B.E. + L.A.	Leptothorax	3018	3	-0.00124617791103924
B.E. + L.A.	Leptothorax	3019	3	0.00190806555429158
B.E. + L.A.	Leptothorax	3020	3	-0.00652592278261614
B.E. + L.A.	Leptothorax	3021	3	0.0117237951912278
B.E. + L.A.	Leptothorax	3064	3	-0.00378575783189829
B.E. + L.A.	Leptothorax	3065	3	0.000175425911141152
B.E. + L.A.	Leptothorax	3066	3	-0.010315632724214
B.E. + L.A.	Leptothorax	3067	3	0.00140822479349537
B.E. + L.A.	Leptothorax	3068	3	0.00685385615505742
B.E. + L.A.	Leptothorax	53	3	0.0149925140328563
B.E. + L.A.	Leptothorax	54	3	0.0005418979601277
B.E. + L.A.	Leptothorax	55	3	0.00738863872326611
B.E. + L.A.	Leptothorax	56	3	-0.00487269508775943
