# Supplementary material for: Two simple movement mechanisms for spatial division of labour in social insects
Source: Nat Commun. 2022 Nov 15;13:6985. doi: 10.1038/s41467-022-34706-7 (PMC9666475; doi:10.1038/s41467-022-34706-7)
Supplement: Supplementary file 5 — Source Data [file 41467_2022_34706_MOESM5_ESM.zip › source_data/Figure_S13/Taxis_index_difference,Leptothorax,FPA.csv]

data	SPECIES	LOC	distance_to_FocalModule	taxis_index_difference
F.P.A.	Leptothorax	100	3	0.00822908971241339
F.P.A.	Leptothorax	101	3	0.00824185766605696
F.P.A.	Leptothorax	102	3	0.000997401202606556
F.P.A.	Leptothorax	103	3	0.00341320714702897
F.P.A.	Leptothorax	106	3	0.00503893626288755
F.P.A.	Leptothorax	1064	3	0.0170954958433078
F.P.A.	Leptothorax	1065	3	-0.00610753797952117
F.P.A.	Leptothorax	1066	3	0.010079140539525
F.P.A.	Leptothorax	1067	3	0.00683175678749575
F.P.A.	Leptothorax	1068	3	0.00465428884032504
F.P.A.	Leptothorax	1069	3	0.00391477228476016
F.P.A.	Leptothorax	107	3	-0.000588338336753374
F.P.A.	Leptothorax	108	3	0.00524650581938544
F.P.A.	Leptothorax	1114	3	0.00617071145948914
F.P.A.	Leptothorax	1115	3	0.0115531707425741
F.P.A.	Leptothorax	1116	3	0.0113019932719007
F.P.A.	Leptothorax	1117	3	0.00309028995009227
F.P.A.	Leptothorax	1118	3	0.00426642231663775
F.P.A.	Leptothorax	1119	3	-0.00374270704451795
F.P.A.	Leptothorax	1120	3	0.00126753050737328
F.P.A.	Leptothorax	1121	3	0.00492084479580353
F.P.A.	Leptothorax	1122	3	0.00484293474607457
F.P.A.	Leptothorax	1166	3	0.00315089314392615
F.P.A.	Leptothorax	1167	3	0.00341186832156416
F.P.A.	Leptothorax	1168	3	0.0102520340770787
F.P.A.	Leptothorax	1169	3	0.0040590567655936
F.P.A.	Leptothorax	1170	3	0.00596102995272149
F.P.A.	Leptothorax	1171	3	0.00433762140710379
F.P.A.	Leptothorax	1172	3	-0.00427589412913055
F.P.A.	Leptothorax	1173	3	0.00340291342827795
F.P.A.	Leptothorax	1174	3	0.00825997033190952
F.P.A.	Leptothorax	1175	3	0.00258459828136541
F.P.A.	Leptothorax	1176	3	0.00595614413043503
F.P.A.	Leptothorax	1216	3	0.0141676806505724
F.P.A.	Leptothorax	1217	3	0.00576203424020666
F.P.A.	Leptothorax	1218	3	0.00209624707512977
F.P.A.	Leptothorax	1219	3	0.0107065928021727
F.P.A.	Leptothorax	1220	3	0.0142704312317509
F.P.A.	Leptothorax	1221	3	-0.000654921849460823
F.P.A.	Leptothorax	1222	3	0.00388385615508748
F.P.A.	Leptothorax	1223	3	-0.00586443527906762
F.P.A.	Leptothorax	1224	3	-0.00137101065069435
F.P.A.	Leptothorax	1225	3	0.00535675859992716
F.P.A.	Leptothorax	1226	3	-0.00254467013149334
F.P.A.	Leptothorax	1227	3	-0.00171723821991736
F.P.A.	Leptothorax	1228	3	0.00261752362472927
F.P.A.	Leptothorax	1268	3	0.000913265489111567
F.P.A.	Leptothorax	1269	3	-0.00356106486104042
F.P.A.	Leptothorax	1270	3	0.00671198647643113
F.P.A.	Leptothorax	1271	3	0.0110342420035308
F.P.A.	Leptothorax	1272	3	0.00383946384189633
F.P.A.	Leptothorax	1273	3	0.0127254734923568
F.P.A.	Leptothorax	1274	3	0.00466030589049103
F.P.A.	Leptothorax	1275	3	0.00875251969444434
F.P.A.	Leptothorax	1276	3	0.00116718409222127
F.P.A.	Leptothorax	1277	3	-0.000722157657480096
F.P.A.	Leptothorax	1278	3	-0.0035190949492693
F.P.A.	Leptothorax	1279	3	0.0078641406478096
F.P.A.	Leptothorax	1280	3	0.00593939702691795
F.P.A.	Leptothorax	1281	3	0.00238520380321948
F.P.A.	Leptothorax	1319	3	0.00999040051980382
F.P.A.	Leptothorax	1320	3	0.00518802764593216
F.P.A.	Leptothorax	1321	3	0.0122132169345978
F.P.A.	Leptothorax	1322	3	0.00576548984162448
F.P.A.	Leptothorax	1323	3	0.00555915622530731
F.P.A.	Leptothorax	1324	4	0.0119242171848616
F.P.A.	Leptothorax	1325	4	0.0116825299541277
F.P.A.	Leptothorax	1326	4	0.00691911074358775
F.P.A.	Leptothorax	1327	4	-0.00191618865756383
F.P.A.	Leptothorax	1328	4	-0.00153891212794133
F.P.A.	Leptothorax	1329	3	0.000429231192395772
F.P.A.	Leptothorax	1330	3	0.010700383507471
F.P.A.	Leptothorax	1331	3	0.0080478827997275
F.P.A.	Leptothorax	1332	3	0.00112512328261387
F.P.A.	Leptothorax	1333	3	0.00848041083585259
F.P.A.	Leptothorax	1371	3	-0.0013065212064626
F.P.A.	Leptothorax	1372	3	0.0121995920181874
F.P.A.	Leptothorax	1373	3	0.00444682501166
F.P.A.	Leptothorax	1374	3	-0.00398555053177029
F.P.A.	Leptothorax	1375	3	0.00313655185237178
F.P.A.	Leptothorax	1376	4	0.0156852572681161
F.P.A.	Leptothorax	1377	4	0.0183990205482566
F.P.A.	Leptothorax	1378	4	0.00975263288251432
F.P.A.	Leptothorax	1379	4	0.00183825499729334
F.P.A.	Leptothorax	1380	4	-0.00332621258781793
F.P.A.	Leptothorax	1381	4	0.00404582672869419
F.P.A.	Leptothorax	1382	4	0.00238592813373232
F.P.A.	Leptothorax	1383	3	0.00650107890933581
F.P.A.	Leptothorax	1384	3	0.0119047952850843
F.P.A.	Leptothorax	1385	3	0.0113332366076168
F.P.A.	Leptothorax	1386	3	0.0077320931740113
F.P.A.	Leptothorax	1422	3	-0.00230538672309554
F.P.A.	Leptothorax	1423	3	-0.00134892877093214
F.P.A.	Leptothorax	1424	3	0.0102072009108116
F.P.A.	Leptothorax	1425	3	0.00251286978764638
F.P.A.	Leptothorax	1426	3	-0.00129802370726887
F.P.A.	Leptothorax	1427	4	0.0062923792437214
F.P.A.	Leptothorax	1428	4	-2.34763098467721e-05
F.P.A.	Leptothorax	1429	4	0.0186015522455273
F.P.A.	Leptothorax	1430	4	0.00231370549145293
F.P.A.	Leptothorax	1431	4	0.00762543881472459
F.P.A.	Leptothorax	1432	4	-0.000601406078526591
F.P.A.	Leptothorax	1433	4	0.00552774981484676
F.P.A.	Leptothorax	1434	4	0.00301886198096104
F.P.A.	Leptothorax	1435	3	0.00372242099937493
F.P.A.	Leptothorax	1436	3	0.0122769007083412
F.P.A.	Leptothorax	1437	3	0.000878614623661521
F.P.A.	Leptothorax	1438	3	-0.00393378612372448
F.P.A.	Leptothorax	1475	3	-0.0109274058025256
F.P.A.	Leptothorax	1476	3	0.00096650661545279
F.P.A.	Leptothorax	1477	3	0.00242649598655755
F.P.A.	Leptothorax	1478	3	0.000565455650756172
F.P.A.	Leptothorax	1479	4	0.00332379225150021
F.P.A.	Leptothorax	1480	4	0.011795724508514
F.P.A.	Leptothorax	1481	4	0.00313732900547123
F.P.A.	Leptothorax	1482	4	0.00572890318301193
F.P.A.	Leptothorax	1483	4	0.0081628766027834
F.P.A.	Leptothorax	1484	4	0.00436210988056004
F.P.A.	Leptothorax	1485	4	0.00652415546642663
F.P.A.	Leptothorax	1486	4	0.00555734622883886
F.P.A.	Leptothorax	1487	4	0.0139245028119928
F.P.A.	Leptothorax	1488	3	0.00357694953675892
F.P.A.	Leptothorax	1489	3	0.00732107546399754
F.P.A.	Leptothorax	1490	3	0.00547344422478058
F.P.A.	Leptothorax	1491	3	0.0033204612011371
F.P.A.	Leptothorax	1526	3	0.00264470363702862
F.P.A.	Leptothorax	1527	3	0.00790748154719522
F.P.A.	Leptothorax	1528	3	0.000480208944907132
F.P.A.	Leptothorax	1529	3	0.00579519752591995
F.P.A.	Leptothorax	1530	4	0.00763002558964314
F.P.A.	Leptothorax	1531	4	-0.00699965777463698
F.P.A.	Leptothorax	1532	4	-0.0125779941569367
F.P.A.	Leptothorax	1533	4	0.00630245014325701
F.P.A.	Leptothorax	1534	5	-0.00314679582126064
F.P.A.	Leptothorax	1535	4	0.00127515626414825
F.P.A.	Leptothorax	1536	4	-0.00258233612255832
F.P.A.	Leptothorax	1537	4	0.00171802858799324
F.P.A.	Leptothorax	1538	4	-0.00220567233952783
F.P.A.	Leptothorax	1539	3	-0.000344326297848766
F.P.A.	Leptothorax	154	3	0.003544260672329
F.P.A.	Leptothorax	1540	3	-0.00575084590820153
F.P.A.	Leptothorax	1541	3	-0.00036063313726063
F.P.A.	Leptothorax	1542	3	0.00473613199931225
F.P.A.	Leptothorax	155	3	0.00173378242567232
F.P.A.	Leptothorax	156	3	0.00270111540042268
F.P.A.	Leptothorax	157	3	0.0082159690634173
F.P.A.	Leptothorax	1579	3	0.00124123274626108
F.P.A.	Leptothorax	158	3	0.00235466534763146
F.P.A.	Leptothorax	1580	3	0.00585897240961302
F.P.A.	Leptothorax	1581	3	0.00527720969086166
F.P.A.	Leptothorax	1582	3	0.00937184538226733
F.P.A.	Leptothorax	1583	4	0.0142401132416477
F.P.A.	Leptothorax	1584	4	0.00148804655834133
F.P.A.	Leptothorax	1585	4	0.00912654054650677
F.P.A.	Leptothorax	1586	4	0.00850307892488331
F.P.A.	Leptothorax	1587	4	0.00199337835953249
F.P.A.	Leptothorax	1588	4	-0.00222397338774251
F.P.A.	Leptothorax	1589	4	0.00479795856402713
F.P.A.	Leptothorax	159	3	-0.00721576981019213
F.P.A.	Leptothorax	1590	4	0.00428624683596505
F.P.A.	Leptothorax	1591	4	0.00877793378919627
F.P.A.	Leptothorax	1592	3	0.0124031523306276
F.P.A.	Leptothorax	1593	3	0.00215685349110892
F.P.A.	Leptothorax	1594	3	-0.00167545072197719
F.P.A.	Leptothorax	1595	3	-0.00109197060741097
F.P.A.	Leptothorax	1630	3	-0.000593196111161455
F.P.A.	Leptothorax	1631	3	-0.000240490917319969
F.P.A.	Leptothorax	1632	3	0.00494725790330522
F.P.A.	Leptothorax	1633	3	0.00234484074173197
F.P.A.	Leptothorax	1634	4	0.00797199024271831
F.P.A.	Leptothorax	1635	4	0.00676682333445651
F.P.A.	Leptothorax	1636	4	0.00908469099151644
F.P.A.	Leptothorax	1637	4	-0.00765654405776457
F.P.A.	Leptothorax	1638	4	0.00689463406308323
F.P.A.	Leptothorax	1639	4	0.00595345907470643
F.P.A.	Leptothorax	1640	4	0.000299457603572314
F.P.A.	Leptothorax	1641	4	0.00774146165829964
F.P.A.	Leptothorax	1642	4	0.000708395068421752
F.P.A.	Leptothorax	1643	3	0.0120151899706587
F.P.A.	Leptothorax	1644	3	-0.00299214516321659
F.P.A.	Leptothorax	1645	3	0.00569517119981293
F.P.A.	Leptothorax	1646	3	0.00964020763851287
F.P.A.	Leptothorax	1683	3	0.00976129303956286
F.P.A.	Leptothorax	1684	3	0.008575088152562
F.P.A.	Leptothorax	1685	3	0.0156513572194432
F.P.A.	Leptothorax	1686	3	0.00494134394029192
F.P.A.	Leptothorax	1687	4	0.0128277349297249
F.P.A.	Leptothorax	1688	4	0.0138787651836021
F.P.A.	Leptothorax	1689	4	0.0100025558835823
F.P.A.	Leptothorax	1690	4	0.00829763089166568
F.P.A.	Leptothorax	1691	4	0.011277304859084
F.P.A.	Leptothorax	1692	4	-0.000861231255792906
F.P.A.	Leptothorax	1693	4	0.00591569460507162
F.P.A.	Leptothorax	1694	4	0.0011891295516709
F.P.A.	Leptothorax	1695	3	0.00280700395539207
F.P.A.	Leptothorax	1696	3	0.0106880152016924
F.P.A.	Leptothorax	1697	3	0.00358389442830775
F.P.A.	Leptothorax	1698	3	0.00830426918773921
F.P.A.	Leptothorax	1735	3	0.00557090195386157
F.P.A.	Leptothorax	1736	3	0.0100095288346426
F.P.A.	Leptothorax	1737	3	0.00772009683431775
F.P.A.	Leptothorax	1738	3	0.00926098224301345
F.P.A.	Leptothorax	1739	4	0.0068440935646553
F.P.A.	Leptothorax	1740	4	0.00175984219387425
F.P.A.	Leptothorax	1741	4	0.00204315931793517
F.P.A.	Leptothorax	1742	4	0.0104852603316415
F.P.A.	Leptothorax	1743	4	0.00617835907312838
F.P.A.	Leptothorax	1744	4	0.00911561613639446
F.P.A.	Leptothorax	1745	4	0.00451756027197805
F.P.A.	Leptothorax	1746	3	0.00201640821070475
F.P.A.	Leptothorax	1747	3	0.00346863565144579
F.P.A.	Leptothorax	1748	3	0.00677193467879909
F.P.A.	Leptothorax	1749	3	0.00762507122260227
F.P.A.	Leptothorax	1750	3	0.00252531381579205
F.P.A.	Leptothorax	1788	3	-0.00215116126208961
F.P.A.	Leptothorax	1789	3	0.0134897009179339
F.P.A.	Leptothorax	1790	3	-0.00471240730520889
F.P.A.	Leptothorax	1791	3	0.00981605200444861
F.P.A.	Leptothorax	1792	3	0.00542633050745588
F.P.A.	Leptothorax	1793	4	0.00191359991666083
F.P.A.	Leptothorax	1794	4	0.00394400548157571
F.P.A.	Leptothorax	1795	4	0.00117012352267622
F.P.A.	Leptothorax	1796	4	0.00585547756342246
F.P.A.	Leptothorax	1797	3	0.012972378597479
F.P.A.	Leptothorax	1798	3	0.00429396455997503
F.P.A.	Leptothorax	1799	3	0.00155967358194874
F.P.A.	Leptothorax	1800	3	0.000137301227930571
F.P.A.	Leptothorax	1801	3	0.00789134269721118
F.P.A.	Leptothorax	1802	3	0.00335286038067274
F.P.A.	Leptothorax	1840	3	0.00753574556325951
F.P.A.	Leptothorax	1841	3	0.00430008168693959
F.P.A.	Leptothorax	1842	3	0.0105927973386829
F.P.A.	Leptothorax	1843	3	0.00149208965198279
F.P.A.	Leptothorax	1844	3	0.000258213169449132
F.P.A.	Leptothorax	1845	3	-0.00309724336738043
F.P.A.	Leptothorax	1846	3	0.0039002657165711
F.P.A.	Leptothorax	1847	3	0.00541772717727276
F.P.A.	Leptothorax	1848	3	0.0152872447793263
F.P.A.	Leptothorax	1849	3	0.013988797000952
F.P.A.	Leptothorax	1850	3	0.00491854723126629
F.P.A.	Leptothorax	1851	3	0.0024405814537646
F.P.A.	Leptothorax	1852	3	0.00720955592738845
F.P.A.	Leptothorax	1853	3	-0.00664943893591331
F.P.A.	Leptothorax	1893	3	0.0137395296707322
F.P.A.	Leptothorax	1894	3	0.0127389401386632
F.P.A.	Leptothorax	1895	3	0.0119073373731458
F.P.A.	Leptothorax	1896	3	0.00277000771551872
F.P.A.	Leptothorax	1897	3	0.00731964426117591
F.P.A.	Leptothorax	1898	3	0.0125709402225872
F.P.A.	Leptothorax	1899	3	0.00594553405520905
F.P.A.	Leptothorax	1900	3	0.000710716989610016
F.P.A.	Leptothorax	1901	3	0.0108338729053005
F.P.A.	Leptothorax	1902	3	0.00993607980876036
F.P.A.	Leptothorax	1903	3	0.0112237243547912
F.P.A.	Leptothorax	1904	3	0.00667449702240936
F.P.A.	Leptothorax	1905	3	0.000577038713852351
F.P.A.	Leptothorax	1945	3	-0.00129783477577645
F.P.A.	Leptothorax	1946	3	0.00218103504421604
F.P.A.	Leptothorax	1947	3	0.00630683735234339
F.P.A.	Leptothorax	1948	3	-0.000394553872092784
F.P.A.	Leptothorax	1949	3	-0.000862232756178552
F.P.A.	Leptothorax	1950	3	0.0110691268837107
F.P.A.	Leptothorax	1951	3	-0.00181509414018994
F.P.A.	Leptothorax	1952	3	0.00283712774942742
F.P.A.	Leptothorax	1953	3	0.0106001953872461
F.P.A.	Leptothorax	1954	3	0.0009668488671647
F.P.A.	Leptothorax	1955	3	0.00369887369277939
F.P.A.	Leptothorax	1999	3	0.000711464686688561
F.P.A.	Leptothorax	2000	3	0.00193069244070909
F.P.A.	Leptothorax	2001	3	0.0101991640437213
F.P.A.	Leptothorax	2002	3	0.0143843570666821
F.P.A.	Leptothorax	2003	3	-0.000996757368233386
F.P.A.	Leptothorax	2004	3	0.00432915708797718
F.P.A.	Leptothorax	2005	3	0.0131615142023481
F.P.A.	Leptothorax	2006	3	0.00189429537809099
F.P.A.	Leptothorax	2053	3	0.00924532169387835
F.P.A.	Leptothorax	2054	3	0.00713763789143788
F.P.A.	Leptothorax	2055	3	0.00545634617489527
F.P.A.	Leptothorax	206	3	0.0159708019498432
F.P.A.	Leptothorax	207	3	0.0070503053979267
F.P.A.	Leptothorax	210	3	0.0107897461692776
F.P.A.	Leptothorax	259	3	0.00282762071315666
F.P.A.	Leptothorax	260	3	0.0160326363878133
F.P.A.	Leptothorax	261	3	0.00473666383067381
F.P.A.	Leptothorax	2810	3	0.0111229527446682
F.P.A.	Leptothorax	2860	3	0.0136478845819527
F.P.A.	Leptothorax	2861	3	0.00616191932668701
F.P.A.	Leptothorax	2862	3	0.0105222256924932
F.P.A.	Leptothorax	2911	3	0.00474737870774849
F.P.A.	Leptothorax	2914	3	0.00828437907348964
F.P.A.	Leptothorax	2915	3	0.0072541335937795
F.P.A.	Leptothorax	2962	3	0.00631761101331903
F.P.A.	Leptothorax	2963	3	0.0117134414836934
F.P.A.	Leptothorax	2964	3	0.002444754268138
F.P.A.	Leptothorax	2965	3	0.0048700179130399
F.P.A.	Leptothorax	2966	3	0.00281764423624448
F.P.A.	Leptothorax	2967	3	0.00412720361064453
F.P.A.	Leptothorax	2968	3	0.00555362801290871
F.P.A.	Leptothorax	3013	3	-0.000366829142273619
F.P.A.	Leptothorax	3014	3	0.00836948883573924
F.P.A.	Leptothorax	3015	3	0.00445362882741588
F.P.A.	Leptothorax	3018	3	-0.00294912804549985
F.P.A.	Leptothorax	3019	3	-0.00314209482692037
F.P.A.	Leptothorax	3020	3	0.00943345906487198
F.P.A.	Leptothorax	3021	3	0.00443093546836093
F.P.A.	Leptothorax	3064	3	0.00326028465405087
F.P.A.	Leptothorax	3065	3	-0.00539760518892541
F.P.A.	Leptothorax	3066	3	0.00231039490106682
F.P.A.	Leptothorax	3067	3	-0.0027971145716995
F.P.A.	Leptothorax	3068	3	0.00185928318848393
F.P.A.	Leptothorax	53	3	0.00293972668608952
F.P.A.	Leptothorax	54	3	0.0029598687943177
F.P.A.	Leptothorax	55	3	0.00752669157048157
F.P.A.	Leptothorax	56	3	0.00396552779208811
