# Supplementary material for: Two simple movement mechanisms for spatial division of labour in social insects
Source: Nat Commun. 2022 Nov 15;13:6985. doi: 10.1038/s41467-022-34706-7 (PMC9666475; doi:10.1038/s41467-022-34706-7)
Supplement: Supplementary file 5 — Source Data [file 41467_2022_34706_MOESM5_ESM.zip › source_data/Figure_S13/Taxis_index_difference,Leptothorax,LA.csv]

data	SPECIES	LOC	distance_to_FocalModule	taxis_index_difference
L.A.	Leptothorax	100	3	-0.0129949156330221
L.A.	Leptothorax	101	3	0.00723140800032574
L.A.	Leptothorax	102	3	-0.00103774083684177
L.A.	Leptothorax	103	3	-0.0144806429762121
L.A.	Leptothorax	106	3	0.00664458266614709
L.A.	Leptothorax	1064	3	0.0110674540782359
L.A.	Leptothorax	1065	3	-0.00116961155592211
L.A.	Leptothorax	1066	3	0.00200950623245843
L.A.	Leptothorax	1067	3	0.00552853365695475
L.A.	Leptothorax	1068	3	0.00417724218237123
L.A.	Leptothorax	1069	3	-0.00734963492022451
L.A.	Leptothorax	107	3	0.00749115340273267
L.A.	Leptothorax	108	3	0.00086958536374456
L.A.	Leptothorax	1114	3	-0.00297021869633562
L.A.	Leptothorax	1115	3	0.00321610473530838
L.A.	Leptothorax	1116	3	0.00301645244704584
L.A.	Leptothorax	1117	3	0.00319991870297544
L.A.	Leptothorax	1118	3	-0.00867910481475891
L.A.	Leptothorax	1119	3	0.0032089120708874
L.A.	Leptothorax	1120	3	-0.000301897372111716
L.A.	Leptothorax	1121	3	0.00279016129314113
L.A.	Leptothorax	1122	3	-0.00733216992097434
L.A.	Leptothorax	1166	3	-0.0148838589728247
L.A.	Leptothorax	1167	3	0.00690411978109037
L.A.	Leptothorax	1168	3	-0.00423730297901292
L.A.	Leptothorax	1169	3	-0.00590162801026546
L.A.	Leptothorax	1170	3	0.0011026882705789
L.A.	Leptothorax	1171	3	0.00169714034183094
L.A.	Leptothorax	1172	3	0.00788303265629982
L.A.	Leptothorax	1173	3	0.00281753443315152
L.A.	Leptothorax	1174	3	-0.0118293377444369
L.A.	Leptothorax	1175	3	-0.00931133346640497
L.A.	Leptothorax	1176	3	-0.000347474933809326
L.A.	Leptothorax	1216	3	0.00300331318535346
L.A.	Leptothorax	1217	3	-0.00175206518489424
L.A.	Leptothorax	1218	3	-0.00287617357771538
L.A.	Leptothorax	1219	3	0.00582575547548733
L.A.	Leptothorax	1220	3	0.000640657808286922
L.A.	Leptothorax	1221	3	-0.00247699850933275
L.A.	Leptothorax	1222	3	0.00832736368582742
L.A.	Leptothorax	1223	3	0.00665748148309424
L.A.	Leptothorax	1224	3	-0.000592769402066827
L.A.	Leptothorax	1225	3	0.000938428141159049
L.A.	Leptothorax	1226	3	-0.00135246833167273
L.A.	Leptothorax	1227	3	-0.0133277243797785
L.A.	Leptothorax	1228	3	-7.704119439073e-05
L.A.	Leptothorax	1268	3	0.000534668222522056
L.A.	Leptothorax	1269	3	0.0134352189423998
L.A.	Leptothorax	1270	3	-0.0077966921618987
L.A.	Leptothorax	1271	3	0.000673487904224363
L.A.	Leptothorax	1272	3	2.80492694896745e-06
L.A.	Leptothorax	1273	3	-0.00073428527751636
L.A.	Leptothorax	1274	3	0.00865945810775717
L.A.	Leptothorax	1275	3	-0.00162206482319759
L.A.	Leptothorax	1276	3	0.00689318315825493
L.A.	Leptothorax	1277	3	0.00790922568098795
L.A.	Leptothorax	1278	3	0.000369585568784237
L.A.	Leptothorax	1279	3	-7.28308317268887e-05
L.A.	Leptothorax	1280	3	0.00105880230251414
L.A.	Leptothorax	1281	3	-0.00098147393071464
L.A.	Leptothorax	1319	3	-0.00569917339536228
L.A.	Leptothorax	1320	3	0.000842487693682837
L.A.	Leptothorax	1321	3	0.00312190372123518
L.A.	Leptothorax	1322	3	0.00883340210841327
L.A.	Leptothorax	1323	3	0.00214042227135468
L.A.	Leptothorax	1324	4	0.0037992343611822
L.A.	Leptothorax	1325	4	0.0163920616893538
L.A.	Leptothorax	1326	4	0.00236070193537153
L.A.	Leptothorax	1327	4	-0.00454386893760243
L.A.	Leptothorax	1328	4	-0.000732404101594277
L.A.	Leptothorax	1329	3	0.00637553646219995
L.A.	Leptothorax	1330	3	-0.00646056045130721
L.A.	Leptothorax	1331	3	0.00155570517123562
L.A.	Leptothorax	1332	3	-0.00077860327392437
L.A.	Leptothorax	1333	3	0.00737711212795851
L.A.	Leptothorax	1371	3	0.00303583132961195
L.A.	Leptothorax	1372	3	-0.00432120277219288
L.A.	Leptothorax	1373	3	0.00347587433616967
L.A.	Leptothorax	1374	3	-0.00604497823724195
L.A.	Leptothorax	1375	3	0.00921867198469633
L.A.	Leptothorax	1376	4	-0.00445351819318375
L.A.	Leptothorax	1377	4	0.00411066096566169
L.A.	Leptothorax	1378	4	0.00645374755721489
L.A.	Leptothorax	1379	4	0.00277622832193414
L.A.	Leptothorax	1380	4	-0.00423212391737207
L.A.	Leptothorax	1381	4	0.00414873838294399
L.A.	Leptothorax	1382	4	-0.00464821457354756
L.A.	Leptothorax	1383	3	0.00179991890491786
L.A.	Leptothorax	1384	3	0.00667164197693646
L.A.	Leptothorax	1385	3	0.00624596804974113
L.A.	Leptothorax	1386	3	-0.00219740736300167
L.A.	Leptothorax	1422	3	0.0057930647426812
L.A.	Leptothorax	1423	3	0.00170635466777602
L.A.	Leptothorax	1424	3	-0.00385028106349126
L.A.	Leptothorax	1425	3	0.00298586257784363
L.A.	Leptothorax	1426	3	-0.000549599544375698
L.A.	Leptothorax	1427	4	-0.00540334928625549
L.A.	Leptothorax	1428	4	-0.0098946597499869
L.A.	Leptothorax	1429	4	0.00333918962481323
L.A.	Leptothorax	1430	4	-0.00132134524120394
L.A.	Leptothorax	1431	4	0.00519652412722026
L.A.	Leptothorax	1432	4	0.00700995797629801
L.A.	Leptothorax	1433	4	-0.00622071104828577
L.A.	Leptothorax	1434	4	0.00177156155387281
L.A.	Leptothorax	1435	3	-0.00264951763889182
L.A.	Leptothorax	1436	3	-0.00119781242770609
L.A.	Leptothorax	1437	3	0.00192675648368775
L.A.	Leptothorax	1438	3	0.00220026387416176
L.A.	Leptothorax	1475	3	-0.00714009359272243
L.A.	Leptothorax	1476	3	-0.00715301329622912
L.A.	Leptothorax	1477	3	0.000148663937395965
L.A.	Leptothorax	1478	3	0.00591543059052037
L.A.	Leptothorax	1479	4	-0.00750139254383989
L.A.	Leptothorax	1480	4	0.00801034446195527
L.A.	Leptothorax	1481	4	-0.00311819292156265
L.A.	Leptothorax	1482	4	-0.00404420002527936
L.A.	Leptothorax	1483	4	0.00181001641555965
L.A.	Leptothorax	1484	4	-0.00367925102862591
L.A.	Leptothorax	1485	4	0.0014400601531881
L.A.	Leptothorax	1486	4	0.00695937339194564
L.A.	Leptothorax	1487	4	0.00131272945297376
L.A.	Leptothorax	1488	3	-0.00104429199915379
L.A.	Leptothorax	1489	3	0.00825230213787407
L.A.	Leptothorax	1490	3	0.00718885905721005
L.A.	Leptothorax	1491	3	0.00283640173360386
L.A.	Leptothorax	1526	3	0.00105600959030527
L.A.	Leptothorax	1527	3	0.00659860681462786
L.A.	Leptothorax	1528	3	-0.00843526961342943
L.A.	Leptothorax	1529	3	0.00684045194327081
L.A.	Leptothorax	1530	4	0.000727494581516394
L.A.	Leptothorax	1531	4	0.00024902174219562
L.A.	Leptothorax	1532	4	-0.0013362399655486
L.A.	Leptothorax	1533	4	0.00914795765683736
L.A.	Leptothorax	1534	5	-0.0010134396884202
L.A.	Leptothorax	1535	4	-0.00245512092107231
L.A.	Leptothorax	1536	4	0.00969922535324816
L.A.	Leptothorax	1537	4	-0.00296531933795229
L.A.	Leptothorax	1538	4	0.00126569730612128
L.A.	Leptothorax	1539	3	0.00371196557773507
L.A.	Leptothorax	154	3	-0.00013366935142735
L.A.	Leptothorax	1540	3	-0.00256126071701759
L.A.	Leptothorax	1541	3	-0.000590742771762881
L.A.	Leptothorax	1542	3	0.0049229453555695
L.A.	Leptothorax	155	3	-0.000785297778016567
L.A.	Leptothorax	156	3	0.00222608258604696
L.A.	Leptothorax	157	3	-0.00436138074684434
L.A.	Leptothorax	1579	3	-0.0125144639500255
L.A.	Leptothorax	158	3	-0.00735540167111615
L.A.	Leptothorax	1580	3	-0.00658198661005334
L.A.	Leptothorax	1581	3	-0.00694467057073484
L.A.	Leptothorax	1582	3	-0.000251942524564205
L.A.	Leptothorax	1583	4	-1.50122832594077e-05
L.A.	Leptothorax	1584	4	-0.00243766314827292
L.A.	Leptothorax	1585	4	0.00172717444813329
L.A.	Leptothorax	1586	4	-0.000124578350835055
L.A.	Leptothorax	1587	4	0.00167090767237726
L.A.	Leptothorax	1588	4	0.00255825912889599
L.A.	Leptothorax	1589	4	-0.010288505426856
L.A.	Leptothorax	159	3	0.00328024718079684
L.A.	Leptothorax	1590	4	0.00121431570405323
L.A.	Leptothorax	1591	4	-0.00249372893099641
L.A.	Leptothorax	1592	3	-0.00331730642653256
L.A.	Leptothorax	1593	3	-0.00672558634446768
L.A.	Leptothorax	1594	3	0.00164197023161784
L.A.	Leptothorax	1595	3	-0.00646814489630243
L.A.	Leptothorax	1630	3	-0.00100165810546966
L.A.	Leptothorax	1631	3	-0.00466385256330248
L.A.	Leptothorax	1632	3	-0.0112142902596526
L.A.	Leptothorax	1633	3	8.10562204445887e-05
L.A.	Leptothorax	1634	4	0.00392670287893871
L.A.	Leptothorax	1635	4	-0.000714833136268759
L.A.	Leptothorax	1636	4	-0.00997989815111665
L.A.	Leptothorax	1637	4	-0.00527750047068278
L.A.	Leptothorax	1638	4	0.000144941587374221
L.A.	Leptothorax	1639	4	-0.0128230599854183
L.A.	Leptothorax	1640	4	-0.000102608777113854
L.A.	Leptothorax	1641	4	0.00282783936800743
L.A.	Leptothorax	1642	4	0.00821034182277747
L.A.	Leptothorax	1643	3	-0.00272366745701012
L.A.	Leptothorax	1644	3	0.0049896839032717
L.A.	Leptothorax	1645	3	-0.00530485029057217
L.A.	Leptothorax	1646	3	0.00198865005737716
L.A.	Leptothorax	1683	3	-0.00707433915609537
L.A.	Leptothorax	1684	3	-0.0102053058414488
L.A.	Leptothorax	1685	3	-0.00712337464400469
L.A.	Leptothorax	1686	3	-0.000683755561640756
L.A.	Leptothorax	1687	4	-0.00424922819805988
L.A.	Leptothorax	1688	4	-0.0100166478474512
L.A.	Leptothorax	1689	4	-0.00892476479208375
L.A.	Leptothorax	1690	4	0.00238029546529663
L.A.	Leptothorax	1691	4	-3.16308096470945e-05
L.A.	Leptothorax	1692	4	0.00178853006064759
L.A.	Leptothorax	1693	4	0.000120417463181569
L.A.	Leptothorax	1694	4	0.0134508964382846
L.A.	Leptothorax	1695	3	-0.00126115408550967
L.A.	Leptothorax	1696	3	-0.00536156533134232
L.A.	Leptothorax	1697	3	0.00161197384361033
L.A.	Leptothorax	1698	3	0.0101985358527225
L.A.	Leptothorax	1735	3	-0.000243239316217711
L.A.	Leptothorax	1736	3	-0.00289577171601031
L.A.	Leptothorax	1737	3	-0.0137562664292094
L.A.	Leptothorax	1738	3	-0.00479813399465659
L.A.	Leptothorax	1739	4	0.00106981361193946
L.A.	Leptothorax	1740	4	-0.00337155608471887
L.A.	Leptothorax	1741	4	-0.000597029400356593
L.A.	Leptothorax	1742	4	0.00374868846990203
L.A.	Leptothorax	1743	4	0.00342532083125944
L.A.	Leptothorax	1744	4	0.000746125866395489
L.A.	Leptothorax	1745	4	-0.005295206069176
L.A.	Leptothorax	1746	3	0.00539198874735808
L.A.	Leptothorax	1747	3	0.00208342988684564
L.A.	Leptothorax	1748	3	0.00100853775953592
L.A.	Leptothorax	1749	3	-0.000472612420599542
L.A.	Leptothorax	1750	3	-0.00011736789151097
L.A.	Leptothorax	1788	3	-0.00754424351245374
L.A.	Leptothorax	1789	3	-0.00811637466305953
L.A.	Leptothorax	1790	3	-0.000589591066667612
L.A.	Leptothorax	1791	3	0.00388337786111187
L.A.	Leptothorax	1792	3	-0.00686417738569276
L.A.	Leptothorax	1793	4	-0.00628449954867555
L.A.	Leptothorax	1794	4	0.0116317379682576
L.A.	Leptothorax	1795	4	0.00384006931396336
L.A.	Leptothorax	1796	4	-0.00465422222004382
L.A.	Leptothorax	1797	3	-0.00540069130588149
L.A.	Leptothorax	1798	3	0.00569158511309877
L.A.	Leptothorax	1799	3	-0.00136202257560975
L.A.	Leptothorax	1800	3	-0.00380424044793356
L.A.	Leptothorax	1801	3	-0.00235125658009939
L.A.	Leptothorax	1802	3	0.00180901990910858
L.A.	Leptothorax	1840	3	-0.0101725811548867
L.A.	Leptothorax	1841	3	-0.00538300277878077
L.A.	Leptothorax	1842	3	0.0148124840753588
L.A.	Leptothorax	1843	3	0.00253026256536383
L.A.	Leptothorax	1844	3	-0.00713053467631059
L.A.	Leptothorax	1845	3	-0.000199246198921298
L.A.	Leptothorax	1846	3	0.00487839269664832
L.A.	Leptothorax	1847	3	-0.00436300982926275
L.A.	Leptothorax	1848	3	-0.00139860045168832
L.A.	Leptothorax	1849	3	0.00316941266911603
L.A.	Leptothorax	1850	3	0.00104501569613427
L.A.	Leptothorax	1851	3	-0.00652584424444666
L.A.	Leptothorax	1852	3	-0.00406350041307977
L.A.	Leptothorax	1853	3	0.010259225079029
L.A.	Leptothorax	1893	3	0.00955946898076231
L.A.	Leptothorax	1894	3	0.000691552680986256
L.A.	Leptothorax	1895	3	0.00510231068573346
L.A.	Leptothorax	1896	3	-0.00102733675028335
L.A.	Leptothorax	1897	3	0.000414345813916808
L.A.	Leptothorax	1898	3	0.0131682150761039
L.A.	Leptothorax	1899	3	0.00340627703964981
L.A.	Leptothorax	1900	3	0.00120858148065113
L.A.	Leptothorax	1901	3	-0.00975893858858101
L.A.	Leptothorax	1902	3	-0.0118183030621019
L.A.	Leptothorax	1903	3	-0.00553054868998834
L.A.	Leptothorax	1904	3	0.00749785618455576
L.A.	Leptothorax	1905	3	8.07278667837919e-05
L.A.	Leptothorax	1945	3	-0.0015099543073061
L.A.	Leptothorax	1946	3	0.0135023059537002
L.A.	Leptothorax	1947	3	0.00785719880313067
L.A.	Leptothorax	1948	3	-0.00227808683416516
L.A.	Leptothorax	1949	3	-0.00712705437916758
L.A.	Leptothorax	1950	3	0.00055924340478023
L.A.	Leptothorax	1951	3	-0.00242814738242986
L.A.	Leptothorax	1952	3	-0.00442428039197831
L.A.	Leptothorax	1953	3	-0.00620580470390931
L.A.	Leptothorax	1954	3	-0.000790498815355392
L.A.	Leptothorax	1955	3	0.000763247689248602
L.A.	Leptothorax	1999	3	1.53163721442759e-05
L.A.	Leptothorax	2000	3	-0.000880551730738202
L.A.	Leptothorax	2001	3	-0.0144205370832764
L.A.	Leptothorax	2002	3	-0.000925052770108016
L.A.	Leptothorax	2003	3	-0.00675409159042697
L.A.	Leptothorax	2004	3	-0.00178952026696408
L.A.	Leptothorax	2005	3	-0.0123366204225311
L.A.	Leptothorax	2006	3	0.00328653299174617
L.A.	Leptothorax	2053	3	-0.00506816527261833
L.A.	Leptothorax	2054	3	-0.00788033703445691
L.A.	Leptothorax	2055	3	0.0100178790551763
L.A.	Leptothorax	206	3	-0.0135777810010864
L.A.	Leptothorax	207	3	-0.00391541592947061
L.A.	Leptothorax	210	3	-0.0076078331088247
L.A.	Leptothorax	259	3	-0.00295585553043614
L.A.	Leptothorax	260	3	-0.00215446301894928
L.A.	Leptothorax	261	3	-0.0035492278011365
L.A.	Leptothorax	2810	3	-0.0122517727137945
L.A.	Leptothorax	2860	3	0.0024439534981742
L.A.	Leptothorax	2861	3	-0.00296696708198674
L.A.	Leptothorax	2862	3	0.00367456368853578
L.A.	Leptothorax	2911	3	0.00581527622314276
L.A.	Leptothorax	2914	3	0.000908443543676155
L.A.	Leptothorax	2915	3	0.00157407841865218
L.A.	Leptothorax	2962	3	-0.00231619531836939
L.A.	Leptothorax	2963	3	-0.000354170533938936
L.A.	Leptothorax	2964	3	-0.0144935222388183
L.A.	Leptothorax	2965	3	0.00393847778834685
L.A.	Leptothorax	2966	3	0.00236964511588067
L.A.	Leptothorax	2967	3	0.00418922491524288
L.A.	Leptothorax	2968	3	-0.0182438630872823
L.A.	Leptothorax	3013	3	0.00462538319550647
L.A.	Leptothorax	3014	3	-0.0116662100936978
L.A.	Leptothorax	3015	3	0.000170856080410054
L.A.	Leptothorax	3018	3	-0.00349336155998726
L.A.	Leptothorax	3019	3	-0.0125192646612656
L.A.	Leptothorax	3020	3	0.00292754745809354
L.A.	Leptothorax	3021	3	-0.00307459569525819
L.A.	Leptothorax	3064	3	-0.000458440367723244
L.A.	Leptothorax	3065	3	0.000332151854483184
L.A.	Leptothorax	3066	3	0.00547448209808177
L.A.	Leptothorax	3067	3	-0.00528929049291731
L.A.	Leptothorax	3068	3	0.00799563657037497
L.A.	Leptothorax	53	3	0.0122483422805286
L.A.	Leptothorax	54	3	0.00577895538483248
L.A.	Leptothorax	55	3	-0.00185702285322333
L.A.	Leptothorax	56	3	-0.00124361019596709
