# Supplementary material for: Two simple movement mechanisms for spatial division of labour in social insects
Source: Nat Commun. 2022 Nov 15;13:6985. doi: 10.1038/s41467-022-34706-7 (PMC9666475; doi:10.1038/s41467-022-34706-7)
Supplement: Supplementary file 5 — Source Data [file 41467_2022_34706_MOESM5_ESM.zip › source_data/Figure_S13/Taxis_index_difference,Leptothorax,Obs.csv]

data	SPECIES	COLONY	distance_to_FocalModule	taxis_index_difference
Obs.	Leptothorax	01	3	0.00237549875624803
Obs.	Leptothorax	01	4	0.00151032434991658
Obs.	Leptothorax	01	5	0.0109373786453795
Obs.	Leptothorax	01	6	0.0556539618286353
Obs.	Leptothorax	05	3	-0.0183661635648408
Obs.	Leptothorax	05	4	-0.00962399033391825
Obs.	Leptothorax	05	5	-0.00511034070292657
Obs.	Leptothorax	05	6	0.0192317816274778
Obs.	Leptothorax	08	3	0.0196748851252744
Obs.	Leptothorax	08	4	-0.0170381886676405
Obs.	Leptothorax	08	5	-0.00057451513584075
Obs.	Leptothorax	08	6	0.0220629641975566
Obs.	Leptothorax	09	3	0.00485750606659319
Obs.	Leptothorax	09	4	0.0077359355821002
Obs.	Leptothorax	09	5	-0.00396579115228944
Obs.	Leptothorax	09	6	0.0137806107596738
Obs.	Leptothorax	11	3	-0.0112173811203148
Obs.	Leptothorax	11	4	-0.0275784311593261
Obs.	Leptothorax	11	5	0.00153083469952812
Obs.	Leptothorax	11	6	0.0505804503203213
Obs.	Leptothorax	12	3	0.0352269521982122
Obs.	Leptothorax	12	4	0.00386982192370196
Obs.	Leptothorax	12	5	0.0118153453243376
Obs.	Leptothorax	12	6	0.0155831373538908
Obs.	Leptothorax	15	3	0.00245175749301721
Obs.	Leptothorax	15	4	-0.00308053933864722
Obs.	Leptothorax	15	5	0.0194558248863145
Obs.	Leptothorax	15	6	-0.0145919133274512
Obs.	Leptothorax	17	3	-0.00424882313039984
Obs.	Leptothorax	17	4	0.00503812229331327
Obs.	Leptothorax	17	5	0.00163918171831627
Obs.	Leptothorax	17	6	-0.0147507084562366
Obs.	Leptothorax	19	3	-0.00811899992708043
Obs.	Leptothorax	19	4	-0.00581735753941052
Obs.	Leptothorax	20	3	0.00332552030404646
Obs.	Leptothorax	20	4	-0.00643196122846807
Obs.	Leptothorax	20	5	-0.0258350697168534
Obs.	Leptothorax	20	6	-0.0149369763593794
