# Supplementary material for: Two simple movement mechanisms for spatial division of labour in social insects
Source: Nat Commun. 2022 Nov 15;13:6985. doi: 10.1038/s41467-022-34706-7 (PMC9666475; doi:10.1038/s41467-022-34706-7)
Supplement: Supplementary file 5 — Source Data [file 41467_2022_34706_MOESM5_ESM.zip › source_data/Figure_S13/Taxis_index_difference,Temnothorax,BE.csv]

data	SPECIES	LOC	distance_to_FocalModule	taxis_index_difference
B.E.	Temnothorax	1060	3	-0.00240569434890051
B.E.	Temnothorax	1061	3	-0.0132715447056933
B.E.	Temnothorax	1062	3	-0.0032395195511246
B.E.	Temnothorax	1063	3	0.00206781963097458
B.E.	Temnothorax	1066	3	0.0011695167470763
B.E.	Temnothorax	1067	3	0.00607746657102471
B.E.	Temnothorax	1068	3	0.00585456506563827
B.E.	Temnothorax	1069	3	0.00515969656668644
B.E.	Temnothorax	1137	3	0.00401020998449992
B.E.	Temnothorax	1138	3	0.0079142630188496
B.E.	Temnothorax	1139	3	-0.00154210649095467
B.E.	Temnothorax	1140	3	-0.00369829525525064
B.E.	Temnothorax	1141	3	0.000362925540491022
B.E.	Temnothorax	1142	3	-0.00329214508648862
B.E.	Temnothorax	1143	3	0.00331031872146594
B.E.	Temnothorax	1144	3	-0.00091178983257716
B.E.	Temnothorax	1213	3	-0.00554575040878194
B.E.	Temnothorax	1214	3	-0.000502798264608647
B.E.	Temnothorax	1215	3	-0.00552502595916628
B.E.	Temnothorax	1218	3	0.00348537236846445
B.E.	Temnothorax	1219	3	0.00122756760841818
B.E.	Temnothorax	1290	3	0.00333729148052131
B.E.	Temnothorax	1291	3	0.00499118186736274
B.E.	Temnothorax	1292	3	-0.00184017357182634
B.E.	Temnothorax	1293	3	0.000687389450200391
B.E.	Temnothorax	1294	3	0.0008339817927505
B.E.	Temnothorax	135	3	-0.00632247337265829
B.E.	Temnothorax	136	3	0.00177201195973555
B.E.	Temnothorax	1366	3	0.000665207366228424
B.E.	Temnothorax	1367	3	-0.00842053175664478
B.E.	Temnothorax	137	3	0.00342221571630398
B.E.	Temnothorax	1370	3	-0.00286254928915005
B.E.	Temnothorax	138	3	0.00672898179323529
B.E.	Temnothorax	139	3	0.00371147224486664
B.E.	Temnothorax	140	3	0.00525431008530907
B.E.	Temnothorax	141	3	0.000342554180689317
B.E.	Temnothorax	142	3	0.00882059481181018
B.E.	Temnothorax	143	4	-0.000578070705897476
B.E.	Temnothorax	144	4	-0.00241875061274549
B.E.	Temnothorax	1443	3	-0.0065441393939912
B.E.	Temnothorax	1444	3	-0.00149766126983645
B.E.	Temnothorax	1445	3	-0.00107705863829276
B.E.	Temnothorax	145	4	-0.00609311536498954
B.E.	Temnothorax	146	4	0.00169171742520213
B.E.	Temnothorax	147	4	0.00832024379810744
B.E.	Temnothorax	148	4	0.00332297492992973
B.E.	Temnothorax	149	5	-0.0114771207546353
B.E.	Temnothorax	150	5	-0.000110881438495345
B.E.	Temnothorax	151	5	-0.000335709244275869
B.E.	Temnothorax	1519	3	-0.00412922110906667
B.E.	Temnothorax	154	5	-0.0125783160026578
B.E.	Temnothorax	155	5	-0.00873243716985024
B.E.	Temnothorax	156	4	-0.00134753342006003
B.E.	Temnothorax	157	4	-0.0120607350479691
B.E.	Temnothorax	158	4	-0.000984753847363223
B.E.	Temnothorax	159	4	0.00208013780390483
B.E.	Temnothorax	1596	3	-0.00776925111574972
B.E.	Temnothorax	160	4	-0.0064529022988017
B.E.	Temnothorax	161	4	-0.00348854956812078
B.E.	Temnothorax	162	3	9.74826046318653e-05
B.E.	Temnothorax	163	3	0.00431814503946803
B.E.	Temnothorax	164	3	-0.0052939381426325
B.E.	Temnothorax	165	3	-0.00266181338754905
B.E.	Temnothorax	166	3	0.00785291642795472
B.E.	Temnothorax	167	3	0.000199852544734352
B.E.	Temnothorax	168	3	-0.00176659690184045
B.E.	Temnothorax	1782	3	-0.0124399550955306
B.E.	Temnothorax	1783	3	0.00569886514461718
B.E.	Temnothorax	1784	3	-0.00320426350775172
B.E.	Temnothorax	1785	3	-0.00213758308800237
B.E.	Temnothorax	1786	3	-0.00126144982234399
B.E.	Temnothorax	1787	3	-0.00372569625323415
B.E.	Temnothorax	1788	3	-0.00298731265411587
B.E.	Temnothorax	1789	3	0.00514484082455243
B.E.	Temnothorax	1790	3	0.00551586438912156
B.E.	Temnothorax	1856	3	-0.0123511343870513
B.E.	Temnothorax	1857	3	-0.00484678744029944
B.E.	Temnothorax	1858	3	-0.00702217542757933
B.E.	Temnothorax	1859	3	0.000736314155353947
B.E.	Temnothorax	1860	3	0.00437147191136769
B.E.	Temnothorax	1861	3	-0.000334541103714149
B.E.	Temnothorax	1862	3	0.00304792493322804
B.E.	Temnothorax	1863	3	-0.000230731916954353
B.E.	Temnothorax	1864	3	0.0144644723933672
B.E.	Temnothorax	1865	3	4.9805670059002e-05
B.E.	Temnothorax	1866	3	0.00976238932007886
B.E.	Temnothorax	1867	3	-0.00514687972853087
B.E.	Temnothorax	1868	3	0.00530356299116003
B.E.	Temnothorax	1869	3	0.0053932009742768
B.E.	Temnothorax	1930	3	-0.00269681768029801
B.E.	Temnothorax	1931	3	0.00318323920487233
B.E.	Temnothorax	1932	3	-0.00108357489910784
B.E.	Temnothorax	1933	3	0.00114723738107442
B.E.	Temnothorax	1934	3	-0.00524734720536955
B.E.	Temnothorax	1935	3	-0.00131143992457963
B.E.	Temnothorax	1936	3	0.00404779247528466
B.E.	Temnothorax	1937	3	0.00120230222075367
B.E.	Temnothorax	1938	3	-0.00821378466102026
B.E.	Temnothorax	1939	3	0.00587651135171236
B.E.	Temnothorax	1940	3	0.0117903741950545
B.E.	Temnothorax	1941	3	0.0105514012080061
B.E.	Temnothorax	1942	3	0.0072837480503244
B.E.	Temnothorax	1943	3	-0.0052621409092286
B.E.	Temnothorax	1944	3	0.012839927564634
B.E.	Temnothorax	1945	3	0.00651391257723697
B.E.	Temnothorax	1946	3	-0.00994901519774847
B.E.	Temnothorax	2005	3	0.0030757165332537
B.E.	Temnothorax	2006	3	0.00267872094837409
B.E.	Temnothorax	2007	3	0.00691459502162574
B.E.	Temnothorax	2008	3	-0.00141483781588346
B.E.	Temnothorax	2009	3	-0.00724581083135189
B.E.	Temnothorax	2010	3	0.00333834147857916
B.E.	Temnothorax	2011	3	-0.010325255358926
B.E.	Temnothorax	2012	3	0.00327695838343937
B.E.	Temnothorax	2013	3	-0.00301867042319361
B.E.	Temnothorax	2014	3	-0.00884473882324227
B.E.	Temnothorax	2015	3	0.00652918423215129
B.E.	Temnothorax	2016	3	0.00367322926099196
B.E.	Temnothorax	2017	3	0.00628612163876182
B.E.	Temnothorax	2018	3	0.00506312865793113
B.E.	Temnothorax	2019	3	-0.00469002235102854
B.E.	Temnothorax	2020	3	0.00244442609828746
B.E.	Temnothorax	2021	3	0.00257402751907658
B.E.	Temnothorax	2022	3	-0.00138407691105684
B.E.	Temnothorax	2023	3	0.0026669989375252
B.E.	Temnothorax	2024	3	0.00169511162928569
B.E.	Temnothorax	2079	3	-0.0013899241527294
B.E.	Temnothorax	2080	3	-0.00750665733439622
B.E.	Temnothorax	2081	3	-0.000864349468421193
B.E.	Temnothorax	2082	3	-0.00277739819835972
B.E.	Temnothorax	2083	3	-0.00538643471529511
B.E.	Temnothorax	2084	3	0.00126878289562158
B.E.	Temnothorax	2085	3	-0.00153661642317291
B.E.	Temnothorax	2086	3	-0.00111689884086636
B.E.	Temnothorax	2087	3	0.00018881192861274
B.E.	Temnothorax	2088	3	0.00986853985824305
B.E.	Temnothorax	2089	3	-0.00850841490128292
B.E.	Temnothorax	2090	3	0.00395610714403124
B.E.	Temnothorax	2091	3	0.00542742802686727
B.E.	Temnothorax	2092	3	-0.00612377739851616
B.E.	Temnothorax	2093	3	0.000811566126047739
B.E.	Temnothorax	2094	3	0.00765469493081614
B.E.	Temnothorax	2095	3	-0.00207820074055875
B.E.	Temnothorax	2096	3	0.000108676315382494
B.E.	Temnothorax	2097	3	-0.00912497063029831
B.E.	Temnothorax	2098	3	0.00566111499149333
B.E.	Temnothorax	2099	3	0.00542705646720405
B.E.	Temnothorax	2100	3	0.00431317787940138
B.E.	Temnothorax	2101	3	-0.00834527918028895
B.E.	Temnothorax	213	3	-0.00849580973392012
B.E.	Temnothorax	214	3	0.00501824051870605
B.E.	Temnothorax	215	3	-0.00236355513789486
B.E.	Temnothorax	2155	3	-0.00910330511241076
B.E.	Temnothorax	2156	3	0.00326852744594493
B.E.	Temnothorax	2157	3	-0.00490275462552199
B.E.	Temnothorax	2158	3	-0.00496696665475385
B.E.	Temnothorax	2159	3	0.00229320851013077
B.E.	Temnothorax	216	3	-0.00235212626469759
B.E.	Temnothorax	2160	3	0.00373208293284164
B.E.	Temnothorax	2161	3	-0.000344380194149995
B.E.	Temnothorax	2162	4	0.00624146229520393
B.E.	Temnothorax	2163	4	0.00461804606329282
B.E.	Temnothorax	2164	4	4.27454779220431e-05
B.E.	Temnothorax	2165	4	0.00999597994145366
B.E.	Temnothorax	2166	4	-0.00341855689572612
B.E.	Temnothorax	2167	4	0.0101472117632595
B.E.	Temnothorax	2168	4	0.0101671322134319
B.E.	Temnothorax	2169	4	-0.00136996455954419
B.E.	Temnothorax	217	3	0.00323391766947599
B.E.	Temnothorax	2170	4	-0.0150662163273605
B.E.	Temnothorax	2171	4	0.009116126831813
B.E.	Temnothorax	2172	3	0.011021605331525
B.E.	Temnothorax	2173	3	-0.0074964369074304
B.E.	Temnothorax	2174	3	-0.00711484917223582
B.E.	Temnothorax	2175	3	-0.00772003820567178
B.E.	Temnothorax	2176	3	-0.00619903000689927
B.E.	Temnothorax	2177	3	-0.00278877819739647
B.E.	Temnothorax	2178	3	-0.00626699709809422
B.E.	Temnothorax	2179	3	0.000253563483666587
B.E.	Temnothorax	218	3	-0.000552340136453345
B.E.	Temnothorax	219	3	-0.00486302637100403
B.E.	Temnothorax	220	4	-0.00275161215925131
B.E.	Temnothorax	221	4	0.00223289859360108
B.E.	Temnothorax	222	4	-0.000147506842202859
B.E.	Temnothorax	223	4	0.00797845838220422
B.E.	Temnothorax	2230	3	0.00239620396996082
B.E.	Temnothorax	2231	3	0.0112212575617193
B.E.	Temnothorax	2232	3	-0.00540865310448668
B.E.	Temnothorax	2233	3	0.00374378011691223
B.E.	Temnothorax	2234	3	0.00752970558039643
B.E.	Temnothorax	2235	3	-0.0143024160817936
B.E.	Temnothorax	2236	4	-0.00538767748368152
B.E.	Temnothorax	2237	4	-0.00889318601463273
B.E.	Temnothorax	2238	4	0.000239753955148532
B.E.	Temnothorax	2239	4	0.00230336547462197
B.E.	Temnothorax	224	4	0.0024568754754691
B.E.	Temnothorax	2240	4	0.00712868834982938
B.E.	Temnothorax	2241	4	-0.00396397507138671
B.E.	Temnothorax	2242	4	0.00933557956693569
B.E.	Temnothorax	2243	4	0.0068872363584569
B.E.	Temnothorax	2244	4	-0.00975602611185437
B.E.	Temnothorax	2245	4	0.00158677111404261
B.E.	Temnothorax	2246	4	0.00317269948630206
B.E.	Temnothorax	2247	4	0.0117846983139135
B.E.	Temnothorax	2248	4	-0.00680191144902252
B.E.	Temnothorax	2249	3	-0.0040370658575765
B.E.	Temnothorax	225	4	0.00320587505013376
B.E.	Temnothorax	2250	3	0.00015734402263282
B.E.	Temnothorax	2251	3	-0.00648865865966723
B.E.	Temnothorax	2252	3	0.00352310988805454
B.E.	Temnothorax	2253	3	0.000296519896709408
B.E.	Temnothorax	2254	3	-0.00148656007959647
B.E.	Temnothorax	2255	3	0.00714657384449968
B.E.	Temnothorax	226	5	0.00430731221646515
B.E.	Temnothorax	227	5	-0.0112485827625799
B.E.	Temnothorax	228	5	-0.00133781545015127
B.E.	Temnothorax	229	5	-0.00903945387130313
B.E.	Temnothorax	230	5	-0.00707250443885435
B.E.	Temnothorax	2305	3	-0.00788357125358789
B.E.	Temnothorax	2306	3	0.00358902320778364
B.E.	Temnothorax	2307	3	0.0127843474472174
B.E.	Temnothorax	2308	3	0.0098246367006194
B.E.	Temnothorax	2309	3	-0.00491665162296133
B.E.	Temnothorax	231	4	-0.0173969012311815
B.E.	Temnothorax	2310	3	-0.0107386236004087
B.E.	Temnothorax	2311	4	0.000384940954446105
B.E.	Temnothorax	2312	4	-0.0175902294230766
B.E.	Temnothorax	2313	4	-0.00635201138398315
B.E.	Temnothorax	2314	4	-0.00645256287158313
B.E.	Temnothorax	2315	4	0.00124467132938943
B.E.	Temnothorax	2316	4	0.00809854010444594
B.E.	Temnothorax	2317	4	0.00424365195027943
B.E.	Temnothorax	2318	4	0.0136056696100406
B.E.	Temnothorax	2319	4	-0.00143499511948098
B.E.	Temnothorax	232	4	-0.00811658627778779
B.E.	Temnothorax	2320	4	-0.0102484047343842
B.E.	Temnothorax	2321	4	-0.00652268925073932
B.E.	Temnothorax	2322	4	0.00516653612629027
B.E.	Temnothorax	2323	4	0.00608566262830599
B.E.	Temnothorax	2324	4	-0.00334832076499542
B.E.	Temnothorax	2325	4	-0.00377456283577206
B.E.	Temnothorax	2326	4	-0.00695691213747312
B.E.	Temnothorax	2327	3	-0.00626046464337263
B.E.	Temnothorax	2328	3	-0.00302077832581812
B.E.	Temnothorax	2329	3	0.00387168080423276
B.E.	Temnothorax	233	4	-0.00927477604455771
B.E.	Temnothorax	2330	3	-0.0088428442318469
B.E.	Temnothorax	2331	3	0.0105032971459682
B.E.	Temnothorax	2332	3	-0.00958333706841479
B.E.	Temnothorax	234	4	0.00415726971811647
B.E.	Temnothorax	235	4	0.00752671294990723
B.E.	Temnothorax	236	4	-0.011746887642623
B.E.	Temnothorax	237	3	-0.00332559877689458
B.E.	Temnothorax	238	3	0.000165834998618121
B.E.	Temnothorax	2380	3	-0.0060096134995794
B.E.	Temnothorax	2381	3	-0.00635385292825711
B.E.	Temnothorax	2382	3	-0.00888633829543321
B.E.	Temnothorax	2383	3	0.00820184352705349
B.E.	Temnothorax	2384	3	0.00449368106295849
B.E.	Temnothorax	2385	3	0.00201734528522829
B.E.	Temnothorax	2386	4	0.00139679617967526
B.E.	Temnothorax	2387	4	0.00845876110788596
B.E.	Temnothorax	2388	4	-0.00473172753303715
B.E.	Temnothorax	2389	4	0.000108189026634787
B.E.	Temnothorax	239	3	5.3996853046908e-05
B.E.	Temnothorax	2390	4	-0.00206469065064465
B.E.	Temnothorax	2391	4	0.00499130434528314
B.E.	Temnothorax	2392	4	0.00567571037363374
B.E.	Temnothorax	2393	4	-0.0065567203953736
B.E.	Temnothorax	2394	4	0.00428769580972874
B.E.	Temnothorax	2395	4	-0.00895509204136709
B.E.	Temnothorax	2396	4	0.0012310618890815
B.E.	Temnothorax	2397	4	0.0090118223766143
B.E.	Temnothorax	2398	4	-0.00747625880796792
B.E.	Temnothorax	2399	4	-0.00127012841140019
B.E.	Temnothorax	240	3	-0.00593670721615674
B.E.	Temnothorax	2400	4	-0.00764939349773294
B.E.	Temnothorax	2401	4	-0.010414228927833
B.E.	Temnothorax	2402	4	0.00141864665069207
B.E.	Temnothorax	2403	4	0.00281532660935551
B.E.	Temnothorax	2404	3	0.00675057231096322
B.E.	Temnothorax	2405	3	-0.00857283371256138
B.E.	Temnothorax	2406	3	0.000351151437010858
B.E.	Temnothorax	2407	3	-0.000815459683309645
B.E.	Temnothorax	2408	3	-0.00277264888034405
B.E.	Temnothorax	241	3	0.00252764651754408
B.E.	Temnothorax	242	3	0.000456703270060297
B.E.	Temnothorax	2456	3	0.003262157204077
B.E.	Temnothorax	2457	3	0.00333733209933694
B.E.	Temnothorax	2458	3	0.00210513428173202
B.E.	Temnothorax	2459	3	-0.0100064522052205
B.E.	Temnothorax	2460	3	-0.000697696890111548
B.E.	Temnothorax	2461	4	-0.000746102562709147
B.E.	Temnothorax	2462	4	-0.00160029960906422
B.E.	Temnothorax	2463	4	-0.00142324929016978
B.E.	Temnothorax	2464	4	-0.00595054458025529
B.E.	Temnothorax	2465	4	-0.0128261366533229
B.E.	Temnothorax	2466	4	-0.00652099600795207
B.E.	Temnothorax	2467	4	0.0045432500642446
B.E.	Temnothorax	2468	4	-0.000666930690397935
B.E.	Temnothorax	2469	5	0.00431732765749356
B.E.	Temnothorax	2470	5	-0.00746341378768882
B.E.	Temnothorax	2471	5	0.00189231194392761
B.E.	Temnothorax	2472	5	0.00657623006104285
B.E.	Temnothorax	2473	5	-0.00333855222147397
B.E.	Temnothorax	2474	4	0.00737411987792921
B.E.	Temnothorax	2475	4	0.00673130254874344
B.E.	Temnothorax	2476	4	-0.00225681760977979
B.E.	Temnothorax	2477	4	-0.00612674426148331
B.E.	Temnothorax	2478	4	0.00811878364317073
B.E.	Temnothorax	2479	4	-0.00123678670795075
B.E.	Temnothorax	2480	4	-0.00622135866108123
B.E.	Temnothorax	2481	3	-0.00930926508623309
B.E.	Temnothorax	2482	3	-0.006497896580853
B.E.	Temnothorax	2483	3	-0.00982896633666711
B.E.	Temnothorax	2484	3	-0.00565699442016845
B.E.	Temnothorax	2485	3	-0.00189686529890316
B.E.	Temnothorax	2531	3	0.00169517665824073
B.E.	Temnothorax	2532	3	0.00507039935949482
B.E.	Temnothorax	2533	3	0.00294090949673823
B.E.	Temnothorax	2534	3	-0.00357171366318497
B.E.	Temnothorax	2535	3	-0.0071553846590481
B.E.	Temnothorax	2536	4	-0.00341605197699011
B.E.	Temnothorax	2537	4	-0.00170015217403545
B.E.	Temnothorax	2538	4	0.00339682684577076
B.E.	Temnothorax	2539	4	0.00236640380839573
B.E.	Temnothorax	2540	4	-0.00715721955988176
B.E.	Temnothorax	2541	4	-0.00292781706069412
B.E.	Temnothorax	2542	5	0.00382219861597656
B.E.	Temnothorax	2543	5	0.00955691826503519
B.E.	Temnothorax	2544	5	-0.00471853561745641
B.E.	Temnothorax	2545	5	-0.00860832405847367
B.E.	Temnothorax	2546	5	-0.00300027307422777
B.E.	Temnothorax	2547	5	-0.00422756025782275
B.E.	Temnothorax	2548	5	0.00202871622343264
B.E.	Temnothorax	2549	5	-4.83996599937551e-06
B.E.	Temnothorax	2550	5	-0.00697225573245557
B.E.	Temnothorax	2551	4	-0.0123269605488541
B.E.	Temnothorax	2552	4	0.00785674274840237
B.E.	Temnothorax	2553	4	-0.0001908118323354
B.E.	Temnothorax	2554	4	0.0102629972531383
B.E.	Temnothorax	2555	4	-0.00245335581403461
B.E.	Temnothorax	2556	4	0.00173383841093278
B.E.	Temnothorax	2557	4	-0.00345001536156038
B.E.	Temnothorax	2558	3	-0.0116650657855383
B.E.	Temnothorax	2559	3	0.0050449592462974
B.E.	Temnothorax	2560	3	0.00659046133079162
B.E.	Temnothorax	2561	3	0.00179575000821772
B.E.	Temnothorax	2562	3	0.0118288874093775
B.E.	Temnothorax	2607	3	0.0163544750676624
B.E.	Temnothorax	2608	3	-0.00366547457367179
B.E.	Temnothorax	2609	3	-0.00170981280804022
B.E.	Temnothorax	2610	3	0.00106079155887649
B.E.	Temnothorax	2611	3	-0.00763310191316593
B.E.	Temnothorax	2612	4	-0.0124950997828491
B.E.	Temnothorax	2613	4	-0.00180469539157821
B.E.	Temnothorax	2614	4	-0.0109100099401591
B.E.	Temnothorax	2615	4	-0.0072032366702655
B.E.	Temnothorax	2616	4	-0.00189606263196191
B.E.	Temnothorax	2617	5	-0.0178005871189746
B.E.	Temnothorax	2618	5	0.00570527935585235
B.E.	Temnothorax	2619	5	0.00776064135763333
B.E.	Temnothorax	2620	5	0.000428935909792376
B.E.	Temnothorax	2621	5	0.00207259883324949
B.E.	Temnothorax	2622	5	-0.0033894000892276
B.E.	Temnothorax	2623	5	0.00943499535496691
B.E.	Temnothorax	2624	5	-0.00291651437606208
B.E.	Temnothorax	2625	5	-0.00406082554119032
B.E.	Temnothorax	2626	5	0.00240809475847221
B.E.	Temnothorax	2627	5	-0.00418735108331691
B.E.	Temnothorax	2628	5	0.0112258965910756
B.E.	Temnothorax	2629	4	0.00513972393163445
B.E.	Temnothorax	2630	4	0.000781502532795803
B.E.	Temnothorax	2631	4	-0.0016677576440314
B.E.	Temnothorax	2632	4	0.00472558099596105
B.E.	Temnothorax	2633	4	0.00628416584014868
B.E.	Temnothorax	2634	4	0.00675787116816543
B.E.	Temnothorax	2635	3	0.00656672994835178
B.E.	Temnothorax	2636	3	0.00237227665971379
B.E.	Temnothorax	2637	3	-0.00239361799559127
B.E.	Temnothorax	2638	3	-0.00016829261905065
B.E.	Temnothorax	2682	3	-0.00852735028230453
B.E.	Temnothorax	2683	3	-0.000724078090409008
B.E.	Temnothorax	2684	3	-0.00679314497169642
B.E.	Temnothorax	2685	3	0.00310677883708502
B.E.	Temnothorax	2686	3	-0.00101862059722012
B.E.	Temnothorax	2687	4	-0.00567095898859359
B.E.	Temnothorax	2688	4	0.00185289600072724
B.E.	Temnothorax	2689	4	0.00118942078214844
B.E.	Temnothorax	2690	4	0.000591837697190973
B.E.	Temnothorax	2691	4	0.0132302977655102
B.E.	Temnothorax	2692	5	-0.00217635610235882
B.E.	Temnothorax	2693	5	-0.0101060563128097
B.E.	Temnothorax	2694	5	-0.00643709674499811
B.E.	Temnothorax	2695	5	-0.00941108734848418
B.E.	Temnothorax	2696	5	-0.00405442428606626
B.E.	Temnothorax	2697	5	0.000443431538137994
B.E.	Temnothorax	2698	5	0.0080775650986696
B.E.	Temnothorax	2699	5	0.00218816694978194
B.E.	Temnothorax	2700	5	0.0023122118579925
B.E.	Temnothorax	2701	5	0.00749316319797591
B.E.	Temnothorax	2702	5	-0.00444038176841856
B.E.	Temnothorax	2703	5	0.0135438263960109
B.E.	Temnothorax	2704	5	0.00504910258673506
B.E.	Temnothorax	2705	5	0.00128493442179152
B.E.	Temnothorax	2706	4	0.00504944262829357
B.E.	Temnothorax	2707	4	0.0011587500407274
B.E.	Temnothorax	2708	4	-0.000703051180880867
B.E.	Temnothorax	2709	4	-0.00127687027902899
B.E.	Temnothorax	2710	4	-0.00585331260756396
B.E.	Temnothorax	2711	3	-0.00294335331390175
B.E.	Temnothorax	2712	3	-0.00694708379217143
B.E.	Temnothorax	2713	3	-0.00102454779624806
B.E.	Temnothorax	2714	3	-0.000445626513145822
B.E.	Temnothorax	2758	3	0.000249040222863399
B.E.	Temnothorax	2759	3	-0.00482668020471048
B.E.	Temnothorax	2760	3	0.00159485616710978
B.E.	Temnothorax	2761	3	0.00117690519857538
B.E.	Temnothorax	2762	3	-0.00621027326012005
B.E.	Temnothorax	2763	4	0.00509181345301383
B.E.	Temnothorax	2764	4	-0.000871240890711049
B.E.	Temnothorax	2765	4	0.00415960868291985
B.E.	Temnothorax	2766	4	0.00603034571727034
B.E.	Temnothorax	2767	5	0.00462261707410753
B.E.	Temnothorax	2768	5	0.0100036381392081
B.E.	Temnothorax	2769	5	-0.00202195103307581
B.E.	Temnothorax	2770	5	-0.00673331476743726
B.E.	Temnothorax	2771	5	-0.00431830207949788
B.E.	Temnothorax	2772	5	-0.00905735500156896
B.E.	Temnothorax	2773	5	0.0109856403844008
B.E.	Temnothorax	2774	5	-0.00697586594964202
B.E.	Temnothorax	2775	5	0.00111283858586219
B.E.	Temnothorax	2776	5	-0.00230306641297769
B.E.	Temnothorax	2777	5	0.00381694791082249
B.E.	Temnothorax	2778	5	0.00437875158250106
B.E.	Temnothorax	2779	5	-0.00373103786370779
B.E.	Temnothorax	2780	5	0.00557345760242248
B.E.	Temnothorax	2781	5	-0.00152008005553916
B.E.	Temnothorax	2782	5	0.00421082447653203
B.E.	Temnothorax	2783	4	-0.00410672030771981
B.E.	Temnothorax	2784	4	-0.00178369457108114
B.E.	Temnothorax	2785	4	0.0094372478715657
B.E.	Temnothorax	2786	4	-0.000453904300840709
B.E.	Temnothorax	2787	4	0.00402881540321977
B.E.	Temnothorax	2788	3	0.00374850392512178
B.E.	Temnothorax	2789	3	0.00649063521836311
B.E.	Temnothorax	2790	3	-0.00606041187559157
B.E.	Temnothorax	2791	3	-0.00825183678374407
B.E.	Temnothorax	2833	3	0.00255236116218059
B.E.	Temnothorax	2834	3	0.00183077418147816
B.E.	Temnothorax	2835	3	0.00166635900251454
B.E.	Temnothorax	2836	3	-0.00177373480344495
B.E.	Temnothorax	2837	3	0.0107772872197768
B.E.	Temnothorax	2838	4	-0.00423523545409752
B.E.	Temnothorax	2839	4	0.00239007286770233
B.E.	Temnothorax	2840	4	-0.000149038088245005
B.E.	Temnothorax	2841	4	-0.00264340761318162
B.E.	Temnothorax	2842	5	0.00242787247052581
B.E.	Temnothorax	2843	5	0.00833437153645161
B.E.	Temnothorax	2844	5	0.001664420912202
B.E.	Temnothorax	2845	5	-0.00104842955023843
B.E.	Temnothorax	2846	5	-0.0103200312106511
B.E.	Temnothorax	2847	5	-0.00713302989666692
B.E.	Temnothorax	2848	6	-0.00734685540423143
B.E.	Temnothorax	2849	6	-0.000267231526228249
B.E.	Temnothorax	2850	6	0.00817783081797197
B.E.	Temnothorax	2851	6	0.00328427204459332
B.E.	Temnothorax	2852	6	0.00558520512863414
B.E.	Temnothorax	2853	5	0.0015771830699592
B.E.	Temnothorax	2854	5	0.00459530593347471
B.E.	Temnothorax	2855	5	0.00202504162922432
B.E.	Temnothorax	2856	5	0.0078024165020782
B.E.	Temnothorax	2857	5	-0.00195708364346558
B.E.	Temnothorax	2858	5	-0.00366843810878679
B.E.	Temnothorax	2859	4	0.0020336270985399
B.E.	Temnothorax	2860	4	-0.00254335753987607
B.E.	Temnothorax	2861	4	6.70661616365771e-05
B.E.	Temnothorax	2862	4	0.00781104094315331
B.E.	Temnothorax	2863	4	0.0093870668599194
B.E.	Temnothorax	2864	3	0.00767686205255826
B.E.	Temnothorax	2865	3	-0.00189165866706533
B.E.	Temnothorax	2866	3	0.000618645641387453
B.E.	Temnothorax	2867	3	0.00040815416150963
B.E.	Temnothorax	290	3	0.000705968901849967
B.E.	Temnothorax	291	3	0.00109457517893921
B.E.	Temnothorax	2910	3	0.0019314123812909
B.E.	Temnothorax	2911	3	-0.00592390267551937
B.E.	Temnothorax	2912	3	-0.0065298481048176
B.E.	Temnothorax	2913	3	0.0034242920945436
B.E.	Temnothorax	2914	4	0.000113067222286624
B.E.	Temnothorax	2915	4	-0.00489426594639042
B.E.	Temnothorax	2916	4	-0.000432267332116278
B.E.	Temnothorax	2917	4	0.00467060029984492
B.E.	Temnothorax	2918	5	-0.00337024486058813
B.E.	Temnothorax	2919	5	-0.000355271653809325
B.E.	Temnothorax	292	3	-0.00117010215108308
B.E.	Temnothorax	2920	5	0.00566647756887761
B.E.	Temnothorax	2921	5	0.00710466871690311
B.E.	Temnothorax	2922	5	0.00694601942649304
B.E.	Temnothorax	2923	6	-0.000504392086854017
B.E.	Temnothorax	2924	6	-0.0102816121204024
B.E.	Temnothorax	2925	6	0.00650792197558631
B.E.	Temnothorax	2926	6	-0.0107568153720859
B.E.	Temnothorax	2927	6	-0.000668051523270221
B.E.	Temnothorax	2928	6	0.00119921860041731
B.E.	Temnothorax	2929	6	0.00503009153974206
B.E.	Temnothorax	293	3	-0.00598238544602162
B.E.	Temnothorax	2930	6	-0.00331893944300165
B.E.	Temnothorax	2931	5	0.00903952421439223
B.E.	Temnothorax	2932	5	0.00273294015506383
B.E.	Temnothorax	2933	5	-0.0106332270134204
B.E.	Temnothorax	2934	5	0.000606418975954393
B.E.	Temnothorax	2935	5	-0.00478378462884265
B.E.	Temnothorax	2936	4	0.00199782287062403
B.E.	Temnothorax	2937	4	-0.00748252599536395
B.E.	Temnothorax	2938	4	-0.00945122628207954
B.E.	Temnothorax	2939	4	-0.00514494902993638
B.E.	Temnothorax	294	3	0.000854007831431212
B.E.	Temnothorax	2940	4	-0.0068302181453637
B.E.	Temnothorax	2941	3	0.00264336335036734
B.E.	Temnothorax	2942	3	0.00410352603634866
B.E.	Temnothorax	2943	3	0.0091338931261168
B.E.	Temnothorax	2944	3	0.00701550108414008
B.E.	Temnothorax	295	3	-0.00372759419957695
B.E.	Temnothorax	296	3	-0.00702187780236107
B.E.	Temnothorax	297	4	0.00413469121081453
B.E.	Temnothorax	298	4	0.00499774272376355
B.E.	Temnothorax	2985	3	0.00095388591899144
B.E.	Temnothorax	2986	3	0.0158480589797022
B.E.	Temnothorax	2987	3	-0.00360270186545817
B.E.	Temnothorax	2988	3	-0.00454802419629315
B.E.	Temnothorax	2989	4	-0.00671934185009104
B.E.	Temnothorax	299	4	-0.000482705810458014
B.E.	Temnothorax	2990	4	-0.00170512130338767
B.E.	Temnothorax	2991	4	0.00776005829501619
B.E.	Temnothorax	2992	4	-0.0137774816136136
B.E.	Temnothorax	2993	5	-0.000967256827757896
B.E.	Temnothorax	2994	5	0.00220967028579217
B.E.	Temnothorax	2995	5	-0.00761234893902425
B.E.	Temnothorax	2996	5	-0.00413253241290966
B.E.	Temnothorax	2997	5	0.0018305950475489
B.E.	Temnothorax	2998	6	-0.00312241190612675
B.E.	Temnothorax	2999	6	0.00174503912409827
B.E.	Temnothorax	300	4	-0.000878037868077366
B.E.	Temnothorax	3000	6	-0.0104225146714237
B.E.	Temnothorax	3001	6	-0.00136596601138667
B.E.	Temnothorax	3002	6	-0.00383786393827213
B.E.	Temnothorax	3003	6	0.00365949023031963
B.E.	Temnothorax	3004	6	-0.00241249148262796
B.E.	Temnothorax	3005	6	0.0100708817676372
B.E.	Temnothorax	3006	6	-0.00061134517275478
B.E.	Temnothorax	3007	6	-0.00035284839897162
B.E.	Temnothorax	3008	5	-0.0015128576549092
B.E.	Temnothorax	3009	5	0.00423216031118667
B.E.	Temnothorax	301	4	-0.0034640808402679
B.E.	Temnothorax	3010	5	0.00272354745414489
B.E.	Temnothorax	3011	5	-0.000391898866154313
B.E.	Temnothorax	3012	4	-0.00492606340241298
B.E.	Temnothorax	3013	4	0.00220796712303847
B.E.	Temnothorax	3014	4	0.00240147143178336
B.E.	Temnothorax	3015	4	0.00177328150646315
B.E.	Temnothorax	3016	3	0.000118568608767167
B.E.	Temnothorax	3017	3	-0.00469591493884029
B.E.	Temnothorax	3018	3	0.00107745289569461
B.E.	Temnothorax	3019	3	-8.02941674380323e-06
B.E.	Temnothorax	302	4	-0.00838899103154272
B.E.	Temnothorax	303	5	0.00277641061802108
B.E.	Temnothorax	306	4	-0.00890397227312672
B.E.	Temnothorax	3061	3	-0.00315336345695123
B.E.	Temnothorax	3062	3	0.000746074671575798
B.E.	Temnothorax	3063	3	0.00300484374269223
B.E.	Temnothorax	3064	3	-0.00441285118752802
B.E.	Temnothorax	3065	4	-0.00599837195683673
B.E.	Temnothorax	3066	4	0.00152804685761445
B.E.	Temnothorax	3067	4	-0.00463263906296568
B.E.	Temnothorax	3068	4	0.00444079033495213
B.E.	Temnothorax	3069	4	0.000699637866143682
B.E.	Temnothorax	307	4	-0.00772857255753545
B.E.	Temnothorax	3070	5	0.00225655193382696
B.E.	Temnothorax	3071	5	0.00206971385101773
B.E.	Temnothorax	3072	5	0.0110173812503099
B.E.	Temnothorax	3073	5	-0.00134281681569797
B.E.	Temnothorax	3074	6	0.00103500582454472
B.E.	Temnothorax	3075	6	0.00813674066640938
B.E.	Temnothorax	3076	6	0.00144380480457121
B.E.	Temnothorax	3077	6	-0.00251833164818877
B.E.	Temnothorax	3078	6	-0.00238107858460973
B.E.	Temnothorax	3079	6	-0.00329678319601307
B.E.	Temnothorax	308	4	-0.00697522801372514
B.E.	Temnothorax	3080	6	0.00377755759021936
B.E.	Temnothorax	3081	6	0.0059960884902909
B.E.	Temnothorax	3082	6	-0.00209906229647658
B.E.	Temnothorax	3083	6	-0.000473431936658013
B.E.	Temnothorax	3084	6	-0.00271032461652151
B.E.	Temnothorax	3085	5	-0.0042911288234753
B.E.	Temnothorax	3086	5	-0.00506951596568647
B.E.	Temnothorax	3087	5	0.00265203156437584
B.E.	Temnothorax	3088	5	-0.0022825788626021
B.E.	Temnothorax	3089	4	0.00177561003903491
B.E.	Temnothorax	309	4	-0.00616909066745444
B.E.	Temnothorax	3090	4	0.00186110869230535
B.E.	Temnothorax	3091	4	-0.00171771897114513
B.E.	Temnothorax	3092	4	-0.0135262606001571
B.E.	Temnothorax	3093	3	-0.00682547736914914
B.E.	Temnothorax	3094	3	-0.00127306907784458
B.E.	Temnothorax	3095	3	0.00172831828487623
B.E.	Temnothorax	3096	3	-0.00140125226794572
B.E.	Temnothorax	310	4	-0.00397950961545816
B.E.	Temnothorax	311	4	0.00238005959218586
B.E.	Temnothorax	312	3	-0.000112857804405616
B.E.	Temnothorax	313	3	-0.00375063043967663
B.E.	Temnothorax	3137	3	0.0103040372821489
B.E.	Temnothorax	3138	3	0.00270672204924226
B.E.	Temnothorax	3139	3	0.001439031853579
B.E.	Temnothorax	314	3	-0.00794109643789144
B.E.	Temnothorax	3140	3	0.00560665540140372
B.E.	Temnothorax	3141	4	0.00144544856637175
B.E.	Temnothorax	3142	4	-0.00144798528965131
B.E.	Temnothorax	3143	4	-0.00228619744801686
B.E.	Temnothorax	3144	4	-0.00205776880264695
B.E.	Temnothorax	3145	5	-0.0049786494572316
B.E.	Temnothorax	3146	5	-0.00784309360080017
B.E.	Temnothorax	3147	5	-0.0027635219521733
B.E.	Temnothorax	3148	5	0.00478882562015494
B.E.	Temnothorax	3149	6	0.00592073000311101
B.E.	Temnothorax	315	3	-0.000560552954427969
B.E.	Temnothorax	3150	6	-0.00740606450067769
B.E.	Temnothorax	3151	6	-0.00524669770742835
B.E.	Temnothorax	3152	6	-0.0111030634385908
B.E.	Temnothorax	3153	6	-0.00616088036583925
B.E.	Temnothorax	3154	7	-0.0122604297754186
B.E.	Temnothorax	3155	6	-0.00443309411021464
B.E.	Temnothorax	3156	6	0.00311490982933347
B.E.	Temnothorax	3157	6	0.00184510699539309
B.E.	Temnothorax	3158	6	-0.00764218462527796
B.E.	Temnothorax	3159	6	0.00517028081202285
B.E.	Temnothorax	316	3	0.00165625767809553
B.E.	Temnothorax	3160	6	-9.17437896329389e-05
B.E.	Temnothorax	3161	5	-0.00369769784254869
B.E.	Temnothorax	3162	5	0.00848158626919564
B.E.	Temnothorax	3163	5	0.00590706711004079
B.E.	Temnothorax	3164	5	0.00260150975168198
B.E.	Temnothorax	3165	4	-0.0085427439168882
B.E.	Temnothorax	3166	4	-0.00310647169384213
B.E.	Temnothorax	3167	4	-0.00804245065312667
B.E.	Temnothorax	3168	4	-0.00782752199173314
B.E.	Temnothorax	3169	3	0.000822635881410897
B.E.	Temnothorax	317	3	-0.0061484931329614
B.E.	Temnothorax	3170	3	-0.00332702723906901
B.E.	Temnothorax	3171	3	-0.00156924725712216
B.E.	Temnothorax	3172	3	0.00182563836269276
B.E.	Temnothorax	3213	3	-0.00815968093841537
B.E.	Temnothorax	3214	3	0.000712634967116917
B.E.	Temnothorax	3215	3	-0.000870438603409061
B.E.	Temnothorax	3216	3	0.00320810998935833
B.E.	Temnothorax	3217	4	0.000109358296405022
B.E.	Temnothorax	3218	4	-0.0115833332326407
B.E.	Temnothorax	3219	4	-0.00846537023792313
B.E.	Temnothorax	3220	4	-0.006204583120667
B.E.	Temnothorax	3221	5	0.0115367883096471
B.E.	Temnothorax	3222	5	0.00504072804277726
B.E.	Temnothorax	3223	5	-0.00704030856250533
B.E.	Temnothorax	3224	5	0.00740981054003747
B.E.	Temnothorax	3225	6	-0.00132686459763282
B.E.	Temnothorax	3226	6	0.0100903598576339
B.E.	Temnothorax	3227	6	0.00700361143496672
B.E.	Temnothorax	3228	6	-0.00681382188106061
B.E.	Temnothorax	3229	7	0.000944771897550795
B.E.	Temnothorax	3230	7	-0.000100839034776159
B.E.	Temnothorax	3231	7	-0.00849069250827856
B.E.	Temnothorax	3232	7	0.0139015880684784
B.E.	Temnothorax	3233	6	0.00454131654378019
B.E.	Temnothorax	3234	6	-0.00222346738984789
B.E.	Temnothorax	3235	6	-0.0138913203480789
B.E.	Temnothorax	3236	6	-0.00284098190787942
B.E.	Temnothorax	3237	5	-0.00554127464848899
B.E.	Temnothorax	3238	5	0.00723647818058161
B.E.	Temnothorax	3239	5	-0.00465184071382358
B.E.	Temnothorax	3240	5	-0.000104235530824893
B.E.	Temnothorax	3241	4	-0.00138038751603578
B.E.	Temnothorax	3242	4	-0.00385118274028828
B.E.	Temnothorax	3243	4	-0.00650758439430239
B.E.	Temnothorax	3244	4	0.00117871608304509
B.E.	Temnothorax	3245	3	-0.00716487571917902
B.E.	Temnothorax	3246	3	-0.00905115305595952
B.E.	Temnothorax	3247	3	-0.0114193017941891
B.E.	Temnothorax	3248	3	-0.0134711479009293
B.E.	Temnothorax	3289	3	0.000179348696076963
B.E.	Temnothorax	3290	3	0.00639385792908012
B.E.	Temnothorax	3291	3	-0.00152257288473791
B.E.	Temnothorax	3292	3	-0.00246777186781468
B.E.	Temnothorax	3293	4	-0.00156863699331149
B.E.	Temnothorax	3294	4	0.00301559056072633
B.E.	Temnothorax	3295	4	0.00159503765997066
B.E.	Temnothorax	3296	4	-0.00180268803949698
B.E.	Temnothorax	3297	5	-0.00406979931587588
B.E.	Temnothorax	3298	5	-0.00415330841081968
B.E.	Temnothorax	3299	5	-0.00528002217464686
B.E.	Temnothorax	3300	5	-0.0144754823772481
B.E.	Temnothorax	3301	6	0.00153486297668311
B.E.	Temnothorax	3302	6	-0.00773613992128996
B.E.	Temnothorax	3303	6	-0.000684926920211971
B.E.	Temnothorax	3304	6	-0.00274429301441199
B.E.	Temnothorax	3305	7	-0.00151716977739777
B.E.	Temnothorax	3306	7	-0.0101188961451049
B.E.	Temnothorax	3307	7	-0.00335925080704321
B.E.	Temnothorax	3308	7	0.0058492682352863
B.E.	Temnothorax	3309	6	0.00718904899241753
B.E.	Temnothorax	3310	6	-0.00221054100639367
B.E.	Temnothorax	3311	6	0.00116629767739076
B.E.	Temnothorax	3312	6	0.0038554486191487
B.E.	Temnothorax	3313	5	-0.0038737509768135
B.E.	Temnothorax	3314	5	-0.0125655101598868
B.E.	Temnothorax	3315	5	0.00686129980183572
B.E.	Temnothorax	3316	5	0.00207766649864716
B.E.	Temnothorax	3317	4	-0.0107666967519511
B.E.	Temnothorax	3318	4	-0.00282993542885469
B.E.	Temnothorax	3319	4	0.0011915557757989
B.E.	Temnothorax	3320	4	-0.00809924543873505
B.E.	Temnothorax	3321	3	-0.00933438974896185
B.E.	Temnothorax	3322	3	-0.0106678559755881
B.E.	Temnothorax	3323	3	-0.00756054494326441
B.E.	Temnothorax	3324	3	0.00185872015240796
B.E.	Temnothorax	3365	3	0.00177114104777742
B.E.	Temnothorax	3366	3	0.000544482470600791
B.E.	Temnothorax	3367	3	0.00877184574650638
B.E.	Temnothorax	3368	3	0.00709647856902946
B.E.	Temnothorax	3369	4	0.0164058611600963
B.E.	Temnothorax	3370	4	-0.00558797911623128
B.E.	Temnothorax	3371	4	-0.00789669162485255
B.E.	Temnothorax	3372	4	-0.00575264510358669
B.E.	Temnothorax	3373	5	-0.000638091491870689
B.E.	Temnothorax	3374	5	-0.00706465337483407
B.E.	Temnothorax	3375	5	0.00114594316740754
B.E.	Temnothorax	3376	5	-0.0120585703229457
B.E.	Temnothorax	3377	6	-0.00325800180080828
B.E.	Temnothorax	3378	6	-0.00385632266964506
B.E.	Temnothorax	3379	6	-0.00568767451557415
B.E.	Temnothorax	3380	6	-0.00142200726347504
B.E.	Temnothorax	3381	7	-0.00361381489422319
B.E.	Temnothorax	3382	7	-0.000973757836001922
B.E.	Temnothorax	3383	7	8.10540048091575e-05
B.E.	Temnothorax	3384	7	0.00267913968269646
B.E.	Temnothorax	3385	6	-0.0045483453301506
B.E.	Temnothorax	3386	6	-0.00112345495466096
B.E.	Temnothorax	3387	6	0.00125375773372719
B.E.	Temnothorax	3388	6	-0.000480780963922142
B.E.	Temnothorax	3389	5	0.00165322803891795
B.E.	Temnothorax	3390	5	-0.00221840921508798
B.E.	Temnothorax	3391	5	-0.00312159264761534
B.E.	Temnothorax	3392	5	-0.00752155877745369
B.E.	Temnothorax	3393	4	-0.00275213109917335
B.E.	Temnothorax	3394	4	0.00967669193095247
B.E.	Temnothorax	3395	4	-0.00133145455241045
B.E.	Temnothorax	3396	4	0.00150714175063963
B.E.	Temnothorax	3397	3	-0.00561237447117924
B.E.	Temnothorax	3398	3	-0.00637784033126368
B.E.	Temnothorax	3399	3	-0.00478509207750445
B.E.	Temnothorax	3400	3	-0.00199189240444318
B.E.	Temnothorax	3441	3	-0.00103363419562834
B.E.	Temnothorax	3442	3	0.00089894332887868
B.E.	Temnothorax	3443	3	-0.00309445469653969
B.E.	Temnothorax	3444	3	-0.00845699799659441
B.E.	Temnothorax	3445	4	-0.00284560286642425
B.E.	Temnothorax	3446	4	-0.00685535046964587
B.E.	Temnothorax	3447	4	0.00823650335338717
B.E.	Temnothorax	3448	4	-0.00204786968754944
B.E.	Temnothorax	3449	5	-0.00331667148090591
B.E.	Temnothorax	3450	5	-0.00276082783712601
B.E.	Temnothorax	3451	5	0.0025388937253635
B.E.	Temnothorax	3452	5	0.00740235464760238
B.E.	Temnothorax	3453	6	-0.00107880121242486
B.E.	Temnothorax	3454	6	0.00227016734926745
B.E.	Temnothorax	3455	6	-0.000175874362860273
B.E.	Temnothorax	3456	6	-0.00177887003468817
B.E.	Temnothorax	3457	7	-0.00247035612545759
B.E.	Temnothorax	3458	7	-0.00184101390057442
B.E.	Temnothorax	3459	7	0.0035762920352139
B.E.	Temnothorax	3460	6	0.00366657957236874
B.E.	Temnothorax	3461	6	0.00375699469787905
B.E.	Temnothorax	3462	6	0.00660608249200751
B.E.	Temnothorax	3463	6	-0.00554099651741364
B.E.	Temnothorax	3464	6	0.00543340128141389
B.E.	Temnothorax	3465	5	0.0157373513748602
B.E.	Temnothorax	3466	5	0.00943481427624464
B.E.	Temnothorax	3467	5	-0.00195445782046737
B.E.	Temnothorax	3468	5	0.000507149191924637
B.E.	Temnothorax	3469	4	0.00497286190880716
B.E.	Temnothorax	3470	4	0.000879121144499876
B.E.	Temnothorax	3471	4	-0.00794611091059851
B.E.	Temnothorax	3472	4	-0.0010466430328843
B.E.	Temnothorax	3473	3	0.000576577514315205
B.E.	Temnothorax	3474	3	-0.00105610644371097
B.E.	Temnothorax	3475	3	-0.00248452055568496
B.E.	Temnothorax	3476	3	0.00129065906382794
B.E.	Temnothorax	3517	3	0.00604961033480925
B.E.	Temnothorax	3518	3	-0.00684553006942525
B.E.	Temnothorax	3519	3	-0.0066588350512049
B.E.	Temnothorax	3520	3	0.00154796511476628
B.E.	Temnothorax	3521	4	0.00695382078315711
B.E.	Temnothorax	3522	4	-0.00179091462827609
B.E.	Temnothorax	3523	4	0.00495103080370117
B.E.	Temnothorax	3524	4	0.00278208915112685
B.E.	Temnothorax	3525	5	0.00107888231945681
B.E.	Temnothorax	3526	5	-0.0109539877574737
B.E.	Temnothorax	3527	5	0.00445338448684641
B.E.	Temnothorax	3528	5	0.00555692781774367
B.E.	Temnothorax	3529	5	-0.00110355550310432
B.E.	Temnothorax	3530	6	-0.0053515592103598
B.E.	Temnothorax	3531	6	0.00159421163448776
B.E.	Temnothorax	3532	6	0.00622481523883535
B.E.	Temnothorax	3533	6	-0.00559852153841113
B.E.	Temnothorax	3534	6	-0.00331260540190813
B.E.	Temnothorax	3535	6	0.00430359696940234
B.E.	Temnothorax	3536	6	0.00631949457724763
B.E.	Temnothorax	3537	6	0.00460952354679177
B.E.	Temnothorax	3538	6	0.0018459157290179
B.E.	Temnothorax	3539	6	-0.00439598900745982
B.E.	Temnothorax	3540	6	-0.00744984181879871
B.E.	Temnothorax	3541	5	0.00260539512210312
B.E.	Temnothorax	3542	5	0.001456848647642
B.E.	Temnothorax	3543	5	0.00527346300988004
B.E.	Temnothorax	3544	5	0.000249079390161649
B.E.	Temnothorax	3545	4	0.000908761750268709
B.E.	Temnothorax	3546	4	0.0017796133186213
B.E.	Temnothorax	3547	4	-0.00223965330926267
B.E.	Temnothorax	3548	4	-0.00347178540543518
B.E.	Temnothorax	3549	3	-0.00030017812040257
B.E.	Temnothorax	3550	3	0.00556425453260466
B.E.	Temnothorax	3551	3	0.00934878856287102
B.E.	Temnothorax	3552	3	0.0027950572768249
B.E.	Temnothorax	3593	3	0.00188137337694921
B.E.	Temnothorax	3594	3	0.00157655829171172
B.E.	Temnothorax	3595	3	0.00330329998139181
B.E.	Temnothorax	3596	3	0.00616663344878141
B.E.	Temnothorax	3597	4	-0.00593039582457727
B.E.	Temnothorax	3598	4	-0.00295476004208619
B.E.	Temnothorax	3599	4	0.00380972254096836
B.E.	Temnothorax	3600	4	0.00040178754761944
B.E.	Temnothorax	3601	5	-0.00521285600294634
B.E.	Temnothorax	3602	5	0.0029176037171676
B.E.	Temnothorax	3603	5	0.00174218663099452
B.E.	Temnothorax	3604	5	-0.0112540565955103
B.E.	Temnothorax	3605	5	0.00363774858221261
B.E.	Temnothorax	3606	6	0.0109891474590417
B.E.	Temnothorax	3607	6	-0.00466808648823842
B.E.	Temnothorax	3608	6	-0.00896386297889852
B.E.	Temnothorax	3609	6	-0.0147999009008303
B.E.	Temnothorax	3610	6	0.00579726499596436
B.E.	Temnothorax	3611	6	-0.000922914259885413
B.E.	Temnothorax	3612	6	0.00900258395775245
B.E.	Temnothorax	3613	6	0.0112310004919896
B.E.	Temnothorax	3614	6	0.0150337623723752
B.E.	Temnothorax	3615	6	0.00847952609872293
B.E.	Temnothorax	3616	5	-0.00273931522434241
B.E.	Temnothorax	3617	5	0.00191327061075704
B.E.	Temnothorax	3618	5	0.000240990524880109
B.E.	Temnothorax	3619	5	0.005768982004012
B.E.	Temnothorax	3620	4	0.00451898444166526
B.E.	Temnothorax	3621	4	0.0107367850954172
B.E.	Temnothorax	3622	4	0.0143404377520119
B.E.	Temnothorax	3623	4	0.010435999946592
B.E.	Temnothorax	3624	4	0.0011591927393891
B.E.	Temnothorax	3625	3	0.00500200628119374
B.E.	Temnothorax	3626	3	0.002643818910508
B.E.	Temnothorax	3627	3	-0.00206547717321285
B.E.	Temnothorax	3628	3	-0.00333252360630996
B.E.	Temnothorax	3670	3	0.00713644528692017
B.E.	Temnothorax	3671	3	-0.000482282559817906
B.E.	Temnothorax	3672	3	0.00714284217931935
B.E.	Temnothorax	3673	3	-0.00318361274771522
B.E.	Temnothorax	3674	4	-0.003405852150965
B.E.	Temnothorax	3675	4	-0.00420419052533641
B.E.	Temnothorax	3676	4	0.00379989261926003
B.E.	Temnothorax	3677	4	-0.0022800766977602
B.E.	Temnothorax	3678	5	0.00420677745754156
B.E.	Temnothorax	3679	5	0.00648050627318019
B.E.	Temnothorax	368	3	-0.00399818911130073
B.E.	Temnothorax	3680	5	0.000582765558742789
B.E.	Temnothorax	3681	5	0.012781829348267
B.E.	Temnothorax	3682	5	0.000949155583779259
B.E.	Temnothorax	3683	6	-0.00923128015322982
B.E.	Temnothorax	3684	6	-0.00465474693714903
B.E.	Temnothorax	3685	6	-0.00475466318983378
B.E.	Temnothorax	3686	6	0.010302834357727
B.E.	Temnothorax	3687	6	0.00084425185447393
B.E.	Temnothorax	3688	6	-0.00151056208070162
B.E.	Temnothorax	3689	6	0.00451832934474661
B.E.	Temnothorax	369	3	0.00174235852899048
B.E.	Temnothorax	3690	6	0.0027525654257544
B.E.	Temnothorax	3691	6	0.00626668168509517
B.E.	Temnothorax	3692	5	-0.000915755045837981
B.E.	Temnothorax	3693	5	0.00483230311647613
B.E.	Temnothorax	3694	5	0.00227549258106166
B.E.	Temnothorax	3695	5	3.27542718507445e-05
B.E.	Temnothorax	3696	5	0.006494511694984
B.E.	Temnothorax	3697	4	0.0167480882873625
B.E.	Temnothorax	3698	4	0.000353089598372319
B.E.	Temnothorax	3699	4	0.00224380526712364
B.E.	Temnothorax	370	3	0.00160109148947187
B.E.	Temnothorax	3700	4	0.00572515402532916
B.E.	Temnothorax	3701	3	-0.00416504282197039
B.E.	Temnothorax	3702	3	-0.000927456948120954
B.E.	Temnothorax	3703	3	0.00225737134279297
B.E.	Temnothorax	3704	3	0.00142054472486229
B.E.	Temnothorax	371	3	-0.00701051277583088
B.E.	Temnothorax	372	3	0.00291191943342484
B.E.	Temnothorax	373	3	0.00334590876731794
B.E.	Temnothorax	374	4	0.00455121610065525
B.E.	Temnothorax	3745	3	0.00358724379135243
B.E.	Temnothorax	3746	3	0.00378916173184301
B.E.	Temnothorax	3747	3	0.00406060000046999
B.E.	Temnothorax	3748	3	0.00138646489720808
B.E.	Temnothorax	3749	3	-0.00626576966962924
B.E.	Temnothorax	375	4	-0.00506782371392471
B.E.	Temnothorax	3750	4	0.00549701580429564
B.E.	Temnothorax	3751	4	-0.00326087662842299
B.E.	Temnothorax	3752	4	0.00170700653784852
B.E.	Temnothorax	3753	4	0.00698408753374578
B.E.	Temnothorax	3754	5	0.00124776656996483
B.E.	Temnothorax	3755	5	0.00131795394428239
B.E.	Temnothorax	3756	5	0.00426143075130391
B.E.	Temnothorax	3757	5	0.00304536951716119
B.E.	Temnothorax	3758	5	0.00253802248075764
B.E.	Temnothorax	3759	6	0.00437781249297593
B.E.	Temnothorax	376	4	-0.0111263894063958
B.E.	Temnothorax	3760	6	0.0061987025184924
B.E.	Temnothorax	3761	6	0.00641810093820291
B.E.	Temnothorax	3762	6	0.00159823563317959
B.E.	Temnothorax	3763	6	0.00490547929893173
B.E.	Temnothorax	3764	6	-0.00239591835838653
B.E.	Temnothorax	3765	6	0.00553229526317948
B.E.	Temnothorax	3766	5	0.00609997326099074
B.E.	Temnothorax	3767	5	0.000958707497773776
B.E.	Temnothorax	3768	5	0.00338653406306121
B.E.	Temnothorax	3769	5	0.00108884782823114
B.E.	Temnothorax	377	4	-0.000754004740729784
B.E.	Temnothorax	3770	5	-0.0010719105635904
B.E.	Temnothorax	3771	5	0.00600043632167641
B.E.	Temnothorax	3772	4	0.00545767016906357
B.E.	Temnothorax	3773	4	-0.00792380297714529
B.E.	Temnothorax	3774	4	0.00168200455505278
B.E.	Temnothorax	3775	4	-0.000460325076395322
B.E.	Temnothorax	3776	3	0.00413569989603284
B.E.	Temnothorax	3777	3	0.00672268271783103
B.E.	Temnothorax	3778	3	0.00172190217285373
B.E.	Temnothorax	3779	3	-7.71534146680687e-05
B.E.	Temnothorax	378	4	-0.00768618552281122
B.E.	Temnothorax	379	4	-0.00717130115836013
B.E.	Temnothorax	380	5	-0.00834019569838733
B.E.	Temnothorax	381	4	0.00229130832970695
B.E.	Temnothorax	382	4	-0.00394096321790559
B.E.	Temnothorax	3822	3	0.00708770902277172
B.E.	Temnothorax	3823	3	0.00575223109287462
B.E.	Temnothorax	3824	3	-0.00163510680706678
B.E.	Temnothorax	3825	3	-0.00504934583476229
B.E.	Temnothorax	3826	4	-0.0120888072205517
B.E.	Temnothorax	3827	4	-0.00638462793943101
B.E.	Temnothorax	3828	4	-0.00130651163210812
B.E.	Temnothorax	3829	4	-0.00645878012987915
B.E.	Temnothorax	383	4	0.00041612373616236
B.E.	Temnothorax	3830	4	0.00233693587750997
B.E.	Temnothorax	3831	5	0.00463313307874728
B.E.	Temnothorax	3832	5	0.00843534748368243
B.E.	Temnothorax	3833	5	0.00459225069845626
B.E.	Temnothorax	3834	5	0.00210286535945062
B.E.	Temnothorax	3835	5	-0.000173930073030865
B.E.	Temnothorax	3836	5	0.00755637584568861
B.E.	Temnothorax	3837	6	-0.00145217186867843
B.E.	Temnothorax	3838	6	-0.00651948735124608
B.E.	Temnothorax	3839	6	0.00862175311980613
B.E.	Temnothorax	384	4	0.00868117608299809
B.E.	Temnothorax	3840	6	-0.00918734417737316
B.E.	Temnothorax	3841	5	0.00416670811042583
B.E.	Temnothorax	3842	5	-0.00424883955400334
B.E.	Temnothorax	3843	5	-0.000926416791364304
B.E.	Temnothorax	3844	5	0.00602423011028045
B.E.	Temnothorax	3845	5	-0.00334188146736583
B.E.	Temnothorax	3846	5	0.00728875871248573
B.E.	Temnothorax	3847	5	0.00701087106240308
B.E.	Temnothorax	3848	4	0.00542473807203871
B.E.	Temnothorax	3849	4	-2.12875629470274e-05
B.E.	Temnothorax	385	4	0.00478550097401202
B.E.	Temnothorax	3850	4	0.00464556148565812
B.E.	Temnothorax	3851	4	-0.00336199244325346
B.E.	Temnothorax	3852	3	-0.00737423863487329
B.E.	Temnothorax	3853	3	-0.00413878827768443
B.E.	Temnothorax	3854	3	0.0010615713639214
B.E.	Temnothorax	3855	3	0.00549845540578911
B.E.	Temnothorax	386	4	0.000806653958630647
B.E.	Temnothorax	387	3	-0.00814127097013854
B.E.	Temnothorax	388	3	-0.000135302000656203
B.E.	Temnothorax	389	3	-0.00118574347793141
B.E.	Temnothorax	3898	3	0.00388680008482311
B.E.	Temnothorax	3899	3	3.53433115347201e-05
B.E.	Temnothorax	390	3	-0.00881222360989215
B.E.	Temnothorax	3900	3	-0.000229897914685123
B.E.	Temnothorax	3901	3	-0.00404554295990143
B.E.	Temnothorax	3902	4	-0.00761671408008468
B.E.	Temnothorax	3903	4	0.00543029090691456
B.E.	Temnothorax	3904	4	0.000345797653488891
B.E.	Temnothorax	3905	4	0.000488466985464345
B.E.	Temnothorax	3906	4	-0.00103194209932756
B.E.	Temnothorax	3907	5	-0.00354903805782784
B.E.	Temnothorax	3908	5	-0.00455523259695762
B.E.	Temnothorax	3909	5	-0.00292076742879405
B.E.	Temnothorax	391	3	-0.00715425770735801
B.E.	Temnothorax	3910	5	-0.00572735754772617
B.E.	Temnothorax	3911	5	0.00238092261311144
B.E.	Temnothorax	3912	5	0.00202799055655111
B.E.	Temnothorax	3913	5	0.00317844273643217
B.E.	Temnothorax	3914	5	0.0007539311186774
B.E.	Temnothorax	3915	5	0.00296240429005244
B.E.	Temnothorax	3916	5	-0.00509208058679459
B.E.	Temnothorax	3917	5	0.00698581261645717
B.E.	Temnothorax	3918	5	-0.0010283222519961
B.E.	Temnothorax	3919	5	-0.00118672299012125
B.E.	Temnothorax	392	3	0.00104262283809948
B.E.	Temnothorax	3920	5	0.00274014898930481
B.E.	Temnothorax	3921	5	0.00685679764187455
B.E.	Temnothorax	3922	4	0.000435613503683012
B.E.	Temnothorax	3923	4	-0.00129236814536615
B.E.	Temnothorax	3924	4	0.00260254176915571
B.E.	Temnothorax	3925	4	0.00467291397666962
B.E.	Temnothorax	3926	4	-0.00199436069145525
B.E.	Temnothorax	3927	3	0.00339375749201124
B.E.	Temnothorax	3928	3	0.00234927227717196
B.E.	Temnothorax	3929	3	-0.0039726043617514
B.E.	Temnothorax	3930	3	0.00639303381679023
B.E.	Temnothorax	3931	3	-0.000870473164364184
B.E.	Temnothorax	3975	3	0.00195958678146952
B.E.	Temnothorax	3976	3	-0.000861325924533795
B.E.	Temnothorax	3977	3	-2.08658730192542e-05
B.E.	Temnothorax	3978	3	0.00785141030324001
B.E.	Temnothorax	3979	4	0.01120285848809
B.E.	Temnothorax	3980	4	-0.00249979104644907
B.E.	Temnothorax	3981	4	-0.00404804166739802
B.E.	Temnothorax	3982	4	0.00662659891644624
B.E.	Temnothorax	3983	4	-0.00584734384784295
B.E.	Temnothorax	3984	5	-0.000698697784518346
B.E.	Temnothorax	3985	5	0.000499089835564221
B.E.	Temnothorax	3986	5	0.00508140502347958
B.E.	Temnothorax	3987	5	0.00650607574494666
B.E.	Temnothorax	3988	5	0.00737542540841234
B.E.	Temnothorax	3989	5	0.00280306545366127
B.E.	Temnothorax	3990	5	-0.000230403200138977
B.E.	Temnothorax	3991	5	-0.0034212839169344
B.E.	Temnothorax	3992	5	0.00397690354490091
B.E.	Temnothorax	3993	5	-0.00243061550622825
B.E.	Temnothorax	3994	5	-0.00796023163073733
B.E.	Temnothorax	3995	5	0.0122401130293779
B.E.	Temnothorax	3996	5	0.00490097806566215
B.E.	Temnothorax	3997	5	0.00757704394723446
B.E.	Temnothorax	3998	4	-0.000286245683948967
B.E.	Temnothorax	3999	4	0.00674611759433956
B.E.	Temnothorax	4000	4	0.0108943969716089
B.E.	Temnothorax	4001	4	0.00684959175596232
B.E.	Temnothorax	4002	4	0.00824398003189969
B.E.	Temnothorax	4003	3	-0.0023240662897254
B.E.	Temnothorax	4004	3	0.00873701070608465
B.E.	Temnothorax	4005	3	0.00205384940535362
B.E.	Temnothorax	4006	3	-0.00216452274425078
B.E.	Temnothorax	4007	3	0.00406168282189172
B.E.	Temnothorax	4051	3	-0.0186735158671548
B.E.	Temnothorax	4052	3	-0.0119587932493668
B.E.	Temnothorax	4053	3	-0.00296172195144127
B.E.	Temnothorax	4054	3	0.00788967181177754
B.E.	Temnothorax	4055	4	-0.00905395426840804
B.E.	Temnothorax	4056	4	-0.00329831227757529
B.E.	Temnothorax	4057	4	-0.0126302460048558
B.E.	Temnothorax	4058	4	-0.00256385517325449
B.E.	Temnothorax	4059	4	0.00423467277957251
B.E.	Temnothorax	4060	4	-0.00736935580930743
B.E.	Temnothorax	4061	5	0.00475737884824439
B.E.	Temnothorax	4062	5	0.00627878325703494
B.E.	Temnothorax	4063	5	-0.00275981121878493
B.E.	Temnothorax	4064	5	-0.00636687369020434
B.E.	Temnothorax	4065	5	0.00211174090354871
B.E.	Temnothorax	4066	5	0.00229084876606925
B.E.	Temnothorax	4067	5	-0.00662741751844888
B.E.	Temnothorax	4068	5	1.180275228532e-05
B.E.	Temnothorax	4069	5	0.000966030252870989
B.E.	Temnothorax	4070	5	-0.00227037976707301
B.E.	Temnothorax	4071	5	0.00477180961713797
B.E.	Temnothorax	4072	4	0.0141111769410115
B.E.	Temnothorax	4073	4	0.00412639593699018
B.E.	Temnothorax	4074	4	0.00646635520349232
B.E.	Temnothorax	4075	4	0.000488333145264855
B.E.	Temnothorax	4076	4	0.00152729633129605
B.E.	Temnothorax	4077	4	0.00453103849667806
B.E.	Temnothorax	4078	3	-0.00404737907891101
B.E.	Temnothorax	4079	3	0.00719127617901816
B.E.	Temnothorax	4080	3	0.00417048934888392
B.E.	Temnothorax	4081	3	0.00280706567163648
B.E.	Temnothorax	4082	3	0.00425724513896821
B.E.	Temnothorax	4128	3	0.000778210061230719
B.E.	Temnothorax	4129	3	-0.00507642064607826
B.E.	Temnothorax	4130	3	-0.00469797033797632
B.E.	Temnothorax	4131	3	0.00717466596229567
B.E.	Temnothorax	4132	3	-0.00262832998583306
B.E.	Temnothorax	4133	4	-0.00223429554524787
B.E.	Temnothorax	4134	4	0.000709185146277926
B.E.	Temnothorax	4135	4	0.00784687971517522
B.E.	Temnothorax	4136	4	0.00578874664386126
B.E.	Temnothorax	4137	4	0.0086570216122751
B.E.	Temnothorax	4138	4	0.00337193887244689
B.E.	Temnothorax	4139	5	-0.00322856315103517
B.E.	Temnothorax	4140	5	0.00120293819916688
B.E.	Temnothorax	4141	5	-0.00291636093955118
B.E.	Temnothorax	4142	5	0.00852884996806211
B.E.	Temnothorax	4143	5	0.000986710939261367
B.E.	Temnothorax	4144	5	0.00764649645131956
B.E.	Temnothorax	4145	5	-0.0114161425468482
B.E.	Temnothorax	4146	5	-0.00248427374058558
B.E.	Temnothorax	4147	4	-0.00513266928828769
B.E.	Temnothorax	4148	4	0.00112869856687877
B.E.	Temnothorax	4149	4	0.0042312285428373
B.E.	Temnothorax	4150	4	0.00317453314207908
B.E.	Temnothorax	4151	4	-0.000785272041901385
B.E.	Temnothorax	4152	4	-1.80627954528708e-05
B.E.	Temnothorax	4153	4	-0.00203577849236385
B.E.	Temnothorax	4154	3	-0.00343729400370084
B.E.	Temnothorax	4155	3	0.00354425521361164
B.E.	Temnothorax	4156	3	-0.00143801478271163
B.E.	Temnothorax	4157	3	0.00563788719063182
B.E.	Temnothorax	4158	3	0.00927564064313785
B.E.	Temnothorax	4204	3	0.000741381340489154
B.E.	Temnothorax	4205	3	0.00417882014353451
B.E.	Temnothorax	4206	3	0.000175893578165041
B.E.	Temnothorax	4207	3	-0.0038726954466798
B.E.	Temnothorax	4208	3	-0.00992255390007911
B.E.	Temnothorax	4209	4	0.000815663619518201
B.E.	Temnothorax	4210	4	0.00758512251429063
B.E.	Temnothorax	4211	4	0.00541463707833073
B.E.	Temnothorax	4212	4	0.00167302333995728
B.E.	Temnothorax	4213	4	0.00159457005302578
B.E.	Temnothorax	4214	4	0.011006710543292
B.E.	Temnothorax	4215	4	-0.00268719976994663
B.E.	Temnothorax	4216	4	-0.00121778711947679
B.E.	Temnothorax	4217	4	0.00375399345518059
B.E.	Temnothorax	4218	5	-0.00396025621846983
B.E.	Temnothorax	4219	4	0.00750786378182481
B.E.	Temnothorax	4220	4	0.00467731642608051
B.E.	Temnothorax	4221	4	0.000911567396584236
B.E.	Temnothorax	4222	4	-0.00456686114613227
B.E.	Temnothorax	4223	4	-0.000910681432399788
B.E.	Temnothorax	4224	4	-0.00124034292038563
B.E.	Temnothorax	4225	4	-0.00211074277356844
B.E.	Temnothorax	4226	4	3.08985016485297e-06
B.E.	Temnothorax	4227	4	-0.00563747956008257
B.E.	Temnothorax	4228	4	0.00388443571963697
B.E.	Temnothorax	4229	3	0.00380216929952758
B.E.	Temnothorax	4230	3	-0.00518607282885087
B.E.	Temnothorax	4231	3	0.00296611813071268
B.E.	Temnothorax	4232	3	-0.00341629785778666
B.E.	Temnothorax	4233	3	-0.0051198145157091
B.E.	Temnothorax	4281	3	-0.00193667101887822
B.E.	Temnothorax	4282	3	0.00318276488379038
B.E.	Temnothorax	4283	3	0.00354640629168358
B.E.	Temnothorax	4284	3	-0.00497889914964017
B.E.	Temnothorax	4285	3	0.00283151429522483
B.E.	Temnothorax	4286	4	0.00494383666927467
B.E.	Temnothorax	4287	4	0.00140350050428397
B.E.	Temnothorax	4288	4	-0.000688896414752075
B.E.	Temnothorax	4289	4	-0.000965771549722426
B.E.	Temnothorax	4290	4	0.00353242707222866
B.E.	Temnothorax	4291	4	-0.000955415516793571
B.E.	Temnothorax	4292	4	0.000146152183267194
B.E.	Temnothorax	4293	4	-0.00564471837968911
B.E.	Temnothorax	4294	4	0.0034536157842881
B.E.	Temnothorax	4295	4	0.00811432108584495
B.E.	Temnothorax	4296	4	0.00663349843940197
B.E.	Temnothorax	4297	4	0.00205598221669177
B.E.	Temnothorax	4298	4	-0.00423473562096985
B.E.	Temnothorax	4299	4	0.00282560896884645
B.E.	Temnothorax	4300	4	-0.00192763126320724
B.E.	Temnothorax	4301	4	0.00856066549824827
B.E.	Temnothorax	4302	4	0.00774964903060695
B.E.	Temnothorax	4303	4	0.00311604474459622
B.E.	Temnothorax	4304	3	-0.00621853677322358
B.E.	Temnothorax	4305	3	-0.00470286738030402
B.E.	Temnothorax	4306	3	0.00108343530014739
B.E.	Temnothorax	4307	3	-0.0130375827612689
B.E.	Temnothorax	4308	3	0.00590642330224314
B.E.	Temnothorax	4309	3	0.00272001551255471
B.E.	Temnothorax	4357	3	0.00204501231536455
B.E.	Temnothorax	4358	3	-0.00315002583607967
B.E.	Temnothorax	4359	3	0.00378875411920856
B.E.	Temnothorax	4360	3	-0.00840782627948383
B.E.	Temnothorax	4361	3	0.00525681832534556
B.E.	Temnothorax	4362	3	0.00667408970651834
B.E.	Temnothorax	4363	4	0.00248965452573114
B.E.	Temnothorax	4364	4	0.00381182313908638
B.E.	Temnothorax	4365	4	0.00305435524196681
B.E.	Temnothorax	4366	4	0.0132422327307106
B.E.	Temnothorax	4367	4	-0.0079630263959326
B.E.	Temnothorax	4368	4	-0.014350539689031
B.E.	Temnothorax	4369	4	0.00915578560025989
B.E.	Temnothorax	4370	4	0.000186756993797815
B.E.	Temnothorax	4371	4	0.0169524404611199
B.E.	Temnothorax	4372	4	-0.00562203835560498
B.E.	Temnothorax	4373	4	0.0051685360438648
B.E.	Temnothorax	4374	4	-0.00735002997187099
B.E.	Temnothorax	4375	4	-0.00587374387664364
B.E.	Temnothorax	4376	4	-0.00294665324215335
B.E.	Temnothorax	4377	4	-0.00404160060667556
B.E.	Temnothorax	4378	3	-0.00709441842777992
B.E.	Temnothorax	4379	3	-0.00279867978076062
B.E.	Temnothorax	4380	3	0.00783391154356277
B.E.	Temnothorax	4381	3	8.36910947957623e-05
B.E.	Temnothorax	4382	3	-0.0133616509577624
B.E.	Temnothorax	4383	3	-0.00739058779815025
B.E.	Temnothorax	4434	3	0.00595252114262937
B.E.	Temnothorax	4435	3	-0.000389468516429692
B.E.	Temnothorax	4436	3	-0.00707275925265608
B.E.	Temnothorax	4437	3	0.00584369720090432
B.E.	Temnothorax	4438	3	0.00499749887244235
B.E.	Temnothorax	4439	3	-0.00272228834776239
B.E.	Temnothorax	4440	3	0.00225984605302552
B.E.	Temnothorax	4441	4	-0.0008973429553602
B.E.	Temnothorax	4442	4	0.014993622902149
B.E.	Temnothorax	4443	4	0.00358211607098272
B.E.	Temnothorax	4444	4	0.00686785576857637
B.E.	Temnothorax	4445	4	0.00132275522845518
B.E.	Temnothorax	4446	4	0.0056675470248278
B.E.	Temnothorax	4447	4	0.0105422122426045
B.E.	Temnothorax	4448	4	0.00208258999104694
B.E.	Temnothorax	4449	4	-0.00635780486097869
B.E.	Temnothorax	445	3	0.00333375583700357
B.E.	Temnothorax	4450	4	-0.00868218139410741
B.E.	Temnothorax	4451	4	0.00376226828533729
B.E.	Temnothorax	4452	4	0.0119382841062345
B.E.	Temnothorax	4453	3	0.00688010520166206
B.E.	Temnothorax	4454	3	-0.00303347735124864
B.E.	Temnothorax	4455	3	-0.00973128529985146
B.E.	Temnothorax	4456	3	0.00356748467306775
B.E.	Temnothorax	4457	3	-0.00390156221807167
B.E.	Temnothorax	4458	3	0.0133399697640071
B.E.	Temnothorax	4459	3	0.000194027642745198
B.E.	Temnothorax	446	3	-0.00317377209700314
B.E.	Temnothorax	447	3	0.00502917369745405
B.E.	Temnothorax	448	3	0.000730328529541678
B.E.	Temnothorax	449	3	0.00323980101094031
B.E.	Temnothorax	450	3	0.000244788739506134
B.E.	Temnothorax	451	4	0.0120329499858375
B.E.	Temnothorax	4511	3	-0.000454179926514653
B.E.	Temnothorax	4512	3	0.00376112899915806
B.E.	Temnothorax	4513	3	0.00705576035110378
B.E.	Temnothorax	4514	3	0.00727707099958718
B.E.	Temnothorax	4515	3	0.00768779000192722
B.E.	Temnothorax	4516	3	0.00467760908731572
B.E.	Temnothorax	4517	3	-0.00336218529274841
B.E.	Temnothorax	4518	3	0.00465230920154625
B.E.	Temnothorax	4519	4	-0.00514067212178331
B.E.	Temnothorax	452	4	0.00390714134646294
B.E.	Temnothorax	4520	4	0.00536485782077639
B.E.	Temnothorax	4521	4	-0.00146792352336959
B.E.	Temnothorax	4522	4	0.00534635524411557
B.E.	Temnothorax	4523	4	0.0022486213098973
B.E.	Temnothorax	4524	4	-0.00368465981183996
B.E.	Temnothorax	4525	4	-0.00311165825329838
B.E.	Temnothorax	4526	4	0.000120735458785495
B.E.	Temnothorax	4527	3	0.00616834926852613
B.E.	Temnothorax	4528	3	-0.00928258404022232
B.E.	Temnothorax	4529	3	-0.00620967705879568
B.E.	Temnothorax	453	4	-0.00640041673500904
B.E.	Temnothorax	4530	3	0.00510356631068228
B.E.	Temnothorax	4531	3	-0.00296621966790226
B.E.	Temnothorax	4532	3	-0.00285300863945134
B.E.	Temnothorax	4533	3	-0.0010423040963392
B.E.	Temnothorax	4534	3	-0.00297427505727656
B.E.	Temnothorax	454	4	0.000673103437500908
B.E.	Temnothorax	455	4	0.000303715581528336
B.E.	Temnothorax	458	4	0.00851279619933778
B.E.	Temnothorax	4588	3	-0.00043914904042775
B.E.	Temnothorax	4589	3	-0.00058223345994804
B.E.	Temnothorax	459	4	0.00218046852067751
B.E.	Temnothorax	4590	3	0.00792754334836887
B.E.	Temnothorax	4591	3	0.00451136368062598
B.E.	Temnothorax	4592	3	0.0083864946416798
B.E.	Temnothorax	4593	3	-0.0057286852203751
B.E.	Temnothorax	4594	3	-0.00158598038202837
B.E.	Temnothorax	4595	3	0.0119716372597865
B.E.	Temnothorax	4596	3	-0.00425519398552309
B.E.	Temnothorax	4597	3	-0.00124168217013445
B.E.	Temnothorax	4598	3	0.00334068181115609
B.E.	Temnothorax	4599	3	-0.000699990392559585
B.E.	Temnothorax	460	4	-0.00323279889298445
B.E.	Temnothorax	4600	3	0.0143119630277917
B.E.	Temnothorax	4601	3	-0.0101712804449073
B.E.	Temnothorax	4602	3	-0.00395123232702379
B.E.	Temnothorax	4603	3	0.0118203282198069
B.E.	Temnothorax	4604	3	0.00118976209741032
B.E.	Temnothorax	4605	3	-0.00300411897271752
B.E.	Temnothorax	4606	3	-0.011980544601062
B.E.	Temnothorax	4607	3	-0.00506504476422844
B.E.	Temnothorax	4608	3	0.0101533115866484
B.E.	Temnothorax	4609	3	0.00318498996443895
B.E.	Temnothorax	461	4	0.000586592118536103
B.E.	Temnothorax	462	3	0.00569714944197781
B.E.	Temnothorax	463	3	-0.00476039747015677
B.E.	Temnothorax	464	3	-0.00926951227072422
B.E.	Temnothorax	465	3	0.00147747349759604
B.E.	Temnothorax	466	3	0.00759502756840545
B.E.	Temnothorax	4665	3	0.00158533518663013
B.E.	Temnothorax	4666	3	0.00641242145111583
B.E.	Temnothorax	4667	3	0.00698466124160206
B.E.	Temnothorax	4668	3	-0.000275979802205129
B.E.	Temnothorax	4669	3	-0.00725686455854106
B.E.	Temnothorax	467	3	-0.00220841710503961
B.E.	Temnothorax	4670	3	0.00254670519171064
B.E.	Temnothorax	4671	3	0.00155125031334447
B.E.	Temnothorax	4672	3	0.00181615292801389
B.E.	Temnothorax	4673	3	0.00939226512003692
B.E.	Temnothorax	4674	3	-0.00607233155686495
B.E.	Temnothorax	4675	3	0.00316017490137121
B.E.	Temnothorax	4676	3	-0.0202235222989492
B.E.	Temnothorax	4677	3	0.000838880403531106
B.E.	Temnothorax	4678	3	-0.00751575835696572
B.E.	Temnothorax	4679	3	0.0144899050725499
B.E.	Temnothorax	4680	3	0.00856050352046987
B.E.	Temnothorax	4681	3	0.00536368844311557
B.E.	Temnothorax	4682	3	-0.0121634084104551
B.E.	Temnothorax	4683	3	-0.000991206932927609
B.E.	Temnothorax	4743	3	-0.00120183450770195
B.E.	Temnothorax	4744	3	0.00557372366973442
B.E.	Temnothorax	4745	3	-0.00551001019246797
B.E.	Temnothorax	4746	3	0.00182273288485566
B.E.	Temnothorax	4747	3	-0.00250691500513585
B.E.	Temnothorax	4748	3	0.00348113729651272
B.E.	Temnothorax	4749	3	0.00748751810009195
B.E.	Temnothorax	4750	3	0.00352426316603154
B.E.	Temnothorax	4751	3	-0.00516887358091019
B.E.	Temnothorax	4752	3	-0.00958566127686564
B.E.	Temnothorax	4753	3	-0.00859643788998785
B.E.	Temnothorax	4754	3	-0.004414011352084
B.E.	Temnothorax	4755	3	0.00797122535757611
B.E.	Temnothorax	4756	3	0.000273544933040143
B.E.	Temnothorax	4757	3	0.00758440183471942
B.E.	Temnothorax	4758	3	-0.00159468398196373
B.E.	Temnothorax	4821	3	0.019470337155886
B.E.	Temnothorax	4822	3	-0.00740505110643709
B.E.	Temnothorax	4823	3	0.00841417538401679
B.E.	Temnothorax	4824	3	0.00420681737473491
B.E.	Temnothorax	4825	3	-0.00506504149642136
B.E.	Temnothorax	4826	3	-0.00241161967378551
B.E.	Temnothorax	4827	3	-0.00509723051329241
B.E.	Temnothorax	4828	3	-0.0103480774646083
B.E.	Temnothorax	4829	3	0.00112189832328111
B.E.	Temnothorax	4830	3	-0.00422776358587499
B.E.	Temnothorax	4831	3	0.00581060789586627
B.E.	Temnothorax	4832	3	0.00756977360609465
B.E.	Temnothorax	4900	3	0.00546246536648029
B.E.	Temnothorax	4901	3	-0.00510224173583259
B.E.	Temnothorax	4902	3	-0.00676951379071225
B.E.	Temnothorax	4903	3	0.000641714624852106
B.E.	Temnothorax	4904	3	-0.00235325123587796
B.E.	Temnothorax	4905	3	-0.00393913695917904
B.E.	Temnothorax	5093	3	0.0107143881083373
B.E.	Temnothorax	5170	3	0.00436443215558755
B.E.	Temnothorax	522	3	0.0013555665211722
B.E.	Temnothorax	523	3	0.00182507160000984
B.E.	Temnothorax	524	3	0.00410250765186523
B.E.	Temnothorax	5244	3	0.0076912916076325
B.E.	Temnothorax	5245	3	0.0070580528886616
B.E.	Temnothorax	5246	3	0.00607776603938927
B.E.	Temnothorax	525	3	0.00164163919762813
B.E.	Temnothorax	526	3	-0.00191557283355456
B.E.	Temnothorax	527	3	-0.00450991311157217
B.E.	Temnothorax	528	4	-0.000369072452261607
B.E.	Temnothorax	529	4	0.00324595031601684
B.E.	Temnothorax	530	4	-0.00421574431782323
B.E.	Temnothorax	531	4	-0.00246891451384586
B.E.	Temnothorax	5319	3	0.004201484272126
B.E.	Temnothorax	532	4	0.00753343550890199
B.E.	Temnothorax	5322	3	-0.000180267470743584
B.E.	Temnothorax	5323	3	0.00347203728437968
B.E.	Temnothorax	533	4	0.00176351657916358
B.E.	Temnothorax	534	4	-0.00714011926793099
B.E.	Temnothorax	535	4	0.00249699531191038
B.E.	Temnothorax	536	4	-6.9640135762117e-05
B.E.	Temnothorax	537	3	-0.00462706181217388
B.E.	Temnothorax	538	3	0.0130114882620281
B.E.	Temnothorax	539	3	-0.0020347614545615
B.E.	Temnothorax	5394	3	-0.00938872109497237
B.E.	Temnothorax	5395	3	-0.00219842895156655
B.E.	Temnothorax	5396	3	-0.00826016192878852
B.E.	Temnothorax	5397	3	-0.00253000965722307
B.E.	Temnothorax	5398	3	0.00105445623462029
B.E.	Temnothorax	5399	3	0.000272245956294131
B.E.	Temnothorax	540	3	0.000272828263479722
B.E.	Temnothorax	541	3	-0.00471701366511119
B.E.	Temnothorax	542	3	0.00814867207479237
B.E.	Temnothorax	5469	3	0.00627718773395184
B.E.	Temnothorax	5470	3	0.00797472921108286
B.E.	Temnothorax	5471	3	0.000759586718733251
B.E.	Temnothorax	5474	3	0.00197015633050437
B.E.	Temnothorax	5475	3	-0.00312516311387504
B.E.	Temnothorax	5476	3	-0.00186502889466449
B.E.	Temnothorax	5545	3	0.00410768504088252
B.E.	Temnothorax	5546	3	-0.00332779047341881
B.E.	Temnothorax	5547	3	0.00562978447709413
B.E.	Temnothorax	5548	3	-0.00181635007542183
B.E.	Temnothorax	5549	3	0.00103218591860286
B.E.	Temnothorax	5550	3	-0.00153828825400113
B.E.	Temnothorax	5551	3	-0.000787403648504121
B.E.	Temnothorax	5552	3	-0.00754608816518125
B.E.	Temnothorax	5620	3	-0.0108040339644577
B.E.	Temnothorax	5621	3	8.28600940088775e-05
B.E.	Temnothorax	5622	3	-0.00696231272125422
B.E.	Temnothorax	5623	3	0.0123570882358258
B.E.	Temnothorax	5626	3	-0.00410833132165378
B.E.	Temnothorax	5627	3	0.00859058074763976
B.E.	Temnothorax	5628	3	-0.00075455009910291
B.E.	Temnothorax	5629	3	-0.0016104090855286
B.E.	Temnothorax	5630	3	-0.0012388777515074
B.E.	Temnothorax	5696	3	0.00156926071583298
B.E.	Temnothorax	5697	3	-0.0093372206691847
B.E.	Temnothorax	5698	3	0.000486432028844462
B.E.	Temnothorax	5699	3	-0.00173316987395948
B.E.	Temnothorax	5700	3	-0.00323571805004225
B.E.	Temnothorax	5701	4	-0.00234202129503279
B.E.	Temnothorax	5702	3	0.00855707320865518
B.E.	Temnothorax	5703	3	0.00560294115489762
B.E.	Temnothorax	5704	3	-0.00149714864315361
B.E.	Temnothorax	5705	3	-0.00211269590710579
B.E.	Temnothorax	5706	3	0.0083154021122967
B.E.	Temnothorax	5771	3	-0.000202243653211271
B.E.	Temnothorax	5772	3	0.00700297809197406
B.E.	Temnothorax	5773	3	-0.00111605668293359
B.E.	Temnothorax	5774	3	0.00129448787287957
B.E.	Temnothorax	5775	3	-0.00637801278492998
B.E.	Temnothorax	5778	4	0.00023934296294525
B.E.	Temnothorax	5779	3	-0.00255029510173378
B.E.	Temnothorax	5780	3	-0.00161455966595587
B.E.	Temnothorax	5781	3	0.00308283434111575
B.E.	Temnothorax	5782	3	0.01005098393043
B.E.	Temnothorax	5783	3	0.00517780844620173
B.E.	Temnothorax	5846	3	0.00749603517195746
B.E.	Temnothorax	5847	3	0.00766312695725788
B.E.	Temnothorax	5848	3	0.00215429624145302
B.E.	Temnothorax	5849	3	-0.000153177055187754
B.E.	Temnothorax	5850	3	-0.00500795952062363
B.E.	Temnothorax	5851	3	0.00180118166152539
B.E.	Temnothorax	5852	4	7.60781689104834e-05
B.E.	Temnothorax	5853	4	-0.00243720093158159
B.E.	Temnothorax	5854	4	0.00698797380980445
B.E.	Temnothorax	5855	3	0.00124476168941635
B.E.	Temnothorax	5856	3	0.0060996864743801
B.E.	Temnothorax	5857	3	0.00583395948136781
B.E.	Temnothorax	5858	3	-0.00106896032365332
B.E.	Temnothorax	5859	3	-0.00641569803166907
B.E.	Temnothorax	5921	3	0.00674859218629637
B.E.	Temnothorax	5922	3	0.00688435578906721
B.E.	Temnothorax	5923	3	0.00869868018434757
B.E.	Temnothorax	5924	3	0.00311109453679746
B.E.	Temnothorax	5925	3	-0.00505965442748236
B.E.	Temnothorax	5926	4	4.12730516323128e-05
B.E.	Temnothorax	5927	4	-0.00183522525082762
B.E.	Temnothorax	5930	4	0.00388779094167636
B.E.	Temnothorax	5931	4	-0.000722732002693495
B.E.	Temnothorax	5932	3	0.00153179023428416
B.E.	Temnothorax	5933	3	0.00223428171830801
B.E.	Temnothorax	5934	3	-0.000661545152380683
B.E.	Temnothorax	5935	3	-0.00511168562444941
B.E.	Temnothorax	5936	3	0.000206203944088174
B.E.	Temnothorax	5937	3	0.00575281186748798
B.E.	Temnothorax	599	3	0.00268766753540617
B.E.	Temnothorax	5997	3	0.0108763257641873
B.E.	Temnothorax	5998	3	0.00309013033898136
B.E.	Temnothorax	5999	3	-0.000840053248851284
B.E.	Temnothorax	600	3	0.0103225753144294
B.E.	Temnothorax	6000	3	-0.00258123769207089
B.E.	Temnothorax	6001	3	0.0168928394630337
B.E.	Temnothorax	6002	4	0.00934111466762664
B.E.	Temnothorax	6003	4	0.00655338904093484
B.E.	Temnothorax	6004	4	0.00735098557702075
B.E.	Temnothorax	6005	4	0.00573012814579574
B.E.	Temnothorax	6006	4	0.0117140675318613
B.E.	Temnothorax	6007	4	0.00273118511308229
B.E.	Temnothorax	6008	4	0.0154715166557119
B.E.	Temnothorax	6009	3	0.0110589228525573
B.E.	Temnothorax	601	3	0.00209641442452026
B.E.	Temnothorax	6010	3	-0.00496802831674345
B.E.	Temnothorax	6011	3	-0.00699982411357076
B.E.	Temnothorax	6012	3	0.00586575377687408
B.E.	Temnothorax	6013	3	-0.0101956076182376
B.E.	Temnothorax	602	3	-0.00352781751086611
B.E.	Temnothorax	603	3	-0.00505217511398696
B.E.	Temnothorax	604	4	0.000802314510428089
B.E.	Temnothorax	605	4	-0.00149241025046046
B.E.	Temnothorax	606	4	0.00390889236170126
B.E.	Temnothorax	607	4	-0.00329039540222821
B.E.	Temnothorax	6071	3	-0.00614903452508069
B.E.	Temnothorax	6072	3	0.0055610825856258
B.E.	Temnothorax	6073	3	-0.00440670947333866
B.E.	Temnothorax	6074	3	0.00600639758358643
B.E.	Temnothorax	6075	3	0.00294620366624224
B.E.	Temnothorax	6076	3	-0.0186046357415525
B.E.	Temnothorax	6077	4	-0.00543004413964215
B.E.	Temnothorax	6078	4	-0.000252833403390827
B.E.	Temnothorax	6079	4	0.00149539613779142
B.E.	Temnothorax	6082	4	-0.00386079842312475
B.E.	Temnothorax	6083	4	0.00215589547834526
B.E.	Temnothorax	6084	4	-0.00318912089310144
B.E.	Temnothorax	6085	4	-0.00360951245873967
B.E.	Temnothorax	6086	3	-0.018334218713751
B.E.	Temnothorax	6087	3	0.00535604776729181
B.E.	Temnothorax	6088	3	-0.00573660451694268
B.E.	Temnothorax	6089	3	-0.000412302122418463
B.E.	Temnothorax	6090	3	0.00183468975955372
B.E.	Temnothorax	6091	3	0.00281775312373167
B.E.	Temnothorax	610	4	0.00184303067291579
B.E.	Temnothorax	611	4	-0.00515744920366537
B.E.	Temnothorax	612	4	-0.00137612148324754
B.E.	Temnothorax	613	3	0.000417895001360313
B.E.	Temnothorax	614	3	0.00328720443038922
B.E.	Temnothorax	6147	3	0.0114516496945457
B.E.	Temnothorax	6148	3	0.00741474136403515
B.E.	Temnothorax	6149	3	0.00494337718490065
B.E.	Temnothorax	615	3	0.00248607645950982
B.E.	Temnothorax	6150	3	0.00326210343293325
B.E.	Temnothorax	6151	3	-0.000218728438205839
B.E.	Temnothorax	6152	3	0.0118110237105831
B.E.	Temnothorax	6153	4	-0.00173001606639075
B.E.	Temnothorax	6154	4	0.00227391137467531
B.E.	Temnothorax	6155	4	0.00124553409700471
B.E.	Temnothorax	6156	4	0.00656258038578638
B.E.	Temnothorax	6157	4	0.0115791440827305
B.E.	Temnothorax	6158	4	-0.000645674671591095
B.E.	Temnothorax	6159	4	-0.000359283959508303
B.E.	Temnothorax	616	3	0.00330225301251376
B.E.	Temnothorax	6160	4	-0.00419224316039364
B.E.	Temnothorax	6161	4	-0.00865320407361871
B.E.	Temnothorax	6162	3	-0.00676964053312702
B.E.	Temnothorax	6163	3	-0.00846101615482041
B.E.	Temnothorax	6164	3	-0.00200588805182815
B.E.	Temnothorax	6165	3	0.010141077332961
B.E.	Temnothorax	6166	3	0.00350501534867914
B.E.	Temnothorax	6167	3	0.00631929708841012
B.E.	Temnothorax	617	3	-0.00734327555629893
B.E.	Temnothorax	6221	3	0.00369919892683635
B.E.	Temnothorax	6222	3	0.00131502538467393
B.E.	Temnothorax	6223	3	0.00647967493999713
B.E.	Temnothorax	6224	3	-0.000291793262045589
B.E.	Temnothorax	6225	3	0.000957683676882064
B.E.	Temnothorax	6226	3	0.00908729532233124
B.E.	Temnothorax	6227	4	0.015859875600932
B.E.	Temnothorax	6228	4	0.00245467764979893
B.E.	Temnothorax	6229	4	0.00384348505097806
B.E.	Temnothorax	6230	4	0.00658048454165355
B.E.	Temnothorax	6231	4	0.00520756003094462
B.E.	Temnothorax	6234	4	-0.00782759196795848
B.E.	Temnothorax	6235	4	-0.00180107193652257
B.E.	Temnothorax	6236	4	-0.00327437960793014
B.E.	Temnothorax	6237	4	0.00111509129242886
B.E.	Temnothorax	6238	4	-0.00306427683754578
B.E.	Temnothorax	6239	4	0.00632287455428645
B.E.	Temnothorax	6240	3	-0.00369181620585004
B.E.	Temnothorax	6241	3	0.0028538238666706
B.E.	Temnothorax	6242	3	-0.000851148231876944
B.E.	Temnothorax	6243	3	0.00487162695664206
B.E.	Temnothorax	6244	3	-0.000173397711046896
B.E.	Temnothorax	6245	3	-3.18622361604086e-05
B.E.	Temnothorax	6297	3	0.000297035935468567
B.E.	Temnothorax	6298	3	0.0107499132750242
B.E.	Temnothorax	6299	3	-0.00337748297638478
B.E.	Temnothorax	6300	3	-0.013743148079231
B.E.	Temnothorax	6301	3	0.00219440965798425
B.E.	Temnothorax	6302	3	-0.00509960173290771
B.E.	Temnothorax	6303	4	0.002680988872221
B.E.	Temnothorax	6304	4	0.0109139818207965
B.E.	Temnothorax	6305	4	-0.00355673746417303
B.E.	Temnothorax	6306	4	0.00904886941603797
B.E.	Temnothorax	6307	4	0.00327751872543969
B.E.	Temnothorax	6308	4	0.0118753729021866
B.E.	Temnothorax	6309	5	-0.00046627371553744
B.E.	Temnothorax	6310	4	-0.00517402617443469
B.E.	Temnothorax	6311	4	-0.00322881229427282
B.E.	Temnothorax	6312	4	0.00282164486259815
B.E.	Temnothorax	6313	4	-0.00881787121570959
B.E.	Temnothorax	6314	4	-0.0006118705803122
B.E.	Temnothorax	6315	4	-0.000410795601066613
B.E.	Temnothorax	6316	3	-0.00684001846933256
B.E.	Temnothorax	6317	3	-0.0100946067329509
B.E.	Temnothorax	6318	3	0.00465485746218866
B.E.	Temnothorax	6319	3	-0.00951119505767341
B.E.	Temnothorax	6320	3	-0.00341888334364592
B.E.	Temnothorax	6321	3	-0.00305602512982901
B.E.	Temnothorax	6371	3	-0.00864630866333377
B.E.	Temnothorax	6372	3	-0.00173157078378179
B.E.	Temnothorax	6373	3	-0.00223906366337343
B.E.	Temnothorax	6374	3	0.000847662338474043
B.E.	Temnothorax	6375	3	0.00472284095134438
B.E.	Temnothorax	6376	3	-0.00273595626280848
B.E.	Temnothorax	6377	3	0.00263104171062363
B.E.	Temnothorax	6378	4	-0.00350393996637654
B.E.	Temnothorax	6379	4	0.00259528762203344
B.E.	Temnothorax	6380	4	0.00744454294883009
B.E.	Temnothorax	6381	4	0.000722090818265521
B.E.	Temnothorax	6382	4	0.00821416448090939
B.E.	Temnothorax	6383	5	0.00691481571517148
B.E.	Temnothorax	6386	5	0.000817961674367204
B.E.	Temnothorax	6387	5	0.00214364891739587
B.E.	Temnothorax	6388	4	-0.0049786427361505
B.E.	Temnothorax	6389	4	0.00291251701717945
B.E.	Temnothorax	6390	4	-0.00126230417243765
B.E.	Temnothorax	6391	4	0.00179188539761788
B.E.	Temnothorax	6392	4	-0.00737528589299108
B.E.	Temnothorax	6393	3	-0.000336000485335707
B.E.	Temnothorax	6394	3	-0.00124003476313761
B.E.	Temnothorax	6395	3	0.00793331868242074
B.E.	Temnothorax	6396	3	-0.00488647004738319
B.E.	Temnothorax	6397	3	0.00706096886194891
B.E.	Temnothorax	6398	3	0.00240428805565711
B.E.	Temnothorax	6399	3	0.00265126227295725
B.E.	Temnothorax	6446	3	-0.00760980866719287
B.E.	Temnothorax	6447	3	-0.0016133025875716
B.E.	Temnothorax	6448	3	-0.00122644306435416
B.E.	Temnothorax	6449	3	0.0076997948236578
B.E.	Temnothorax	6450	3	-0.00589576436657399
B.E.	Temnothorax	6451	3	-0.00633413951218468
B.E.	Temnothorax	6452	3	-0.00246356303271978
B.E.	Temnothorax	6453	4	0.00377384487525748
B.E.	Temnothorax	6454	4	-0.00629603199462793
B.E.	Temnothorax	6455	4	-0.00356555243886035
B.E.	Temnothorax	6456	4	0.00720126960594356
B.E.	Temnothorax	6457	4	0.00178084339203317
B.E.	Temnothorax	6458	4	0.00683291172945382
B.E.	Temnothorax	6459	5	0.00756103481726653
B.E.	Temnothorax	6460	5	-0.0024527566483925
B.E.	Temnothorax	6461	5	-0.00335978829769995
B.E.	Temnothorax	6462	5	0.00692446905510607
B.E.	Temnothorax	6463	5	0.00300522313741183
B.E.	Temnothorax	6464	4	-0.00026827202022884
B.E.	Temnothorax	6465	4	-0.00642959522579731
B.E.	Temnothorax	6466	4	0.00369997011024434
B.E.	Temnothorax	6467	4	-0.00398000308042778
B.E.	Temnothorax	6468	4	0.00643076566100107
B.E.	Temnothorax	6469	4	0.00332991308123896
B.E.	Temnothorax	6470	3	0.00319108822124642
B.E.	Temnothorax	6471	3	0.00210941638186882
B.E.	Temnothorax	6472	3	-0.00100366069860318
B.E.	Temnothorax	6473	3	-0.00661634357270985
B.E.	Temnothorax	6474	3	-0.00296290761304068
B.E.	Temnothorax	6475	3	-0.00411084167180461
B.E.	Temnothorax	6476	3	-0.000749059253209572
B.E.	Temnothorax	6520	3	0.00342889238918862
B.E.	Temnothorax	6521	3	-0.00561022149922565
B.E.	Temnothorax	6522	3	-0.00276713879871859
B.E.	Temnothorax	6523	3	0.00209933294223347
B.E.	Temnothorax	6524	3	0.00542789470659133
B.E.	Temnothorax	6525	3	0.00351787482572732
B.E.	Temnothorax	6526	3	-0.000256887269051286
B.E.	Temnothorax	6527	4	0.00608724453844535
B.E.	Temnothorax	6528	4	-0.0070850656618301
B.E.	Temnothorax	6529	4	-0.001736180140125
B.E.	Temnothorax	6530	4	-0.00782548172081705
B.E.	Temnothorax	6531	4	0.00629015687626574
B.E.	Temnothorax	6532	4	0.00293366167924553
B.E.	Temnothorax	6533	4	-0.0028682005835083
B.E.	Temnothorax	6534	5	0.00961065405872978
B.E.	Temnothorax	6535	5	0.000261600662207464
B.E.	Temnothorax	6538	5	-0.0096765678953661
B.E.	Temnothorax	6539	5	0.00434684455468617
B.E.	Temnothorax	6540	5	0.00559825935901543
B.E.	Temnothorax	6541	4	-0.00498271316877141
B.E.	Temnothorax	6542	4	-0.00703335810871787
B.E.	Temnothorax	6543	4	0.00254596868386801
B.E.	Temnothorax	6544	4	0.0110973797402221
B.E.	Temnothorax	6545	4	0.010753465020507
B.E.	Temnothorax	6546	4	-0.00239494426759807
B.E.	Temnothorax	6547	4	0.00408571392361505
B.E.	Temnothorax	6548	3	0.00582764334262773
B.E.	Temnothorax	6549	3	0.0013008654177647
B.E.	Temnothorax	6550	3	0.00541474042129575
B.E.	Temnothorax	6551	3	0.00152432846503884
B.E.	Temnothorax	6552	3	0.000576761750364918
B.E.	Temnothorax	6553	3	-0.0041657641526679
B.E.	Temnothorax	6554	3	-0.000659927909781222
B.E.	Temnothorax	6595	3	0.00365194417103801
B.E.	Temnothorax	6596	3	0.00456234757191522
B.E.	Temnothorax	6597	3	-0.00925042405593403
B.E.	Temnothorax	6598	3	-0.00472669280435025
B.E.	Temnothorax	6599	3	-0.00307463536257038
B.E.	Temnothorax	6600	3	-0.0100821896074614
B.E.	Temnothorax	6601	3	0.00544831134778919
B.E.	Temnothorax	6602	3	0.00209835870402113
B.E.	Temnothorax	6603	4	0.0044542655523466
B.E.	Temnothorax	6604	4	-0.00235072891550873
B.E.	Temnothorax	6605	4	-0.00258471926399633
B.E.	Temnothorax	6606	4	-0.00108383668779933
B.E.	Temnothorax	6607	4	-0.00928427442016315
B.E.	Temnothorax	6608	4	-0.00334929458562329
B.E.	Temnothorax	6609	5	-0.005004586002328
B.E.	Temnothorax	6610	5	-0.0015777029019563
B.E.	Temnothorax	6611	5	0.00955801169569698
B.E.	Temnothorax	6612	5	0.0150758683808159
B.E.	Temnothorax	676	3	-0.00469896742640614
B.E.	Temnothorax	677	3	0.0019883983914093
B.E.	Temnothorax	678	3	0.0015925944771898
B.E.	Temnothorax	679	3	0.00291552991596248
B.E.	Temnothorax	680	3	0.00305180116414048
B.E.	Temnothorax	681	3	-0.00386241020269346
B.E.	Temnothorax	682	4	-0.000425265514775915
B.E.	Temnothorax	683	4	0.00161151756717931
B.E.	Temnothorax	684	4	-0.00640507091532914
B.E.	Temnothorax	685	4	0.00439900781993334
B.E.	Temnothorax	686	4	0.00418904721639536
B.E.	Temnothorax	687	3	-0.0049515473914237
B.E.	Temnothorax	688	3	0.00879293923190913
B.E.	Temnothorax	689	3	-0.00292440569380226
B.E.	Temnothorax	690	3	0.00162679351065505
B.E.	Temnothorax	691	3	-0.00646940134289507
B.E.	Temnothorax	692	3	0.00121890205238471
B.E.	Temnothorax	753	3	-0.00828228690253531
B.E.	Temnothorax	754	3	0.00322299187998392
B.E.	Temnothorax	755	3	-0.001891945990741
B.E.	Temnothorax	756	3	-0.00547875809965858
B.E.	Temnothorax	757	3	-0.00508779202059096
B.E.	Temnothorax	758	4	0.00475789914165488
B.E.	Temnothorax	759	4	-0.000795171837677659
B.E.	Temnothorax	762	4	-0.000417458328967204
B.E.	Temnothorax	763	3	-0.00190866145211285
B.E.	Temnothorax	764	3	0.00259572167801244
B.E.	Temnothorax	765	3	0.00417321891911536
B.E.	Temnothorax	766	3	0.00465550266380213
B.E.	Temnothorax	767	3	0.00798341433648062
B.E.	Temnothorax	768	3	0.0140537412918053
B.E.	Temnothorax	77	5	-0.0137931889602116
B.E.	Temnothorax	78	5	0.00359504165406843
B.E.	Temnothorax	79	5	-0.00450863270703095
B.E.	Temnothorax	80	5	0.000607396419821297
B.E.	Temnothorax	81	4	0.00387576309938218
B.E.	Temnothorax	82	4	0.0126900050102282
B.E.	Temnothorax	83	4	-6.8844853075233e-06
B.E.	Temnothorax	830	3	-0.00893519458747212
B.E.	Temnothorax	831	3	-0.00539153568080589
B.E.	Temnothorax	832	3	-0.0078378455191463
B.E.	Temnothorax	833	3	-0.0105498669472913
B.E.	Temnothorax	834	3	0.00388627582624873
B.E.	Temnothorax	835	4	-0.0095971595974244
B.E.	Temnothorax	836	4	0.00253155785958728
B.E.	Temnothorax	837	4	0.00175251484461273
B.E.	Temnothorax	838	3	-0.0026392281455656
B.E.	Temnothorax	839	3	-0.00743123574623258
B.E.	Temnothorax	84	4	-0.000463252946573285
B.E.	Temnothorax	840	3	-0.00717744411072205
B.E.	Temnothorax	841	3	-0.000963310145097996
B.E.	Temnothorax	842	3	-0.000215812936870353
B.E.	Temnothorax	85	4	-0.000782688630898156
B.E.	Temnothorax	86	4	-0.00112299790223128
B.E.	Temnothorax	87	3	-0.0037149713287779
B.E.	Temnothorax	88	3	-0.00670573607824176
B.E.	Temnothorax	89	3	-0.00655609109896105
B.E.	Temnothorax	90	3	0.00179166467115891
B.E.	Temnothorax	906	3	-0.00251962288045647
B.E.	Temnothorax	907	3	-0.00085703842682175
B.E.	Temnothorax	908	3	-0.0064854806150703
B.E.	Temnothorax	909	3	-0.00916771417132392
B.E.	Temnothorax	91	3	0.00444596079836845
B.E.	Temnothorax	910	3	0.00370379114943036
B.E.	Temnothorax	911	4	-0.000586107320488705
B.E.	Temnothorax	914	3	0.00314988363298025
B.E.	Temnothorax	915	3	0.000838713673563193
B.E.	Temnothorax	916	3	-0.00646068436729001
B.E.	Temnothorax	917	3	0.00330768341001818
B.E.	Temnothorax	918	3	0.00223948141927001
B.E.	Temnothorax	92	3	-0.00163533012997567
B.E.	Temnothorax	93	3	-0.00187532192757578
B.E.	Temnothorax	983	3	-0.00451430431181993
B.E.	Temnothorax	984	3	-0.00253570484933971
B.E.	Temnothorax	985	3	-0.00450944322568616
B.E.	Temnothorax	986	3	0.00599628520805749
B.E.	Temnothorax	987	3	0.00170437324850488
B.E.	Temnothorax	988	3	0.00238441362987095
B.E.	Temnothorax	989	3	-0.00358693738581562
B.E.	Temnothorax	990	3	-6.87698654743578e-05
B.E.	Temnothorax	991	3	0.00744748576303032
B.E.	Temnothorax	992	3	-0.0107748148347112
B.E.	Temnothorax	993	3	0.00420320145039749
