# Supplementary material for: Two simple movement mechanisms for spatial division of labour in social insects
Source: Nat Commun. 2022 Nov 15;13:6985. doi: 10.1038/s41467-022-34706-7 (PMC9666475; doi:10.1038/s41467-022-34706-7)
Supplement: Supplementary file 5 — Source Data [file 41467_2022_34706_MOESM5_ESM.zip › source_data/Figure_S13/Taxis_index_difference,Temnothorax,BE+LA.csv]

data	SPECIES	LOC	distance_to_FocalModule	taxis_index_difference
B.E. + L.A.	Temnothorax	1060	3	-0.00632862691723399
B.E. + L.A.	Temnothorax	1061	3	0.00765661109226432
B.E. + L.A.	Temnothorax	1062	3	-8.02634623126527e-05
B.E. + L.A.	Temnothorax	1063	3	0.00723723300978221
B.E. + L.A.	Temnothorax	1066	3	-0.0127663089508186
B.E. + L.A.	Temnothorax	1067	3	-0.00748241179864065
B.E. + L.A.	Temnothorax	1068	3	-0.00684021765654987
B.E. + L.A.	Temnothorax	1069	3	-0.0101909413313721
B.E. + L.A.	Temnothorax	1137	3	-0.0102000446305833
B.E. + L.A.	Temnothorax	1138	3	0.000383487691853534
B.E. + L.A.	Temnothorax	1139	3	-0.0040206159609588
B.E. + L.A.	Temnothorax	1140	3	-0.00318396050780861
B.E. + L.A.	Temnothorax	1141	3	-0.00753251501390384
B.E. + L.A.	Temnothorax	1142	3	-0.00994798439990333
B.E. + L.A.	Temnothorax	1143	3	-0.00376552734426602
B.E. + L.A.	Temnothorax	1144	3	0.00610084146222898
B.E. + L.A.	Temnothorax	1213	3	0.0036286829382033
B.E. + L.A.	Temnothorax	1214	3	0.000702558425548225
B.E. + L.A.	Temnothorax	1215	3	-0.00585899867586902
B.E. + L.A.	Temnothorax	1218	3	0.00604843068422081
B.E. + L.A.	Temnothorax	1219	3	0.00215801870479939
B.E. + L.A.	Temnothorax	1290	3	-0.00370652457768532
B.E. + L.A.	Temnothorax	1291	3	0.00619463801405626
B.E. + L.A.	Temnothorax	1292	3	0.0108518389806647
B.E. + L.A.	Temnothorax	1293	3	-0.000835818375244028
B.E. + L.A.	Temnothorax	1294	3	-0.0109362958144595
B.E. + L.A.	Temnothorax	135	3	-0.00728712823696994
B.E. + L.A.	Temnothorax	136	3	-0.0153762242705273
B.E. + L.A.	Temnothorax	1366	3	0.0109171274826809
B.E. + L.A.	Temnothorax	1367	3	0.00882020301280745
B.E. + L.A.	Temnothorax	137	3	-0.00844325766947001
B.E. + L.A.	Temnothorax	1370	3	0.0131161758384362
B.E. + L.A.	Temnothorax	138	3	-0.0070816817976119
B.E. + L.A.	Temnothorax	139	3	-0.00374684828719208
B.E. + L.A.	Temnothorax	140	3	-0.00463830854927563
B.E. + L.A.	Temnothorax	141	3	0.00708120608828808
B.E. + L.A.	Temnothorax	142	3	-0.00246826346675883
B.E. + L.A.	Temnothorax	143	4	0.00172848445994245
B.E. + L.A.	Temnothorax	144	4	-0.001018791344163
B.E. + L.A.	Temnothorax	1443	3	-0.00594983267265344
B.E. + L.A.	Temnothorax	1444	3	-0.0035845028682509
B.E. + L.A.	Temnothorax	1445	3	0.00274509880721071
B.E. + L.A.	Temnothorax	145	4	-0.013630768670711
B.E. + L.A.	Temnothorax	146	4	-0.00974106834576721
B.E. + L.A.	Temnothorax	147	4	0.00264355133852328
B.E. + L.A.	Temnothorax	148	4	0.00189315384258834
B.E. + L.A.	Temnothorax	149	5	0.00820613231931128
B.E. + L.A.	Temnothorax	150	5	-0.00019731529167104
B.E. + L.A.	Temnothorax	151	5	-0.0048115871179163
B.E. + L.A.	Temnothorax	1519	3	-0.00267526639597011
B.E. + L.A.	Temnothorax	154	5	0.00584676264213274
B.E. + L.A.	Temnothorax	155	5	-0.00574545222992672
B.E. + L.A.	Temnothorax	156	4	-0.00543912931929262
B.E. + L.A.	Temnothorax	157	4	0.00984681191729648
B.E. + L.A.	Temnothorax	158	4	0.00265718900064024
B.E. + L.A.	Temnothorax	159	4	0.00793657123590156
B.E. + L.A.	Temnothorax	1596	3	0.00126755645222563
B.E. + L.A.	Temnothorax	160	4	-0.00210733574546424
B.E. + L.A.	Temnothorax	161	4	-0.00016600990401423
B.E. + L.A.	Temnothorax	162	3	0.00343876754881077
B.E. + L.A.	Temnothorax	163	3	0.00181422528966587
B.E. + L.A.	Temnothorax	164	3	0.00377910036218331
B.E. + L.A.	Temnothorax	165	3	0.00649578612076241
B.E. + L.A.	Temnothorax	166	3	-0.00551694842262332
B.E. + L.A.	Temnothorax	167	3	-0.00853790586774445
B.E. + L.A.	Temnothorax	168	3	0.00366748604137991
B.E. + L.A.	Temnothorax	1782	3	0.00655891674289565
B.E. + L.A.	Temnothorax	1783	3	0.00254046820723283
B.E. + L.A.	Temnothorax	1784	3	-0.00703961533627956
B.E. + L.A.	Temnothorax	1785	3	0.00492360834157859
B.E. + L.A.	Temnothorax	1786	3	-0.00856291061465286
B.E. + L.A.	Temnothorax	1787	3	0.00663771666556331
B.E. + L.A.	Temnothorax	1788	3	-0.00191594304983566
B.E. + L.A.	Temnothorax	1789	3	0.00434765241801234
B.E. + L.A.	Temnothorax	1790	3	-0.00343523057915044
B.E. + L.A.	Temnothorax	1856	3	-0.000457669312833697
B.E. + L.A.	Temnothorax	1857	3	0.000587804142580541
B.E. + L.A.	Temnothorax	1858	3	-0.00487864713703046
B.E. + L.A.	Temnothorax	1859	3	0.00451792472433046
B.E. + L.A.	Temnothorax	1860	3	-0.00445774244360943
B.E. + L.A.	Temnothorax	1861	3	0.00612934234812677
B.E. + L.A.	Temnothorax	1862	3	-0.00142651600900596
B.E. + L.A.	Temnothorax	1863	3	-0.000867236414794745
B.E. + L.A.	Temnothorax	1864	3	0.00294138896740987
B.E. + L.A.	Temnothorax	1865	3	0.0034486259325684
B.E. + L.A.	Temnothorax	1866	3	0.0091103063247375
B.E. + L.A.	Temnothorax	1867	3	-0.00539237929076508
B.E. + L.A.	Temnothorax	1868	3	0.00351666551593715
B.E. + L.A.	Temnothorax	1869	3	-0.00681070294847811
B.E. + L.A.	Temnothorax	1930	3	0.00514296100656336
B.E. + L.A.	Temnothorax	1931	3	-0.00724539512176486
B.E. + L.A.	Temnothorax	1932	3	-0.00300095880511132
B.E. + L.A.	Temnothorax	1933	3	0.0115506951563823
B.E. + L.A.	Temnothorax	1934	3	-0.0135690597298386
B.E. + L.A.	Temnothorax	1935	3	0.00863728145725751
B.E. + L.A.	Temnothorax	1936	3	0.00146518780299023
B.E. + L.A.	Temnothorax	1937	3	0.00807824366747451
B.E. + L.A.	Temnothorax	1938	3	0.00382017417896343
B.E. + L.A.	Temnothorax	1939	3	-0.00146233767134496
B.E. + L.A.	Temnothorax	1940	3	0.0106522145538415
B.E. + L.A.	Temnothorax	1941	3	0.00510978779859471
B.E. + L.A.	Temnothorax	1942	3	0.00111216849036121
B.E. + L.A.	Temnothorax	1943	3	0.0105332597724282
B.E. + L.A.	Temnothorax	1944	3	-0.00818890083491281
B.E. + L.A.	Temnothorax	1945	3	-0.000504837446085085
B.E. + L.A.	Temnothorax	1946	3	0.0104414016842839
B.E. + L.A.	Temnothorax	2005	3	-0.00744826948961866
B.E. + L.A.	Temnothorax	2006	3	-0.00206764561126253
B.E. + L.A.	Temnothorax	2007	3	0.00724539753542614
B.E. + L.A.	Temnothorax	2008	3	-0.0101807845825967
B.E. + L.A.	Temnothorax	2009	3	-0.0054000481557789
B.E. + L.A.	Temnothorax	2010	3	0.000109454184391474
B.E. + L.A.	Temnothorax	2011	3	-0.00229755220437386
B.E. + L.A.	Temnothorax	2012	3	-0.00175088622882883
B.E. + L.A.	Temnothorax	2013	3	-0.00381403386165415
B.E. + L.A.	Temnothorax	2014	3	0.0041721738124594
B.E. + L.A.	Temnothorax	2015	3	-0.018102478685144
B.E. + L.A.	Temnothorax	2016	3	0.00723318145680474
B.E. + L.A.	Temnothorax	2017	3	0.011331748476952
B.E. + L.A.	Temnothorax	2018	3	0.00636986432561824
B.E. + L.A.	Temnothorax	2019	3	0.00731021193753567
B.E. + L.A.	Temnothorax	2020	3	0.0111066107397334
B.E. + L.A.	Temnothorax	2021	3	-0.0110786934638488
B.E. + L.A.	Temnothorax	2022	3	0.00333492067699264
B.E. + L.A.	Temnothorax	2023	3	-8.61494938154735e-05
B.E. + L.A.	Temnothorax	2024	3	-5.66126027924093e-05
B.E. + L.A.	Temnothorax	2079	3	-6.43525153890825e-05
B.E. + L.A.	Temnothorax	2080	3	0.0155484391279012
B.E. + L.A.	Temnothorax	2081	3	0.00298812760506417
B.E. + L.A.	Temnothorax	2082	3	0.000199471383932856
B.E. + L.A.	Temnothorax	2083	3	0.0108079204345528
B.E. + L.A.	Temnothorax	2084	3	0.00809735121260741
B.E. + L.A.	Temnothorax	2085	3	-0.00206841726347828
B.E. + L.A.	Temnothorax	2086	3	0.00419583213407188
B.E. + L.A.	Temnothorax	2087	3	-0.000998957570360098
B.E. + L.A.	Temnothorax	2088	3	-0.00733153059827737
B.E. + L.A.	Temnothorax	2089	3	-0.00644349883402059
B.E. + L.A.	Temnothorax	2090	3	0.00501574929249661
B.E. + L.A.	Temnothorax	2091	3	-0.00604316129730939
B.E. + L.A.	Temnothorax	2092	3	0.00274107070074362
B.E. + L.A.	Temnothorax	2093	3	0.00901732733686747
B.E. + L.A.	Temnothorax	2094	3	0.000879226244124175
B.E. + L.A.	Temnothorax	2095	3	0.0068756136098783
B.E. + L.A.	Temnothorax	2096	3	0.00183097182390394
B.E. + L.A.	Temnothorax	2097	3	0.00630978266533429
B.E. + L.A.	Temnothorax	2098	3	0.00261832013443175
B.E. + L.A.	Temnothorax	2099	3	0.00534996022270411
B.E. + L.A.	Temnothorax	2100	3	0.00265764684832395
B.E. + L.A.	Temnothorax	2101	3	-0.000944316510001868
B.E. + L.A.	Temnothorax	213	3	0.00109588496579664
B.E. + L.A.	Temnothorax	214	3	-0.002784349130579
B.E. + L.A.	Temnothorax	215	3	0.0049952716919038
B.E. + L.A.	Temnothorax	2155	3	-0.00286972820871604
B.E. + L.A.	Temnothorax	2156	3	-0.0100713923757696
B.E. + L.A.	Temnothorax	2157	3	0.00355376024759446
B.E. + L.A.	Temnothorax	2158	3	-0.00954952209870895
B.E. + L.A.	Temnothorax	2159	3	0.00279176945350014
B.E. + L.A.	Temnothorax	216	3	-0.00993475545788232
B.E. + L.A.	Temnothorax	2160	3	0.00377545057248116
B.E. + L.A.	Temnothorax	2161	3	0.00345935013153394
B.E. + L.A.	Temnothorax	2162	4	-0.00856058733285323
B.E. + L.A.	Temnothorax	2163	4	0.000286136876807611
B.E. + L.A.	Temnothorax	2164	4	-0.011607272749441
B.E. + L.A.	Temnothorax	2165	4	-0.00152126931876891
B.E. + L.A.	Temnothorax	2166	4	-0.00630546947563645
B.E. + L.A.	Temnothorax	2167	4	0.0026090122359374
B.E. + L.A.	Temnothorax	2168	4	0.00227746266400666
B.E. + L.A.	Temnothorax	2169	4	-0.00139712897246559
B.E. + L.A.	Temnothorax	217	3	-0.00440380735419484
B.E. + L.A.	Temnothorax	2170	4	0.0110556857547015
B.E. + L.A.	Temnothorax	2171	4	0.00238184163997729
B.E. + L.A.	Temnothorax	2172	3	-0.00334895402001592
B.E. + L.A.	Temnothorax	2173	3	0.00134551785033252
B.E. + L.A.	Temnothorax	2174	3	0.0103400818037613
B.E. + L.A.	Temnothorax	2175	3	0.00707350666636501
B.E. + L.A.	Temnothorax	2176	3	-0.00926756853652424
B.E. + L.A.	Temnothorax	2177	3	-0.00286348036194129
B.E. + L.A.	Temnothorax	2178	3	-0.00915280695769853
B.E. + L.A.	Temnothorax	2179	3	-0.00429812348467895
B.E. + L.A.	Temnothorax	218	3	-0.00874345699497842
B.E. + L.A.	Temnothorax	219	3	-0.000877918247659156
B.E. + L.A.	Temnothorax	220	4	0.00508287397896927
B.E. + L.A.	Temnothorax	221	4	-0.0113979603379178
B.E. + L.A.	Temnothorax	222	4	0.0103404035937099
B.E. + L.A.	Temnothorax	223	4	0.00238671062462824
B.E. + L.A.	Temnothorax	2230	3	0.0100843240667951
B.E. + L.A.	Temnothorax	2231	3	0.00480998909450524
B.E. + L.A.	Temnothorax	2232	3	0.0131339920887834
B.E. + L.A.	Temnothorax	2233	3	-0.00330360718720936
B.E. + L.A.	Temnothorax	2234	3	-0.00734164602373865
B.E. + L.A.	Temnothorax	2235	3	-0.0130517631003241
B.E. + L.A.	Temnothorax	2236	4	-0.000810421356629483
B.E. + L.A.	Temnothorax	2237	4	-0.00114902961999014
B.E. + L.A.	Temnothorax	2238	4	0.00460714759964846
B.E. + L.A.	Temnothorax	2239	4	0.00578828540774395
B.E. + L.A.	Temnothorax	224	4	0.0027667866793727
B.E. + L.A.	Temnothorax	2240	4	-0.0148835402963717
B.E. + L.A.	Temnothorax	2241	4	-0.00908542839810956
B.E. + L.A.	Temnothorax	2242	4	0.00222707069596172
B.E. + L.A.	Temnothorax	2243	4	0.0146323406337096
B.E. + L.A.	Temnothorax	2244	4	0.0033894744388235
B.E. + L.A.	Temnothorax	2245	4	0.00298393293236091
B.E. + L.A.	Temnothorax	2246	4	0.0177199440258478
B.E. + L.A.	Temnothorax	2247	4	-0.00567114855020649
B.E. + L.A.	Temnothorax	2248	4	0.00164256859230714
B.E. + L.A.	Temnothorax	2249	3	-0.00277715303963491
B.E. + L.A.	Temnothorax	225	4	0.00607665173721365
B.E. + L.A.	Temnothorax	2250	3	-0.00201246091443079
B.E. + L.A.	Temnothorax	2251	3	-0.010514293227112
B.E. + L.A.	Temnothorax	2252	3	-0.00123871439862814
B.E. + L.A.	Temnothorax	2253	3	-0.00716336595326647
B.E. + L.A.	Temnothorax	2254	3	-0.00120285231723273
B.E. + L.A.	Temnothorax	2255	3	-0.00637392163146588
B.E. + L.A.	Temnothorax	226	5	-0.00138601564092115
B.E. + L.A.	Temnothorax	227	5	-0.00565853448017484
B.E. + L.A.	Temnothorax	228	5	0.000141330827364899
B.E. + L.A.	Temnothorax	229	5	0.00581196512424931
B.E. + L.A.	Temnothorax	230	5	0.00488695213397798
B.E. + L.A.	Temnothorax	2305	3	-0.00156821823421038
B.E. + L.A.	Temnothorax	2306	3	-0.00174157186874565
B.E. + L.A.	Temnothorax	2307	3	0.00191039649428295
B.E. + L.A.	Temnothorax	2308	3	-0.00408014729287934
B.E. + L.A.	Temnothorax	2309	3	0.00669417315751144
B.E. + L.A.	Temnothorax	231	4	-0.0149601305334793
B.E. + L.A.	Temnothorax	2310	3	-0.00459643972701186
B.E. + L.A.	Temnothorax	2311	4	-0.00294516596660345
B.E. + L.A.	Temnothorax	2312	4	-0.000888630156335694
B.E. + L.A.	Temnothorax	2313	4	0.0049898491870427
B.E. + L.A.	Temnothorax	2314	4	0.00493493828185572
B.E. + L.A.	Temnothorax	2315	4	0.00560299515840378
B.E. + L.A.	Temnothorax	2316	4	0.0063326530595922
B.E. + L.A.	Temnothorax	2317	4	-0.0123221231011542
B.E. + L.A.	Temnothorax	2318	4	-0.00627343094869647
B.E. + L.A.	Temnothorax	2319	4	0.00923805220343339
B.E. + L.A.	Temnothorax	232	4	-0.00144496595792631
B.E. + L.A.	Temnothorax	2320	4	-0.00198624579157057
B.E. + L.A.	Temnothorax	2321	4	-0.000808742882530004
B.E. + L.A.	Temnothorax	2322	4	-0.00048632572370993
B.E. + L.A.	Temnothorax	2323	4	0.00963809661249166
B.E. + L.A.	Temnothorax	2324	4	-0.000739323343784947
B.E. + L.A.	Temnothorax	2325	4	-0.00306161822068519
B.E. + L.A.	Temnothorax	2326	4	0.0019243827613321
B.E. + L.A.	Temnothorax	2327	3	-0.00412639594597457
B.E. + L.A.	Temnothorax	2328	3	0.00030619191163999
B.E. + L.A.	Temnothorax	2329	3	-0.00771729674041238
B.E. + L.A.	Temnothorax	233	4	0.00866055419241679
B.E. + L.A.	Temnothorax	2330	3	0.00666745042373699
B.E. + L.A.	Temnothorax	2331	3	0.000274546756742948
B.E. + L.A.	Temnothorax	2332	3	0.00211969071251098
B.E. + L.A.	Temnothorax	234	4	0.00800611116708392
B.E. + L.A.	Temnothorax	235	4	0.00631712360756638
B.E. + L.A.	Temnothorax	236	4	0.0017932955935474
B.E. + L.A.	Temnothorax	237	3	-0.00369091581817874
B.E. + L.A.	Temnothorax	238	3	-0.00622173563977566
B.E. + L.A.	Temnothorax	2380	3	-0.00850227781676111
B.E. + L.A.	Temnothorax	2381	3	-0.00443866964233795
B.E. + L.A.	Temnothorax	2382	3	-0.0026286958163418
B.E. + L.A.	Temnothorax	2383	3	-0.00392778174856546
B.E. + L.A.	Temnothorax	2384	3	-0.000817383567668962
B.E. + L.A.	Temnothorax	2385	3	0.00817519290719871
B.E. + L.A.	Temnothorax	2386	4	-0.0092298535136412
B.E. + L.A.	Temnothorax	2387	4	0.00234671903262677
B.E. + L.A.	Temnothorax	2388	4	0.00453969174843305
B.E. + L.A.	Temnothorax	2389	4	0.00224584814949813
B.E. + L.A.	Temnothorax	239	3	0.00013860867449171
B.E. + L.A.	Temnothorax	2390	4	-0.000865808882572221
B.E. + L.A.	Temnothorax	2391	4	-0.00850594206923306
B.E. + L.A.	Temnothorax	2392	4	-0.00267761263698598
B.E. + L.A.	Temnothorax	2393	4	0.00106312381681205
B.E. + L.A.	Temnothorax	2394	4	0.0031457632268844
B.E. + L.A.	Temnothorax	2395	4	-0.000908747618312479
B.E. + L.A.	Temnothorax	2396	4	-0.0080028808417954
B.E. + L.A.	Temnothorax	2397	4	0.00405304957595992
B.E. + L.A.	Temnothorax	2398	4	0.00490671634657009
B.E. + L.A.	Temnothorax	2399	4	0.00625102127546819
B.E. + L.A.	Temnothorax	240	3	-0.0168474377428478
B.E. + L.A.	Temnothorax	2400	4	0.00355151353216076
B.E. + L.A.	Temnothorax	2401	4	0.000229516847288391
B.E. + L.A.	Temnothorax	2402	4	-0.00788297781199565
B.E. + L.A.	Temnothorax	2403	4	-0.00527743819189014
B.E. + L.A.	Temnothorax	2404	3	-0.0101805624153437
B.E. + L.A.	Temnothorax	2405	3	-0.00317953879470364
B.E. + L.A.	Temnothorax	2406	3	-0.0101995499401624
B.E. + L.A.	Temnothorax	2407	3	0.00355950432935473
B.E. + L.A.	Temnothorax	2408	3	-0.014848182849919
B.E. + L.A.	Temnothorax	241	3	0.00162256347852086
B.E. + L.A.	Temnothorax	242	3	-0.0070565985777663
B.E. + L.A.	Temnothorax	2456	3	-0.00198349780603682
B.E. + L.A.	Temnothorax	2457	3	-0.0121900348447901
B.E. + L.A.	Temnothorax	2458	3	-0.00241295976366122
B.E. + L.A.	Temnothorax	2459	3	-0.00367225839672088
B.E. + L.A.	Temnothorax	2460	3	-0.00727951775515539
B.E. + L.A.	Temnothorax	2461	4	-0.00530048736730235
B.E. + L.A.	Temnothorax	2462	4	0.00297389105829921
B.E. + L.A.	Temnothorax	2463	4	-0.000961248571452352
B.E. + L.A.	Temnothorax	2464	4	-0.000420138105975978
B.E. + L.A.	Temnothorax	2465	4	-0.000871005165658956
B.E. + L.A.	Temnothorax	2466	4	0.00667188165189723
B.E. + L.A.	Temnothorax	2467	4	-0.00491186675641134
B.E. + L.A.	Temnothorax	2468	4	0.00138646809267524
B.E. + L.A.	Temnothorax	2469	5	-0.00122917847809921
B.E. + L.A.	Temnothorax	2470	5	0.00952083741671451
B.E. + L.A.	Temnothorax	2471	5	-0.00993067827817605
B.E. + L.A.	Temnothorax	2472	5	-0.00832982101173118
B.E. + L.A.	Temnothorax	2473	5	-0.00451848017737426
B.E. + L.A.	Temnothorax	2474	4	0.00260356448630986
B.E. + L.A.	Temnothorax	2475	4	0.00375998395027828
B.E. + L.A.	Temnothorax	2476	4	0.00113586424744883
B.E. + L.A.	Temnothorax	2477	4	-0.00263552521279093
B.E. + L.A.	Temnothorax	2478	4	-0.0106252454182447
B.E. + L.A.	Temnothorax	2479	4	-0.00153326362958061
B.E. + L.A.	Temnothorax	2480	4	0.00325998957882604
B.E. + L.A.	Temnothorax	2481	3	-0.00688836244453226
B.E. + L.A.	Temnothorax	2482	3	-0.000912726736656725
B.E. + L.A.	Temnothorax	2483	3	0.00531362125354384
B.E. + L.A.	Temnothorax	2484	3	-0.00903412840893723
B.E. + L.A.	Temnothorax	2485	3	-0.00158380628448574
B.E. + L.A.	Temnothorax	2531	3	-0.00119191804905632
B.E. + L.A.	Temnothorax	2532	3	0.00362049730833528
B.E. + L.A.	Temnothorax	2533	3	0.00357727764016227
B.E. + L.A.	Temnothorax	2534	3	0.0080600306946499
B.E. + L.A.	Temnothorax	2535	3	-0.00308773130067128
B.E. + L.A.	Temnothorax	2536	4	-0.000874941965370404
B.E. + L.A.	Temnothorax	2537	4	-8.27950979151678e-05
B.E. + L.A.	Temnothorax	2538	4	-0.0066367990492939
B.E. + L.A.	Temnothorax	2539	4	-0.000630592126961243
B.E. + L.A.	Temnothorax	2540	4	0.0112997484364979
B.E. + L.A.	Temnothorax	2541	4	-0.00438678539377117
B.E. + L.A.	Temnothorax	2542	5	-0.00178802657939743
B.E. + L.A.	Temnothorax	2543	5	0.00429342980223298
B.E. + L.A.	Temnothorax	2544	5	-0.0126799406279376
B.E. + L.A.	Temnothorax	2545	5	0.00355221011444345
B.E. + L.A.	Temnothorax	2546	5	0.00765009874493411
B.E. + L.A.	Temnothorax	2547	5	-0.00800861228290953
B.E. + L.A.	Temnothorax	2548	5	-0.00752500503086248
B.E. + L.A.	Temnothorax	2549	5	0.00160005365609963
B.E. + L.A.	Temnothorax	2550	5	0.00336387906912276
B.E. + L.A.	Temnothorax	2551	4	0.00147758791582354
B.E. + L.A.	Temnothorax	2552	4	0.00425818091427437
B.E. + L.A.	Temnothorax	2553	4	-0.00984264975788039
B.E. + L.A.	Temnothorax	2554	4	0.00900181015496791
B.E. + L.A.	Temnothorax	2555	4	-0.00111200735923577
B.E. + L.A.	Temnothorax	2556	4	-0.00867477283591857
B.E. + L.A.	Temnothorax	2557	4	0.0048769834982801
B.E. + L.A.	Temnothorax	2558	3	-0.000589655800089166
B.E. + L.A.	Temnothorax	2559	3	0.00185037732082506
B.E. + L.A.	Temnothorax	2560	3	0.000239061861615199
B.E. + L.A.	Temnothorax	2561	3	-0.00477708439735875
B.E. + L.A.	Temnothorax	2562	3	-0.00416305390625946
B.E. + L.A.	Temnothorax	2607	3	0.000235930976243478
B.E. + L.A.	Temnothorax	2608	3	0.00124859719038722
B.E. + L.A.	Temnothorax	2609	3	-0.00714836578796578
B.E. + L.A.	Temnothorax	2610	3	-0.00592372043170959
B.E. + L.A.	Temnothorax	2611	3	-0.00331766363263627
B.E. + L.A.	Temnothorax	2612	4	-0.0176845621398432
B.E. + L.A.	Temnothorax	2613	4	-0.00340041596664939
B.E. + L.A.	Temnothorax	2614	4	-0.00153286349019829
B.E. + L.A.	Temnothorax	2615	4	0.00272789772936285
B.E. + L.A.	Temnothorax	2616	4	0.00505286888931656
B.E. + L.A.	Temnothorax	2617	5	-0.00543223429513625
B.E. + L.A.	Temnothorax	2618	5	-0.00459851091775276
B.E. + L.A.	Temnothorax	2619	5	-0.00295368576032158
B.E. + L.A.	Temnothorax	2620	5	0.00660832546819437
B.E. + L.A.	Temnothorax	2621	5	0.000271445194049766
B.E. + L.A.	Temnothorax	2622	5	0.00658329212298745
B.E. + L.A.	Temnothorax	2623	5	-0.00332555174508943
B.E. + L.A.	Temnothorax	2624	5	-0.0126538481831142
B.E. + L.A.	Temnothorax	2625	5	-0.00388136531521277
B.E. + L.A.	Temnothorax	2626	5	0.00490655129210771
B.E. + L.A.	Temnothorax	2627	5	-0.00168009567625064
B.E. + L.A.	Temnothorax	2628	5	0.00887133701110334
B.E. + L.A.	Temnothorax	2629	4	-0.0124661311306751
B.E. + L.A.	Temnothorax	2630	4	0.013780827826644
B.E. + L.A.	Temnothorax	2631	4	-0.000574330491793651
B.E. + L.A.	Temnothorax	2632	4	0.00436113713507044
B.E. + L.A.	Temnothorax	2633	4	-0.00363042515913615
B.E. + L.A.	Temnothorax	2634	4	-0.0133974035442318
B.E. + L.A.	Temnothorax	2635	3	-0.00157510792223377
B.E. + L.A.	Temnothorax	2636	3	-0.000938943319176513
B.E. + L.A.	Temnothorax	2637	3	3.85599326692908e-05
B.E. + L.A.	Temnothorax	2638	3	0.00763479651509414
B.E. + L.A.	Temnothorax	2682	3	-0.00164651069854834
B.E. + L.A.	Temnothorax	2683	3	-0.0040317965755531
B.E. + L.A.	Temnothorax	2684	3	0.00216898483810366
B.E. + L.A.	Temnothorax	2685	3	0.0081382570881746
B.E. + L.A.	Temnothorax	2686	3	0.000246273410696622
B.E. + L.A.	Temnothorax	2687	4	0.00929472327798262
B.E. + L.A.	Temnothorax	2688	4	-0.00714960527445275
B.E. + L.A.	Temnothorax	2689	4	-0.00118471249008203
B.E. + L.A.	Temnothorax	2690	4	-0.014753342022926
B.E. + L.A.	Temnothorax	2691	4	-0.00355268454597686
B.E. + L.A.	Temnothorax	2692	5	0.0123041529728442
B.E. + L.A.	Temnothorax	2693	5	-0.00547950083031884
B.E. + L.A.	Temnothorax	2694	5	0.00657362029660354
B.E. + L.A.	Temnothorax	2695	5	0.0106171928680065
B.E. + L.A.	Temnothorax	2696	5	-0.000140242199622171
B.E. + L.A.	Temnothorax	2697	5	0.00756994105369763
B.E. + L.A.	Temnothorax	2698	5	0.00733686643811176
B.E. + L.A.	Temnothorax	2699	5	-0.00828017509161194
B.E. + L.A.	Temnothorax	2700	5	0.00837446933606016
B.E. + L.A.	Temnothorax	2701	5	0.00484693538148556
B.E. + L.A.	Temnothorax	2702	5	-0.000336260310209539
B.E. + L.A.	Temnothorax	2703	5	0.00731968887962395
B.E. + L.A.	Temnothorax	2704	5	0.00159868181118757
B.E. + L.A.	Temnothorax	2705	5	0.00589504960824975
B.E. + L.A.	Temnothorax	2706	4	0.000809301092170128
B.E. + L.A.	Temnothorax	2707	4	-0.00069601746514485
B.E. + L.A.	Temnothorax	2708	4	-0.0087235529436481
B.E. + L.A.	Temnothorax	2709	4	-0.00246936921230395
B.E. + L.A.	Temnothorax	2710	4	0.00895161430554775
B.E. + L.A.	Temnothorax	2711	3	-0.0028317241919445
B.E. + L.A.	Temnothorax	2712	3	0.00492608053521537
B.E. + L.A.	Temnothorax	2713	3	0.00864003292748238
B.E. + L.A.	Temnothorax	2714	3	-0.00744498807618537
B.E. + L.A.	Temnothorax	2758	3	0.00299495759974075
B.E. + L.A.	Temnothorax	2759	3	-0.00262749371780816
B.E. + L.A.	Temnothorax	2760	3	0.0114006167297583
B.E. + L.A.	Temnothorax	2761	3	0.0127552291827889
B.E. + L.A.	Temnothorax	2762	3	-0.00232549702608447
B.E. + L.A.	Temnothorax	2763	4	0.00638104754851064
B.E. + L.A.	Temnothorax	2764	4	-0.00316921717617922
B.E. + L.A.	Temnothorax	2765	4	0.00425775969918718
B.E. + L.A.	Temnothorax	2766	4	-0.00218928630544578
B.E. + L.A.	Temnothorax	2767	5	-0.0091197374397699
B.E. + L.A.	Temnothorax	2768	5	0.000377450993784958
B.E. + L.A.	Temnothorax	2769	5	-0.01175703765566
B.E. + L.A.	Temnothorax	2770	5	-0.0141789339339
B.E. + L.A.	Temnothorax	2771	5	0.000508068839642637
B.E. + L.A.	Temnothorax	2772	5	1.96334120012927e-05
B.E. + L.A.	Temnothorax	2773	5	-0.0061682868750215
B.E. + L.A.	Temnothorax	2774	5	-0.00221368933541076
B.E. + L.A.	Temnothorax	2775	5	0.00380011049908735
B.E. + L.A.	Temnothorax	2776	5	-0.00869554388831691
B.E. + L.A.	Temnothorax	2777	5	0.0103552824923417
B.E. + L.A.	Temnothorax	2778	5	0.000460415032389659
B.E. + L.A.	Temnothorax	2779	5	-0.0120001818266956
B.E. + L.A.	Temnothorax	2780	5	0.00307563837689006
B.E. + L.A.	Temnothorax	2781	5	0.00889959097175201
B.E. + L.A.	Temnothorax	2782	5	-0.0020018996431501
B.E. + L.A.	Temnothorax	2783	4	-0.000922378801972007
B.E. + L.A.	Temnothorax	2784	4	-0.0120893407206398
B.E. + L.A.	Temnothorax	2785	4	0.00194823866395515
B.E. + L.A.	Temnothorax	2786	4	0.00355531212780009
B.E. + L.A.	Temnothorax	2787	4	0.00727086410787443
B.E. + L.A.	Temnothorax	2788	3	0.0107241405180643
B.E. + L.A.	Temnothorax	2789	3	0.000822150135247394
B.E. + L.A.	Temnothorax	2790	3	-0.00214694778732306
B.E. + L.A.	Temnothorax	2791	3	-0.00703344187645225
B.E. + L.A.	Temnothorax	2833	3	0.00533639244349084
B.E. + L.A.	Temnothorax	2834	3	-0.00832936631937381
B.E. + L.A.	Temnothorax	2835	3	0.00886670240359098
B.E. + L.A.	Temnothorax	2836	3	0.000225056356146587
B.E. + L.A.	Temnothorax	2837	3	-0.00589438672908125
B.E. + L.A.	Temnothorax	2838	4	-0.00781069735153761
B.E. + L.A.	Temnothorax	2839	4	-0.00121412799310648
B.E. + L.A.	Temnothorax	2840	4	-0.00945470151991371
B.E. + L.A.	Temnothorax	2841	4	-0.00236067550054914
B.E. + L.A.	Temnothorax	2842	5	0.00521710994734469
B.E. + L.A.	Temnothorax	2843	5	-0.00813676312446139
B.E. + L.A.	Temnothorax	2844	5	-0.00143646381430341
B.E. + L.A.	Temnothorax	2845	5	-0.00678794155877738
B.E. + L.A.	Temnothorax	2846	5	-0.0082816537465609
B.E. + L.A.	Temnothorax	2847	5	0.000226635049154213
B.E. + L.A.	Temnothorax	2848	6	0.0115242007169945
B.E. + L.A.	Temnothorax	2849	6	0.000174157544814016
B.E. + L.A.	Temnothorax	2850	6	-0.00195104843048059
B.E. + L.A.	Temnothorax	2851	6	-0.00851798179420117
B.E. + L.A.	Temnothorax	2852	6	0.00612394517686608
B.E. + L.A.	Temnothorax	2853	5	0.00918225813450817
B.E. + L.A.	Temnothorax	2854	5	0.00441481096938598
B.E. + L.A.	Temnothorax	2855	5	0.00205115269310952
B.E. + L.A.	Temnothorax	2856	5	0.00356217124425612
B.E. + L.A.	Temnothorax	2857	5	-0.0108044930578938
B.E. + L.A.	Temnothorax	2858	5	-0.00780534513333676
B.E. + L.A.	Temnothorax	2859	4	-0.00741543700195033
B.E. + L.A.	Temnothorax	2860	4	-0.00198009230456999
B.E. + L.A.	Temnothorax	2861	4	0.00353507219883262
B.E. + L.A.	Temnothorax	2862	4	0.0119270874685908
B.E. + L.A.	Temnothorax	2863	4	-0.00144095712723608
B.E. + L.A.	Temnothorax	2864	3	0.00585616994081149
B.E. + L.A.	Temnothorax	2865	3	0.000470388263478222
B.E. + L.A.	Temnothorax	2866	3	-0.00099073611243324
B.E. + L.A.	Temnothorax	2867	3	-0.00198004361850361
B.E. + L.A.	Temnothorax	290	3	-0.0064722938686755
B.E. + L.A.	Temnothorax	291	3	-0.00878270695259128
B.E. + L.A.	Temnothorax	2910	3	-0.000290536745640873
B.E. + L.A.	Temnothorax	2911	3	-0.00769371089713355
B.E. + L.A.	Temnothorax	2912	3	-0.00155039574424475
B.E. + L.A.	Temnothorax	2913	3	0.00467469414631541
B.E. + L.A.	Temnothorax	2914	4	0.0035344704018788
B.E. + L.A.	Temnothorax	2915	4	-0.00159139920150507
B.E. + L.A.	Temnothorax	2916	4	0.0126086920047565
B.E. + L.A.	Temnothorax	2917	4	0.00483051664348452
B.E. + L.A.	Temnothorax	2918	5	0.00683238530895939
B.E. + L.A.	Temnothorax	2919	5	0.00663242499552516
B.E. + L.A.	Temnothorax	292	3	-0.00540771099936666
B.E. + L.A.	Temnothorax	2920	5	-0.00844462577443904
B.E. + L.A.	Temnothorax	2921	5	-0.0101587730769998
B.E. + L.A.	Temnothorax	2922	5	-0.00155131213077917
B.E. + L.A.	Temnothorax	2923	6	0.000466404806284547
B.E. + L.A.	Temnothorax	2924	6	-0.00279476134201829
B.E. + L.A.	Temnothorax	2925	6	-0.0100944160501533
B.E. + L.A.	Temnothorax	2926	6	0.00620552599204529
B.E. + L.A.	Temnothorax	2927	6	-0.00756195773555011
B.E. + L.A.	Temnothorax	2928	6	0.00574103640901398
B.E. + L.A.	Temnothorax	2929	6	0.00837755448407844
B.E. + L.A.	Temnothorax	293	3	0.00523898509818062
B.E. + L.A.	Temnothorax	2930	6	-0.00636156278037124
B.E. + L.A.	Temnothorax	2931	5	-0.0113076916269724
B.E. + L.A.	Temnothorax	2932	5	0.00399378567126045
B.E. + L.A.	Temnothorax	2933	5	0.000752316751563713
B.E. + L.A.	Temnothorax	2934	5	-0.0154950127471941
B.E. + L.A.	Temnothorax	2935	5	-0.00231476974700298
B.E. + L.A.	Temnothorax	2936	4	0.00415734662531018
B.E. + L.A.	Temnothorax	2937	4	0.0122222503325446
B.E. + L.A.	Temnothorax	2938	4	7.85058570915206e-05
B.E. + L.A.	Temnothorax	2939	4	0.00408754248176832
B.E. + L.A.	Temnothorax	294	3	-0.0026883086767271
B.E. + L.A.	Temnothorax	2940	4	0.00418025537464034
B.E. + L.A.	Temnothorax	2941	3	0.00137098022224965
B.E. + L.A.	Temnothorax	2942	3	0.000526297673839951
B.E. + L.A.	Temnothorax	2943	3	0.000430871962848395
B.E. + L.A.	Temnothorax	2944	3	0.0120353183480415
B.E. + L.A.	Temnothorax	295	3	0.00267723582057039
B.E. + L.A.	Temnothorax	296	3	0.00137933328111958
B.E. + L.A.	Temnothorax	297	4	0.013725701090635
B.E. + L.A.	Temnothorax	298	4	0.0109446447008435
B.E. + L.A.	Temnothorax	2985	3	0.00233727146706685
B.E. + L.A.	Temnothorax	2986	3	0.00148155677934908
B.E. + L.A.	Temnothorax	2987	3	-0.00154693296671084
B.E. + L.A.	Temnothorax	2988	3	-0.0109488460109914
B.E. + L.A.	Temnothorax	2989	4	-0.00440901774265993
B.E. + L.A.	Temnothorax	299	4	0.00860094470553864
B.E. + L.A.	Temnothorax	2990	4	0.00433283163263714
B.E. + L.A.	Temnothorax	2991	4	0.00507371661411379
B.E. + L.A.	Temnothorax	2992	4	-0.00320125235824472
B.E. + L.A.	Temnothorax	2993	5	-0.000504243634546305
B.E. + L.A.	Temnothorax	2994	5	0.00327836017552651
B.E. + L.A.	Temnothorax	2995	5	-0.00479459720846474
B.E. + L.A.	Temnothorax	2996	5	0.000452054772190489
B.E. + L.A.	Temnothorax	2997	5	0.001564194495177
B.E. + L.A.	Temnothorax	2998	6	0.00154969363462988
B.E. + L.A.	Temnothorax	2999	6	-0.00905385128518847
B.E. + L.A.	Temnothorax	300	4	0.00429541151248919
B.E. + L.A.	Temnothorax	3000	6	0.000854168311617682
B.E. + L.A.	Temnothorax	3001	6	0.00105012820421629
B.E. + L.A.	Temnothorax	3002	6	-0.00688437963834139
B.E. + L.A.	Temnothorax	3003	6	0.0140179440048146
B.E. + L.A.	Temnothorax	3004	6	0.00799490584043985
B.E. + L.A.	Temnothorax	3005	6	0.0040524278559125
B.E. + L.A.	Temnothorax	3006	6	-0.00936082755392608
B.E. + L.A.	Temnothorax	3007	6	0.0031113145535662
B.E. + L.A.	Temnothorax	3008	5	-0.000757955995505794
B.E. + L.A.	Temnothorax	3009	5	-0.00276073150194546
B.E. + L.A.	Temnothorax	301	4	0.00522361446225324
B.E. + L.A.	Temnothorax	3010	5	-0.000587162639513027
B.E. + L.A.	Temnothorax	3011	5	0.00181339939026145
B.E. + L.A.	Temnothorax	3012	4	-0.00472358897170396
B.E. + L.A.	Temnothorax	3013	4	-0.00904662501228825
B.E. + L.A.	Temnothorax	3014	4	-0.00655733752755583
B.E. + L.A.	Temnothorax	3015	4	0.00424191432970865
B.E. + L.A.	Temnothorax	3016	3	-0.00135218336393397
B.E. + L.A.	Temnothorax	3017	3	0.00136014101686717
B.E. + L.A.	Temnothorax	3018	3	0.0085251314002532
B.E. + L.A.	Temnothorax	3019	3	-0.00324424452312218
B.E. + L.A.	Temnothorax	302	4	0.00335955376787705
B.E. + L.A.	Temnothorax	303	5	0.00251000264245468
B.E. + L.A.	Temnothorax	306	4	-0.000742077127437919
B.E. + L.A.	Temnothorax	3061	3	0.00662353985039592
B.E. + L.A.	Temnothorax	3062	3	-2.44707805190896e-05
B.E. + L.A.	Temnothorax	3063	3	-0.0109135264030862
B.E. + L.A.	Temnothorax	3064	3	-0.00193876077125452
B.E. + L.A.	Temnothorax	3065	4	-0.00212193105859046
B.E. + L.A.	Temnothorax	3066	4	-0.00866259689616984
B.E. + L.A.	Temnothorax	3067	4	-0.00341430089572406
B.E. + L.A.	Temnothorax	3068	4	0.00802073176258208
B.E. + L.A.	Temnothorax	3069	4	0.00971573734682371
B.E. + L.A.	Temnothorax	307	4	0.00594901455499017
B.E. + L.A.	Temnothorax	3070	5	0.00420949766086721
B.E. + L.A.	Temnothorax	3071	5	0.00920364540271034
B.E. + L.A.	Temnothorax	3072	5	9.54517889822316e-05
B.E. + L.A.	Temnothorax	3073	5	-0.00346762804361437
B.E. + L.A.	Temnothorax	3074	6	0.0117088295713716
B.E. + L.A.	Temnothorax	3075	6	0.00451948486354217
B.E. + L.A.	Temnothorax	3076	6	-0.010504561081052
B.E. + L.A.	Temnothorax	3077	6	-0.00191769387866672
B.E. + L.A.	Temnothorax	3078	6	-0.00827541184430288
B.E. + L.A.	Temnothorax	3079	6	0.01373057701464
B.E. + L.A.	Temnothorax	308	4	-0.00198565017448298
B.E. + L.A.	Temnothorax	3080	6	-0.00607067503755896
B.E. + L.A.	Temnothorax	3081	6	0.0060221714440798
B.E. + L.A.	Temnothorax	3082	6	-0.00238011141097167
B.E. + L.A.	Temnothorax	3083	6	0.0147775827684936
B.E. + L.A.	Temnothorax	3084	6	-0.00474217776033056
B.E. + L.A.	Temnothorax	3085	5	-0.00567503698439954
B.E. + L.A.	Temnothorax	3086	5	-0.00713931090096661
B.E. + L.A.	Temnothorax	3087	5	-0.00444680664838681
B.E. + L.A.	Temnothorax	3088	5	-0.0137892811773019
B.E. + L.A.	Temnothorax	3089	4	-0.00130795704587825
B.E. + L.A.	Temnothorax	309	4	0.00429895343247248
B.E. + L.A.	Temnothorax	3090	4	-0.00660360245846771
B.E. + L.A.	Temnothorax	3091	4	0.00493550430407684
B.E. + L.A.	Temnothorax	3092	4	-0.00940976119267074
B.E. + L.A.	Temnothorax	3093	3	-0.00287342345650209
B.E. + L.A.	Temnothorax	3094	3	-0.00671453820658697
B.E. + L.A.	Temnothorax	3095	3	-0.0090037635172976
B.E. + L.A.	Temnothorax	3096	3	-0.000742427788294157
B.E. + L.A.	Temnothorax	310	4	-0.00523363378530886
B.E. + L.A.	Temnothorax	311	4	0.00162371050745358
B.E. + L.A.	Temnothorax	312	3	0.00440198542499582
B.E. + L.A.	Temnothorax	313	3	0.00942646418855414
B.E. + L.A.	Temnothorax	3137	3	-0.00193038098645521
B.E. + L.A.	Temnothorax	3138	3	0.00691733315714173
B.E. + L.A.	Temnothorax	3139	3	0.00817054783634891
B.E. + L.A.	Temnothorax	314	3	0.0115988533631313
B.E. + L.A.	Temnothorax	3140	3	0.00215617114689364
B.E. + L.A.	Temnothorax	3141	4	0.000612553326884983
B.E. + L.A.	Temnothorax	3142	4	-0.00891379119508289
B.E. + L.A.	Temnothorax	3143	4	-0.00363904829950864
B.E. + L.A.	Temnothorax	3144	4	0.0025798156765963
B.E. + L.A.	Temnothorax	3145	5	0.00466610044503755
B.E. + L.A.	Temnothorax	3146	5	0.00132388255881711
B.E. + L.A.	Temnothorax	3147	5	0.00317058646915773
B.E. + L.A.	Temnothorax	3148	5	-0.00184273280460563
B.E. + L.A.	Temnothorax	3149	6	-0.00148075992377671
B.E. + L.A.	Temnothorax	315	3	-0.00317753848096239
B.E. + L.A.	Temnothorax	3150	6	-0.00666601936182874
B.E. + L.A.	Temnothorax	3151	6	0.00275574203488302
B.E. + L.A.	Temnothorax	3152	6	0.0108972495050585
B.E. + L.A.	Temnothorax	3153	6	-0.00461476997489896
B.E. + L.A.	Temnothorax	3154	7	-0.00551023966877484
B.E. + L.A.	Temnothorax	3155	6	0.000227944295087739
B.E. + L.A.	Temnothorax	3156	6	0.00518426764540769
B.E. + L.A.	Temnothorax	3157	6	0.00219340893438222
B.E. + L.A.	Temnothorax	3158	6	0.00995982548280283
B.E. + L.A.	Temnothorax	3159	6	-0.00294757583383864
B.E. + L.A.	Temnothorax	316	3	-0.00382074309009845
B.E. + L.A.	Temnothorax	3160	6	0.012308732931821
B.E. + L.A.	Temnothorax	3161	5	-0.0021617138537401
B.E. + L.A.	Temnothorax	3162	5	-0.00473755305732186
B.E. + L.A.	Temnothorax	3163	5	-0.00319070196734757
B.E. + L.A.	Temnothorax	3164	5	0.0100006163204665
B.E. + L.A.	Temnothorax	3165	4	0.00208286768672266
B.E. + L.A.	Temnothorax	3166	4	0.00818043755520574
B.E. + L.A.	Temnothorax	3167	4	-0.00352870975134343
B.E. + L.A.	Temnothorax	3168	4	-0.00239736569275391
B.E. + L.A.	Temnothorax	3169	3	-0.00366028641157027
B.E. + L.A.	Temnothorax	317	3	0.00193460152172918
B.E. + L.A.	Temnothorax	3170	3	-0.00278452593722174
B.E. + L.A.	Temnothorax	3171	3	-0.000211603967984848
B.E. + L.A.	Temnothorax	3172	3	0.00288537332661259
B.E. + L.A.	Temnothorax	3213	3	-0.00860563385017581
B.E. + L.A.	Temnothorax	3214	3	-0.0065001673659243
B.E. + L.A.	Temnothorax	3215	3	0.00563498701672492
B.E. + L.A.	Temnothorax	3216	3	0.0034150088125184
B.E. + L.A.	Temnothorax	3217	4	0.0102989850174216
B.E. + L.A.	Temnothorax	3218	4	0.00897279717511969
B.E. + L.A.	Temnothorax	3219	4	0.00415901510827709
B.E. + L.A.	Temnothorax	3220	4	0.000342343576764822
B.E. + L.A.	Temnothorax	3221	5	-0.00284649056084818
B.E. + L.A.	Temnothorax	3222	5	-0.0144201024808865
B.E. + L.A.	Temnothorax	3223	5	0.00281155806796031
B.E. + L.A.	Temnothorax	3224	5	-0.00217990011425762
B.E. + L.A.	Temnothorax	3225	6	-0.00616102074948731
B.E. + L.A.	Temnothorax	3226	6	0.0062029217194799
B.E. + L.A.	Temnothorax	3227	6	0.0021495769173123
B.E. + L.A.	Temnothorax	3228	6	-0.00598703009671268
B.E. + L.A.	Temnothorax	3229	7	0.0140873566942243
B.E. + L.A.	Temnothorax	3230	7	0.00177938122355208
B.E. + L.A.	Temnothorax	3231	7	-0.0114313718251443
B.E. + L.A.	Temnothorax	3232	7	0.00170013514748426
B.E. + L.A.	Temnothorax	3233	6	-0.000509793824828301
B.E. + L.A.	Temnothorax	3234	6	0.00568608371434918
B.E. + L.A.	Temnothorax	3235	6	-0.00201858777131761
B.E. + L.A.	Temnothorax	3236	6	-0.00367264767936143
B.E. + L.A.	Temnothorax	3237	5	-0.00043655033836765
B.E. + L.A.	Temnothorax	3238	5	0.00608426116180717
B.E. + L.A.	Temnothorax	3239	5	0.000780585720190414
B.E. + L.A.	Temnothorax	3240	5	-0.000388408436337847
B.E. + L.A.	Temnothorax	3241	4	0.0104934603300785
B.E. + L.A.	Temnothorax	3242	4	0.00522020783479413
B.E. + L.A.	Temnothorax	3243	4	-0.0062493871605549
B.E. + L.A.	Temnothorax	3244	4	-0.0107891327180091
B.E. + L.A.	Temnothorax	3245	3	-0.00454244428042344
B.E. + L.A.	Temnothorax	3246	3	0.00210747795438837
B.E. + L.A.	Temnothorax	3247	3	-0.00989849915226032
B.E. + L.A.	Temnothorax	3248	3	-0.011100627817069
B.E. + L.A.	Temnothorax	3289	3	0.00505929597189742
B.E. + L.A.	Temnothorax	3290	3	-0.00300655352149952
B.E. + L.A.	Temnothorax	3291	3	-0.00336843382354591
B.E. + L.A.	Temnothorax	3292	3	0.00838452701113119
B.E. + L.A.	Temnothorax	3293	4	-0.000970066566967736
B.E. + L.A.	Temnothorax	3294	4	-0.0026986551493147
B.E. + L.A.	Temnothorax	3295	4	-0.0036976466618898
B.E. + L.A.	Temnothorax	3296	4	0.00343489158289159
B.E. + L.A.	Temnothorax	3297	5	0.00708833161947126
B.E. + L.A.	Temnothorax	3298	5	-0.0090530848826596
B.E. + L.A.	Temnothorax	3299	5	0.00028019106754541
B.E. + L.A.	Temnothorax	3300	5	-0.000293775412900892
B.E. + L.A.	Temnothorax	3301	6	-0.00464437245966271
B.E. + L.A.	Temnothorax	3302	6	0.000379951582238437
B.E. + L.A.	Temnothorax	3303	6	-0.000846863567072768
B.E. + L.A.	Temnothorax	3304	6	-0.00420696470210845
B.E. + L.A.	Temnothorax	3305	7	0.00293214087020557
B.E. + L.A.	Temnothorax	3306	7	0.00339014458396697
B.E. + L.A.	Temnothorax	3307	7	-0.00111501123825858
B.E. + L.A.	Temnothorax	3308	7	0.000441265553098329
B.E. + L.A.	Temnothorax	3309	6	0.00628555100924338
B.E. + L.A.	Temnothorax	3310	6	0.00764594586320456
B.E. + L.A.	Temnothorax	3311	6	0.000972663257888307
B.E. + L.A.	Temnothorax	3312	6	0.00255253814890229
B.E. + L.A.	Temnothorax	3313	5	-0.00998103159071284
B.E. + L.A.	Temnothorax	3314	5	-0.00211020976924988
B.E. + L.A.	Temnothorax	3315	5	0.00324032849872904
B.E. + L.A.	Temnothorax	3316	5	0.00349196099544798
B.E. + L.A.	Temnothorax	3317	4	-0.00218901305991396
B.E. + L.A.	Temnothorax	3318	4	-0.00237827965231431
B.E. + L.A.	Temnothorax	3319	4	0.00689827596417944
B.E. + L.A.	Temnothorax	3320	4	-0.00464239598484544
B.E. + L.A.	Temnothorax	3321	3	-0.00678475320140571
B.E. + L.A.	Temnothorax	3322	3	-0.0123835864352927
B.E. + L.A.	Temnothorax	3323	3	-0.0092192950810437
B.E. + L.A.	Temnothorax	3324	3	-0.00112794669561308
B.E. + L.A.	Temnothorax	3365	3	0.00553906627206775
B.E. + L.A.	Temnothorax	3366	3	-0.00192871845544668
B.E. + L.A.	Temnothorax	3367	3	-0.00659145208407019
B.E. + L.A.	Temnothorax	3368	3	0.0019527419783532
B.E. + L.A.	Temnothorax	3369	4	0.00464971196834605
B.E. + L.A.	Temnothorax	3370	4	-0.00447424262871073
B.E. + L.A.	Temnothorax	3371	4	0.00196364263923668
B.E. + L.A.	Temnothorax	3372	4	-0.0062865338518335
B.E. + L.A.	Temnothorax	3373	5	-0.00523784096871374
B.E. + L.A.	Temnothorax	3374	5	-0.00566895099591336
B.E. + L.A.	Temnothorax	3375	5	-0.00160240665114957
B.E. + L.A.	Temnothorax	3376	5	0.00326611143167579
B.E. + L.A.	Temnothorax	3377	6	-0.00297026005441287
B.E. + L.A.	Temnothorax	3378	6	-0.00781755467103246
B.E. + L.A.	Temnothorax	3379	6	-0.000680155442528463
B.E. + L.A.	Temnothorax	3380	6	0.00882936725147186
B.E. + L.A.	Temnothorax	3381	7	0.0111478803541829
B.E. + L.A.	Temnothorax	3382	7	0.00658280967362637
B.E. + L.A.	Temnothorax	3383	7	-0.00520193606968578
B.E. + L.A.	Temnothorax	3384	7	-0.0136244218852234
B.E. + L.A.	Temnothorax	3385	6	-0.00806634519948685
B.E. + L.A.	Temnothorax	3386	6	-0.00728753254111185
B.E. + L.A.	Temnothorax	3387	6	-0.00215987614200279
B.E. + L.A.	Temnothorax	3388	6	0.0122307903581311
B.E. + L.A.	Temnothorax	3389	5	-0.00281621573984597
B.E. + L.A.	Temnothorax	3390	5	-0.000511260153869919
B.E. + L.A.	Temnothorax	3391	5	0.00952907956981956
B.E. + L.A.	Temnothorax	3392	5	0.00625173035959641
B.E. + L.A.	Temnothorax	3393	4	0.00191277299888892
B.E. + L.A.	Temnothorax	3394	4	0.00137063484830117
B.E. + L.A.	Temnothorax	3395	4	-0.000271416627811004
B.E. + L.A.	Temnothorax	3396	4	0.000796997400409386
B.E. + L.A.	Temnothorax	3397	3	-0.0114105228499293
B.E. + L.A.	Temnothorax	3398	3	-0.00406653364331963
B.E. + L.A.	Temnothorax	3399	3	0.0109012446406704
B.E. + L.A.	Temnothorax	3400	3	0.00179320103212022
B.E. + L.A.	Temnothorax	3441	3	0.00498359521918559
B.E. + L.A.	Temnothorax	3442	3	-0.00222058359094256
B.E. + L.A.	Temnothorax	3443	3	0.00121582156823398
B.E. + L.A.	Temnothorax	3444	3	-0.0037271579029181
B.E. + L.A.	Temnothorax	3445	4	-0.00283253210869779
B.E. + L.A.	Temnothorax	3446	4	-0.00497026480313491
B.E. + L.A.	Temnothorax	3447	4	0.000258555356288351
B.E. + L.A.	Temnothorax	3448	4	-0.000967332370963174
B.E. + L.A.	Temnothorax	3449	5	-0.0102927108961417
B.E. + L.A.	Temnothorax	3450	5	0.000627539390781997
B.E. + L.A.	Temnothorax	3451	5	0.00454723014017426
B.E. + L.A.	Temnothorax	3452	5	0.00244195056384991
B.E. + L.A.	Temnothorax	3453	6	-0.00486824199014666
B.E. + L.A.	Temnothorax	3454	6	0.000567177842731606
B.E. + L.A.	Temnothorax	3455	6	0.000941005930990833
B.E. + L.A.	Temnothorax	3456	6	0.00407836180251231
B.E. + L.A.	Temnothorax	3457	7	-0.000315658909933267
B.E. + L.A.	Temnothorax	3458	7	-0.00660484956298639
B.E. + L.A.	Temnothorax	3459	7	0.00955759861792932
B.E. + L.A.	Temnothorax	3460	6	-0.019835552126515
B.E. + L.A.	Temnothorax	3461	6	-0.00880229927018973
B.E. + L.A.	Temnothorax	3462	6	-0.000210955896502861
B.E. + L.A.	Temnothorax	3463	6	-0.00585796163999668
B.E. + L.A.	Temnothorax	3464	6	0.00172647181333748
B.E. + L.A.	Temnothorax	3465	5	0.019447961895138
B.E. + L.A.	Temnothorax	3466	5	0.00274052106521768
B.E. + L.A.	Temnothorax	3467	5	-0.00316039148496787
B.E. + L.A.	Temnothorax	3468	5	-0.000626545857601904
B.E. + L.A.	Temnothorax	3469	4	0.0051239806775025
B.E. + L.A.	Temnothorax	3470	4	-0.000352350353365529
B.E. + L.A.	Temnothorax	3471	4	0.000396862762589474
B.E. + L.A.	Temnothorax	3472	4	0.00738198908032225
B.E. + L.A.	Temnothorax	3473	3	0.00337702244263455
B.E. + L.A.	Temnothorax	3474	3	0.00162496966214656
B.E. + L.A.	Temnothorax	3475	3	-0.00246138522779247
B.E. + L.A.	Temnothorax	3476	3	0.00598033500180635
B.E. + L.A.	Temnothorax	3517	3	-0.005600658301718
B.E. + L.A.	Temnothorax	3518	3	0.00201246695183871
B.E. + L.A.	Temnothorax	3519	3	0.00411858211410585
B.E. + L.A.	Temnothorax	3520	3	0.00557330271313957
B.E. + L.A.	Temnothorax	3521	4	-0.0100688209280951
B.E. + L.A.	Temnothorax	3522	4	0.00953821124321175
B.E. + L.A.	Temnothorax	3523	4	-0.00335927244330077
B.E. + L.A.	Temnothorax	3524	4	-0.0115499853157979
B.E. + L.A.	Temnothorax	3525	5	0.00479406670827779
B.E. + L.A.	Temnothorax	3526	5	0.00439109656635099
B.E. + L.A.	Temnothorax	3527	5	-0.00693105417698195
B.E. + L.A.	Temnothorax	3528	5	-0.00464484030847209
B.E. + L.A.	Temnothorax	3529	5	-0.00402617066591899
B.E. + L.A.	Temnothorax	3530	6	-0.0078601642605687
B.E. + L.A.	Temnothorax	3531	6	0.00560345060525812
B.E. + L.A.	Temnothorax	3532	6	0.00352882672920475
B.E. + L.A.	Temnothorax	3533	6	-0.00359035454837709
B.E. + L.A.	Temnothorax	3534	6	-0.00496092291376353
B.E. + L.A.	Temnothorax	3535	6	0.00796365833066606
B.E. + L.A.	Temnothorax	3536	6	-0.00862481176021936
B.E. + L.A.	Temnothorax	3537	6	-0.00694728006401463
B.E. + L.A.	Temnothorax	3538	6	-0.00364504511251056
B.E. + L.A.	Temnothorax	3539	6	0.00121932912243534
B.E. + L.A.	Temnothorax	3540	6	0.00881905153597035
B.E. + L.A.	Temnothorax	3541	5	0.00398300248297119
B.E. + L.A.	Temnothorax	3542	5	-0.00483868708654046
B.E. + L.A.	Temnothorax	3543	5	-0.00849839095880203
B.E. + L.A.	Temnothorax	3544	5	0.00404171225275969
B.E. + L.A.	Temnothorax	3545	4	-0.00644711116266573
B.E. + L.A.	Temnothorax	3546	4	0.000170546394813808
B.E. + L.A.	Temnothorax	3547	4	-0.00573833557716901
B.E. + L.A.	Temnothorax	3548	4	-0.00146258916600376
B.E. + L.A.	Temnothorax	3549	3	0.006554202801866
B.E. + L.A.	Temnothorax	3550	3	0.0140053792028451
B.E. + L.A.	Temnothorax	3551	3	0.00423517412097288
B.E. + L.A.	Temnothorax	3552	3	-0.00283707471199451
B.E. + L.A.	Temnothorax	3593	3	0.00257537038149029
B.E. + L.A.	Temnothorax	3594	3	0.00502489076603258
B.E. + L.A.	Temnothorax	3595	3	0.00452680318428659
B.E. + L.A.	Temnothorax	3596	3	0.00439707043172078
B.E. + L.A.	Temnothorax	3597	4	0.00310921697491411
B.E. + L.A.	Temnothorax	3598	4	-0.00406051291380659
B.E. + L.A.	Temnothorax	3599	4	-0.00859392568275995
B.E. + L.A.	Temnothorax	3600	4	-0.00961526798785536
B.E. + L.A.	Temnothorax	3601	5	-0.00163769387324174
B.E. + L.A.	Temnothorax	3602	5	0.00508212193815568
B.E. + L.A.	Temnothorax	3603	5	0.00483036130157719
B.E. + L.A.	Temnothorax	3604	5	-0.00488533858681259
B.E. + L.A.	Temnothorax	3605	5	-0.00621927330750408
B.E. + L.A.	Temnothorax	3606	6	0.00268275150349534
B.E. + L.A.	Temnothorax	3607	6	0.00652006672686819
B.E. + L.A.	Temnothorax	3608	6	0.00502269309815328
B.E. + L.A.	Temnothorax	3609	6	0.000705092473242125
B.E. + L.A.	Temnothorax	3610	6	0.00985509389367018
B.E. + L.A.	Temnothorax	3611	6	0.00443258979794847
B.E. + L.A.	Temnothorax	3612	6	-0.00400803453640266
B.E. + L.A.	Temnothorax	3613	6	-0.0177453002239539
B.E. + L.A.	Temnothorax	3614	6	0.0131389039762844
B.E. + L.A.	Temnothorax	3615	6	0.00296824623531288
B.E. + L.A.	Temnothorax	3616	5	0.0077864034177405
B.E. + L.A.	Temnothorax	3617	5	-0.00733069767898365
B.E. + L.A.	Temnothorax	3618	5	0.00364848991657093
B.E. + L.A.	Temnothorax	3619	5	0.0102776815186822
B.E. + L.A.	Temnothorax	3620	4	0.00986446403635825
B.E. + L.A.	Temnothorax	3621	4	0.00879084357608712
B.E. + L.A.	Temnothorax	3622	4	-0.00411604071808059
B.E. + L.A.	Temnothorax	3623	4	0.00906428997633694
B.E. + L.A.	Temnothorax	3624	4	0.0056730189062497
B.E. + L.A.	Temnothorax	3625	3	0.00563469833700141
B.E. + L.A.	Temnothorax	3626	3	0.00339243831865195
B.E. + L.A.	Temnothorax	3627	3	0.00578774130119827
B.E. + L.A.	Temnothorax	3628	3	0.00852704091703501
B.E. + L.A.	Temnothorax	3670	3	-0.00558665198791527
B.E. + L.A.	Temnothorax	3671	3	-0.00281838153415323
B.E. + L.A.	Temnothorax	3672	3	-0.00835727678424461
B.E. + L.A.	Temnothorax	3673	3	-0.00518507586086044
B.E. + L.A.	Temnothorax	3674	4	-0.00786462531746641
B.E. + L.A.	Temnothorax	3675	4	-0.00442507427482838
B.E. + L.A.	Temnothorax	3676	4	0.00246605185917409
B.E. + L.A.	Temnothorax	3677	4	-0.0016503330681036
B.E. + L.A.	Temnothorax	3678	5	0.00598855605273766
B.E. + L.A.	Temnothorax	3679	5	0.0126763303640799
B.E. + L.A.	Temnothorax	368	3	0.00241012632185994
B.E. + L.A.	Temnothorax	3680	5	0.00244504247477001
B.E. + L.A.	Temnothorax	3681	5	0.00140241896998513
B.E. + L.A.	Temnothorax	3682	5	0.0137019758851178
B.E. + L.A.	Temnothorax	3683	6	0.0106749471063183
B.E. + L.A.	Temnothorax	3684	6	0.0071380375076721
B.E. + L.A.	Temnothorax	3685	6	0.00278108670487793
B.E. + L.A.	Temnothorax	3686	6	0.0034759517253617
B.E. + L.A.	Temnothorax	3687	6	0.00115694796962706
B.E. + L.A.	Temnothorax	3688	6	-0.00717674637485962
B.E. + L.A.	Temnothorax	3689	6	-0.000840625168318049
B.E. + L.A.	Temnothorax	369	3	0.00612333683430308
B.E. + L.A.	Temnothorax	3690	6	-0.00882404127884156
B.E. + L.A.	Temnothorax	3691	6	0.00411009976048723
B.E. + L.A.	Temnothorax	3692	5	0.00274747986002456
B.E. + L.A.	Temnothorax	3693	5	-0.00070975553576774
B.E. + L.A.	Temnothorax	3694	5	0.00354958599275791
B.E. + L.A.	Temnothorax	3695	5	0.00436572523581572
B.E. + L.A.	Temnothorax	3696	5	-0.00275021034694796
B.E. + L.A.	Temnothorax	3697	4	0.00428983032865182
B.E. + L.A.	Temnothorax	3698	4	0.00555636977385653
B.E. + L.A.	Temnothorax	3699	4	0.00514586809618508
B.E. + L.A.	Temnothorax	370	3	0.00476991400137772
B.E. + L.A.	Temnothorax	3700	4	0.00683087839449014
B.E. + L.A.	Temnothorax	3701	3	0.00922058265043989
B.E. + L.A.	Temnothorax	3702	3	-0.00342696755438447
B.E. + L.A.	Temnothorax	3703	3	-0.00221869772948168
B.E. + L.A.	Temnothorax	3704	3	-0.00164703523863004
B.E. + L.A.	Temnothorax	371	3	-0.00321069973302094
B.E. + L.A.	Temnothorax	372	3	0.00497797001599159
B.E. + L.A.	Temnothorax	373	3	0.0123699610240383
B.E. + L.A.	Temnothorax	374	4	-0.00182814562721189
B.E. + L.A.	Temnothorax	3745	3	0.000872928443194631
B.E. + L.A.	Temnothorax	3746	3	0.000676147439198759
B.E. + L.A.	Temnothorax	3747	3	0.00028333251023368
B.E. + L.A.	Temnothorax	3748	3	-0.004315480161616
B.E. + L.A.	Temnothorax	3749	3	-0.0175657549134964
B.E. + L.A.	Temnothorax	375	4	0.00395142650212852
B.E. + L.A.	Temnothorax	3750	4	0.0058486565835296
B.E. + L.A.	Temnothorax	3751	4	0.00055916210434874
B.E. + L.A.	Temnothorax	3752	4	0.000516176834477902
B.E. + L.A.	Temnothorax	3753	4	0.0139379984800411
B.E. + L.A.	Temnothorax	3754	5	0.00833505472998669
B.E. + L.A.	Temnothorax	3755	5	0.00205315840501357
B.E. + L.A.	Temnothorax	3756	5	-0.00206681828068752
B.E. + L.A.	Temnothorax	3757	5	0.00194893549474137
B.E. + L.A.	Temnothorax	3758	5	0.0121573721527069
B.E. + L.A.	Temnothorax	3759	6	0.00339463435346961
B.E. + L.A.	Temnothorax	376	4	-0.0034620764577118
B.E. + L.A.	Temnothorax	3760	6	-0.00404921051222822
B.E. + L.A.	Temnothorax	3761	6	0.000778098748830436
B.E. + L.A.	Temnothorax	3762	6	0.00137541213324281
B.E. + L.A.	Temnothorax	3763	6	-0.00128462147675103
B.E. + L.A.	Temnothorax	3764	6	-0.00944450330749422
B.E. + L.A.	Temnothorax	3765	6	-0.00107151322074844
B.E. + L.A.	Temnothorax	3766	5	-0.0030710905718458
B.E. + L.A.	Temnothorax	3767	5	0.00274054327371514
B.E. + L.A.	Temnothorax	3768	5	-0.00271157873129942
B.E. + L.A.	Temnothorax	3769	5	0.000659091643035734
B.E. + L.A.	Temnothorax	377	4	-0.0112332334305048
B.E. + L.A.	Temnothorax	3770	5	-0.00642625652058292
B.E. + L.A.	Temnothorax	3771	5	0.000213026884983609
B.E. + L.A.	Temnothorax	3772	4	-0.00398260357802378
B.E. + L.A.	Temnothorax	3773	4	0.000579846695923096
B.E. + L.A.	Temnothorax	3774	4	0.00289061569440922
B.E. + L.A.	Temnothorax	3775	4	0.00600066376106824
B.E. + L.A.	Temnothorax	3776	3	0.000349124825606131
B.E. + L.A.	Temnothorax	3777	3	-0.000986876073742719
B.E. + L.A.	Temnothorax	3778	3	0.00101826757275576
B.E. + L.A.	Temnothorax	3779	3	-0.00448020774662265
B.E. + L.A.	Temnothorax	378	4	-0.00977892163384318
B.E. + L.A.	Temnothorax	379	4	-0.00433749255514011
B.E. + L.A.	Temnothorax	380	5	-0.00543962357973211
B.E. + L.A.	Temnothorax	381	4	-0.0182622390815956
B.E. + L.A.	Temnothorax	382	4	-0.00288177430246923
B.E. + L.A.	Temnothorax	3822	3	-0.00869535258998607
B.E. + L.A.	Temnothorax	3823	3	0.00987626435713205
B.E. + L.A.	Temnothorax	3824	3	0.00740360024731573
B.E. + L.A.	Temnothorax	3825	3	0.00263506391075471
B.E. + L.A.	Temnothorax	3826	4	0.0152841313512204
B.E. + L.A.	Temnothorax	3827	4	0.00753870779320583
B.E. + L.A.	Temnothorax	3828	4	0.00589939677633407
B.E. + L.A.	Temnothorax	3829	4	0.0128458579650365
B.E. + L.A.	Temnothorax	383	4	0.011390070354041
B.E. + L.A.	Temnothorax	3830	4	0.00547823802901617
B.E. + L.A.	Temnothorax	3831	5	-0.00536677430816312
B.E. + L.A.	Temnothorax	3832	5	-0.0169705891602881
B.E. + L.A.	Temnothorax	3833	5	0.0135292749975777
B.E. + L.A.	Temnothorax	3834	5	-0.00175684741509506
B.E. + L.A.	Temnothorax	3835	5	0.0046264396665421
B.E. + L.A.	Temnothorax	3836	5	0.00749957034883423
B.E. + L.A.	Temnothorax	3837	6	-0.00852494040561337
B.E. + L.A.	Temnothorax	3838	6	0.00640391436927078
B.E. + L.A.	Temnothorax	3839	6	-0.00938045076470043
B.E. + L.A.	Temnothorax	384	4	0.0136889293237274
B.E. + L.A.	Temnothorax	3840	6	-0.0022829542322868
B.E. + L.A.	Temnothorax	3841	5	-0.0115031639231475
B.E. + L.A.	Temnothorax	3842	5	0.00241814571789633
B.E. + L.A.	Temnothorax	3843	5	0.00102332883117185
B.E. + L.A.	Temnothorax	3844	5	-0.00406641690103263
B.E. + L.A.	Temnothorax	3845	5	-0.00653689979571633
B.E. + L.A.	Temnothorax	3846	5	-0.00373288671371696
B.E. + L.A.	Temnothorax	3847	5	-0.00502879343538388
B.E. + L.A.	Temnothorax	3848	4	0.00201110067681302
B.E. + L.A.	Temnothorax	3849	4	0.00181678548505862
B.E. + L.A.	Temnothorax	385	4	0.00547730887756025
B.E. + L.A.	Temnothorax	3850	4	0.00877901587276462
B.E. + L.A.	Temnothorax	3851	4	-0.0123483475888206
B.E. + L.A.	Temnothorax	3852	3	0.00129224741963216
B.E. + L.A.	Temnothorax	3853	3	-0.00423096944856305
B.E. + L.A.	Temnothorax	3854	3	0.00802028203966595
B.E. + L.A.	Temnothorax	3855	3	-0.0100004215980444
B.E. + L.A.	Temnothorax	386	4	0.00561982203160224
B.E. + L.A.	Temnothorax	387	3	0.00496476607216966
B.E. + L.A.	Temnothorax	388	3	-0.0052862449087836
B.E. + L.A.	Temnothorax	389	3	-0.000167892196596503
B.E. + L.A.	Temnothorax	3898	3	0.00869420884196997
B.E. + L.A.	Temnothorax	3899	3	0.00645733416345591
B.E. + L.A.	Temnothorax	390	3	-0.00946872975920978
B.E. + L.A.	Temnothorax	3900	3	0.012364002231224
B.E. + L.A.	Temnothorax	3901	3	0.0102007828476257
B.E. + L.A.	Temnothorax	3902	4	0.0134205172513862
B.E. + L.A.	Temnothorax	3903	4	0.00318933523759539
B.E. + L.A.	Temnothorax	3904	4	0.000151765618631424
B.E. + L.A.	Temnothorax	3905	4	0.0080916754545567
B.E. + L.A.	Temnothorax	3906	4	0.0129371016989028
B.E. + L.A.	Temnothorax	3907	5	0.00405649612168631
B.E. + L.A.	Temnothorax	3908	5	0.0113899355699285
B.E. + L.A.	Temnothorax	3909	5	0.00987104330372563
B.E. + L.A.	Temnothorax	391	3	0.000947875931709791
B.E. + L.A.	Temnothorax	3910	5	-0.00419663126196702
B.E. + L.A.	Temnothorax	3911	5	0.000953832128886979
B.E. + L.A.	Temnothorax	3912	5	-0.0065135964822259
B.E. + L.A.	Temnothorax	3913	5	0.00140248820641728
B.E. + L.A.	Temnothorax	3914	5	0.00392765486548053
B.E. + L.A.	Temnothorax	3915	5	-0.00185155495057007
B.E. + L.A.	Temnothorax	3916	5	-0.011755752635266
B.E. + L.A.	Temnothorax	3917	5	-0.00342957637008181
B.E. + L.A.	Temnothorax	3918	5	0.00428919374151813
B.E. + L.A.	Temnothorax	3919	5	0.00828193228270784
B.E. + L.A.	Temnothorax	392	3	-0.000957285925890376
B.E. + L.A.	Temnothorax	3920	5	-0.00230254447101234
B.E. + L.A.	Temnothorax	3921	5	0.00217599627547594
B.E. + L.A.	Temnothorax	3922	4	0.000354000457678713
B.E. + L.A.	Temnothorax	3923	4	0.00212600872319052
B.E. + L.A.	Temnothorax	3924	4	0.000708915433114672
B.E. + L.A.	Temnothorax	3925	4	-0.00951971257532866
B.E. + L.A.	Temnothorax	3926	4	-0.00364427429804617
B.E. + L.A.	Temnothorax	3927	3	0.00105396527681565
B.E. + L.A.	Temnothorax	3928	3	0.00496675757171727
B.E. + L.A.	Temnothorax	3929	3	0.00244267825114143
B.E. + L.A.	Temnothorax	3930	3	0.00504668167205114
B.E. + L.A.	Temnothorax	3931	3	-0.0103664608896299
B.E. + L.A.	Temnothorax	3975	3	0.0138566366163032
B.E. + L.A.	Temnothorax	3976	3	0.0100761225313787
B.E. + L.A.	Temnothorax	3977	3	0.00304552121115729
B.E. + L.A.	Temnothorax	3978	3	-0.00386822575583919
B.E. + L.A.	Temnothorax	3979	4	-0.00118494141788217
B.E. + L.A.	Temnothorax	3980	4	-0.00150984522618716
B.E. + L.A.	Temnothorax	3981	4	0.00682343759986218
B.E. + L.A.	Temnothorax	3982	4	0.000555146438758571
B.E. + L.A.	Temnothorax	3983	4	0.00200077162738188
B.E. + L.A.	Temnothorax	3984	5	-0.000751616972287906
B.E. + L.A.	Temnothorax	3985	5	-0.0097563982353405
B.E. + L.A.	Temnothorax	3986	5	-0.00999807126762536
B.E. + L.A.	Temnothorax	3987	5	-0.00182359545059533
B.E. + L.A.	Temnothorax	3988	5	-0.000762370730637988
B.E. + L.A.	Temnothorax	3989	5	-9.13676023857256e-05
B.E. + L.A.	Temnothorax	3990	5	-0.0108767634642174
B.E. + L.A.	Temnothorax	3991	5	0.00662719287720541
B.E. + L.A.	Temnothorax	3992	5	-0.00570191108729633
B.E. + L.A.	Temnothorax	3993	5	-0.0144348736337687
B.E. + L.A.	Temnothorax	3994	5	-0.00588052852563487
B.E. + L.A.	Temnothorax	3995	5	-0.00714967688505854
B.E. + L.A.	Temnothorax	3996	5	0.00591410973584688
B.E. + L.A.	Temnothorax	3997	5	0.00349009838571535
B.E. + L.A.	Temnothorax	3998	4	-0.00526232384332493
B.E. + L.A.	Temnothorax	3999	4	0.00076567889711162
B.E. + L.A.	Temnothorax	4000	4	0.0057604410140254
B.E. + L.A.	Temnothorax	4001	4	0.00340008744948303
B.E. + L.A.	Temnothorax	4002	4	-0.00954534542619855
B.E. + L.A.	Temnothorax	4003	3	-0.00121102280356041
B.E. + L.A.	Temnothorax	4004	3	-0.00447292153976368
B.E. + L.A.	Temnothorax	4005	3	0.00268292209702001
B.E. + L.A.	Temnothorax	4006	3	0.00322509507003032
B.E. + L.A.	Temnothorax	4007	3	0.00468420087285804
B.E. + L.A.	Temnothorax	4051	3	0.00693453519692581
B.E. + L.A.	Temnothorax	4052	3	0.00156103643146983
B.E. + L.A.	Temnothorax	4053	3	0.00427688942983939
B.E. + L.A.	Temnothorax	4054	3	0.0117299530837763
B.E. + L.A.	Temnothorax	4055	4	-0.00224728193108553
B.E. + L.A.	Temnothorax	4056	4	-0.00665055056639615
B.E. + L.A.	Temnothorax	4057	4	0.0047807314948579
B.E. + L.A.	Temnothorax	4058	4	0.00343729525966664
B.E. + L.A.	Temnothorax	4059	4	-0.00704494224777728
B.E. + L.A.	Temnothorax	4060	4	-0.00356867452771121
B.E. + L.A.	Temnothorax	4061	5	0.000938212029129144
B.E. + L.A.	Temnothorax	4062	5	-0.00208914772127822
B.E. + L.A.	Temnothorax	4063	5	0.0055737966841959
B.E. + L.A.	Temnothorax	4064	5	-0.00156278807661599
B.E. + L.A.	Temnothorax	4065	5	0.000380303333158781
B.E. + L.A.	Temnothorax	4066	5	-0.00867756975846182
B.E. + L.A.	Temnothorax	4067	5	-0.000333147680873593
B.E. + L.A.	Temnothorax	4068	5	0.00435571801534211
B.E. + L.A.	Temnothorax	4069	5	0.00293551801122137
B.E. + L.A.	Temnothorax	4070	5	0.00634118700626217
B.E. + L.A.	Temnothorax	4071	5	0.00143016519795385
B.E. + L.A.	Temnothorax	4072	4	-0.00242897579986152
B.E. + L.A.	Temnothorax	4073	4	0.000489583610905576
B.E. + L.A.	Temnothorax	4074	4	-0.00174668810271141
B.E. + L.A.	Temnothorax	4075	4	0.00590368351044984
B.E. + L.A.	Temnothorax	4076	4	0.0054466508000851
B.E. + L.A.	Temnothorax	4077	4	0.0101458734228897
B.E. + L.A.	Temnothorax	4078	3	-0.00237077208187588
B.E. + L.A.	Temnothorax	4079	3	-0.00670442758948417
B.E. + L.A.	Temnothorax	4080	3	0.00302275493339792
B.E. + L.A.	Temnothorax	4081	3	-0.00512001322623513
B.E. + L.A.	Temnothorax	4082	3	-0.0053411409759138
B.E. + L.A.	Temnothorax	4128	3	0.00166098573340632
B.E. + L.A.	Temnothorax	4129	3	0.0025106948682051
B.E. + L.A.	Temnothorax	4130	3	-0.00102677400124795
B.E. + L.A.	Temnothorax	4131	3	-0.0018449673705377
B.E. + L.A.	Temnothorax	4132	3	0.00470941963276349
B.E. + L.A.	Temnothorax	4133	4	-5.80929683462311e-05
B.E. + L.A.	Temnothorax	4134	4	0.002036494929361
B.E. + L.A.	Temnothorax	4135	4	0.00632293326424237
B.E. + L.A.	Temnothorax	4136	4	-0.000822507177392263
B.E. + L.A.	Temnothorax	4137	4	0.0043217599801127
B.E. + L.A.	Temnothorax	4138	4	0.000834511433054924
B.E. + L.A.	Temnothorax	4139	5	0.0217108166869261
B.E. + L.A.	Temnothorax	4140	5	0.00186887204410063
B.E. + L.A.	Temnothorax	4141	5	-0.00994344133162898
B.E. + L.A.	Temnothorax	4142	5	0.00694371312243219
B.E. + L.A.	Temnothorax	4143	5	-0.000186186323822523
B.E. + L.A.	Temnothorax	4144	5	0.00630508701024973
B.E. + L.A.	Temnothorax	4145	5	-0.00434289648153223
B.E. + L.A.	Temnothorax	4146	5	0.00349012371904684
B.E. + L.A.	Temnothorax	4147	4	0.00238421735343906
B.E. + L.A.	Temnothorax	4148	4	0.00095468732490055
B.E. + L.A.	Temnothorax	4149	4	0.00247562696018346
B.E. + L.A.	Temnothorax	4150	4	0.00197848689192459
B.E. + L.A.	Temnothorax	4151	4	-0.00312970813567899
B.E. + L.A.	Temnothorax	4152	4	0.00955173305795854
B.E. + L.A.	Temnothorax	4153	4	0.0110892454977905
B.E. + L.A.	Temnothorax	4154	3	0.0029792114391656
B.E. + L.A.	Temnothorax	4155	3	-0.00230186230312761
B.E. + L.A.	Temnothorax	4156	3	-0.00056810043723609
B.E. + L.A.	Temnothorax	4157	3	0.00075077053289257
B.E. + L.A.	Temnothorax	4158	3	-0.000958206368511062
B.E. + L.A.	Temnothorax	4204	3	0.00101645427909338
B.E. + L.A.	Temnothorax	4205	3	-0.00108088782134723
B.E. + L.A.	Temnothorax	4206	3	0.000357487579783656
B.E. + L.A.	Temnothorax	4207	3	-0.00258686336421953
B.E. + L.A.	Temnothorax	4208	3	-0.00972582972922938
B.E. + L.A.	Temnothorax	4209	4	0.00507027002907707
B.E. + L.A.	Temnothorax	4210	4	0.00563496280507433
B.E. + L.A.	Temnothorax	4211	4	-0.00194260431053328
B.E. + L.A.	Temnothorax	4212	4	-0.00266994019344279
B.E. + L.A.	Temnothorax	4213	4	0.00110002066009563
B.E. + L.A.	Temnothorax	4214	4	0.00547907489110699
B.E. + L.A.	Temnothorax	4215	4	0.00106223180686389
B.E. + L.A.	Temnothorax	4216	4	-0.00754657740095924
B.E. + L.A.	Temnothorax	4217	4	0.0033797924029048
B.E. + L.A.	Temnothorax	4218	5	-0.00879683984205422
B.E. + L.A.	Temnothorax	4219	4	-0.00805172192860676
B.E. + L.A.	Temnothorax	4220	4	0.00302140498734066
B.E. + L.A.	Temnothorax	4221	4	-0.00363310804001153
B.E. + L.A.	Temnothorax	4222	4	0.00378111450414541
B.E. + L.A.	Temnothorax	4223	4	-0.00248476478029722
B.E. + L.A.	Temnothorax	4224	4	-0.00329380194580644
B.E. + L.A.	Temnothorax	4225	4	0.00962473080983961
B.E. + L.A.	Temnothorax	4226	4	0.0050615103336501
B.E. + L.A.	Temnothorax	4227	4	0.00185106994838549
B.E. + L.A.	Temnothorax	4228	4	0.00374753922605978
B.E. + L.A.	Temnothorax	4229	3	0.00607617351333433
B.E. + L.A.	Temnothorax	4230	3	-0.00197655826091735
B.E. + L.A.	Temnothorax	4231	3	0.00857024010566873
B.E. + L.A.	Temnothorax	4232	3	8.09685988420298e-06
B.E. + L.A.	Temnothorax	4233	3	0.000122734117379741
B.E. + L.A.	Temnothorax	4281	3	-0.000453774529638659
B.E. + L.A.	Temnothorax	4282	3	0.00198871610601613
B.E. + L.A.	Temnothorax	4283	3	0.00862177885359801
B.E. + L.A.	Temnothorax	4284	3	-0.00768958510750511
B.E. + L.A.	Temnothorax	4285	3	-0.00470945504184474
B.E. + L.A.	Temnothorax	4286	4	-0.00421876784986555
B.E. + L.A.	Temnothorax	4287	4	-0.00154445042316719
B.E. + L.A.	Temnothorax	4288	4	0.00147650189800286
B.E. + L.A.	Temnothorax	4289	4	-0.000562787967251146
B.E. + L.A.	Temnothorax	4290	4	-0.000831099080431445
B.E. + L.A.	Temnothorax	4291	4	-4.92636887945812e-05
B.E. + L.A.	Temnothorax	4292	4	0.000102123858331738
B.E. + L.A.	Temnothorax	4293	4	-0.00660623356937835
B.E. + L.A.	Temnothorax	4294	4	-0.000484638665686774
B.E. + L.A.	Temnothorax	4295	4	-0.00540374657762397
B.E. + L.A.	Temnothorax	4296	4	-0.00486015110071923
B.E. + L.A.	Temnothorax	4297	4	0.0036810141830279
B.E. + L.A.	Temnothorax	4298	4	-0.00352463597317112
B.E. + L.A.	Temnothorax	4299	4	0.00734827029783506
B.E. + L.A.	Temnothorax	4300	4	-0.00558319248522091
B.E. + L.A.	Temnothorax	4301	4	0.00627273381021715
B.E. + L.A.	Temnothorax	4302	4	0.0106348115908783
B.E. + L.A.	Temnothorax	4303	4	-0.00272036433761092
B.E. + L.A.	Temnothorax	4304	3	-0.00154730184317661
B.E. + L.A.	Temnothorax	4305	3	-0.00914889318293479
B.E. + L.A.	Temnothorax	4306	3	-0.00920262874523155
B.E. + L.A.	Temnothorax	4307	3	-0.00198962036282126
B.E. + L.A.	Temnothorax	4308	3	-0.0034325602822013
B.E. + L.A.	Temnothorax	4309	3	-0.00682759981969381
B.E. + L.A.	Temnothorax	4357	3	-0.0074031074654372
B.E. + L.A.	Temnothorax	4358	3	0.00937061710886537
B.E. + L.A.	Temnothorax	4359	3	0.00131427403706937
B.E. + L.A.	Temnothorax	4360	3	0.00683855539756401
B.E. + L.A.	Temnothorax	4361	3	0.00900668877285448
B.E. + L.A.	Temnothorax	4362	3	0.00384810212551167
B.E. + L.A.	Temnothorax	4363	4	0.00304194053878058
B.E. + L.A.	Temnothorax	4364	4	-0.000793672021192026
B.E. + L.A.	Temnothorax	4365	4	-0.00488290718809927
B.E. + L.A.	Temnothorax	4366	4	-0.00384250910252382
B.E. + L.A.	Temnothorax	4367	4	-0.00605727479652083
B.E. + L.A.	Temnothorax	4368	4	0.0075354640877187
B.E. + L.A.	Temnothorax	4369	4	0.00400974836527846
B.E. + L.A.	Temnothorax	4370	4	0.0105680698222779
B.E. + L.A.	Temnothorax	4371	4	-0.00228472813955865
B.E. + L.A.	Temnothorax	4372	4	0.00591855403837557
B.E. + L.A.	Temnothorax	4373	4	0.00390317961231367
B.E. + L.A.	Temnothorax	4374	4	-0.00566419220300581
B.E. + L.A.	Temnothorax	4375	4	0.00943652059778169
B.E. + L.A.	Temnothorax	4376	4	0.000220135626807051
B.E. + L.A.	Temnothorax	4377	4	0.000976493001593816
B.E. + L.A.	Temnothorax	4378	3	-0.000842838429434539
B.E. + L.A.	Temnothorax	4379	3	0.000302490084686439
B.E. + L.A.	Temnothorax	4380	3	0.00711167027300065
B.E. + L.A.	Temnothorax	4381	3	0.00195429095366153
B.E. + L.A.	Temnothorax	4382	3	-0.00415063465412756
B.E. + L.A.	Temnothorax	4383	3	-0.00389269908348092
B.E. + L.A.	Temnothorax	4434	3	0.00234156347516253
B.E. + L.A.	Temnothorax	4435	3	0.0198139162931349
B.E. + L.A.	Temnothorax	4436	3	0.00704894207089363
B.E. + L.A.	Temnothorax	4437	3	-0.00666701403674673
B.E. + L.A.	Temnothorax	4438	3	-0.00272261499398465
B.E. + L.A.	Temnothorax	4439	3	-0.00781856279605551
B.E. + L.A.	Temnothorax	4440	3	8.32521928629979e-05
B.E. + L.A.	Temnothorax	4441	4	-0.00431981692025186
B.E. + L.A.	Temnothorax	4442	4	-0.00495303943581584
B.E. + L.A.	Temnothorax	4443	4	0.00576316887137132
B.E. + L.A.	Temnothorax	4444	4	-0.00468539016912451
B.E. + L.A.	Temnothorax	4445	4	0.00281512722028851
B.E. + L.A.	Temnothorax	4446	4	-0.00167780493997806
B.E. + L.A.	Temnothorax	4447	4	-0.00534085611501309
B.E. + L.A.	Temnothorax	4448	4	0.000318162688216858
B.E. + L.A.	Temnothorax	4449	4	-0.00156182378937261
B.E. + L.A.	Temnothorax	445	3	-0.00301564669827772
B.E. + L.A.	Temnothorax	4450	4	0.000107096992200069
B.E. + L.A.	Temnothorax	4451	4	0.00128916500227656
B.E. + L.A.	Temnothorax	4452	4	0.00293265185415845
B.E. + L.A.	Temnothorax	4453	3	-0.00613502976518603
B.E. + L.A.	Temnothorax	4454	3	0.0033741648724207
B.E. + L.A.	Temnothorax	4455	3	-0.00171107718092991
B.E. + L.A.	Temnothorax	4456	3	0.0075191094317214
B.E. + L.A.	Temnothorax	4457	3	-0.00475191926264495
B.E. + L.A.	Temnothorax	4458	3	-0.00465294843923131
B.E. + L.A.	Temnothorax	4459	3	-0.000455733730594957
B.E. + L.A.	Temnothorax	446	3	-0.00754204880989088
B.E. + L.A.	Temnothorax	447	3	-0.000655500913595605
B.E. + L.A.	Temnothorax	448	3	0.00858863944063865
B.E. + L.A.	Temnothorax	449	3	-0.00137408519966001
B.E. + L.A.	Temnothorax	450	3	-0.00634849861677731
B.E. + L.A.	Temnothorax	451	4	-0.0100718127931686
B.E. + L.A.	Temnothorax	4511	3	-0.0148299849417418
B.E. + L.A.	Temnothorax	4512	3	-0.000869730788179741
B.E. + L.A.	Temnothorax	4513	3	-0.00229189343499877
B.E. + L.A.	Temnothorax	4514	3	-0.0143857970530855
B.E. + L.A.	Temnothorax	4515	3	0.00213780352705437
B.E. + L.A.	Temnothorax	4516	3	-0.00312642159893246
B.E. + L.A.	Temnothorax	4517	3	-0.00854021055199655
B.E. + L.A.	Temnothorax	4518	3	-0.000740854987437279
B.E. + L.A.	Temnothorax	4519	4	0.00202296995211816
B.E. + L.A.	Temnothorax	452	4	-0.0122474542141703
B.E. + L.A.	Temnothorax	4520	4	0.00332306513376301
B.E. + L.A.	Temnothorax	4521	4	-0.00635919457811878
B.E. + L.A.	Temnothorax	4522	4	0.00722691466461234
B.E. + L.A.	Temnothorax	4523	4	0.00145352347830069
B.E. + L.A.	Temnothorax	4524	4	0.00103618342169547
B.E. + L.A.	Temnothorax	4525	4	-0.00600070683698607
B.E. + L.A.	Temnothorax	4526	4	-0.00830540019987899
B.E. + L.A.	Temnothorax	4527	3	-0.00183683118135971
B.E. + L.A.	Temnothorax	4528	3	-0.00845054173000081
B.E. + L.A.	Temnothorax	4529	3	-7.68822933832438e-05
B.E. + L.A.	Temnothorax	453	4	-0.0080682421882999
B.E. + L.A.	Temnothorax	4530	3	0.00334425068001633
B.E. + L.A.	Temnothorax	4531	3	-0.00622401553257803
B.E. + L.A.	Temnothorax	4532	3	0.00942858008937959
B.E. + L.A.	Temnothorax	4533	3	0.00467261617236294
B.E. + L.A.	Temnothorax	4534	3	0.00252755740065393
B.E. + L.A.	Temnothorax	454	4	-0.00404741713543892
B.E. + L.A.	Temnothorax	455	4	-0.00407617327238974
B.E. + L.A.	Temnothorax	458	4	-0.00564144471125537
B.E. + L.A.	Temnothorax	4588	3	0.00572570209472937
B.E. + L.A.	Temnothorax	4589	3	-0.0102659705566312
B.E. + L.A.	Temnothorax	459	4	-0.00826345951353338
B.E. + L.A.	Temnothorax	4590	3	-0.00480262175520373
B.E. + L.A.	Temnothorax	4591	3	-0.0138126362532295
B.E. + L.A.	Temnothorax	4592	3	0.00731448541081675
B.E. + L.A.	Temnothorax	4593	3	0.00175489301916186
B.E. + L.A.	Temnothorax	4594	3	-0.00235687468238792
B.E. + L.A.	Temnothorax	4595	3	0.00195202401581765
B.E. + L.A.	Temnothorax	4596	3	-0.00708526083379903
B.E. + L.A.	Temnothorax	4597	3	-0.000977327302883978
B.E. + L.A.	Temnothorax	4598	3	0.00816804430668315
B.E. + L.A.	Temnothorax	4599	3	-0.000741388676516008
B.E. + L.A.	Temnothorax	460	4	-0.0032742721788124
B.E. + L.A.	Temnothorax	4600	3	-0.00127917838813784
B.E. + L.A.	Temnothorax	4601	3	-0.00440642829499587
B.E. + L.A.	Temnothorax	4602	3	0.000198352439388567
B.E. + L.A.	Temnothorax	4603	3	-0.00932965679779432
B.E. + L.A.	Temnothorax	4604	3	-0.0147302310603177
B.E. + L.A.	Temnothorax	4605	3	-0.00174357983071243
B.E. + L.A.	Temnothorax	4606	3	0.00798743577259392
B.E. + L.A.	Temnothorax	4607	3	0.00678236755826058
B.E. + L.A.	Temnothorax	4608	3	-0.0031107855335655
B.E. + L.A.	Temnothorax	4609	3	0.00957970395211626
B.E. + L.A.	Temnothorax	461	4	0.00478786134274899
B.E. + L.A.	Temnothorax	462	3	0.00759019844969563
B.E. + L.A.	Temnothorax	463	3	0.00271564679564048
B.E. + L.A.	Temnothorax	464	3	-0.00381103415075692
B.E. + L.A.	Temnothorax	465	3	-0.00224337828974506
B.E. + L.A.	Temnothorax	466	3	-0.00125117919258981
B.E. + L.A.	Temnothorax	4665	3	0.00069955416952721
B.E. + L.A.	Temnothorax	4666	3	-0.0103718916628964
B.E. + L.A.	Temnothorax	4667	3	0.00943092692372721
B.E. + L.A.	Temnothorax	4668	3	0.0055473802995828
B.E. + L.A.	Temnothorax	4669	3	0.00592821884194738
B.E. + L.A.	Temnothorax	467	3	-0.0138044103670056
B.E. + L.A.	Temnothorax	4670	3	0.000669602166163858
B.E. + L.A.	Temnothorax	4671	3	0.00616241260416336
B.E. + L.A.	Temnothorax	4672	3	0.00177316903917712
B.E. + L.A.	Temnothorax	4673	3	0.00604562978902214
B.E. + L.A.	Temnothorax	4674	3	-0.0100021122291334
B.E. + L.A.	Temnothorax	4675	3	-0.00477037019853438
B.E. + L.A.	Temnothorax	4676	3	-0.00238392366292191
B.E. + L.A.	Temnothorax	4677	3	-0.00910204380531992
B.E. + L.A.	Temnothorax	4678	3	-0.00601580074129981
B.E. + L.A.	Temnothorax	4679	3	0.00767804015441052
B.E. + L.A.	Temnothorax	4680	3	-0.00344400696737783
B.E. + L.A.	Temnothorax	4681	3	0.00440914956954566
B.E. + L.A.	Temnothorax	4682	3	-0.000394752485763827
B.E. + L.A.	Temnothorax	4683	3	-0.00122710613263592
B.E. + L.A.	Temnothorax	4743	3	-0.00916229987183802
B.E. + L.A.	Temnothorax	4744	3	-0.0119787194347562
B.E. + L.A.	Temnothorax	4745	3	-0.00743773461789524
B.E. + L.A.	Temnothorax	4746	3	-0.0036246582117685
B.E. + L.A.	Temnothorax	4747	3	0.0128221374370875
B.E. + L.A.	Temnothorax	4748	3	-0.00305543846096015
B.E. + L.A.	Temnothorax	4749	3	-0.00128264522780783
B.E. + L.A.	Temnothorax	4750	3	-0.00925665616574843
B.E. + L.A.	Temnothorax	4751	3	-0.00539023622007553
B.E. + L.A.	Temnothorax	4752	3	-0.00597691777046039
B.E. + L.A.	Temnothorax	4753	3	-0.00561416610105686
B.E. + L.A.	Temnothorax	4754	3	-0.00405141792276836
B.E. + L.A.	Temnothorax	4755	3	0.00446999175399087
B.E. + L.A.	Temnothorax	4756	3	-0.00239145002387044
B.E. + L.A.	Temnothorax	4757	3	-0.00377266521519089
B.E. + L.A.	Temnothorax	4758	3	-0.00134010815931294
B.E. + L.A.	Temnothorax	4821	3	0.000477487648954989
B.E. + L.A.	Temnothorax	4822	3	0.00390262718145817
B.E. + L.A.	Temnothorax	4823	3	0.00266733221821962
B.E. + L.A.	Temnothorax	4824	3	-0.010659459277338
B.E. + L.A.	Temnothorax	4825	3	-0.00473179474258502
B.E. + L.A.	Temnothorax	4826	3	0.00132943482051629
B.E. + L.A.	Temnothorax	4827	3	-0.00777844726887827
B.E. + L.A.	Temnothorax	4828	3	0.00638392883343355
B.E. + L.A.	Temnothorax	4829	3	-0.0111650605361731
B.E. + L.A.	Temnothorax	4830	3	0.00431225405104368
B.E. + L.A.	Temnothorax	4831	3	-0.00492922253580327
B.E. + L.A.	Temnothorax	4832	3	0.00742717402080019
B.E. + L.A.	Temnothorax	4900	3	-0.00955416753753962
B.E. + L.A.	Temnothorax	4901	3	-0.0105161099225735
B.E. + L.A.	Temnothorax	4902	3	-0.00323024680808312
B.E. + L.A.	Temnothorax	4903	3	-0.00785564199658565
B.E. + L.A.	Temnothorax	4904	3	-0.000665338769314338
B.E. + L.A.	Temnothorax	4905	3	-0.0100709580147797
B.E. + L.A.	Temnothorax	5093	3	-8.13484997641835e-05
B.E. + L.A.	Temnothorax	5170	3	0.00589589930570146
B.E. + L.A.	Temnothorax	522	3	-0.00446978504790805
B.E. + L.A.	Temnothorax	523	3	0.000937671959728891
B.E. + L.A.	Temnothorax	524	3	0.0015807732231368
B.E. + L.A.	Temnothorax	5244	3	0.000967011204038964
B.E. + L.A.	Temnothorax	5245	3	0.0025814360027271
B.E. + L.A.	Temnothorax	5246	3	-0.00417632465579895
B.E. + L.A.	Temnothorax	525	3	0.0118992042912268
B.E. + L.A.	Temnothorax	526	3	0.00431518558197148
B.E. + L.A.	Temnothorax	527	3	-0.00352361968109818
B.E. + L.A.	Temnothorax	528	4	-0.002032921419911
B.E. + L.A.	Temnothorax	529	4	0.00544373522202846
B.E. + L.A.	Temnothorax	530	4	-0.00665069101909454
B.E. + L.A.	Temnothorax	531	4	-0.00209315968224327
B.E. + L.A.	Temnothorax	5319	3	-0.00272545130655509
B.E. + L.A.	Temnothorax	532	4	8.37562934562092e-05
B.E. + L.A.	Temnothorax	5322	3	-0.00782305156327548
B.E. + L.A.	Temnothorax	5323	3	0.00322572383852069
B.E. + L.A.	Temnothorax	533	4	-0.0100145475761669
B.E. + L.A.	Temnothorax	534	4	-0.00240447979563623
B.E. + L.A.	Temnothorax	535	4	-0.00859215034505018
B.E. + L.A.	Temnothorax	536	4	-0.0078711092662391
B.E. + L.A.	Temnothorax	537	3	-0.00411578976942818
B.E. + L.A.	Temnothorax	538	3	-0.00136519586829789
B.E. + L.A.	Temnothorax	539	3	0.0101064757287146
B.E. + L.A.	Temnothorax	5394	3	0.00179747459918793
B.E. + L.A.	Temnothorax	5395	3	0.000797598602535575
B.E. + L.A.	Temnothorax	5396	3	-0.00466251589957736
B.E. + L.A.	Temnothorax	5397	3	0.00244200083151397
B.E. + L.A.	Temnothorax	5398	3	0.00326682592441435
B.E. + L.A.	Temnothorax	5399	3	0.0102595746331197
B.E. + L.A.	Temnothorax	540	3	0.00470811536735364
B.E. + L.A.	Temnothorax	541	3	0.00855563419030313
B.E. + L.A.	Temnothorax	542	3	0.011154607524534
B.E. + L.A.	Temnothorax	5469	3	0.0082051274105957
B.E. + L.A.	Temnothorax	5470	3	0.00849915491328751
B.E. + L.A.	Temnothorax	5471	3	0.0105024850402707
B.E. + L.A.	Temnothorax	5474	3	0.00380051837833733
B.E. + L.A.	Temnothorax	5475	3	0.0126327587293897
B.E. + L.A.	Temnothorax	5476	3	-0.0114742063969993
B.E. + L.A.	Temnothorax	5545	3	0.00500658745173373
B.E. + L.A.	Temnothorax	5546	3	0.00607447296290328
B.E. + L.A.	Temnothorax	5547	3	0.000478028619720754
B.E. + L.A.	Temnothorax	5548	3	-0.000514024633583662
B.E. + L.A.	Temnothorax	5549	3	0.00214586935318847
B.E. + L.A.	Temnothorax	5550	3	-0.00251384674075741
B.E. + L.A.	Temnothorax	5551	3	-0.00656070461938985
B.E. + L.A.	Temnothorax	5552	3	-0.0119233870808081
B.E. + L.A.	Temnothorax	5620	3	0.0048780216122066
B.E. + L.A.	Temnothorax	5621	3	-0.00127462747165115
B.E. + L.A.	Temnothorax	5622	3	0.0114847434792969
B.E. + L.A.	Temnothorax	5623	3	0.00378465397054784
B.E. + L.A.	Temnothorax	5626	3	-0.00533670043930989
B.E. + L.A.	Temnothorax	5627	3	0.00224541759420548
B.E. + L.A.	Temnothorax	5628	3	-0.00219026098126793
B.E. + L.A.	Temnothorax	5629	3	-0.00732971509668936
B.E. + L.A.	Temnothorax	5630	3	0.00451880486516199
B.E. + L.A.	Temnothorax	5696	3	0.00192192284966857
B.E. + L.A.	Temnothorax	5697	3	0.00189952644096632
B.E. + L.A.	Temnothorax	5698	3	0.00769118011577794
B.E. + L.A.	Temnothorax	5699	3	0.0038256742910797
B.E. + L.A.	Temnothorax	5700	3	0.00493011256136095
B.E. + L.A.	Temnothorax	5701	4	-0.00674082001965216
B.E. + L.A.	Temnothorax	5702	3	0.00553500154926329
B.E. + L.A.	Temnothorax	5703	3	-0.00384804900816624
B.E. + L.A.	Temnothorax	5704	3	0.00875031003268396
B.E. + L.A.	Temnothorax	5705	3	-0.00172449254963734
B.E. + L.A.	Temnothorax	5706	3	0.00727851008901571
B.E. + L.A.	Temnothorax	5771	3	0.0166203688537807
B.E. + L.A.	Temnothorax	5772	3	-0.00109208857601856
B.E. + L.A.	Temnothorax	5773	3	-0.0088035865130772
B.E. + L.A.	Temnothorax	5774	3	-0.0133668637564968
B.E. + L.A.	Temnothorax	5775	3	-0.00128461587203529
B.E. + L.A.	Temnothorax	5778	4	-0.00315969781137031
B.E. + L.A.	Temnothorax	5779	3	0.00430407255245228
B.E. + L.A.	Temnothorax	5780	3	0.00390147336684807
B.E. + L.A.	Temnothorax	5781	3	0.00543491631285437
B.E. + L.A.	Temnothorax	5782	3	0.00233465786815129
B.E. + L.A.	Temnothorax	5783	3	-0.00538660626816136
B.E. + L.A.	Temnothorax	5846	3	-0.00340300699174832
B.E. + L.A.	Temnothorax	5847	3	-0.00412692697078463
B.E. + L.A.	Temnothorax	5848	3	0.00975131656699187
B.E. + L.A.	Temnothorax	5849	3	-0.00123791172413694
B.E. + L.A.	Temnothorax	5850	3	0.0108345105113294
B.E. + L.A.	Temnothorax	5851	3	-0.00153814143857917
B.E. + L.A.	Temnothorax	5852	4	0.00324491944621173
B.E. + L.A.	Temnothorax	5853	4	0.0016228507852297
B.E. + L.A.	Temnothorax	5854	4	0.0015190130937326
B.E. + L.A.	Temnothorax	5855	3	0.00304548353283583
B.E. + L.A.	Temnothorax	5856	3	0.00640439807840334
B.E. + L.A.	Temnothorax	5857	3	0.00324200473755884
B.E. + L.A.	Temnothorax	5858	3	0.000876678147772685
B.E. + L.A.	Temnothorax	5859	3	-0.00100092181264075
B.E. + L.A.	Temnothorax	5921	3	0.00853012834958947
B.E. + L.A.	Temnothorax	5922	3	-0.00585684271981274
B.E. + L.A.	Temnothorax	5923	3	-0.00292501527343047
B.E. + L.A.	Temnothorax	5924	3	-0.000453118223760293
B.E. + L.A.	Temnothorax	5925	3	0.0066228025070884
B.E. + L.A.	Temnothorax	5926	4	0.00229131869435806
B.E. + L.A.	Temnothorax	5927	4	-0.00409268404221196
B.E. + L.A.	Temnothorax	5930	4	-0.00902077113662873
B.E. + L.A.	Temnothorax	5931	4	0.00371500430794816
B.E. + L.A.	Temnothorax	5932	3	0.000604123638736005
B.E. + L.A.	Temnothorax	5933	3	-0.0112568005335537
B.E. + L.A.	Temnothorax	5934	3	0.00579746349601285
B.E. + L.A.	Temnothorax	5935	3	-0.00146317517046011
B.E. + L.A.	Temnothorax	5936	3	-0.00715022280764039
B.E. + L.A.	Temnothorax	5937	3	-0.00380614430690837
B.E. + L.A.	Temnothorax	599	3	-0.00138868523345724
B.E. + L.A.	Temnothorax	5997	3	-0.00397858615230151
B.E. + L.A.	Temnothorax	5998	3	0.0111077491838917
B.E. + L.A.	Temnothorax	5999	3	-0.0111993517057569
B.E. + L.A.	Temnothorax	600	3	0.00458655370969708
B.E. + L.A.	Temnothorax	6000	3	-0.0156482102679393
B.E. + L.A.	Temnothorax	6001	3	0.00508111062341903
B.E. + L.A.	Temnothorax	6002	4	-0.00759671749461845
B.E. + L.A.	Temnothorax	6003	4	-0.00293684468331639
B.E. + L.A.	Temnothorax	6004	4	0.0107111968038988
B.E. + L.A.	Temnothorax	6005	4	-0.00614472722079711
B.E. + L.A.	Temnothorax	6006	4	-0.00726471748427289
B.E. + L.A.	Temnothorax	6007	4	0.00014781838930251
B.E. + L.A.	Temnothorax	6008	4	0.00581040250353937
B.E. + L.A.	Temnothorax	6009	3	0.0057267165661062
B.E. + L.A.	Temnothorax	601	3	-0.00336496460727943
B.E. + L.A.	Temnothorax	6010	3	-0.00337443654022813
B.E. + L.A.	Temnothorax	6011	3	-0.00292304591449329
B.E. + L.A.	Temnothorax	6012	3	0.00278263633125727
B.E. + L.A.	Temnothorax	6013	3	0.00568246571803065
B.E. + L.A.	Temnothorax	602	3	-0.00744523728460826
B.E. + L.A.	Temnothorax	603	3	0.00569211659425203
B.E. + L.A.	Temnothorax	604	4	0.000452374250798759
B.E. + L.A.	Temnothorax	605	4	6.76900606961925e-05
B.E. + L.A.	Temnothorax	606	4	0.0121405952026934
B.E. + L.A.	Temnothorax	607	4	0.00592478189780386
B.E. + L.A.	Temnothorax	6071	3	-0.00593003060997367
B.E. + L.A.	Temnothorax	6072	3	-0.00161235195832379
B.E. + L.A.	Temnothorax	6073	3	0.0130555639773249
B.E. + L.A.	Temnothorax	6074	3	-0.00458791463399237
B.E. + L.A.	Temnothorax	6075	3	-0.00479691666526573
B.E. + L.A.	Temnothorax	6076	3	-0.000332979895651125
B.E. + L.A.	Temnothorax	6077	4	-0.00958210414356701
B.E. + L.A.	Temnothorax	6078	4	0.00147029855416698
B.E. + L.A.	Temnothorax	6079	4	-0.00486334853867206
B.E. + L.A.	Temnothorax	6082	4	0.00543324473196493
B.E. + L.A.	Temnothorax	6083	4	0.010034121426666
B.E. + L.A.	Temnothorax	6084	4	-0.0156597929775755
B.E. + L.A.	Temnothorax	6085	4	0.00077466710434582
B.E. + L.A.	Temnothorax	6086	3	-0.0100723790890668
B.E. + L.A.	Temnothorax	6087	3	-0.00601536893363809
B.E. + L.A.	Temnothorax	6088	3	-0.00234184536788936
B.E. + L.A.	Temnothorax	6089	3	-0.00187161706065312
B.E. + L.A.	Temnothorax	6090	3	-0.00123575760704831
B.E. + L.A.	Temnothorax	6091	3	-0.00986515065066825
B.E. + L.A.	Temnothorax	610	4	0.00586146709769843
B.E. + L.A.	Temnothorax	611	4	0.000710029735029713
B.E. + L.A.	Temnothorax	612	4	-0.00517193057515429
B.E. + L.A.	Temnothorax	613	3	-0.0105173752374901
B.E. + L.A.	Temnothorax	614	3	-0.00985452401108874
B.E. + L.A.	Temnothorax	6147	3	-0.0106452844788018
B.E. + L.A.	Temnothorax	6148	3	-0.00568707518166503
B.E. + L.A.	Temnothorax	6149	3	-0.00883815572357285
B.E. + L.A.	Temnothorax	615	3	-0.00384633294693513
B.E. + L.A.	Temnothorax	6150	3	0.00802811299406669
B.E. + L.A.	Temnothorax	6151	3	-0.00421976196845275
B.E. + L.A.	Temnothorax	6152	3	-0.00729805355803278
B.E. + L.A.	Temnothorax	6153	4	-0.00357545791662648
B.E. + L.A.	Temnothorax	6154	4	-0.0123111717512172
B.E. + L.A.	Temnothorax	6155	4	-0.00862397833295613
B.E. + L.A.	Temnothorax	6156	4	-0.00867396797737293
B.E. + L.A.	Temnothorax	6157	4	-0.00798946654216911
B.E. + L.A.	Temnothorax	6158	4	0.00268844917948743
B.E. + L.A.	Temnothorax	6159	4	0.0045992641699925
B.E. + L.A.	Temnothorax	616	3	0.0132992415066486
B.E. + L.A.	Temnothorax	6160	4	0.00353742881288036
B.E. + L.A.	Temnothorax	6161	4	-0.00165641488107
B.E. + L.A.	Temnothorax	6162	3	0.00786795238308883
B.E. + L.A.	Temnothorax	6163	3	-0.00082792315564047
B.E. + L.A.	Temnothorax	6164	3	-0.00453093147007221
B.E. + L.A.	Temnothorax	6165	3	-0.00245225207554498
B.E. + L.A.	Temnothorax	6166	3	-0.0108132299533953
B.E. + L.A.	Temnothorax	6167	3	0.00697812677142707
B.E. + L.A.	Temnothorax	617	3	-0.00117564956416167
B.E. + L.A.	Temnothorax	6221	3	0.000424896635039765
B.E. + L.A.	Temnothorax	6222	3	-0.00309225926818917
B.E. + L.A.	Temnothorax	6223	3	-0.0105901299090354
B.E. + L.A.	Temnothorax	6224	3	-0.00560148013556135
B.E. + L.A.	Temnothorax	6225	3	0.000610619447233712
B.E. + L.A.	Temnothorax	6226	3	-0.00173647709752817
B.E. + L.A.	Temnothorax	6227	4	-0.00166338376418634
B.E. + L.A.	Temnothorax	6228	4	-9.8220884298954e-05
B.E. + L.A.	Temnothorax	6229	4	-0.000439620330343473
B.E. + L.A.	Temnothorax	6230	4	0.0006282355485724
B.E. + L.A.	Temnothorax	6231	4	-0.00978220645510424
B.E. + L.A.	Temnothorax	6234	4	-0.00239782064645518
B.E. + L.A.	Temnothorax	6235	4	-0.00854158885355253
B.E. + L.A.	Temnothorax	6236	4	-0.0105392923261133
B.E. + L.A.	Temnothorax	6237	4	-0.00394229040379782
B.E. + L.A.	Temnothorax	6238	4	0.00962282097212587
B.E. + L.A.	Temnothorax	6239	4	-0.000680659674649316
B.E. + L.A.	Temnothorax	6240	3	-0.0106716465848288
B.E. + L.A.	Temnothorax	6241	3	-0.00112780562770786
B.E. + L.A.	Temnothorax	6242	3	-0.00918534387267125
B.E. + L.A.	Temnothorax	6243	3	-0.00525189424574088
B.E. + L.A.	Temnothorax	6244	3	-0.000361436899244857
B.E. + L.A.	Temnothorax	6245	3	0.00041093886199728
B.E. + L.A.	Temnothorax	6297	3	-0.000482850715791391
B.E. + L.A.	Temnothorax	6298	3	-0.00309562840289086
B.E. + L.A.	Temnothorax	6299	3	0.00149294794943755
B.E. + L.A.	Temnothorax	6300	3	0.00353738355878837
B.E. + L.A.	Temnothorax	6301	3	-0.00569465725709687
B.E. + L.A.	Temnothorax	6302	3	8.96126553396053e-06
B.E. + L.A.	Temnothorax	6303	4	-0.0101489542363651
B.E. + L.A.	Temnothorax	6304	4	-0.00245156282444673
B.E. + L.A.	Temnothorax	6305	4	0.00814952671093093
B.E. + L.A.	Temnothorax	6306	4	0.00361522856276997
B.E. + L.A.	Temnothorax	6307	4	0.00940366099714276
B.E. + L.A.	Temnothorax	6308	4	0.00839606738103516
B.E. + L.A.	Temnothorax	6309	5	-0.00578104184149535
B.E. + L.A.	Temnothorax	6310	4	-0.00740233583173976
B.E. + L.A.	Temnothorax	6311	4	0.00117943579537298
B.E. + L.A.	Temnothorax	6312	4	-0.00254809465555931
B.E. + L.A.	Temnothorax	6313	4	0.00439672479092938
B.E. + L.A.	Temnothorax	6314	4	0.00325904781465018
B.E. + L.A.	Temnothorax	6315	4	-0.0100534167557977
B.E. + L.A.	Temnothorax	6316	3	-0.00954101210678342
B.E. + L.A.	Temnothorax	6317	3	-0.00785822886362009
B.E. + L.A.	Temnothorax	6318	3	-0.000844584092879582
B.E. + L.A.	Temnothorax	6319	3	-0.00134563917468285
B.E. + L.A.	Temnothorax	6320	3	-0.000362611902552669
B.E. + L.A.	Temnothorax	6321	3	-0.00622971227878686
B.E. + L.A.	Temnothorax	6371	3	0.00043453278647874
B.E. + L.A.	Temnothorax	6372	3	-0.00717520052234963
B.E. + L.A.	Temnothorax	6373	3	-0.00131933298348697
B.E. + L.A.	Temnothorax	6374	3	-0.00387354927167194
B.E. + L.A.	Temnothorax	6375	3	-0.000977657591414778
B.E. + L.A.	Temnothorax	6376	3	0.000324369062710497
B.E. + L.A.	Temnothorax	6377	3	-0.00675844070151209
B.E. + L.A.	Temnothorax	6378	4	0.0073239994801526
B.E. + L.A.	Temnothorax	6379	4	-0.00283913301611178
B.E. + L.A.	Temnothorax	6380	4	-0.0140365146778146
B.E. + L.A.	Temnothorax	6381	4	0.00179537720703346
B.E. + L.A.	Temnothorax	6382	4	0.00641773937069887
B.E. + L.A.	Temnothorax	6383	5	0.00304276057293759
B.E. + L.A.	Temnothorax	6386	5	-0.00075038409400428
B.E. + L.A.	Temnothorax	6387	5	0.00425423713766897
B.E. + L.A.	Temnothorax	6388	4	-0.00984146511845852
B.E. + L.A.	Temnothorax	6389	4	0.0072079269133574
B.E. + L.A.	Temnothorax	6390	4	-0.00101490173495422
B.E. + L.A.	Temnothorax	6391	4	-0.00142037330874818
B.E. + L.A.	Temnothorax	6392	4	-0.00106624414685723
B.E. + L.A.	Temnothorax	6393	3	-0.00427538954140328
B.E. + L.A.	Temnothorax	6394	3	0.000986799718541149
B.E. + L.A.	Temnothorax	6395	3	-0.000227812337817163
B.E. + L.A.	Temnothorax	6396	3	0.00484815319961664
B.E. + L.A.	Temnothorax	6397	3	-0.00248784769734137
B.E. + L.A.	Temnothorax	6398	3	-0.00636100850097835
B.E. + L.A.	Temnothorax	6399	3	0.00575693730092432
B.E. + L.A.	Temnothorax	6446	3	-0.0041317605776981
B.E. + L.A.	Temnothorax	6447	3	0.00130459209379878
B.E. + L.A.	Temnothorax	6448	3	0.00365086594939097
B.E. + L.A.	Temnothorax	6449	3	0.0031924355976865
B.E. + L.A.	Temnothorax	6450	3	0.00757751126442358
B.E. + L.A.	Temnothorax	6451	3	0.0132883209433264
B.E. + L.A.	Temnothorax	6452	3	-0.00170931161259172
B.E. + L.A.	Temnothorax	6453	4	-0.000619945248213459
B.E. + L.A.	Temnothorax	6454	4	-0.00811780732577207
B.E. + L.A.	Temnothorax	6455	4	-0.0040950806824717
B.E. + L.A.	Temnothorax	6456	4	0.00538826452121422
B.E. + L.A.	Temnothorax	6457	4	0.00789301456940269
B.E. + L.A.	Temnothorax	6458	4	-0.00568232841034725
B.E. + L.A.	Temnothorax	6459	5	0.00230712392144357
B.E. + L.A.	Temnothorax	6460	5	0.00249417683850062
B.E. + L.A.	Temnothorax	6461	5	0.00383315112987005
B.E. + L.A.	Temnothorax	6462	5	-0.00122728364934047
B.E. + L.A.	Temnothorax	6463	5	0.000161223593646544
B.E. + L.A.	Temnothorax	6464	4	0.0019150649399067
B.E. + L.A.	Temnothorax	6465	4	-0.00256569229432191
B.E. + L.A.	Temnothorax	6466	4	-0.00668493967858888
B.E. + L.A.	Temnothorax	6467	4	0.00132576675275827
B.E. + L.A.	Temnothorax	6468	4	-0.00073837548799661
B.E. + L.A.	Temnothorax	6469	4	-0.0119992039769754
B.E. + L.A.	Temnothorax	6470	3	-0.00367473041265237
B.E. + L.A.	Temnothorax	6471	3	0.00377040982567654
B.E. + L.A.	Temnothorax	6472	3	-0.0058253769178115
B.E. + L.A.	Temnothorax	6473	3	0.00490326296065126
B.E. + L.A.	Temnothorax	6474	3	0.005768518095506
B.E. + L.A.	Temnothorax	6475	3	-0.00276317450890508
B.E. + L.A.	Temnothorax	6476	3	-0.00124387147496726
B.E. + L.A.	Temnothorax	6520	3	0.00139618347180121
B.E. + L.A.	Temnothorax	6521	3	-0.000770267808684352
B.E. + L.A.	Temnothorax	6522	3	-0.0057169149940837
B.E. + L.A.	Temnothorax	6523	3	0.0109466035749061
B.E. + L.A.	Temnothorax	6524	3	0.00191903333945898
B.E. + L.A.	Temnothorax	6525	3	-0.00176789793914977
B.E. + L.A.	Temnothorax	6526	3	0.00575848199278006
B.E. + L.A.	Temnothorax	6527	4	0.00743653185437766
B.E. + L.A.	Temnothorax	6528	4	0.00591800539555367
B.E. + L.A.	Temnothorax	6529	4	-0.00379840248336062
B.E. + L.A.	Temnothorax	6530	4	-0.00290144198115358
B.E. + L.A.	Temnothorax	6531	4	0.00514620188491324
B.E. + L.A.	Temnothorax	6532	4	-0.00569063621710156
B.E. + L.A.	Temnothorax	6533	4	-0.00729502742605322
B.E. + L.A.	Temnothorax	6534	5	-0.000424842665658376
B.E. + L.A.	Temnothorax	6535	5	0.00795237824169998
B.E. + L.A.	Temnothorax	6538	5	0.0118397042397001
B.E. + L.A.	Temnothorax	6539	5	0.00325950771742088
B.E. + L.A.	Temnothorax	6540	5	0.00630151954394789
B.E. + L.A.	Temnothorax	6541	4	0.00350290239890033
B.E. + L.A.	Temnothorax	6542	4	0.000906415364823815
B.E. + L.A.	Temnothorax	6543	4	0.00615739858162562
B.E. + L.A.	Temnothorax	6544	4	0.00546054653284606
B.E. + L.A.	Temnothorax	6545	4	0.00329829230720271
B.E. + L.A.	Temnothorax	6546	4	0.006486378097354
B.E. + L.A.	Temnothorax	6547	4	-0.00413260153059328
B.E. + L.A.	Temnothorax	6548	3	0.00203264044144226
B.E. + L.A.	Temnothorax	6549	3	-0.00594315264350202
B.E. + L.A.	Temnothorax	6550	3	0.00497553933096956
B.E. + L.A.	Temnothorax	6551	3	0.00279744670668184
B.E. + L.A.	Temnothorax	6552	3	0.00399820718067822
B.E. + L.A.	Temnothorax	6553	3	0.00421603080141862
B.E. + L.A.	Temnothorax	6554	3	-0.00850252065090601
B.E. + L.A.	Temnothorax	6595	3	0.00124411713966087
B.E. + L.A.	Temnothorax	6596	3	0.00414958007661119
B.E. + L.A.	Temnothorax	6597	3	0.00473419249202254
B.E. + L.A.	Temnothorax	6598	3	-0.00654618050690836
B.E. + L.A.	Temnothorax	6599	3	0.0019251090649137
B.E. + L.A.	Temnothorax	6600	3	0.00713430671950835
B.E. + L.A.	Temnothorax	6601	3	0.00688204147198218
B.E. + L.A.	Temnothorax	6602	3	-0.0021785206554669
B.E. + L.A.	Temnothorax	6603	4	-3.78723408269808e-05
B.E. + L.A.	Temnothorax	6604	4	0.0115674755370336
B.E. + L.A.	Temnothorax	6605	4	0.0142363018908951
B.E. + L.A.	Temnothorax	6606	4	-0.00257072155067744
B.E. + L.A.	Temnothorax	6607	4	-0.00867991087107214
B.E. + L.A.	Temnothorax	6608	4	0.00490800402251653
B.E. + L.A.	Temnothorax	6609	5	-0.00387878623808408
B.E. + L.A.	Temnothorax	6610	5	-0.00524206840777411
B.E. + L.A.	Temnothorax	6611	5	0.00198759580777389
B.E. + L.A.	Temnothorax	6612	5	-0.00563249616816809
B.E. + L.A.	Temnothorax	676	3	0.00655973818285184
B.E. + L.A.	Temnothorax	677	3	0.00485785216581703
B.E. + L.A.	Temnothorax	678	3	-0.00541302184295553
B.E. + L.A.	Temnothorax	679	3	-0.000941066827038625
B.E. + L.A.	Temnothorax	680	3	-0.0082683507974023
B.E. + L.A.	Temnothorax	681	3	0.000812189975262416
B.E. + L.A.	Temnothorax	682	4	0.0041653755135754
B.E. + L.A.	Temnothorax	683	4	-0.00736242647262371
B.E. + L.A.	Temnothorax	684	4	0.000487466731556414
B.E. + L.A.	Temnothorax	685	4	-0.006180230690568
B.E. + L.A.	Temnothorax	686	4	-0.000630945924715442
B.E. + L.A.	Temnothorax	687	3	0.000342326105458968
B.E. + L.A.	Temnothorax	688	3	0.000676794616969411
B.E. + L.A.	Temnothorax	689	3	-0.0095250371769437
B.E. + L.A.	Temnothorax	690	3	-0.000503159687502851
B.E. + L.A.	Temnothorax	691	3	0.00750869192232357
B.E. + L.A.	Temnothorax	692	3	0.0078161323696179
B.E. + L.A.	Temnothorax	753	3	-0.00165938575160471
B.E. + L.A.	Temnothorax	754	3	-0.00190502661522122
B.E. + L.A.	Temnothorax	755	3	-0.00864610863482942
B.E. + L.A.	Temnothorax	756	3	0.0112592778539527
B.E. + L.A.	Temnothorax	757	3	5.06060048154882e-05
B.E. + L.A.	Temnothorax	758	4	-0.00344080843715917
B.E. + L.A.	Temnothorax	759	4	0.000945443256240176
B.E. + L.A.	Temnothorax	762	4	-0.00683239620140889
B.E. + L.A.	Temnothorax	763	3	-0.00712240850644055
B.E. + L.A.	Temnothorax	764	3	0.0110191981817835
B.E. + L.A.	Temnothorax	765	3	0.00693967253011044
B.E. + L.A.	Temnothorax	766	3	-0.000594753077563449
B.E. + L.A.	Temnothorax	767	3	0.00580689801884006
B.E. + L.A.	Temnothorax	768	3	-0.00577079758221457
B.E. + L.A.	Temnothorax	77	5	-0.00325906598016192
B.E. + L.A.	Temnothorax	78	5	-0.000787399232267179
B.E. + L.A.	Temnothorax	79	5	3.47867026123681e-05
B.E. + L.A.	Temnothorax	80	5	0.00424207418020137
B.E. + L.A.	Temnothorax	81	4	0.00158389184699459
B.E. + L.A.	Temnothorax	82	4	-0.00299651716803493
B.E. + L.A.	Temnothorax	83	4	0.00524384105644686
B.E. + L.A.	Temnothorax	830	3	-0.00406314071702525
B.E. + L.A.	Temnothorax	831	3	0.010583387191987
B.E. + L.A.	Temnothorax	832	3	0.00709230104187653
B.E. + L.A.	Temnothorax	833	3	-0.00331371501273577
B.E. + L.A.	Temnothorax	834	3	0.00137090291585502
B.E. + L.A.	Temnothorax	835	4	0.0124107720972478
B.E. + L.A.	Temnothorax	836	4	0.00934854970200296
B.E. + L.A.	Temnothorax	837	4	0.00619187188553158
B.E. + L.A.	Temnothorax	838	3	0.00293337711218632
B.E. + L.A.	Temnothorax	839	3	-0.0126644600005195
B.E. + L.A.	Temnothorax	84	4	-0.00626852209919861
B.E. + L.A.	Temnothorax	840	3	-0.00656286844946789
B.E. + L.A.	Temnothorax	841	3	-0.00116133950416616
B.E. + L.A.	Temnothorax	842	3	0.00513173384071719
B.E. + L.A.	Temnothorax	85	4	0.00372862226427301
B.E. + L.A.	Temnothorax	86	4	-0.00363938274036706
B.E. + L.A.	Temnothorax	87	3	0.00111647385623207
B.E. + L.A.	Temnothorax	88	3	-0.00279819081480645
B.E. + L.A.	Temnothorax	89	3	-0.00107609304047192
B.E. + L.A.	Temnothorax	90	3	-0.00369234090220388
B.E. + L.A.	Temnothorax	906	3	-0.00101076504203
B.E. + L.A.	Temnothorax	907	3	-0.00441562169322204
B.E. + L.A.	Temnothorax	908	3	-0.00730796590244567
B.E. + L.A.	Temnothorax	909	3	0.00101162678753166
B.E. + L.A.	Temnothorax	91	3	0.00928719684212836
B.E. + L.A.	Temnothorax	910	3	-0.00112104731957816
B.E. + L.A.	Temnothorax	911	4	0.00929815925337124
B.E. + L.A.	Temnothorax	914	3	0.00168986400129633
B.E. + L.A.	Temnothorax	915	3	0.00705951212096568
B.E. + L.A.	Temnothorax	916	3	0.000353214105862173
B.E. + L.A.	Temnothorax	917	3	-0.00715009369019795
B.E. + L.A.	Temnothorax	918	3	0.00426022234385921
B.E. + L.A.	Temnothorax	92	3	-0.00504373546831656
B.E. + L.A.	Temnothorax	93	3	0.00283539479466073
B.E. + L.A.	Temnothorax	983	3	0.00306542909547436
B.E. + L.A.	Temnothorax	984	3	-0.00792937842334383
B.E. + L.A.	Temnothorax	985	3	-0.0037427447689209
B.E. + L.A.	Temnothorax	986	3	0.00742121164640945
B.E. + L.A.	Temnothorax	987	3	-0.00612349275826696
B.E. + L.A.	Temnothorax	988	3	-0.00679182470094993
B.E. + L.A.	Temnothorax	989	3	0.000365489863999306
B.E. + L.A.	Temnothorax	990	3	0.00527207501344802
B.E. + L.A.	Temnothorax	991	3	0.00726444458171355
B.E. + L.A.	Temnothorax	992	3	-0.00151842802119912
B.E. + L.A.	Temnothorax	993	3	-0.00511589512166562
