# Supplementary material for: Two simple movement mechanisms for spatial division of labour in social insects
Source: Nat Commun. 2022 Nov 15;13:6985. doi: 10.1038/s41467-022-34706-7 (PMC9666475; doi:10.1038/s41467-022-34706-7)
Supplement: Supplementary file 5 — Source Data [file 41467_2022_34706_MOESM5_ESM.zip › source_data/Figure_S13/Taxis_index_difference,Temnothorax,FPA.csv]

data	SPECIES	LOC	distance_to_FocalModule	taxis_index_difference
F.P.A.	Temnothorax	1060	3	0.00349127885853145
F.P.A.	Temnothorax	1061	3	0.000863462993301444
F.P.A.	Temnothorax	1062	3	0.00501447713142952
F.P.A.	Temnothorax	1063	3	-0.00499101722560912
F.P.A.	Temnothorax	1066	3	0.0110720777998066
F.P.A.	Temnothorax	1067	3	0.0130240266421391
F.P.A.	Temnothorax	1068	3	0.00209411718299083
F.P.A.	Temnothorax	1069	3	0.00414060755727238
F.P.A.	Temnothorax	1137	3	0.00307395166404249
F.P.A.	Temnothorax	1138	3	0.00264553398686831
F.P.A.	Temnothorax	1139	3	0.00877487639839801
F.P.A.	Temnothorax	1140	3	0.000807143228483867
F.P.A.	Temnothorax	1141	3	0.0119037743513457
F.P.A.	Temnothorax	1142	3	0.0113269506926539
F.P.A.	Temnothorax	1143	3	0.00624994042540201
F.P.A.	Temnothorax	1144	3	0.00689869982267474
F.P.A.	Temnothorax	1213	3	0.00114151734263003
F.P.A.	Temnothorax	1214	3	-0.00221245741178402
F.P.A.	Temnothorax	1215	3	-0.00174319103727538
F.P.A.	Temnothorax	1218	3	0.0149754945707532
F.P.A.	Temnothorax	1219	3	0.0123660372808906
F.P.A.	Temnothorax	1290	3	0.00448950150810978
F.P.A.	Temnothorax	1291	3	0.0146621087859471
F.P.A.	Temnothorax	1292	3	0.00559379653535571
F.P.A.	Temnothorax	1293	3	0.00390739718925947
F.P.A.	Temnothorax	1294	3	0.00334602289463908
F.P.A.	Temnothorax	135	3	-0.000831337292671209
F.P.A.	Temnothorax	136	3	0.00071368591102169
F.P.A.	Temnothorax	1366	3	0.00947835721778614
F.P.A.	Temnothorax	1367	3	0.00720147694240439
F.P.A.	Temnothorax	137	3	0.00371021172475273
F.P.A.	Temnothorax	1370	3	-0.000357181030587241
F.P.A.	Temnothorax	138	3	0.00790563361083576
F.P.A.	Temnothorax	139	3	0.0183774187932752
F.P.A.	Temnothorax	140	3	0.00428408753700014
F.P.A.	Temnothorax	141	3	0.0104304059705499
F.P.A.	Temnothorax	142	3	0.00611794308061228
F.P.A.	Temnothorax	143	4	0.00490733378681668
F.P.A.	Temnothorax	144	4	0.0152789010380865
F.P.A.	Temnothorax	1443	3	0.00138005617183003
F.P.A.	Temnothorax	1444	3	0.00520064537429706
F.P.A.	Temnothorax	1445	3	0.00430367701641344
F.P.A.	Temnothorax	145	4	0.00300439829530397
F.P.A.	Temnothorax	146	4	-0.0118939236238921
F.P.A.	Temnothorax	147	4	-0.000434060913699663
F.P.A.	Temnothorax	148	4	0.00637622507081377
F.P.A.	Temnothorax	149	5	0.00267324259713063
F.P.A.	Temnothorax	150	5	-0.00184828745814186
F.P.A.	Temnothorax	151	5	0.013939995420388
F.P.A.	Temnothorax	1519	3	0.00485401480661767
F.P.A.	Temnothorax	154	5	0.0114685544315155
F.P.A.	Temnothorax	155	5	0.00317899700298306
F.P.A.	Temnothorax	156	4	0.00225875083176653
F.P.A.	Temnothorax	157	4	0.0061374851176513
F.P.A.	Temnothorax	158	4	0.00794972197602582
F.P.A.	Temnothorax	159	4	0.00255249145608443
F.P.A.	Temnothorax	1596	3	-9.1921214787757e-05
F.P.A.	Temnothorax	160	4	0.0126163102865122
F.P.A.	Temnothorax	161	4	-0.0066699411280968
F.P.A.	Temnothorax	162	3	0.00847654508054309
F.P.A.	Temnothorax	163	3	-0.00693533304598551
F.P.A.	Temnothorax	164	3	0.00347846771866575
F.P.A.	Temnothorax	165	3	0.00993417314065809
F.P.A.	Temnothorax	166	3	0.00624577901710264
F.P.A.	Temnothorax	167	3	0.00221204800963625
F.P.A.	Temnothorax	168	3	-0.00202282099963531
F.P.A.	Temnothorax	1782	3	0.00766955166870621
F.P.A.	Temnothorax	1783	3	-0.0015597601492267
F.P.A.	Temnothorax	1784	3	0.0112379208857339
F.P.A.	Temnothorax	1785	3	0.0144639270868658
F.P.A.	Temnothorax	1786	3	0.000575237926089866
F.P.A.	Temnothorax	1787	3	-0.00338396462679598
F.P.A.	Temnothorax	1788	3	0.00871710996393841
F.P.A.	Temnothorax	1789	3	0.00783508304071239
F.P.A.	Temnothorax	1790	3	0.0141061154776437
F.P.A.	Temnothorax	1856	3	0.00815922489220839
F.P.A.	Temnothorax	1857	3	0.0141171915301456
F.P.A.	Temnothorax	1858	3	0.00681102381899108
F.P.A.	Temnothorax	1859	3	0.0109256362241998
F.P.A.	Temnothorax	1860	3	-0.00686662271759493
F.P.A.	Temnothorax	1861	3	0.00502630630283622
F.P.A.	Temnothorax	1862	3	0.0102654744229263
F.P.A.	Temnothorax	1863	3	0.00334901063737165
F.P.A.	Temnothorax	1864	3	0.00409583064642963
F.P.A.	Temnothorax	1865	3	0.0116088921898592
F.P.A.	Temnothorax	1866	3	0.00667976224583337
F.P.A.	Temnothorax	1867	3	0.00535259103748573
F.P.A.	Temnothorax	1868	3	0.00661990525898589
F.P.A.	Temnothorax	1869	3	0.00332342455589085
F.P.A.	Temnothorax	1930	3	0.00205207091594088
F.P.A.	Temnothorax	1931	3	0.00527548132435025
F.P.A.	Temnothorax	1932	3	0.00149072942829852
F.P.A.	Temnothorax	1933	3	0.00935865542555668
F.P.A.	Temnothorax	1934	3	-0.000106334310368504
F.P.A.	Temnothorax	1935	3	0.00666509963253378
F.P.A.	Temnothorax	1936	3	0.00349437922954275
F.P.A.	Temnothorax	1937	3	0.00389586906703105
F.P.A.	Temnothorax	1938	3	0.0106467919735209
F.P.A.	Temnothorax	1939	3	0.0128077237159809
F.P.A.	Temnothorax	1940	3	0.0103391309574599
F.P.A.	Temnothorax	1941	3	0.0148918786955145
F.P.A.	Temnothorax	1942	3	-0.00149939232454048
F.P.A.	Temnothorax	1943	3	-0.000618361875776393
F.P.A.	Temnothorax	1944	3	0.00827058419433488
F.P.A.	Temnothorax	1945	3	-0.00774785009144277
F.P.A.	Temnothorax	1946	3	0.000897675173506899
F.P.A.	Temnothorax	2005	3	0.00359486500848142
F.P.A.	Temnothorax	2006	3	0.00571161824984938
F.P.A.	Temnothorax	2007	3	0.0056197600858911
F.P.A.	Temnothorax	2008	3	0.0210378861249139
F.P.A.	Temnothorax	2009	3	0.00376920624116379
F.P.A.	Temnothorax	2010	3	0.00948162490636351
F.P.A.	Temnothorax	2011	3	0.000830453620758993
F.P.A.	Temnothorax	2012	3	0.00615937457722165
F.P.A.	Temnothorax	2013	3	0.0119983948898274
F.P.A.	Temnothorax	2014	3	0.00945013465130226
F.P.A.	Temnothorax	2015	3	0.00567866970187606
F.P.A.	Temnothorax	2016	3	0.00614311167517768
F.P.A.	Temnothorax	2017	3	0.00319730684361838
F.P.A.	Temnothorax	2018	3	0.000469104653223159
F.P.A.	Temnothorax	2019	3	0.00684901344281656
F.P.A.	Temnothorax	2020	3	-0.000355763487563557
F.P.A.	Temnothorax	2021	3	0.00713902044956396
F.P.A.	Temnothorax	2022	3	0.00589194891881597
F.P.A.	Temnothorax	2023	3	-0.00729736202399542
F.P.A.	Temnothorax	2024	3	0.0150012853333249
F.P.A.	Temnothorax	2079	3	0.0131657011266201
F.P.A.	Temnothorax	2080	3	0.00775253249692094
F.P.A.	Temnothorax	2081	3	0.000396992748098624
F.P.A.	Temnothorax	2082	3	0.00737269484967962
F.P.A.	Temnothorax	2083	3	0.000861861690606219
F.P.A.	Temnothorax	2084	3	0.0217090462632172
F.P.A.	Temnothorax	2085	3	0.00172491047337417
F.P.A.	Temnothorax	2086	3	0.00899026651078438
F.P.A.	Temnothorax	2087	3	0.0109482794103679
F.P.A.	Temnothorax	2088	3	0.0053044254903918
F.P.A.	Temnothorax	2089	3	0.0079333688448627
F.P.A.	Temnothorax	2090	3	0.00969006997357297
F.P.A.	Temnothorax	2091	3	0.0182094738310881
F.P.A.	Temnothorax	2092	3	0.00148111556580988
F.P.A.	Temnothorax	2093	3	0.00146256531098402
F.P.A.	Temnothorax	2094	3	0.00193510292527337
F.P.A.	Temnothorax	2095	3	0.0124603656709611
F.P.A.	Temnothorax	2096	3	0.00555330673221955
F.P.A.	Temnothorax	2097	3	0.00679239126151834
F.P.A.	Temnothorax	2098	3	0.00808529067928218
F.P.A.	Temnothorax	2099	3	0.00423351286595837
F.P.A.	Temnothorax	2100	3	0.00294805288221919
F.P.A.	Temnothorax	2101	3	-0.00145875091316087
F.P.A.	Temnothorax	213	3	0.00464560113274875
F.P.A.	Temnothorax	214	3	0.00189976710340406
F.P.A.	Temnothorax	215	3	0.00598468219836177
F.P.A.	Temnothorax	2155	3	0.0102298162687242
F.P.A.	Temnothorax	2156	3	0.0101351001001371
F.P.A.	Temnothorax	2157	3	-0.000536290421989737
F.P.A.	Temnothorax	2158	3	0.00325350286677453
F.P.A.	Temnothorax	2159	3	-0.000481642204794258
F.P.A.	Temnothorax	216	3	0.00260620466568175
F.P.A.	Temnothorax	2160	3	0.0097550344684989
F.P.A.	Temnothorax	2161	3	0.00763870931715347
F.P.A.	Temnothorax	2162	4	-0.00134092974080602
F.P.A.	Temnothorax	2163	4	0.00603436456923585
F.P.A.	Temnothorax	2164	4	0.00242782780920657
F.P.A.	Temnothorax	2165	4	0.0211891256273408
F.P.A.	Temnothorax	2166	4	0.0160957064461994
F.P.A.	Temnothorax	2167	4	0.00226442291429718
F.P.A.	Temnothorax	2168	4	0.0106249615746789
F.P.A.	Temnothorax	2169	4	0.00452193437157256
F.P.A.	Temnothorax	217	3	0.0133446916452406
F.P.A.	Temnothorax	2170	4	0.00770832424377061
F.P.A.	Temnothorax	2171	4	0.000808247113799348
F.P.A.	Temnothorax	2172	3	-0.00693791294410783
F.P.A.	Temnothorax	2173	3	0.00250427436802363
F.P.A.	Temnothorax	2174	3	0.00300343286476384
F.P.A.	Temnothorax	2175	3	0.000911352731677219
F.P.A.	Temnothorax	2176	3	0.00864152174622071
F.P.A.	Temnothorax	2177	3	0.00412528313300632
F.P.A.	Temnothorax	2178	3	0.00183494113021892
F.P.A.	Temnothorax	2179	3	0.00026362286655467
F.P.A.	Temnothorax	218	3	0.00886110775854798
F.P.A.	Temnothorax	219	3	0.0140777679092065
F.P.A.	Temnothorax	220	4	0.00461156819203204
F.P.A.	Temnothorax	221	4	-0.00148069434655948
F.P.A.	Temnothorax	222	4	-0.000596130260565122
F.P.A.	Temnothorax	223	4	0.00762059148415874
F.P.A.	Temnothorax	2230	3	0.00121628203688931
F.P.A.	Temnothorax	2231	3	0.00789865725988615
F.P.A.	Temnothorax	2232	3	0.00260121399698564
F.P.A.	Temnothorax	2233	3	0.00868419880710092
F.P.A.	Temnothorax	2234	3	-0.00099369608509221
F.P.A.	Temnothorax	2235	3	0.00322100643957394
F.P.A.	Temnothorax	2236	4	0.00571593349606893
F.P.A.	Temnothorax	2237	4	0.00456882818337944
F.P.A.	Temnothorax	2238	4	0.0176761375196035
F.P.A.	Temnothorax	2239	4	-0.00718618172227069
F.P.A.	Temnothorax	224	4	0.00417500236922725
F.P.A.	Temnothorax	2240	4	0.00897231051507053
F.P.A.	Temnothorax	2241	4	0.0176296738429303
F.P.A.	Temnothorax	2242	4	0.0145638718154737
F.P.A.	Temnothorax	2243	4	0.000886968389965144
F.P.A.	Temnothorax	2244	4	0.0137736315767827
F.P.A.	Temnothorax	2245	4	-0.00257147862156076
F.P.A.	Temnothorax	2246	4	0.00584622680483849
F.P.A.	Temnothorax	2247	4	0.00329654333573602
F.P.A.	Temnothorax	2248	4	-0.00527339245486105
F.P.A.	Temnothorax	2249	3	-0.000155741760984552
F.P.A.	Temnothorax	225	4	0.00976356182149433
F.P.A.	Temnothorax	2250	3	0.00621804980051957
F.P.A.	Temnothorax	2251	3	0.00220267700181802
F.P.A.	Temnothorax	2252	3	0.00692466748832292
F.P.A.	Temnothorax	2253	3	0.000712896565066056
F.P.A.	Temnothorax	2254	3	0.00715327110413748
F.P.A.	Temnothorax	2255	3	0.00643689622863031
F.P.A.	Temnothorax	226	5	0.00112222022547672
F.P.A.	Temnothorax	227	5	0.0124163953074742
F.P.A.	Temnothorax	228	5	0.0120689522047709
F.P.A.	Temnothorax	229	5	0.0109191322965334
F.P.A.	Temnothorax	230	5	-0.00380249570757642
F.P.A.	Temnothorax	2305	3	-0.00190368304404679
F.P.A.	Temnothorax	2306	3	0.0133240534319702
F.P.A.	Temnothorax	2307	3	0.00405844168986612
F.P.A.	Temnothorax	2308	3	0.00202279004054589
F.P.A.	Temnothorax	2309	3	0.000957755682142954
F.P.A.	Temnothorax	231	4	0.00123041112175153
F.P.A.	Temnothorax	2310	3	0.00519941316298401
F.P.A.	Temnothorax	2311	4	0.00645838220445468
F.P.A.	Temnothorax	2312	4	-0.00312332745288894
F.P.A.	Temnothorax	2313	4	0.000594654757313393
F.P.A.	Temnothorax	2314	4	0.00985822853091616
F.P.A.	Temnothorax	2315	4	0.0109394260233148
F.P.A.	Temnothorax	2316	4	0.00866896951440603
F.P.A.	Temnothorax	2317	4	0.00256822887538521
F.P.A.	Temnothorax	2318	4	0.00270007327674475
F.P.A.	Temnothorax	2319	4	0.00270342167493502
F.P.A.	Temnothorax	232	4	0.00618784593208834
F.P.A.	Temnothorax	2320	4	0.0107125180996728
F.P.A.	Temnothorax	2321	4	0.0114822200344297
F.P.A.	Temnothorax	2322	4	0.00395326884582239
F.P.A.	Temnothorax	2323	4	0.00559750981378265
F.P.A.	Temnothorax	2324	4	0.00149728234295798
F.P.A.	Temnothorax	2325	4	0.00943271010060899
F.P.A.	Temnothorax	2326	4	-0.00190375782784789
F.P.A.	Temnothorax	2327	3	0.00374357195582891
F.P.A.	Temnothorax	2328	3	0.00337227764724442
F.P.A.	Temnothorax	2329	3	0.00899904371212913
F.P.A.	Temnothorax	233	4	0.00670794220671575
F.P.A.	Temnothorax	2330	3	0.00756641609842042
F.P.A.	Temnothorax	2331	3	0.00233255000477742
F.P.A.	Temnothorax	2332	3	0.0150423709636278
F.P.A.	Temnothorax	234	4	-0.000309194858246105
F.P.A.	Temnothorax	235	4	0.00672551854042562
F.P.A.	Temnothorax	236	4	0.0125736779113284
F.P.A.	Temnothorax	237	3	0.00393791342122677
F.P.A.	Temnothorax	238	3	0.00459249884142472
F.P.A.	Temnothorax	2380	3	-0.00125807715322135
F.P.A.	Temnothorax	2381	3	0.00364268750339607
F.P.A.	Temnothorax	2382	3	-0.00144430426047616
F.P.A.	Temnothorax	2383	3	-0.0020491179527758
F.P.A.	Temnothorax	2384	3	0.0129131249328671
F.P.A.	Temnothorax	2385	3	0.00402907999822596
F.P.A.	Temnothorax	2386	4	0.00215242738466896
F.P.A.	Temnothorax	2387	4	0.0159959579544793
F.P.A.	Temnothorax	2388	4	0.0118971141774588
F.P.A.	Temnothorax	2389	4	0.00259791681676548
F.P.A.	Temnothorax	239	3	0.00674015022345193
F.P.A.	Temnothorax	2390	4	0.0104747175612299
F.P.A.	Temnothorax	2391	4	-0.00464225865106523
F.P.A.	Temnothorax	2392	4	0.011691976308432
F.P.A.	Temnothorax	2393	4	0.00582015745890728
F.P.A.	Temnothorax	2394	4	-0.00610924411195139
F.P.A.	Temnothorax	2395	4	0.00263294893660099
F.P.A.	Temnothorax	2396	4	0.00634760377698705
F.P.A.	Temnothorax	2397	4	0.00874486186994409
F.P.A.	Temnothorax	2398	4	-0.00284038380866499
F.P.A.	Temnothorax	2399	4	0.00232188549307754
F.P.A.	Temnothorax	240	3	-0.00249755835075192
F.P.A.	Temnothorax	2400	4	0.0110569418687126
F.P.A.	Temnothorax	2401	4	-0.00650653580078028
F.P.A.	Temnothorax	2402	4	-0.00199064894673045
F.P.A.	Temnothorax	2403	4	0.00896378478375786
F.P.A.	Temnothorax	2404	3	0.00303723765811599
F.P.A.	Temnothorax	2405	3	0.00759170814522506
F.P.A.	Temnothorax	2406	3	-0.00666774105731563
F.P.A.	Temnothorax	2407	3	0.00555141323847481
F.P.A.	Temnothorax	2408	3	0.00561366634469663
F.P.A.	Temnothorax	241	3	0.0123120389631754
F.P.A.	Temnothorax	242	3	0.00588868901881175
F.P.A.	Temnothorax	2456	3	0.00761713025783964
F.P.A.	Temnothorax	2457	3	0.00225083912218622
F.P.A.	Temnothorax	2458	3	0.00847650186661901
F.P.A.	Temnothorax	2459	3	-0.00352188381100436
F.P.A.	Temnothorax	2460	3	0.00999323101268976
F.P.A.	Temnothorax	2461	4	0.0136170404558292
F.P.A.	Temnothorax	2462	4	0.0107563267586993
F.P.A.	Temnothorax	2463	4	-0.00324828627077616
F.P.A.	Temnothorax	2464	4	0.00622023027643323
F.P.A.	Temnothorax	2465	4	0.00951606951524048
F.P.A.	Temnothorax	2466	4	0.00917487650073868
F.P.A.	Temnothorax	2467	4	0.0124633218615444
F.P.A.	Temnothorax	2468	4	0.00991556482493442
F.P.A.	Temnothorax	2469	5	0.0121645115528788
F.P.A.	Temnothorax	2470	5	0.00828467776096896
F.P.A.	Temnothorax	2471	5	0.000320111160328322
F.P.A.	Temnothorax	2472	5	-0.0046337628849481
F.P.A.	Temnothorax	2473	5	0.00968828758533699
F.P.A.	Temnothorax	2474	4	-0.00141313051196997
F.P.A.	Temnothorax	2475	4	0.00789286250460202
F.P.A.	Temnothorax	2476	4	0.0126355387137128
F.P.A.	Temnothorax	2477	4	0.00289777597142901
F.P.A.	Temnothorax	2478	4	0.0055477268180753
F.P.A.	Temnothorax	2479	4	0.00592526944948719
F.P.A.	Temnothorax	2480	4	0.000557396125981213
F.P.A.	Temnothorax	2481	3	0.0038878140447059
F.P.A.	Temnothorax	2482	3	-0.0064657764600049
F.P.A.	Temnothorax	2483	3	0.0016208369918412
F.P.A.	Temnothorax	2484	3	0.01057517297699
F.P.A.	Temnothorax	2485	3	-0.00415562871808848
F.P.A.	Temnothorax	2531	3	0.00340778949096155
F.P.A.	Temnothorax	2532	3	-0.00138602888401911
F.P.A.	Temnothorax	2533	3	0.0041471512102813
F.P.A.	Temnothorax	2534	3	0.00666306296148942
F.P.A.	Temnothorax	2535	3	0.00177927576084726
F.P.A.	Temnothorax	2536	4	-3.54226729062086e-05
F.P.A.	Temnothorax	2537	4	0.0029830788992013
F.P.A.	Temnothorax	2538	4	0.0110083521334267
F.P.A.	Temnothorax	2539	4	0.00133425583729342
F.P.A.	Temnothorax	2540	4	0.00200832931565329
F.P.A.	Temnothorax	2541	4	0.0142517112570206
F.P.A.	Temnothorax	2542	5	0.0012337205286393
F.P.A.	Temnothorax	2543	5	0.00565199434311171
F.P.A.	Temnothorax	2544	5	0.0117340720707872
F.P.A.	Temnothorax	2545	5	0.0081554888893362
F.P.A.	Temnothorax	2546	5	-0.00202772855612607
F.P.A.	Temnothorax	2547	5	3.59133879808243e-05
F.P.A.	Temnothorax	2548	5	0.0050518479593376
F.P.A.	Temnothorax	2549	5	0.00608919632763469
F.P.A.	Temnothorax	2550	5	-0.00241985915395418
F.P.A.	Temnothorax	2551	4	0.00767795026127702
F.P.A.	Temnothorax	2552	4	0.0092272861241194
F.P.A.	Temnothorax	2553	4	-0.00787036681110996
F.P.A.	Temnothorax	2554	4	-0.00678631827812675
F.P.A.	Temnothorax	2555	4	0.00640423353744882
F.P.A.	Temnothorax	2556	4	-0.00384570263843463
F.P.A.	Temnothorax	2557	4	0.011102121041044
F.P.A.	Temnothorax	2558	3	0.00995926336309662
F.P.A.	Temnothorax	2559	3	0.000358046424158224
F.P.A.	Temnothorax	2560	3	0.00997904034970397
F.P.A.	Temnothorax	2561	3	0.0123747367143327
F.P.A.	Temnothorax	2562	3	0.00449398095114407
F.P.A.	Temnothorax	2607	3	0.0145676862431262
F.P.A.	Temnothorax	2608	3	0.00376512389647479
F.P.A.	Temnothorax	2609	3	-0.00500813648603726
F.P.A.	Temnothorax	2610	3	0.00839778365474532
F.P.A.	Temnothorax	2611	3	0.0044417557846837
F.P.A.	Temnothorax	2612	4	0.000680929967405883
F.P.A.	Temnothorax	2613	4	-0.0043690560639559
F.P.A.	Temnothorax	2614	4	0.00257778089942594
F.P.A.	Temnothorax	2615	4	0.00342453698134063
F.P.A.	Temnothorax	2616	4	0.010516965154569
F.P.A.	Temnothorax	2617	5	0.0188545312496223
F.P.A.	Temnothorax	2618	5	0.0060415372222017
F.P.A.	Temnothorax	2619	5	-0.00186979289365109
F.P.A.	Temnothorax	2620	5	0.000763608669294131
F.P.A.	Temnothorax	2621	5	0.0210801898717932
F.P.A.	Temnothorax	2622	5	0.00697241898017244
F.P.A.	Temnothorax	2623	5	-0.00369190277452807
F.P.A.	Temnothorax	2624	5	0.00177554856355616
F.P.A.	Temnothorax	2625	5	-0.0123537365198912
F.P.A.	Temnothorax	2626	5	0.0133784666361448
F.P.A.	Temnothorax	2627	5	0.00569297275338916
F.P.A.	Temnothorax	2628	5	0.00601749865698605
F.P.A.	Temnothorax	2629	4	-0.0110490252874999
F.P.A.	Temnothorax	2630	4	0.00242543103373883
F.P.A.	Temnothorax	2631	4	0.00355697544350384
F.P.A.	Temnothorax	2632	4	0.00411838865718349
F.P.A.	Temnothorax	2633	4	0.00775227157340569
F.P.A.	Temnothorax	2634	4	0.00731032242986746
F.P.A.	Temnothorax	2635	3	0.00719646395747865
F.P.A.	Temnothorax	2636	3	0.0085138881195152
F.P.A.	Temnothorax	2637	3	0.00790590462756722
F.P.A.	Temnothorax	2638	3	0.0103704472397453
F.P.A.	Temnothorax	2682	3	0.00769400917338764
F.P.A.	Temnothorax	2683	3	0.00734135746801845
F.P.A.	Temnothorax	2684	3	-0.000233639164899999
F.P.A.	Temnothorax	2685	3	0.00365483927040612
F.P.A.	Temnothorax	2686	3	0.0137477870106813
F.P.A.	Temnothorax	2687	4	0.0172873560165783
F.P.A.	Temnothorax	2688	4	0.0119010618902736
F.P.A.	Temnothorax	2689	4	0.00706991981366887
F.P.A.	Temnothorax	2690	4	0.0109004922913017
F.P.A.	Temnothorax	2691	4	0.00820589392136839
F.P.A.	Temnothorax	2692	5	-0.00878678274958715
F.P.A.	Temnothorax	2693	5	0.0160439505897779
F.P.A.	Temnothorax	2694	5	0.00779698512316527
F.P.A.	Temnothorax	2695	5	0.00243350155339564
F.P.A.	Temnothorax	2696	5	0.0184582542747285
F.P.A.	Temnothorax	2697	5	0.009597116210136
F.P.A.	Temnothorax	2698	5	0.0168528551529468
F.P.A.	Temnothorax	2699	5	0.00319906924269181
F.P.A.	Temnothorax	2700	5	-0.000272173201297254
F.P.A.	Temnothorax	2701	5	0.0109896288732197
F.P.A.	Temnothorax	2702	5	0.0111189965760226
F.P.A.	Temnothorax	2703	5	0.00378179686193972
F.P.A.	Temnothorax	2704	5	0.0055535721808027
F.P.A.	Temnothorax	2705	5	0.00983132066839821
F.P.A.	Temnothorax	2706	4	0.00569911326066531
F.P.A.	Temnothorax	2707	4	0.0063324511311524
F.P.A.	Temnothorax	2708	4	0.00793282770920205
F.P.A.	Temnothorax	2709	4	0.000507151746934516
F.P.A.	Temnothorax	2710	4	0.00928956204148645
F.P.A.	Temnothorax	2711	3	0.00903016119076942
F.P.A.	Temnothorax	2712	3	0.00606522726314361
F.P.A.	Temnothorax	2713	3	0.00216951019731151
F.P.A.	Temnothorax	2714	3	-0.00173167999803982
F.P.A.	Temnothorax	2758	3	-0.00245223342754322
F.P.A.	Temnothorax	2759	3	0.00369852523240221
F.P.A.	Temnothorax	2760	3	0.00740476867861959
F.P.A.	Temnothorax	2761	3	0.00811867781690264
F.P.A.	Temnothorax	2762	3	0.00654959603641859
F.P.A.	Temnothorax	2763	4	0.00286334330298477
F.P.A.	Temnothorax	2764	4	0.0127901432211808
F.P.A.	Temnothorax	2765	4	0.0130441321439103
F.P.A.	Temnothorax	2766	4	0.00068718714125924
F.P.A.	Temnothorax	2767	5	0.00310396155552553
F.P.A.	Temnothorax	2768	5	0.00313163456081314
F.P.A.	Temnothorax	2769	5	-0.00300797320809036
F.P.A.	Temnothorax	2770	5	0.00514509675727231
F.P.A.	Temnothorax	2771	5	0.0106953023377698
F.P.A.	Temnothorax	2772	5	0.0173415704932774
F.P.A.	Temnothorax	2773	5	0.00702960626508226
F.P.A.	Temnothorax	2774	5	-0.00543631879144277
F.P.A.	Temnothorax	2775	5	0.00911464724745112
F.P.A.	Temnothorax	2776	5	0.00374958785128182
F.P.A.	Temnothorax	2777	5	-0.000999421723261716
F.P.A.	Temnothorax	2778	5	0.00330422503403547
F.P.A.	Temnothorax	2779	5	0.00234607998889181
F.P.A.	Temnothorax	2780	5	0.0188915040255945
F.P.A.	Temnothorax	2781	5	0.00276710005720014
F.P.A.	Temnothorax	2782	5	0.00444897867949462
F.P.A.	Temnothorax	2783	4	0.0117749150754104
F.P.A.	Temnothorax	2784	4	0.0178514319048957
F.P.A.	Temnothorax	2785	4	0.0150517859488635
F.P.A.	Temnothorax	2786	4	0.011084237010716
F.P.A.	Temnothorax	2787	4	0.0046946074776354
F.P.A.	Temnothorax	2788	3	0.0053325459335342
F.P.A.	Temnothorax	2789	3	0.0166666813257827
F.P.A.	Temnothorax	2790	3	0.00669867867933877
F.P.A.	Temnothorax	2791	3	0.0054751432023547
F.P.A.	Temnothorax	2833	3	0.00792352415279293
F.P.A.	Temnothorax	2834	3	-0.00120823625689457
F.P.A.	Temnothorax	2835	3	-0.000761378599761615
F.P.A.	Temnothorax	2836	3	-0.00293694869688531
F.P.A.	Temnothorax	2837	3	-0.00319271057174608
F.P.A.	Temnothorax	2838	4	-0.000810336316567234
F.P.A.	Temnothorax	2839	4	-0.00290933719432336
F.P.A.	Temnothorax	2840	4	0.00544595542670634
F.P.A.	Temnothorax	2841	4	0.0123181905988
F.P.A.	Temnothorax	2842	5	-0.00205554700903201
F.P.A.	Temnothorax	2843	5	0.00294143919246347
F.P.A.	Temnothorax	2844	5	0.00301380905768697
F.P.A.	Temnothorax	2845	5	0.00758899410515824
F.P.A.	Temnothorax	2846	5	0.00601575835168453
F.P.A.	Temnothorax	2847	5	-0.000250142857127887
F.P.A.	Temnothorax	2848	6	0.0176171682519492
F.P.A.	Temnothorax	2849	6	0.00659216531238698
F.P.A.	Temnothorax	2850	6	0.00144972627386182
F.P.A.	Temnothorax	2851	6	0.00565072571206008
F.P.A.	Temnothorax	2852	6	0.00886024720902962
F.P.A.	Temnothorax	2853	5	0.0034687762051693
F.P.A.	Temnothorax	2854	5	0.00487447630214622
F.P.A.	Temnothorax	2855	5	0.0108864531211805
F.P.A.	Temnothorax	2856	5	-0.00661540873850937
F.P.A.	Temnothorax	2857	5	0.00200812528705053
F.P.A.	Temnothorax	2858	5	0.00350077234116931
F.P.A.	Temnothorax	2859	4	-0.00418093294612537
F.P.A.	Temnothorax	2860	4	0.00229437390088723
F.P.A.	Temnothorax	2861	4	0.0117441506662416
F.P.A.	Temnothorax	2862	4	0.00852993392865641
F.P.A.	Temnothorax	2863	4	0.0142301354203352
F.P.A.	Temnothorax	2864	3	0.00619433911469401
F.P.A.	Temnothorax	2865	3	0.00349148085635264
F.P.A.	Temnothorax	2866	3	0.00552897214925567
F.P.A.	Temnothorax	2867	3	0.00710062051931016
F.P.A.	Temnothorax	290	3	-0.00088566064163824
F.P.A.	Temnothorax	291	3	-0.00536240338788907
F.P.A.	Temnothorax	2910	3	0.00171853079485939
F.P.A.	Temnothorax	2911	3	0.00654171000701754
F.P.A.	Temnothorax	2912	3	0.0047843237691567
F.P.A.	Temnothorax	2913	3	0.00604613449606004
F.P.A.	Temnothorax	2914	4	-0.0059439398781088
F.P.A.	Temnothorax	2915	4	-0.000150808446919569
F.P.A.	Temnothorax	2916	4	0.0142011960261438
F.P.A.	Temnothorax	2917	4	0.00401420340008518
F.P.A.	Temnothorax	2918	5	0.00763385806608447
F.P.A.	Temnothorax	2919	5	0.0024028124487499
F.P.A.	Temnothorax	292	3	0.00390849621897585
F.P.A.	Temnothorax	2920	5	0.000823416892255137
F.P.A.	Temnothorax	2921	5	0.00467622616792113
F.P.A.	Temnothorax	2922	5	0.00141753689787999
F.P.A.	Temnothorax	2923	6	0.0192160828197279
F.P.A.	Temnothorax	2924	6	-0.00203015908776824
F.P.A.	Temnothorax	2925	6	0.010141321034655
F.P.A.	Temnothorax	2926	6	0.016197276846803
F.P.A.	Temnothorax	2927	6	0.00403997045104464
F.P.A.	Temnothorax	2928	6	0.00328799648735625
F.P.A.	Temnothorax	2929	6	-0.00217475251424111
F.P.A.	Temnothorax	293	3	0.0122220894560483
F.P.A.	Temnothorax	2930	6	0.00264263018477929
F.P.A.	Temnothorax	2931	5	-0.00365430609563203
F.P.A.	Temnothorax	2932	5	0.01028702646647
F.P.A.	Temnothorax	2933	5	0.00991629351747059
F.P.A.	Temnothorax	2934	5	0.00491373749592278
F.P.A.	Temnothorax	2935	5	0.00297248452770634
F.P.A.	Temnothorax	2936	4	0.00105217015802896
F.P.A.	Temnothorax	2937	4	-0.00622709718281659
F.P.A.	Temnothorax	2938	4	0.00309801201664405
F.P.A.	Temnothorax	2939	4	0.00439379316496048
F.P.A.	Temnothorax	294	3	-0.00197657855136419
F.P.A.	Temnothorax	2940	4	0.0043287828814288
F.P.A.	Temnothorax	2941	3	0.0112516131664562
F.P.A.	Temnothorax	2942	3	0.00615594967681464
F.P.A.	Temnothorax	2943	3	-0.00371194791901259
F.P.A.	Temnothorax	2944	3	0.00742004401185372
F.P.A.	Temnothorax	295	3	-0.00908402844224906
F.P.A.	Temnothorax	296	3	0.000181995881892878
F.P.A.	Temnothorax	297	4	0.00315838074145956
F.P.A.	Temnothorax	298	4	0.0112919686247163
F.P.A.	Temnothorax	2985	3	0.0146362345547219
F.P.A.	Temnothorax	2986	3	0.00938541945519202
F.P.A.	Temnothorax	2987	3	0.00401850268293357
F.P.A.	Temnothorax	2988	3	0.00298290156961789
F.P.A.	Temnothorax	2989	4	0.00258960734778134
F.P.A.	Temnothorax	299	4	0.00716960141654941
F.P.A.	Temnothorax	2990	4	0.00195874105915198
F.P.A.	Temnothorax	2991	4	0.00396570127929476
F.P.A.	Temnothorax	2992	4	0.00445843439837063
F.P.A.	Temnothorax	2993	5	0.00218945028536629
F.P.A.	Temnothorax	2994	5	0.00809302276403573
F.P.A.	Temnothorax	2995	5	0.00331488574940458
F.P.A.	Temnothorax	2996	5	-0.00278589949417262
F.P.A.	Temnothorax	2997	5	0.00577351499820198
F.P.A.	Temnothorax	2998	6	0.000254119283800983
F.P.A.	Temnothorax	2999	6	0.0094144502056803
F.P.A.	Temnothorax	300	4	0.00628475980000046
F.P.A.	Temnothorax	3000	6	0.0122887459321706
F.P.A.	Temnothorax	3001	6	0.00866237019545147
F.P.A.	Temnothorax	3002	6	0.00667103664879865
F.P.A.	Temnothorax	3003	6	0.00323848547282764
F.P.A.	Temnothorax	3004	6	-0.00213447142479105
F.P.A.	Temnothorax	3005	6	0.000671111388472268
F.P.A.	Temnothorax	3006	6	0.00863683521378275
F.P.A.	Temnothorax	3007	6	0.0118818962723029
F.P.A.	Temnothorax	3008	5	0.00204218287962403
F.P.A.	Temnothorax	3009	5	0.00541379207714868
F.P.A.	Temnothorax	301	4	0.00492829888855168
F.P.A.	Temnothorax	3010	5	-0.00249351571657467
F.P.A.	Temnothorax	3011	5	0.0193439821877498
F.P.A.	Temnothorax	3012	4	0.0185325392252402
F.P.A.	Temnothorax	3013	4	0.0265788694054095
F.P.A.	Temnothorax	3014	4	0.0127805088728946
F.P.A.	Temnothorax	3015	4	0.0134629011420399
F.P.A.	Temnothorax	3016	3	0.00957713549034381
F.P.A.	Temnothorax	3017	3	0.000494607156241125
F.P.A.	Temnothorax	3018	3	0.016778501040061
F.P.A.	Temnothorax	3019	3	0.00596601459099166
F.P.A.	Temnothorax	302	4	0.0138526922439699
F.P.A.	Temnothorax	303	5	0.0080918063116234
F.P.A.	Temnothorax	306	4	0.0137025322266373
F.P.A.	Temnothorax	3061	3	0.00806757749245824
F.P.A.	Temnothorax	3062	3	0.0092187178029721
F.P.A.	Temnothorax	3063	3	-0.00277921163003491
F.P.A.	Temnothorax	3064	3	0.0218541295634824
F.P.A.	Temnothorax	3065	4	-0.00456082983472311
F.P.A.	Temnothorax	3066	4	-0.000185600266164296
F.P.A.	Temnothorax	3067	4	0.0136590683458375
F.P.A.	Temnothorax	3068	4	0.0135310653357665
F.P.A.	Temnothorax	3069	4	0.0112519822725251
F.P.A.	Temnothorax	307	4	0.00282193830559711
F.P.A.	Temnothorax	3070	5	0.0112886376164266
F.P.A.	Temnothorax	3071	5	-0.000412007789475336
F.P.A.	Temnothorax	3072	5	-0.00228838170007314
F.P.A.	Temnothorax	3073	5	0.00475257294872587
F.P.A.	Temnothorax	3074	6	-0.00148374064516699
F.P.A.	Temnothorax	3075	6	0.00471673028713208
F.P.A.	Temnothorax	3076	6	-0.000298329354051054
F.P.A.	Temnothorax	3077	6	0.0140541331072652
F.P.A.	Temnothorax	3078	6	-0.000703641020277437
F.P.A.	Temnothorax	3079	6	-0.00457945562893092
F.P.A.	Temnothorax	308	4	-0.00326759563005162
F.P.A.	Temnothorax	3080	6	-0.00102585072019236
F.P.A.	Temnothorax	3081	6	0.00834128592759185
F.P.A.	Temnothorax	3082	6	0.0150732503431835
F.P.A.	Temnothorax	3083	6	0.0101014276412258
F.P.A.	Temnothorax	3084	6	0.00354561495147502
F.P.A.	Temnothorax	3085	5	0.0111681267816579
F.P.A.	Temnothorax	3086	5	0.0130083459146658
F.P.A.	Temnothorax	3087	5	0.000597521975462107
F.P.A.	Temnothorax	3088	5	0.00714030061519454
F.P.A.	Temnothorax	3089	4	0.0177297350701525
F.P.A.	Temnothorax	309	4	0.00184209841867469
F.P.A.	Temnothorax	3090	4	0.000492054934117079
F.P.A.	Temnothorax	3091	4	0.00048216810576074
F.P.A.	Temnothorax	3092	4	-0.00708575370587594
F.P.A.	Temnothorax	3093	3	0.00396162538673918
F.P.A.	Temnothorax	3094	3	0.0141386032723373
F.P.A.	Temnothorax	3095	3	0.0076969781738419
F.P.A.	Temnothorax	3096	3	0.00559199591181552
F.P.A.	Temnothorax	310	4	0.00156567547247648
F.P.A.	Temnothorax	311	4	0.0120576800131329
F.P.A.	Temnothorax	312	3	0.00483677431015911
F.P.A.	Temnothorax	313	3	0.00948920865981153
F.P.A.	Temnothorax	3137	3	0.0164116947251745
F.P.A.	Temnothorax	3138	3	0.0145654900525742
F.P.A.	Temnothorax	3139	3	0.0127151319059117
F.P.A.	Temnothorax	314	3	0.000687176336209804
F.P.A.	Temnothorax	3140	3	0.00264583466330794
F.P.A.	Temnothorax	3141	4	0.0109425961310358
F.P.A.	Temnothorax	3142	4	0.00104374563902601
F.P.A.	Temnothorax	3143	4	-0.00655999921204882
F.P.A.	Temnothorax	3144	4	-0.00516442821114547
F.P.A.	Temnothorax	3145	5	0.00672799529925993
F.P.A.	Temnothorax	3146	5	0.00909478590302674
F.P.A.	Temnothorax	3147	5	0.0127126956590784
F.P.A.	Temnothorax	3148	5	0.0148379344676599
F.P.A.	Temnothorax	3149	6	0.0105435934704294
F.P.A.	Temnothorax	315	3	-8.07376931042715e-06
F.P.A.	Temnothorax	3150	6	0.0111736864043571
F.P.A.	Temnothorax	3151	6	0.00952976996676657
F.P.A.	Temnothorax	3152	6	-0.00817138254914804
F.P.A.	Temnothorax	3153	6	0.0127173944432553
F.P.A.	Temnothorax	3154	7	0.00878081402022408
F.P.A.	Temnothorax	3155	6	-0.000462842618660691
F.P.A.	Temnothorax	3156	6	0.00425722557085612
F.P.A.	Temnothorax	3157	6	0.00428514051270277
F.P.A.	Temnothorax	3158	6	0.000569129934776412
F.P.A.	Temnothorax	3159	6	-0.00325121346968793
F.P.A.	Temnothorax	316	3	0.0099329984665758
F.P.A.	Temnothorax	3160	6	0.014793155552966
F.P.A.	Temnothorax	3161	5	-0.000790942418407558
F.P.A.	Temnothorax	3162	5	0.0109369376787289
F.P.A.	Temnothorax	3163	5	0.00800856391595301
F.P.A.	Temnothorax	3164	5	0.00583190083640705
F.P.A.	Temnothorax	3165	4	-0.00117680189612909
F.P.A.	Temnothorax	3166	4	0.00301699421979373
F.P.A.	Temnothorax	3167	4	0.00684483643637156
F.P.A.	Temnothorax	3168	4	0.0130437170517104
F.P.A.	Temnothorax	3169	3	0.00632976586926939
F.P.A.	Temnothorax	317	3	-0.00777808441159728
F.P.A.	Temnothorax	3170	3	0.00623943362608252
F.P.A.	Temnothorax	3171	3	0.0123498526296886
F.P.A.	Temnothorax	3172	3	0.0112775646988022
F.P.A.	Temnothorax	3213	3	0.00316192579973203
F.P.A.	Temnothorax	3214	3	0.00875644427184604
F.P.A.	Temnothorax	3215	3	0.00718673130204126
F.P.A.	Temnothorax	3216	3	0.0198457095105179
F.P.A.	Temnothorax	3217	4	0.0131904771159853
F.P.A.	Temnothorax	3218	4	0.0136347661834291
F.P.A.	Temnothorax	3219	4	0.022760286158422
F.P.A.	Temnothorax	3220	4	0.00688657702008635
F.P.A.	Temnothorax	3221	5	0.00492124764073597
F.P.A.	Temnothorax	3222	5	0.00163476107424246
F.P.A.	Temnothorax	3223	5	0.00749891438243606
F.P.A.	Temnothorax	3224	5	0.0208603002696948
F.P.A.	Temnothorax	3225	6	0.00433362778599019
F.P.A.	Temnothorax	3226	6	-0.000304288266050603
F.P.A.	Temnothorax	3227	6	0.00159260890195908
F.P.A.	Temnothorax	3228	6	0.0222164955664399
F.P.A.	Temnothorax	3229	7	-0.00254303051377051
F.P.A.	Temnothorax	3230	7	0.000833892504320963
F.P.A.	Temnothorax	3231	7	0.00482402200123248
F.P.A.	Temnothorax	3232	7	-0.0046804999327366
F.P.A.	Temnothorax	3233	6	-0.00748683253554798
F.P.A.	Temnothorax	3234	6	-0.00326861904284796
F.P.A.	Temnothorax	3235	6	0.000462954607828844
F.P.A.	Temnothorax	3236	6	0.0136233169460055
F.P.A.	Temnothorax	3237	5	0.00709210672355953
F.P.A.	Temnothorax	3238	5	-0.0051129684327475
F.P.A.	Temnothorax	3239	5	0.00995209028557976
F.P.A.	Temnothorax	3240	5	0.00844279687538332
F.P.A.	Temnothorax	3241	4	0.000925463633446727
F.P.A.	Temnothorax	3242	4	-0.00272038617557353
F.P.A.	Temnothorax	3243	4	0.0131100626251449
F.P.A.	Temnothorax	3244	4	0.00706792821161543
F.P.A.	Temnothorax	3245	3	-0.0013673727485275
F.P.A.	Temnothorax	3246	3	0.000713983671433253
F.P.A.	Temnothorax	3247	3	-0.00146872516724103
F.P.A.	Temnothorax	3248	3	0.000123572828050628
F.P.A.	Temnothorax	3289	3	0.00640416509068178
F.P.A.	Temnothorax	3290	3	0.00894055638935036
F.P.A.	Temnothorax	3291	3	0.00830767903038311
F.P.A.	Temnothorax	3292	3	0.00356897229805923
F.P.A.	Temnothorax	3293	4	0.0139573401593902
F.P.A.	Temnothorax	3294	4	0.00872222006377217
F.P.A.	Temnothorax	3295	4	0.00753155686165664
F.P.A.	Temnothorax	3296	4	0.00466691638943546
F.P.A.	Temnothorax	3297	5	-0.00289944370222364
F.P.A.	Temnothorax	3298	5	0.00841110356017579
F.P.A.	Temnothorax	3299	5	0.00172529343723225
F.P.A.	Temnothorax	3300	5	0.00611934404607751
F.P.A.	Temnothorax	3301	6	0.0118615712328438
F.P.A.	Temnothorax	3302	6	8.83577606312479e-06
F.P.A.	Temnothorax	3303	6	0.00324468642335925
F.P.A.	Temnothorax	3304	6	0.0152088223761829
F.P.A.	Temnothorax	3305	7	0.00959638615305244
F.P.A.	Temnothorax	3306	7	-0.00429819827100623
F.P.A.	Temnothorax	3307	7	-0.000453470304760427
F.P.A.	Temnothorax	3308	7	0.00709396071474961
F.P.A.	Temnothorax	3309	6	-0.00324115097940226
F.P.A.	Temnothorax	3310	6	-0.00102320272080553
F.P.A.	Temnothorax	3311	6	0.00197435048409608
F.P.A.	Temnothorax	3312	6	0.00450733071181806
F.P.A.	Temnothorax	3313	5	0.0137493096731486
F.P.A.	Temnothorax	3314	5	0.00616187345884319
F.P.A.	Temnothorax	3315	5	-0.0112512491820872
F.P.A.	Temnothorax	3316	5	0.00240654123991385
F.P.A.	Temnothorax	3317	4	0.0019866801629346
F.P.A.	Temnothorax	3318	4	0.00880050772913387
F.P.A.	Temnothorax	3319	4	0.0178836587897833
F.P.A.	Temnothorax	3320	4	0.00584665925832271
F.P.A.	Temnothorax	3321	3	0.00415240562837076
F.P.A.	Temnothorax	3322	3	0.0057589901418757
F.P.A.	Temnothorax	3323	3	0.00593088973419204
F.P.A.	Temnothorax	3324	3	0.00376762995023781
F.P.A.	Temnothorax	3365	3	0.00944361015749528
F.P.A.	Temnothorax	3366	3	0.00489717840494906
F.P.A.	Temnothorax	3367	3	-0.00275816273159243
F.P.A.	Temnothorax	3368	3	0.0127679173338839
F.P.A.	Temnothorax	3369	4	0.0179639950308912
F.P.A.	Temnothorax	3370	4	0.0112755288638074
F.P.A.	Temnothorax	3371	4	0.00169668212738849
F.P.A.	Temnothorax	3372	4	0.00794536074998271
F.P.A.	Temnothorax	3373	5	0.00340064325032989
F.P.A.	Temnothorax	3374	5	-0.00108478224439811
F.P.A.	Temnothorax	3375	5	0.0010342719515306
F.P.A.	Temnothorax	3376	5	0.00837417915573568
F.P.A.	Temnothorax	3377	6	0.000463647153330295
F.P.A.	Temnothorax	3378	6	0.00201595585300793
F.P.A.	Temnothorax	3379	6	0.00269167042351577
F.P.A.	Temnothorax	3380	6	-0.0127092988636177
F.P.A.	Temnothorax	3381	7	-0.00343153376758358
F.P.A.	Temnothorax	3382	7	-0.00645081720183665
F.P.A.	Temnothorax	3383	7	0.00544577874133546
F.P.A.	Temnothorax	3384	7	0.0194454885140594
F.P.A.	Temnothorax	3385	6	0.00866769755576479
F.P.A.	Temnothorax	3386	6	0.0123105964290837
F.P.A.	Temnothorax	3387	6	0.00707737021521104
F.P.A.	Temnothorax	3388	6	0.00415484151153044
F.P.A.	Temnothorax	3389	5	-0.00133171209083089
F.P.A.	Temnothorax	3390	5	0.00773046731394188
F.P.A.	Temnothorax	3391	5	0.0062674171443182
F.P.A.	Temnothorax	3392	5	0.00273075061300115
F.P.A.	Temnothorax	3393	4	0.00882272462208107
F.P.A.	Temnothorax	3394	4	0.00155396786698234
F.P.A.	Temnothorax	3395	4	0.00177123822426491
F.P.A.	Temnothorax	3396	4	0.00255939995659555
F.P.A.	Temnothorax	3397	3	0.00201640422387408
F.P.A.	Temnothorax	3398	3	0.00820434234783278
F.P.A.	Temnothorax	3399	3	0.00803787850851606
F.P.A.	Temnothorax	3400	3	0.0114508171513044
F.P.A.	Temnothorax	3441	3	0.00715462337799257
F.P.A.	Temnothorax	3442	3	0.00579708590036791
F.P.A.	Temnothorax	3443	3	-0.000957338396621565
F.P.A.	Temnothorax	3444	3	0.00424472861773758
F.P.A.	Temnothorax	3445	4	0.0129610366556339
F.P.A.	Temnothorax	3446	4	0.00512588879461947
F.P.A.	Temnothorax	3447	4	0.0117245950677932
F.P.A.	Temnothorax	3448	4	0.00211113291354074
F.P.A.	Temnothorax	3449	5	0.00465726441711559
F.P.A.	Temnothorax	3450	5	0.00782781574786675
F.P.A.	Temnothorax	3451	5	-0.00251700985265529
F.P.A.	Temnothorax	3452	5	-0.00622627473427684
F.P.A.	Temnothorax	3453	6	-0.00409551621691116
F.P.A.	Temnothorax	3454	6	-0.0010096258987268
F.P.A.	Temnothorax	3455	6	0.0119562336353676
F.P.A.	Temnothorax	3456	6	0.00715605627327257
F.P.A.	Temnothorax	3457	7	0.00376220563523428
F.P.A.	Temnothorax	3458	7	0.00438214140909052
F.P.A.	Temnothorax	3459	7	0.0117194073090925
F.P.A.	Temnothorax	3460	6	0.0211904381624922
F.P.A.	Temnothorax	3461	6	0.00413076016064497
F.P.A.	Temnothorax	3462	6	-0.00133387261734904
F.P.A.	Temnothorax	3463	6	0.00910210250872133
F.P.A.	Temnothorax	3464	6	0.00484290809532856
F.P.A.	Temnothorax	3465	5	-0.00553077880779541
F.P.A.	Temnothorax	3466	5	-0.000486375827126185
F.P.A.	Temnothorax	3467	5	0.00275599414619101
F.P.A.	Temnothorax	3468	5	0.00175322499357846
F.P.A.	Temnothorax	3469	4	0.00152518574391657
F.P.A.	Temnothorax	3470	4	0.00536245306943927
F.P.A.	Temnothorax	3471	4	0.00515103936735155
F.P.A.	Temnothorax	3472	4	-0.000106574347442817
F.P.A.	Temnothorax	3473	3	0.00951638353028939
F.P.A.	Temnothorax	3474	3	-0.00470210016383659
F.P.A.	Temnothorax	3475	3	0.00812646709979836
F.P.A.	Temnothorax	3476	3	0.00379350727596498
F.P.A.	Temnothorax	3517	3	0.0106463787259166
F.P.A.	Temnothorax	3518	3	0.0130237480781148
F.P.A.	Temnothorax	3519	3	-0.00317948889473212
F.P.A.	Temnothorax	3520	3	0.00254051767869402
F.P.A.	Temnothorax	3521	4	0.00115949218378407
F.P.A.	Temnothorax	3522	4	0.00649230864533235
F.P.A.	Temnothorax	3523	4	-0.00160105770925104
F.P.A.	Temnothorax	3524	4	-0.00152652474009972
F.P.A.	Temnothorax	3525	5	-0.0007206301005578
F.P.A.	Temnothorax	3526	5	3.89034124272112e-05
F.P.A.	Temnothorax	3527	5	0.00468300130692516
F.P.A.	Temnothorax	3528	5	-0.0150491900225031
F.P.A.	Temnothorax	3529	5	-0.00204683566751285
F.P.A.	Temnothorax	3530	6	0.0135924610021942
F.P.A.	Temnothorax	3531	6	0.0193248177477745
F.P.A.	Temnothorax	3532	6	0.00156706190597726
F.P.A.	Temnothorax	3533	6	-2.77341075218219e-05
F.P.A.	Temnothorax	3534	6	0.00714488651975926
F.P.A.	Temnothorax	3535	6	0.0158740240994744
F.P.A.	Temnothorax	3536	6	-1.34227040626683e-05
F.P.A.	Temnothorax	3537	6	0.00208352390572187
F.P.A.	Temnothorax	3538	6	0.00531380083155999
F.P.A.	Temnothorax	3539	6	0.0135223162520656
F.P.A.	Temnothorax	3540	6	0.00481682749296647
F.P.A.	Temnothorax	3541	5	0.00411976869643147
F.P.A.	Temnothorax	3542	5	0.00221952092777372
F.P.A.	Temnothorax	3543	5	0.00132018625337734
F.P.A.	Temnothorax	3544	5	-0.00384067257619879
F.P.A.	Temnothorax	3545	4	0.00895299670740988
F.P.A.	Temnothorax	3546	4	0.0040169463011777
F.P.A.	Temnothorax	3547	4	0.0028652639273832
F.P.A.	Temnothorax	3548	4	0.00529657903222904
F.P.A.	Temnothorax	3549	3	0.00371034534010104
F.P.A.	Temnothorax	3550	3	0.00328205438891887
F.P.A.	Temnothorax	3551	3	-0.00239097968256695
F.P.A.	Temnothorax	3552	3	0.00437522899321982
F.P.A.	Temnothorax	3593	3	-0.0021313794130125
F.P.A.	Temnothorax	3594	3	0.0113944039810336
F.P.A.	Temnothorax	3595	3	0.00740463327526776
F.P.A.	Temnothorax	3596	3	-0.00375954180299625
F.P.A.	Temnothorax	3597	4	0.00693133670199504
F.P.A.	Temnothorax	3598	4	0.00452601666900988
F.P.A.	Temnothorax	3599	4	0.00720060881711521
F.P.A.	Temnothorax	3600	4	-0.00158482843851278
F.P.A.	Temnothorax	3601	5	0.00135910770198531
F.P.A.	Temnothorax	3602	5	0.0103237879687024
F.P.A.	Temnothorax	3603	5	0.00668169448416283
F.P.A.	Temnothorax	3604	5	0.0133966418185236
F.P.A.	Temnothorax	3605	5	0.0151163492199137
F.P.A.	Temnothorax	3606	6	0.00106346022185904
F.P.A.	Temnothorax	3607	6	-0.0038536881397582
F.P.A.	Temnothorax	3608	6	-0.0078595024658483
F.P.A.	Temnothorax	3609	6	0.00957938587887098
F.P.A.	Temnothorax	3610	6	0.00480971021787172
F.P.A.	Temnothorax	3611	6	0.0143002359823488
F.P.A.	Temnothorax	3612	6	0.0154336213463782
F.P.A.	Temnothorax	3613	6	0.00452519952469811
F.P.A.	Temnothorax	3614	6	-0.00420836998956171
F.P.A.	Temnothorax	3615	6	0.00849308672583993
F.P.A.	Temnothorax	3616	5	0.00431791507494513
F.P.A.	Temnothorax	3617	5	0.00440054436714361
F.P.A.	Temnothorax	3618	5	-0.00063157445284585
F.P.A.	Temnothorax	3619	5	0.00145770585505604
F.P.A.	Temnothorax	3620	4	0.00630468815198423
F.P.A.	Temnothorax	3621	4	0.017423594042558
F.P.A.	Temnothorax	3622	4	0.00171094183135948
F.P.A.	Temnothorax	3623	4	0.00840656577588184
F.P.A.	Temnothorax	3624	4	0.00190000013640752
F.P.A.	Temnothorax	3625	3	0.00134512647152648
F.P.A.	Temnothorax	3626	3	0.0131445004067135
F.P.A.	Temnothorax	3627	3	0.00696641092982743
F.P.A.	Temnothorax	3628	3	0.0121028619677528
F.P.A.	Temnothorax	3670	3	0.00455446551286352
F.P.A.	Temnothorax	3671	3	-0.0019713207605309
F.P.A.	Temnothorax	3672	3	-0.000431994115374198
F.P.A.	Temnothorax	3673	3	0.00335919905600243
F.P.A.	Temnothorax	3674	4	0.00854668704277353
F.P.A.	Temnothorax	3675	4	-0.00219793719290384
F.P.A.	Temnothorax	3676	4	0.000206996185018092
F.P.A.	Temnothorax	3677	4	0.00682837480789957
F.P.A.	Temnothorax	3678	5	0.00551939387847424
F.P.A.	Temnothorax	3679	5	0.00929342627893222
F.P.A.	Temnothorax	368	3	0.0176744263871093
F.P.A.	Temnothorax	3680	5	0.0103259707007079
F.P.A.	Temnothorax	3681	5	5.169774953446e-05
F.P.A.	Temnothorax	3682	5	-0.0022382275266641
F.P.A.	Temnothorax	3683	6	0.0153578640285704
F.P.A.	Temnothorax	3684	6	-0.00565165841991039
F.P.A.	Temnothorax	3685	6	0.0106921913092942
F.P.A.	Temnothorax	3686	6	0.00544830525624084
F.P.A.	Temnothorax	3687	6	0.00494019655043897
F.P.A.	Temnothorax	3688	6	0.0112068698623924
F.P.A.	Temnothorax	3689	6	0.0152155784992417
F.P.A.	Temnothorax	369	3	0.0163238264697329
F.P.A.	Temnothorax	3690	6	0.0197234360740961
F.P.A.	Temnothorax	3691	6	0.00204042565777193
F.P.A.	Temnothorax	3692	5	0.0123371879257277
F.P.A.	Temnothorax	3693	5	0.00922321237272818
F.P.A.	Temnothorax	3694	5	0.000297089886029561
F.P.A.	Temnothorax	3695	5	0.00898472719096852
F.P.A.	Temnothorax	3696	5	-0.00148098743216615
F.P.A.	Temnothorax	3697	4	0.00694789137273869
F.P.A.	Temnothorax	3698	4	0.0183382430582701
F.P.A.	Temnothorax	3699	4	0.0137620067878285
F.P.A.	Temnothorax	370	3	0.00437132350695654
F.P.A.	Temnothorax	3700	4	0.0053027054584758
F.P.A.	Temnothorax	3701	3	0.00430612700521651
F.P.A.	Temnothorax	3702	3	0.00695987891524788
F.P.A.	Temnothorax	3703	3	0.00962219166257079
F.P.A.	Temnothorax	3704	3	0.00647745719571399
F.P.A.	Temnothorax	371	3	0.00254676446319664
F.P.A.	Temnothorax	372	3	-0.00422653435721248
F.P.A.	Temnothorax	373	3	0.0131945251831855
F.P.A.	Temnothorax	374	4	0.00656115690448797
F.P.A.	Temnothorax	3745	3	0.0136247812568372
F.P.A.	Temnothorax	3746	3	0.0112814480919535
F.P.A.	Temnothorax	3747	3	0.0136571060786722
F.P.A.	Temnothorax	3748	3	0.0115651115403847
F.P.A.	Temnothorax	3749	3	0.00786278876071527
F.P.A.	Temnothorax	375	4	0.00387446995457733
F.P.A.	Temnothorax	3750	4	0.00192473471760066
F.P.A.	Temnothorax	3751	4	0.00604236767941293
F.P.A.	Temnothorax	3752	4	-0.00303001075219664
F.P.A.	Temnothorax	3753	4	0.00524374442519454
F.P.A.	Temnothorax	3754	5	0.00826420539357912
F.P.A.	Temnothorax	3755	5	0.00403468150904603
F.P.A.	Temnothorax	3756	5	0.0113045874541259
F.P.A.	Temnothorax	3757	5	0.00467022924488213
F.P.A.	Temnothorax	3758	5	0.00917446021753142
F.P.A.	Temnothorax	3759	6	0.0016073951905464
F.P.A.	Temnothorax	376	4	7.19073563799625e-05
F.P.A.	Temnothorax	3760	6	0.00640145514602992
F.P.A.	Temnothorax	3761	6	0.00371286052538475
F.P.A.	Temnothorax	3762	6	0.00259760383263271
F.P.A.	Temnothorax	3763	6	0.0113830679372177
F.P.A.	Temnothorax	3764	6	0.019727644731429
F.P.A.	Temnothorax	3765	6	0.00850245232507113
F.P.A.	Temnothorax	3766	5	0.00357269998984815
F.P.A.	Temnothorax	3767	5	-0.00611714956819319
F.P.A.	Temnothorax	3768	5	-0.00204167184437376
F.P.A.	Temnothorax	3769	5	-0.00165016141558044
F.P.A.	Temnothorax	377	4	0.0154631514394457
F.P.A.	Temnothorax	3770	5	-0.00215476212303544
F.P.A.	Temnothorax	3771	5	0.00315903699330766
F.P.A.	Temnothorax	3772	4	-0.00133665178404777
F.P.A.	Temnothorax	3773	4	0.00214425609810842
F.P.A.	Temnothorax	3774	4	0.000406925468409264
F.P.A.	Temnothorax	3775	4	0.0128428632210093
F.P.A.	Temnothorax	3776	3	0.00325710428571925
F.P.A.	Temnothorax	3777	3	0.00310044592354499
F.P.A.	Temnothorax	3778	3	0.00563080494490552
F.P.A.	Temnothorax	3779	3	0.00460652620088407
F.P.A.	Temnothorax	378	4	0.00992201835006292
F.P.A.	Temnothorax	379	4	0.00253417233990254
F.P.A.	Temnothorax	380	5	0.024434796601774
F.P.A.	Temnothorax	381	4	0.00251479321824438
F.P.A.	Temnothorax	382	4	0.0133388730056055
F.P.A.	Temnothorax	3822	3	0.000208782977250475
F.P.A.	Temnothorax	3823	3	0.00667905986307217
F.P.A.	Temnothorax	3824	3	0.0136047448850825
F.P.A.	Temnothorax	3825	3	0.00130239645645874
F.P.A.	Temnothorax	3826	4	0.0123583066155507
F.P.A.	Temnothorax	3827	4	-0.0128527969818424
F.P.A.	Temnothorax	3828	4	0.00195121513355028
F.P.A.	Temnothorax	3829	4	0.0107819024784332
F.P.A.	Temnothorax	383	4	0.00737328335992948
F.P.A.	Temnothorax	3830	4	-0.00134942991631474
F.P.A.	Temnothorax	3831	5	0.00150974357295896
F.P.A.	Temnothorax	3832	5	0.00184098566111813
F.P.A.	Temnothorax	3833	5	0.0134951274017666
F.P.A.	Temnothorax	3834	5	0.00568316390886498
F.P.A.	Temnothorax	3835	5	0.0068767160132676
F.P.A.	Temnothorax	3836	5	0.00294667892779642
F.P.A.	Temnothorax	3837	6	0.00706183949633087
F.P.A.	Temnothorax	3838	6	-0.00763074593136659
F.P.A.	Temnothorax	3839	6	0.00817668841067704
F.P.A.	Temnothorax	384	4	0.00392659891331241
F.P.A.	Temnothorax	3840	6	-0.0075736245707248
F.P.A.	Temnothorax	3841	5	0.0107470809438452
F.P.A.	Temnothorax	3842	5	0.0107003933191658
F.P.A.	Temnothorax	3843	5	0.0152752264327585
F.P.A.	Temnothorax	3844	5	0.00445409160477306
F.P.A.	Temnothorax	3845	5	-0.00664542336455934
F.P.A.	Temnothorax	3846	5	-0.00395545179718839
F.P.A.	Temnothorax	3847	5	0.00463932274988998
F.P.A.	Temnothorax	3848	4	0.00556388343735649
F.P.A.	Temnothorax	3849	4	0.00346771557390455
F.P.A.	Temnothorax	385	4	0.00309258762862669
F.P.A.	Temnothorax	3850	4	0.00524193502816496
F.P.A.	Temnothorax	3851	4	0.0117404041783367
F.P.A.	Temnothorax	3852	3	0.00844621719708052
F.P.A.	Temnothorax	3853	3	0.00088803100483823
F.P.A.	Temnothorax	3854	3	-0.00125074457728727
F.P.A.	Temnothorax	3855	3	0.00889124558889538
F.P.A.	Temnothorax	386	4	0.00364885560346101
F.P.A.	Temnothorax	387	3	0.00422891744425855
F.P.A.	Temnothorax	388	3	0.00739277553083364
F.P.A.	Temnothorax	389	3	0.00796388285612717
F.P.A.	Temnothorax	3898	3	0.00985689434090146
F.P.A.	Temnothorax	3899	3	0.00587710160459476
F.P.A.	Temnothorax	390	3	0.00722820451251938
F.P.A.	Temnothorax	3900	3	0.000918171372326842
F.P.A.	Temnothorax	3901	3	0.00596632960573599
F.P.A.	Temnothorax	3902	4	-0.00278839648602275
F.P.A.	Temnothorax	3903	4	0.00234392953855534
F.P.A.	Temnothorax	3904	4	0.00836677874125073
F.P.A.	Temnothorax	3905	4	0.00929328772821858
F.P.A.	Temnothorax	3906	4	0.000631320997459242
F.P.A.	Temnothorax	3907	5	0.00592519261300214
F.P.A.	Temnothorax	3908	5	0.0021670524258839
F.P.A.	Temnothorax	3909	5	-0.00702974416612534
F.P.A.	Temnothorax	391	3	-0.00368122296078637
F.P.A.	Temnothorax	3910	5	7.93712475366908e-05
F.P.A.	Temnothorax	3911	5	0.0135742648443222
F.P.A.	Temnothorax	3912	5	0.00450488826163243
F.P.A.	Temnothorax	3913	5	-0.00395595758946978
F.P.A.	Temnothorax	3914	5	0.0099109855450442
F.P.A.	Temnothorax	3915	5	-0.00039183383526212
F.P.A.	Temnothorax	3916	5	0.0126542293287796
F.P.A.	Temnothorax	3917	5	0.0155451196184547
F.P.A.	Temnothorax	3918	5	0.0101609168002307
F.P.A.	Temnothorax	3919	5	0.013342722370839
F.P.A.	Temnothorax	392	3	-0.00152230502365042
F.P.A.	Temnothorax	3920	5	0.00682733661419754
F.P.A.	Temnothorax	3921	5	0.00969557270094137
F.P.A.	Temnothorax	3922	4	0.00917547825705999
F.P.A.	Temnothorax	3923	4	0.0105645725850611
F.P.A.	Temnothorax	3924	4	0.00567089091604479
F.P.A.	Temnothorax	3925	4	-0.00833269670489559
F.P.A.	Temnothorax	3926	4	0.00626107962520349
F.P.A.	Temnothorax	3927	3	0.00353583797846701
F.P.A.	Temnothorax	3928	3	0.0150918571953197
F.P.A.	Temnothorax	3929	3	0.00667949958471918
F.P.A.	Temnothorax	3930	3	0.0138939963760518
F.P.A.	Temnothorax	3931	3	0.0134867384882974
F.P.A.	Temnothorax	3975	3	0.000645980131157263
F.P.A.	Temnothorax	3976	3	0.00518516262395971
F.P.A.	Temnothorax	3977	3	0.00812954277575195
F.P.A.	Temnothorax	3978	3	0.00160315756170237
F.P.A.	Temnothorax	3979	4	-0.0031753488479213
F.P.A.	Temnothorax	3980	4	-0.0017614837082858
F.P.A.	Temnothorax	3981	4	0.00272838840272197
F.P.A.	Temnothorax	3982	4	-0.00581305127245482
F.P.A.	Temnothorax	3983	4	0.0061311446512123
F.P.A.	Temnothorax	3984	5	0.0157034113534845
F.P.A.	Temnothorax	3985	5	0.01063893914892
F.P.A.	Temnothorax	3986	5	0.00333923536541426
F.P.A.	Temnothorax	3987	5	0.00743938821223631
F.P.A.	Temnothorax	3988	5	0.00511781344321898
F.P.A.	Temnothorax	3989	5	-0.00312258863026215
F.P.A.	Temnothorax	3990	5	0.00289724056502522
F.P.A.	Temnothorax	3991	5	0.00332456575301249
F.P.A.	Temnothorax	3992	5	0.00142781336767914
F.P.A.	Temnothorax	3993	5	0.0178297318457804
F.P.A.	Temnothorax	3994	5	0.0125410353971699
F.P.A.	Temnothorax	3995	5	-0.00012901985955414
F.P.A.	Temnothorax	3996	5	0.0152471059963592
F.P.A.	Temnothorax	3997	5	0.0101338174333401
F.P.A.	Temnothorax	3998	4	0.00281119780033696
F.P.A.	Temnothorax	3999	4	-0.00145020992637829
F.P.A.	Temnothorax	4000	4	0.00943198976865833
F.P.A.	Temnothorax	4001	4	-0.00201740304972984
F.P.A.	Temnothorax	4002	4	0.00572254320928544
F.P.A.	Temnothorax	4003	3	0.0129513516442507
F.P.A.	Temnothorax	4004	3	0.00384132258426555
F.P.A.	Temnothorax	4005	3	0.00636774580459627
F.P.A.	Temnothorax	4006	3	0.0031989803030468
F.P.A.	Temnothorax	4007	3	-0.00552964049383471
F.P.A.	Temnothorax	4051	3	0.00499478772339737
F.P.A.	Temnothorax	4052	3	0.00803722093066657
F.P.A.	Temnothorax	4053	3	-0.00153737864513664
F.P.A.	Temnothorax	4054	3	0.00571909705459335
F.P.A.	Temnothorax	4055	4	-0.00319034808500947
F.P.A.	Temnothorax	4056	4	-0.00214224961224307
F.P.A.	Temnothorax	4057	4	0.0191248834306884
F.P.A.	Temnothorax	4058	4	0.00531982383739174
F.P.A.	Temnothorax	4059	4	0.006872878003881
F.P.A.	Temnothorax	4060	4	-0.0020084429364113
F.P.A.	Temnothorax	4061	5	0.00180031031466348
F.P.A.	Temnothorax	4062	5	0.00129639901250937
F.P.A.	Temnothorax	4063	5	0.000594581269987274
F.P.A.	Temnothorax	4064	5	0.0173109594675972
F.P.A.	Temnothorax	4065	5	0.000417423448484432
F.P.A.	Temnothorax	4066	5	0.00153831475883224
F.P.A.	Temnothorax	4067	5	0.0062012040562908
F.P.A.	Temnothorax	4068	5	0.00782216747196395
F.P.A.	Temnothorax	4069	5	0.00359259778051235
F.P.A.	Temnothorax	4070	5	0.0134666791379606
F.P.A.	Temnothorax	4071	5	0.00233875720221443
F.P.A.	Temnothorax	4072	4	0.00832051917032704
F.P.A.	Temnothorax	4073	4	-0.00593066109801256
F.P.A.	Temnothorax	4074	4	0.00796391264877174
F.P.A.	Temnothorax	4075	4	0.00601358437680711
F.P.A.	Temnothorax	4076	4	0.0057947283101272
F.P.A.	Temnothorax	4077	4	-0.00930173186347068
F.P.A.	Temnothorax	4078	3	0.00172380474848057
F.P.A.	Temnothorax	4079	3	0.00523266914095339
F.P.A.	Temnothorax	4080	3	0.0044839482036295
F.P.A.	Temnothorax	4081	3	0.0111495679010732
F.P.A.	Temnothorax	4082	3	0.0087041956115554
F.P.A.	Temnothorax	4128	3	-0.00122607571831608
F.P.A.	Temnothorax	4129	3	0.00236801831123458
F.P.A.	Temnothorax	4130	3	-0.000695621600437078
F.P.A.	Temnothorax	4131	3	0.00339903145732515
F.P.A.	Temnothorax	4132	3	-0.00165918610887782
F.P.A.	Temnothorax	4133	4	-0.00343056698296101
F.P.A.	Temnothorax	4134	4	0.00251045184858205
F.P.A.	Temnothorax	4135	4	0.00721421935644248
F.P.A.	Temnothorax	4136	4	0.00963008768451165
F.P.A.	Temnothorax	4137	4	0.0083553132510194
F.P.A.	Temnothorax	4138	4	-0.0080881771665002
F.P.A.	Temnothorax	4139	5	0.00242151431311596
F.P.A.	Temnothorax	4140	5	0.0179167315115414
F.P.A.	Temnothorax	4141	5	-0.00266344168780296
F.P.A.	Temnothorax	4142	5	0.00699805546445116
F.P.A.	Temnothorax	4143	5	0.0138017087864158
F.P.A.	Temnothorax	4144	5	0.0153584223019179
F.P.A.	Temnothorax	4145	5	-0.0036515812038049
F.P.A.	Temnothorax	4146	5	-0.00270574271292768
F.P.A.	Temnothorax	4147	4	0.0107278714594107
F.P.A.	Temnothorax	4148	4	0.00462667862309031
F.P.A.	Temnothorax	4149	4	-0.00115316611840801
F.P.A.	Temnothorax	4150	4	0.00132584627527764
F.P.A.	Temnothorax	4151	4	0.00879701840098618
F.P.A.	Temnothorax	4152	4	0.00812787274489495
F.P.A.	Temnothorax	4153	4	0.00754427637549108
F.P.A.	Temnothorax	4154	3	-5.69819098233349e-05
F.P.A.	Temnothorax	4155	3	-0.00692936477186206
F.P.A.	Temnothorax	4156	3	-0.000328278802564665
F.P.A.	Temnothorax	4157	3	0.00472314329771488
F.P.A.	Temnothorax	4158	3	0.00127244483798487
F.P.A.	Temnothorax	4204	3	-0.00291683579163389
F.P.A.	Temnothorax	4205	3	0.00629345829473725
F.P.A.	Temnothorax	4206	3	0.00223287184874232
F.P.A.	Temnothorax	4207	3	0.0142683090819249
F.P.A.	Temnothorax	4208	3	0.00410903932841713
F.P.A.	Temnothorax	4209	4	0.00305162209093549
F.P.A.	Temnothorax	4210	4	0.012589138257148
F.P.A.	Temnothorax	4211	4	0.01461521839638
F.P.A.	Temnothorax	4212	4	0.00451806793140961
F.P.A.	Temnothorax	4213	4	-0.000242103229629889
F.P.A.	Temnothorax	4214	4	0.0017413502561087
F.P.A.	Temnothorax	4215	4	0.0205836377533101
F.P.A.	Temnothorax	4216	4	0.00912025040607543
F.P.A.	Temnothorax	4217	4	0.0119298593887311
F.P.A.	Temnothorax	4218	5	0.0124115584822023
F.P.A.	Temnothorax	4219	4	0.0107991558115125
F.P.A.	Temnothorax	4220	4	0.00383500542576487
F.P.A.	Temnothorax	4221	4	0.00454063367310388
F.P.A.	Temnothorax	4222	4	-0.00640626175040007
F.P.A.	Temnothorax	4223	4	0.00948310400647558
F.P.A.	Temnothorax	4224	4	0.00643778605773841
F.P.A.	Temnothorax	4225	4	0.000892421291077172
F.P.A.	Temnothorax	4226	4	0.00556108956278758
F.P.A.	Temnothorax	4227	4	0.000872746099884946
F.P.A.	Temnothorax	4228	4	0.00947764063861312
F.P.A.	Temnothorax	4229	3	0.0227105496271271
F.P.A.	Temnothorax	4230	3	0.00570370111779528
F.P.A.	Temnothorax	4231	3	-0.00312016941083682
F.P.A.	Temnothorax	4232	3	0.00879311632556494
F.P.A.	Temnothorax	4233	3	0.00606604880467428
F.P.A.	Temnothorax	4281	3	-0.000426110876577382
F.P.A.	Temnothorax	4282	3	0.00448138389847573
F.P.A.	Temnothorax	4283	3	0.00696584332726155
F.P.A.	Temnothorax	4284	3	-0.00147164639514846
F.P.A.	Temnothorax	4285	3	-0.00246238918064958
F.P.A.	Temnothorax	4286	4	0.000357193051170487
F.P.A.	Temnothorax	4287	4	0.00844844827413877
F.P.A.	Temnothorax	4288	4	0.00633243072448731
F.P.A.	Temnothorax	4289	4	0.00968261544042686
F.P.A.	Temnothorax	4290	4	0.0127139463160069
F.P.A.	Temnothorax	4291	4	-0.00047108832388242
F.P.A.	Temnothorax	4292	4	-0.0017024664634206
F.P.A.	Temnothorax	4293	4	0.00664619393613204
F.P.A.	Temnothorax	4294	4	0.00446567256179
F.P.A.	Temnothorax	4295	4	-0.000754294218520657
F.P.A.	Temnothorax	4296	4	0.00380115672403846
F.P.A.	Temnothorax	4297	4	-0.00640699567613919
F.P.A.	Temnothorax	4298	4	0.01869529155232
F.P.A.	Temnothorax	4299	4	0.00727280011421537
F.P.A.	Temnothorax	4300	4	0.010084965338847
F.P.A.	Temnothorax	4301	4	-0.00143828871171265
F.P.A.	Temnothorax	4302	4	0.005856612484858
F.P.A.	Temnothorax	4303	4	-0.00246112126222581
F.P.A.	Temnothorax	4304	3	-0.00409633433702641
F.P.A.	Temnothorax	4305	3	0.00443251667701087
F.P.A.	Temnothorax	4306	3	0.00214303460658025
F.P.A.	Temnothorax	4307	3	0.00232734474365868
F.P.A.	Temnothorax	4308	3	0.000801188135337548
F.P.A.	Temnothorax	4309	3	0.000612695928150132
F.P.A.	Temnothorax	4357	3	0.00218037296571624
F.P.A.	Temnothorax	4358	3	0.00407864651436646
F.P.A.	Temnothorax	4359	3	0.00540739230550668
F.P.A.	Temnothorax	4360	3	0.00342066053089505
F.P.A.	Temnothorax	4361	3	0.00926485211157485
F.P.A.	Temnothorax	4362	3	0.0108365518615512
F.P.A.	Temnothorax	4363	4	0.00382452984143777
F.P.A.	Temnothorax	4364	4	0.0129487178793658
F.P.A.	Temnothorax	4365	4	0.000602363436923079
F.P.A.	Temnothorax	4366	4	0.000921916221776664
F.P.A.	Temnothorax	4367	4	0.00801540245960317
F.P.A.	Temnothorax	4368	4	0.0112708320764028
F.P.A.	Temnothorax	4369	4	0.0129600253584837
F.P.A.	Temnothorax	4370	4	0.0039046090458263
F.P.A.	Temnothorax	4371	4	0.0035123984606981
F.P.A.	Temnothorax	4372	4	-0.00739893648597142
F.P.A.	Temnothorax	4373	4	0.0137455143134022
F.P.A.	Temnothorax	4374	4	0.0163023931547254
F.P.A.	Temnothorax	4375	4	0.0128787275304629
F.P.A.	Temnothorax	4376	4	0.00273470480087665
F.P.A.	Temnothorax	4377	4	0.00681738836066909
F.P.A.	Temnothorax	4378	3	0.00325316279727517
F.P.A.	Temnothorax	4379	3	-0.00335703730164199
F.P.A.	Temnothorax	4380	3	-0.00479865693472452
F.P.A.	Temnothorax	4381	3	0.00518092892628588
F.P.A.	Temnothorax	4382	3	0.0132438313598803
F.P.A.	Temnothorax	4383	3	-0.00475594431096636
F.P.A.	Temnothorax	4434	3	0.0107920877086553
F.P.A.	Temnothorax	4435	3	0.0059942322260631
F.P.A.	Temnothorax	4436	3	0.00399956843400559
F.P.A.	Temnothorax	4437	3	-0.00352816404629367
F.P.A.	Temnothorax	4438	3	0.00839961038456118
F.P.A.	Temnothorax	4439	3	0.00966165518354002
F.P.A.	Temnothorax	4440	3	-0.00126069552110715
F.P.A.	Temnothorax	4441	4	0.0208839210876049
F.P.A.	Temnothorax	4442	4	0.0158994016318347
F.P.A.	Temnothorax	4443	4	0.00433762035198844
F.P.A.	Temnothorax	4444	4	-0.000731474894557808
F.P.A.	Temnothorax	4445	4	0.00314175645284885
F.P.A.	Temnothorax	4446	4	0.0167757703162474
F.P.A.	Temnothorax	4447	4	0.00216801965913066
F.P.A.	Temnothorax	4448	4	-0.0044678479874735
F.P.A.	Temnothorax	4449	4	0.00426787859285745
F.P.A.	Temnothorax	445	3	0.00236784811756526
F.P.A.	Temnothorax	4450	4	0.0152813557190701
F.P.A.	Temnothorax	4451	4	0.0129039642494248
F.P.A.	Temnothorax	4452	4	-0.000650480184355625
F.P.A.	Temnothorax	4453	3	0.00635901463799609
F.P.A.	Temnothorax	4454	3	-0.0121390507743516
F.P.A.	Temnothorax	4455	3	0.00676791748630928
F.P.A.	Temnothorax	4456	3	0.010264911468324
F.P.A.	Temnothorax	4457	3	0.00958824542348411
F.P.A.	Temnothorax	4458	3	0.000244054315296986
F.P.A.	Temnothorax	4459	3	-0.000887824414821945
F.P.A.	Temnothorax	446	3	0.00137490921524323
F.P.A.	Temnothorax	447	3	0.00751155956660352
F.P.A.	Temnothorax	448	3	0.00263952312048464
F.P.A.	Temnothorax	449	3	0.000772527623035065
F.P.A.	Temnothorax	450	3	0.01386522315394
F.P.A.	Temnothorax	451	4	0.00118069707347184
F.P.A.	Temnothorax	4511	3	0.0120145615518495
F.P.A.	Temnothorax	4512	3	0.0130252621791344
F.P.A.	Temnothorax	4513	3	0.0104242900156085
F.P.A.	Temnothorax	4514	3	0.00981316426914393
F.P.A.	Temnothorax	4515	3	0.000454295365992538
F.P.A.	Temnothorax	4516	3	0.00172113453531271
F.P.A.	Temnothorax	4517	3	0.0084017114057315
F.P.A.	Temnothorax	4518	3	0.00937799471191647
F.P.A.	Temnothorax	4519	4	0.00649754540959742
F.P.A.	Temnothorax	452	4	0.0116767422370333
F.P.A.	Temnothorax	4520	4	0.00961860446956603
F.P.A.	Temnothorax	4521	4	0.00085595575593973
F.P.A.	Temnothorax	4522	4	0.00453616241231424
F.P.A.	Temnothorax	4523	4	0.0143901092356575
F.P.A.	Temnothorax	4524	4	-0.00158711956205457
F.P.A.	Temnothorax	4525	4	0.0110660377665189
F.P.A.	Temnothorax	4526	4	0.00624594061692529
F.P.A.	Temnothorax	4527	3	0.010168354778451
F.P.A.	Temnothorax	4528	3	0.00893160921020727
F.P.A.	Temnothorax	4529	3	0.00330566260915728
F.P.A.	Temnothorax	453	4	0.00775329394451566
F.P.A.	Temnothorax	4530	3	-0.0112236644161348
F.P.A.	Temnothorax	4531	3	-0.000242313075407272
F.P.A.	Temnothorax	4532	3	0.00444131530017007
F.P.A.	Temnothorax	4533	3	0.00991925190795543
F.P.A.	Temnothorax	4534	3	0.000246551151848915
F.P.A.	Temnothorax	454	4	0.0084288956884805
F.P.A.	Temnothorax	455	4	0.0106951204059332
F.P.A.	Temnothorax	458	4	0.00142383446079067
F.P.A.	Temnothorax	4588	3	0.00379438979459294
F.P.A.	Temnothorax	4589	3	0.00253580350536922
F.P.A.	Temnothorax	459	4	-0.00589714192997626
F.P.A.	Temnothorax	4590	3	0.00505736408849605
F.P.A.	Temnothorax	4591	3	0.00522702053521407
F.P.A.	Temnothorax	4592	3	0.00585180139272978
F.P.A.	Temnothorax	4593	3	0.0075473361671188
F.P.A.	Temnothorax	4594	3	0.00516579663525123
F.P.A.	Temnothorax	4595	3	0.0100021055143557
F.P.A.	Temnothorax	4596	3	0.00773594249920427
F.P.A.	Temnothorax	4597	3	-0.00722535119478755
F.P.A.	Temnothorax	4598	3	0.0173096902270468
F.P.A.	Temnothorax	4599	3	0.0132409815601615
F.P.A.	Temnothorax	460	4	0.000401421833526956
F.P.A.	Temnothorax	4600	3	0.00406073823387019
F.P.A.	Temnothorax	4601	3	0.00437541499501765
F.P.A.	Temnothorax	4602	3	0.0122418745241163
F.P.A.	Temnothorax	4603	3	0.00364874688792818
F.P.A.	Temnothorax	4604	3	-0.00406364029561434
F.P.A.	Temnothorax	4605	3	0.00187412847072852
F.P.A.	Temnothorax	4606	3	0.00461408670884631
F.P.A.	Temnothorax	4607	3	-0.0195286009902915
F.P.A.	Temnothorax	4608	3	-0.0052162253516534
F.P.A.	Temnothorax	4609	3	0.00326778570448113
F.P.A.	Temnothorax	461	4	-0.0012479960481577
F.P.A.	Temnothorax	462	3	-0.00316083768965586
F.P.A.	Temnothorax	463	3	-2.16235605164932e-05
F.P.A.	Temnothorax	464	3	0.00195659378457461
F.P.A.	Temnothorax	465	3	-0.00203432632774263
F.P.A.	Temnothorax	466	3	0.0212001229972919
F.P.A.	Temnothorax	4665	3	0.00106882193472321
F.P.A.	Temnothorax	4666	3	0.00143961456736482
F.P.A.	Temnothorax	4667	3	0.000486927640471974
F.P.A.	Temnothorax	4668	3	0.00472061532399808
F.P.A.	Temnothorax	4669	3	0.00904021315316821
F.P.A.	Temnothorax	467	3	0.0114467993303576
F.P.A.	Temnothorax	4670	3	0.00306664591787072
F.P.A.	Temnothorax	4671	3	0.00578386921404146
F.P.A.	Temnothorax	4672	3	0.00648639066381548
F.P.A.	Temnothorax	4673	3	0.00609323870604443
F.P.A.	Temnothorax	4674	3	0.00814959669970076
F.P.A.	Temnothorax	4675	3	0.01260869129453
F.P.A.	Temnothorax	4676	3	0.0102379011978522
F.P.A.	Temnothorax	4677	3	0.0105733417665562
F.P.A.	Temnothorax	4678	3	0.0179553428020033
F.P.A.	Temnothorax	4679	3	0.00341309692379777
F.P.A.	Temnothorax	4680	3	-0.00309822206854681
F.P.A.	Temnothorax	4681	3	0.00364374260918468
F.P.A.	Temnothorax	4682	3	0.00793714158214261
F.P.A.	Temnothorax	4683	3	0.00183548630004268
F.P.A.	Temnothorax	4743	3	0.0148020015218514
F.P.A.	Temnothorax	4744	3	0.0024114606460295
F.P.A.	Temnothorax	4745	3	-0.00100650242223234
F.P.A.	Temnothorax	4746	3	0.00723799258072105
F.P.A.	Temnothorax	4747	3	0.00186264102182917
F.P.A.	Temnothorax	4748	3	0.012363556306371
F.P.A.	Temnothorax	4749	3	0.00795781360983408
F.P.A.	Temnothorax	4750	3	0.00488897479203488
F.P.A.	Temnothorax	4751	3	0.012327700461542
F.P.A.	Temnothorax	4752	3	0.00342350527840793
F.P.A.	Temnothorax	4753	3	0.00172517080134828
F.P.A.	Temnothorax	4754	3	0.016781398962111
F.P.A.	Temnothorax	4755	3	0.0144627581573834
F.P.A.	Temnothorax	4756	3	0.0120135099866475
F.P.A.	Temnothorax	4757	3	0.0132975572990391
F.P.A.	Temnothorax	4758	3	0.00298667337733095
F.P.A.	Temnothorax	4821	3	0.00859295978807572
F.P.A.	Temnothorax	4822	3	0.0190205623596964
F.P.A.	Temnothorax	4823	3	-0.00211649983472633
F.P.A.	Temnothorax	4824	3	0.00275053583893754
F.P.A.	Temnothorax	4825	3	0.000835508174046775
F.P.A.	Temnothorax	4826	3	0.00397035205434427
F.P.A.	Temnothorax	4827	3	0.00737935508356373
F.P.A.	Temnothorax	4828	3	0.00751906925122908
F.P.A.	Temnothorax	4829	3	0.00435728423575084
F.P.A.	Temnothorax	4830	3	0.00804760711687495
F.P.A.	Temnothorax	4831	3	0.0113816432159962
F.P.A.	Temnothorax	4832	3	0.0016613001251744
F.P.A.	Temnothorax	4900	3	0.00105918703917706
F.P.A.	Temnothorax	4901	3	0.00459178456208791
F.P.A.	Temnothorax	4902	3	0.0189092985116865
F.P.A.	Temnothorax	4903	3	0.00108637957115224
F.P.A.	Temnothorax	4904	3	0.0193279870879888
F.P.A.	Temnothorax	4905	3	0.00766038332253181
F.P.A.	Temnothorax	5093	3	0.0102888009447708
F.P.A.	Temnothorax	5170	3	0.0115439434318938
F.P.A.	Temnothorax	522	3	0.000517990515981127
F.P.A.	Temnothorax	523	3	0.0069301655582878
F.P.A.	Temnothorax	524	3	0.00604736327018656
F.P.A.	Temnothorax	5244	3	0.00914727432383893
F.P.A.	Temnothorax	5245	3	0.00627010622818829
F.P.A.	Temnothorax	5246	3	0.00526997398370911
F.P.A.	Temnothorax	525	3	0.00932053988200428
F.P.A.	Temnothorax	526	3	0.00853117061547425
F.P.A.	Temnothorax	527	3	0.0089743932416722
F.P.A.	Temnothorax	528	4	0.00570015100684236
F.P.A.	Temnothorax	529	4	0.00597508147272107
F.P.A.	Temnothorax	530	4	0.00267207340744274
F.P.A.	Temnothorax	531	4	0.00737946540234878
F.P.A.	Temnothorax	5319	3	0.00736257613193376
F.P.A.	Temnothorax	532	4	0.0110177370269282
F.P.A.	Temnothorax	5322	3	0.0151270437018584
F.P.A.	Temnothorax	5323	3	0.00180883233534535
F.P.A.	Temnothorax	533	4	0.00735734442165663
F.P.A.	Temnothorax	534	4	0.00656889832597491
F.P.A.	Temnothorax	535	4	0.00374087686372223
F.P.A.	Temnothorax	536	4	-0.00317250433539805
F.P.A.	Temnothorax	537	3	-0.00499719948683769
F.P.A.	Temnothorax	538	3	0.00390848835273487
F.P.A.	Temnothorax	539	3	0.00246329143850716
F.P.A.	Temnothorax	5394	3	-0.0126890769866924
F.P.A.	Temnothorax	5395	3	0.00542179154708752
F.P.A.	Temnothorax	5396	3	-0.000759163474860013
F.P.A.	Temnothorax	5397	3	0.00965627227155213
F.P.A.	Temnothorax	5398	3	0.0078707734097007
F.P.A.	Temnothorax	5399	3	0.0141815823012164
F.P.A.	Temnothorax	540	3	0.00727029576545315
F.P.A.	Temnothorax	541	3	0.0103061914422138
F.P.A.	Temnothorax	542	3	0.00840456190723905
F.P.A.	Temnothorax	5469	3	-0.00180266693071595
F.P.A.	Temnothorax	5470	3	-0.00654888173410837
F.P.A.	Temnothorax	5471	3	-0.0110372224997588
F.P.A.	Temnothorax	5474	3	0.0091362317720481
F.P.A.	Temnothorax	5475	3	0.013555060838439
F.P.A.	Temnothorax	5476	3	0.00982845344924082
F.P.A.	Temnothorax	5545	3	-0.000764768404532313
F.P.A.	Temnothorax	5546	3	9.98280272932535e-05
F.P.A.	Temnothorax	5547	3	0.0145144070434389
F.P.A.	Temnothorax	5548	3	0.00563455428295404
F.P.A.	Temnothorax	5549	3	0.00286330583016268
F.P.A.	Temnothorax	5550	3	0.0098644300098188
F.P.A.	Temnothorax	5551	3	0.00478697827860511
F.P.A.	Temnothorax	5552	3	0.0105895727301466
F.P.A.	Temnothorax	5620	3	0.0066840818931457
F.P.A.	Temnothorax	5621	3	0.00208541053245349
F.P.A.	Temnothorax	5622	3	-0.00139484221125218
F.P.A.	Temnothorax	5623	3	0.0113872182558999
F.P.A.	Temnothorax	5626	3	0.0206069350398258
F.P.A.	Temnothorax	5627	3	0.00467192757763109
F.P.A.	Temnothorax	5628	3	-0.00560411787880552
F.P.A.	Temnothorax	5629	3	0.0014484271274759
F.P.A.	Temnothorax	5630	3	0.000458474833039516
F.P.A.	Temnothorax	5696	3	-0.00117676014145245
F.P.A.	Temnothorax	5697	3	0.0084701716083738
F.P.A.	Temnothorax	5698	3	0.00978394877132042
F.P.A.	Temnothorax	5699	3	-0.000236272762520584
F.P.A.	Temnothorax	5700	3	0.0149152707207504
F.P.A.	Temnothorax	5701	4	0.00435405058477985
F.P.A.	Temnothorax	5702	3	-0.00217667778576512
F.P.A.	Temnothorax	5703	3	0.0047910851360946
F.P.A.	Temnothorax	5704	3	0.00417752818075322
F.P.A.	Temnothorax	5705	3	0.000450401843845894
F.P.A.	Temnothorax	5706	3	0.0165603250825645
F.P.A.	Temnothorax	5771	3	0.00763062785008101
F.P.A.	Temnothorax	5772	3	0.00558232405541413
F.P.A.	Temnothorax	5773	3	0.0147490476954299
F.P.A.	Temnothorax	5774	3	0.00639204868438517
F.P.A.	Temnothorax	5775	3	0.00757002885391627
F.P.A.	Temnothorax	5778	4	0.000654053006315161
F.P.A.	Temnothorax	5779	3	-0.0041163397162555
F.P.A.	Temnothorax	5780	3	0.000759305262997233
F.P.A.	Temnothorax	5781	3	0.00843348367589867
F.P.A.	Temnothorax	5782	3	-0.00282820888163395
F.P.A.	Temnothorax	5783	3	-0.00124864390528954
F.P.A.	Temnothorax	5846	3	0.0174426521200376
F.P.A.	Temnothorax	5847	3	0.0078127158181438
F.P.A.	Temnothorax	5848	3	0.00958160566855476
F.P.A.	Temnothorax	5849	3	-0.00460349344131363
F.P.A.	Temnothorax	5850	3	-0.000146756954581343
F.P.A.	Temnothorax	5851	3	0.00306843547331787
F.P.A.	Temnothorax	5852	4	0.0078637470377913
F.P.A.	Temnothorax	5853	4	0.0124610758379414
F.P.A.	Temnothorax	5854	4	0.0156031905205053
F.P.A.	Temnothorax	5855	3	0.0137574784581483
F.P.A.	Temnothorax	5856	3	0.00739742524354512
F.P.A.	Temnothorax	5857	3	0.00412271687037963
F.P.A.	Temnothorax	5858	3	-0.00581585527099757
F.P.A.	Temnothorax	5859	3	0.00176627579850085
F.P.A.	Temnothorax	5921	3	0.00645839220105399
F.P.A.	Temnothorax	5922	3	0.0057515264074011
F.P.A.	Temnothorax	5923	3	0.00611374190373065
F.P.A.	Temnothorax	5924	3	-0.00192802834045082
F.P.A.	Temnothorax	5925	3	0.0134928641818398
F.P.A.	Temnothorax	5926	4	-0.00595827664058907
F.P.A.	Temnothorax	5927	4	0.000724625818935299
F.P.A.	Temnothorax	5930	4	0.00154203386371853
F.P.A.	Temnothorax	5931	4	0.0147753681650474
F.P.A.	Temnothorax	5932	3	0.000478027136272529
F.P.A.	Temnothorax	5933	3	0.00140457130842136
F.P.A.	Temnothorax	5934	3	0.00686657641075455
F.P.A.	Temnothorax	5935	3	0.00791753085854464
F.P.A.	Temnothorax	5936	3	0.00517628123440562
F.P.A.	Temnothorax	5937	3	-0.00297684413800791
F.P.A.	Temnothorax	599	3	0.00315522804623595
F.P.A.	Temnothorax	5997	3	0.00220883948571603
F.P.A.	Temnothorax	5998	3	0.0100198538675864
F.P.A.	Temnothorax	5999	3	0.00680360338444531
F.P.A.	Temnothorax	600	3	0.004227699109213
F.P.A.	Temnothorax	6000	3	0.00643667806934068
F.P.A.	Temnothorax	6001	3	0.00551274347422944
F.P.A.	Temnothorax	6002	4	0.0109858482421261
F.P.A.	Temnothorax	6003	4	0.00533926764195201
F.P.A.	Temnothorax	6004	4	0.00100394079182086
F.P.A.	Temnothorax	6005	4	0.00888975347966919
F.P.A.	Temnothorax	6006	4	0.00292565295557833
F.P.A.	Temnothorax	6007	4	-0.00210446809850533
F.P.A.	Temnothorax	6008	4	0.0050144861617111
F.P.A.	Temnothorax	6009	3	0.00306156018543449
F.P.A.	Temnothorax	601	3	-0.00101443477148395
F.P.A.	Temnothorax	6010	3	0.00564741301096056
F.P.A.	Temnothorax	6011	3	-0.00059472562512587
F.P.A.	Temnothorax	6012	3	0.00907029796853581
F.P.A.	Temnothorax	6013	3	0.00336845011050673
F.P.A.	Temnothorax	602	3	0.0121760538268124
F.P.A.	Temnothorax	603	3	-0.00278403509580359
F.P.A.	Temnothorax	604	4	-0.00583044918672188
F.P.A.	Temnothorax	605	4	-0.00264017893181467
F.P.A.	Temnothorax	606	4	-0.0053798328686048
F.P.A.	Temnothorax	607	4	0.00210418528893896
F.P.A.	Temnothorax	6071	3	0.0127474446490734
F.P.A.	Temnothorax	6072	3	0.00189949902354392
F.P.A.	Temnothorax	6073	3	-0.00192448471193463
F.P.A.	Temnothorax	6074	3	0.00827941261521085
F.P.A.	Temnothorax	6075	3	0.0109451715133982
F.P.A.	Temnothorax	6076	3	0.00642781026708277
F.P.A.	Temnothorax	6077	4	-0.00100508738029424
F.P.A.	Temnothorax	6078	4	0.0103164332807845
F.P.A.	Temnothorax	6079	4	0.0261099048848356
F.P.A.	Temnothorax	6082	4	0.00494570668622781
F.P.A.	Temnothorax	6083	4	0.00797421793845621
F.P.A.	Temnothorax	6084	4	0.00122519088880185
F.P.A.	Temnothorax	6085	4	0.0117196781825216
F.P.A.	Temnothorax	6086	3	0.0049875872775471
F.P.A.	Temnothorax	6087	3	0.00375939984257421
F.P.A.	Temnothorax	6088	3	0.00269968469581116
F.P.A.	Temnothorax	6089	3	0.00550859122209373
F.P.A.	Temnothorax	6090	3	0.00586937122861869
F.P.A.	Temnothorax	6091	3	0.00899514018572857
F.P.A.	Temnothorax	610	4	0.00247660900986565
F.P.A.	Temnothorax	611	4	0.000512477025124712
F.P.A.	Temnothorax	612	4	0.00728571750135706
F.P.A.	Temnothorax	613	3	0.00471926978613769
F.P.A.	Temnothorax	614	3	0.00667587478638338
F.P.A.	Temnothorax	6147	3	0.00209583165159872
F.P.A.	Temnothorax	6148	3	0.0116025465938163
F.P.A.	Temnothorax	6149	3	0.0162291129316358
F.P.A.	Temnothorax	615	3	-0.000333152020271885
F.P.A.	Temnothorax	6150	3	0.0109230859942524
F.P.A.	Temnothorax	6151	3	0.00298785891224536
F.P.A.	Temnothorax	6152	3	0.000581192716379405
F.P.A.	Temnothorax	6153	4	0.00475500675590821
F.P.A.	Temnothorax	6154	4	0.00213303365196369
F.P.A.	Temnothorax	6155	4	0.000665943823107316
F.P.A.	Temnothorax	6156	4	0.014599188498884
F.P.A.	Temnothorax	6157	4	0.00373906038479383
F.P.A.	Temnothorax	6158	4	0.00735075060743787
F.P.A.	Temnothorax	6159	4	0.00308165211024881
F.P.A.	Temnothorax	616	3	-0.00578750879965616
F.P.A.	Temnothorax	6160	4	0.0129555854018808
F.P.A.	Temnothorax	6161	4	0.0064526845838333
F.P.A.	Temnothorax	6162	3	0.00308727684697776
F.P.A.	Temnothorax	6163	3	-0.000336312728406747
F.P.A.	Temnothorax	6164	3	0.0102586919042176
F.P.A.	Temnothorax	6165	3	0.00541273210448469
F.P.A.	Temnothorax	6166	3	0.00700059900488672
F.P.A.	Temnothorax	6167	3	0.00487633295349623
F.P.A.	Temnothorax	617	3	0.00150510960244336
F.P.A.	Temnothorax	6221	3	0.00861129797870766
F.P.A.	Temnothorax	6222	3	0.00159041783848393
F.P.A.	Temnothorax	6223	3	-0.00469190317489916
F.P.A.	Temnothorax	6224	3	0.00357242228167325
F.P.A.	Temnothorax	6225	3	0.00551803054950847
F.P.A.	Temnothorax	6226	3	0.00886313733281493
F.P.A.	Temnothorax	6227	4	-0.00169306970022524
F.P.A.	Temnothorax	6228	4	0.00212113561556039
F.P.A.	Temnothorax	6229	4	0.00434079793359443
F.P.A.	Temnothorax	6230	4	0.0170593284323178
F.P.A.	Temnothorax	6231	4	0.00477886088774624
F.P.A.	Temnothorax	6234	4	0.00136338243393236
F.P.A.	Temnothorax	6235	4	0.0140588058095153
F.P.A.	Temnothorax	6236	4	0.00557280035009548
F.P.A.	Temnothorax	6237	4	0.00166745498032632
F.P.A.	Temnothorax	6238	4	0.00709438918117665
F.P.A.	Temnothorax	6239	4	0.00727557733200402
F.P.A.	Temnothorax	6240	3	0.00683819821294904
F.P.A.	Temnothorax	6241	3	-0.00217903047406986
F.P.A.	Temnothorax	6242	3	0.0121416367173358
F.P.A.	Temnothorax	6243	3	0.0108147457751442
F.P.A.	Temnothorax	6244	3	0.00568416966795848
F.P.A.	Temnothorax	6245	3	0.0083343394352541
F.P.A.	Temnothorax	6297	3	0.0197621018388356
F.P.A.	Temnothorax	6298	3	0.0192176951345534
F.P.A.	Temnothorax	6299	3	0.00711843697793455
F.P.A.	Temnothorax	6300	3	0.00841849367578549
F.P.A.	Temnothorax	6301	3	0.00136655723743845
F.P.A.	Temnothorax	6302	3	0.00285527910074262
F.P.A.	Temnothorax	6303	4	0.00853632218182266
F.P.A.	Temnothorax	6304	4	0.00181387396446937
F.P.A.	Temnothorax	6305	4	0.00580229789822754
F.P.A.	Temnothorax	6306	4	0.0111380426816334
F.P.A.	Temnothorax	6307	4	0.0107131084891247
F.P.A.	Temnothorax	6308	4	0.00927026122319147
F.P.A.	Temnothorax	6309	5	-0.00452222544472093
F.P.A.	Temnothorax	6310	4	0.00109604768704968
F.P.A.	Temnothorax	6311	4	0.00601839147929164
F.P.A.	Temnothorax	6312	4	0.0105227016640648
F.P.A.	Temnothorax	6313	4	0.00309886116987245
F.P.A.	Temnothorax	6314	4	-0.000301425991012288
F.P.A.	Temnothorax	6315	4	0.00435570842052913
F.P.A.	Temnothorax	6316	3	-0.00437092312208631
F.P.A.	Temnothorax	6317	3	0.0191831104154446
F.P.A.	Temnothorax	6318	3	0.00997284738004947
F.P.A.	Temnothorax	6319	3	-0.00186635350530563
F.P.A.	Temnothorax	6320	3	0.00386202393678288
F.P.A.	Temnothorax	6321	3	0.00132696341140386
F.P.A.	Temnothorax	6371	3	-0.00309129345544268
F.P.A.	Temnothorax	6372	3	0.00182153151301475
F.P.A.	Temnothorax	6373	3	0.0153411736776663
F.P.A.	Temnothorax	6374	3	0.0124890582242153
F.P.A.	Temnothorax	6375	3	0.0121682356090165
F.P.A.	Temnothorax	6376	3	0.0155869148364582
F.P.A.	Temnothorax	6377	3	-0.00140066991509796
F.P.A.	Temnothorax	6378	4	0.00435856154558893
F.P.A.	Temnothorax	6379	4	0.00321886106736429
F.P.A.	Temnothorax	6380	4	-0.0108742637817134
F.P.A.	Temnothorax	6381	4	0.0123285705701751
F.P.A.	Temnothorax	6382	4	-0.00182343349399492
F.P.A.	Temnothorax	6383	5	0.0035667514776657
F.P.A.	Temnothorax	6386	5	0.00135678715107205
F.P.A.	Temnothorax	6387	5	0.00842274068197631
F.P.A.	Temnothorax	6388	4	0.00410602434395291
F.P.A.	Temnothorax	6389	4	0.000263407492895115
F.P.A.	Temnothorax	6390	4	-0.00186943055884627
F.P.A.	Temnothorax	6391	4	0.00126568900714744
F.P.A.	Temnothorax	6392	4	0.00640822012648106
F.P.A.	Temnothorax	6393	3	0.00726633342910282
F.P.A.	Temnothorax	6394	3	0.00533165016331903
F.P.A.	Temnothorax	6395	3	0.0121957308385232
F.P.A.	Temnothorax	6396	3	0.00811348059549911
F.P.A.	Temnothorax	6397	3	0.00467549850030296
F.P.A.	Temnothorax	6398	3	0.0152875460978781
F.P.A.	Temnothorax	6399	3	-0.00362933458374311
F.P.A.	Temnothorax	6446	3	0.00489498354004397
F.P.A.	Temnothorax	6447	3	-0.00142768859809701
F.P.A.	Temnothorax	6448	3	-0.0113656129828961
F.P.A.	Temnothorax	6449	3	0.00543331059157435
F.P.A.	Temnothorax	6450	3	0.00367042926678447
F.P.A.	Temnothorax	6451	3	0.00617402908728647
F.P.A.	Temnothorax	6452	3	0.00931328389506593
F.P.A.	Temnothorax	6453	4	0.0152438430620356
F.P.A.	Temnothorax	6454	4	0.000562376589559448
F.P.A.	Temnothorax	6455	4	-0.00400485643786203
F.P.A.	Temnothorax	6456	4	0.0026656296776783
F.P.A.	Temnothorax	6457	4	0.00455285792357892
F.P.A.	Temnothorax	6458	4	0.0132224458458846
F.P.A.	Temnothorax	6459	5	0.00418559747396926
F.P.A.	Temnothorax	6460	5	0.0177401516027248
F.P.A.	Temnothorax	6461	5	0.00440634311512158
F.P.A.	Temnothorax	6462	5	-0.00209281988192189
F.P.A.	Temnothorax	6463	5	0.00253223250807948
F.P.A.	Temnothorax	6464	4	0.00246675412715347
F.P.A.	Temnothorax	6465	4	0.0022830895863529
F.P.A.	Temnothorax	6466	4	0.00086741264668456
F.P.A.	Temnothorax	6467	4	0.0132096284239984
F.P.A.	Temnothorax	6468	4	0.00660889371057432
F.P.A.	Temnothorax	6469	4	0.016647134062953
F.P.A.	Temnothorax	6470	3	0.0071962533425327
F.P.A.	Temnothorax	6471	3	0.00751129894370151
F.P.A.	Temnothorax	6472	3	-0.00326798306387082
F.P.A.	Temnothorax	6473	3	0.0103824029334594
F.P.A.	Temnothorax	6474	3	0.0149458482172678
F.P.A.	Temnothorax	6475	3	0.00609085490429092
F.P.A.	Temnothorax	6476	3	0.00723341776298695
F.P.A.	Temnothorax	6520	3	0.00611371855354708
F.P.A.	Temnothorax	6521	3	0.002743521057669
F.P.A.	Temnothorax	6522	3	0.00863764992750629
F.P.A.	Temnothorax	6523	3	0.00214690232557119
F.P.A.	Temnothorax	6524	3	-0.00272703570396911
F.P.A.	Temnothorax	6525	3	-0.00115029178483055
F.P.A.	Temnothorax	6526	3	0.00450535740339727
F.P.A.	Temnothorax	6527	4	0.00321345415170413
F.P.A.	Temnothorax	6528	4	0.0145132272114536
F.P.A.	Temnothorax	6529	4	0.0111999851612468
F.P.A.	Temnothorax	6530	4	0.00976563628503621
F.P.A.	Temnothorax	6531	4	-0.00342684712980112
F.P.A.	Temnothorax	6532	4	0.00604866562969179
F.P.A.	Temnothorax	6533	4	-0.000915967388232655
F.P.A.	Temnothorax	6534	5	0.010268128237233
F.P.A.	Temnothorax	6535	5	0.0134132020308699
F.P.A.	Temnothorax	6538	5	0.0121075877193007
F.P.A.	Temnothorax	6539	5	0.00810692869189723
F.P.A.	Temnothorax	6540	5	0.00731645230953736
F.P.A.	Temnothorax	6541	4	0.00574162964209176
F.P.A.	Temnothorax	6542	4	0.00559484120561272
F.P.A.	Temnothorax	6543	4	0.0112542370450519
F.P.A.	Temnothorax	6544	4	0.00775883325659162
F.P.A.	Temnothorax	6545	4	0.00618148984537056
F.P.A.	Temnothorax	6546	4	0.00899850004589122
F.P.A.	Temnothorax	6547	4	0.00963110569681858
F.P.A.	Temnothorax	6548	3	0.00833800043021366
F.P.A.	Temnothorax	6549	3	-0.00212637370520905
F.P.A.	Temnothorax	6550	3	0.000373480545907372
F.P.A.	Temnothorax	6551	3	-0.0058844580454722
F.P.A.	Temnothorax	6552	3	0.00399804660249214
F.P.A.	Temnothorax	6553	3	0.00674737139660838
F.P.A.	Temnothorax	6554	3	0.0118200305247866
F.P.A.	Temnothorax	6595	3	0.00299958863997866
F.P.A.	Temnothorax	6596	3	0.0109277503474313
F.P.A.	Temnothorax	6597	3	-0.00534449870228339
F.P.A.	Temnothorax	6598	3	0.00255962417518439
F.P.A.	Temnothorax	6599	3	0.0079629667948044
F.P.A.	Temnothorax	6600	3	0.00707948014014767
F.P.A.	Temnothorax	6601	3	0.000674144489137966
F.P.A.	Temnothorax	6602	3	0.0104783855867612
F.P.A.	Temnothorax	6603	4	0.00558289135570691
F.P.A.	Temnothorax	6604	4	0.00334193507709546
F.P.A.	Temnothorax	6605	4	0.011003628993971
F.P.A.	Temnothorax	6606	4	0.00190647766940539
F.P.A.	Temnothorax	6607	4	0.0059707243852763
F.P.A.	Temnothorax	6608	4	-0.00529520756246563
F.P.A.	Temnothorax	6609	5	0.0115793407511103
F.P.A.	Temnothorax	6610	5	-0.00262239756697737
F.P.A.	Temnothorax	6611	5	0.00316989524186087
F.P.A.	Temnothorax	6612	5	0.00533356569033265
F.P.A.	Temnothorax	676	3	0.00975698480436507
F.P.A.	Temnothorax	677	3	-0.00175247210912077
F.P.A.	Temnothorax	678	3	0.00524079237657204
F.P.A.	Temnothorax	679	3	0.00435951137994432
F.P.A.	Temnothorax	680	3	0.00294665929253692
F.P.A.	Temnothorax	681	3	0.0056519989837702
F.P.A.	Temnothorax	682	4	0.000363510704378471
F.P.A.	Temnothorax	683	4	0.00454056202441654
F.P.A.	Temnothorax	684	4	0.00412958552728537
F.P.A.	Temnothorax	685	4	-0.000537147691881391
F.P.A.	Temnothorax	686	4	0.012086932371196
F.P.A.	Temnothorax	687	3	0.00588724766696403
F.P.A.	Temnothorax	688	3	0.00110067911574601
F.P.A.	Temnothorax	689	3	0.00468647091324374
F.P.A.	Temnothorax	690	3	0.00388020157523761
F.P.A.	Temnothorax	691	3	-0.00394447684782386
F.P.A.	Temnothorax	692	3	-0.00157272141616646
F.P.A.	Temnothorax	753	3	-0.00377341142021639
F.P.A.	Temnothorax	754	3	0.00405664728320698
F.P.A.	Temnothorax	755	3	0.00561093753570107
F.P.A.	Temnothorax	756	3	0.00809700748047809
F.P.A.	Temnothorax	757	3	-0.00148527469924989
F.P.A.	Temnothorax	758	4	0.00863910711250559
F.P.A.	Temnothorax	759	4	0.00518073093961447
F.P.A.	Temnothorax	762	4	0.00928077688085312
F.P.A.	Temnothorax	763	3	0.00307938728753957
F.P.A.	Temnothorax	764	3	0.0078904042237305
F.P.A.	Temnothorax	765	3	0.00943325595763152
F.P.A.	Temnothorax	766	3	0.0042056476476163
F.P.A.	Temnothorax	767	3	-0.00122360780801105
F.P.A.	Temnothorax	768	3	-0.00543759437766245
F.P.A.	Temnothorax	77	5	0.00398072372161849
F.P.A.	Temnothorax	78	5	0.00232421609276827
F.P.A.	Temnothorax	79	5	-0.00143842589212696
F.P.A.	Temnothorax	80	5	-0.00475998851340476
F.P.A.	Temnothorax	81	4	0.015969267555861
F.P.A.	Temnothorax	82	4	0.00157442824303589
F.P.A.	Temnothorax	83	4	0.00796445176152883
F.P.A.	Temnothorax	830	3	0.00591988507314584
F.P.A.	Temnothorax	831	3	0.00446551492446205
F.P.A.	Temnothorax	832	3	0.00749972167930511
F.P.A.	Temnothorax	833	3	0.00548594638975202
F.P.A.	Temnothorax	834	3	-0.00170527683711231
F.P.A.	Temnothorax	835	4	0.00445744177645991
F.P.A.	Temnothorax	836	4	-0.00245541578267474
F.P.A.	Temnothorax	837	4	0.00522343618324849
F.P.A.	Temnothorax	838	3	0.00854266465589956
F.P.A.	Temnothorax	839	3	-0.000229090667277509
F.P.A.	Temnothorax	84	4	0.00264518710858195
F.P.A.	Temnothorax	840	3	0.00144540493391834
F.P.A.	Temnothorax	841	3	0.00155664870625273
F.P.A.	Temnothorax	842	3	0.00917610803951927
F.P.A.	Temnothorax	85	4	-0.000615287991077556
F.P.A.	Temnothorax	86	4	0.00175964204426262
F.P.A.	Temnothorax	87	3	0.00343912276105066
F.P.A.	Temnothorax	88	3	0.0223402673807812
F.P.A.	Temnothorax	89	3	0.0100238359780634
F.P.A.	Temnothorax	90	3	0.011308965822562
F.P.A.	Temnothorax	906	3	0.00323994462106286
F.P.A.	Temnothorax	907	3	0.0136353525739323
F.P.A.	Temnothorax	908	3	0.0105764857261717
F.P.A.	Temnothorax	909	3	0.00957235178476057
F.P.A.	Temnothorax	91	3	0.0144140887506551
F.P.A.	Temnothorax	910	3	0.00771455262767151
F.P.A.	Temnothorax	911	4	-0.000543608729382399
F.P.A.	Temnothorax	914	3	0.00457811733948385
F.P.A.	Temnothorax	915	3	0.00636632781137871
F.P.A.	Temnothorax	916	3	-0.000951277461430729
F.P.A.	Temnothorax	917	3	-0.0066741175523541
F.P.A.	Temnothorax	918	3	0.0032666518890817
F.P.A.	Temnothorax	92	3	0.00522859981502934
F.P.A.	Temnothorax	93	3	0.00411142804097825
F.P.A.	Temnothorax	983	3	0.0105483807681978
F.P.A.	Temnothorax	984	3	0.0142960910594114
F.P.A.	Temnothorax	985	3	0.000568931850774576
F.P.A.	Temnothorax	986	3	-0.000440933519907679
F.P.A.	Temnothorax	987	3	0.00682328849313307
F.P.A.	Temnothorax	988	3	0.00197683415072921
F.P.A.	Temnothorax	989	3	0.0117475078538429
F.P.A.	Temnothorax	990	3	0.0114441465786338
F.P.A.	Temnothorax	991	3	0.00858940186087073
F.P.A.	Temnothorax	992	3	0.00396639033110632
F.P.A.	Temnothorax	993	3	-0.000183320883796056
