# Supplementary material for: Two simple movement mechanisms for spatial division of labour in social insects
Source: Nat Commun. 2022 Nov 15;13:6985. doi: 10.1038/s41467-022-34706-7 (PMC9666475; doi:10.1038/s41467-022-34706-7)
Supplement: Supplementary file 5 — Source Data [file 41467_2022_34706_MOESM5_ESM.zip › source_data/Figure_S13/Taxis_index_difference,Temnothorax,LA.csv]

data	SPECIES	LOC	distance_to_FocalModule	taxis_index_difference
L.A.	Temnothorax	1060	3	0.00934571446906913
L.A.	Temnothorax	1061	3	0.000860752995343809
L.A.	Temnothorax	1062	3	0.000791272300528249
L.A.	Temnothorax	1063	3	-0.00591493652235968
L.A.	Temnothorax	1066	3	0.00225725234068257
L.A.	Temnothorax	1067	3	-0.00149755607919653
L.A.	Temnothorax	1068	3	-0.00578707299239069
L.A.	Temnothorax	1069	3	0.00574621028081917
L.A.	Temnothorax	1137	3	0.000535738699786202
L.A.	Temnothorax	1138	3	0.00167219143046303
L.A.	Temnothorax	1139	3	0.00381354111178195
L.A.	Temnothorax	1140	3	-0.0101823814950277
L.A.	Temnothorax	1141	3	0.00482306413824981
L.A.	Temnothorax	1142	3	0.00514532737632826
L.A.	Temnothorax	1143	3	-0.00877568381164116
L.A.	Temnothorax	1144	3	-0.00146795522227053
L.A.	Temnothorax	1213	3	0.00363273207883262
L.A.	Temnothorax	1214	3	-0.000144889233416492
L.A.	Temnothorax	1215	3	-0.00212066327848878
L.A.	Temnothorax	1218	3	0.00167158870253232
L.A.	Temnothorax	1219	3	0.00972724191149392
L.A.	Temnothorax	1290	3	0.0129401996767678
L.A.	Temnothorax	1291	3	-0.00201258086793391
L.A.	Temnothorax	1292	3	-0.00166243143852403
L.A.	Temnothorax	1293	3	0.0127608881793863
L.A.	Temnothorax	1294	3	-0.00413154835230257
L.A.	Temnothorax	135	3	-0.00459444617353891
L.A.	Temnothorax	136	3	0.00221287148745007
L.A.	Temnothorax	1366	3	-0.00260251683164131
L.A.	Temnothorax	1367	3	-0.00530154217796892
L.A.	Temnothorax	137	3	-0.0130309301103582
L.A.	Temnothorax	1370	3	-0.00418051781391476
L.A.	Temnothorax	138	3	-0.00414185763363785
L.A.	Temnothorax	139	3	0.002645179654841
L.A.	Temnothorax	140	3	-0.00822647419288979
L.A.	Temnothorax	141	3	0.000952778021052453
L.A.	Temnothorax	142	3	0.00573855728624466
L.A.	Temnothorax	143	4	0.0073765130466385
L.A.	Temnothorax	144	4	-0.000525628323188156
L.A.	Temnothorax	1443	3	0.00565960217083479
L.A.	Temnothorax	1444	3	0.010956888041378
L.A.	Temnothorax	1445	3	-0.00255985261643588
L.A.	Temnothorax	145	4	0.00488312812583491
L.A.	Temnothorax	146	4	-0.00586011634781522
L.A.	Temnothorax	147	4	-0.0137803179074029
L.A.	Temnothorax	148	4	0.00476114589915961
L.A.	Temnothorax	149	5	0.00168874814408466
L.A.	Temnothorax	150	5	-0.00888088771831825
L.A.	Temnothorax	151	5	-0.00907907716364595
L.A.	Temnothorax	1519	3	0.000190429589625336
L.A.	Temnothorax	154	5	-0.00278991096123725
L.A.	Temnothorax	155	5	-0.00364349285650836
L.A.	Temnothorax	156	4	-0.00123175054020977
L.A.	Temnothorax	157	4	0.00102670841780595
L.A.	Temnothorax	158	4	0.00208386548258143
L.A.	Temnothorax	159	4	-0.00507274250047664
L.A.	Temnothorax	1596	3	-0.00387178902448462
L.A.	Temnothorax	160	4	-0.00800432603475026
L.A.	Temnothorax	161	4	0.0135417146980117
L.A.	Temnothorax	162	3	0.000450443695390001
L.A.	Temnothorax	163	3	-0.00107580757276353
L.A.	Temnothorax	164	3	0.010122194422161
L.A.	Temnothorax	165	3	0.00354085236471495
L.A.	Temnothorax	166	3	-8.13807641969616e-05
L.A.	Temnothorax	167	3	-0.00695796089447445
L.A.	Temnothorax	168	3	-0.000466594127680652
L.A.	Temnothorax	1782	3	-0.000739457889321001
L.A.	Temnothorax	1783	3	-0.00403567953281725
L.A.	Temnothorax	1784	3	0.00293758570659145
L.A.	Temnothorax	1785	3	-0.00279042701397111
L.A.	Temnothorax	1786	3	0.0077840103356204
L.A.	Temnothorax	1787	3	0.00364183313964679
L.A.	Temnothorax	1788	3	-0.000559811906879502
L.A.	Temnothorax	1789	3	-0.00334026645563558
L.A.	Temnothorax	1790	3	-0.0031484152784336
L.A.	Temnothorax	1856	3	-0.00339344358249437
L.A.	Temnothorax	1857	3	-0.00360853761890275
L.A.	Temnothorax	1858	3	0.00671043841960213
L.A.	Temnothorax	1859	3	0.00106216018763396
L.A.	Temnothorax	1860	3	-0.000716863522001827
L.A.	Temnothorax	1861	3	-0.00175484519996829
L.A.	Temnothorax	1862	3	-0.00398346354493316
L.A.	Temnothorax	1863	3	-0.00337458228848592
L.A.	Temnothorax	1864	3	0.00925019408965759
L.A.	Temnothorax	1865	3	0.00267981290916707
L.A.	Temnothorax	1866	3	-0.00909930653698626
L.A.	Temnothorax	1867	3	-0.00332426990279684
L.A.	Temnothorax	1868	3	-0.000783014813959886
L.A.	Temnothorax	1869	3	-0.00290094641696595
L.A.	Temnothorax	1930	3	-0.00777899801366479
L.A.	Temnothorax	1931	3	-0.00255970247072979
L.A.	Temnothorax	1932	3	0.00461514398627552
L.A.	Temnothorax	1933	3	-0.00418161520421469
L.A.	Temnothorax	1934	3	0.00164167294589745
L.A.	Temnothorax	1935	3	-0.000886555415461713
L.A.	Temnothorax	1936	3	-0.00481240134511657
L.A.	Temnothorax	1937	3	0.00492916279003064
L.A.	Temnothorax	1938	3	-0.00785560687744619
L.A.	Temnothorax	1939	3	0.00329470654316658
L.A.	Temnothorax	1940	3	-0.000794904232042522
L.A.	Temnothorax	1941	3	0.00337941707394577
L.A.	Temnothorax	1942	3	-0.0102603968659799
L.A.	Temnothorax	1943	3	-0.00655220719147747
L.A.	Temnothorax	1944	3	0.00155438632539095
L.A.	Temnothorax	1945	3	0.0117072553818345
L.A.	Temnothorax	1946	3	-0.0049143852579309
L.A.	Temnothorax	2005	3	-0.00680484468532674
L.A.	Temnothorax	2006	3	0.00222658263219786
L.A.	Temnothorax	2007	3	0.0069842294850313
L.A.	Temnothorax	2008	3	0.00208519876237842
L.A.	Temnothorax	2009	3	0.00277631346700171
L.A.	Temnothorax	2010	3	0.00534670679562153
L.A.	Temnothorax	2011	3	-0.000455639867043737
L.A.	Temnothorax	2012	3	-0.00404117889727262
L.A.	Temnothorax	2013	3	-0.00481161402241389
L.A.	Temnothorax	2014	3	-0.00312485133097112
L.A.	Temnothorax	2015	3	0.00557216963786076
L.A.	Temnothorax	2016	3	0.00757645095086316
L.A.	Temnothorax	2017	3	0.00199292159347548
L.A.	Temnothorax	2018	3	0.000560996459219497
L.A.	Temnothorax	2019	3	-0.00333653377052696
L.A.	Temnothorax	2020	3	-0.00278149612660497
L.A.	Temnothorax	2021	3	5.37722723577979e-05
L.A.	Temnothorax	2022	3	-0.00433874899255617
L.A.	Temnothorax	2023	3	-0.0102672093279455
L.A.	Temnothorax	2024	3	0.00668335010327493
L.A.	Temnothorax	2079	3	-0.0109847742881215
L.A.	Temnothorax	2080	3	-0.00681777753026029
L.A.	Temnothorax	2081	3	0.00611502806174456
L.A.	Temnothorax	2082	3	0.000131159297989762
L.A.	Temnothorax	2083	3	0.00825016177012911
L.A.	Temnothorax	2084	3	0.00336955125593546
L.A.	Temnothorax	2085	3	0.00438925332653279
L.A.	Temnothorax	2086	3	0.00311398899338294
L.A.	Temnothorax	2087	3	-0.0176400584576919
L.A.	Temnothorax	2088	3	0.0107267501324033
L.A.	Temnothorax	2089	3	-0.0169381120771864
L.A.	Temnothorax	2090	3	0.00311606583915483
L.A.	Temnothorax	2091	3	0.00178655083296213
L.A.	Temnothorax	2092	3	0.00557500792243536
L.A.	Temnothorax	2093	3	0.00064064190815758
L.A.	Temnothorax	2094	3	-0.00647956580176618
L.A.	Temnothorax	2095	3	-0.00455306277259072
L.A.	Temnothorax	2096	3	0.00202294415529682
L.A.	Temnothorax	2097	3	0.00446407856064338
L.A.	Temnothorax	2098	3	-0.00548854113314223
L.A.	Temnothorax	2099	3	-0.00373323091294384
L.A.	Temnothorax	2100	3	0.00346554521538254
L.A.	Temnothorax	2101	3	-0.00834050110004436
L.A.	Temnothorax	213	3	0.0028322957110208
L.A.	Temnothorax	214	3	0.00443364704144634
L.A.	Temnothorax	215	3	0.000189457774771195
L.A.	Temnothorax	2155	3	0.00290241226745148
L.A.	Temnothorax	2156	3	0.000154741687749436
L.A.	Temnothorax	2157	3	0.00519354441106657
L.A.	Temnothorax	2158	3	0.0108530271811113
L.A.	Temnothorax	2159	3	0.00475553863892534
L.A.	Temnothorax	216	3	0.00847890259190073
L.A.	Temnothorax	2160	3	0.0104651700800232
L.A.	Temnothorax	2161	3	-0.0085065856381698
L.A.	Temnothorax	2162	4	-0.0067368859330456
L.A.	Temnothorax	2163	4	0.007922100827873
L.A.	Temnothorax	2164	4	-0.00340605274704463
L.A.	Temnothorax	2165	4	-0.000876294561416054
L.A.	Temnothorax	2166	4	0.00186049462855181
L.A.	Temnothorax	2167	4	-0.0020981718261653
L.A.	Temnothorax	2168	4	0.00336861450846724
L.A.	Temnothorax	2169	4	-0.00112018636162022
L.A.	Temnothorax	217	3	0.00243734502993514
L.A.	Temnothorax	2170	4	0.00314233831094238
L.A.	Temnothorax	2171	4	-0.00801726976396119
L.A.	Temnothorax	2172	3	0.00863116265509391
L.A.	Temnothorax	2173	3	-0.0128309528927876
L.A.	Temnothorax	2174	3	-0.00702008862156183
L.A.	Temnothorax	2175	3	-0.000399551299655876
L.A.	Temnothorax	2176	3	-0.0022313586252995
L.A.	Temnothorax	2177	3	-0.00284596807272483
L.A.	Temnothorax	2178	3	0.00529128461616505
L.A.	Temnothorax	2179	3	0.000524228319012285
L.A.	Temnothorax	218	3	-0.000465116640226087
L.A.	Temnothorax	219	3	0.000945586776061263
L.A.	Temnothorax	220	4	-0.000763497198459382
L.A.	Temnothorax	221	4	0.00510289840640796
L.A.	Temnothorax	222	4	-0.00733954936457318
L.A.	Temnothorax	223	4	-0.0106617807872667
L.A.	Temnothorax	2230	3	0.00273313049721381
L.A.	Temnothorax	2231	3	-0.00178562671146431
L.A.	Temnothorax	2232	3	-0.00298013152128621
L.A.	Temnothorax	2233	3	-0.0037952596539451
L.A.	Temnothorax	2234	3	-0.00255679702040962
L.A.	Temnothorax	2235	3	0.00693043066960957
L.A.	Temnothorax	2236	4	-0.00450722901713981
L.A.	Temnothorax	2237	4	-0.00367452985524544
L.A.	Temnothorax	2238	4	0.0092933012152495
L.A.	Temnothorax	2239	4	0.00316154595525391
L.A.	Temnothorax	224	4	0.00458824701488358
L.A.	Temnothorax	2240	4	-0.00562950239463955
L.A.	Temnothorax	2241	4	-0.00719512345358516
L.A.	Temnothorax	2242	4	0.00923550098151251
L.A.	Temnothorax	2243	4	0.00871196313124811
L.A.	Temnothorax	2244	4	0.00470983862429768
L.A.	Temnothorax	2245	4	-0.00413916044766545
L.A.	Temnothorax	2246	4	-0.00435126689409883
L.A.	Temnothorax	2247	4	0.00656038993470235
L.A.	Temnothorax	2248	4	0.00069613864499812
L.A.	Temnothorax	2249	3	-0.000204578159507919
L.A.	Temnothorax	225	4	0.00312344224667477
L.A.	Temnothorax	2250	3	-0.00273984074463825
L.A.	Temnothorax	2251	3	-0.00749512271356039
L.A.	Temnothorax	2252	3	-0.00487795576384948
L.A.	Temnothorax	2253	3	0.000744453587037842
L.A.	Temnothorax	2254	3	-0.00667956374705932
L.A.	Temnothorax	2255	3	-0.0101560418828808
L.A.	Temnothorax	226	5	-0.00854002152667653
L.A.	Temnothorax	227	5	-0.00225514566471395
L.A.	Temnothorax	228	5	-1.97202014650508e-05
L.A.	Temnothorax	229	5	0.00106230734349859
L.A.	Temnothorax	230	5	-0.00933888836475454
L.A.	Temnothorax	2305	3	-0.00238421989724777
L.A.	Temnothorax	2306	3	-0.000806758820474672
L.A.	Temnothorax	2307	3	-0.00450850949146299
L.A.	Temnothorax	2308	3	0.0040275137501936
L.A.	Temnothorax	2309	3	-0.00500880867225779
L.A.	Temnothorax	231	4	-0.00548284289428545
L.A.	Temnothorax	2310	3	-0.00367159064015083
L.A.	Temnothorax	2311	4	0.00485224252029297
L.A.	Temnothorax	2312	4	0.00630202829313644
L.A.	Temnothorax	2313	4	-0.00629580496432584
L.A.	Temnothorax	2314	4	0.00580025372663904
L.A.	Temnothorax	2315	4	0.00527220660260462
L.A.	Temnothorax	2316	4	-0.00335133102672108
L.A.	Temnothorax	2317	4	0.000294231343716576
L.A.	Temnothorax	2318	4	0.0114465459686309
L.A.	Temnothorax	2319	4	-0.00617311533434879
L.A.	Temnothorax	232	4	0.00449634961449857
L.A.	Temnothorax	2320	4	0.00542313549883143
L.A.	Temnothorax	2321	4	-0.00613625023386763
L.A.	Temnothorax	2322	4	0.000797177025080181
L.A.	Temnothorax	2323	4	0.00406892807418929
L.A.	Temnothorax	2324	4	0.00331411331853207
L.A.	Temnothorax	2325	4	-0.00839870666088354
L.A.	Temnothorax	2326	4	0.00598086831389557
L.A.	Temnothorax	2327	3	-0.0099906321918917
L.A.	Temnothorax	2328	3	0.00282287256146307
L.A.	Temnothorax	2329	3	0.000980239059307204
L.A.	Temnothorax	233	4	-0.00634589132411163
L.A.	Temnothorax	2330	3	-0.00564163982326622
L.A.	Temnothorax	2331	3	0.00833125528865468
L.A.	Temnothorax	2332	3	0.0131485938392214
L.A.	Temnothorax	234	4	0.00541552678810615
L.A.	Temnothorax	235	4	-0.00290591200019664
L.A.	Temnothorax	236	4	-0.00848227360200289
L.A.	Temnothorax	237	3	-0.00300569167680314
L.A.	Temnothorax	238	3	0.00133996364743035
L.A.	Temnothorax	2380	3	0.00678397574007635
L.A.	Temnothorax	2381	3	-0.00305799933216044
L.A.	Temnothorax	2382	3	0.00368073579711491
L.A.	Temnothorax	2383	3	0.00533363145060848
L.A.	Temnothorax	2384	3	0.00134667207637054
L.A.	Temnothorax	2385	3	0.00248601006136301
L.A.	Temnothorax	2386	4	0.00500423715607796
L.A.	Temnothorax	2387	4	0.00443294498707372
L.A.	Temnothorax	2388	4	0.00870730194512239
L.A.	Temnothorax	2389	4	-0.0184884542724698
L.A.	Temnothorax	239	3	0.000790282729242393
L.A.	Temnothorax	2390	4	0.00207679443628214
L.A.	Temnothorax	2391	4	-0.00218341445999814
L.A.	Temnothorax	2392	4	-0.00154357640589473
L.A.	Temnothorax	2393	4	-0.00167972735560385
L.A.	Temnothorax	2394	4	0.00227301652500448
L.A.	Temnothorax	2395	4	-0.00918866054840126
L.A.	Temnothorax	2396	4	0.000744692143855546
L.A.	Temnothorax	2397	4	-0.0146239083613708
L.A.	Temnothorax	2398	4	0.00901456652699063
L.A.	Temnothorax	2399	4	0.00204972083169375
L.A.	Temnothorax	240	3	0.00130242122598463
L.A.	Temnothorax	2400	4	-0.000774029447054129
L.A.	Temnothorax	2401	4	0.00162102971084213
L.A.	Temnothorax	2402	4	-0.000803468764012644
L.A.	Temnothorax	2403	4	0.00811761279196165
L.A.	Temnothorax	2404	3	-0.00571101006953821
L.A.	Temnothorax	2405	3	-0.0120806436914662
L.A.	Temnothorax	2406	3	-0.00895348553074215
L.A.	Temnothorax	2407	3	0.00206639769898353
L.A.	Temnothorax	2408	3	0.0040071816035722
L.A.	Temnothorax	241	3	0.00364276653094725
L.A.	Temnothorax	242	3	0.00148970842448512
L.A.	Temnothorax	2456	3	0.0071372463030618
L.A.	Temnothorax	2457	3	0.00133219500018783
L.A.	Temnothorax	2458	3	-0.00628310609863423
L.A.	Temnothorax	2459	3	-0.00152167916479138
L.A.	Temnothorax	2460	3	0.00234536962458224
L.A.	Temnothorax	2461	4	-0.00188292413446379
L.A.	Temnothorax	2462	4	0.00437572084054924
L.A.	Temnothorax	2463	4	-0.00326750018148143
L.A.	Temnothorax	2464	4	0.00196518241045149
L.A.	Temnothorax	2465	4	0.00155460307380722
L.A.	Temnothorax	2466	4	0.000941275888668202
L.A.	Temnothorax	2467	4	0.00238838127467137
L.A.	Temnothorax	2468	4	0.000811386335233316
L.A.	Temnothorax	2469	5	-0.00788006830524366
L.A.	Temnothorax	2470	5	0.00450657381679927
L.A.	Temnothorax	2471	5	0.00315323823509747
L.A.	Temnothorax	2472	5	-0.00325535290997656
L.A.	Temnothorax	2473	5	0.0024383197080525
L.A.	Temnothorax	2474	4	0.00449663024851344
L.A.	Temnothorax	2475	4	0.00484411656395565
L.A.	Temnothorax	2476	4	0.00274034979438844
L.A.	Temnothorax	2477	4	0.00247684650663629
L.A.	Temnothorax	2478	4	0.00228464871915699
L.A.	Temnothorax	2479	4	-0.00408654651830055
L.A.	Temnothorax	2480	4	-0.00765051512251983
L.A.	Temnothorax	2481	3	-0.00014973225361251
L.A.	Temnothorax	2482	3	-0.00471943864553703
L.A.	Temnothorax	2483	3	0.0119541867481681
L.A.	Temnothorax	2484	3	0.00584593229418829
L.A.	Temnothorax	2485	3	0.00706517725380485
L.A.	Temnothorax	2531	3	0.0025198488626392
L.A.	Temnothorax	2532	3	0.0122695095328917
L.A.	Temnothorax	2533	3	0.00843438478974301
L.A.	Temnothorax	2534	3	0.0101843039665783
L.A.	Temnothorax	2535	3	-0.00221486518961421
L.A.	Temnothorax	2536	4	-0.00128637875354074
L.A.	Temnothorax	2537	4	-9.5503717902558e-05
L.A.	Temnothorax	2538	4	0.000930563647566038
L.A.	Temnothorax	2539	4	-0.00361945235944074
L.A.	Temnothorax	2540	4	0.00256336641135975
L.A.	Temnothorax	2541	4	-0.0070459750694969
L.A.	Temnothorax	2542	5	0.000426161592761244
L.A.	Temnothorax	2543	5	-0.00191216605192591
L.A.	Temnothorax	2544	5	-0.0016431734285301
L.A.	Temnothorax	2545	5	0.00200156220202525
L.A.	Temnothorax	2546	5	0.00202681158762173
L.A.	Temnothorax	2547	5	-0.000428477879277652
L.A.	Temnothorax	2548	5	0.00741414458466374
L.A.	Temnothorax	2549	5	-0.00250317008602172
L.A.	Temnothorax	2550	5	-0.00475390465962178
L.A.	Temnothorax	2551	4	-0.0050290727260641
L.A.	Temnothorax	2552	4	0.00184548013825118
L.A.	Temnothorax	2553	4	-0.000739015143373592
L.A.	Temnothorax	2554	4	-0.00140885431640004
L.A.	Temnothorax	2555	4	0.0163653842871416
L.A.	Temnothorax	2556	4	0.000755596474942914
L.A.	Temnothorax	2557	4	0.00371604627651823
L.A.	Temnothorax	2558	3	0.0111016786646027
L.A.	Temnothorax	2559	3	0.0136562650317481
L.A.	Temnothorax	2560	3	0.000701729718845347
L.A.	Temnothorax	2561	3	0.00638613468398721
L.A.	Temnothorax	2562	3	0.00575499842124186
L.A.	Temnothorax	2607	3	0.00380659341426598
L.A.	Temnothorax	2608	3	-0.0112207171829598
L.A.	Temnothorax	2609	3	0.00736983946163247
L.A.	Temnothorax	2610	3	-0.00522767272006808
L.A.	Temnothorax	2611	3	0.00396949455874113
L.A.	Temnothorax	2612	4	-0.00841315903813755
L.A.	Temnothorax	2613	4	0.00357592766521425
L.A.	Temnothorax	2614	4	-0.000881215455435275
L.A.	Temnothorax	2615	4	-0.0026498311397206
L.A.	Temnothorax	2616	4	-8.70061454324696e-05
L.A.	Temnothorax	2617	5	0.000386223293740557
L.A.	Temnothorax	2618	5	0.00258342683212513
L.A.	Temnothorax	2619	5	-0.00188888038966235
L.A.	Temnothorax	2620	5	0.00233635011436503
L.A.	Temnothorax	2621	5	0.00829429060316746
L.A.	Temnothorax	2622	5	0.00159011375709672
L.A.	Temnothorax	2623	5	0.00407036740843747
L.A.	Temnothorax	2624	5	0.0030972932441246
L.A.	Temnothorax	2625	5	0.00286874064058578
L.A.	Temnothorax	2626	5	-0.00139899495811041
L.A.	Temnothorax	2627	5	-0.00548835262702818
L.A.	Temnothorax	2628	5	0.0135463274100268
L.A.	Temnothorax	2629	4	-0.00428819462220164
L.A.	Temnothorax	2630	4	-0.00438755520909237
L.A.	Temnothorax	2631	4	0.011972511205835
L.A.	Temnothorax	2632	4	-0.00670621957219458
L.A.	Temnothorax	2633	4	0.00369231807620914
L.A.	Temnothorax	2634	4	0.00229670825276937
L.A.	Temnothorax	2635	3	0.00406785498934665
L.A.	Temnothorax	2636	3	-0.000874033329420715
L.A.	Temnothorax	2637	3	-0.00380252126797838
L.A.	Temnothorax	2638	3	-0.00422208432951305
L.A.	Temnothorax	2682	3	-0.003549207249611
L.A.	Temnothorax	2683	3	0.00156439881660179
L.A.	Temnothorax	2684	3	-0.00614382601130194
L.A.	Temnothorax	2685	3	0.0117572075930956
L.A.	Temnothorax	2686	3	0.00230580411225818
L.A.	Temnothorax	2687	4	-0.00145352139403596
L.A.	Temnothorax	2688	4	-0.00307715120291433
L.A.	Temnothorax	2689	4	-0.000887102953091024
L.A.	Temnothorax	2690	4	0.000599532303886065
L.A.	Temnothorax	2691	4	-0.00919910395406587
L.A.	Temnothorax	2692	5	0.00447368748950866
L.A.	Temnothorax	2693	5	0.00211628527623583
L.A.	Temnothorax	2694	5	-0.00397698686725109
L.A.	Temnothorax	2695	5	-0.0113202083128156
L.A.	Temnothorax	2696	5	-0.00432470676924301
L.A.	Temnothorax	2697	5	-0.00218224879221959
L.A.	Temnothorax	2698	5	0.0124008425789044
L.A.	Temnothorax	2699	5	0.00148166838793246
L.A.	Temnothorax	2700	5	-0.00204216604341032
L.A.	Temnothorax	2701	5	-0.00353324791636845
L.A.	Temnothorax	2702	5	-0.00509648355894682
L.A.	Temnothorax	2703	5	-0.0107362917813631
L.A.	Temnothorax	2704	5	-0.00424193771871818
L.A.	Temnothorax	2705	5	0.0023075226252377
L.A.	Temnothorax	2706	4	0.0150762336534062
L.A.	Temnothorax	2707	4	0.00165513801741867
L.A.	Temnothorax	2708	4	0.00178550396016356
L.A.	Temnothorax	2709	4	0.00653598460815515
L.A.	Temnothorax	2710	4	0.0071361031387078
L.A.	Temnothorax	2711	3	-0.00170340943276782
L.A.	Temnothorax	2712	3	-0.00693077774767272
L.A.	Temnothorax	2713	3	-0.0115179783936665
L.A.	Temnothorax	2714	3	0.000884215515975569
L.A.	Temnothorax	2758	3	-0.0120449952890051
L.A.	Temnothorax	2759	3	-0.00789964580009032
L.A.	Temnothorax	2760	3	0.000383970544546342
L.A.	Temnothorax	2761	3	-0.00111399328414552
L.A.	Temnothorax	2762	3	-0.00454856225688723
L.A.	Temnothorax	2763	4	-0.00326437833322496
L.A.	Temnothorax	2764	4	-0.00682703021407166
L.A.	Temnothorax	2765	4	0.00893881422188661
L.A.	Temnothorax	2766	4	-0.00610437796603553
L.A.	Temnothorax	2767	5	0.00284352874954928
L.A.	Temnothorax	2768	5	-0.00298949952658141
L.A.	Temnothorax	2769	5	0.00765780299309977
L.A.	Temnothorax	2770	5	-0.00248594068484257
L.A.	Temnothorax	2771	5	-0.0173515270386545
L.A.	Temnothorax	2772	5	-0.00375980023154676
L.A.	Temnothorax	2773	5	-0.00432975435132714
L.A.	Temnothorax	2774	5	0.00683054667678634
L.A.	Temnothorax	2775	5	0.0091444559078626
L.A.	Temnothorax	2776	5	-0.0107487812135552
L.A.	Temnothorax	2777	5	-0.000903171730863628
L.A.	Temnothorax	2778	5	-0.0170498226960746
L.A.	Temnothorax	2779	5	-0.00841019849291253
L.A.	Temnothorax	2780	5	-0.000838106027659361
L.A.	Temnothorax	2781	5	0.0055128460125014
L.A.	Temnothorax	2782	5	0.0119677274836063
L.A.	Temnothorax	2783	4	-0.00695888445977484
L.A.	Temnothorax	2784	4	-0.00119147089651023
L.A.	Temnothorax	2785	4	-0.000926903380454367
L.A.	Temnothorax	2786	4	-0.00844992628705502
L.A.	Temnothorax	2787	4	0.000727015312109765
L.A.	Temnothorax	2788	3	0.00205161359076894
L.A.	Temnothorax	2789	3	0.00641266471041907
L.A.	Temnothorax	2790	3	0.00547222890794439
L.A.	Temnothorax	2791	3	0.00466284849151047
L.A.	Temnothorax	2833	3	0.00649529624845388
L.A.	Temnothorax	2834	3	-0.00295168784279649
L.A.	Temnothorax	2835	3	-0.0084226186543574
L.A.	Temnothorax	2836	3	-0.0033280334296093
L.A.	Temnothorax	2837	3	0.0121363831428776
L.A.	Temnothorax	2838	4	0.00179509892586348
L.A.	Temnothorax	2839	4	0.00540119240943004
L.A.	Temnothorax	2840	4	-0.0054244773039134
L.A.	Temnothorax	2841	4	0.00679770307747922
L.A.	Temnothorax	2842	5	0.00837317989929216
L.A.	Temnothorax	2843	5	0.00829482896121331
L.A.	Temnothorax	2844	5	-0.0108653870913627
L.A.	Temnothorax	2845	5	0.00627394148481169
L.A.	Temnothorax	2846	5	0.00396083997681228
L.A.	Temnothorax	2847	5	-0.00623447191541486
L.A.	Temnothorax	2848	6	-0.00682083843034877
L.A.	Temnothorax	2849	6	-4.29679815616996e-05
L.A.	Temnothorax	2850	6	-0.00834237592428789
L.A.	Temnothorax	2851	6	-0.00731479023651427
L.A.	Temnothorax	2852	6	-0.0108072554513007
L.A.	Temnothorax	2853	5	0.00753785575745384
L.A.	Temnothorax	2854	5	0.00357687869146275
L.A.	Temnothorax	2855	5	0.00171454573068718
L.A.	Temnothorax	2856	5	0.00212870559500313
L.A.	Temnothorax	2857	5	0.00559189533270897
L.A.	Temnothorax	2858	5	-0.00619281878552874
L.A.	Temnothorax	2859	4	-0.00845997591202869
L.A.	Temnothorax	2860	4	0.0018173786298321
L.A.	Temnothorax	2861	4	-0.000905270751769764
L.A.	Temnothorax	2862	4	0.0037945975424398
L.A.	Temnothorax	2863	4	0.00764962089583686
L.A.	Temnothorax	2864	3	-0.00783323548898963
L.A.	Temnothorax	2865	3	-0.0057816341223793
L.A.	Temnothorax	2866	3	-0.00736861410190622
L.A.	Temnothorax	2867	3	-0.00601951108072456
L.A.	Temnothorax	290	3	0.00458335009060057
L.A.	Temnothorax	291	3	0.00134304989685189
L.A.	Temnothorax	2910	3	-0.00616671898423769
L.A.	Temnothorax	2911	3	0.00267441333354713
L.A.	Temnothorax	2912	3	0.00509573302837186
L.A.	Temnothorax	2913	3	0.00396914400837898
L.A.	Temnothorax	2914	4	0.00233887065675577
L.A.	Temnothorax	2915	4	0.00741233890572502
L.A.	Temnothorax	2916	4	-0.000367230963842852
L.A.	Temnothorax	2917	4	-0.00348037814532845
L.A.	Temnothorax	2918	5	0.00346099842233148
L.A.	Temnothorax	2919	5	-0.00453765555328667
L.A.	Temnothorax	292	3	0.0122801991358889
L.A.	Temnothorax	2920	5	0.00920286343747342
L.A.	Temnothorax	2921	5	-0.00578061264253996
L.A.	Temnothorax	2922	5	-0.00709090060498241
L.A.	Temnothorax	2923	6	0.00288905370911896
L.A.	Temnothorax	2924	6	0.00427685691891002
L.A.	Temnothorax	2925	6	-0.00334232044355431
L.A.	Temnothorax	2926	6	-0.00615101068201886
L.A.	Temnothorax	2927	6	0.00419242472432749
L.A.	Temnothorax	2928	6	-0.00830036035525887
L.A.	Temnothorax	2929	6	-0.00100058708932815
L.A.	Temnothorax	293	3	0.00704549358923683
L.A.	Temnothorax	2930	6	0.00379065349896019
L.A.	Temnothorax	2931	5	0.00657728656850391
L.A.	Temnothorax	2932	5	-0.00362055744917878
L.A.	Temnothorax	2933	5	-0.00432546106206436
L.A.	Temnothorax	2934	5	0.00526932352771437
L.A.	Temnothorax	2935	5	-0.00305230062881168
L.A.	Temnothorax	2936	4	-0.00694111140143288
L.A.	Temnothorax	2937	4	0.00460332227690537
L.A.	Temnothorax	2938	4	0.00185408822322518
L.A.	Temnothorax	2939	4	-0.00143727564099418
L.A.	Temnothorax	294	3	0.000316797446845081
L.A.	Temnothorax	2940	4	-0.0105559643924427
L.A.	Temnothorax	2941	3	0.0046114007734684
L.A.	Temnothorax	2942	3	0.0133658050666738
L.A.	Temnothorax	2943	3	0.000203082753784174
L.A.	Temnothorax	2944	3	0.00235376119981522
L.A.	Temnothorax	295	3	0.000331926147513771
L.A.	Temnothorax	296	3	-0.00642700151549421
L.A.	Temnothorax	297	4	-0.00533587301323308
L.A.	Temnothorax	298	4	-0.00441800117063636
L.A.	Temnothorax	2985	3	0.0191366387495401
L.A.	Temnothorax	2986	3	0.00715120597105688
L.A.	Temnothorax	2987	3	0.001179231574429
L.A.	Temnothorax	2988	3	0.00411664100174699
L.A.	Temnothorax	2989	4	0.0019452729030812
L.A.	Temnothorax	299	4	-0.00405664232902659
L.A.	Temnothorax	2990	4	0.00856257367353839
L.A.	Temnothorax	2991	4	0.00894233160356683
L.A.	Temnothorax	2992	4	0.000459009542823803
L.A.	Temnothorax	2993	5	-0.000566831612422527
L.A.	Temnothorax	2994	5	0.00888715482823192
L.A.	Temnothorax	2995	5	0.00344714011439966
L.A.	Temnothorax	2996	5	0.00458589901533124
L.A.	Temnothorax	2997	5	-0.00175817562075112
L.A.	Temnothorax	2998	6	0.00357020764993353
L.A.	Temnothorax	2999	6	0.00775368900155613
L.A.	Temnothorax	300	4	0.00626664789023821
L.A.	Temnothorax	3000	6	-7.0301918232994e-05
L.A.	Temnothorax	3001	6	-0.00338823901276109
L.A.	Temnothorax	3002	6	0.00535698690981288
L.A.	Temnothorax	3003	6	-0.00863970214013606
L.A.	Temnothorax	3004	6	-0.00374762616886851
L.A.	Temnothorax	3005	6	-0.00710172632453723
L.A.	Temnothorax	3006	6	-0.00175403702699864
L.A.	Temnothorax	3007	6	0.000994265189760825
L.A.	Temnothorax	3008	5	-0.00178617373360624
L.A.	Temnothorax	3009	5	0.00109532545847147
L.A.	Temnothorax	301	4	0.0102426806898732
L.A.	Temnothorax	3010	5	-0.00187122282266362
L.A.	Temnothorax	3011	5	-0.00326127245644759
L.A.	Temnothorax	3012	4	-0.00230040749246513
L.A.	Temnothorax	3013	4	0.00495029655688514
L.A.	Temnothorax	3014	4	-0.000143738343039184
L.A.	Temnothorax	3015	4	0.00589229157896841
L.A.	Temnothorax	3016	3	0.0102663322776704
L.A.	Temnothorax	3017	3	-0.00230431256432458
L.A.	Temnothorax	3018	3	-0.00437238995505524
L.A.	Temnothorax	3019	3	0.00182978397548516
L.A.	Temnothorax	302	4	-0.00487462523417744
L.A.	Temnothorax	303	5	-0.00908701975056439
L.A.	Temnothorax	306	4	-0.000430276814429103
L.A.	Temnothorax	3061	3	0.00232269441354101
L.A.	Temnothorax	3062	3	0.0188304865119522
L.A.	Temnothorax	3063	3	0.0147416633034283
L.A.	Temnothorax	3064	3	-0.000254426336320147
L.A.	Temnothorax	3065	4	-0.00904438483714051
L.A.	Temnothorax	3066	4	-0.00838866602846626
L.A.	Temnothorax	3067	4	0.00367468386898094
L.A.	Temnothorax	3068	4	0.00563668463737874
L.A.	Temnothorax	3069	4	0.00505000151019577
L.A.	Temnothorax	307	4	-0.00372276327028934
L.A.	Temnothorax	3070	5	0.000192756305499333
L.A.	Temnothorax	3071	5	0.00329712905877551
L.A.	Temnothorax	3072	5	0.00104611846747522
L.A.	Temnothorax	3073	5	-0.00557381233948485
L.A.	Temnothorax	3074	6	0.000365362560847843
L.A.	Temnothorax	3075	6	-0.00253888080617065
L.A.	Temnothorax	3076	6	0.00374051484544755
L.A.	Temnothorax	3077	6	0.00306840203562804
L.A.	Temnothorax	3078	6	-0.00534375738148661
L.A.	Temnothorax	3079	6	0.00246459823839232
L.A.	Temnothorax	308	4	-0.0110489301623347
L.A.	Temnothorax	3080	6	-0.00314636450813008
L.A.	Temnothorax	3081	6	0.00261923653450554
L.A.	Temnothorax	3082	6	-0.0031794989759791
L.A.	Temnothorax	3083	6	0.00524988296950706
L.A.	Temnothorax	3084	6	-0.0019744240883786
L.A.	Temnothorax	3085	5	0.00379706735135845
L.A.	Temnothorax	3086	5	-0.00119267893988605
L.A.	Temnothorax	3087	5	0.00148066745013587
L.A.	Temnothorax	3088	5	-0.00556438624381518
L.A.	Temnothorax	3089	4	0.00963963793603142
L.A.	Temnothorax	309	4	0.00425251685189367
L.A.	Temnothorax	3090	4	0.0011141694191697
L.A.	Temnothorax	3091	4	0.00201204749925336
L.A.	Temnothorax	3092	4	0.00205724401805411
L.A.	Temnothorax	3093	3	-0.00482886985087917
L.A.	Temnothorax	3094	3	-0.00223223930422212
L.A.	Temnothorax	3095	3	-0.00741601298160981
L.A.	Temnothorax	3096	3	-0.01005272897878
L.A.	Temnothorax	310	4	-0.00315003468232803
L.A.	Temnothorax	311	4	-0.00368024609976211
L.A.	Temnothorax	312	3	0.00316205591538293
L.A.	Temnothorax	313	3	-0.0145112870745689
L.A.	Temnothorax	3137	3	0.0033476739017472
L.A.	Temnothorax	3138	3	0.00434283965036793
L.A.	Temnothorax	3139	3	0.00257698843513126
L.A.	Temnothorax	314	3	0.00665990823294509
L.A.	Temnothorax	3140	3	0.0067071939073216
L.A.	Temnothorax	3141	4	-0.00253778323301279
L.A.	Temnothorax	3142	4	-0.00424800815874465
L.A.	Temnothorax	3143	4	0.00680616496153985
L.A.	Temnothorax	3144	4	-0.00316619764965073
L.A.	Temnothorax	3145	5	0.0163364037290249
L.A.	Temnothorax	3146	5	0.00179958268478672
L.A.	Temnothorax	3147	5	-0.0058394761876925
L.A.	Temnothorax	3148	5	0.0020927573932662
L.A.	Temnothorax	3149	6	-0.000102482177168299
L.A.	Temnothorax	315	3	-0.000112071492989577
L.A.	Temnothorax	3150	6	-0.000791042052924487
L.A.	Temnothorax	3151	6	0.00142629483214496
L.A.	Temnothorax	3152	6	-0.00110318237351623
L.A.	Temnothorax	3153	6	-0.015170307047178
L.A.	Temnothorax	3154	7	-0.00514360709911311
L.A.	Temnothorax	3155	6	-0.0079944437035316
L.A.	Temnothorax	3156	6	9.04424064936298e-05
L.A.	Temnothorax	3157	6	-0.0115714648425238
L.A.	Temnothorax	3158	6	0.00023107127663717
L.A.	Temnothorax	3159	6	0.00425118774006192
L.A.	Temnothorax	316	3	-0.00101680447815398
L.A.	Temnothorax	3160	6	-0.0035094143740406
L.A.	Temnothorax	3161	5	-0.00226888494077701
L.A.	Temnothorax	3162	5	-0.00507755108638811
L.A.	Temnothorax	3163	5	-0.000581905489334996
L.A.	Temnothorax	3164	5	-0.00153031048055257
L.A.	Temnothorax	3165	4	-0.00931465045011758
L.A.	Temnothorax	3166	4	0.00266867230867644
L.A.	Temnothorax	3167	4	-0.000297193758280336
L.A.	Temnothorax	3168	4	-0.00212003137926892
L.A.	Temnothorax	3169	3	0.00485036345601066
L.A.	Temnothorax	317	3	0.0117958877900357
L.A.	Temnothorax	3170	3	0.00376787079014969
L.A.	Temnothorax	3171	3	0.00214712099294306
L.A.	Temnothorax	3172	3	0.0026065554536723
L.A.	Temnothorax	3213	3	-0.0042031833184261
L.A.	Temnothorax	3214	3	-0.00212973568542954
L.A.	Temnothorax	3215	3	0.007411391744441
L.A.	Temnothorax	3216	3	0.0075752759883581
L.A.	Temnothorax	3217	4	0.00448558510532283
L.A.	Temnothorax	3218	4	-0.00185554215565967
L.A.	Temnothorax	3219	4	-0.0105262274042667
L.A.	Temnothorax	3220	4	0.000715155933151346
L.A.	Temnothorax	3221	5	-0.00217691598582649
L.A.	Temnothorax	3222	5	-0.00350344483506802
L.A.	Temnothorax	3223	5	5.35896161050166e-05
L.A.	Temnothorax	3224	5	0.00954858831099971
L.A.	Temnothorax	3225	6	0.000733758335328465
L.A.	Temnothorax	3226	6	-0.00708593291988474
L.A.	Temnothorax	3227	6	-0.00878547525366223
L.A.	Temnothorax	3228	6	-0.00421043007275761
L.A.	Temnothorax	3229	7	0.00355391411381903
L.A.	Temnothorax	3230	7	-0.0168694000643479
L.A.	Temnothorax	3231	7	-0.00841993242503937
L.A.	Temnothorax	3232	7	-0.00296443135247571
L.A.	Temnothorax	3233	6	-0.00450871182574072
L.A.	Temnothorax	3234	6	0.00634834457385307
L.A.	Temnothorax	3235	6	-0.000483924254888294
L.A.	Temnothorax	3236	6	0.0157345818098484
L.A.	Temnothorax	3237	5	-0.00694333582201891
L.A.	Temnothorax	3238	5	-0.00849314475157241
L.A.	Temnothorax	3239	5	-0.00152766038820798
L.A.	Temnothorax	3240	5	-0.00339823923394965
L.A.	Temnothorax	3241	4	-0.00681124570269093
L.A.	Temnothorax	3242	4	-0.00496849726082413
L.A.	Temnothorax	3243	4	0.00377036028284607
L.A.	Temnothorax	3244	4	-0.0113162424491538
L.A.	Temnothorax	3245	3	0.00356603471655147
L.A.	Temnothorax	3246	3	0.0106495063545704
L.A.	Temnothorax	3247	3	-0.00264310813403112
L.A.	Temnothorax	3248	3	-0.00384866571455385
L.A.	Temnothorax	3289	3	0.00375856250171354
L.A.	Temnothorax	3290	3	-0.00304626359120739
L.A.	Temnothorax	3291	3	0.00221233241126765
L.A.	Temnothorax	3292	3	-0.00562797687860732
L.A.	Temnothorax	3293	4	0.0099142514839801
L.A.	Temnothorax	3294	4	0.0145464815379305
L.A.	Temnothorax	3295	4	0.00070340025999267
L.A.	Temnothorax	3296	4	4.22099068840597e-06
L.A.	Temnothorax	3297	5	-0.0038137561053482
L.A.	Temnothorax	3298	5	0.00370507785780634
L.A.	Temnothorax	3299	5	0.00494479361058302
L.A.	Temnothorax	3300	5	0.00606355786723844
L.A.	Temnothorax	3301	6	0.00351726284958842
L.A.	Temnothorax	3302	6	-0.0104126780590181
L.A.	Temnothorax	3303	6	-0.00108531600069696
L.A.	Temnothorax	3304	6	0.00358576018599995
L.A.	Temnothorax	3305	7	0.00747597362132392
L.A.	Temnothorax	3306	7	-0.00136739845967076
L.A.	Temnothorax	3307	7	0.00304755784257439
L.A.	Temnothorax	3308	7	0.0104408707907003
L.A.	Temnothorax	3309	6	0.00633147990884494
L.A.	Temnothorax	3310	6	0.00926110405450707
L.A.	Temnothorax	3311	6	0.00101022068499697
L.A.	Temnothorax	3312	6	-0.00197578616937163
L.A.	Temnothorax	3313	5	-0.00417439192655643
L.A.	Temnothorax	3314	5	0.00578323390097015
L.A.	Temnothorax	3315	5	0.00968116399788069
L.A.	Temnothorax	3316	5	-0.000355918994780056
L.A.	Temnothorax	3317	4	0.0041389147285544
L.A.	Temnothorax	3318	4	0.00594336292161677
L.A.	Temnothorax	3319	4	-0.00715137985127689
L.A.	Temnothorax	3320	4	-0.00678776343589067
L.A.	Temnothorax	3321	3	-0.00360433977479954
L.A.	Temnothorax	3322	3	8.63943916889053e-05
L.A.	Temnothorax	3323	3	-0.00637420288448742
L.A.	Temnothorax	3324	3	-0.00756058589719208
L.A.	Temnothorax	3365	3	0.00451220611970186
L.A.	Temnothorax	3366	3	-0.00440689107747275
L.A.	Temnothorax	3367	3	0.000739534942440173
L.A.	Temnothorax	3368	3	-0.00428797921746249
L.A.	Temnothorax	3369	4	-0.00409961327663859
L.A.	Temnothorax	3370	4	-0.00028636969426571
L.A.	Temnothorax	3371	4	-0.0033919816501504
L.A.	Temnothorax	3372	4	0.00243794247983537
L.A.	Temnothorax	3373	5	-0.00624680668456167
L.A.	Temnothorax	3374	5	-0.00357557943778754
L.A.	Temnothorax	3375	5	-0.00308040872490781
L.A.	Temnothorax	3376	5	-0.00505991972644359
L.A.	Temnothorax	3377	6	-0.00777918592448015
L.A.	Temnothorax	3378	6	-0.00624633036683456
L.A.	Temnothorax	3379	6	-0.00231287148785109
L.A.	Temnothorax	3380	6	-5.22796555442982e-05
L.A.	Temnothorax	3381	7	-0.000549709533009915
L.A.	Temnothorax	3382	7	0.00763142821585946
L.A.	Temnothorax	3383	7	0.00390063738933524
L.A.	Temnothorax	3384	7	-0.000436681622589399
L.A.	Temnothorax	3385	6	-0.00182588491066591
L.A.	Temnothorax	3386	6	0.00243923574373971
L.A.	Temnothorax	3387	6	0.00115334982007409
L.A.	Temnothorax	3388	6	-0.00681786620612744
L.A.	Temnothorax	3389	5	0.00312500911772843
L.A.	Temnothorax	3390	5	-0.00415893659640764
L.A.	Temnothorax	3391	5	0.000112114655589206
L.A.	Temnothorax	3392	5	0.0112706106040424
L.A.	Temnothorax	3393	4	0.00662934876819831
L.A.	Temnothorax	3394	4	-0.000723642016905379
L.A.	Temnothorax	3395	4	0.00950924070254049
L.A.	Temnothorax	3396	4	0.0118708487831178
L.A.	Temnothorax	3397	3	-0.00436900905980858
L.A.	Temnothorax	3398	3	0.00548268885709552
L.A.	Temnothorax	3399	3	-0.00626402406271832
L.A.	Temnothorax	3400	3	-0.0102057188337243
L.A.	Temnothorax	3441	3	0.00462099169102811
L.A.	Temnothorax	3442	3	0.00755666528260536
L.A.	Temnothorax	3443	3	-0.00193256624275384
L.A.	Temnothorax	3444	3	-0.00266979297937118
L.A.	Temnothorax	3445	4	-0.000859637106208979
L.A.	Temnothorax	3446	4	-0.00407600657309267
L.A.	Temnothorax	3447	4	0.00311378739663374
L.A.	Temnothorax	3448	4	-0.00166842405413203
L.A.	Temnothorax	3449	5	-0.00110813179183449
L.A.	Temnothorax	3450	5	0.0006605373701898
L.A.	Temnothorax	3451	5	-0.00945867823230726
L.A.	Temnothorax	3452	5	0.0075130904636713
L.A.	Temnothorax	3453	6	-0.00221009188843932
L.A.	Temnothorax	3454	6	0.00716826432908831
L.A.	Temnothorax	3455	6	0.0110591866298835
L.A.	Temnothorax	3456	6	0.0112146318238205
L.A.	Temnothorax	3457	7	-0.000312417995274154
L.A.	Temnothorax	3458	7	0.00794779936229143
L.A.	Temnothorax	3459	7	-0.0028457891104181
L.A.	Temnothorax	3460	6	-0.00189007638306727
L.A.	Temnothorax	3461	6	-0.000467904633400636
L.A.	Temnothorax	3462	6	0.00420167423094802
L.A.	Temnothorax	3463	6	0.00455433050681785
L.A.	Temnothorax	3464	6	0.00189612812426295
L.A.	Temnothorax	3465	5	-0.00775464572621518
L.A.	Temnothorax	3466	5	0.000959741569833533
L.A.	Temnothorax	3467	5	-0.00263103385182511
L.A.	Temnothorax	3468	5	0.00188436157303465
L.A.	Temnothorax	3469	4	-0.0079094560428089
L.A.	Temnothorax	3470	4	3.65387804263507e-06
L.A.	Temnothorax	3471	4	1.74201991381591e-05
L.A.	Temnothorax	3472	4	0.00762774825705664
L.A.	Temnothorax	3473	3	0.002128826670138
L.A.	Temnothorax	3474	3	0.00608441091600235
L.A.	Temnothorax	3475	3	-0.00475387485932497
L.A.	Temnothorax	3476	3	-0.00060012996045785
L.A.	Temnothorax	3517	3	0.00274523464247692
L.A.	Temnothorax	3518	3	-0.00149451645195255
L.A.	Temnothorax	3519	3	-0.00829560720857917
L.A.	Temnothorax	3520	3	-0.00333498499302133
L.A.	Temnothorax	3521	4	-0.00217294568812998
L.A.	Temnothorax	3522	4	0.00278296697440496
L.A.	Temnothorax	3523	4	-0.00210460246516318
L.A.	Temnothorax	3524	4	0.00183737045660071
L.A.	Temnothorax	3525	5	-0.00398536888072435
L.A.	Temnothorax	3526	5	0.00291889036313091
L.A.	Temnothorax	3527	5	-0.00668748642329092
L.A.	Temnothorax	3528	5	0.00656774349657571
L.A.	Temnothorax	3529	5	-0.00659387768288982
L.A.	Temnothorax	3530	6	0.00343457651356073
L.A.	Temnothorax	3531	6	-0.00175367084760682
L.A.	Temnothorax	3532	6	0.000345228802431747
L.A.	Temnothorax	3533	6	0.00448587162019868
L.A.	Temnothorax	3534	6	0.0180553737232463
L.A.	Temnothorax	3535	6	-0.00194972778920553
L.A.	Temnothorax	3536	6	-0.0074890507423015
L.A.	Temnothorax	3537	6	-0.00653518173556876
L.A.	Temnothorax	3538	6	0.00121912905266197
L.A.	Temnothorax	3539	6	-0.00255639679144598
L.A.	Temnothorax	3540	6	-0.00209722809095588
L.A.	Temnothorax	3541	5	0.00576644005971971
L.A.	Temnothorax	3542	5	-0.010054251436781
L.A.	Temnothorax	3543	5	-0.00104090276742649
L.A.	Temnothorax	3544	5	0.00884938830232805
L.A.	Temnothorax	3545	4	0.00581566393054832
L.A.	Temnothorax	3546	4	0.0106867589765148
L.A.	Temnothorax	3547	4	0.00577445655102045
L.A.	Temnothorax	3548	4	-0.0102124334952049
L.A.	Temnothorax	3549	3	0.000908321505662595
L.A.	Temnothorax	3550	3	-0.0061131810927951
L.A.	Temnothorax	3551	3	1.1629856996467e-05
L.A.	Temnothorax	3552	3	-0.0120353094425003
L.A.	Temnothorax	3593	3	-0.0105050867382958
L.A.	Temnothorax	3594	3	0.00212802515051155
L.A.	Temnothorax	3595	3	0.000571351063076226
L.A.	Temnothorax	3596	3	0.003127825434396
L.A.	Temnothorax	3597	4	0.00326299132057021
L.A.	Temnothorax	3598	4	0.0120326292783271
L.A.	Temnothorax	3599	4	0.000886879857658051
L.A.	Temnothorax	3600	4	-0.000152198058874938
L.A.	Temnothorax	3601	5	-0.00680585689827586
L.A.	Temnothorax	3602	5	-0.000705517818210463
L.A.	Temnothorax	3603	5	0.004924917788888
L.A.	Temnothorax	3604	5	-0.0114781131332127
L.A.	Temnothorax	3605	5	0.00131783055943245
L.A.	Temnothorax	3606	6	0.00247922120181025
L.A.	Temnothorax	3607	6	0.00688038055239769
L.A.	Temnothorax	3608	6	0.00964259896549508
L.A.	Temnothorax	3609	6	0.0168866465955387
L.A.	Temnothorax	3610	6	-0.0102491431709451
L.A.	Temnothorax	3611	6	0.000717085368096964
L.A.	Temnothorax	3612	6	-0.0016464995890922
L.A.	Temnothorax	3613	6	-0.00564930168027248
L.A.	Temnothorax	3614	6	-0.00502671816728348
L.A.	Temnothorax	3615	6	-0.00863036665405769
L.A.	Temnothorax	3616	5	0.00122333072540842
L.A.	Temnothorax	3617	5	0.00962890025642399
L.A.	Temnothorax	3618	5	0.0099234310125907
L.A.	Temnothorax	3619	5	-0.00360263305633911
L.A.	Temnothorax	3620	4	-0.00372560423366287
L.A.	Temnothorax	3621	4	0.00198594992207288
L.A.	Temnothorax	3622	4	-0.0049305486198965
L.A.	Temnothorax	3623	4	0.00587250517717227
L.A.	Temnothorax	3624	4	-0.00260625503294636
L.A.	Temnothorax	3625	3	-0.00814733553739861
L.A.	Temnothorax	3626	3	-0.00219139588585967
L.A.	Temnothorax	3627	3	-0.000691393895627268
L.A.	Temnothorax	3628	3	0.00692861171900299
L.A.	Temnothorax	3670	3	0.00623267049401348
L.A.	Temnothorax	3671	3	-0.00167056371964505
L.A.	Temnothorax	3672	3	0.00628520967386114
L.A.	Temnothorax	3673	3	0.0033529085284604
L.A.	Temnothorax	3674	4	-0.00217461869929858
L.A.	Temnothorax	3675	4	-0.00650346305484082
L.A.	Temnothorax	3676	4	0.00843609164992863
L.A.	Temnothorax	3677	4	0.00466232617186515
L.A.	Temnothorax	3678	5	-0.000436926870347669
L.A.	Temnothorax	3679	5	-0.00170055056427513
L.A.	Temnothorax	368	3	0.0093605515122371
L.A.	Temnothorax	3680	5	-0.0125199258576514
L.A.	Temnothorax	3681	5	0.00535892740807555
L.A.	Temnothorax	3682	5	0.00808457822395527
L.A.	Temnothorax	3683	6	0.00791836603562218
L.A.	Temnothorax	3684	6	0.00505988393012362
L.A.	Temnothorax	3685	6	0.0090619548419242
L.A.	Temnothorax	3686	6	0.00272860614111647
L.A.	Temnothorax	3687	6	0.00651741607172548
L.A.	Temnothorax	3688	6	0.000832799030229796
L.A.	Temnothorax	3689	6	-0.00467250872528097
L.A.	Temnothorax	369	3	0.00839142439668153
L.A.	Temnothorax	3690	6	-0.000634888230379841
L.A.	Temnothorax	3691	6	-0.000989339014511883
L.A.	Temnothorax	3692	5	0.00401923339728155
L.A.	Temnothorax	3693	5	-0.000474626563385991
L.A.	Temnothorax	3694	5	-0.00761883716290927
L.A.	Temnothorax	3695	5	0.00643014429164601
L.A.	Temnothorax	3696	5	0.00155464206893671
L.A.	Temnothorax	3697	4	0.000826655879841828
L.A.	Temnothorax	3698	4	-8.2556276732107e-06
L.A.	Temnothorax	3699	4	0.00467394719063458
L.A.	Temnothorax	370	3	-0.00728248068513788
L.A.	Temnothorax	3700	4	0.00148479567679193
L.A.	Temnothorax	3701	3	0.00141373027391577
L.A.	Temnothorax	3702	3	0.00917570398673391
L.A.	Temnothorax	3703	3	0.00562344449601311
L.A.	Temnothorax	3704	3	0.0111249912913163
L.A.	Temnothorax	371	3	-0.00465770191011563
L.A.	Temnothorax	372	3	0.0104845045102748
L.A.	Temnothorax	373	3	-5.23888265566534e-05
L.A.	Temnothorax	374	4	-0.00449193251432457
L.A.	Temnothorax	3745	3	0.00357947536497438
L.A.	Temnothorax	3746	3	0.00841628326478891
L.A.	Temnothorax	3747	3	0.00293568489129665
L.A.	Temnothorax	3748	3	0.00790195696373707
L.A.	Temnothorax	3749	3	-0.00483426313652545
L.A.	Temnothorax	375	4	-0.00381448506608574
L.A.	Temnothorax	3750	4	0.00449780060285348
L.A.	Temnothorax	3751	4	-0.00671707889696889
L.A.	Temnothorax	3752	4	-0.0051246541216646
L.A.	Temnothorax	3753	4	-0.00305307371347708
L.A.	Temnothorax	3754	5	0.00292211685912945
L.A.	Temnothorax	3755	5	0.00191099824102531
L.A.	Temnothorax	3756	5	0.000687321773341783
L.A.	Temnothorax	3757	5	0.00308210433875107
L.A.	Temnothorax	3758	5	0.0104818763177084
L.A.	Temnothorax	3759	6	-0.00469438821593425
L.A.	Temnothorax	376	4	-0.00433070436282993
L.A.	Temnothorax	3760	6	0.00120281319436702
L.A.	Temnothorax	3761	6	0.00284165925582418
L.A.	Temnothorax	3762	6	0.00671627210465732
L.A.	Temnothorax	3763	6	-0.00564411236537231
L.A.	Temnothorax	3764	6	0.00143544003556455
L.A.	Temnothorax	3765	6	-0.00798176233086857
L.A.	Temnothorax	3766	5	0.000981554921900936
L.A.	Temnothorax	3767	5	-0.00624296757788842
L.A.	Temnothorax	3768	5	-0.00419548415658504
L.A.	Temnothorax	3769	5	-0.00271844866059702
L.A.	Temnothorax	377	4	0.0101812325744771
L.A.	Temnothorax	3770	5	-0.0087837719672102
L.A.	Temnothorax	3771	5	-0.00121254618696731
L.A.	Temnothorax	3772	4	-0.00338059043937764
L.A.	Temnothorax	3773	4	0.000978165749578565
L.A.	Temnothorax	3774	4	0.00648337919045074
L.A.	Temnothorax	3775	4	0.00634816491485209
L.A.	Temnothorax	3776	3	-0.00194232551837712
L.A.	Temnothorax	3777	3	0.0044686055408899
L.A.	Temnothorax	3778	3	0.00694462550571009
L.A.	Temnothorax	3779	3	0.00242696796225501
L.A.	Temnothorax	378	4	0.0024850777030752
L.A.	Temnothorax	379	4	0.000901276374263952
L.A.	Temnothorax	380	5	-0.0067035258220913
L.A.	Temnothorax	381	4	-0.0027425923060083
L.A.	Temnothorax	382	4	0.000434045626849671
L.A.	Temnothorax	3822	3	-0.00588995876583783
L.A.	Temnothorax	3823	3	-0.000292957938314595
L.A.	Temnothorax	3824	3	-0.00194257776781663
L.A.	Temnothorax	3825	3	-0.00209097020918394
L.A.	Temnothorax	3826	4	0.00303410101252439
L.A.	Temnothorax	3827	4	-0.00707574441684113
L.A.	Temnothorax	3828	4	-0.00439650715740542
L.A.	Temnothorax	3829	4	-0.0115979337689806
L.A.	Temnothorax	383	4	-0.0121967969482079
L.A.	Temnothorax	3830	4	0.000441074289813739
L.A.	Temnothorax	3831	5	0.000295831284681951
L.A.	Temnothorax	3832	5	-0.00220567509810919
L.A.	Temnothorax	3833	5	0.000273083270231139
L.A.	Temnothorax	3834	5	-0.00196649218291977
L.A.	Temnothorax	3835	5	0.000783194435704943
L.A.	Temnothorax	3836	5	-0.00189681913740854
L.A.	Temnothorax	3837	6	0.0064151604892111
L.A.	Temnothorax	3838	6	-0.00952112032135885
L.A.	Temnothorax	3839	6	-0.00150967899769272
L.A.	Temnothorax	384	4	0.0124603256726408
L.A.	Temnothorax	3840	6	-0.00411396316824268
L.A.	Temnothorax	3841	5	-0.00924703828091296
L.A.	Temnothorax	3842	5	0.00820300178865748
L.A.	Temnothorax	3843	5	0.000799874823344879
L.A.	Temnothorax	3844	5	-0.000851783149556786
L.A.	Temnothorax	3845	5	-0.00434400246312089
L.A.	Temnothorax	3846	5	-0.00578417806793682
L.A.	Temnothorax	3847	5	-0.00545955327081184
L.A.	Temnothorax	3848	4	-0.00580279233256
L.A.	Temnothorax	3849	4	-0.00699699096925616
L.A.	Temnothorax	385	4	0.000486585226688726
L.A.	Temnothorax	3850	4	-0.00316456367336466
L.A.	Temnothorax	3851	4	-0.00438367692740267
L.A.	Temnothorax	3852	3	-0.00422541162426114
L.A.	Temnothorax	3853	3	-0.0048270188715084
L.A.	Temnothorax	3854	3	-0.00108388288395582
L.A.	Temnothorax	3855	3	0.008040220207581
L.A.	Temnothorax	386	4	-0.0101165095994335
L.A.	Temnothorax	387	3	0.000172233920060345
L.A.	Temnothorax	388	3	-0.0021036878694664
L.A.	Temnothorax	389	3	0.00112071785561257
L.A.	Temnothorax	3898	3	-0.00285210976405848
L.A.	Temnothorax	3899	3	-0.00217408690172262
L.A.	Temnothorax	390	3	-0.00509214074361678
L.A.	Temnothorax	3900	3	-0.0110461679647966
L.A.	Temnothorax	3901	3	0.00835272549654227
L.A.	Temnothorax	3902	4	-0.00776602839331533
L.A.	Temnothorax	3903	4	-0.000421422723553676
L.A.	Temnothorax	3904	4	-0.0142842358552092
L.A.	Temnothorax	3905	4	0.00495232999622837
L.A.	Temnothorax	3906	4	0.00154438949453552
L.A.	Temnothorax	3907	5	-0.000317202526443785
L.A.	Temnothorax	3908	5	-0.00296641311692153
L.A.	Temnothorax	3909	5	-0.00718098882537092
L.A.	Temnothorax	391	3	0.00542264856233391
L.A.	Temnothorax	3910	5	0.00558319976774011
L.A.	Temnothorax	3911	5	0.00225293847254444
L.A.	Temnothorax	3912	5	-0.00962576255826975
L.A.	Temnothorax	3913	5	-0.000564290588715158
L.A.	Temnothorax	3914	5	-0.0066205459451496
L.A.	Temnothorax	3915	5	-0.00825238492945825
L.A.	Temnothorax	3916	5	0.00718946601697207
L.A.	Temnothorax	3917	5	0.00011229600742346
L.A.	Temnothorax	3918	5	0.0083422838871815
L.A.	Temnothorax	3919	5	-0.00533488984915601
L.A.	Temnothorax	392	3	-0.0016701798967128
L.A.	Temnothorax	3920	5	-0.00381420110615879
L.A.	Temnothorax	3921	5	-0.00117438617337808
L.A.	Temnothorax	3922	4	-0.00115925445675916
L.A.	Temnothorax	3923	4	-0.00257028876991701
L.A.	Temnothorax	3924	4	-0.00932587758351728
L.A.	Temnothorax	3925	4	-0.00294055270035757
L.A.	Temnothorax	3926	4	0.00523957144558408
L.A.	Temnothorax	3927	3	0.00319765355275707
L.A.	Temnothorax	3928	3	0.00461526182135077
L.A.	Temnothorax	3929	3	0.00947865066438907
L.A.	Temnothorax	3930	3	-0.00206043048482093
L.A.	Temnothorax	3931	3	0.00756107514129004
L.A.	Temnothorax	3975	3	0.00410055196557539
L.A.	Temnothorax	3976	3	-0.00492254060100919
L.A.	Temnothorax	3977	3	0.00586328859759183
L.A.	Temnothorax	3978	3	-0.00765755207782763
L.A.	Temnothorax	3979	4	0.00157248060346157
L.A.	Temnothorax	3980	4	-0.00596089111862709
L.A.	Temnothorax	3981	4	0.00618060218248879
L.A.	Temnothorax	3982	4	-0.00265670635018163
L.A.	Temnothorax	3983	4	0.000249772761286922
L.A.	Temnothorax	3984	5	0.000401263862007382
L.A.	Temnothorax	3985	5	0.001416071457678
L.A.	Temnothorax	3986	5	0.00636088770975003
L.A.	Temnothorax	3987	5	0.00730263332496269
L.A.	Temnothorax	3988	5	-0.0020431980349623
L.A.	Temnothorax	3989	5	0.00122939882805535
L.A.	Temnothorax	3990	5	-0.00882918640034924
L.A.	Temnothorax	3991	5	-0.00116479119686755
L.A.	Temnothorax	3992	5	0.00170803630138276
L.A.	Temnothorax	3993	5	0.00148063627159387
L.A.	Temnothorax	3994	5	0.000106940845312802
L.A.	Temnothorax	3995	5	-0.0021059355827442
L.A.	Temnothorax	3996	5	0.00606598386913325
L.A.	Temnothorax	3997	5	-0.00215755958094632
L.A.	Temnothorax	3998	4	-0.00364710544160781
L.A.	Temnothorax	3999	4	-0.0140106149354897
L.A.	Temnothorax	4000	4	-0.00717706313992471
L.A.	Temnothorax	4001	4	-0.00636674014171247
L.A.	Temnothorax	4002	4	0.0138143658844671
L.A.	Temnothorax	4003	3	0.00852236519823994
L.A.	Temnothorax	4004	3	-0.00332559280775522
L.A.	Temnothorax	4005	3	-0.0143423105302501
L.A.	Temnothorax	4006	3	-0.00176136467600809
L.A.	Temnothorax	4007	3	0.00171298146646142
L.A.	Temnothorax	4051	3	0.00670872977262726
L.A.	Temnothorax	4052	3	-0.00663554578798702
L.A.	Temnothorax	4053	3	-0.00218986716954033
L.A.	Temnothorax	4054	3	-0.0091759783285713
L.A.	Temnothorax	4055	4	-0.00392801469293358
L.A.	Temnothorax	4056	4	0.000241386940637276
L.A.	Temnothorax	4057	4	-0.00539891991360617
L.A.	Temnothorax	4058	4	0.0105583868938496
L.A.	Temnothorax	4059	4	0.00467967994377692
L.A.	Temnothorax	4060	4	-0.00456847611977052
L.A.	Temnothorax	4061	5	-0.00500776457116026
L.A.	Temnothorax	4062	5	-0.00369657816526073
L.A.	Temnothorax	4063	5	0.00112067131416522
L.A.	Temnothorax	4064	5	0.00579114900355693
L.A.	Temnothorax	4065	5	-0.00445195693012842
L.A.	Temnothorax	4066	5	-0.00741466858243395
L.A.	Temnothorax	4067	5	0.00234840159722898
L.A.	Temnothorax	4068	5	0.00708786002250592
L.A.	Temnothorax	4069	5	0.00232297422614766
L.A.	Temnothorax	4070	5	-0.00633725105947375
L.A.	Temnothorax	4071	5	-0.000589509206499325
L.A.	Temnothorax	4072	4	-0.00114461228315766
L.A.	Temnothorax	4073	4	0.00324659471426274
L.A.	Temnothorax	4074	4	0.00310178037699745
L.A.	Temnothorax	4075	4	-0.00602001101651874
L.A.	Temnothorax	4076	4	-0.000346764204377967
L.A.	Temnothorax	4077	4	-0.00870312531837483
L.A.	Temnothorax	4078	3	-0.00307986222457893
L.A.	Temnothorax	4079	3	0.00533490454466074
L.A.	Temnothorax	4080	3	0.00596743622011445
L.A.	Temnothorax	4081	3	0.0028399158855559
L.A.	Temnothorax	4082	3	-0.0167470439499187
L.A.	Temnothorax	4128	3	-0.00943803255454379
L.A.	Temnothorax	4129	3	-0.000764464287855995
L.A.	Temnothorax	4130	3	-0.00228899565091144
L.A.	Temnothorax	4131	3	-0.00468556698215438
L.A.	Temnothorax	4132	3	0.00153597328879466
L.A.	Temnothorax	4133	4	-0.00361056315590334
L.A.	Temnothorax	4134	4	-1.33118283192745e-05
L.A.	Temnothorax	4135	4	-0.00958579480479223
L.A.	Temnothorax	4136	4	0.0047677787813523
L.A.	Temnothorax	4137	4	-0.00815419977139623
L.A.	Temnothorax	4138	4	0.00255160854038179
L.A.	Temnothorax	4139	5	0.00437324144868337
L.A.	Temnothorax	4140	5	0.011877053177934
L.A.	Temnothorax	4141	5	0.00473777817351459
L.A.	Temnothorax	4142	5	-0.0044392135500892
L.A.	Temnothorax	4143	5	0.00249579607848625
L.A.	Temnothorax	4144	5	0.0094417054168327
L.A.	Temnothorax	4145	5	0.00531092152302213
L.A.	Temnothorax	4146	5	-0.00308397798236706
L.A.	Temnothorax	4147	4	0.00182290877448981
L.A.	Temnothorax	4148	4	0.000675430344128168
L.A.	Temnothorax	4149	4	-0.00366526549657356
L.A.	Temnothorax	4150	4	-0.00276480748326069
L.A.	Temnothorax	4151	4	0.00210416106393038
L.A.	Temnothorax	4152	4	-0.00236593720708207
L.A.	Temnothorax	4153	4	0.00152280479527647
L.A.	Temnothorax	4154	3	0.00121996765624863
L.A.	Temnothorax	4155	3	0.00595755360942978
L.A.	Temnothorax	4156	3	-0.00203006465660778
L.A.	Temnothorax	4157	3	0.00422735451176577
L.A.	Temnothorax	4158	3	0.00664456736574751
L.A.	Temnothorax	4204	3	-0.00109622400342888
L.A.	Temnothorax	4205	3	0.0102642826155678
L.A.	Temnothorax	4206	3	0.00504489168782701
L.A.	Temnothorax	4207	3	0.00268839484852835
L.A.	Temnothorax	4208	3	0.00419086598677665
L.A.	Temnothorax	4209	4	-0.00192327575885943
L.A.	Temnothorax	4210	4	-0.000441233696488293
L.A.	Temnothorax	4211	4	-0.00105949428608165
L.A.	Temnothorax	4212	4	0.00109548058351978
L.A.	Temnothorax	4213	4	0.00110669548802119
L.A.	Temnothorax	4214	4	0.000713871499707601
L.A.	Temnothorax	4215	4	-0.00195962128833948
L.A.	Temnothorax	4216	4	0.00701124215614061
L.A.	Temnothorax	4217	4	0.00110980144142036
L.A.	Temnothorax	4218	5	0.00430963644184259
L.A.	Temnothorax	4219	4	-0.00397097655913199
L.A.	Temnothorax	4220	4	0.00389639392617265
L.A.	Temnothorax	4221	4	-0.00142177973173689
L.A.	Temnothorax	4222	4	0.00274042927681051
L.A.	Temnothorax	4223	4	-0.00189213769079485
L.A.	Temnothorax	4224	4	-0.00788993803063237
L.A.	Temnothorax	4225	4	-0.00426934651914547
L.A.	Temnothorax	4226	4	-0.00868344414826668
L.A.	Temnothorax	4227	4	0.00151699187652517
L.A.	Temnothorax	4228	4	0.00290781053761297
L.A.	Temnothorax	4229	3	-0.00176556963122347
L.A.	Temnothorax	4230	3	0.0107785623576015
L.A.	Temnothorax	4231	3	-0.000810827600733298
L.A.	Temnothorax	4232	3	-0.000527896742366149
L.A.	Temnothorax	4233	3	0.00184101320088237
L.A.	Temnothorax	4281	3	0.00558737639136114
L.A.	Temnothorax	4282	3	0.00361528899880694
L.A.	Temnothorax	4283	3	0.00732704670499584
L.A.	Temnothorax	4284	3	-0.00185062472638097
L.A.	Temnothorax	4285	3	0.00203223403877046
L.A.	Temnothorax	4286	4	0.00328991168954892
L.A.	Temnothorax	4287	4	0.00234084655777291
L.A.	Temnothorax	4288	4	0.00946574698575853
L.A.	Temnothorax	4289	4	0.00137320699966199
L.A.	Temnothorax	4290	4	-0.000706697786295211
L.A.	Temnothorax	4291	4	0.0036715197437876
L.A.	Temnothorax	4292	4	0.00432797222858212
L.A.	Temnothorax	4293	4	-0.00709053518113277
L.A.	Temnothorax	4294	4	-0.00399973663574507
L.A.	Temnothorax	4295	4	0.00352641702124533
L.A.	Temnothorax	4296	4	0.00310384014340559
L.A.	Temnothorax	4297	4	0.00442675625967775
L.A.	Temnothorax	4298	4	-0.00845666644568181
L.A.	Temnothorax	4299	4	-0.00526784879554269
L.A.	Temnothorax	4300	4	0.00359136264817779
L.A.	Temnothorax	4301	4	-0.000689136168196002
L.A.	Temnothorax	4302	4	0.00786661189523289
L.A.	Temnothorax	4303	4	-0.0067554883801142
L.A.	Temnothorax	4304	3	0.00524947145125167
L.A.	Temnothorax	4305	3	-0.00478184250431712
L.A.	Temnothorax	4306	3	-0.0100163814485134
L.A.	Temnothorax	4307	3	0.00669553116402876
L.A.	Temnothorax	4308	3	-0.00074995835175986
L.A.	Temnothorax	4309	3	0.00593365051836755
L.A.	Temnothorax	4357	3	0.000114928611011142
L.A.	Temnothorax	4358	3	-0.00275021896412956
L.A.	Temnothorax	4359	3	0.000405397823834635
L.A.	Temnothorax	4360	3	-0.00492882040700667
L.A.	Temnothorax	4361	3	0.00655580657113234
L.A.	Temnothorax	4362	3	-0.00600900178141766
L.A.	Temnothorax	4363	4	0.00379069252402238
L.A.	Temnothorax	4364	4	0.00736354858127721
L.A.	Temnothorax	4365	4	-0.00590059617184085
L.A.	Temnothorax	4366	4	0.0112043739871807
L.A.	Temnothorax	4367	4	0.00999944722316783
L.A.	Temnothorax	4368	4	-0.00165097878522722
L.A.	Temnothorax	4369	4	0.00048931631823096
L.A.	Temnothorax	4370	4	0.00039234275746308
L.A.	Temnothorax	4371	4	0.00543043559013808
L.A.	Temnothorax	4372	4	0.00665239542907708
L.A.	Temnothorax	4373	4	-0.00208073725112893
L.A.	Temnothorax	4374	4	0.0010911642261993
L.A.	Temnothorax	4375	4	0.00226854763175733
L.A.	Temnothorax	4376	4	0.00249675217832273
L.A.	Temnothorax	4377	4	-0.00352612169308022
L.A.	Temnothorax	4378	3	-0.0049910686107439
L.A.	Temnothorax	4379	3	-0.00345953396824384
L.A.	Temnothorax	4380	3	-0.0106965862239298
L.A.	Temnothorax	4381	3	-0.0101784218844647
L.A.	Temnothorax	4382	3	-0.0125085883527154
L.A.	Temnothorax	4383	3	-0.00910458684027371
L.A.	Temnothorax	4434	3	-0.00151898295791528
L.A.	Temnothorax	4435	3	-0.00784856085144293
L.A.	Temnothorax	4436	3	-0.00312326016484908
L.A.	Temnothorax	4437	3	-0.00346356934155646
L.A.	Temnothorax	4438	3	-0.00469998202768777
L.A.	Temnothorax	4439	3	-0.00536891144166825
L.A.	Temnothorax	4440	3	-0.00433857077457845
L.A.	Temnothorax	4441	4	0.00357130954594476
L.A.	Temnothorax	4442	4	0.00349861520106333
L.A.	Temnothorax	4443	4	0.00140919704688158
L.A.	Temnothorax	4444	4	0.00619295890662631
L.A.	Temnothorax	4445	4	0.00489218169444911
L.A.	Temnothorax	4446	4	-0.00881159401710823
L.A.	Temnothorax	4447	4	0.00741728324685547
L.A.	Temnothorax	4448	4	0.00069775009910139
L.A.	Temnothorax	4449	4	0.00119853554972946
L.A.	Temnothorax	445	3	-0.00069644074669206
L.A.	Temnothorax	4450	4	0.00453683195992632
L.A.	Temnothorax	4451	4	0.00456111167206574
L.A.	Temnothorax	4452	4	-0.00063667532664258
L.A.	Temnothorax	4453	3	-0.00298888877522674
L.A.	Temnothorax	4454	3	0.005158808758333
L.A.	Temnothorax	4455	3	-0.00242361125256522
L.A.	Temnothorax	4456	3	0.0125868214253701
L.A.	Temnothorax	4457	3	-0.00176169717175707
L.A.	Temnothorax	4458	3	-0.00338034835507871
L.A.	Temnothorax	4459	3	-0.00461058676955168
L.A.	Temnothorax	446	3	0.0026950800610511
L.A.	Temnothorax	447	3	0.0110451103041019
L.A.	Temnothorax	448	3	-0.0036961476296722
L.A.	Temnothorax	449	3	-0.0101760642775824
L.A.	Temnothorax	450	3	-0.000167859978513992
L.A.	Temnothorax	451	4	0.0110440969010395
L.A.	Temnothorax	4511	3	-0.00628592734957082
L.A.	Temnothorax	4512	3	-0.00480570369087458
L.A.	Temnothorax	4513	3	-0.00670293714034303
L.A.	Temnothorax	4514	3	-0.0131899779916735
L.A.	Temnothorax	4515	3	-0.000602489810209064
L.A.	Temnothorax	4516	3	0.000117071917755438
L.A.	Temnothorax	4517	3	0.00618315740106103
L.A.	Temnothorax	4518	3	-0.0077406315343535
L.A.	Temnothorax	4519	4	-0.000572827087059407
L.A.	Temnothorax	452	4	0.00596593750141755
L.A.	Temnothorax	4520	4	0.0104611129258972
L.A.	Temnothorax	4521	4	-0.00567589749731578
L.A.	Temnothorax	4522	4	-0.0124337502203309
L.A.	Temnothorax	4523	4	0.00874300055253205
L.A.	Temnothorax	4524	4	0.00278504809635401
L.A.	Temnothorax	4525	4	0.00098379669965926
L.A.	Temnothorax	4526	4	-0.00376395751440992
L.A.	Temnothorax	4527	3	0.00971967685037175
L.A.	Temnothorax	4528	3	0.00219336058009789
L.A.	Temnothorax	4529	3	0.00697894834093961
L.A.	Temnothorax	453	4	0.00404427184298655
L.A.	Temnothorax	4530	3	0.0110629569125757
L.A.	Temnothorax	4531	3	-0.0054935451336092
L.A.	Temnothorax	4532	3	0.00883902763991799
L.A.	Temnothorax	4533	3	-0.00555112807135548
L.A.	Temnothorax	4534	3	-0.00994960690984971
L.A.	Temnothorax	454	4	-0.00819179565166544
L.A.	Temnothorax	455	4	-0.00498318983243887
L.A.	Temnothorax	458	4	0.00690154798261417
L.A.	Temnothorax	4588	3	0.00434978931980796
L.A.	Temnothorax	4589	3	0.00048873630785446
L.A.	Temnothorax	459	4	-0.00023427012303126
L.A.	Temnothorax	4590	3	0.00667165852774676
L.A.	Temnothorax	4591	3	0.000660222000725871
L.A.	Temnothorax	4592	3	-0.00168396898499721
L.A.	Temnothorax	4593	3	0.00673439932730051
L.A.	Temnothorax	4594	3	-5.70782385589052e-05
L.A.	Temnothorax	4595	3	-0.00376564612895477
L.A.	Temnothorax	4596	3	0.0171799111516638
L.A.	Temnothorax	4597	3	0.00798693381557022
L.A.	Temnothorax	4598	3	0.000717048319164426
L.A.	Temnothorax	4599	3	0.00142594529155886
L.A.	Temnothorax	460	4	-0.00542472612430394
L.A.	Temnothorax	4600	3	0.00511544696045111
L.A.	Temnothorax	4601	3	0.00137631470788254
L.A.	Temnothorax	4602	3	-0.00740854820112134
L.A.	Temnothorax	4603	3	0.00296256054418416
L.A.	Temnothorax	4604	3	0.00698406323274942
L.A.	Temnothorax	4605	3	-0.00447392052426799
L.A.	Temnothorax	4606	3	-0.000156832882748853
L.A.	Temnothorax	4607	3	-0.000791279565469738
L.A.	Temnothorax	4608	3	0.00911088213984431
L.A.	Temnothorax	4609	3	-0.00652442177174545
L.A.	Temnothorax	461	4	-0.000820071698774094
L.A.	Temnothorax	462	3	0.0111948796892983
L.A.	Temnothorax	463	3	-0.00154486294144229
L.A.	Temnothorax	464	3	-0.00373136727446921
L.A.	Temnothorax	465	3	-0.00278300060195317
L.A.	Temnothorax	466	3	0.00283922593987119
L.A.	Temnothorax	4665	3	-0.00643337755889813
L.A.	Temnothorax	4666	3	-0.00596109377954303
L.A.	Temnothorax	4667	3	0.00221877434237042
L.A.	Temnothorax	4668	3	0.00379030307611592
L.A.	Temnothorax	4669	3	0.00233613927662
L.A.	Temnothorax	467	3	-0.0107095840343398
L.A.	Temnothorax	4670	3	0.00479790450182196
L.A.	Temnothorax	4671	3	0.0116794194315982
L.A.	Temnothorax	4672	3	0.0138975295463127
L.A.	Temnothorax	4673	3	0.00164021307885142
L.A.	Temnothorax	4674	3	-0.000287577387714401
L.A.	Temnothorax	4675	3	-0.00119256641894273
L.A.	Temnothorax	4676	3	-0.000420346426631672
L.A.	Temnothorax	4677	3	-0.00977009535241439
L.A.	Temnothorax	4678	3	0.000563722537836257
L.A.	Temnothorax	4679	3	-2.45355860696442e-06
L.A.	Temnothorax	4680	3	0.00369420153764871
L.A.	Temnothorax	4681	3	0.00239535828619475
L.A.	Temnothorax	4682	3	-0.000695070793201399
L.A.	Temnothorax	4683	3	-0.0129016758894096
L.A.	Temnothorax	4743	3	-0.00617574046277123
L.A.	Temnothorax	4744	3	-0.00780231909244145
L.A.	Temnothorax	4745	3	0.00889244968070544
L.A.	Temnothorax	4746	3	0.000599264340962198
L.A.	Temnothorax	4747	3	0.000385005363577614
L.A.	Temnothorax	4748	3	0.0126125437687651
L.A.	Temnothorax	4749	3	0.00183962621107099
L.A.	Temnothorax	4750	3	-0.000157944428055911
L.A.	Temnothorax	4751	3	0.00050494547022614
L.A.	Temnothorax	4752	3	-0.00227261264873237
L.A.	Temnothorax	4753	3	0.0062451474407692
L.A.	Temnothorax	4754	3	-0.00752269659592435
L.A.	Temnothorax	4755	3	-0.000423168032979438
L.A.	Temnothorax	4756	3	0.00923848623268999
L.A.	Temnothorax	4757	3	0.00660845096282335
L.A.	Temnothorax	4758	3	-0.000796789633758349
L.A.	Temnothorax	4821	3	-0.00930983258017512
L.A.	Temnothorax	4822	3	0.00118266407614662
L.A.	Temnothorax	4823	3	0.00098060536274935
L.A.	Temnothorax	4824	3	-0.00239707466251432
L.A.	Temnothorax	4825	3	0.00906456486422898
L.A.	Temnothorax	4826	3	-0.00280451109162065
L.A.	Temnothorax	4827	3	0.0109162380252761
L.A.	Temnothorax	4828	3	0.00518868039838873
L.A.	Temnothorax	4829	3	-0.0117054498640428
L.A.	Temnothorax	4830	3	-0.00314635921268056
L.A.	Temnothorax	4831	3	-0.0071095114482709
L.A.	Temnothorax	4832	3	0.00638217062981863
L.A.	Temnothorax	4900	3	-0.0102115973365895
L.A.	Temnothorax	4901	3	-0.00154162934817916
L.A.	Temnothorax	4902	3	0.00673948825595194
L.A.	Temnothorax	4903	3	-0.000892862412658284
L.A.	Temnothorax	4904	3	0.00217351742157257
L.A.	Temnothorax	4905	3	0.000549202778307764
L.A.	Temnothorax	5093	3	-0.00553747739763811
L.A.	Temnothorax	5170	3	-0.00952647001094333
L.A.	Temnothorax	522	3	-0.00725156274650684
L.A.	Temnothorax	523	3	-0.000850722853446251
L.A.	Temnothorax	524	3	-0.0170213310322046
L.A.	Temnothorax	5244	3	-0.00851476605550701
L.A.	Temnothorax	5245	3	-0.00136763718361831
L.A.	Temnothorax	5246	3	-0.000779581120740319
L.A.	Temnothorax	525	3	-0.00488842228627199
L.A.	Temnothorax	526	3	0.00313152808772395
L.A.	Temnothorax	527	3	0.00687294075105052
L.A.	Temnothorax	528	4	9.53922839329355e-05
L.A.	Temnothorax	529	4	0.0052022502344761
L.A.	Temnothorax	530	4	0.00507111108547299
L.A.	Temnothorax	531	4	-0.00522068818300632
L.A.	Temnothorax	5319	3	0.00617349165985592
L.A.	Temnothorax	532	4	0.00841588258130775
L.A.	Temnothorax	5322	3	0.0113569436679179
L.A.	Temnothorax	5323	3	7.36360502696471e-05
L.A.	Temnothorax	533	4	0.00344193692411773
L.A.	Temnothorax	534	4	0.00253116892340672
L.A.	Temnothorax	535	4	0.00868674073466152
L.A.	Temnothorax	536	4	0.0034689538849419
L.A.	Temnothorax	537	3	-0.000424146334795019
L.A.	Temnothorax	538	3	0.00677403325889014
L.A.	Temnothorax	539	3	0.00388173437695136
L.A.	Temnothorax	5394	3	-0.00484888636671111
L.A.	Temnothorax	5395	3	0.00198603774963754
L.A.	Temnothorax	5396	3	0.0102880714887288
L.A.	Temnothorax	5397	3	0.00546876782585686
L.A.	Temnothorax	5398	3	-0.00447919664818568
L.A.	Temnothorax	5399	3	-0.00360689580849443
L.A.	Temnothorax	540	3	0.000174284231789275
L.A.	Temnothorax	541	3	0.00098174714954831
L.A.	Temnothorax	542	3	0.00287000091812517
L.A.	Temnothorax	5469	3	-0.00369958672626326
L.A.	Temnothorax	5470	3	-0.0102871185286675
L.A.	Temnothorax	5471	3	0.00616890289406439
L.A.	Temnothorax	5474	3	0.00723133576862946
L.A.	Temnothorax	5475	3	-0.000947936915756639
L.A.	Temnothorax	5476	3	0.00707848776574914
L.A.	Temnothorax	5545	3	-0.000777141391674119
L.A.	Temnothorax	5546	3	0.00801682056166154
L.A.	Temnothorax	5547	3	-0.00350055315253583
L.A.	Temnothorax	5548	3	-0.00747645384360941
L.A.	Temnothorax	5549	3	-0.00377544487535261
L.A.	Temnothorax	5550	3	0.00293319814223665
L.A.	Temnothorax	5551	3	0.00818637337097346
L.A.	Temnothorax	5552	3	-0.00298821182343798
L.A.	Temnothorax	5620	3	-0.00630413753554154
L.A.	Temnothorax	5621	3	-0.00152157179291989
L.A.	Temnothorax	5622	3	0.00713246428579774
L.A.	Temnothorax	5623	3	0.00201875590085839
L.A.	Temnothorax	5626	3	0.00351309679326183
L.A.	Temnothorax	5627	3	0.00123795359373923
L.A.	Temnothorax	5628	3	0.00117899014416861
L.A.	Temnothorax	5629	3	-0.00619818297120319
L.A.	Temnothorax	5630	3	-0.000795919000506472
L.A.	Temnothorax	5696	3	-0.00308473866264535
L.A.	Temnothorax	5697	3	0.00616867386779638
L.A.	Temnothorax	5698	3	-0.00635614654469777
L.A.	Temnothorax	5699	3	-0.00333223723869559
L.A.	Temnothorax	5700	3	-0.00494215690724268
L.A.	Temnothorax	5701	4	0.00978050091627914
L.A.	Temnothorax	5702	3	0.00706930102901874
L.A.	Temnothorax	5703	3	-0.00179110851548114
L.A.	Temnothorax	5704	3	-0.0123185411200494
L.A.	Temnothorax	5705	3	-0.00486632277473059
L.A.	Temnothorax	5706	3	-0.00238862018856704
L.A.	Temnothorax	5771	3	0.00418119740974524
L.A.	Temnothorax	5772	3	-0.00828282109596525
L.A.	Temnothorax	5773	3	0.00573209222142621
L.A.	Temnothorax	5774	3	0.00315544304155622
L.A.	Temnothorax	5775	3	-0.00995753071414279
L.A.	Temnothorax	5778	4	0.00266164337909444
L.A.	Temnothorax	5779	3	-0.00335490467213245
L.A.	Temnothorax	5780	3	-0.00853868290281107
L.A.	Temnothorax	5781	3	0.00740978240365894
L.A.	Temnothorax	5782	3	-0.00176043895317693
L.A.	Temnothorax	5783	3	-0.00475063324599664
L.A.	Temnothorax	5846	3	-0.00622619620398152
L.A.	Temnothorax	5847	3	0.00734323860275825
L.A.	Temnothorax	5848	3	-0.00116855054620517
L.A.	Temnothorax	5849	3	0.00317782527370575
L.A.	Temnothorax	5850	3	0.00686076450233919
L.A.	Temnothorax	5851	3	-0.00315969358009223
L.A.	Temnothorax	5852	4	0.00602466523493638
L.A.	Temnothorax	5853	4	-0.00672457344638375
L.A.	Temnothorax	5854	4	-0.00446592317992964
L.A.	Temnothorax	5855	3	-0.00355423205124454
L.A.	Temnothorax	5856	3	-0.00327393879218326
L.A.	Temnothorax	5857	3	-0.00406738224537427
L.A.	Temnothorax	5858	3	0.0140306764078897
L.A.	Temnothorax	5859	3	-0.0079276224639576
L.A.	Temnothorax	5921	3	0.00428822872099424
L.A.	Temnothorax	5922	3	0.000764856537064285
L.A.	Temnothorax	5923	3	0.00248063025540124
L.A.	Temnothorax	5924	3	0.000732123506116284
L.A.	Temnothorax	5925	3	0.00733309678930525
L.A.	Temnothorax	5926	4	0.00969785108440692
L.A.	Temnothorax	5927	4	-0.00229388825605037
L.A.	Temnothorax	5930	4	-0.0125418651211786
L.A.	Temnothorax	5931	4	-0.00477717852490413
L.A.	Temnothorax	5932	3	-0.00860164189562607
L.A.	Temnothorax	5933	3	0.00202420700389181
L.A.	Temnothorax	5934	3	0.000397656894033589
L.A.	Temnothorax	5935	3	0.00646824460669663
L.A.	Temnothorax	5936	3	0.00134064996565771
L.A.	Temnothorax	5937	3	0.0013177908576704
L.A.	Temnothorax	599	3	-0.00341518918745035
L.A.	Temnothorax	5997	3	-0.00157571246548154
L.A.	Temnothorax	5998	3	-0.00639453569226916
L.A.	Temnothorax	5999	3	-0.00187427141229729
L.A.	Temnothorax	600	3	-0.00209605844137166
L.A.	Temnothorax	6000	3	-0.00510457848682287
L.A.	Temnothorax	6001	3	0.00222165632035857
L.A.	Temnothorax	6002	4	0.0021704201076461
L.A.	Temnothorax	6003	4	0.00372140406927465
L.A.	Temnothorax	6004	4	0.0081690737148379
L.A.	Temnothorax	6005	4	0.00536214357206673
L.A.	Temnothorax	6006	4	0.00539388216749755
L.A.	Temnothorax	6007	4	0.00777011553007721
L.A.	Temnothorax	6008	4	0.00790303348856834
L.A.	Temnothorax	6009	3	-0.00745317791504048
L.A.	Temnothorax	601	3	0.00913933327168147
L.A.	Temnothorax	6010	3	0.00918941481162949
L.A.	Temnothorax	6011	3	0.00470429545924358
L.A.	Temnothorax	6012	3	-0.000979863142772495
L.A.	Temnothorax	6013	3	-0.00898681972036827
L.A.	Temnothorax	602	3	0.0054853978938395
L.A.	Temnothorax	603	3	-0.00292187136052213
L.A.	Temnothorax	604	4	0.000312596988834756
L.A.	Temnothorax	605	4	0.00554397264815183
L.A.	Temnothorax	606	4	-0.00302927541729388
L.A.	Temnothorax	607	4	0.00308985956208636
L.A.	Temnothorax	6071	3	0.000976229428512554
L.A.	Temnothorax	6072	3	-0.00390162021756246
L.A.	Temnothorax	6073	3	0.0113252553391609
L.A.	Temnothorax	6074	3	0.00329200669057462
L.A.	Temnothorax	6075	3	0.00483925920570908
L.A.	Temnothorax	6076	3	-0.00119163562610158
L.A.	Temnothorax	6077	4	-0.00448819782369011
L.A.	Temnothorax	6078	4	0.00769963564819845
L.A.	Temnothorax	6079	4	0.0096289004339682
L.A.	Temnothorax	6082	4	0.00985138998971427
L.A.	Temnothorax	6083	4	0.00634148886500645
L.A.	Temnothorax	6084	4	0.00241165703429084
L.A.	Temnothorax	6085	4	-0.0013537658050151
L.A.	Temnothorax	6086	3	0.00614502269018818
L.A.	Temnothorax	6087	3	0.000279079100026076
L.A.	Temnothorax	6088	3	0.00636707855256572
L.A.	Temnothorax	6089	3	-0.00182109489537615
L.A.	Temnothorax	6090	3	0.000311901332074569
L.A.	Temnothorax	6091	3	0.000966765448640263
L.A.	Temnothorax	610	4	0.00148705904968369
L.A.	Temnothorax	611	4	0.0103715040943702
L.A.	Temnothorax	612	4	0.0100691870345526
L.A.	Temnothorax	613	3	0.00110158682464356
L.A.	Temnothorax	614	3	-0.00376591422512618
L.A.	Temnothorax	6147	3	-0.0112938408886789
L.A.	Temnothorax	6148	3	-0.0102403330421499
L.A.	Temnothorax	6149	3	0.000526054695004974
L.A.	Temnothorax	615	3	-0.00456200066353961
L.A.	Temnothorax	6150	3	-0.00175229225393934
L.A.	Temnothorax	6151	3	0.00481308814225417
L.A.	Temnothorax	6152	3	-0.00436545642139326
L.A.	Temnothorax	6153	4	0.00851965584372989
L.A.	Temnothorax	6154	4	-0.00289456472225343
L.A.	Temnothorax	6155	4	0.0033489486327091
L.A.	Temnothorax	6156	4	-0.00656632574834617
L.A.	Temnothorax	6157	4	-0.00336171129677497
L.A.	Temnothorax	6158	4	0.00190752998105644
L.A.	Temnothorax	6159	4	-0.000992325023785866
L.A.	Temnothorax	616	3	-0.00829572763400451
L.A.	Temnothorax	6160	4	0.00193132650753989
L.A.	Temnothorax	6161	4	0.00738118706440643
L.A.	Temnothorax	6162	3	0.00784721867387207
L.A.	Temnothorax	6163	3	0.00146168747908001
L.A.	Temnothorax	6164	3	-0.00405722069671428
L.A.	Temnothorax	6165	3	0.00426754286986437
L.A.	Temnothorax	6166	3	0.00035854297908085
L.A.	Temnothorax	6167	3	-0.00706255222896916
L.A.	Temnothorax	617	3	-0.00795314493901325
L.A.	Temnothorax	6221	3	0.00184092377436377
L.A.	Temnothorax	6222	3	-0.007959660420419
L.A.	Temnothorax	6223	3	-0.0157027700008178
L.A.	Temnothorax	6224	3	-0.00845551839183152
L.A.	Temnothorax	6225	3	-0.0121253062362278
L.A.	Temnothorax	6226	3	0.0102513455754188
L.A.	Temnothorax	6227	4	-0.00421895133796482
L.A.	Temnothorax	6228	4	-0.00599559835407974
L.A.	Temnothorax	6229	4	0.00228331957859456
L.A.	Temnothorax	6230	4	0.00195014488608644
L.A.	Temnothorax	6231	4	0.00430695568145134
L.A.	Temnothorax	6234	4	-4.907210321216e-05
L.A.	Temnothorax	6235	4	0.000402099687054033
L.A.	Temnothorax	6236	4	0.00227770766276094
L.A.	Temnothorax	6237	4	-0.00326404590890545
L.A.	Temnothorax	6238	4	0.00506644692219377
L.A.	Temnothorax	6239	4	-0.00862293002336224
L.A.	Temnothorax	6240	3	-0.00677885050673604
L.A.	Temnothorax	6241	3	-0.00274132868572297
L.A.	Temnothorax	6242	3	0.00193175424640728
L.A.	Temnothorax	6243	3	0.00166205183097753
L.A.	Temnothorax	6244	3	-0.00649434064550585
L.A.	Temnothorax	6245	3	0.00282682050819109
L.A.	Temnothorax	6297	3	0.00912025931889783
L.A.	Temnothorax	6298	3	0.00967930704598082
L.A.	Temnothorax	6299	3	-0.00022443966239407
L.A.	Temnothorax	6300	3	-0.00753414802618319
L.A.	Temnothorax	6301	3	-0.00913005163390259
L.A.	Temnothorax	6302	3	0.00199123177002928
L.A.	Temnothorax	6303	4	0.00950417822596309
L.A.	Temnothorax	6304	4	-0.00435018070799619
L.A.	Temnothorax	6305	4	-0.00916804625970067
L.A.	Temnothorax	6306	4	0.00045329195847051
L.A.	Temnothorax	6307	4	0.00147272666578388
L.A.	Temnothorax	6308	4	0.00327957368898891
L.A.	Temnothorax	6309	5	0.0083169654896602
L.A.	Temnothorax	6310	4	-0.00758737010145507
L.A.	Temnothorax	6311	4	-0.00599583235146059
L.A.	Temnothorax	6312	4	-0.00297268302366825
L.A.	Temnothorax	6313	4	-0.00385266919331519
L.A.	Temnothorax	6314	4	-0.0137672835645422
L.A.	Temnothorax	6315	4	-0.00275851555400402
L.A.	Temnothorax	6316	3	-0.00617459934042415
L.A.	Temnothorax	6317	3	-0.00275185379193501
L.A.	Temnothorax	6318	3	-0.00702881161044824
L.A.	Temnothorax	6319	3	0.0160394699322698
L.A.	Temnothorax	6320	3	-0.0130165689045041
L.A.	Temnothorax	6321	3	-0.00613261520436372
L.A.	Temnothorax	6371	3	-0.00505107079105159
L.A.	Temnothorax	6372	3	-0.00616315272377374
L.A.	Temnothorax	6373	3	0.00398181728909004
L.A.	Temnothorax	6374	3	0.00469572963412837
L.A.	Temnothorax	6375	3	-0.00365569025066184
L.A.	Temnothorax	6376	3	-0.0054964606192716
L.A.	Temnothorax	6377	3	0.00643902244033778
L.A.	Temnothorax	6378	4	0.00203387530232234
L.A.	Temnothorax	6379	4	-0.00691074420714269
L.A.	Temnothorax	6380	4	-0.00108604289271174
L.A.	Temnothorax	6381	4	-0.00814324358142737
L.A.	Temnothorax	6382	4	-0.00427619720447882
L.A.	Temnothorax	6383	5	0.000824939627615706
L.A.	Temnothorax	6386	5	-0.00928538732281257
L.A.	Temnothorax	6387	5	-0.0121780145361548
L.A.	Temnothorax	6388	4	0.0024617457119433
L.A.	Temnothorax	6389	4	-0.00187973076918708
L.A.	Temnothorax	6390	4	-0.000785327739742995
L.A.	Temnothorax	6391	4	0.00309545752308631
L.A.	Temnothorax	6392	4	-0.0110170284848096
L.A.	Temnothorax	6393	3	0.00155161577694298
L.A.	Temnothorax	6394	3	-0.00405841928040258
L.A.	Temnothorax	6395	3	0.015716086667912
L.A.	Temnothorax	6396	3	-0.00939307755864137
L.A.	Temnothorax	6397	3	-0.00898061801176752
L.A.	Temnothorax	6398	3	0.00782914604434834
L.A.	Temnothorax	6399	3	-0.00736554346219352
L.A.	Temnothorax	6446	3	-0.0146722698371895
L.A.	Temnothorax	6447	3	0.00653399620141667
L.A.	Temnothorax	6448	3	0.00170241703820594
L.A.	Temnothorax	6449	3	-0.00240223996466954
L.A.	Temnothorax	6450	3	-0.00970719499098921
L.A.	Temnothorax	6451	3	-0.0112918439414515
L.A.	Temnothorax	6452	3	-0.00596118999853833
L.A.	Temnothorax	6453	4	0.00383195300314138
L.A.	Temnothorax	6454	4	-0.00440101041655686
L.A.	Temnothorax	6455	4	0.00905499623906745
L.A.	Temnothorax	6456	4	-0.000388735350049746
L.A.	Temnothorax	6457	4	-0.00254402511643989
L.A.	Temnothorax	6458	4	-0.00106910926122205
L.A.	Temnothorax	6459	5	-0.00484855612742137
L.A.	Temnothorax	6460	5	-0.00167938314258846
L.A.	Temnothorax	6461	5	-0.0125224447632086
L.A.	Temnothorax	6462	5	-0.00605658181065713
L.A.	Temnothorax	6463	5	0.00010949784518241
L.A.	Temnothorax	6464	4	-0.00880410957604827
L.A.	Temnothorax	6465	4	0.000593631552240712
L.A.	Temnothorax	6466	4	-0.0180980778495613
L.A.	Temnothorax	6467	4	0.016680855650902
L.A.	Temnothorax	6468	4	0.00944629613601973
L.A.	Temnothorax	6469	4	0.00140405519042838
L.A.	Temnothorax	6470	3	0.00679276492509181
L.A.	Temnothorax	6471	3	-0.00155060457729483
L.A.	Temnothorax	6472	3	-0.00667679135043288
L.A.	Temnothorax	6473	3	0.00248548275953352
L.A.	Temnothorax	6474	3	0.0048316275055092
L.A.	Temnothorax	6475	3	0.00188033753763415
L.A.	Temnothorax	6476	3	-0.00275438396477528
L.A.	Temnothorax	6520	3	0.00225592512668477
L.A.	Temnothorax	6521	3	0.00408455112750732
L.A.	Temnothorax	6522	3	-0.00289546492186924
L.A.	Temnothorax	6523	3	0.00491879755753614
L.A.	Temnothorax	6524	3	0.00323789158786758
L.A.	Temnothorax	6525	3	-0.00749696709451629
L.A.	Temnothorax	6526	3	-0.00606041425159268
L.A.	Temnothorax	6527	4	-0.00910730003986703
L.A.	Temnothorax	6528	4	0.00128908715207057
L.A.	Temnothorax	6529	4	-0.00275153343761072
L.A.	Temnothorax	6530	4	-0.00773860788621139
L.A.	Temnothorax	6531	4	0.00433425060630019
L.A.	Temnothorax	6532	4	0.00135998010840205
L.A.	Temnothorax	6533	4	0.010903042414254
L.A.	Temnothorax	6534	5	-0.00272730113798466
L.A.	Temnothorax	6535	5	0.00717371185301907
L.A.	Temnothorax	6538	5	-0.00512920456996211
L.A.	Temnothorax	6539	5	0.0011736717196656
L.A.	Temnothorax	6540	5	-0.0024338979922158
L.A.	Temnothorax	6541	4	-0.00241024537563526
L.A.	Temnothorax	6542	4	-0.00291846728437289
L.A.	Temnothorax	6543	4	0.000259998869450663
L.A.	Temnothorax	6544	4	0.00426790804673257
L.A.	Temnothorax	6545	4	-0.00316587706123211
L.A.	Temnothorax	6546	4	0.00455572283692865
L.A.	Temnothorax	6547	4	0.0064912920015618
L.A.	Temnothorax	6548	3	0.000917025696824083
L.A.	Temnothorax	6549	3	0.00694878417980324
L.A.	Temnothorax	6550	3	-0.0109598837058323
L.A.	Temnothorax	6551	3	0.00309175888719863
L.A.	Temnothorax	6552	3	0.00716119728490373
L.A.	Temnothorax	6553	3	-0.00406630746472772
L.A.	Temnothorax	6554	3	-0.00432158902108209
L.A.	Temnothorax	6595	3	0.0024521022463172
L.A.	Temnothorax	6596	3	0.00219630201860915
L.A.	Temnothorax	6597	3	0.00254469500887998
L.A.	Temnothorax	6598	3	-0.00178765696082371
L.A.	Temnothorax	6599	3	-0.0109679494426643
L.A.	Temnothorax	6600	3	-0.00116663952747828
L.A.	Temnothorax	6601	3	0.000790580669902278
L.A.	Temnothorax	6602	3	-0.005146172077488
L.A.	Temnothorax	6603	4	-0.000640450753299076
L.A.	Temnothorax	6604	4	-0.00737054442854364
L.A.	Temnothorax	6605	4	-0.00822698579677288
L.A.	Temnothorax	6606	4	-0.000612332643614879
L.A.	Temnothorax	6607	4	-0.006197557205441
L.A.	Temnothorax	6608	4	0.00119179793339086
L.A.	Temnothorax	6609	5	-0.00310031787626877
L.A.	Temnothorax	6610	5	0.0149863915156437
L.A.	Temnothorax	6611	5	0.00252148930196717
L.A.	Temnothorax	6612	5	0.00424551292151208
L.A.	Temnothorax	676	3	-0.00429142444503054
L.A.	Temnothorax	677	3	-0.0139287764088968
L.A.	Temnothorax	678	3	0.00280526582914426
L.A.	Temnothorax	679	3	0.00198860957172269
L.A.	Temnothorax	680	3	-0.00562756118459568
L.A.	Temnothorax	681	3	0.00802131417595177
L.A.	Temnothorax	682	4	-0.00329190295679997
L.A.	Temnothorax	683	4	-0.018096878283665
L.A.	Temnothorax	684	4	-0.00400718298769458
L.A.	Temnothorax	685	4	-0.00476364956257801
L.A.	Temnothorax	686	4	-0.00195278715358419
L.A.	Temnothorax	687	3	0.00344011087073088
L.A.	Temnothorax	688	3	-0.00293473681289842
L.A.	Temnothorax	689	3	-0.00315492534875017
L.A.	Temnothorax	690	3	0.00177811616238571
L.A.	Temnothorax	691	3	-0.00176592297719905
L.A.	Temnothorax	692	3	-0.00341283223104613
L.A.	Temnothorax	753	3	-0.000216086844630764
L.A.	Temnothorax	754	3	-0.000565034234187034
L.A.	Temnothorax	755	3	0.00460613524519148
L.A.	Temnothorax	756	3	0.00102265584715693
L.A.	Temnothorax	757	3	-0.000379727833946223
L.A.	Temnothorax	758	4	-0.0130316082308628
L.A.	Temnothorax	759	4	0.00376261215646722
L.A.	Temnothorax	762	4	-0.0137159249455295
L.A.	Temnothorax	763	3	-0.00692529895575993
L.A.	Temnothorax	764	3	0.00255493204547821
L.A.	Temnothorax	765	3	-0.0128574958676009
L.A.	Temnothorax	766	3	0.012702035966877
L.A.	Temnothorax	767	3	-2.09493933870045e-05
L.A.	Temnothorax	768	3	-0.00456564207337713
L.A.	Temnothorax	77	5	0.00494321725910195
L.A.	Temnothorax	78	5	-0.00202339924530476
L.A.	Temnothorax	79	5	-0.00275128556164467
L.A.	Temnothorax	80	5	0.00762543466719069
L.A.	Temnothorax	81	4	-0.0115766741256267
L.A.	Temnothorax	82	4	0.0017559185997674
L.A.	Temnothorax	83	4	0.000345281857053661
L.A.	Temnothorax	830	3	0.00574433925758036
L.A.	Temnothorax	831	3	-0.00376799889128276
L.A.	Temnothorax	832	3	-0.00446676423713608
L.A.	Temnothorax	833	3	0.00126640698329257
L.A.	Temnothorax	834	3	-0.000264222121601811
L.A.	Temnothorax	835	4	0.00455396960184606
L.A.	Temnothorax	836	4	0.000912711124160193
L.A.	Temnothorax	837	4	0.00731757873061737
L.A.	Temnothorax	838	3	0.00389389810122209
L.A.	Temnothorax	839	3	2.70108923377298e-05
L.A.	Temnothorax	84	4	0.000632108296594566
L.A.	Temnothorax	840	3	-0.0113375946186786
L.A.	Temnothorax	841	3	-0.00798188165254631
L.A.	Temnothorax	842	3	-0.00629145001904152
L.A.	Temnothorax	85	4	-0.010816193520752
L.A.	Temnothorax	86	4	-6.58198520775942e-05
L.A.	Temnothorax	87	3	-0.00343941028669572
L.A.	Temnothorax	88	3	-0.0108507806252593
L.A.	Temnothorax	89	3	-0.00773215445986462
L.A.	Temnothorax	90	3	-0.00560829830681823
L.A.	Temnothorax	906	3	0.000225428392783211
L.A.	Temnothorax	907	3	-0.00149725985125934
L.A.	Temnothorax	908	3	0.00464786156994931
L.A.	Temnothorax	909	3	0.00132859841911446
L.A.	Temnothorax	91	3	-0.00226498664185561
L.A.	Temnothorax	910	3	0.0118717050795069
L.A.	Temnothorax	911	4	0.00527982952017502
L.A.	Temnothorax	914	3	0.00444080580169532
L.A.	Temnothorax	915	3	0.00497832727862207
L.A.	Temnothorax	916	3	0.00455961946048783
L.A.	Temnothorax	917	3	-0.00474915787214964
L.A.	Temnothorax	918	3	-0.00160982746268914
L.A.	Temnothorax	92	3	0.00673240365065167
L.A.	Temnothorax	93	3	0.00425493681255525
L.A.	Temnothorax	983	3	-0.00958194130823191
L.A.	Temnothorax	984	3	-0.00818676423864071
L.A.	Temnothorax	985	3	0.00523686927968596
L.A.	Temnothorax	986	3	0.00343445364824297
L.A.	Temnothorax	987	3	-0.00972905176232219
L.A.	Temnothorax	988	3	-0.00503866649933946
L.A.	Temnothorax	989	3	-0.00505126080702361
L.A.	Temnothorax	990	3	0.00209908940124604
L.A.	Temnothorax	991	3	-0.00659577526765355
L.A.	Temnothorax	992	3	0.00714211114827694
L.A.	Temnothorax	993	3	-0.000294660139341877
