# Supplementary material for: Two simple movement mechanisms for spatial division of labour in social insects
Source: Nat Commun. 2022 Nov 15;13:6985. doi: 10.1038/s41467-022-34706-7 (PMC9666475; doi:10.1038/s41467-022-34706-7)
Supplement: Supplementary file 5 — Source Data [file 41467_2022_34706_MOESM5_ESM.zip › source_data/Figure_S13/Taxis_index_difference,Temnothorax,Obs.csv]

data	SPECIES	COLONY	distance_to_FocalModule	taxis_index_difference
Obs.	Temnothorax	01	3	-0.00864456494283504
Obs.	Temnothorax	01	4	0.00544227377590682
Obs.	Temnothorax	01	5	-0.00259362114605665
Obs.	Temnothorax	01	6	-0.00107785266356698
Obs.	Temnothorax	01	7	-0.00673929100574972
Obs.	Temnothorax	01	8	-0.00949574227193151
Obs.	Temnothorax	01	9	0.0097846502975075
Obs.	Temnothorax	02	3	0.00205533792903273
Obs.	Temnothorax	02	4	-0.00818959138464273
Obs.	Temnothorax	02	5	-0.00576259997330645
Obs.	Temnothorax	02	6	0.00830850194814048
Obs.	Temnothorax	02	7	0.00208114837543225
Obs.	Temnothorax	02	8	0.00545242783275807
Obs.	Temnothorax	02	9	0.023014139743923
Obs.	Temnothorax	03	3	-0.0040573452596966
Obs.	Temnothorax	03	4	-0.00762959767679381
Obs.	Temnothorax	03	5	0.00222488132651327
Obs.	Temnothorax	03	6	-0.00526292704969382
Obs.	Temnothorax	03	7	-0.0193008674167389
Obs.	Temnothorax	04	3	0.0028999862143445
Obs.	Temnothorax	04	4	-0.000292323292910253
Obs.	Temnothorax	04	5	0.0278121542643823
Obs.	Temnothorax	04	6	-0.00741465161640521
Obs.	Temnothorax	04	7	0.00514287526005444
Obs.	Temnothorax	04	8	0.0172430816748532
Obs.	Temnothorax	04	9	-0.010628165813475
Obs.	Temnothorax	05	3	-0.000235143461687505
Obs.	Temnothorax	05	4	0.0125663660373916
Obs.	Temnothorax	05	5	0.00610527979143691
Obs.	Temnothorax	05	6	-0.000497499376628847
Obs.	Temnothorax	05	7	0.000563119014740476
Obs.	Temnothorax	05	8	0.000168196671300388
Obs.	Temnothorax	05	9	-0.0274858659272367
Obs.	Temnothorax	07	3	0.00264207768850651
Obs.	Temnothorax	07	4	-0.00679644358177584
Obs.	Temnothorax	07	5	0.0137749714256587
Obs.	Temnothorax	07	6	-0.00401119033210057
Obs.	Temnothorax	07	7	0.00369389823641767
Obs.	Temnothorax	07	8	0.011242948222377
Obs.	Temnothorax	07	9	-0.0185938726129455
Obs.	Temnothorax	08	3	-0.00522373382576024
Obs.	Temnothorax	08	4	-0.0159536334172965
Obs.	Temnothorax	08	5	0.00283462910932472
Obs.	Temnothorax	08	6	0.000247216099795635
Obs.	Temnothorax	08	7	0.0179366204831949
Obs.	Temnothorax	08	8	0.00844646999522535
Obs.	Temnothorax	08	9	0.00099043464236416
Obs.	Temnothorax	09	3	-0.00544544150916523
Obs.	Temnothorax	09	4	-0.00155428075087824
Obs.	Temnothorax	09	5	-0.00787287912689444
Obs.	Temnothorax	09	6	-0.00521832485435266
Obs.	Temnothorax	09	7	-0.0165832868689414
Obs.	Temnothorax	09	8	-0.0359479991945233
Obs.	Temnothorax	09	9	-0.0115346716780726
Obs.	Temnothorax	10	3	-0.00261988481769866
Obs.	Temnothorax	10	4	-0.00520588384882551
Obs.	Temnothorax	10	5	-0.00368531327904239
Obs.	Temnothorax	10	6	-0.000865225035253174
Obs.	Temnothorax	10	7	-0.000601059055502132
Obs.	Temnothorax	10	8	0.270901174519784
Obs.	Temnothorax	11	3	0.00892889122951957
Obs.	Temnothorax	11	4	0.00688299155182474
Obs.	Temnothorax	11	5	0.0267831966530108
Obs.	Temnothorax	11	6	0.00568997198472264
Obs.	Temnothorax	11	7	-0.0188390376115039
Obs.	Temnothorax	11	8	0.00401159241585656
Obs.	Temnothorax	11	9	0.00780495418814918
