# Supplementary material for: Two simple movement mechanisms for spatial division of labour in social insects
Source: Nat Commun. 2022 Nov 15;13:6985. doi: 10.1038/s41467-022-34706-7 (PMC9666475; doi:10.1038/s41467-022-34706-7)
Supplement: Supplementary file 5 — Source Data [file 41467_2022_34706_MOESM5_ESM.zip › source_data/Figure_S14/MeanMovementCharacteristics,Apis,BE.csv]

cell_id	agent_type	Individual_Site_Similarity	Mean_Proportion_Time_Active	Mean_Speed_while_Active	Mean_Absolute_Turn_Angle_while_Active
1	central	0	0.922259574468085	0.245106382978723	1.22379574468085
2	central	0	0.914927659574468	0.244487234042553	1.22957872340426
3	central	0	0.918548936170213	0.244014893617021	1.23034893617021
4	central	0	0.913506382978723	0.245248936170213	1.22851489361702
5	central	0	0.919468085106383	0.244504255319149	1.22285531914894
6	central	0	0.919893617021277	0.243908510638298	1.22552765957447
7	central	0	0.919285106382979	0.244723404255319	1.23142553191489
8	central	0	0.926876595744681	0.243555319148936	1.22934042553191
9	central	0	0.924008510638298	0.245278723404255	1.22923829787234
10	central	0	0.919208510638298	0.243740425531915	1.23030212765957
11	central	0	0.921582978723404	0.244597872340426	1.23176170212766
12	central	0	0.926085106382979	0.244340425531915	1.23126808510638
13	central	0	0.926310638297872	0.245131914893617	1.22696170212766
14	central	0	0.922497872340426	0.243644680851064	1.22723404255319
15	central	0	0.924025531914894	0.244365957446809	1.2279829787234
16	central	0	0.913736170212766	0.244791489361702	1.22526808510638
17	central	0	0.924306382978723	0.244163829787234	1.22595744680851
18	central	0	0.921565957446808	0.244542553191489	1.23653617021277
19	central	0	0.918174468085106	0.244189361702128	1.23073191489362
20	central	0	0.922187234042553	0.244676595744681	1.22548936170213
21	central	0	0.924187234042553	0.245934042553191	1.22489787234043
22	central	0	0.925127659574468	0.244708510638298	1.22806808510638
23	central	0	0.921655319148936	0.244525531914894	1.23004255319149
24	central	0	0.920574468085106	0.244557446808511	1.22339574468085
25	central	0	0.931587234042553	0.244617021276596	1.2321829787234
26	central	0	0.931493617021277	0.244385106382979	1.22732765957447
27	central	0	0.932391489361702	0.242497872340426	1.22585957446809
28	central	0	0.922408510638298	0.243270212765957	1.22934893617021
29	central	0	0.924629787234043	0.244468085106383	1.22673191489362
30	central	0	0.923297872340425	0.24431914893617	1.23091914893617
31	central	0	0.9248	0.243123404255319	1.22901276595745
32	central	0	0.925748936170213	0.244831914893617	1.22939574468085
33	central	0	0.918846808510638	0.24368085106383	1.22891914893617
34	central	0	0.922965957446809	0.244244680851064	1.22308085106383
35	central	0	0.926434042553192	0.243125531914894	1.23242553191489
36	central	0	0.927502127659575	0.24401914893617	1.22923404255319
37	central	0	0.9248	0.244776595744681	1.22996595744681
38	central	0	0.922123404255319	0.244410638297872	1.23301276595745
39	central	0	0.91423829787234	0.244168085106383	1.22729361702128
40	central	0	0.917723404255319	0.245948936170213	1.23262553191489
41	central	0	0.919148936170213	0.24548085106383	1.22649787234043
42	central	0	0.92063829787234	0.243689361702128	1.22632340425532
43	central	0	0.924506382978723	0.244857446808511	1.22817872340426
44	central	0	0.922191489361702	0.243529787234043	1.2252
45	central	0	0.918102127659574	0.244329787234043	1.22427659574468
46	central	0	0.921706382978723	0.244889361702128	1.23187234042553
47	central	0	0.927693617021277	0.244317021276596	1.22792340425532
48	central	0	0.926753191489362	0.243914893617021	1.22783404255319
49	central	0	0.918727659574468	0.24528085106383	1.2301914893617
50	central	0	0.920506382978723	0.2451	1.22964255319149
51	central	0	0.932042553191489	0.244285106382979	1.22944680851064
52	central	0	0.92676170212766	0.244282978723404	1.2328170212766
53	central	0	0.92256170212766	0.244821276595745	1.22629361702128
54	central	0	0.9194	0.244314893617021	1.22650638297872
55	central	0	0.923557446808511	0.24468085106383	1.22307234042553
56	central	0	0.931165957446809	0.244291489361702	1.22335744680851
57	central	0	0.927702127659574	0.245517021276596	1.22671489361702
58	central	0	0.918872340425532	0.245423404255319	1.22948510638298
59	central	0	0.921851063829787	0.243634042553191	1.23347234042553
60	central	0	0.922846808510638	0.244895744680851	1.22288510638298
61	central	0	0.924855319148936	0.245717021276596	1.22614468085106
62	central	0	0.929846808510638	0.243825531914894	1.22878723404255
63	central	0	0.923344680851064	0.244895744680851	1.22926382978723
64	central	0	0.920076595744681	0.244527659574468	1.22715744680851
65	central	0	0.920974468085106	0.245463829787234	1.22867234042553
66	central	0	0.918242553191489	0.243423404255319	1.22875319148936
67	central	0	0.92423829787234	0.244587234042553	1.22853617021277
68	central	0	0.92496170212766	0.244029787234043	1.22717446808511
69	central	0	0.927110638297872	0.242674468085106	1.2289829787234
70	central	0	0.927012765957447	0.243610638297872	1.2302170212766
71	central	0	0.92488085106383	0.244642553191489	1.23274468085106
72	central	0	0.919604255319149	0.244646808510638	1.22371063829787
73	central	0	0.917425531914894	0.244372340425532	1.22948510638298
74	central	0	0.921404255319149	0.243451063829787	1.23071063829787
75	central	0	0.914421276595745	0.244965957446809	1.2265829787234
76	central	0	0.916097872340426	0.24343829787234	1.2310085106383
77	central	0	0.919812765957447	0.243929787234043	1.22837446808511
78	central	0	0.922574468085106	0.244395744680851	1.22826382978723
79	central	0	0.922523404255319	0.24608085106383	1.22762127659574
80	central	0	0.917953191489362	0.243514893617021	1.23287659574468
81	central	0	0.91003829787234	0.245412765957447	1.2274
82	central	0	0.908485106382979	0.243482978723404	1.23123404255319
83	central	0	0.915085106382979	0.245063829787234	1.22374893617021
84	central	0	0.925114893617021	0.242425531914894	1.22883829787234
85	central	0	0.920851063829787	0.244395744680851	1.22972340425532
86	central	0	0.923936170212766	0.244195744680851	1.22919574468085
87	central	0	0.920314893617021	0.244025531914894	1.22385531914894
88	central	0	0.921553191489362	0.243693617021277	1.2280085106383
89	central	0	0.92243829787234	0.244331914893617	1.23029361702128
90	central	0	0.919348936170213	0.243508510638298	1.22785957446809
91	central	0	0.919029787234043	0.243768085106383	1.2258170212766
92	central	0	0.912876595744681	0.245072340425532	1.22997872340426
93	central	0	0.916736170212766	0.244414893617021	1.23127234042553
94	central	0	0.917663829787234	0.243982978723404	1.22925106382979
95	central	0	0.9256	0.2438	1.2280170212766
96	central	0	0.914327659574468	0.246548936170213	1.22623829787234
97	central	0	0.920408510638298	0.244797872340426	1.22393617021277
98	central	0	0.919774468085106	0.243993617021277	1.22449361702128
99	central	0	0.914753191489362	0.244244680851064	1.22757446808511
100	central	0	0.923327659574468	0.244714893617021	1.22964255319149
101	central	0	0.923817021276596	0.242923404255319	1.2292085106383
102	central	0	0.925476595744681	0.24448085106383	1.23142553191489
103	central	0	0.923668085106383	0.243504255319149	1.2256085106383
104	central	0	0.919195744680851	0.2451	1.22771063829787
105	central	0	0.911136170212766	0.244276595744681	1.22874042553191
106	central	0	0.923663829787234	0.244472340425532	1.23126808510638
107	central	0	0.929425531914894	0.242974468085106	1.22645957446809
108	central	0	0.928395744680851	0.245504255319149	1.23087659574468
109	central	0	0.926123404255319	0.244623404255319	1.22477446808511
110	central	0	0.925493617021277	0.243944680851064	1.2314
111	central	0	0.927148936170213	0.245610638297872	1.22608085106383
112	central	0	0.92688085106383	0.243123404255319	1.22837446808511
113	central	0	0.919195744680851	0.243572340425532	1.22561276595745
114	central	0	0.917914893617021	0.24501914893617	1.22556170212766
115	central	0	0.926029787234043	0.24256170212766	1.22723404255319
116	central	0	0.928340425531915	0.245246808510638	1.23318723404255
117	central	0	0.926812765957447	0.246089361702128	1.22188510638298
118	central	0	0.919387234042553	0.245872340425532	1.22832765957447
119	central	0	0.921029787234042	0.24388085106383	1.22730638297872
120	central	0	0.918489361702128	0.24401914893617	1.22142127659574
121	central	0	0.92511914893617	0.244229787234043	1.22745106382979
122	central	0	0.916110638297872	0.243393617021277	1.23064255319149
123	central	0	0.92131914893617	0.244474468085106	1.22689787234043
124	central	0	0.9156	0.243872340425532	1.22743829787234
125	central	0	0.912578723404255	0.244853191489362	1.2276
126	central	0	0.915472340425532	0.243034042553191	1.22879574468085
127	central	0	0.918242553191489	0.244572340425532	1.22583829787234
128	central	0	0.922370212765957	0.244546808510638	1.23016170212766
129	central	0	0.920110638297872	0.244002127659574	1.22925531914894
130	central	0	0.921744680851064	0.243968085106383	1.23106808510638
131	central	0	0.920042553191489	0.245225531914894	1.22762978723404
132	central	0	0.924693617021277	0.245268085106383	1.22747659574468
133	central	0	0.9106	0.245514893617021	1.22610212765957
134	central	0	0.916268085106383	0.243978723404255	1.23108085106383
135	central	0	0.920570212765957	0.244589361702128	1.22703404255319
136	central	0	0.919157446808511	0.244042553191489	1.22915319148936
137	central	0	0.921212765957447	0.245489361702128	1.22814468085106
138	central	0	0.923459574468085	0.244144680851064	1.22600425531915
139	central	0	0.922944680851064	0.245085106382979	1.22813191489362
140	central	0	0.922727659574468	0.244846808510638	1.22773191489362
141	central	0	0.924642553191489	0.243714893617021	1.22688510638298
142	central	0	0.921063829787234	0.24501914893617	1.22965957446809
143	central	0	0.924106382978723	0.244363829787234	1.23177446808511
144	central	0	0.920204255319149	0.243265957446809	1.22891063829787
145	central	0	0.924595744680851	0.244342553191489	1.22765531914894
146	central	0	0.919297872340425	0.244542553191489	1.22482978723404
147	central	0	0.920234042553192	0.243763829787234	1.2294170212766
148	central	0	0.919055319148936	0.244151063829787	1.23010638297872
149	central	0	0.925970212765957	0.244544680851064	1.22552340425532
150	central	0	0.923697872340426	0.243623404255319	1.22994893617021
151	central	0	0.922889361702128	0.245093617021277	1.23417872340426
152	central	0	0.925221276595745	0.244778723404255	1.22710212765957
153	central	0	0.927646808510638	0.244640425531915	1.22336170212766
154	central	0	0.922740425531915	0.246004255319149	1.23342978723404
155	central	0	0.9196	0.244244680851064	1.23147234042553
156	central	0	0.925574468085106	0.243578723404255	1.2198
157	central	0	0.932195744680851	0.2453	1.22942127659574
158	central	0	0.93583829787234	0.243451063829787	1.23134042553191
159	central	0	0.92483829787234	0.245129787234043	1.22896595744681
160	central	0	0.926382978723404	0.245074468085106	1.22997446808511
161	central	0	0.926868085106383	0.244727659574468	1.22856170212766
162	central	0	0.924825531914894	0.243336170212766	1.22833617021277
163	central	0	0.92236170212766	0.24438085106383	1.231
164	central	0	0.923331914893617	0.244985106382979	1.23126808510638
165	central	0	0.919651063829787	0.245089361702128	1.23042978723404
166	central	0	0.916629787234043	0.243868085106383	1.22995744680851
167	central	0	0.92076170212766	0.245268085106383	1.22502127659574
168	central	0	0.925957446808511	0.244391489361702	1.22975319148936
169	central	0	0.924851063829787	0.242982978723404	1.22738723404255
170	central	0	0.921906382978723	0.24466170212766	1.22615319148936
171	central	0	0.917097872340426	0.244395744680851	1.22952765957447
172	central	0	0.921842553191489	0.243348936170213	1.22211063829787
173	central	0	0.922902127659574	0.245223404255319	1.23253191489362
174	central	0	0.930693617021277	0.245546808510638	1.23647659574468
175	central	0	0.925340425531915	0.244636170212766	1.22613191489362
176	central	0	0.920872340425532	0.24473829787234	1.22658723404255
177	central	0	0.917612765957447	0.244278723404255	1.23477021276596
178	central	0	0.919885106382979	0.244448936170213	1.22615744680851
179	central	0	0.925042553191489	0.243391489361702	1.23271489361702
180	central	0	0.921106382978723	0.245212765957447	1.22932340425532
181	central	0	0.9172	0.244463829787234	1.22317446808511
182	central	0	0.920187234042553	0.244482978723404	1.23179574468085
183	central	0	0.923702127659574	0.244963829787234	1.22944255319149
184	central	0	0.924553191489362	0.244046808510638	1.22484680851064
185	central	0	0.921906382978723	0.245306382978723	1.23074468085106
186	central	0	0.921965957446809	0.244525531914894	1.23014042553191
187	central	0	0.926370212765957	0.242891489361702	1.23211063829787
188	central	0	0.922157446808511	0.244142553191489	1.2263914893617
189	central	0	0.92116170212766	0.244055319148936	1.22707659574468
190	central	0	0.918940425531915	0.244451063829787	1.22991914893617
191	central	0	0.921974468085106	0.24498085106383	1.23106382978723
192	central	0	0.919923404255319	0.244404255319149	1.22856170212766
193	central	0	0.923204255319149	0.244217021276596	1.22780425531915
194	central	0	0.925548936170213	0.244463829787234	1.23218723404255
195	central	0	0.920514893617021	0.244668085106383	1.22635744680851
196	central	0	0.928617021276596	0.246029787234043	1.23081276595745
197	central	0	0.923536170212766	0.244342553191489	1.22747659574468
198	central	0	0.926821276595745	0.244057446808511	1.22816595744681
199	central	0	0.922323404255319	0.244263829787234	1.22995319148936
200	central	0	0.916978723404255	0.243585106382979	1.22735744680851
201	central	0	0.923382978723404	0.243204255319149	1.22892340425532
202	central	0	0.923310638297872	0.24451914893617	1.22543404255319
203	central	0	0.924097872340426	0.243757446808511	1.22534042553191
204	central	0	0.921123404255319	0.245172340425532	1.23070638297872
205	central	0	0.92623829787234	0.24356170212766	1.23109361702128
206	central	0	0.91428085106383	0.24576170212766	1.22761276595745
207	central	0	0.915885106382979	0.243676595744681	1.2290170212766
208	central	0	0.918229787234043	0.244523404255319	1.23286382978723
209	central	0	0.920178723404255	0.243344680851064	1.2317829787234
210	central	0	0.918463829787234	0.244563829787234	1.23305106382979
211	central	0	0.921429787234043	0.244595744680851	1.22600425531915
212	central	0	0.927348936170213	0.244304255319149	1.22884680851064
213	central	0	0.926923404255319	0.243723404255319	1.22824255319149
214	central	0	0.923497872340426	0.2438	1.23211063829787
215	central	0	0.917821276595745	0.244853191489362	1.23079574468085
216	central	0	0.92563829787234	0.243923404255319	1.22827659574468
217	central	0	0.922906382978723	0.243748936170213	1.23126808510638
218	central	0	0.925336170212766	0.245244680851064	1.22660425531915
219	central	0	0.928072340425532	0.243517021276596	1.22354042553191
220	central	0	0.922259574468085	0.245191489361702	1.22823829787234
221	central	0	0.921846808510638	0.244159574468085	1.22763404255319
222	central	0	0.918191489361702	0.243921276595745	1.22966382978723
223	central	0	0.919744680851064	0.24443829787234	1.22435744680851
224	central	0	0.914297872340425	0.24471914893617	1.22674042553191
225	central	0	0.919446808510638	0.244889361702128	1.23102978723404
226	central	0	0.923097872340426	0.243687234042553	1.22676595744681
227	central	0	0.925744680851064	0.243236170212766	1.22645106382979
228	central	0	0.921514893617021	0.244723404255319	1.22871489361702
229	central	0	0.922021276595745	0.243951063829787	1.22308085106383
230	central	0	0.918923404255319	0.24363829787234	1.22615319148936
231	central	0	0.922157446808511	0.242957446808511	1.22851489361702
232	central	0	0.924357446808511	0.245259574468085	1.22986382978723
233	central	0	0.930225531914894	0.244455319148936	1.22720425531915
234	central	0	0.927357446808511	0.243702127659574	1.22792340425532
235	central	0	0.920791489361702	0.244395744680851	1.22815319148936
236	central	0	0.910987234042553	0.244682978723404	1.22745957446809
237	central	0	0.918782978723404	0.24423829787234	1.22596170212766
238	central	0	0.926608510638298	0.244893617021277	1.22926808510638
239	central	0	0.9294	0.243108510638298	1.23026808510638
240	central	0	0.927089361702128	0.244034042553191	1.22409787234043
241	central	0	0.93231914893617	0.243823404255319	1.22445957446809
242	central	0	0.929242553191489	0.245355319148936	1.22821276595745
243	central	0	0.925395744680851	0.244965957446809	1.22185957446809
244	central	0	0.921246808510638	0.245527659574468	1.22231063829787
245	central	0	0.918382978723404	0.24341914893617	1.2280085106383
246	central	0	0.916655319148936	0.244906382978723	1.22411489361702
247	central	0	0.922404255319149	0.243340425531915	1.22371489361702
248	central	0	0.922646808510638	0.244021276595745	1.22698723404255
249	central	0	0.92	0.244236170212766	1.22804680851064
250	central	0	0.919978723404255	0.246431914893617	1.22776170212766
251	central	0	0.917982978723404	0.244517021276596	1.22986808510638
252	central	0	0.922540425531915	0.245134042553191	1.23083829787234
253	central	0	0.919523404255319	0.244595744680851	1.22732340425532
254	central	0	0.918259574468085	0.244655319148936	1.22611914893617
255	central	0	0.912634042553191	0.243242553191489	1.2294
256	central	0	0.912085106382979	0.244721276595745	1.2288085106383
257	central	0	0.915621276595745	0.243772340425532	1.22832340425532
258	central	0	0.919365957446808	0.24606170212766	1.23234042553191
259	central	0	0.920714893617021	0.24503829787234	1.22871063829787
260	central	0	0.920110638297872	0.245110638297872	1.23009787234043
261	central	0	0.9276	0.243646808510638	1.23004680851064
262	central	0	0.923795744680851	0.244508510638298	1.22993191489362
263	central	0	0.925055319148936	0.243525531914894	1.22494893617021
264	central	0	0.921017021276596	0.244336170212766	1.23047659574468
265	central	0	0.914387234042553	0.245321276595745	1.22474468085106
266	central	0	0.911225531914894	0.244531914893617	1.22659574468085
267	central	0	0.91616170212766	0.245976595744681	1.2267829787234
268	central	0	0.923272340425532	0.244448936170213	1.2276085106383
269	central	0	0.915106382978723	0.244887234042553	1.22855744680851
270	central	0	0.921442553191489	0.244906382978723	1.22345106382979
271	central	0	0.92456170212766	0.244134042553191	1.2309914893617
272	central	0	0.916195744680851	0.242776595744681	1.22633191489362
273	central	0	0.923544680851064	0.24438085106383	1.22564680851064
274	central	0	0.923314893617021	0.242940425531915	1.22838723404255
275	central	0	0.918659574468085	0.24521914893617	1.22542553191489
276	central	0	0.918970212765957	0.244014893617021	1.22724255319149
277	central	0	0.924995744680851	0.244268085106383	1.22923829787234
278	central	0	0.922097872340426	0.244002127659574	1.22536595744681
279	central	0	0.919451063829787	0.245840425531915	1.22674468085106
280	central	0	0.921782978723404	0.244997872340426	1.22971063829787
281	central	0	0.923102127659574	0.243114893617021	1.22636595744681
282	central	0	0.922574468085106	0.244944680851064	1.23009361702128
283	central	0	0.92043829787234	0.245425531914894	1.22605531914894
284	central	0	0.925357446808511	0.24501914893617	1.22720425531915
285	central	0	0.920429787234043	0.245572340425532	1.22692765957447
286	central	0	0.9286	0.244072340425532	1.22642978723404
287	central	0	0.921442553191489	0.245134042553191	1.22942127659574
288	central	0	0.924259574468085	0.243195744680851	1.23404255319149
289	central	0	0.927863829787234	0.246095744680851	1.22392340425532
290	central	0	0.933059574468085	0.242953191489362	1.22962553191489
291	central	0	0.930587234042553	0.244306382978723	1.23132340425532
292	central	0	0.925417021276596	0.243874468085106	1.22974468085106
293	central	0	0.927493617021277	0.243527659574468	1.23366382978723
294	central	0	0.927727659574468	0.244872340425532	1.22759574468085
295	central	0	0.925889361702128	0.244923404255319	1.2297829787234
296	central	0	0.919110638297872	0.243944680851064	1.22485106382979
297	central	0	0.928927659574468	0.244606382978723	1.23295744680851
298	central	0	0.920642553191489	0.245457446808511	1.23187659574468
299	central	0	0.914136170212766	0.244095744680851	1.22476595744681
300	central	0	0.920136170212766	0.245951063829787	1.2270085106383
301	central	0	0.926063829787234	0.243885106382979	1.22768936170213
302	central	0	0.926306382978723	0.243321276595745	1.23130212765957
303	central	0	0.927825531914894	0.244863829787234	1.23215744680851
304	central	0	0.924140425531915	0.243693617021277	1.23140425531915
305	central	0	0.92768085106383	0.244104255319149	1.23512765957447
306	central	0	0.928965957446809	0.244908510638298	1.22606382978723
307	central	0	0.924736170212766	0.24481914893617	1.2248170212766
308	central	0	0.921872340425532	0.244448936170213	1.23197021276596
309	central	0	0.917829787234043	0.245744680851064	1.23011063829787
310	central	0	0.921774468085106	0.24458085106383	1.22608085106383
311	central	0	0.919306382978723	0.244597872340426	1.23201276595745
312	central	0	0.924659574468085	0.244972340425532	1.22927234042553
313	central	0	0.928536170212766	0.245072340425532	1.22665957446809
314	central	0	0.925425531914894	0.245204255319149	1.2277914893617
315	central	0	0.917634042553191	0.244259574468085	1.22593617021277
316	central	0	0.924446808510638	0.2434	1.22652340425532
317	central	0	0.924706382978723	0.24463829787234	1.22885531914894
318	central	0	0.923765957446809	0.245051063829787	1.22758723404255
319	central	0	0.923187234042553	0.244159574468085	1.22896595744681
320	central	0	0.925829787234043	0.244697872340426	1.22827234042553
321	central	0	0.927651063829787	0.243963829787234	1.22593191489362
322	central	0	0.925872340425532	0.244274468085106	1.2318170212766
323	central	0	0.925557446808511	0.2448	1.22706808510638
324	central	0	0.925748936170213	0.24456170212766	1.22690212765957
325	central	0	0.925034042553191	0.243055319148936	1.22891063829787
326	central	0	0.919902127659574	0.244702127659574	1.22407659574468
327	central	0	0.921468085106383	0.243985106382979	1.22747234042553
328	central	0	0.921055319148936	0.243206382978723	1.2274
329	central	0	0.921548936170213	0.244557446808511	1.22170638297872
330	central	0	0.921697872340426	0.243185106382979	1.23097021276596
331	central	0	0.92431914893617	0.244674468085106	1.23081276595745
332	central	0	0.915110638297872	0.24366170212766	1.22698723404255
333	central	0	0.917370212765957	0.244529787234043	1.22573191489362
334	central	0	0.916259574468085	0.243795744680851	1.22691063829787
335	central	0	0.918093617021277	0.243672340425532	1.23008936170213
336	central	0	0.923046808510638	0.24363829787234	1.22887659574468
337	central	0	0.92883829787234	0.243146808510638	1.22751489361702
338	central	0	0.923395744680851	0.244195744680851	1.22647234042553
339	central	0	0.92488085106383	0.244029787234043	1.22888510638298
340	central	0	0.919263829787234	0.244276595744681	1.22697446808511
341	central	0	0.923727659574468	0.243376595744681	1.22743404255319
342	central	0	0.923842553191489	0.243012765957447	1.22982978723404
343	central	0	0.921212765957447	0.244659574468085	1.23021276595745
344	central	0	0.925212765957447	0.244872340425532	1.23042978723404
345	central	0	0.927744680851064	0.244706382978723	1.23032765957447
346	central	0	0.926944680851064	0.244265957446809	1.22836170212766
347	central	0	0.919221276595745	0.2444	1.22975744680851
348	central	0	0.925829787234043	0.243657446808511	1.22917872340426
349	central	0	0.928510638297872	0.244542553191489	1.23081276595745
350	central	0	0.923029787234042	0.243525531914894	1.22931063829787
351	central	0	0.924446808510638	0.243857446808511	1.23020425531915
352	central	0	0.927723404255319	0.245648936170213	1.23111489361702
353	central	0	0.923770212765957	0.244293617021277	1.22482553191489
354	central	0	0.925344680851064	0.244931914893617	1.22317446808511
355	central	0	0.922914893617021	0.243929787234043	1.23151914893617
356	central	0	0.923604255319149	0.244744680851064	1.22825531914894
357	central	0	0.918234042553192	0.243651063829787	1.22693191489362
358	central	0	0.921646808510638	0.245695744680851	1.22628936170213
359	central	0	0.923570212765957	0.244953191489362	1.22544680851064
360	central	0	0.921774468085106	0.244153191489362	1.22765531914894
361	central	0	0.917804255319149	0.244687234042553	1.22992340425532
362	central	0	0.920910638297872	0.244417021276596	1.23494468085106
363	central	0	0.919046808510638	0.244553191489362	1.2309914893617
364	central	0	0.923378723404255	0.243972340425532	1.23187659574468
365	central	0	0.926702127659574	0.244210638297872	1.23058723404255
366	central	0	0.927229787234043	0.24351914893617	1.2238085106383
367	central	0	0.926225531914894	0.243717021276596	1.22812765957447
368	central	0	0.922987234042553	0.244414893617021	1.2282170212766
369	central	0	0.920046808510638	0.245370212765957	1.22850638297872
370	central	0	0.921046808510638	0.245151063829787	1.22759574468085
371	central	0	0.926463829787234	0.244431914893617	1.22972340425532
372	central	0	0.92971914893617	0.244170212765957	1.23231063829787
373	central	0	0.926127659574468	0.244612765957447	1.22855744680851
374	central	0	0.926182978723404	0.244663829787234	1.22469787234043
375	central	0	0.925702127659574	0.244031914893617	1.23471914893617
376	central	0	0.929978723404255	0.244029787234043	1.22685531914894
377	central	0	0.921825531914894	0.244136170212766	1.22646808510638
378	central	0	0.916042553191489	0.243263829787234	1.2320085106383
379	central	0	0.917191489361702	0.245587234042553	1.22809361702128
380	central	0	0.921710638297872	0.244197872340426	1.23006808510638
381	central	0	0.917263829787234	0.244529787234043	1.22948085106383
382	central	0	0.918148936170213	0.243248936170213	1.22737446808511
383	central	0	0.9198	0.243272340425532	1.23323404255319
384	central	0	0.920106382978723	0.244225531914894	1.23321276595745
385	central	0	0.92428085106383	0.244393617021277	1.22996170212766
386	central	0	0.921370212765957	0.244634042553191	1.2284170212766
387	central	0	0.916331914893617	0.245463829787234	1.22842127659574
388	central	0	0.910476595744681	0.244929787234043	1.22964255319149
389	central	0	0.914144680851064	0.243517021276596	1.22430212765957
390	central	0	0.916659574468085	0.24321914893617	1.22628085106383
391	central	0	0.919604255319149	0.244178723404255	1.23074468085106
392	central	0	0.917395744680851	0.242829787234043	1.22774042553191
393	central	0	0.921165957446809	0.246402127659574	1.23031489361702
394	central	0	0.928336170212766	0.244144680851064	1.2216170212766
395	central	0	0.928178723404255	0.246006382978723	1.22762127659574
396	central	0	0.916634042553191	0.243474468085106	1.22635319148936
397	central	0	0.921702127659574	0.245134042553191	1.2283914893617
398	central	0	0.920063829787234	0.245268085106383	1.22713191489362
399	central	0	0.91656170212766	0.245825531914894	1.22256170212766
400	central	0	0.910689361702128	0.245027659574468	1.22491489361702
401	central	0	0.910906382978723	0.243612765957447	1.22659574468085
402	central	0	0.91911914893617	0.246036170212766	1.22751914893617
403	central	0	0.914795744680851	0.245385106382979	1.22642553191489
404	central	0	0.9186	0.245348936170213	1.22516170212766
405	central	0	0.921604255319149	0.244844680851064	1.22617021276596
406	central	0	0.913348936170213	0.242648936170213	1.23028510638298
407	central	0	0.92483829787234	0.245491489361702	1.23283404255319
408	central	0	0.926655319148936	0.243942553191489	1.22882553191489
409	central	0	0.925187234042553	0.243176595744681	1.22912765957447
410	central	0	0.924702127659574	0.24441914893617	1.22488085106383
411	central	0	0.920165957446809	0.245036170212766	1.2293829787234
412	central	0	0.924302127659574	0.24388085106383	1.22964680851064
413	central	0	0.922995744680851	0.245042553191489	1.22583829787234
414	central	0	0.918685106382979	0.243653191489362	1.23004680851064
415	central	0	0.9244	0.245293617021277	1.22595744680851
416	central	0	0.918889361702128	0.244463829787234	1.22751063829787
417	central	0	0.927825531914894	0.243623404255319	1.22377021276596
418	central	0	0.932906382978723	0.24448085106383	1.22671914893617
419	central	0	0.916063829787234	0.245678723404255	1.22624680851064
420	central	0	0.922629787234043	0.244231914893617	1.22680425531915
421	central	0	0.927821276595745	0.244657446808511	1.22835744680851
422	central	0	0.930412765957447	0.244802127659574	1.22853617021277
423	central	0	0.923446808510638	0.243868085106383	1.23268510638298
424	central	0	0.92771914893617	0.24371914893617	1.22988510638298
425	central	0	0.930702127659574	0.24508085106383	1.22662127659574
426	central	0	0.925114893617021	0.244155319148936	1.22647234042553
427	central	0	0.927668085106383	0.243585106382979	1.22836595744681
428	central	0	0.919714893617021	0.242374468085106	1.2243829787234
429	central	0	0.917234042553192	0.243691489361702	1.22072765957447
430	central	0	0.913263829787234	0.243982978723404	1.23189361702128
431	central	0	0.918553191489362	0.244627659574468	1.22774042553191
432	central	0	0.915821276595745	0.244523404255319	1.22588085106383
433	central	0	0.922791489361702	0.244227659574468	1.22729787234043
434	central	0	0.924182978723404	0.245646808510638	1.2269829787234
435	central	0	0.927063829787234	0.245159574468085	1.23129361702128
436	central	0	0.925774468085106	0.245587234042553	1.23201276595745
437	central	0	0.929034042553191	0.244806382978723	1.22762127659574
438	central	0	0.930527659574468	0.243472340425532	1.22484255319149
439	central	0	0.925374468085106	0.243987234042553	1.22782978723404
440	central	0	0.922263829787234	0.244446808510638	1.22855319148936
441	central	0	0.922910638297872	0.243395744680851	1.22477021276596
442	central	0	0.923485106382979	0.245153191489362	1.22549361702128
443	central	0	0.928570212765957	0.243806382978723	1.2280170212766
444	central	0	0.922914893617021	0.244336170212766	1.22660425531915
445	central	0	0.92371914893617	0.245021276595745	1.22801276595745
446	central	0	0.926506382978723	0.245078723404255	1.22505531914894
447	central	0	0.919157446808511	0.244682978723404	1.22688510638298
448	central	0	0.921025531914894	0.24366170212766	1.22448510638298
449	central	0	0.91876170212766	0.24468085106383	1.22949361702128
450	central	0	0.918897872340426	0.244746808510638	1.2286085106383
451	central	0	0.920965957446809	0.245810638297872	1.23191063829787
452	central	0	0.921536170212766	0.24366170212766	1.22941276595745
453	central	0	0.915442553191489	0.244397872340426	1.22838723404255
454	central	0	0.919987234042553	0.244363829787234	1.23155744680851
455	central	0	0.923182978723404	0.245317021276596	1.22712765957447
456	central	0	0.92436170212766	0.244593617021277	1.22764255319149
457	central	0	0.919485106382979	0.244340425531915	1.22705531914894
458	central	0	0.913953191489362	0.243876595744681	1.23115319148936
459	central	0	0.913702127659574	0.243617021276596	1.22610638297872
460	central	0	0.915536170212766	0.246125531914894	1.22925106382979
461	central	0	0.915204255319149	0.244027659574468	1.2333829787234
462	central	0	0.920859574468085	0.243221276595745	1.23024255319149
463	central	0	0.91683829787234	0.243942553191489	1.22612765957447
464	central	0	0.915412765957447	0.244755319148936	1.23131914893617
465	central	0	0.916923404255319	0.245434042553191	1.22709787234043
466	central	0	0.916187234042553	0.243306382978723	1.22834468085106
467	central	0	0.916089361702128	0.24433829787234	1.23147659574468
468	central	0	0.919451063829787	0.24348085106383	1.23314042553191
469	central	0	0.925289361702128	0.243746808510638	1.22642978723404
470	central	0	0.923851063829787	0.244006382978723	1.22791914893617
471	central	0	0.925523404255319	0.2459	1.22848936170213
472	central	0	0.92463829787234	0.245506382978723	1.22766382978723
473	central	0	0.927489361702128	0.2434	1.23023404255319
474	central	0	0.923748936170213	0.244155319148936	1.22448085106383
475	central	0	0.922753191489362	0.244927659574468	1.22645106382979
476	central	0	0.920182978723404	0.244876595744681	1.2272
477	central	0	0.918357446808511	0.244882978723404	1.23209361702128
478	central	0	0.924395744680851	0.243936170212766	1.23058723404255
479	central	0	0.927659574468085	0.243253191489362	1.23352765957447
480	central	0	0.924736170212766	0.2435	1.23108085106383
481	central	0	0.928268085106383	0.243008510638298	1.23071489361702
482	central	0	0.9262	0.242589361702128	1.23017872340426
483	central	0	0.926174468085106	0.244859574468085	1.22874893617021
484	central	0	0.925242553191489	0.24481914893617	1.23072340425532
485	central	0	0.9238	0.244412765957447	1.22668085106383
486	central	0	0.919944680851064	0.245346808510638	1.22909361702128
487	central	0	0.924110638297872	0.243970212765957	1.22878723404255
488	central	0	0.925148936170213	0.24448085106383	1.2272
489	central	0	0.926459574468085	0.243840425531915	1.23270638297872
490	central	0	0.921629787234043	0.246093617021277	1.22568510638298
491	central	0	0.921634042553191	0.245255319148936	1.22972340425532
492	central	0	0.921578723404255	0.2449	1.22709787234043
493	central	0	0.92291914893617	0.24438085106383	1.23315744680851
494	central	0	0.918055319148936	0.243614893617021	1.2252
495	central	0	0.91783829787234	0.244531914893617	1.22750212765957
496	central	0	0.921455319148936	0.243542553191489	1.22721276595745
497	central	0	0.920336170212766	0.245129787234043	1.22524680851064
498	central	0	0.921723404255319	0.245663829787234	1.22561276595745
499	central	0	0.923621276595745	0.244608510638298	1.2309914893617
500	central	0	0.916885106382979	0.245612765957447	1.2282085106383
501	central	0	0.91771914893617	0.244189361702128	1.23114893617021
502	central	0	0.922991489361702	0.244525531914894	1.23045531914894
503	central	0	0.926795744680851	0.244731914893617	1.23036170212766
504	central	0	0.92408085106383	0.24481914893617	1.22829787234043
505	central	0	0.927953191489362	0.243774468085106	1.234
506	central	0	0.927489361702128	0.243385106382979	1.22271063829787
507	central	0	0.923774468085106	0.244646808510638	1.22432765957447
508	central	0	0.927208510638298	0.243406382978723	1.22870638297872
509	central	0	0.925663829787234	0.245029787234043	1.23111914893617
510	central	0	0.910076595744681	0.244902127659574	1.23124255319149
511	central	0	0.916740425531915	0.244006382978723	1.22578723404255
512	central	0	0.91943829787234	0.245774468085106	1.23379574468085
513	central	0	0.923446808510638	0.245108510638298	1.22423829787234
514	central	0	0.925872340425532	0.244791489361702	1.23006382978723
515	central	0	0.918787234042553	0.244110638297872	1.22602978723404
516	central	0	0.919174468085106	0.244342553191489	1.22845106382979
517	central	0	0.92431914893617	0.244893617021277	1.23165106382979
518	central	0	0.916868085106383	0.243410638297872	1.22668510638298
519	central	0	0.915727659574468	0.246072340425532	1.23210638297872
520	central	0	0.914885106382979	0.243887234042553	1.22842978723404
521	central	0	0.906212765957447	0.245376595744681	1.22991914893617
522	central	0	0.913029787234043	0.244655319148936	1.22787659574468
523	central	0	0.918314893617021	0.244159574468085	1.22545957446809
524	central	0	0.922127659574468	0.245591489361702	1.22957872340426
525	central	0	0.924659574468085	0.244997872340426	1.22809787234043
526	central	0	0.926493617021277	0.243276595744681	1.23113191489362
527	central	0	0.922655319148936	0.24693829787234	1.22830212765957
528	central	0	0.921540425531915	0.245078723404255	1.2301914893617
529	central	0	0.922527659574468	0.245036170212766	1.2318170212766
530	central	0	0.931314893617021	0.24426170212766	1.22907234042553
531	central	0	0.929744680851064	0.245104255319149	1.2286
532	central	0	0.913646808510638	0.243421276595745	1.22157021276596
533	central	0	0.914625531914894	0.24346170212766	1.22375744680851
534	central	0	0.914744680851064	0.243853191489362	1.23371489361702
535	central	0	0.913982978723404	0.244148936170213	1.22848510638298
536	central	0	0.918068085106383	0.242997872340426	1.22692340425532
537	central	0	0.919506382978723	0.243931914893617	1.2256085106383
538	central	0	0.915991489361702	0.244363829787234	1.2267829787234
539	central	0	0.917268085106383	0.244068085106383	1.22794893617021
540	central	0	0.918127659574468	0.243806382978723	1.22573617021277
541	central	0	0.92288085106383	0.244493617021277	1.22687234042553
542	central	0	0.923395744680851	0.245157446808511	1.22656170212766
543	central	0	0.932034042553191	0.243310638297872	1.22992765957447
544	central	0	0.925604255319149	0.244746808510638	1.22637021276596
545	central	0	0.923191489361702	0.246102127659574	1.22832765957447
546	central	0	0.922314893617021	0.24396170212766	1.22790212765957
547	central	0	0.925842553191489	0.243414893617021	1.22914893617021
548	central	0	0.924421276595745	0.244251063829787	1.22477446808511
549	central	0	0.92128085106383	0.243740425531915	1.22888936170213
550	central	0	0.929651063829787	0.242870212765957	1.22937872340426
551	central	0	0.920736170212766	0.244044680851064	1.22316170212766
552	central	0	0.919276595744681	0.242934042553191	1.22530638297872
553	central	0	0.921876595744681	0.244457446808511	1.22528936170213
554	central	0	0.93008085106383	0.244178723404255	1.22651914893617
555	central	0	0.925123404255319	0.245289361702128	1.22886808510638
556	central	0	0.928727659574468	0.244448936170213	1.22625106382979
557	central	0	0.926817021276596	0.243934042553191	1.22925957446809
558	central	0	0.92996170212766	0.245059574468085	1.23041276595745
559	central	0	0.924617021276596	0.245072340425532	1.22425531914894
560	central	0	0.92356170212766	0.24476170212766	1.22499574468085
561	central	0	0.919897872340426	0.243440425531915	1.22604680851064
562	central	0	0.923051063829787	0.244872340425532	1.22343829787234
563	central	0	0.921195744680851	0.244176595744681	1.22735744680851
564	central	0	0.920565957446808	0.243885106382979	1.22892340425532
565	central	0	0.918842553191489	0.244610638297872	1.22440425531915
566	central	0	0.919382978723404	0.2445	1.22700425531915
567	central	0	0.923893617021277	0.244068085106383	1.22922127659574
568	central	0	0.924548936170213	0.243997872340426	1.22750638297872
569	central	0	0.927731914893617	0.244897872340426	1.22830638297872
570	central	0	0.928493617021277	0.24406170212766	1.2286170212766
571	central	0	0.927706382978723	0.24421914893617	1.22908510638298
572	central	0	0.919357446808511	0.243617021276596	1.23204680851064
573	central	0	0.926131914893617	0.244585106382979	1.23040425531915
574	central	0	0.93211914893617	0.243636170212766	1.22868510638298
575	central	0	0.932165957446809	0.245125531914894	1.22870638297872
576	central	0	0.922910638297872	0.244670212765957	1.22293191489362
577	central	0	0.923272340425532	0.244982978723404	1.22991914893617
578	central	0	0.921876595744681	0.242368085106383	1.22478723404255
579	central	0	0.926889361702128	0.2446	1.22233617021277
580	central	0	0.922782978723404	0.24508085106383	1.22639574468085
581	central	0	0.922957446808511	0.244876595744681	1.22435744680851
582	central	0	0.92583829787234	0.244372340425532	1.22911063829787
583	central	0	0.918374468085106	0.243906382978723	1.22521276595745
584	central	0	0.914834042553191	0.244736170212766	1.2260085106383
585	central	0	0.916306382978723	0.244402127659574	1.23094893617021
586	central	0	0.917723404255319	0.243504255319149	1.23444680851064
587	central	0	0.921259574468085	0.243602127659574	1.23426382978723
588	central	0	0.922544680851064	0.244923404255319	1.22862553191489
589	central	0	0.918544680851064	0.244570212765957	1.22605957446809
590	central	0	0.911782978723404	0.245451063829787	1.2262170212766
591	central	0	0.917944680851064	0.243451063829787	1.22769361702128
592	central	0	0.923944680851064	0.244695744680851	1.22560425531915
593	central	0	0.915331914893617	0.244614893617021	1.2290170212766
594	central	0	0.916531914893617	0.243902127659574	1.22202553191489
595	central	0	0.920004255319149	0.244608510638298	1.2289829787234
596	central	0	0.918578723404255	0.244953191489362	1.22990638297872
597	central	0	0.919417021276596	0.243834042553191	1.22329787234043
598	central	0	0.916114893617021	0.244240425531915	1.22857872340426
599	central	0	0.916012765957447	0.245536170212766	1.22607234042553
600	central	0	0.920370212765957	0.243485106382979	1.22897446808511
601	central	0	0.923442553191489	0.244953191489362	1.22296595744681
602	central	0	0.922025531914894	0.244231914893617	1.23045106382979
603	central	0	0.924902127659574	0.243927659574468	1.2288085106383
604	central	0	0.925085106382979	0.245131914893617	1.22636170212766
605	central	0	0.919063829787234	0.245429787234043	1.22691914893617
606	central	0	0.926748936170213	0.244451063829787	1.22954468085106
607	central	0	0.928234042553192	0.244414893617021	1.22768510638298
608	central	0	0.922944680851064	0.243648936170213	1.23139574468085
609	central	0	0.926587234042553	0.244097872340426	1.22941276595745
610	central	0	0.928893617021277	0.243406382978723	1.2262085106383
611	central	0	0.922412765957447	0.244106382978723	1.22931914893617
612	central	0	0.923536170212766	0.245574468085106	1.23089787234043
613	central	0	0.92248085106383	0.243623404255319	1.2296170212766
614	central	0	0.925370212765957	0.243195744680851	1.2255829787234
615	central	0	0.924076595744681	0.245540425531915	1.22756170212766
616	central	0	0.920782978723404	0.243506382978723	1.23091914893617
617	central	0	0.918876595744681	0.244982978723404	1.22674042553191
618	central	0	0.915991489361702	0.244936170212766	1.23095319148936
619	central	0	0.918787234042553	0.24366170212766	1.22799574468085
620	central	0	0.923463829787234	0.243706382978723	1.23035744680851
621	central	0	0.926170212765957	0.24426170212766	1.2304
622	central	0	0.924774468085106	0.244755319148936	1.22416170212766
623	central	0	0.918459574468085	0.245189361702128	1.22943404255319
624	central	0	0.923791489361702	0.242955319148936	1.22406382978723
625	central	0	0.918310638297872	0.244565957446809	1.23182127659574
626	central	0	0.919221276595745	0.244527659574468	1.23092340425532
627	central	0	0.921672340425532	0.244127659574468	1.23044680851064
628	central	0	0.917225531914894	0.242951063829787	1.2241914893617
629	central	0	0.916748936170213	0.245348936170213	1.23079574468085
630	central	0	0.921995744680851	0.245248936170213	1.22907659574468
631	central	0	0.924821276595745	0.244495744680851	1.22916595744681
632	central	0	0.924744680851064	0.244493617021277	1.22969787234043
633	central	0	0.921927659574468	0.243653191489362	1.22567234042553
634	central	0	0.924055319148936	0.242885106382979	1.22931489361702
635	central	0	0.933591489361702	0.243246808510638	1.2252085106383
636	central	0	0.926170212765957	0.245008510638298	1.22376595744681
637	central	0	0.923072340425532	0.244370212765957	1.22961276595745
638	central	0	0.922825531914894	0.243985106382979	1.22671063829787
639	central	0	0.921276595744681	0.243076595744681	1.232
640	central	0	0.917885106382979	0.245310638297872	1.22628936170213
641	central	0	0.921297872340425	0.244170212765957	1.23172765957447
642	central	0	0.923706382978723	0.243668085106383	1.22790638297872
643	central	0	0.921604255319149	0.244212765957447	1.23349787234043
644	central	0	0.918851063829787	0.243427659574468	1.22788510638298
645	central	0	0.925217021276596	0.243642553191489	1.22853617021277
646	central	0	0.927612765957447	0.243753191489362	1.23174042553191
647	central	0	0.920506382978723	0.243904255319149	1.22322978723404
648	central	0	0.926021276595745	0.243810638297872	1.22469361702128
649	central	0	0.921506382978723	0.243608510638298	1.23126382978723
650	central	0	0.916846808510638	0.244797872340426	1.23167659574468
651	central	0	0.923787234042553	0.244974468085106	1.22982553191489
652	central	0	0.926136170212766	0.245917021276596	1.2300085106383
653	central	0	0.909787234042553	0.242517021276596	1.23009787234043
654	central	0	0.91151914893617	0.244127659574468	1.22627234042553
655	central	0	0.916910638297872	0.244546808510638	1.22531914893617
656	central	0	0.920004255319149	0.243229787234043	1.22508510638298
657	central	0	0.918804255319149	0.244265957446809	1.23133191489362
658	central	0	0.917672340425532	0.244585106382979	1.22902978723404
659	central	0	0.919617021276596	0.244006382978723	1.23048936170213
660	central	0	0.920957446808511	0.246425531914894	1.23050212765957
661	central	0	0.92643829787234	0.244889361702128	1.23203404255319
662	central	0	0.926004255319149	0.244331914893617	1.22944255319149
663	central	0	0.922110638297872	0.245393617021277	1.22668936170213
664	central	0	0.914263829787234	0.244563829787234	1.23259574468085
665	central	0	0.919246808510638	0.24561914893617	1.22891063829787
666	central	0	0.915008510638298	0.243985106382979	1.22745531914894
667	central	0	0.911374468085106	0.245544680851064	1.23307659574468
668	central	0	0.919289361702128	0.245846808510638	1.23147659574468
669	central	0	0.923868085106383	0.244531914893617	1.22825531914894
670	central	0	0.920974468085106	0.245082978723404	1.22779574468085
671	central	0	0.921221276595745	0.243923404255319	1.22839574468085
672	central	0	0.924753191489362	0.242821276595745	1.22675319148936
673	central	0	0.921025531914894	0.242859574468085	1.22853191489362
674	central	0	0.927859574468085	0.244217021276596	1.23168085106383
675	central	0	0.923991489361702	0.244397872340426	1.22530212765957
676	central	0	0.921046808510638	0.243734042553191	1.22724255319149
677	central	0	0.922276595744681	0.244821276595745	1.23016595744681
678	central	0	0.928025531914894	0.244027659574468	1.22650638297872
679	central	0	0.929463829787234	0.244491489361702	1.2239914893617
680	central	0	0.926770212765957	0.244627659574468	1.22748085106383
681	central	0	0.922757446808511	0.244712765957447	1.22242127659574
682	central	0	0.923127659574468	0.244974468085106	1.22303404255319
683	central	0	0.919731914893617	0.246478723404255	1.2274
684	central	0	0.912842553191489	0.245591489361702	1.22836170212766
685	central	0	0.919855319148936	0.243531914893617	1.2317914893617
686	central	0	0.922617021276596	0.244448936170213	1.23339574468085
687	central	0	0.926591489361702	0.245591489361702	1.22742127659574
688	central	0	0.923608510638298	0.244710638297872	1.22954468085106
689	central	0	0.925042553191489	0.244453191489362	1.22791489361702
690	central	0	0.929787234042553	0.246285106382979	1.22524255319149
691	central	0	0.925829787234043	0.244174468085106	1.22888510638298
692	central	0	0.923089361702128	0.243174468085106	1.22951489361702
693	central	0	0.918029787234043	0.244312765957447	1.23132340425532
694	central	0	0.921493617021277	0.245410638297872	1.22716170212766
695	central	0	0.911931914893617	0.245629787234043	1.22617021276596
696	central	0	0.92228085106383	0.244342553191489	1.2238
697	central	0	0.922302127659574	0.244587234042553	1.22517021276596
698	central	0	0.926948936170213	0.243778723404255	1.22783829787234
699	central	0	0.924676595744681	0.244174468085106	1.22548510638298
700	central	0	0.923548936170213	0.245157446808511	1.23002553191489
701	central	0	0.92536170212766	0.244578723404255	1.2283829787234
702	central	0	0.925357446808511	0.24573829787234	1.22443404255319
703	central	0	0.928178723404255	0.245223404255319	1.23147659574468
704	central	0	0.923765957446808	0.245751063829787	1.22841276595745
705	central	0	0.929570212765957	0.242642553191489	1.22865531914894
706	central	0	0.930451063829787	0.244351063829787	1.23371914893617
707	central	0	0.927463829787234	0.245023404255319	1.23071063829787
708	central	0	0.926353191489362	0.24511914893617	1.22911914893617
709	central	0	0.922340425531915	0.244391489361702	1.21728085106383
710	central	0	0.919893617021277	0.244159574468085	1.23032340425532
711	central	0	0.925127659574468	0.24253829787234	1.22775319148936
712	central	0	0.924174468085106	0.244934042553191	1.22662553191489
713	central	0	0.927323404255319	0.245893617021277	1.22892765957447
714	central	0	0.928672340425532	0.244512765957447	1.22768936170213
715	central	0	0.91476170212766	0.24443829787234	1.23322553191489
716	central	0	0.918259574468085	0.245048936170213	1.22577446808511
717	central	0	0.922425531914894	0.243648936170213	1.22408936170213
718	central	0	0.92611914893617	0.243717021276596	1.22387234042553
719	central	0	0.923106382978723	0.244217021276596	1.23059574468085
720	central	0	0.919370212765957	0.243502127659574	1.23226382978723
721	central	0	0.917476595744681	0.243708510638298	1.22748936170213
722	central	0	0.919808510638298	0.243644680851064	1.2310170212766
723	central	0	0.920846808510638	0.243582978723404	1.22894042553191
724	central	0	0.921527659574468	0.244025531914894	1.22572340425532
725	central	0	0.917489361702128	0.245604255319149	1.22757872340426
726	central	0	0.91611914893617	0.24393829787234	1.22813617021277
727	central	0	0.922953191489362	0.243217021276596	1.22367659574468
728	central	0	0.919846808510638	0.244508510638298	1.22643829787234
729	central	0	0.916936170212766	0.244295744680851	1.23213191489362
730	central	0	0.921770212765957	0.245082978723404	1.22907659574468
731	central	0	0.919531914893617	0.243365957446809	1.23228510638298
732	central	0	0.917527659574468	0.244731914893617	1.22885531914894
733	central	0	0.922974468085106	0.244248936170213	1.22733191489362
734	central	0	0.922259574468085	0.245010638297872	1.22730212765957
735	central	0	0.923357446808511	0.244759574468085	1.22594468085106
736	central	0	0.926582978723404	0.243855319148936	1.22627659574468
737	central	0	0.921676595744681	0.244368085106383	1.22871914893617
738	central	0	0.925965957446809	0.244593617021277	1.23037446808511
739	central	0	0.917059574468085	0.245925531914894	1.22976170212766
740	central	0	0.925042553191489	0.244353191489362	1.22791063829787
741	central	0	0.921923404255319	0.246097872340426	1.22831914893617
742	central	0	0.923382978723404	0.24453829787234	1.23168936170213
743	central	0	0.921906382978723	0.245885106382979	1.22909361702128
744	central	0	0.920544680851064	0.245772340425532	1.22818723404255
745	central	0	0.921055319148936	0.243378723404255	1.23445531914894
746	central	0	0.921268085106383	0.244989361702128	1.22594893617021
747	central	0	0.918808510638298	0.243363829787234	1.22792340425532
748	central	0	0.914536170212766	0.244272340425532	1.22755744680851
749	central	0	0.912344680851064	0.246312765957447	1.22707234042553
750	central	0	0.916387234042553	0.24406170212766	1.23124255319149
751	central	0	0.922910638297872	0.245382978723404	1.22918723404255
752	central	0	0.92268085106383	0.24413829787234	1.22807659574468
753	central	0	0.922004255319149	0.24286170212766	1.23007234042553
754	central	0	0.920493617021277	0.244674468085106	1.22270638297872
755	central	0	0.923540425531915	0.243851063829787	1.22948510638298
756	central	0	0.923285106382979	0.244429787234043	1.22435744680851
757	central	0	0.920808510638298	0.24371914893617	1.22762978723404
758	central	0	0.919765957446809	0.244663829787234	1.23032340425532
759	central	0	0.919931914893617	0.243063829787234	1.22597021276596
760	central	0	0.914357446808511	0.24193829787234	1.233
761	central	0	0.917459574468085	0.244734042553191	1.22665957446809
762	central	0	0.930148936170213	0.244714893617021	1.22463404255319
763	central	0	0.92703829787234	0.243487234042553	1.22687659574468
764	central	0	0.929468085106383	0.244942553191489	1.22868510638298
765	central	0	0.930212765957447	0.245276595744681	1.22504255319149
766	central	0	0.931808510638298	0.243393617021277	1.23177446808511
767	central	0	0.929502127659575	0.243668085106383	1.23017872340426
768	central	0	0.930225531914894	0.243827659574468	1.22829787234043
769	central	0	0.928102127659574	0.243957446808511	1.23068085106383
770	central	0	0.924382978723404	0.244263829787234	1.22315744680851
771	central	0	0.921429787234043	0.244891489361702	1.22698723404255
772	central	0	0.920106382978723	0.243642553191489	1.22470638297872
773	central	0	0.91528085106383	0.24533829787234	1.22840425531915
774	central	0	0.916787234042553	0.242885106382979	1.2261829787234
775	central	0	0.919459574468085	0.244368085106383	1.22823829787234
776	central	0	0.916548936170213	0.244221276595745	1.22663404255319
777	central	0	0.930374468085106	0.244221276595745	1.23047234042553
778	central	0	0.918404255319149	0.245017021276596	1.23212340425532
779	central	0	0.921046808510638	0.245510638297872	1.22394042553191
780	central	0	0.927991489361702	0.244323404255319	1.22822978723404
781	central	0	0.925144680851064	0.244729787234043	1.22903404255319
782	central	0	0.926051063829787	0.245121276595745	1.22974893617021
783	central	0	0.92563829787234	0.244942553191489	1.22614042553191
784	central	0	0.918995744680851	0.244393617021277	1.22388085106383
785	central	0	0.914753191489362	0.243610638297872	1.22407659574468
786	central	0	0.917323404255319	0.244027659574468	1.22982553191489
787	central	0	0.92108085106383	0.246468085106383	1.23348510638298
788	central	0	0.918817021276596	0.244627659574468	1.23044255319149
789	central	0	0.921182978723404	0.243740425531915	1.23345957446809
790	central	0	0.918991489361702	0.244078723404255	1.22814468085106
791	central	0	0.921753191489362	0.244565957446809	1.23229787234043
792	central	0	0.921885106382979	0.244734042553191	1.23006808510638
793	central	0	0.924953191489362	0.243589361702128	1.22581276595745
794	central	0	0.925574468085106	0.244976595744681	1.228
795	central	0	0.914272340425532	0.244723404255319	1.23042553191489
796	central	0	0.907617021276596	0.244095744680851	1.22835319148936
797	central	0	0.910578723404255	0.244089361702128	1.23137446808511
798	central	0	0.920591489361702	0.244202127659574	1.22388510638298
799	central	0	0.918604255319149	0.244376595744681	1.23428936170213
800	central	0	0.917957446808511	0.243321276595745	1.23606382978723
801	central	0	0.921234042553192	0.243865957446809	1.22848510638298
802	central	0	0.926314893617021	0.2442	1.23168085106383
803	central	0	0.924272340425532	0.2449	1.23271914893617
804	central	0	0.921906382978723	0.245127659574468	1.22948085106383
805	central	0	0.918893617021277	0.24453829787234	1.2295829787234
806	central	0	0.923642553191489	0.243027659574468	1.22799574468085
807	central	0	0.92603829787234	0.243668085106383	1.22134042553191
808	central	0	0.924863829787234	0.244817021276596	1.22971063829787
809	central	0	0.919510638297872	0.24328085106383	1.2326170212766
810	central	0	0.922310638297872	0.243865957446809	1.22823404255319
811	central	0	0.926595744680851	0.244868085106383	1.23112340425532
812	central	0	0.928970212765957	0.244404255319149	1.22614042553191
813	central	0	0.92351914893617	0.243253191489362	1.22931914893617
814	central	0	0.926225531914894	0.242987234042553	1.22927234042553
815	central	0	0.92316170212766	0.245621276595745	1.2258170212766
816	central	0	0.919557446808511	0.245340425531915	1.22797021276596
817	central	0	0.921523404255319	0.242776595744681	1.22612765957447
818	central	0	0.921204255319149	0.24241914893617	1.22902553191489
819	central	0	0.922778723404255	0.244136170212766	1.22487659574468
820	central	0	0.92543829787234	0.24431914893617	1.23227659574468
821	central	0	0.923557446808511	0.242655319148936	1.23382127659574
822	central	0	0.929851063829787	0.244791489361702	1.23403829787234
823	central	0	0.929553191489362	0.243836170212766	1.23024680851064
824	central	0	0.927272340425532	0.244227659574468	1.22524680851064
825	central	0	0.923953191489362	0.244665957446809	1.22895319148936
826	central	0	0.922255319148936	0.243108510638298	1.22702978723404
827	central	0	0.923472340425532	0.243459574468085	1.22868936170213
828	central	0	0.924331914893617	0.243553191489362	1.22916170212766
829	central	0	0.923668085106383	0.244214893617021	1.22797872340426
830	central	0	0.925702127659574	0.244268085106383	1.23066382978723
831	central	0	0.922302127659574	0.246140425531915	1.22756595744681
832	central	0	0.93211914893617	0.244387234042553	1.23309787234043
833	central	0	0.925774468085106	0.24511914893617	1.22773191489362
834	central	0	0.92896170212766	0.244034042553191	1.22729787234043
835	central	0	0.926808510638298	0.244402127659574	1.23333617021277
836	central	0	0.923089361702128	0.245317021276596	1.2298
837	central	0	0.927370212765957	0.243363829787234	1.22812765957447
838	central	0	0.926940425531915	0.244685106382979	1.22871063829787
839	central	0	0.928753191489362	0.244193617021277	1.23134468085106
840	central	0	0.921408510638298	0.243772340425532	1.22789787234043
841	central	0	0.920612765957447	0.244729787234043	1.23057021276596
842	central	0	0.920370212765957	0.244289361702128	1.22948510638298
843	central	0	0.927144680851064	0.244729787234043	1.22775319148936
844	central	0	0.922578723404255	0.244153191489362	1.22964680851064
845	central	0	0.91996170212766	0.244023404255319	1.22513191489362
846	central	0	0.924127659574468	0.245897872340426	1.23142553191489
847	central	0	0.922472340425532	0.243436170212766	1.22609787234043
848	central	0	0.918131914893617	0.244546808510638	1.23032765957447
849	central	0	0.923617021276596	0.244057446808511	1.22670212765957
850	central	0	0.926234042553192	0.245574468085106	1.22836595744681
851	central	0	0.928059574468085	0.245170212765957	1.22818723404255
852	central	0	0.927029787234043	0.244508510638298	1.22598723404255
853	central	0	0.924510638297872	0.2435	1.23117446808511
854	central	0	0.919229787234043	0.244074468085106	1.2322
855	central	0	0.916395744680851	0.244846808510638	1.22732340425532
856	central	0	0.919506382978723	0.244974468085106	1.22841276595745
857	central	0	0.921340425531915	0.243093617021277	1.22445957446809
858	central	0	0.917225531914894	0.243172340425532	1.23091914893617
859	central	0	0.924085106382979	0.243151063829787	1.23336170212766
860	central	0	0.927063829787234	0.245008510638298	1.22679574468085
861	central	0	0.924217021276596	0.243476595744681	1.22868085106383
862	central	0	0.921591489361702	0.24396170212766	1.2269914893617
863	central	0	0.918812765957447	0.245682978723404	1.23047659574468
864	central	0	0.912927659574468	0.243906382978723	1.22482553191489
865	central	0	0.917217021276596	0.244229787234043	1.23154468085106
866	central	0	0.919382978723404	0.243759574468085	1.22407659574468
867	central	0	0.923757446808511	0.244197872340426	1.22155744680851
868	central	0	0.921817021276596	0.243910638297872	1.22454042553191
869	central	0	0.920787234042553	0.243076595744681	1.23182553191489
870	central	0	0.924234042553192	0.245210638297872	1.22845957446809
871	central	0	0.923872340425532	0.242902127659574	1.22770638297872
872	central	0	0.919021276595745	0.244251063829787	1.2269914893617
873	central	0	0.917114893617021	0.244955319148936	1.23085957446809
874	central	0	0.925710638297872	0.244836170212766	1.22674893617021
875	central	0	0.928187234042553	0.244663829787234	1.22322978723404
876	central	0	0.919970212765957	0.244048936170213	1.22775319148936
877	central	0	0.924051063829787	0.244536170212766	1.23070212765957
878	central	0	0.924140425531915	0.244695744680851	1.23381276595745
879	central	0	0.923136170212766	0.245397872340426	1.2310170212766
880	central	0	0.921336170212766	0.244704255319149	1.22454042553191
881	central	0	0.921889361702128	0.243642553191489	1.22786382978723
882	central	0	0.917455319148936	0.244257446808511	1.23189787234043
883	central	0	0.916468085106383	0.243753191489362	1.22989361702128
884	central	0	0.918289361702128	0.243904255319149	1.22948510638298
885	central	0	0.916476595744681	0.244644680851064	1.22948936170213
886	central	0	0.91268085106383	0.244517021276596	1.22824680851064
887	central	0	0.918787234042553	0.24446170212766	1.2275829787234
888	central	0	0.919459574468085	0.242334042553191	1.22832765957447
889	central	0	0.915387234042553	0.242902127659574	1.22786382978723
890	central	0	0.918165957446809	0.243878723404255	1.22665531914894
891	central	0	0.920314893617021	0.244555319148936	1.22652765957447
892	central	0	0.915	0.244531914893617	1.22611914893617
893	central	0	0.922063829787234	0.244463829787234	1.22794893617021
894	central	0	0.930046808510638	0.244670212765957	1.22762553191489
895	central	0	0.923902127659574	0.243665957446809	1.22725957446809
896	central	0	0.923736170212766	0.244021276595745	1.22566808510638
897	central	0	0.925059574468085	0.243472340425532	1.23451489361702
898	central	0	0.922425531914894	0.243957446808511	1.22628510638298
899	central	0	0.935727659574468	0.244759574468085	1.22975319148936
900	central	0	0.927374468085106	0.244693617021277	1.2276170212766
901	central	0	0.921582978723404	0.245514893617021	1.23076170212766
902	central	0	0.925187234042553	0.244870212765957	1.22764680851064
903	central	0	0.916565957446808	0.243144680851064	1.22729787234043
904	central	0	0.910787234042553	0.244459574468085	1.22566382978723
905	central	0	0.912068085106383	0.244646808510638	1.23011489361702
906	central	0	0.914042553191489	0.242993617021277	1.2265914893617
907	central	0	0.921157446808511	0.245934042553191	1.22864680851064
908	central	0	0.919178723404255	0.243606382978723	1.23268936170213
909	central	0	0.923876595744681	0.244878723404255	1.22512765957447
910	central	0	0.926851063829787	0.24506170212766	1.23188085106383
911	central	0	0.924310638297872	0.244434042553191	1.22791489361702
912	central	0	0.9244	0.243895744680851	1.2266170212766
913	central	0	0.92436170212766	0.244865957446809	1.23007659574468
914	central	0	0.92911914893617	0.244821276595745	1.22805106382979
915	central	0	0.923582978723404	0.243289361702128	1.22534893617021
916	central	0	0.924106382978723	0.245291489361702	1.22860425531915
917	central	0	0.917748936170213	0.245476595744681	1.23295744680851
918	central	0	0.915544680851064	0.244453191489362	1.22796595744681
919	central	0	0.915391489361702	0.244042553191489	1.22168085106383
920	central	0	0.921182978723404	0.244678723404255	1.22704255319149
921	central	0	0.921221276595745	0.245474468085106	1.23212765957447
922	central	0	0.920608510638298	0.244270212765957	1.22542978723404
923	central	0	0.923170212765957	0.243670212765957	1.23092765957447
924	central	0	0.924374468085106	0.245263829787234	1.22483829787234
925	central	0	0.926629787234043	0.245268085106383	1.22963829787234
926	central	0	0.921736170212766	0.243706382978723	1.22857446808511
927	central	0	0.918974468085106	0.244287234042553	1.2262
928	central	0	0.913927659574468	0.245923404255319	1.22904255319149
929	central	0	0.918723404255319	0.245074468085106	1.22470212765957
930	central	0	0.929242553191489	0.245546808510638	1.22805957446809
931	central	0	0.920497872340426	0.244265957446809	1.23014042553191
932	central	0	0.919770212765957	0.246131914893617	1.23110212765957
933	central	0	0.929902127659574	0.246597872340426	1.22771489361702
934	central	0	0.926736170212766	0.243093617021277	1.23071914893617
935	central	0	0.926731914893617	0.245640425531915	1.22917872340426
936	central	0	0.91988085106383	0.244927659574468	1.23392765957447
937	central	0	0.921914893617021	0.244525531914894	1.23222553191489
938	central	0	0.91968085106383	0.243697872340426	1.22583404255319
939	central	0	0.924046808510638	0.245459574468085	1.22642127659574
940	central	0	0.917655319148936	0.243204255319149	1.22366382978723
941	central	0	0.919442553191489	0.243336170212766	1.2275829787234
942	central	0	0.926204255319149	0.245948936170213	1.22759574468085
943	central	0	0.923612765957447	0.24328085106383	1.23214042553191
944	central	0	0.915174468085106	0.244	1.22358723404255
945	central	0	0.916148936170213	0.244665957446809	1.22574042553191
946	central	0	0.920493617021277	0.243848936170213	1.22868510638298
947	central	0	0.923331914893617	0.244612765957447	1.22838723404255
948	central	0	0.926685106382979	0.244163829787234	1.23145531914894
949	central	0	0.918902127659574	0.2442	1.22870638297872
950	central	0	0.923034042553191	0.244004255319149	1.22368085106383
951	central	0	0.92048085106383	0.244287234042553	1.22845531914894
952	central	0	0.917697872340426	0.244093617021277	1.22943404255319
953	central	0	0.925540425531915	0.243936170212766	1.23346808510638
954	central	0	0.926357446808511	0.245053191489362	1.22956595744681
955	central	0	0.923553191489362	0.243970212765957	1.22915319148936
956	central	0	0.925642553191489	0.244072340425532	1.22434468085106
957	central	0	0.919429787234043	0.244372340425532	1.22263829787234
958	central	0	0.923276595744681	0.244451063829787	1.23256170212766
959	central	0	0.920072340425532	0.244587234042553	1.22436170212766
960	central	0	0.920757446808511	0.243327659574468	1.23175744680851
961	central	0	0.925659574468085	0.243795744680851	1.23227659574468
962	central	0	0.924634042553191	0.244625531914894	1.22823404255319
963	central	0	0.927634042553191	0.243425531914894	1.22951063829787
964	central	0	0.928131914893617	0.243529787234043	1.23371489361702
965	central	0	0.930306382978723	0.243123404255319	1.22589361702128
966	central	0	0.924306382978723	0.243729787234043	1.22646808510638
967	central	0	0.920736170212766	0.243602127659574	1.22451914893617
968	central	0	0.921327659574468	0.243634042553191	1.22348510638298
969	central	0	0.924931914893617	0.243451063829787	1.23114042553191
970	central	0	0.924995744680851	0.245195744680851	1.2241914893617
971	central	0	0.925897872340426	0.244131914893617	1.22832765957447
972	central	0	0.925178723404255	0.245310638297872	1.23049787234043
973	central	0	0.913897872340426	0.245504255319149	1.22915744680851
974	central	0	0.919527659574468	0.245082978723404	1.23160425531915
975	central	0	0.929476595744681	0.243487234042553	1.22890638297872
976	central	0	0.917557446808511	0.243534042553191	1.2256085106383
977	central	0	0.918834042553191	0.24453829787234	1.2263914893617
978	central	0	0.915463829787234	0.245034042553192	1.22927234042553
979	central	0	0.923276595744681	0.24371914893617	1.23057872340426
980	central	0	0.919497872340426	0.245668085106383	1.2313829787234
981	central	0	0.925744680851064	0.243955319148936	1.23420425531915
982	central	0	0.926153191489362	0.244655319148936	1.22988510638298
983	central	0	0.926382978723404	0.244451063829787	1.23260425531915
984	central	0	0.922068085106383	0.244787234042553	1.23162127659574
985	central	0	0.920859574468085	0.243363829787234	1.23015744680851
986	central	0	0.924582978723404	0.243191489361702	1.23220425531915
987	central	0	0.919068085106383	0.243844680851064	1.2240085106383
988	central	0	0.920510638297872	0.246063829787234	1.22381276595745
989	central	0	0.9242	0.244395744680851	1.22912340425532
990	central	0	0.924902127659574	0.244440425531915	1.23282978723404
991	central	0	0.926965957446809	0.244159574468085	1.2236085106383
992	central	0	0.922302127659574	0.244214893617021	1.22668510638298
993	central	0	0.920778723404255	0.245893617021277	1.22581276595745
994	central	0	0.920221276595745	0.244059574468085	1.22916170212766
995	central	0	0.917685106382979	0.243082978723404	1.2286170212766
996	central	0	0.911408510638298	0.244710638297872	1.22486808510638
997	central	0	0.910608510638298	0.244682978723404	1.22893617021277
998	central	0	0.919582978723404	0.243948936170213	1.23102127659574
999	central	0	0.921357446808511	0.24368085106383	1.22193191489362
1000	central	0	0.916221276595745	0.243529787234043	1.23263829787234
1001	central	0	0.919293617021277	0.244236170212766	1.22917872340426
1002	central	0	0.926136170212766	0.244189361702128	1.2295914893617
1003	central	0	0.922829787234043	0.244895744680851	1.22857021276596
1004	central	0	0.925710638297872	0.244934042553191	1.22993191489362
1005	central	0	0.923212765957447	0.24301914893617	1.22327659574468
1006	central	0	0.923336170212766	0.242776595744681	1.22991063829787
1007	central	0	0.920051063829787	0.244487234042553	1.22738723404255
1008	central	0	0.923008510638298	0.243810638297872	1.22802978723404
1009	central	0	0.921114893617021	0.245355319148936	1.22842127659574
1010	central	0	0.915276595744681	0.243206382978723	1.22632340425532
1011	central	0	0.917085106382979	0.244855319148936	1.22627659574468
1012	central	0	0.919021276595745	0.245270212765957	1.23078723404255
1013	central	0	0.916459574468085	0.243517021276596	1.2288085106383
1014	central	0	0.920685106382979	0.243727659574468	1.22788510638298
1015	central	0	0.922378723404255	0.243006382978723	1.22571914893617
1016	central	0	0.917842553191489	0.243989361702128	1.22897446808511
1017	central	0	0.921485106382979	0.244636170212766	1.22966382978723
1018	central	0	0.921182978723404	0.245502127659574	1.22785957446809
1019	central	0	0.92043829787234	0.24501914893617	1.22846382978723
1020	central	0	0.917302127659574	0.244095744680851	1.22668510638298
1021	central	0	0.918455319148936	0.245851063829787	1.22975744680851
1022	central	0	0.910642553191489	0.243385106382979	1.22613191489362
1023	central	0	0.917297872340425	0.246195744680851	1.23028936170213
1024	central	0	0.922782978723404	0.244495744680851	1.22375744680851
1025	central	0	0.926553191489362	0.243893617021277	1.22945957446809
1026	central	0	0.920234042553192	0.244474468085106	1.23008510638298
1027	central	0	0.919004255319149	0.244114893617021	1.22603829787234
1028	central	0	0.918540425531915	0.24268085106383	1.23204255319149
1029	central	0	0.922651063829787	0.24531914893617	1.2280170212766
1030	central	0	0.92736170212766	0.244359574468085	1.22762553191489
1031	central	0	0.927306382978723	0.245085106382979	1.22796595744681
1032	central	0	0.92636170212766	0.244202127659574	1.22717021276596
1033	central	0	0.92031914893617	0.243829787234043	1.22694468085106
1034	central	0	0.921459574468085	0.243714893617021	1.23125531914894
1035	central	0	0.917017021276596	0.243934042553191	1.22732765957447
1036	central	0	0.909625531914894	0.243748936170213	1.23630212765957
1037	central	0	0.908459574468085	0.243225531914894	1.23398723404255
1038	central	0	0.917327659574468	0.243993617021277	1.22833191489362
1039	central	0	0.916974468085106	0.245365957446809	1.23064255319149
1040	central	0	0.924327659574468	0.244876595744681	1.22942127659574
1041	central	0	0.928782978723404	0.244017021276596	1.22855744680851
1042	central	0	0.923710638297872	0.245897872340426	1.22902127659574
1043	central	0	0.921272340425532	0.244031914893617	1.23034893617021
1044	central	0	0.923017021276596	0.24468085106383	1.23003404255319
1045	central	0	0.923689361702128	0.243027659574468	1.22326382978723
1046	central	0	0.924625531914894	0.246065957446809	1.22854042553192
1047	central	0	0.919340425531915	0.244476595744681	1.22914893617021
1048	central	0	0.923646808510638	0.242872340425532	1.22233191489362
1049	central	0	0.924804255319149	0.244036170212766	1.22558723404255
1050	central	0	0.923404255319149	0.244802127659574	1.22805106382979
1051	central	0	0.921382978723404	0.245153191489362	1.22955744680851
1052	central	0	0.926021276595745	0.24458085106383	1.22750638297872
1053	central	0	0.923417021276596	0.243848936170213	1.23036595744681
1054	central	0	0.919234042553192	0.245214893617021	1.22905957446809
1055	central	0	0.912408510638298	0.245359574468085	1.22274468085106
1056	central	0	0.923953191489362	0.24546170212766	1.22811063829787
1057	central	0	0.916842553191489	0.244406382978723	1.22601276595745
1058	central	0	0.918795744680851	0.24376170212766	1.23195319148936
1059	central	0	0.922093617021277	0.245065957446809	1.22550638297872
1060	central	0	0.919289361702128	0.243948936170213	1.22691063829787
1061	central	0	0.925621276595745	0.244774468085106	1.22536170212766
1062	central	0	0.925289361702128	0.244257446808511	1.22505957446808
1063	central	0	0.926587234042553	0.243734042553191	1.22991914893617
1064	central	0	0.921523404255319	0.243225531914894	1.22862978723404
1065	central	0	0.925468085106383	0.244585106382979	1.22647659574468
1066	central	0	0.925931914893617	0.244517021276596	1.22934468085106
1067	central	0	0.931293617021277	0.243982978723404	1.22669361702128
1068	central	0	0.926642553191489	0.244653191489362	1.23235319148936
1069	central	0	0.91796170212766	0.246102127659574	1.22617872340426
1070	central	0	0.916008510638298	0.245382978723404	1.22613617021277
1071	central	0	0.92123829787234	0.244504255319149	1.22569787234043
1072	central	0	0.918821276595745	0.242927659574468	1.22932340425532
1073	central	0	0.924395744680851	0.244944680851064	1.22927234042553
1074	central	0	0.926676595744681	0.244793617021277	1.22258723404255
1075	central	0	0.926731914893617	0.244936170212766	1.2316170212766
1076	central	0	0.920004255319149	0.244902127659574	1.23097446808511
1077	central	0	0.914195744680851	0.244595744680851	1.22788510638298
1078	central	0	0.920353191489362	0.243959574468085	1.22872765957447
1079	central	0	0.919595744680851	0.243772340425532	1.22883404255319
1080	central	0	0.926829787234043	0.245470212765957	1.22787659574468
1081	central	0	0.923110638297872	0.244074468085106	1.2276085106383
1082	central	0	0.922365957446808	0.2448	1.22952765957447
1083	central	0	0.919391489361702	0.244251063829787	1.2260170212766
1084	central	0	0.91636170212766	0.244536170212766	1.22671914893617
1085	central	0	0.919182978723404	0.243506382978723	1.22922553191489
1086	central	0	0.920808510638298	0.243625531914894	1.22491489361702
1087	central	0	0.924872340425532	0.244870212765957	1.23080425531915
1088	central	0	0.918531914893617	0.245555319148936	1.2256085106383
1089	central	0	0.920953191489362	0.243863829787234	1.22856595744681
1090	central	0	0.928029787234043	0.24351914893617	1.22696170212766
1091	central	0	0.927068085106383	0.244270212765957	1.22857021276596
1092	central	0	0.92091914893617	0.242402127659574	1.22478723404255
1093	central	0	0.922570212765957	0.2443	1.22971489361702
1094	central	0	0.92576170212766	0.244034042553191	1.2284085106383
1095	central	0	0.926612765957447	0.243908510638298	1.22719574468085
1096	central	0	0.924889361702128	0.2445	1.22706382978723
1097	central	0	0.923936170212766	0.243753191489362	1.23025106382979
1098	central	0	0.924442553191489	0.245276595744681	1.22667659574468
1099	central	0	0.920340425531915	0.245878723404255	1.22913617021277
1100	central	0	0.926544680851064	0.243723404255319	1.22437872340426
1101	central	0	0.91908085106383	0.244702127659574	1.22973191489362
1102	central	0	0.92936170212766	0.244623404255319	1.22673617021277
1103	central	0	0.924821276595745	0.245246808510638	1.22125531914894
1104	central	0	0.921344680851064	0.244123404255319	1.22794468085106
1105	central	0	0.922812765957447	0.243859574468085	1.22657021276596
1106	central	0	0.915408510638298	0.246491489361702	1.22750638297872
1107	central	0	0.923485106382979	0.244817021276596	1.23317021276596
1108	central	0	0.922659574468085	0.244059574468085	1.22566382978723
1109	central	0	0.924608510638298	0.244806382978723	1.22481276595745
1110	central	0	0.919982978723404	0.244487234042553	1.22902553191489
1111	central	0	0.92383829787234	0.244287234042553	1.23056595744681
1112	central	0	0.929085106382979	0.243882978723404	1.22967234042553
1113	central	0	0.922102127659574	0.245489361702128	1.22543829787234
1114	central	0	0.923008510638298	0.245163829787234	1.22940425531915
1115	central	0	0.922821276595745	0.245044680851064	1.23107659574468
1116	central	0	0.919174468085106	0.246797872340426	1.23076595744681
1117	central	0	0.922251063829787	0.243014893617021	1.22513617021277
1118	central	0	0.920893617021277	0.243493617021277	1.2316170212766
1119	central	0	0.921557446808511	0.244329787234043	1.22550638297872
1120	central	0	0.917765957446809	0.243631914893617	1.22728510638298
1121	central	0	0.923493617021277	0.242993617021277	1.22748085106383
1122	central	0	0.919340425531915	0.245993617021277	1.22273191489362
1123	central	0	0.920089361702128	0.244765957446809	1.226
1124	central	0	0.919140425531915	0.245270212765957	1.23349361702128
1125	central	0	0.915778723404255	0.244685106382979	1.22628085106383
1126	central	0	0.917421276595745	0.244691489361702	1.22945531914894
1127	central	0	0.913676595744681	0.243691489361702	1.23048510638298
1128	central	0	0.919370212765957	0.244829787234043	1.22716170212766
1129	central	0	0.921382978723404	0.244772340425532	1.22990638297872
1130	central	0	0.92128085106383	0.244357446808511	1.22345957446809
1131	central	0	0.922476595744681	0.244497872340426	1.22751914893617
1132	central	0	0.92043829787234	0.24513829787234	1.22754042553191
1133	central	0	0.918093617021277	0.243857446808511	1.22490212765957
1134	central	0	0.919804255319149	0.243697872340426	1.22714893617021
1135	central	0	0.924110638297872	0.244270212765957	1.22496595744681
1136	central	0	0.928344680851064	0.245474468085106	1.22688085106383
1137	central	0	0.930102127659574	0.244159574468085	1.22790638297872
1138	central	0	0.921578723404255	0.244340425531915	1.22708085106383
1139	central	0	0.920182978723404	0.244689361702128	1.22777872340426
1140	central	0	0.921340425531915	0.244321276595745	1.23345531914894
1141	central	0	0.921889361702128	0.24386170212766	1.2271914893617
1142	central	0	0.916689361702128	0.244746808510638	1.22768085106383
1143	central	0	0.917970212765957	0.245108510638298	1.22944255319149
1144	central	0	0.919531914893617	0.244497872340426	1.22451063829787
1145	central	0	0.917536170212766	0.244378723404255	1.23048936170213
1146	central	0	0.918595744680851	0.244787234042553	1.22457021276596
1147	central	0	0.918531914893617	0.243802127659574	1.22817872340426
1148	central	0	0.919314893617021	0.244914893617021	1.23256595744681
1149	central	0	0.923885106382979	0.243908510638298	1.23195744680851
1150	central	0	0.921268085106383	0.243240425531915	1.2286
1151	central	0	0.919025531914894	0.244225531914894	1.23187659574468
1152	central	0	0.920046808510638	0.2433	1.23275319148936
1153	central	0	0.918982978723404	0.243412765957447	1.22987234042553
1154	central	0	0.923744680851064	0.245521276595745	1.22454042553191
1155	central	0	0.922506382978723	0.242744680851064	1.22753191489362
1156	central	0	0.922948936170213	0.24501914893617	1.22725957446809
1157	central	0	0.924625531914894	0.244331914893617	1.22827234042553
1158	central	0	0.922936170212766	0.243621276595745	1.22642127659574
1159	central	0	0.920727659574468	0.244806382978723	1.2304170212766
1160	central	0	0.911748936170213	0.245865957446809	1.22867234042553
1161	central	0	0.926527659574468	0.243102127659574	1.22568510638298
1162	central	0	0.92411914893617	0.243751063829787	1.22963829787234
1163	central	0	0.922059574468085	0.244882978723404	1.22916595744681
1164	central	0	0.926153191489362	0.244370212765957	1.22878723404255
1165	central	0	0.923621276595745	0.243655319148936	1.22972765957447
1166	central	0	0.919268085106383	0.243846808510638	1.2278170212766
1167	central	0	0.922412765957447	0.24483829787234	1.23376595744681
1168	central	0	0.917268085106383	0.244197872340426	1.2291914893617
1169	central	0	0.910987234042553	0.2446	1.23202127659574
1170	central	0	0.913165957446809	0.243740425531915	1.23159574468085
1171	central	0	0.922297872340425	0.245191489361702	1.23165106382979
1172	central	0	0.924412765957447	0.243521276595745	1.2249914893617
1173	central	0	0.928255319148936	0.244229787234043	1.23297872340426
1174	central	0	0.921174468085106	0.244527659574468	1.23292340425532
1175	central	0	0.915306382978723	0.243551063829787	1.23017872340426
1176	central	0	0.918229787234043	0.244457446808511	1.22936170212766
1177	central	0	0.917634042553191	0.245148936170213	1.23015744680851
1178	central	0	0.919791489361702	0.245674468085106	1.22690212765957
1179	central	0	0.922391489361702	0.244442553191489	1.22424680851064
1180	central	0	0.927876595744681	0.242540425531915	1.22697446808511
1181	central	0	0.926727659574468	0.244844680851064	1.2305914893617
1182	central	0	0.926442553191489	0.244187234042553	1.22359574468085
1183	central	0	0.921940425531915	0.243148936170213	1.22777872340426
1184	central	0	0.926659574468085	0.245125531914894	1.22798723404255
1185	central	0	0.921234042553192	0.243831914893617	1.2277829787234
1186	central	0	0.924076595744681	0.244663829787234	1.22405957446809
1187	central	0	0.916404255319149	0.244306382978723	1.22475319148936
1188	central	0	0.914910638297872	0.244517021276596	1.2262
1189	central	0	0.912706382978723	0.243348936170213	1.22874042553191
1190	central	0	0.921829787234043	0.244585106382979	1.22695319148936
1191	central	0	0.926995744680851	0.243965957446809	1.22908510638298
1192	central	0	0.923455319148936	0.245155319148936	1.23131063829787
1193	central	0	0.92351914893617	0.244751063829787	1.22985106382979
1194	central	0	0.923527659574468	0.246395744680851	1.23009787234043
1195	central	0	0.919025531914894	0.244972340425532	1.22406808510638
1196	central	0	0.919229787234043	0.244846808510638	1.23096595744681
1197	central	0	0.925982978723404	0.244231914893617	1.2258170212766
1198	central	0	0.925357446808511	0.244312765957447	1.23115319148936
1199	central	0	0.923829787234043	0.243582978723404	1.23084255319149
1200	central	0	0.918795744680851	0.242806382978723	1.22731063829787
1201	central	0	0.91708085106383	0.243782978723404	1.2315829787234
1202	central	0	0.920974468085106	0.245404255319149	1.22933617021277
1203	central	0	0.926468085106383	0.243357446808511	1.23118723404255
1204	central	0	0.925731914893617	0.245344680851064	1.22868085106383
1205	central	0	0.921940425531915	0.244304255319149	1.22730638297872
1206	central	0	0.92876170212766	0.244174468085106	1.2264170212766
1207	central	0	0.92788085106383	0.243585106382979	1.23114468085106
1208	central	0	0.928846808510638	0.245025531914894	1.2292
1209	central	0	0.920217021276596	0.245502127659574	1.22934042553191
1210	central	0	0.919706382978723	0.244042553191489	1.23094893617021
1211	central	0	0.922642553191489	0.244434042553191	1.22722553191489
1212	central	0	0.925404255319149	0.244897872340426	1.2280170212766
1213	central	0	0.924046808510638	0.243976595744681	1.22727659574468
1214	central	0	0.921987234042553	0.244642553191489	1.22827659574468
1215	central	0	0.92123829787234	0.242993617021277	1.22613191489362
1216	central	0	0.914425531914894	0.244768085106383	1.22805106382979
1217	central	0	0.919340425531915	0.244410638297872	1.22536595744681
1218	central	0	0.92208085106383	0.244806382978723	1.22877021276596
1219	central	0	0.923204255319149	0.243959574468085	1.22865957446809
1220	central	0	0.927774468085106	0.24543829787234	1.2282170212766
1221	central	0	0.929548936170213	0.244468085106383	1.22689361702128
1222	central	0	0.920791489361702	0.246006382978723	1.22835744680851
1223	central	0	0.92263829787234	0.242429787234043	1.23094468085106
1224	central	0	0.922276595744681	0.244091489361702	1.2264170212766
1225	central	0	0.920310638297872	0.244408510638298	1.22403404255319
1226	central	0	0.92556170212766	0.244044680851064	1.22882978723404
1227	central	0	0.926493617021277	0.2449	1.22815744680851
1228	central	0	0.920153191489362	0.244093617021277	1.22822553191489
1229	central	0	0.921953191489362	0.243374468085106	1.2276
1230	central	0	0.918846808510638	0.244863829787234	1.22656595744681
1231	central	0	0.926131914893617	0.245023404255319	1.22992340425532
1232	central	0	0.924285106382979	0.243955319148936	1.22651489361702
1233	central	0	0.923336170212766	0.245114893617021	1.23175319148936
1234	central	0	0.923804255319149	0.24453829787234	1.22413191489362
1235	central	0	0.919285106382979	0.24358085106383	1.22424680851064
1236	central	0	0.921187234042553	0.244846808510638	1.23062553191489
1237	central	0	0.914263829787234	0.244068085106383	1.23117021276596
1238	central	0	0.921072340425532	0.244753191489362	1.22502127659574
1239	central	0	0.919097872340426	0.244702127659574	1.23355319148936
1240	central	0	0.925557446808511	0.24501914893617	1.23589361702128
1241	central	0	0.918242553191489	0.244323404255319	1.22715319148936
1242	central	0	0.918604255319149	0.244755319148936	1.22586382978723
1243	central	0	0.921387234042553	0.243874468085106	1.22846808510638
1244	central	0	0.92596170212766	0.243544680851064	1.22861276595745
1245	central	0	0.92008085106383	0.242234042553191	1.22653191489362
1246	central	0	0.926731914893617	0.244282978723404	1.23463829787234
1247	central	0	0.922893617021277	0.243797872340426	1.22500425531915
1248	central	0	0.92203829787234	0.244895744680851	1.22903404255319
1249	central	0	0.919778723404255	0.244725531914894	1.22866382978723
1250	central	0	0.922902127659574	0.244978723404255	1.22342127659574
1251	central	0	0.922157446808511	0.245159574468085	1.22537446808511
1252	central	0	0.922234042553192	0.245478723404255	1.22765531914894
1253	central	0	0.928889361702128	0.244734042553191	1.23043829787234
1254	central	0	0.924808510638298	0.244821276595745	1.22934893617021
1255	central	0	0.923821276595745	0.244363829787234	1.22734042553191
1256	central	0	0.919370212765957	0.243542553191489	1.22873617021277
1257	central	0	0.916834042553191	0.243797872340426	1.22658723404255
1258	central	0	0.915876595744681	0.24378085106383	1.23244680851064
1259	central	0	0.924178723404255	0.243146808510638	1.23064255319149
1260	central	0	0.927310638297872	0.24303829787234	1.22785957446809
1261	central	0	0.928114893617021	0.245463829787234	1.23193191489362
1262	central	0	0.922527659574468	0.244440425531915	1.22833617021277
1263	central	0	0.925965957446809	0.244593617021277	1.22577021276596
1264	central	0	0.928310638297872	0.244348936170213	1.22758723404255
1265	central	0	0.921672340425532	0.24373829787234	1.22661276595745
1266	central	0	0.926285106382979	0.244474468085106	1.2281829787234
1267	central	0	0.925689361702128	0.243885106382979	1.23117021276596
1268	central	0	0.927944680851064	0.244276595744681	1.23217872340426
1269	central	0	0.925553191489362	0.243768085106383	1.22973617021277
1270	central	0	0.917978723404255	0.244436170212766	1.22495744680851
1271	central	0	0.918331914893617	0.244957446808511	1.22254468085106
1272	central	0	0.919225531914894	0.245487234042553	1.22835744680851
1273	central	0	0.915897872340426	0.244368085106383	1.22656170212766
1274	central	0	0.91911914893617	0.244206382978723	1.22871914893617
1275	central	0	0.923217021276596	0.244589361702128	1.2306170212766
1276	central	0	0.928012765957447	0.244829787234043	1.22672340425532
1277	central	0	0.923617021276596	0.243504255319149	1.22672340425532
1278	central	0	0.914548936170213	0.243976595744681	1.22846382978723
1279	central	0	0.916123404255319	0.244253191489362	1.2284
1280	central	0	0.917225531914894	0.244876595744681	1.23116595744681
1281	central	0	0.917872340425532	0.244229787234043	1.23268510638298
1282	central	0	0.9164	0.244491489361702	1.22585957446809
1283	central	0	0.9208	0.244814893617021	1.22930212765957
1284	central	0	0.919782978723404	0.243504255319149	1.22661276595745
1285	central	0	0.920829787234043	0.243985106382979	1.2298170212766
1286	central	0	0.922578723404255	0.24326170212766	1.22851914893617
1287	central	0	0.921182978723404	0.244412765957447	1.23092340425532
1288	central	0	0.920144680851064	0.243655319148936	1.22814468085106
1289	central	0	0.92763829787234	0.24428085106383	1.23042127659574
1290	central	0	0.923085106382979	0.245376595744681	1.22700425531915
1291	central	0	0.91828085106383	0.241814893617021	1.22897872340426
1292	central	0	0.912706382978723	0.243427659574468	1.22588085106383
1293	central	0	0.924510638297872	0.243221276595745	1.23189361702128
1294	central	0	0.928106382978723	0.244440425531915	1.2311914893617
1295	central	0	0.925834042553191	0.245155319148936	1.22542978723404
1296	central	0	0.929578723404255	0.244570212765957	1.23228085106383
1297	central	0	0.918536170212766	0.244012765957447	1.22742553191489
1298	central	0	0.921434042553192	0.2445	1.2280085106383
1299	central	0	0.921306382978723	0.245282978723404	1.22942127659574
1300	central	0	0.914953191489362	0.244453191489362	1.22845531914894
1301	central	0	0.915165957446809	0.244231914893617	1.23008936170213
1302	central	0	0.92756170212766	0.243768085106383	1.22244255319149
1303	central	0	0.921497872340426	0.24413829787234	1.22468085106383
1304	central	0	0.924634042553191	0.244808510638298	1.2290085106383
1305	central	0	0.925285106382979	0.244025531914894	1.2260170212766
1306	central	0	0.918144680851064	0.244642553191489	1.23104255319149
1307	central	0	0.916195744680851	0.246425531914894	1.2230085106383
1308	central	0	0.918404255319149	0.243257446808511	1.2278
1309	central	0	0.915595744680851	0.244597872340426	1.22748085106383
1310	central	0	0.918285106382979	0.244789361702128	1.22701276595745
1311	central	0	0.921727659574468	0.243974468085106	1.2267829787234
1312	central	0	0.931382978723404	0.245568085106383	1.22928510638298
1313	central	0	0.932578723404255	0.244276595744681	1.22952765957447
1314	central	0	0.925046808510638	0.2446	1.22420425531915
1315	central	0	0.925144680851064	0.243997872340426	1.22677446808511
1316	central	0	0.920255319148936	0.244368085106383	1.2303914893617
1317	central	0	0.912217021276596	0.2442	1.22383829787234
1318	central	0	0.914804255319149	0.244889361702128	1.23377872340426
1319	central	0	0.912995744680851	0.244293617021277	1.22843829787234
1320	central	0	0.912795744680851	0.246157446808511	1.22670212765957
1321	central	0	0.915417021276596	0.244940425531915	1.23311914893617
1322	central	0	0.919106382978723	0.244753191489362	1.22728510638298
1323	central	0	0.923557446808511	0.243348936170213	1.22617021276596
1324	central	0	0.920702127659574	0.244559574468085	1.22956595744681
1325	central	0	0.916685106382979	0.244108510638298	1.23141276595745
1326	central	0	0.914825531914894	0.245363829787234	1.2264170212766
1327	central	0	0.919034042553191	0.245225531914894	1.22827234042553
1328	central	0	0.918110638297872	0.244582978723404	1.22316170212766
1329	central	0	0.923314893617021	0.244742553191489	1.22579574468085
1330	central	0	0.926272340425532	0.24493829787234	1.22877872340426
1331	central	0	0.928131914893617	0.246257446808511	1.22811914893617
1332	central	0	0.923693617021277	0.243842553191489	1.22855744680851
1333	central	0	0.925344680851064	0.244327659574468	1.22891063829787
1334	central	0	0.925557446808511	0.243742553191489	1.22981276595745
1335	central	0	0.929093617021277	0.244176595744681	1.22656595744681
1336	central	0	0.921727659574468	0.245759574468085	1.22368936170213
1337	central	0	0.921834042553191	0.244555319148936	1.23085957446809
1338	central	0	0.9212	0.243774468085106	1.23468085106383
1339	central	0	0.924731914893617	0.245102127659574	1.22803404255319
1340	central	0	0.923063829787234	0.244406382978723	1.22697446808511
1341	central	0	0.926357446808511	0.243682978723404	1.22737446808511
1342	central	0	0.917948936170213	0.244278723404255	1.22991063829787
1343	central	0	0.921489361702128	0.245306382978723	1.22786808510638
1344	central	0	0.920787234042553	0.244087234042553	1.2294170212766
1345	central	0	0.927123404255319	0.244576595744681	1.22856595744681
1346	central	0	0.927131914893617	0.244978723404255	1.22973191489362
1347	central	0	0.927012765957447	0.244489361702128	1.23072340425532
1348	central	0	0.9172	0.245223404255319	1.23163404255319
1349	central	0	0.919927659574468	0.244936170212766	1.22856170212766
1350	central	0	0.923412765957447	0.243465957446809	1.22910212765957
1351	central	0	0.921757446808511	0.243823404255319	1.22828085106383
1352	central	0	0.927063829787234	0.243968085106383	1.22685957446809
1353	central	0	0.927293617021277	0.244070212765957	1.22537872340426
1354	central	0	0.922144680851064	0.244227659574468	1.22954042553191
1355	central	0	0.921059574468085	0.244327659574468	1.2305914893617
1356	central	0	0.91971914893617	0.245189361702128	1.22909361702128
1357	central	0	0.917965957446809	0.244123404255319	1.22831914893617
1358	central	0	0.916663829787234	0.245370212765957	1.2286170212766
1359	central	0	0.918940425531915	0.244702127659574	1.2286170212766
1360	central	0	0.924170212765957	0.244468085106383	1.23054893617021
1361	central	0	0.920297872340425	0.24493829787234	1.2303829787234
1362	central	0	0.92	0.244093617021277	1.2290085106383
1363	central	0	0.922353191489362	0.243534042553191	1.22882553191489
1364	central	0	0.917829787234043	0.245934042553191	1.22856170212766
1365	central	0	0.919225531914894	0.244887234042553	1.22965531914894
1366	central	0	0.916191489361702	0.244346808510638	1.23085957446809
1367	central	0	0.920591489361702	0.244204255319149	1.2290085106383
1368	central	0	0.924936170212766	0.244034042553191	1.22886382978723
1369	central	0	0.920574468085106	0.245770212765957	1.22563404255319
1370	central	0	0.918957446808511	0.24466170212766	1.22637872340426
1371	central	0	0.925876595744681	0.244691489361702	1.23012340425532
1372	central	0	0.917025531914894	0.243929787234043	1.22570212765957
1373	central	0	0.9238	0.24301914893617	1.22774042553191
1374	central	0	0.920948936170213	0.244214893617021	1.22935744680851
1375	central	0	0.919748936170213	0.243191489361702	1.2311829787234
1376	central	0	0.920995744680851	0.245044680851064	1.22763829787234
1377	central	0	0.922268085106383	0.244410638297872	1.22602553191489
1378	central	0	0.920897872340426	0.245346808510638	1.22836170212766
1379	central	0	0.922021276595745	0.244848936170213	1.22488510638298
1380	central	0	0.92251914893617	0.244410638297872	1.22666382978723
1381	central	0	0.922621276595745	0.24366170212766	1.22757021276596
1382	central	0	0.925365957446808	0.245644680851064	1.22855744680851
1383	central	0	0.919157446808511	0.244804255319149	1.22364680851064
1384	central	0	0.919008510638298	0.246125531914894	1.2270085106383
1385	central	0	0.926089361702128	0.242808510638298	1.23387234042553
1386	central	0	0.925446808510638	0.24471914893617	1.22889361702128
1387	central	0	0.932004255319149	0.2436	1.22483829787234
1388	central	0	0.925936170212766	0.244372340425532	1.22777446808511
1389	central	0	0.92171914893617	0.245378723404255	1.22602127659574
1390	central	0	0.921855319148936	0.244587234042553	1.22818723404255
1391	central	0	0.931553191489362	0.243076595744681	1.23095319148936
1392	central	0	0.93051914893617	0.244774468085106	1.22808936170213
1393	central	0	0.929659574468085	0.243542553191489	1.22698723404255
1394	central	0	0.918374468085106	0.24281914893617	1.22735744680851
1395	central	0	0.919936170212766	0.243512765957447	1.22444255319149
1396	central	0	0.919846808510638	0.244453191489362	1.22932765957447
1397	central	0	0.922957446808511	0.243287234042553	1.23029787234043
1398	central	0	0.923514893617021	0.244551063829787	1.22686382978723
1399	central	0	0.927531914893617	0.244008510638298	1.22763829787234
1400	central	0	0.930251063829787	0.245042553191489	1.22693617021277
1401	central	0	0.923272340425532	0.244097872340426	1.22769361702128
1402	central	0	0.922965957446809	0.244282978723404	1.22443829787234
1403	central	0	0.921987234042553	0.244355319148936	1.22986382978723
1404	central	0	0.917059574468085	0.244665957446809	1.22931489361702
1405	central	0	0.919821276595745	0.244448936170213	1.229
1406	central	0	0.919974468085106	0.243229787234043	1.23102127659574
1407	central	0	0.919340425531915	0.243836170212766	1.23243829787234
1408	central	0	0.927685106382979	0.243572340425532	1.22793191489362
1409	central	0	0.929225531914894	0.244076595744681	1.23122127659574
1410	central	0	0.926204255319149	0.244778723404255	1.22523404255319
1411	central	0	0.910510638297872	0.243359574468085	1.22915319148936
1412	central	0	0.913272340425532	0.243808510638298	1.23030212765957
1413	central	0	0.915212765957447	0.24451914893617	1.23024255319149
1414	central	0	0.916582978723404	0.243859574468085	1.23277872340426
1415	central	0	0.918221276595745	0.243640425531915	1.22729361702128
1416	central	0	0.923578723404255	0.245031914893617	1.22943829787234
1417	central	0	0.91503829787234	0.24376170212766	1.23290638297872
1418	central	0	0.917293617021277	0.244357446808511	1.22816595744681
1419	central	0	0.924731914893617	0.244876595744681	1.22932340425532
1420	central	0	0.924374468085106	0.245044680851064	1.22409787234043
1421	central	0	0.92268085106383	0.242878723404255	1.22900425531915
1422	central	0	0.923229787234043	0.242876595744681	1.22729787234043
1423	central	0	0.917434042553191	0.243493617021277	1.22914042553191
1424	central	0	0.915425531914894	0.244323404255319	1.22428085106383
1425	central	0	0.92088085106383	0.245072340425532	1.2246085106383
1426	central	0	0.9292	0.243965957446809	1.23070212765957
1427	central	0	0.92871914893617	0.244782978723404	1.22755319148936
1428	central	0	0.92871914893617	0.244625531914894	1.23142127659574
1429	central	0	0.926	0.2443	1.23057872340426
1430	central	0	0.920263829787234	0.244829787234043	1.22817872340426
1431	central	0	0.917204255319149	0.246668085106383	1.22723404255319
1432	central	0	0.913344680851064	0.24543829787234	1.22232765957447
1433	central	0	0.920553191489362	0.24301914893617	1.22677446808511
1434	central	0	0.922582978723404	0.243789361702128	1.22534468085106
1435	central	0	0.920106382978723	0.244802127659574	1.23044680851064
1436	central	0	0.920165957446809	0.244610638297872	1.22753191489362
1437	central	0	0.923408510638298	0.245729787234043	1.23240425531915
1438	central	0	0.92503829787234	0.245076595744681	1.2261914893617
1439	central	0	0.923893617021277	0.245468085106383	1.22504680851064
1440	central	0	0.922191489361702	0.243778723404255	1.22913617021277
1441	central	0	0.919740425531915	0.243759574468085	1.23232340425532
1442	central	0	0.916578723404255	0.243725531914894	1.21962978723404
1443	central	0	0.923944680851064	0.243655319148936	1.23084255319149
1444	central	0	0.92676170212766	0.242551063829787	1.22634468085106
1445	central	0	0.930446808510638	0.243974468085106	1.23125957446809
1446	central	0	0.925885106382979	0.245044680851064	1.22377872340426
1447	central	0	0.923676595744681	0.243906382978723	1.22828510638298
1448	central	0	0.922834042553191	0.244423404255319	1.22605957446809
1449	central	0	0.919863829787234	0.244359574468085	1.22714042553191
1450	central	0	0.913459574468085	0.244608510638298	1.23285531914894
1451	central	0	0.918093617021277	0.2434	1.22979574468085
1452	central	0	0.91663829787234	0.243427659574468	1.22732765957447
1453	central	0	0.916421276595745	0.244044680851064	1.22587234042553
1454	central	0	0.925834042553191	0.243497872340426	1.22477446808511
1455	central	0	0.919897872340426	0.245702127659574	1.22422978723404
1456	central	0	0.916455319148936	0.244342553191489	1.23277021276596
1457	central	0	0.916021276595745	0.244451063829787	1.2260085106383
1458	central	0	0.925429787234043	0.24441914893617	1.22544680851064
1459	central	0	0.920897872340426	0.245382978723404	1.22615744680851
1460	central	0	0.925710638297872	0.244223404255319	1.2246085106383
1461	central	0	0.920514893617021	0.244104255319149	1.22631489361702
1462	central	0	0.919165957446809	0.243793617021277	1.22836170212766
1463	central	0	0.923714893617021	0.245178723404255	1.22598723404255
1464	central	0	0.925693617021277	0.244940425531915	1.22737021276596
1465	central	0	0.924485106382979	0.243974468085106	1.22691063829787
1466	central	0	0.925502127659575	0.244972340425532	1.22414468085106
1467	central	0	0.923442553191489	0.244297872340426	1.22863404255319
1468	central	0	0.926153191489362	0.242787234042553	1.22548936170213
1469	central	0	0.921591489361702	0.244112765957447	1.22663829787234
1470	central	0	0.920740425531915	0.245344680851064	1.2307914893617
1471	central	0	0.924634042553191	0.243936170212766	1.22715744680851
1472	central	0	0.922144680851064	0.243868085106383	1.22477446808511
1473	central	0	0.916821276595745	0.245257446808511	1.2262085106383
1474	central	0	0.922808510638298	0.244034042553191	1.22855744680851
1475	central	0	0.919642553191489	0.243397872340426	1.22838723404255
1476	central	0	0.927731914893617	0.244387234042553	1.23351914893617
1477	central	0	0.932131914893617	0.244210638297872	1.22717021276596
1478	central	0	0.930617021276596	0.244048936170213	1.22992340425532
1479	central	0	0.923459574468085	0.245231914893617	1.22716595744681
1480	central	0	0.919523404255319	0.24568085106383	1.23211063829787
1481	central	0	0.923046808510638	0.244423404255319	1.22764255319149
1482	central	0	0.923029787234042	0.244208510638298	1.22847659574468
1483	central	0	0.919697872340426	0.245195744680851	1.22941276595745
1484	central	0	0.929927659574468	0.245442553191489	1.2288085106383
1485	central	0	0.927970212765957	0.244608510638298	1.22722978723404
1486	central	0	0.919289361702128	0.24363829787234	1.22696170212766
1487	central	0	0.916625531914894	0.245148936170213	1.23297021276596
1488	central	0	0.914604255319149	0.245108510638298	1.2265829787234
1489	central	0	0.910455319148936	0.244482978723404	1.23122553191489
1490	central	0	0.914710638297872	0.244734042553191	1.22264255319149
1491	central	0	0.918808510638298	0.245848936170213	1.22643829787234
1492	central	0	0.921476595744681	0.242925531914894	1.22803404255319
1493	central	0	0.9246	0.244885106382979	1.22800425531915
1494	central	0	0.930982978723404	0.244882978723404	1.22327659574468
1495	central	0	0.923153191489362	0.244446808510638	1.22754042553191
1496	central	0	0.918795744680851	0.244423404255319	1.2275829787234
1497	central	0	0.920293617021277	0.241710638297872	1.23123404255319
1498	central	0	0.925944680851064	0.24383829787234	1.2244085106383
1499	central	0	0.928902127659574	0.244806382978723	1.22840425531915
1500	central	0	0.923404255319149	0.243770212765957	1.22617872340426
1501	central	0	0.924659574468085	0.245036170212766	1.22706808510638
1502	central	0	0.927	0.24618085106383	1.22914893617021
1503	central	0	0.916055319148936	0.243759574468085	1.23057872340426
1504	central	0	0.924153191489362	0.244478723404255	1.23015744680851
1505	central	0	0.922259574468085	0.244578723404255	1.22527234042553
1506	central	0	0.926097872340426	0.243340425531915	1.22504255319149
1507	central	0	0.923327659574468	0.244874468085106	1.22051914893617
1508	central	0	0.924387234042553	0.244610638297872	1.23215319148936
1509	central	0	0.919051063829787	0.243193617021277	1.22577446808511
1510	central	0	0.920340425531915	0.245987234042553	1.22693191489362
1511	central	0	0.920323404255319	0.24271914893617	1.22862553191489
1512	central	0	0.920429787234043	0.244748936170213	1.23012340425532
1513	central	0	0.917834042553191	0.24443829787234	1.23047659574468
1514	central	0	0.920523404255319	0.245863829787234	1.23255744680851
1515	central	0	0.925744680851064	0.245046808510638	1.2295829787234
1516	central	0	0.924123404255319	0.244274468085106	1.22879574468085
1517	central	0	0.921476595744681	0.243093617021277	1.23106808510638
1518	central	0	0.931242553191489	0.244093617021277	1.23055744680851
1519	central	0	0.9338	0.246295744680851	1.22880425531915
1520	central	0	0.926323404255319	0.244353191489362	1.22741276595745
1521	central	0	0.923659574468085	0.245131914893617	1.22798723404255
1522	central	0	0.922787234042553	0.244253191489362	1.22556170212766
1523	central	0	0.930893617021277	0.243608510638298	1.22792765957447
1524	central	0	0.927668085106383	0.242495744680851	1.22490212765957
1525	central	0	0.919412765957447	0.244397872340426	1.22965957446809
1526	central	0	0.915170212765957	0.24436170212766	1.22581276595745
1527	central	0	0.914651063829787	0.244278723404255	1.2316170212766
1528	central	0	0.920855319148936	0.244246808510638	1.2268
1529	central	0	0.923987234042553	0.244995744680851	1.23142127659574
1530	central	0	0.925412765957447	0.24373829787234	1.22712765957447
1531	central	0	0.926042553191489	0.244474468085106	1.2312
1532	central	0	0.921889361702128	0.243006382978723	1.22685531914894
1533	central	0	0.914672340425532	0.244604255319149	1.23062978723404
1534	central	0	0.91476170212766	0.243855319148936	1.22294893617021
1535	central	0	0.920987234042553	0.243636170212766	1.22442127659574
1536	central	0	0.920029787234042	0.24371914893617	1.22775319148936
1537	central	0	0.917310638297872	0.243557446808511	1.22837872340426
1538	central	0	0.920791489361702	0.243527659574468	1.22617446808511
1539	central	0	0.927855319148936	0.243055319148936	1.23014893617021
1540	central	0	0.928446808510638	0.244453191489362	1.2300170212766
1541	central	0	0.923268085106383	0.244387234042553	1.22864680851064
1542	central	0	0.922097872340426	0.245348936170213	1.23082127659574
1543	central	0	0.924940425531915	0.243270212765957	1.22732765957447
1544	central	0	0.9196	0.244793617021277	1.23134893617021
1545	central	0	0.917404255319149	0.242442553191489	1.23285531914894
1546	central	0	0.918306382978723	0.244097872340426	1.22807659574468
1547	central	0	0.928510638297872	0.244755319148936	1.22566382978723
1548	central	0	0.917063829787234	0.245706382978723	1.22531914893617
1549	central	0	0.91928085106383	0.245789361702128	1.22775319148936
1550	central	0	0.92196170212766	0.244489361702128	1.22506808510638
1551	central	0	0.927357446808511	0.245329787234043	1.22608936170213
1552	central	0	0.918187234042553	0.24411914893617	1.22772340425532
1553	central	0	0.9182	0.244193617021277	1.22830212765957
1554	central	0	0.914063829787234	0.245672340425532	1.22607234042553
1555	central	0	0.916344680851064	0.244302127659574	1.22564680851064
1556	central	0	0.916778723404255	0.244687234042553	1.22593617021277
1557	central	0	0.919736170212766	0.244293617021277	1.22773617021277
1558	central	0	0.919029787234042	0.244317021276596	1.22439574468085
1559	central	0	0.931404255319149	0.244751063829787	1.22944255319149
1560	central	0	0.922527659574468	0.24281914893617	1.2320085106383
1561	central	0	0.919131914893617	0.244959574468085	1.22731914893617
1562	central	0	0.922408510638298	0.245429787234043	1.2243829787234
1563	central	0	0.917902127659574	0.244146808510638	1.23356170212766
1564	central	0	0.922446808510638	0.243429787234043	1.22722978723404
1565	central	0	0.920702127659574	0.245163829787234	1.22621276595745
1566	central	0	0.919846808510638	0.24526170212766	1.22793191489362
1567	central	0	0.920510638297872	0.2453	1.23032765957447
1568	central	0	0.925582978723404	0.244044680851064	1.22883829787234
1569	central	0	0.928502127659575	0.243593617021277	1.22938723404255
1570	central	0	0.930808510638298	0.244102127659574	1.22797872340426
1571	central	0	0.930578723404255	0.244687234042553	1.23188085106383
1572	central	0	0.924774468085106	0.245034042553192	1.2299914893617
1573	central	0	0.925808510638298	0.243957446808511	1.22912340425532
1574	central	0	0.92168085106383	0.24543829787234	1.22748936170213
1575	central	0	0.922459574468085	0.2451	1.23075319148936
1576	central	0	0.920582978723404	0.244408510638298	1.22996595744681
1577	central	0	0.926263829787234	0.244468085106383	1.22952765957447
1578	central	0	0.926144680851064	0.244751063829787	1.2274085106383
1579	central	0	0.926863829787234	0.243608510638298	1.22774042553191
1580	central	0	0.920051063829787	0.2437	1.2266085106383
1581	central	0	0.918089361702128	0.244829787234043	1.22892340425532
1582	central	0	0.919387234042553	0.24526170212766	1.23449787234043
1583	central	0	0.921502127659575	0.244385106382979	1.22774468085106
1584	central	0	0.922740425531915	0.244365957446809	1.22722553191489
1585	central	0	0.928514893617021	0.2462	1.22913191489362
1586	central	0	0.921825531914894	0.244785106382979	1.22417446808511
1587	central	0	0.919659574468085	0.245248936170213	1.2230170212766
1588	central	0	0.918353191489362	0.243068085106383	1.23204680851064
1589	central	0	0.913204255319149	0.246285106382979	1.22918723404255
1590	central	0	0.919268085106383	0.245585106382979	1.23063404255319
1591	central	0	0.920412765957447	0.244387234042553	1.22988085106383
1592	central	0	0.922612765957447	0.244178723404255	1.22980425531915
1593	central	0	0.922365957446808	0.243806382978723	1.22947659574468
1594	central	0	0.919804255319149	0.243391489361702	1.22733191489362
1595	central	0	0.915787234042553	0.243959574468085	1.23367659574468
1596	central	0	0.923051063829787	0.243117021276596	1.22374042553191
1597	central	0	0.92143829787234	0.244704255319149	1.23356170212766
1598	central	0	0.920570212765957	0.244165957446809	1.23126382978723
1599	central	0	0.917417021276596	0.245697872340426	1.22609361702128
1600	central	0	0.918578723404255	0.244206382978723	1.22688510638298
1601	central	0	0.925417021276596	0.24483829787234	1.22753191489362
1602	central	0	0.923451063829787	0.243997872340426	1.22890212765957
1603	central	0	0.922306382978723	0.242834042553191	1.22745531914894
1604	central	0	0.916251063829787	0.243802127659574	1.22709787234043
1605	central	0	0.916123404255319	0.244265957446809	1.23230212765957
1606	central	0	0.917693617021277	0.244485106382979	1.22984680851064
1607	central	0	0.924625531914894	0.245776595744681	1.22534893617021
1608	central	0	0.927787234042553	0.242772340425532	1.22805957446809
1609	central	0	0.929395744680851	0.244495744680851	1.22763404255319
1610	central	0	0.923587234042553	0.244370212765957	1.22631063829787
1611	central	0	0.922646808510638	0.244921276595745	1.22935319148936
1612	central	0	0.922187234042553	0.244706382978723	1.2272170212766
1613	central	0	0.924936170212766	0.244748936170213	1.22609361702128
1614	central	0	0.925642553191489	0.243868085106383	1.23034042553191
1615	central	0	0.929753191489362	0.244542553191489	1.23114042553191
1616	central	0	0.930936170212766	0.24491914893617	1.22734893617021
1617	central	0	0.924365957446808	0.242904255319149	1.22338723404255
1618	central	0	0.912429787234043	0.243442553191489	1.22937872340426
1619	central	0	0.91311914893617	0.242697872340426	1.22563829787234
1620	central	0	0.920834042553191	0.245182978723404	1.23027234042553
1621	central	0	0.918370212765957	0.24453829787234	1.22701276595745
1622	central	0	0.920936170212766	0.244191489361702	1.23410212765957
1623	central	0	0.917931914893617	0.243868085106383	1.22689787234043
1624	central	0	0.919097872340426	0.244844680851064	1.22850212765957
1625	central	0	0.918	0.245248936170213	1.22852340425532
1626	central	0	0.925357446808511	0.244478723404255	1.22949787234043
1627	central	0	0.929387234042553	0.244431914893617	1.2274
1628	central	0	0.928527659574468	0.244765957446809	1.22642978723404
1629	central	0	0.924782978723404	0.243870212765957	1.22831914893617
1630	central	0	0.922034042553191	0.244636170212766	1.23131489361702
1631	central	0	0.924395744680851	0.244310638297872	1.2250170212766
1632	central	0	0.92176170212766	0.244429787234043	1.22977872340426
1633	central	0	0.920774468085106	0.243602127659574	1.22977021276596
1634	central	0	0.923910638297872	0.245829787234043	1.23306382978723
1635	central	0	0.918765957446809	0.245323404255319	1.22775744680851
1636	central	0	0.919042553191489	0.244327659574468	1.23111914893617
1637	central	0	0.916446808510638	0.24603829787234	1.22845106382979
1638	central	0	0.92163829787234	0.244248936170213	1.22797021276596
1639	central	0	0.923387234042553	0.244087234042553	1.22337021276596
1640	central	0	0.926902127659574	0.244553191489362	1.22886382978723
1641	central	0	0.926565957446808	0.243753191489362	1.22793617021277
1642	central	0	0.919127659574468	0.244282978723404	1.22643404255319
1643	central	0	0.92528085106383	0.24438085106383	1.22100425531915
1644	central	0	0.924434042553192	0.243768085106383	1.22677446808511
1645	central	0	0.919148936170213	0.244453191489362	1.22596595744681
1646	central	0	0.919	0.244208510638298	1.22758723404255
1647	central	0	0.926131914893617	0.24423829787234	1.2270085106383
1648	central	0	0.918157446808511	0.244285106382979	1.23157872340426
1649	central	0	0.920774468085106	0.245355319148936	1.22707234042553
1650	central	0	0.923034042553191	0.244534042553191	1.23268085106383
1651	central	0	0.930089361702128	0.245691489361702	1.22436170212766
1652	central	0	0.930582978723404	0.242987234042553	1.22617021276596
1653	central	0	0.930153191489362	0.244653191489362	1.22325106382979
1654	central	0	0.932272340425532	0.243421276595745	1.22741276595745
1655	central	0	0.92491914893617	0.243510638297872	1.22997446808511
1656	central	0	0.923914893617021	0.243231914893617	1.23441276595745
1657	central	0	0.927995744680851	0.244621276595745	1.22766382978723
1658	central	0	0.922846808510638	0.245570212765957	1.22587234042553
1659	central	0	0.918834042553191	0.243627659574468	1.22523829787234
1660	central	0	0.923868085106383	0.244063829787234	1.23116595744681
1661	central	0	0.922795744680851	0.245176595744681	1.22771914893617
1662	central	0	0.923663829787234	0.244693617021277	1.23189787234043
1663	central	0	0.918970212765957	0.24398085106383	1.22965531914894
1664	central	0	0.921855319148936	0.244110638297872	1.22601276595745
1665	central	0	0.912651063829787	0.244608510638298	1.22882553191489
1666	central	0	0.908276595744681	0.243927659574468	1.22956595744681
1667	central	0	0.921395744680851	0.244012765957447	1.22722127659574
1668	central	0	0.92088085106383	0.244263829787234	1.22650212765957
1669	central	0	0.922714893617021	0.244370212765957	1.22768510638298
1670	central	0	0.920497872340426	0.245295744680851	1.22610212765957
1671	central	0	0.924617021276596	0.243597872340426	1.23017446808511
1672	central	0	0.929085106382979	0.243331914893617	1.22862553191489
1673	central	0	0.931085106382979	0.244925531914894	1.22517872340426
1674	central	0	0.92316170212766	0.243665957446809	1.22747659574468
1675	central	0	0.924540425531915	0.244063829787234	1.22669787234043
1676	central	0	0.915123404255319	0.243712765957447	1.22674468085106
1677	central	0	0.915306382978723	0.245553191489362	1.22494042553191
1678	central	0	0.915748936170213	0.244646808510638	1.22485531914894
1679	central	0	0.910212765957447	0.24461914893617	1.22619574468085
1680	central	0	0.92143829787234	0.244693617021277	1.22433617021277
1681	central	0	0.922263829787234	0.24373829787234	1.22924255319149
1682	central	0	0.926217021276596	0.24478085106383	1.22578723404255
1683	central	0	0.924348936170213	0.244155319148936	1.22083829787234
1684	central	0	0.922046808510638	0.244112765957447	1.22750212765957
1685	central	0	0.918753191489362	0.245053191489362	1.23041276595745
1686	central	0	0.922370212765957	0.24506170212766	1.22545531914894
1687	central	0	0.92131914893617	0.245142553191489	1.22457872340426
1688	central	0	0.921991489361702	0.24421914893617	1.22694893617021
1689	central	0	0.923387234042553	0.24441914893617	1.22665106382979
1690	central	0	0.917093617021277	0.2436	1.2258170212766
1691	central	0	0.919472340425532	0.24373829787234	1.2278
1692	central	0	0.917787234042553	0.244951063829787	1.22831914893617
1693	central	0	0.918076595744681	0.244321276595745	1.23180425531915
1694	central	0	0.924468085106383	0.243072340425532	1.22715744680851
1695	central	0	0.920706382978723	0.244391489361702	1.23005531914894
1696	central	0	0.928046808510638	0.244725531914894	1.22931063829787
1697	central	0	0.922004255319149	0.245457446808511	1.22442553191489
1698	central	0	0.923851063829787	0.243876595744681	1.22695319148936
1699	central	0	0.925829787234043	0.242734042553192	1.23127659574468
1700	central	0	0.916914893617021	0.245072340425532	1.22896595744681
1701	central	0	0.929817021276596	0.245336170212766	1.2278170212766
1702	central	0	0.931617021276596	0.244142553191489	1.22755319148936
1703	central	0	0.931140425531915	0.245295744680851	1.23149361702128
1704	central	0	0.931391489361702	0.245231914893617	1.23105106382979
1705	central	0	0.930510638297872	0.243693617021277	1.23132340425532
1706	central	0	0.926246808510638	0.246040425531915	1.22249361702128
1707	central	0	0.920851063829787	0.24321914893617	1.22708510638298
1708	central	0	0.921591489361702	0.242497872340426	1.22980425531915
1709	central	0	0.927821276595745	0.244493617021277	1.22707659574468
1710	central	0	0.928948936170213	0.24468085106383	1.22817446808511
1711	central	0	0.92236170212766	0.24531914893617	1.22876595744681
1712	central	0	0.921063829787234	0.243510638297872	1.23407234042553
1713	central	0	0.924242553191489	0.243851063829787	1.22958723404255
1714	central	0	0.919808510638298	0.24543829787234	1.22371489361702
1715	central	0	0.927608510638298	0.242123404255319	1.23106382978723
1716	central	0	0.930174468085106	0.244253191489362	1.2321829787234
1717	central	0	0.931685106382979	0.24303829787234	1.22748085106383
1718	central	0	0.924604255319149	0.244804255319149	1.22397446808511
1719	central	0	0.920821276595745	0.244297872340426	1.22794042553191
1720	central	0	0.918323404255319	0.245340425531915	1.23071914893617
1721	central	0	0.919587234042553	0.244534042553191	1.22699574468085
1722	central	0	0.924846808510638	0.244689361702128	1.23026808510638
1723	central	0	0.921651063829787	0.244555319148936	1.22273191489362
1724	central	0	0.930327659574468	0.244076595744681	1.23111914893617
1725	central	0	0.924195744680851	0.243865957446809	1.22505957446808
1726	central	0	0.917434042553191	0.244589361702128	1.22835319148936
1727	central	0	0.9226	0.245085106382979	1.22288085106383
1728	central	0	0.927795744680851	0.24448085106383	1.23211914893617
1729	central	0	0.924463829787234	0.243868085106383	1.23058723404255
1730	central	0	0.922114893617021	0.244340425531915	1.23101276595745
1731	central	0	0.919365957446808	0.24368085106383	1.22645106382979
1732	central	0	0.91888085106383	0.243687234042553	1.22820425531915
1733	central	0	0.92396170212766	0.243821276595745	1.23459574468085
1734	central	0	0.925834042553191	0.244891489361702	1.22987234042553
1735	central	0	0.923404255319149	0.243848936170213	1.2322085106383
1736	central	0	0.920625531914894	0.244859574468085	1.22882553191489
1737	central	0	0.91563829787234	0.24436170212766	1.22626808510638
1738	central	0	0.918485106382979	0.245231914893617	1.22529361702128
1739	central	0	0.925527659574468	0.243570212765957	1.22937446808511
1740	central	0	0.933548936170213	0.244904255319149	1.2273914893617
1741	central	0	0.927357446808511	0.245731914893617	1.22882127659574
1742	central	0	0.918753191489362	0.246465957446809	1.23016595744681
1743	central	0	0.917655319148936	0.244493617021277	1.22814042553191
1744	central	0	0.922621276595745	0.244978723404255	1.22786382978723
1745	central	0	0.927536170212766	0.2423	1.22931914893617
1746	central	0	0.924693617021277	0.243521276595745	1.22873191489362
1747	central	0	0.924774468085106	0.243106382978723	1.23169361702128
1748	central	0	0.927085106382979	0.244827659574468	1.22962978723404
1749	central	0	0.919523404255319	0.244448936170213	1.22632765957447
1750	central	0	0.914229787234043	0.244163829787234	1.22853617021277
1751	central	0	0.918246808510638	0.243497872340426	1.22807659574468
1752	central	0	0.917868085106383	0.245244680851064	1.23208510638298
1753	central	0	0.918991489361702	0.244623404255319	1.22767659574468
1754	central	0	0.920812765957447	0.245617021276596	1.23204680851064
1755	central	0	0.9182	0.244812765957447	1.22883404255319
1756	central	0	0.922574468085106	0.243204255319149	1.22643404255319
1757	central	0	0.922608510638298	0.243357446808511	1.23002978723404
1758	central	0	0.929251063829787	0.244593617021277	1.22844255319149
1759	central	0	0.924348936170213	0.244531914893617	1.22449361702128
1760	central	0	0.927221276595745	0.244814893617021	1.23044680851064
1761	central	0	0.926029787234043	0.243495744680851	1.23361276595745
1762	central	0	0.917612765957447	0.244689361702128	1.22635744680851
1763	central	0	0.916004255319149	0.243297872340426	1.23011063829787
1764	central	0	0.918246808510638	0.24248085106383	1.22951914893617
1765	central	0	0.921051063829787	0.244768085106383	1.22750212765957
1766	central	0	0.919489361702128	0.244959574468085	1.2244170212766
1767	central	0	0.916923404255319	0.245425531914894	1.23095744680851
1768	central	0	0.917885106382979	0.244678723404255	1.22658723404255
1769	central	0	0.927787234042553	0.244208510638298	1.22930638297872
1770	central	0	0.923446808510638	0.2435	1.2306
1771	central	0	0.922710638297872	0.244593617021277	1.23065957446809
1772	central	0	0.921017021276596	0.243397872340426	1.22881276595745
1773	central	0	0.922174468085106	0.243874468085106	1.22865531914894
1774	central	0	0.924408510638298	0.244570212765957	1.23448936170213
1775	central	0	0.919591489361702	0.244023404255319	1.2306
1776	central	0	0.917263829787234	0.244276595744681	1.23264255319149
1777	central	0	0.91888085106383	0.244395744680851	1.22924680851064
1778	central	0	0.9206	0.243672340425532	1.22848510638298
1779	central	0	0.921195744680851	0.243642553191489	1.23024255319149
1780	central	0	0.921425531914894	0.243223404255319	1.2290085106383
1781	central	0	0.919731914893617	0.244221276595745	1.22734893617021
1782	central	0	0.923421276595745	0.244902127659574	1.23195319148936
1783	central	0	0.920710638297872	0.246085106382979	1.23475319148936
1784	central	0	0.918578723404255	0.243953191489362	1.22559574468085
1785	central	0	0.923655319148936	0.243444680851064	1.23211914893617
1786	central	0	0.921285106382979	0.244	1.22677446808511
1787	central	0	0.921893617021277	0.244359574468085	1.22767659574468
1788	central	0	0.92283829787234	0.243736170212766	1.22846808510638
1789	central	0	0.921736170212766	0.24566170212766	1.22904680851064
1790	central	0	0.927144680851064	0.245570212765957	1.22676595744681
1791	central	0	0.920991489361702	0.24296170212766	1.22763829787234
1792	central	0	0.918468085106383	0.244344680851064	1.2258085106383
1793	central	0	0.923710638297872	0.243625531914894	1.23110638297872
1794	central	0	0.918497872340426	0.245559574468085	1.2281914893617
1795	central	0	0.91903829787234	0.242068085106383	1.22535319148936
1796	central	0	0.919642553191489	0.245874468085106	1.22744255319149
1797	central	0	0.913944680851064	0.242759574468085	1.2249829787234
1798	central	0	0.918502127659575	0.244631914893617	1.2297829787234
1799	central	0	0.925055319148936	0.244565957446809	1.23623829787234
1800	central	0	0.92316170212766	0.244197872340426	1.22966808510638
1801	central	0	0.924131914893617	0.24358085106383	1.22806382978723
1802	central	0	0.923378723404255	0.244689361702128	1.23074042553191
1803	central	0	0.924991489361702	0.243765957446809	1.22604255319149
1804	central	0	0.921672340425532	0.244459574468085	1.22693191489362
1805	central	0	0.925936170212766	0.244908510638298	1.22116595744681
1806	central	0	0.927931914893617	0.24346170212766	1.22651914893617
1807	central	0	0.922114893617021	0.243985106382979	1.2275914893617
1808	central	0	0.918357446808511	0.245095744680851	1.22819574468085
1809	central	0	0.913234042553192	0.245302127659574	1.22725106382979
1810	central	0	0.91423829787234	0.244857446808511	1.22914468085106
1811	central	0	0.912876595744681	0.244855319148936	1.22507659574468
1812	central	0	0.918314893617021	0.244817021276596	1.23259574468085
1813	central	0	0.920068085106383	0.245157446808511	1.2321914893617
1814	central	0	0.928123404255319	0.244736170212766	1.23119574468085
1815	central	0	0.921625531914894	0.244578723404255	1.23202553191489
1816	central	0	0.922131914893617	0.244008510638298	1.23285106382979
1817	central	0	0.924625531914894	0.243725531914894	1.2303914893617
1818	central	0	0.923208510638298	0.245559574468085	1.22663829787234
1819	central	0	0.91771914893617	0.243536170212766	1.22930212765957
1820	central	0	0.926944680851064	0.244202127659574	1.22523829787234
1821	central	0	0.923736170212766	0.24408085106383	1.22668936170213
1822	central	0	0.923502127659575	0.244691489361702	1.22472765957447
1823	central	0	0.923778723404255	0.244225531914894	1.23248936170213
1824	central	0	0.922297872340425	0.244123404255319	1.22901276595745
1825	central	0	0.923021276595745	0.244829787234043	1.23365957446809
1826	central	0	0.922731914893617	0.243857446808511	1.23048085106383
1827	central	0	0.921051063829787	0.244563829787234	1.22537021276596
1828	central	0	0.925812765957447	0.245917021276596	1.22902978723404
1829	central	0	0.924229787234043	0.244912765957447	1.22466382978723
1830	central	0	0.9258	0.243285106382979	1.2317914893617
1831	central	0	0.915774468085106	0.2444	1.22716595744681
1832	central	0	0.925897872340426	0.243651063829787	1.22694042553191
1833	central	0	0.931353191489362	0.24321914893617	1.23074042553191
1834	central	0	0.935668085106383	0.244934042553191	1.22557446808511
1835	central	0	0.938765957446808	0.244497872340426	1.23234042553191
1836	central	0	0.933229787234043	0.244346808510638	1.2288170212766
1837	central	0	0.93031914893617	0.2454	1.22682127659574
1838	central	0	0.926127659574468	0.24283829787234	1.22280425531915
1839	central	0	0.924604255319149	0.244293617021277	1.2275914893617
1840	central	0	0.924536170212766	0.244131914893617	1.22882978723404
1841	central	0	0.935123404255319	0.245506382978723	1.23321276595745
1842	central	0	0.930076595744681	0.24443829787234	1.22841276595745
1843	central	0	0.923217021276596	0.244776595744681	1.22675319148936
1844	central	0	0.92596170212766	0.24466170212766	1.22890638297872
1845	central	0	0.919565957446808	0.245182978723404	1.23328936170213
1846	central	0	0.924340425531915	0.244251063829787	1.2262170212766
1847	central	0	0.925404255319149	0.243987234042553	1.22636170212766
1848	central	0	0.930748936170213	0.246042553191489	1.23026808510638
1849	central	0	0.928246808510638	0.245870212765957	1.22167659574468
1850	central	0	0.924702127659574	0.244570212765957	1.22787659574468
1851	central	0	0.926353191489362	0.24311914893617	1.23246382978723
1852	central	0	0.920259574468085	0.243874468085106	1.22674042553191
1853	central	0	0.917804255319149	0.243748936170213	1.22759574468085
1854	central	0	0.925336170212766	0.244929787234043	1.22769787234043
1855	central	0	0.924025531914894	0.242987234042553	1.22778723404255
1856	central	0	0.921931914893617	0.243485106382979	1.22964680851064
1857	central	0	0.928336170212766	0.244546808510638	1.22618723404255
1858	central	0	0.921493617021277	0.244365957446809	1.2256
1859	central	0	0.91508085106383	0.244478723404255	1.22563404255319
1860	central	0	0.924357446808511	0.246031914893617	1.22891063829787
1861	central	0	0.924153191489362	0.243034042553191	1.22895744680851
1862	central	0	0.922246808510638	0.245706382978723	1.22834468085106
1863	central	0	0.925251063829787	0.245146808510638	1.22856170212766
1864	central	0	0.930195744680851	0.244421276595745	1.23519574468085
1865	central	0	0.932097872340426	0.244091489361702	1.22444680851064
1866	central	0	0.930017021276596	0.244227659574468	1.22659574468085
1867	central	0	0.92476170212766	0.244036170212766	1.23112765957447
1868	central	0	0.917374468085106	0.244806382978723	1.2337914893617
1869	central	0	0.919476595744681	0.243646808510638	1.23465957446809
1870	central	0	0.920131914893617	0.245029787234043	1.22763404255319
1871	central	0	0.922391489361702	0.244934042553191	1.22506808510638
1872	central	0	0.926578723404255	0.246068085106383	1.22973191489362
1873	central	0	0.929936170212766	0.244865957446809	1.23105106382979
1874	central	0	0.932255319148936	0.245353191489362	1.23361276595745
1875	central	0	0.924106382978723	0.243668085106383	1.22905531914894
1876	central	0	0.921059574468085	0.243965957446809	1.23144680851064
1877	central	0	0.923106382978723	0.244140425531915	1.22331489361702
1878	central	0	0.923829787234043	0.245997872340426	1.2274
1879	central	0	0.919306382978723	0.244648936170213	1.23175319148936
1880	central	0	0.916106382978723	0.245021276595745	1.22774042553191
1881	central	0	0.922127659574468	0.243872340425532	1.22157446808511
1882	central	0	0.920025531914894	0.244568085106383	1.23127659574468
1883	central	0	0.914489361702128	0.244112765957447	1.22595319148936
1884	central	0	0.916655319148936	0.243465957446809	1.22705106382979
1885	central	0	0.917748936170213	0.245257446808511	1.22520425531915
1886	central	0	0.920468085106383	0.245117021276596	1.2288
1887	central	0	0.9228	0.24401914893617	1.22685106382979
1888	central	0	0.921693617021277	0.243068085106383	1.22599574468085
1889	central	0	0.916493617021277	0.245010638297872	1.22886382978723
1890	central	0	0.927221276595745	0.245463829787234	1.22569361702128
1891	central	0	0.926106382978723	0.245572340425532	1.23041276595745
1892	central	0	0.92376170212766	0.243963829787234	1.22453617021277
1893	central	0	0.92571914893617	0.244297872340426	1.22921276595745
1894	central	0	0.918221276595745	0.245534042553192	1.22925106382979
1895	central	0	0.91863829787234	0.243285106382979	1.2272085106383
1896	central	0	0.919702127659574	0.244482978723404	1.22674893617021
1897	central	0	0.915659574468085	0.243748936170213	1.22908510638298
1898	central	0	0.918923404255319	0.245287234042553	1.23114468085106
1899	central	0	0.920110638297872	0.245887234042553	1.2302
1900	central	0	0.922017021276596	0.244006382978723	1.22752765957447
1901	central	0	0.926497872340426	0.243453191489362	1.22803404255319
1902	central	0	0.928008510638298	0.243857446808511	1.22585106382979
1903	central	0	0.920987234042553	0.245223404255319	1.2325829787234
1904	central	0	0.909523404255319	0.24336170212766	1.2273829787234
1905	central	0	0.916034042553191	0.242878723404255	1.22646382978723
1906	central	0	0.920825531914894	0.244317021276596	1.22980425531915
1907	central	0	0.918914893617021	0.243946808510638	1.2291829787234
1908	central	0	0.913676595744681	0.245342553191489	1.23433617021277
1909	central	0	0.919110638297872	0.245544680851064	1.2249829787234
1910	central	0	0.917740425531915	0.244417021276596	1.2304170212766
1911	central	0	0.916885106382979	0.244691489361702	1.22991063829787
1912	central	0	0.915787234042553	0.244665957446809	1.22832340425532
1913	central	0	0.923493617021277	0.244444680851064	1.22675744680851
1914	central	0	0.928382978723404	0.243470212765957	1.22891489361702
1915	central	0	0.919140425531915	0.243970212765957	1.23143829787234
1916	central	0	0.91703829787234	0.243040425531915	1.23124680851064
1917	central	0	0.91723829787234	0.245136170212766	1.22471063829787
1918	central	0	0.922595744680851	0.243948936170213	1.23022127659574
1919	central	0	0.917042553191489	0.245004255319149	1.22921276595745
1920	central	0	0.921855319148936	0.244655319148936	1.22505957446809
1921	central	0	0.92391914893617	0.245174468085106	1.23098723404255
1922	central	0	0.925302127659574	0.244774468085106	1.2316170212766
1923	central	0	0.926421276595745	0.244317021276596	1.22675319148936
1924	central	0	0.9198	0.242772340425532	1.2292170212766
1925	central	0	0.917072340425532	0.244763829787234	1.22872765957447
1926	central	0	0.916663829787234	0.243648936170213	1.22834893617021
1927	central	0	0.919957446808511	0.245695744680851	1.22573191489362
1928	central	0	0.914051063829787	0.245144680851064	1.22567234042553
1929	central	0	0.919676595744681	0.245840425531915	1.22907659574468
1930	central	0	0.920314893617021	0.242385106382979	1.23180425531915
1931	central	0	0.924059574468085	0.243421276595745	1.22307234042553
1932	central	0	0.922348936170213	0.244287234042553	1.2301829787234
1933	central	0	0.921072340425532	0.244340425531915	1.22697872340426
1934	central	0	0.919629787234043	0.245776595744681	1.23144255319149
1935	central	0	0.927846808510638	0.243729787234043	1.22791063829787
1936	central	0	0.924263829787234	0.242744680851064	1.22731063829787
1937	central	0	0.927782978723404	0.24361914893617	1.22988085106383
1938	central	0	0.932834042553191	0.245187234042553	1.22505531914894
1939	central	0	0.927982978723404	0.244829787234043	1.22659574468085
1940	central	0	0.91663829787234	0.244963829787234	1.22719574468085
1941	central	0	0.918676595744681	0.244210638297872	1.23023829787234
1942	central	0	0.917740425531915	0.244431914893617	1.22946382978723
1943	central	0	0.914497872340426	0.244589361702128	1.2237829787234
1944	central	0	0.918723404255319	0.245644680851064	1.23132340425532
1945	central	0	0.916106382978723	0.244068085106383	1.23172340425532
1946	central	0	0.918025531914894	0.244863829787234	1.22956170212766
1947	central	0	0.924370212765957	0.245093617021277	1.22883829787234
1948	central	0	0.922187234042553	0.243965957446809	1.23172340425532
1949	central	0	0.922770212765957	0.244055319148936	1.23312765957447
1950	central	0	0.927378723404255	0.245978723404255	1.23056595744681
1951	central	0	0.918476595744681	0.24348085106383	1.23262553191489
1952	central	0	0.924417021276596	0.244368085106383	1.2273914893617
1953	central	0	0.921782978723404	0.244176595744681	1.2267829787234
1954	central	0	0.922365957446808	0.245531914893617	1.23142978723404
1955	central	0	0.926131914893617	0.244882978723404	1.23011063829787
1956	central	0	0.926659574468085	0.242917021276596	1.23219574468085
1957	central	0	0.928034042553191	0.244631914893617	1.23021276595745
1958	central	0	0.922387234042553	0.24483829787234	1.22532765957447
1959	central	0	0.922365957446808	0.244636170212766	1.23096170212766
1960	central	0	0.919885106382979	0.244768085106383	1.22963404255319
1961	central	0	0.920689361702128	0.245040425531915	1.22616595744681
1962	central	0	0.9226	0.244993617021277	1.22574468085106
1963	central	0	0.919344680851064	0.244748936170213	1.23073617021277
1964	central	0	0.917829787234043	0.24473829787234	1.22883404255319
1965	central	0	0.930344680851064	0.244027659574468	1.22848936170213
1966	central	0	0.928493617021277	0.244382978723404	1.22864680851064
1967	central	0	0.938370212765957	0.243331914893617	1.23389361702128
1968	central	0	0.93296170212766	0.244089361702128	1.22924680851064
1969	central	0	0.932608510638298	0.243953191489362	1.23108936170213
1970	central	0	0.928948936170213	0.243629787234043	1.23151063829787
1971	central	0	0.926748936170213	0.24391914893617	1.2311829787234
1972	central	0	0.922263829787234	0.244070212765957	1.22884255319149
1973	central	0	0.920408510638298	0.243689361702128	1.22587234042553
1974	central	0	0.92448085106383	0.244217021276596	1.22774042553191
1975	central	0	0.923489361702128	0.242823404255319	1.23064255319149
1976	central	0	0.920523404255319	0.245191489361702	1.22656595744681
1977	central	0	0.920570212765957	0.244844680851064	1.22928085106383
1978	central	0	0.920710638297872	0.244208510638298	1.22550212765957
1979	central	0	0.926144680851064	0.242872340425532	1.22725106382979
1980	central	0	0.928123404255319	0.243351063829787	1.23294893617021
1981	central	0	0.920736170212766	0.246927659574468	1.23143829787234
1982	central	0	0.929595744680851	0.244208510638298	1.22977872340426
1983	central	0	0.924795744680851	0.244908510638298	1.22990212765957
1984	central	0	0.91531914893617	0.243451063829787	1.22740425531915
1985	central	0	0.918544680851064	0.244768085106383	1.23027659574468
1986	central	0	0.925731914893617	0.244240425531915	1.22826808510638
1987	central	0	0.920646808510638	0.243540425531915	1.22941276595745
1988	central	0	0.926778723404255	0.245187234042553	1.23185531914894
1989	central	0	0.918310638297872	0.244502127659574	1.23142978723404
1990	central	0	0.925089361702128	0.245155319148936	1.22843829787234
1991	central	0	0.926472340425532	0.242789361702128	1.22603829787234
1992	central	0	0.922740425531915	0.245517021276596	1.22758723404255
1993	central	0	0.922944680851064	0.245310638297872	1.22796595744681
1994	central	0	0.932765957446808	0.243774468085106	1.22748510638298
1995	central	0	0.924842553191489	0.244017021276596	1.23072340425532
1996	central	0	0.931255319148936	0.244723404255319	1.22672340425532
1997	central	0	0.928391489361702	0.245325531914894	1.22578723404255
1998	central	0	0.92916170212766	0.243682978723404	1.22805531914894
1999	central	0	0.927621276595745	0.246453191489362	1.22564680851064
[truncated: 38,129 more rows]
