# Supplementary material for: Two simple movement mechanisms for spatial division of labour in social insects
Source: Nat Commun. 2022 Nov 15;13:6985. doi: 10.1038/s41467-022-34706-7 (PMC9666475; doi:10.1038/s41467-022-34706-7)
Supplement: Supplementary file 5 — Source Data [file 41467_2022_34706_MOESM5_ESM.zip › source_data/Figure_S14/MeanMovementCharacteristics,Apis,BE+LA.csv]

cell_id	agent_type	Individual_Site_Similarity	Mean_Proportion_Time_Active	Mean_Speed_while_Active	Mean_Absolute_Turn_Angle_while_Active
1	central	0	0.931957446808511	0.266265957446809	1.19682553191489
2	central	0	0.937808510638298	0.26553829787234	1.20355319148936
3	central	0	0.933102127659574	0.264344680851064	1.20046808510638
4	central	0	0.934655319148936	0.264525531914894	1.20190638297872
5	central	0	0.928587234042553	0.264095744680851	1.19867659574468
6	central	0	0.930136170212766	0.265389361702128	1.19411489361702
7	central	0	0.935944680851064	0.265136170212766	1.19647234042553
8	central	0	0.937246808510638	0.264140425531915	1.19973617021277
9	central	0	0.92963829787234	0.264976595744681	1.20325531914894
10	central	0	0.932812765957447	0.265385106382979	1.20090638297872
11	central	0	0.930093617021277	0.265259574468085	1.20227659574468
12	central	0	0.927897872340426	0.265868085106383	1.19922553191489
13	central	0	0.931097872340426	0.265374468085106	1.19768510638298
14	central	0	0.928021276595745	0.265848936170213	1.19966382978723
15	central	0	0.925110638297872	0.264827659574468	1.20396595744681
16	central	0	0.924408510638298	0.262797872340426	1.20118723404255
17	central	0	0.921408510638298	0.266217021276596	1.19477872340426
18	central	0	0.919778723404255	0.265514893617021	1.19774042553191
19	central	0	0.925506382978723	0.265421276595745	1.19805531914894
20	central	0	0.929646808510638	0.266208510638298	1.20087234042553
21	central	0	0.93571914893617	0.265772340425532	1.20431489361702
22	central	0	0.937965957446809	0.265531914893617	1.20051914893617
23	central	0	0.931829787234043	0.265755319148936	1.19923829787234
24	central	0	0.941804255319149	0.264644680851064	1.19709361702128
25	central	0	0.936502127659574	0.263982978723404	1.19949361702128
26	central	0	0.941485106382979	0.264855319148936	1.19835744680851
27	central	0	0.934604255319149	0.263314893617021	1.19824255319149
28	central	0	0.929531914893617	0.264710638297872	1.20456170212766
29	central	0	0.933212765957447	0.266806382978723	1.20568510638298
30	central	0	0.933382978723404	0.266106382978723	1.19905106382979
31	central	0	0.934195744680851	0.265034042553192	1.19371489361702
32	central	0	0.943859574468085	0.266302127659574	1.19427234042553
33	central	0	0.939378723404255	0.266006382978723	1.1967914893617
34	central	0	0.940787234042553	0.264972340425532	1.20060425531915
35	central	0	0.940497872340425	0.266372340425532	1.20202553191489
36	central	0	0.939595744680851	0.265972340425532	1.20317021276596
37	central	0	0.929072340425532	0.264457446808511	1.19590638297872
38	central	0	0.933076595744681	0.264717021276596	1.19983404255319
39	central	0	0.941089361702128	0.264831914893617	1.19546808510638
40	central	0	0.933851063829787	0.26763829787234	1.20276170212766
41	central	0	0.927395744680851	0.263742553191489	1.2001914893617
42	central	0	0.938429787234043	0.265640425531915	1.19644680851064
43	central	0	0.938285106382979	0.265131914893617	1.20096170212766
44	central	0	0.936110638297872	0.265565957446808	1.19644680851064
45	central	0	0.937055319148936	0.265734042553191	1.19798723404255
46	central	0	0.936093617021277	0.266217021276596	1.19666382978723
47	central	0	0.926965957446809	0.265942553191489	1.19494042553191
48	central	0	0.937651063829787	0.263789361702128	1.19664680851064
49	central	0	0.936936170212766	0.262972340425532	1.19667234042553
50	central	0	0.941259574468085	0.264978723404255	1.1962
51	central	0	0.93868085106383	0.264136170212766	1.1967914893617
52	central	0	0.934472340425532	0.264574468085106	1.20607234042553
53	central	0	0.932417021276596	0.264008510638298	1.2022170212766
54	central	0	0.934774468085106	0.263210638297872	1.19615744680851
55	central	0	0.936412765957447	0.265374468085106	1.2032170212766
56	central	0	0.931527659574468	0.262863829787234	1.20031489361702
57	central	0	0.936570212765957	0.264723404255319	1.20400425531915
58	central	0	0.938327659574468	0.264110638297872	1.19629787234043
59	central	0	0.942612765957447	0.263891489361702	1.19861276595745
60	central	0	0.935714893617021	0.26348085106383	1.20397021276596
61	central	0	0.931059574468085	0.263097872340426	1.19492765957447
62	central	0	0.934310638297872	0.262317021276596	1.20382978723404
63	central	0	0.932059574468085	0.264765957446809	1.2022085106383
64	central	0	0.937455319148936	0.263410638297872	1.19584680851064
65	central	0	0.941736170212766	0.265225531914894	1.20114468085106
66	central	0	0.937757446808511	0.265940425531915	1.20087659574468
67	central	0	0.936510638297872	0.264872340425532	1.20284680851064
68	central	0	0.92691914893617	0.262393617021277	1.20157872340426
69	central	0	0.932391489361702	0.263108510638298	1.20363829787234
70	central	0	0.943472340425532	0.265023404255319	1.20304255319149
71	central	0	0.943736170212766	0.265742553191489	1.20010638297872
72	central	0	0.94048085106383	0.265555319148936	1.20127659574468
73	central	0	0.940748936170213	0.264412765957447	1.20545531914894
74	central	0	0.936468085106383	0.264429787234043	1.20307659574468
75	central	0	0.932417021276596	0.263206382978723	1.20311489361702
76	central	0	0.932621276595745	0.265117021276596	1.20385106382979
77	central	0	0.933587234042553	0.265344680851064	1.20483829787234
78	central	0	0.930676595744681	0.2659	1.20272340425532
79	central	0	0.928774468085106	0.265236170212766	1.20486382978723
80	central	0	0.936825531914894	0.262910638297872	1.1988085106383
81	central	0	0.933817021276596	0.26501914893617	1.20748510638298
82	central	0	0.93228085106383	0.263578723404255	1.19844255319149
83	central	0	0.936059574468085	0.263002127659574	1.20396595744681
84	central	0	0.935774468085106	0.264074468085106	1.19788085106383
85	central	0	0.942123404255319	0.265802127659574	1.1936
86	central	0	0.936846808510638	0.265736170212766	1.19750638297872
87	central	0	0.929331914893617	0.264574468085106	1.19611489361702
88	central	0	0.929497872340426	0.264121276595745	1.19852765957447
89	central	0	0.9308	0.265565957446808	1.20332340425532
90	central	0	0.933421276595745	0.264459574468085	1.20414893617021
91	central	0	0.937336170212766	0.264751063829787	1.20491489361702
92	central	0	0.936378723404255	0.265542553191489	1.20166808510638
93	central	0	0.936025531914894	0.265272340425532	1.19929361702128
94	central	0	0.932536170212766	0.264623404255319	1.2000085106383
95	central	0	0.933876595744681	0.266742553191489	1.1946170212766
96	central	0	0.934872340425532	0.264844680851064	1.19958723404255
97	central	0	0.934604255319149	0.26471914893617	1.19685106382979
98	central	0	0.933314893617021	0.266776595744681	1.20034042553192
99	central	0	0.939034042553191	0.265423404255319	1.20271489361702
100	central	0	0.934621276595745	0.264159574468085	1.20212765957447
101	central	0	0.933217021276596	0.266431914893617	1.19821276595745
102	central	0	0.929634042553191	0.26368085106383	1.19693617021277
103	central	0	0.937523404255319	0.266272340425532	1.20438723404255
104	central	0	0.942017021276596	0.26651914893617	1.19848936170213
105	central	0	0.936668085106383	0.265489361702128	1.20482553191489
106	central	0	0.935842553191489	0.264421276595745	1.19323829787234
107	central	0	0.937821276595745	0.265206382978723	1.20111489361702
108	central	0	0.935097872340426	0.264487234042553	1.2030170212766
109	central	0	0.932978723404255	0.265287234042553	1.20846382978723
110	central	0	0.932489361702128	0.262768085106383	1.19828510638298
111	central	0	0.91791914893617	0.265453191489362	1.20075744680851
112	central	0	0.921327659574468	0.264214893617021	1.19548510638298
113	central	0	0.925293617021277	0.264574468085106	1.20107659574468
114	central	0	0.929344680851064	0.266104255319149	1.20055744680851
115	central	0	0.937327659574468	0.263778723404255	1.20163829787234
116	central	0	0.938	0.266182978723404	1.20274893617021
117	central	0	0.92763829787234	0.264723404255319	1.19722553191489
118	central	0	0.930765957446808	0.264040425531915	1.20343404255319
119	central	0	0.932255319148936	0.264912765957447	1.19970638297872
120	central	0	0.930493617021277	0.26506170212766	1.19856170212766
121	central	0	0.930425531914894	0.263846808510638	1.19823829787234
122	central	0	0.93163829787234	0.264374468085106	1.20218723404255
123	central	0	0.937404255319149	0.264297872340426	1.2013914893617
124	central	0	0.938753191489362	0.264691489361702	1.20153617021277
125	central	0	0.933314893617021	0.265621276595745	1.1964085106383
126	central	0	0.935582978723404	0.266742553191489	1.19690638297872
127	central	0	0.93556170212766	0.265476595744681	1.19251063829787
128	central	0	0.938774468085106	0.264610638297872	1.20047234042553
129	central	0	0.93923829787234	0.264274468085106	1.20326382978723
130	central	0	0.936485106382979	0.264310638297872	1.20135319148936
131	central	0	0.937285106382979	0.266504255319149	1.20047659574468
132	central	0	0.933148936170213	0.265097872340426	1.2011914893617
133	central	0	0.934157446808511	0.266253191489362	1.19446808510638
134	central	0	0.939131914893617	0.264065957446808	1.2001914893617
135	central	0	0.937834042553191	0.266459574468085	1.20022127659574
136	central	0	0.933340425531915	0.265872340425532	1.1991829787234
137	central	0	0.933697872340426	0.265323404255319	1.1982170212766
138	central	0	0.931357446808511	0.266	1.19997021276596
139	central	0	0.937340425531915	0.265057446808511	1.19935744680851
140	central	0	0.93108085106383	0.264423404255319	1.19893617021277
141	central	0	0.932821276595745	0.261074468085106	1.20143829787234
142	central	0	0.930557446808511	0.266034042553192	1.19994042553191
143	central	0	0.927872340425532	0.264682978723404	1.20634893617021
144	central	0	0.928370212765957	0.265208510638298	1.1936170212766
145	central	0	0.930157446808511	0.26481914893617	1.19885957446809
146	central	0	0.92351914893617	0.264770212765957	1.20062127659574
147	central	0	0.920314893617021	0.263991489361702	1.20267234042553
148	central	0	0.919812765957447	0.265982978723404	1.20036595744681
149	central	0	0.916859574468085	0.265010638297872	1.20006382978723
150	central	0	0.928153191489362	0.265844680851064	1.20071063829787
151	central	0	0.934042553191489	0.264823404255319	1.19942553191489
152	central	0	0.933991489361702	0.265570212765957	1.19915319148936
153	central	0	0.934502127659574	0.264746808510638	1.20294468085106
154	central	0	0.932817021276596	0.264534042553192	1.19788510638298
155	central	0	0.934370212765957	0.265302127659574	1.19898723404255
156	central	0	0.935072340425532	0.266340425531915	1.20051914893617
157	central	0	0.936710638297872	0.265070212765957	1.20026808510638
158	central	0	0.936034042553191	0.263397872340426	1.19705106382979
159	central	0	0.932953191489362	0.263948936170213	1.20145957446809
160	central	0	0.932723404255319	0.263944680851064	1.19617021276596
161	central	0	0.926246808510638	0.264908510638298	1.20077872340426
162	central	0	0.932846808510638	0.264248936170213	1.20085106382979
163	central	0	0.935323404255319	0.264291489361702	1.19270212765957
164	central	0	0.933744680851064	0.262859574468085	1.19697872340426
165	central	0	0.938897872340426	0.264176595744681	1.19666382978723
166	central	0	0.93251914893617	0.263555319148936	1.20343404255319
167	central	0	0.938353191489362	0.264778723404255	1.20472765957447
168	central	0	0.933025531914894	0.264551063829787	1.20029361702128
169	central	0	0.932527659574468	0.265085106382979	1.20767234042553
170	central	0	0.935493617021277	0.265878723404255	1.19420425531915
171	central	0	0.937902127659574	0.265370212765957	1.20737446808511
172	central	0	0.937787234042553	0.265468085106383	1.19793191489362
173	central	0	0.938889361702128	0.263872340425532	1.20170212765957
174	central	0	0.938970212765957	0.264112765957447	1.19767234042553
175	central	0	0.935004255319149	0.263363829787234	1.20042553191489
176	central	0	0.93411914893617	0.265421276595745	1.20574893617021
177	central	0	0.93091914893617	0.264595744680851	1.20043829787234
178	central	0	0.927021276595745	0.265231914893617	1.20069787234043
179	central	0	0.931182978723404	0.265272340425532	1.20072765957447
180	central	0	0.937293617021277	0.263255319148936	1.19725531914894
181	central	0	0.93671914893617	0.26511914893617	1.20265957446809
182	central	0	0.935723404255319	0.263587234042553	1.20254468085106
183	central	0	0.940136170212766	0.264342553191489	1.2014
184	central	0	0.938051063829787	0.264572340425532	1.19885106382979
185	central	0	0.931948936170213	0.264570212765957	1.20014468085106
186	central	0	0.931582978723404	0.265089361702128	1.20111489361702
187	central	0	0.931944680851064	0.263729787234043	1.20040425531915
188	central	0	0.930974468085106	0.266695744680851	1.20008085106383
189	central	0	0.938476595744681	0.264587234042553	1.20407659574468
190	central	0	0.937855319148936	0.26563829787234	1.20486382978723
191	central	0	0.941195744680851	0.26498085106383	1.20568936170213
192	central	0	0.932957446808511	0.264865957446809	1.20302127659574
193	central	0	0.935974468085106	0.264614893617021	1.19737872340426
194	central	0	0.936970212765957	0.265502127659574	1.20446382978723
195	central	0	0.934012765957447	0.262853191489362	1.20070212765957
196	central	0	0.936995744680851	0.264889361702128	1.19751914893617
197	central	0	0.936770212765957	0.265431914893617	1.19654893617021
198	central	0	0.935293617021277	0.264263829787234	1.19890638297872
199	central	0	0.924131914893617	0.263817021276596	1.19808936170213
200	central	0	0.922629787234043	0.265870212765957	1.19779574468085
201	central	0	0.929395744680851	0.26391914893617	1.19765106382979
202	central	0	0.937263829787234	0.265202127659574	1.19789361702128
203	central	0	0.935489361702128	0.264731914893617	1.20454468085106
204	central	0	0.935446808510638	0.2633	1.20481276595745
205	central	0	0.933591489361702	0.263887234042553	1.19847234042553
206	central	0	0.93248085106383	0.26616170212766	1.20171914893617
207	central	0	0.930021276595745	0.26401914893617	1.2021829787234
208	central	0	0.937676595744681	0.264976595744681	1.19987659574468
209	central	0	0.932578723404255	0.264674468085106	1.20446808510638
210	central	0	0.929357446808511	0.265778723404255	1.20050638297872
211	central	0	0.933102127659574	0.264706382978723	1.20069361702128
212	central	0	0.933336170212766	0.263936170212766	1.20380425531915
213	central	0	0.935557446808511	0.264617021276596	1.20070212765957
214	central	0	0.937148936170213	0.265914893617021	1.19807234042553
215	central	0	0.934446808510638	0.264031914893617	1.20354042553191
216	central	0	0.937927659574468	0.263268085106383	1.20034042553192
217	central	0	0.943217021276596	0.26343829787234	1.19908936170213
218	central	0	0.938565957446808	0.263889361702128	1.19682978723404
219	central	0	0.93211914893617	0.264229787234043	1.19945957446809
220	central	0	0.93	0.264608510638298	1.20181276595745
221	central	0	0.933148936170213	0.265436170212766	1.20205531914894
222	central	0	0.934085106382979	0.263210638297872	1.1986085106383
223	central	0	0.93348085106383	0.264023404255319	1.20174042553191
224	central	0	0.936221276595745	0.264395744680851	1.20152765957447
225	central	0	0.930685106382979	0.266617021276596	1.19870212765957
226	central	0	0.931455319148936	0.265793617021277	1.19857446808511
227	central	0	0.929829787234043	0.26663829787234	1.20258723404255
228	central	0	0.945144680851064	0.264997872340426	1.20205531914894
229	central	0	0.942136170212766	0.265902127659574	1.20145106382979
230	central	0	0.935391489361702	0.263674468085106	1.19715319148936
231	central	0	0.933348936170213	0.265959574468085	1.20258723404255
232	central	0	0.929391489361702	0.2652	1.20026808510638
233	central	0	0.932851063829787	0.263948936170213	1.19925106382979
234	central	0	0.936757446808511	0.265108510638298	1.20145531914894
235	central	0	0.933259574468085	0.264576595744681	1.19948085106383
236	central	0	0.931978723404255	0.264251063829787	1.19753617021277
237	central	0	0.93008085106383	0.265948936170213	1.19605106382979
238	central	0	0.936863829787234	0.264457446808511	1.19945106382979
239	central	0	0.933706382978723	0.266148936170213	1.20560425531915
240	central	0	0.931876595744681	0.266374468085106	1.20083404255319
241	central	0	0.930982978723404	0.266210638297872	1.19955744680851
242	central	0	0.928097872340426	0.265512765957447	1.19954893617021
243	central	0	0.916314893617021	0.263953191489362	1.19982127659574
244	central	0	0.918940425531915	0.266189361702128	1.19810212765957
245	central	0	0.926357446808511	0.266351063829787	1.20365957446809
246	central	0	0.927872340425532	0.264797872340426	1.19742127659574
247	central	0	0.932876595744681	0.263648936170213	1.20205531914894
248	central	0	0.934902127659574	0.266097872340426	1.19774468085106
249	central	0	0.926463829787234	0.266808510638298	1.19894893617021
250	central	0	0.929868085106383	0.26606170212766	1.19791489361702
251	central	0	0.940387234042553	0.263157446808511	1.19693191489362
252	central	0	0.931936170212766	0.26596170212766	1.20371914893617
253	central	0	0.933782978723404	0.265002127659574	1.2002170212766
254	central	0	0.933642553191489	0.265185106382979	1.20614893617021
255	central	0	0.941553191489362	0.265187234042553	1.20473617021277
256	central	0	0.934178723404255	0.265423404255319	1.20268510638298
257	central	0	0.9334	0.264393617021277	1.20083829787234
258	central	0	0.938051063829787	0.264591489361702	1.19708085106383
259	central	0	0.934536170212766	0.266272340425532	1.20144255319149
260	central	0	0.937272340425532	0.264625531914894	1.20487234042553
261	central	0	0.931429787234043	0.265908510638298	1.20023404255319
262	central	0	0.943889361702128	0.263840425531915	1.20306808510638
263	central	0	0.945378723404255	0.264110638297872	1.19934468085106
264	central	0	0.93803829787234	0.26588085106383	1.19884680851064
265	central	0	0.935493617021277	0.263655319148936	1.20008510638298
266	central	0	0.939851063829787	0.264682978723404	1.19864680851064
267	central	0	0.933540425531915	0.265257446808511	1.19456595744681
268	central	0	0.933795744680851	0.265957446808511	1.20057872340426
269	central	0	0.945195744680851	0.264855319148936	1.19713191489362
270	central	0	0.934225531914894	0.265427659574468	1.20177872340426
271	central	0	0.927263829787234	0.266251063829787	1.19813617021277
272	central	0	0.926012765957447	0.263702127659574	1.20254893617021
273	central	0	0.933617021276596	0.264429787234043	1.20071489361702
274	central	0	0.93683829787234	0.265789361702128	1.19705106382979
275	central	0	0.935357446808511	0.265306382978723	1.19791063829787
276	central	0	0.939914893617021	0.26558085106383	1.19805531914894
277	central	0	0.932612765957447	0.265434042553191	1.1986170212766
278	central	0	0.927485106382979	0.265151063829787	1.19851489361702
279	central	0	0.926302127659574	0.263634042553192	1.20622553191489
280	central	0	0.928178723404255	0.265068085106383	1.20269787234043
281	central	0	0.924646808510638	0.26463829787234	1.2029829787234
282	central	0	0.933531914893617	0.265776595744681	1.19995319148936
283	central	0	0.932936170212766	0.265476595744681	1.20154893617021
284	central	0	0.938795744680851	0.265359574468085	1.20472765957447
285	central	0	0.934485106382979	0.263159574468085	1.20259574468085
286	central	0	0.929553191489362	0.26658085106383	1.20674893617021
287	central	0	0.926770212765957	0.266385106382979	1.20246808510638
288	central	0	0.933531914893617	0.264925531914894	1.20231063829787
289	central	0	0.933808510638298	0.267255319148936	1.19962978723404
290	central	0	0.93856170212766	0.265051063829787	1.19857872340426
291	central	0	0.93228085106383	0.266206382978723	1.20384680851064
292	central	0	0.930982978723404	0.264910638297872	1.19962127659574
293	central	0	0.934502127659574	0.265251063829787	1.19646382978723
294	central	0	0.933991489361702	0.264429787234043	1.19709361702128
295	central	0	0.936765957446808	0.265382978723404	1.19782553191489
296	central	0	0.933255319148936	0.26483829787234	1.20428510638298
297	central	0	0.933893617021277	0.26363829787234	1.20342553191489
298	central	0	0.9326	0.264412765957447	1.19944255319149
299	central	0	0.935902127659574	0.26441914893617	1.19548936170213
300	central	0	0.938068085106383	0.266217021276596	1.19830212765957
301	central	0	0.934587234042553	0.266270212765957	1.2017829787234
302	central	0	0.934714893617021	0.265046808510638	1.19317872340426
303	central	0	0.934693617021277	0.263968085106383	1.20288510638298
304	central	0	0.935097872340426	0.264442553191489	1.19798723404255
305	central	0	0.934910638297872	0.265363829787234	1.20413191489362
306	central	0	0.934297872340425	0.266076595744681	1.20054042553191
307	central	0	0.935391489361702	0.265906382978723	1.20093617021277
308	central	0	0.934557446808511	0.264529787234043	1.20232765957447
309	central	0	0.932851063829787	0.26523829787234	1.20409361702128
310	central	0	0.939897872340426	0.264414893617021	1.19937446808511
311	central	0	0.935740425531915	0.263987234042553	1.20226808510638
312	central	0	0.931540425531915	0.264406382978723	1.20130638297872
313	central	0	0.936034042553191	0.2644	1.19827234042553
314	central	0	0.944723404255319	0.264170212765957	1.20005531914894
315	central	0	0.936872340425532	0.264695744680851	1.20569787234043
316	central	0	0.935429787234043	0.266178723404255	1.20364255319149
317	central	0	0.931608510638298	0.264606382978723	1.20610638297872
318	central	0	0.929459574468085	0.265548936170213	1.20456595744681
319	central	0	0.933370212765957	0.263910638297872	1.19967659574468
320	central	0	0.933268085106383	0.264251063829787	1.19786808510638
321	central	0	0.933697872340426	0.263927659574468	1.20236170212766
322	central	0	0.939472340425532	0.265040425531915	1.19921276595745
323	central	0	0.933689361702128	0.262859574468085	1.19836170212766
324	central	0	0.936085106382979	0.263040425531915	1.20229787234043
325	central	0	0.93623829787234	0.26461914893617	1.19930212765957
326	central	0	0.933204255319149	0.262942553191489	1.2037914893617
327	central	0	0.932787234042553	0.264129787234043	1.20097446808511
328	central	0	0.934757446808511	0.262712765957447	1.1998085106383
329	central	0	0.93571914893617	0.26416170212766	1.2024170212766
330	central	0	0.937302127659574	0.26391914893617	1.19523829787234
331	central	0	0.928668085106383	0.266189361702128	1.20567659574468
332	central	0	0.924978723404255	0.262659574468085	1.20135319148936
333	central	0	0.930217021276596	0.263444680851064	1.19796170212766
334	central	0	0.935834042553191	0.263795744680851	1.20588936170213
335	central	0	0.926472340425532	0.263717021276596	1.20348085106383
336	central	0	0.933276595744681	0.262655319148936	1.20567659574468
337	central	0	0.936842553191489	0.263448936170213	1.1976
338	central	0	0.932089361702128	0.26526170212766	1.20473617021277
339	central	0	0.926051063829787	0.265770212765957	1.19806382978723
340	central	0	0.93063829787234	0.265014893617021	1.19910638297872
341	central	0	0.931987234042553	0.264114893617021	1.20446808510638
342	central	0	0.932846808510638	0.264295744680851	1.20621276595745
343	central	0	0.92963829787234	0.263953191489362	1.1986170212766
344	central	0	0.934748936170213	0.264659574468085	1.20183404255319
345	central	0	0.941148936170213	0.26476170212766	1.204
346	central	0	0.931676595744681	0.263182978723404	1.20167659574468
347	central	0	0.931787234042553	0.264436170212766	1.19790212765957
348	central	0	0.932187234042553	0.2647	1.19943404255319
349	central	0	0.931404255319149	0.265414893617021	1.20199574468085
350	central	0	0.933412765957447	0.266302127659574	1.1994170212766
351	central	0	0.934029787234043	0.264565957446808	1.19884255319149
352	central	0	0.934740425531915	0.265727659574468	1.20653191489362
353	central	0	0.927668085106383	0.265976595744681	1.1966
354	central	0	0.928578723404255	0.263302127659574	1.20195744680851
355	central	0	0.935348936170213	0.265874468085106	1.20197872340426
356	central	0	0.930936170212766	0.264531914893617	1.20583829787234
357	central	0	0.931412765957447	0.264989361702128	1.19790638297872
358	central	0	0.927042553191489	0.265363829787234	1.19662127659574
359	central	0	0.930251063829787	0.266136170212766	1.20186382978723
360	central	0	0.938804255319149	0.264521276595745	1.20023404255319
361	central	0	0.942331914893617	0.265504255319149	1.19813191489362
362	central	0	0.939591489361702	0.265414893617021	1.20170212765957
363	central	0	0.936182978723404	0.26506170212766	1.20595744680851
364	central	0	0.930323404255319	0.266855319148936	1.20647234042553
365	central	0	0.934936170212766	0.265465957446809	1.19837021276596
366	central	0	0.936578723404255	0.264472340425532	1.20073191489362
367	central	0	0.936102127659574	0.265725531914894	1.20497872340426
368	central	0	0.931455319148936	0.265744680851064	1.20128085106383
369	central	0	0.930451063829787	0.264970212765957	1.19810638297872
370	central	0	0.928212765957447	0.265208510638298	1.20067234042553
371	central	0	0.932187234042553	0.266178723404255	1.20409787234043
372	central	0	0.934702127659574	0.263929787234043	1.20214468085106
373	central	0	0.934689361702128	0.265717021276596	1.19750212765957
374	central	0	0.932170212765957	0.264444680851064	1.20619574468085
375	central	0	0.927259574468085	0.265797872340426	1.20560425531915
376	central	0	0.919514893617021	0.264853191489362	1.19525957446809
377	central	0	0.925876595744681	0.265474468085106	1.19385957446809
378	central	0	0.935476595744681	0.264153191489362	1.19917446808511
379	central	0	0.936544680851064	0.26516170212766	1.2027829787234
380	central	0	0.932246808510638	0.265489361702128	1.20135319148936
381	central	0	0.936668085106383	0.265270212765957	1.20134042553191
382	central	0	0.927421276595745	0.265474468085106	1.19886808510638
383	central	0	0.931429787234043	0.265912765957447	1.1966085106383
384	central	0	0.933697872340426	0.266631914893617	1.1990085106383
385	central	0	0.936093617021277	0.265648936170213	1.20407659574468
386	central	0	0.938395744680851	0.263921276595745	1.2012
387	central	0	0.94291914893617	0.263604255319149	1.19770212765957
388	central	0	0.937459574468085	0.263742553191489	1.20285957446809
389	central	0	0.928778723404255	0.263636170212766	1.20185106382979
390	central	0	0.931748936170213	0.266110638297872	1.19408510638298
391	central	0	0.933982978723404	0.264376595744681	1.19968936170213
392	central	0	0.932089361702128	0.26378085106383	1.20643404255319
393	central	0	0.93548085106383	0.264091489361702	1.20342127659574
394	central	0	0.937442553191489	0.265446808510638	1.20021276595745
395	central	0	0.9398	0.264351063829787	1.19298723404255
396	central	0	0.934736170212766	0.264125531914894	1.19388085106383
397	central	0	0.936889361702128	0.266085106382979	1.19965531914894
398	central	0	0.932063829787234	0.265095744680851	1.20110638297872
399	central	0	0.934855319148936	0.265708510638298	1.20144255319149
400	central	0	0.936553191489362	0.263134042553192	1.19882553191489
401	central	0	0.93788085106383	0.265834042553191	1.20082978723404
402	central	0	0.934842553191489	0.264278723404255	1.19442553191489
403	central	0	0.923434042553192	0.26461914893617	1.20306808510638
404	central	0	0.929817021276596	0.267563829787234	1.20258723404255
405	central	0	0.935910638297872	0.264740425531915	1.19975744680851
406	central	0	0.936276595744681	0.264434042553191	1.20076170212766
407	central	0	0.939697872340426	0.264634042553192	1.19677446808511
408	central	0	0.930778723404255	0.265859574468085	1.20262127659574
409	central	0	0.932778723404255	0.2668	1.19875319148936
410	central	0	0.931089361702128	0.265259574468085	1.19900425531915
411	central	0	0.936055319148936	0.264810638297872	1.20308510638298
412	central	0	0.934348936170213	0.263697872340426	1.20043829787234
413	central	0	0.932076595744681	0.264806382978723	1.19545957446809
414	central	0	0.931302127659574	0.264763829787234	1.20553617021277
415	central	0	0.934195744680851	0.263712765957447	1.20270212765957
416	central	0	0.930646808510638	0.264742553191489	1.19842978723404
417	central	0	0.934174468085106	0.265748936170213	1.20008936170213
418	central	0	0.934646808510638	0.267568085106383	1.19854042553191
419	central	0	0.931076595744681	0.265521276595745	1.20226808510638
420	central	0	0.93488085106383	0.266893617021277	1.19952765957447
421	central	0	0.939131914893617	0.265655319148936	1.19933617021277
422	central	0	0.933723404255319	0.265742553191489	1.20135744680851
423	central	0	0.931855319148936	0.265276595744681	1.20152765957447
424	central	0	0.937463829787234	0.266048936170213	1.20348085106383
425	central	0	0.941621276595745	0.265512765957447	1.20108085106383
426	central	0	0.939178723404255	0.264429787234043	1.1996085106383
427	central	0	0.934731914893617	0.26491914893617	1.19968510638298
428	central	0	0.93556170212766	0.264976595744681	1.19715744680851
429	central	0	0.927382978723404	0.265148936170213	1.20326382978723
430	central	0	0.933208510638298	0.266555319148936	1.19761276595745
431	central	0	0.937246808510638	0.264710638297872	1.20227659574468
432	central	0	0.939089361702128	0.263212765957447	1.19861276595745
433	central	0	0.936127659574468	0.266529787234043	1.20111489361702
434	central	0	0.937063829787234	0.264363829787234	1.20457446808511
435	central	0	0.939753191489362	0.26476170212766	1.20191489361702
436	central	0	0.925331914893617	0.265304255319149	1.19746382978723
437	central	0	0.930765957446808	0.266521276595745	1.20001276595745
438	central	0	0.929885106382979	0.265697872340426	1.20550212765957
439	central	0	0.932702127659574	0.265034042553192	1.19784680851064
440	central	0	0.936872340425532	0.26503829787234	1.19948510638298
441	central	0	0.930897872340426	0.264704255319149	1.20332340425532
442	central	0	0.940544680851064	0.264746808510638	1.19946382978723
443	central	0	0.933085106382979	0.265127659574468	1.19941276595745
444	central	0	0.93188085106383	0.264240425531915	1.19914893617021
445	central	0	0.930472340425532	0.265934042553191	1.2015829787234
446	central	0	0.937523404255319	0.263059574468085	1.19546808510638
447	central	0	0.937106382978723	0.264691489361702	1.2034170212766
448	central	0	0.935774468085106	0.263742553191489	1.19755319148936
449	central	0	0.935178723404255	0.264853191489362	1.20017446808511
450	central	0	0.932825531914894	0.263393617021277	1.19472340425532
451	central	0	0.938774468085106	0.264453191489362	1.20508085106383
452	central	0	0.935659574468085	0.263502127659574	1.20374468085106
453	central	0	0.934191489361702	0.265191489361702	1.20506382978723
454	central	0	0.934314893617021	0.262963829787234	1.20706382978723
455	central	0	0.936872340425532	0.263029787234043	1.2031914893617
456	central	0	0.937289361702128	0.264014893617021	1.1999914893617
457	central	0	0.9324	0.264368085106383	1.20323404255319
458	central	0	0.932255319148936	0.264425531914894	1.19517021276596
459	central	0	0.936076595744681	0.263942553191489	1.20090212765957
460	central	0	0.931987234042553	0.264946808510638	1.19965957446809
461	central	0	0.933459574468085	0.263414893617021	1.20151914893617
462	central	0	0.934910638297872	0.262668085106383	1.19648085106383
463	central	0	0.931412765957447	0.263597872340426	1.20076595744681
464	central	0	0.93016170212766	0.263153191489362	1.20489361702128
465	central	0	0.933008510638298	0.263289361702128	1.20665531914894
466	central	0	0.931893617021277	0.265797872340426	1.20529787234043
467	central	0	0.927459574468085	0.263351063829787	1.20548085106383
468	central	0	0.934540425531915	0.264134042553192	1.20532765957447
469	central	0	0.934731914893617	0.264151063829787	1.20131914893617
470	central	0	0.929740425531915	0.264944680851064	1.197
471	central	0	0.933582978723404	0.263063829787234	1.20190638297872
472	central	0	0.9246	0.265121276595745	1.20230638297872
473	central	0	0.931255319148936	0.262321276595745	1.19651063829787
474	central	0	0.928689361702128	0.262329787234043	1.20010212765957
475	central	0	0.930497872340426	0.263542553191489	1.20351489361702
476	central	0	0.931178723404255	0.266036170212766	1.20006808510638
477	central	0	0.933055319148936	0.263606382978723	1.20165531914894
478	central	0	0.933093617021277	0.264531914893617	1.20247234042553
479	central	0	0.930506382978723	0.266425531914894	1.20006808510638
480	central	0	0.932902127659574	0.265172340425532	1.20052765957447
481	central	0	0.931123404255319	0.264706382978723	1.20492765957447
482	central	0	0.934765957446808	0.264923404255319	1.19953191489362
483	central	0	0.939378723404255	0.264282978723404	1.2002
484	central	0	0.932340425531915	0.262734042553191	1.19815744680851
485	central	0	0.937127659574468	0.264446808510638	1.19845531914894
486	central	0	0.932731914893617	0.264934042553191	1.2041914893617
487	central	0	0.929765957446808	0.265357446808511	1.19991063829787
488	central	0	0.932004255319149	0.265372340425532	1.20048510638298
489	central	0	0.931297872340425	0.26331914893617	1.2008085106383
490	central	0	0.931995744680851	0.265372340425532	1.2053829787234
491	central	0	0.935634042553191	0.266174468085106	1.19708510638298
492	central	0	0.934025531914894	0.264306382978723	1.19708085106383
493	central	0	0.934582978723404	0.26623829787234	1.20486382978723
494	central	0	0.937965957446809	0.266172340425532	1.19895744680851
495	central	0	0.935046808510638	0.265970212765957	1.20884680851064
496	central	0	0.938506382978723	0.263240425531915	1.20665957446809
497	central	0	0.936076595744681	0.266391489361702	1.19848510638298
498	central	0	0.933540425531915	0.264295744680851	1.19770638297872
499	central	0	0.930272340425532	0.265870212765957	1.2040170212766
500	central	0	0.927817021276596	0.263651063829787	1.19954468085106
501	central	0	0.922944680851064	0.2667	1.1944
502	central	0	0.930387234042553	0.265370212765957	1.20095744680851
503	central	0	0.929982978723404	0.265725531914894	1.20154468085106
504	central	0	0.930131914893617	0.266810638297872	1.20135744680851
505	central	0	0.937578723404255	0.265455319148936	1.20204255319149
506	central	0	0.929536170212766	0.266204255319149	1.20166382978723
507	central	0	0.925370212765957	0.263976595744681	1.20807234042553
508	central	0	0.929544680851064	0.26618085106383	1.19892340425532
509	central	0	0.938463829787234	0.264629787234043	1.20249361702128
510	central	0	0.942455319148936	0.26383829787234	1.20367659574468
511	central	0	0.937527659574468	0.263904255319149	1.19649361702128
512	central	0	0.937408510638298	0.265302127659574	1.20265531914894
513	central	0	0.93543829787234	0.264925531914894	1.2008
514	central	0	0.933940425531915	0.265663829787234	1.20353617021277
515	central	0	0.932123404255319	0.263644680851064	1.20057446808511
516	central	0	0.935493617021277	0.266378723404255	1.20023829787234
517	central	0	0.932102127659574	0.265455319148936	1.19931063829787
518	central	0	0.933851063829787	0.265563829787234	1.20093191489362
519	central	0	0.935127659574468	0.26578085106383	1.201
520	central	0	0.939804255319149	0.264187234042553	1.1972
521	central	0	0.929757446808511	0.265525531914894	1.19901276595745
522	central	0	0.935268085106383	0.266106382978723	1.20106808510638
523	central	0	0.928395744680851	0.265108510638298	1.20169361702128
524	central	0	0.930276595744681	0.265055319148936	1.19789787234043
525	central	0	0.931587234042553	0.264802127659574	1.20187234042553
526	central	0	0.931110638297872	0.264021276595745	1.2012085106383
527	central	0	0.937234042553192	0.263712765957447	1.19625106382979
528	central	0	0.930714893617021	0.265855319148936	1.20185106382979
529	central	0	0.936046808510638	0.264731914893617	1.20127234042553
530	central	0	0.927085106382979	0.26383829787234	1.19811063829787
531	central	0	0.933587234042553	0.265223404255319	1.20334042553191
532	central	0	0.938663829787234	0.263902127659574	1.2017829787234
533	central	0	0.933123404255319	0.263753191489362	1.20150638297872
534	central	0	0.936978723404255	0.263978723404255	1.20325531914894
535	central	0	0.9346	0.264408510638298	1.20013191489362
536	central	0	0.932051063829787	0.266148936170213	1.2028170212766
537	central	0	0.933046808510638	0.264591489361702	1.19697021276596
538	central	0	0.936897872340426	0.265940425531915	1.19733617021277
539	central	0	0.936548936170213	0.265653191489362	1.20053191489362
540	central	0	0.935578723404255	0.265965957446809	1.19968085106383
541	central	0	0.931408510638298	0.265906382978723	1.20050212765957
542	central	0	0.933289361702128	0.264	1.20677021276596
543	central	0	0.931914893617021	0.264970212765957	1.1919914893617
544	central	0	0.936344680851064	0.264714893617021	1.20343404255319
545	central	0	0.934706382978723	0.2637	1.19963829787234
546	central	0	0.929417021276596	0.26558085106383	1.20166808510638
547	central	0	0.931948936170213	0.266368085106383	1.20440425531915
548	central	0	0.92871914893617	0.264440425531915	1.20177446808511
549	central	0	0.929523404255319	0.263887234042553	1.19976170212766
550	central	0	0.93423829787234	0.26473829787234	1.20013617021277
551	central	0	0.933774468085106	0.26416170212766	1.20365531914894
552	central	0	0.934863829787234	0.264782978723404	1.20136595744681
553	central	0	0.941344680851064	0.264770212765957	1.2006
554	central	0	0.945693617021277	0.264506382978723	1.2018085106383
555	central	0	0.931029787234043	0.265006382978723	1.19720425531915
556	central	0	0.92896170212766	0.265078723404255	1.19989361702128
557	central	0	0.938642553191489	0.265172340425532	1.19588510638298
558	central	0	0.939391489361702	0.26393829787234	1.20109361702128
559	central	0	0.941370212765957	0.26608085106383	1.19887659574468
560	central	0	0.940685106382979	0.2645	1.20257021276596
561	central	0	0.930331914893617	0.264446808510638	1.20692340425532
562	central	0	0.924391489361702	0.263191489361702	1.20357872340426
563	central	0	0.936514893617021	0.265117021276596	1.20336170212766
564	central	0	0.940685106382979	0.266921276595745	1.20164255319149
565	central	0	0.933697872340426	0.263706382978723	1.20237446808511
566	central	0	0.932323404255319	0.265444680851064	1.19513617021277
567	central	0	0.932259574468085	0.264929787234043	1.20410212765957
568	central	0	0.928446808510638	0.264721276595745	1.20102127659574
569	central	0	0.926927659574468	0.265804255319149	1.2007914893617
570	central	0	0.926217021276596	0.26491914893617	1.19860425531915
571	central	0	0.937221276595745	0.266691489361702	1.2024170212766
572	central	0	0.939621276595745	0.264904255319149	1.20354042553191
573	central	0	0.938068085106383	0.264717021276596	1.20280425531915
574	central	0	0.933710638297872	0.263712765957447	1.19629361702128
575	central	0	0.939374468085106	0.264521276595745	1.19767234042553
576	central	0	0.93483829787234	0.266029787234043	1.19796170212766
577	central	0	0.929140425531915	0.26453829787234	1.19829361702128
578	central	0	0.936344680851064	0.263891489361702	1.20457872340426
579	central	0	0.938625531914894	0.263187234042553	1.19983404255319
580	central	0	0.939808510638298	0.26503829787234	1.2012170212766
581	central	0	0.940970212765957	0.262140425531915	1.19901276595745
582	central	0	0.928748936170213	0.264065957446808	1.20008510638298
583	central	0	0.929191489361702	0.262227659574468	1.20526808510638
584	central	0	0.931910638297872	0.263089361702128	1.20614468085106
585	central	0	0.928663829787234	0.264308510638298	1.19733191489362
586	central	0	0.926404255319149	0.264702127659574	1.2020170212766
587	central	0	0.926285106382979	0.262936170212766	1.20080425531915
588	central	0	0.926353191489362	0.262823404255319	1.19928936170213
589	central	0	0.928004255319149	0.262378723404255	1.20145957446809
590	central	0	0.935595744680851	0.26331914893617	1.20207234042553
591	central	0	0.932191489361702	0.264646808510638	1.20411063829787
592	central	0	0.93463829787234	0.262825531914894	1.20252765957447
593	central	0	0.934468085106383	0.262840425531915	1.20514468085106
594	central	0	0.938791489361702	0.263640425531915	1.20154042553191
595	central	0	0.938476595744681	0.262093617021277	1.20640425531915
596	central	0	0.936651063829787	0.264225531914894	1.2058085106383
597	central	0	0.936153191489362	0.264153191489362	1.20368510638298
598	central	0	0.941953191489362	0.26371914893617	1.19947659574468
599	central	0	0.933455319148936	0.26276170212766	1.20116595744681
600	central	0	0.926557446808511	0.264817021276596	1.19813617021277
601	central	0	0.937004255319149	0.263717021276596	1.20257021276596
602	central	0	0.934123404255319	0.262034042553192	1.19814468085106
603	central	0	0.937804255319149	0.263240425531915	1.20222127659574
604	central	0	0.934685106382979	0.263940425531915	1.20099574468085
605	central	0	0.930795744680851	0.263476595744681	1.19742127659574
606	central	0	0.933612765957447	0.26391914893617	1.20265957446809
607	central	0	0.935297872340425	0.264093617021277	1.20512765957447
608	central	0	0.935727659574468	0.263772340425532	1.20096595744681
609	central	0	0.938302127659574	0.263259574468085	1.20192765957447
610	central	0	0.932097872340426	0.262704255319149	1.1981914893617
611	central	0	0.929544680851064	0.263368085106383	1.20161276595745
612	central	0	0.933485106382979	0.264444680851064	1.20235319148936
613	central	0	0.931021276595745	0.265108510638298	1.19993617021277
614	central	0	0.9284	0.264768085106383	1.20097446808511
615	central	0	0.93031914893617	0.264631914893617	1.20375319148936
616	central	0	0.935408510638298	0.264140425531915	1.20354893617021
617	central	0	0.936451063829787	0.264314893617021	1.20114893617021
618	central	0	0.934791489361702	0.263734042553191	1.19811063829787
619	central	0	0.934617021276596	0.264095744680851	1.2016085106383
620	central	0	0.940485106382979	0.265778723404255	1.20121276595745
621	central	0	0.938293617021277	0.263744680851064	1.1998085106383
622	central	0	0.931714893617021	0.263968085106383	1.19865957446809
623	central	0	0.934272340425532	0.262993617021277	1.1967829787234
624	central	0	0.932931914893617	0.263914893617021	1.19845957446809
625	central	0	0.935617021276596	0.263651063829787	1.20060425531915
626	central	0	0.935442553191489	0.264472340425532	1.19735744680851
627	central	0	0.932582978723404	0.265372340425532	1.19636170212766
628	central	0	0.933263829787234	0.266936170212766	1.20351063829787
629	central	0	0.937068085106383	0.265689361702128	1.19889361702128
630	central	0	0.935970212765957	0.266523404255319	1.19671063829787
631	central	0	0.93503829787234	0.264382978723404	1.20134893617021
632	central	0	0.933617021276596	0.265076595744681	1.20276595744681
633	central	0	0.931527659574468	0.265655319148936	1.19662553191489
634	central	0	0.928365957446808	0.264046808510638	1.20262127659574
635	central	0	0.933131914893617	0.264553191489362	1.19929787234043
636	central	0	0.93691914893617	0.264946808510638	1.19764255319149
637	central	0	0.941408510638298	0.264944680851064	1.20295744680851
638	central	0	0.938463829787234	0.266365957446809	1.19966808510638
639	central	0	0.924595744680851	0.264885106382979	1.19857872340426
640	central	0	0.92788085106383	0.264612765957447	1.20207659574468
641	central	0	0.929634042553191	0.26508085106383	1.20057872340426
642	central	0	0.937365957446809	0.264451063829787	1.20376170212766
643	central	0	0.939340425531915	0.2654	1.2043829787234
644	central	0	0.93203829787234	0.265221276595745	1.20011063829787
645	central	0	0.932863829787234	0.26506170212766	1.19474893617021
646	central	0	0.931455319148936	0.264646808510638	1.19545957446809
647	central	0	0.928578723404255	0.264029787234043	1.19802553191489
648	central	0	0.930072340425532	0.264304255319149	1.19612340425532
649	central	0	0.935110638297872	0.265829787234043	1.19754893617021
650	central	0	0.926553191489362	0.265987234042553	1.19640425531915
651	central	0	0.937012765957447	0.264417021276596	1.2004085106383
652	central	0	0.941548936170213	0.264829787234043	1.20018723404255
653	central	0	0.936259574468085	0.26361914893617	1.20727659574468
654	central	0	0.937510638297872	0.263121276595745	1.20188510638298
655	central	0	0.938846808510638	0.26403829787234	1.20285957446809
656	central	0	0.932459574468085	0.265355319148936	1.19894042553191
657	central	0	0.926655319148936	0.266808510638298	1.1946
658	central	0	0.932910638297872	0.265614893617021	1.20048510638298
659	central	0	0.937204255319149	0.264504255319149	1.20030212765957
660	central	0	0.934689361702128	0.265031914893617	1.19748085106383
661	central	0	0.936263829787234	0.266774468085106	1.19930638297872
662	central	0	0.93328085106383	0.264455319148936	1.20769787234043
663	central	0	0.932174468085106	0.264214893617021	1.20285957446809
664	central	0	0.93488085106383	0.265153191489362	1.20014468085106
665	central	0	0.936055319148936	0.264404255319149	1.20497021276596
666	central	0	0.93048085106383	0.264402127659574	1.19654893617021
667	central	0	0.933817021276596	0.263912765957447	1.20602553191489
668	central	0	0.931553191489362	0.267123404255319	1.2007829787234
669	central	0	0.934348936170213	0.265444680851064	1.19711914893617
670	central	0	0.938910638297872	0.264504255319149	1.19618723404255
671	central	0	0.933178723404255	0.265097872340426	1.19756170212766
672	central	0	0.927923404255319	0.266193617021277	1.20224255319149
673	central	0	0.933106382978723	0.266151063829787	1.20057872340426
674	central	0	0.940025531914894	0.267063829787234	1.20240425531915
675	central	0	0.939740425531915	0.264670212765957	1.19882553191489
676	central	0	0.93608085106383	0.264763829787234	1.20252765957447
677	central	0	0.933063829787234	0.2656	1.20333617021277
678	central	0	0.933497872340425	0.264459574468085	1.20857021276596
679	central	0	0.936523404255319	0.265306382978723	1.19595319148936
680	central	0	0.93203829787234	0.265453191489362	1.20242127659574
681	central	0	0.937727659574468	0.2654	1.20157446808511
682	central	0	0.93343829787234	0.264948936170213	1.2017829787234
683	central	0	0.926646808510638	0.264972340425532	1.20303829787234
684	central	0	0.93911914893617	0.265770212765957	1.19628085106383
685	central	0	0.942791489361702	0.265178723404255	1.20082978723404
686	central	0	0.935770212765957	0.265797872340426	1.20054042553191
687	central	0	0.931757446808511	0.264151063829787	1.19626808510638
688	central	0	0.937017021276596	0.265214893617021	1.19527234042553
689	central	0	0.9376	0.265289361702128	1.19614893617021
690	central	0	0.935051063829787	0.265063829787234	1.20042978723404
691	central	0	0.943212765957447	0.266153191489362	1.20233191489362
692	central	0	0.936451063829787	0.265517021276596	1.20109361702128
693	central	0	0.932923404255319	0.265389361702128	1.19837446808511
694	central	0	0.933153191489362	0.263782978723404	1.19584255319149
695	central	0	0.937089361702128	0.264263829787234	1.20191914893617
696	central	0	0.932093617021277	0.264865957446809	1.19990212765957
697	central	0	0.935468085106383	0.264421276595745	1.20350638297872
698	central	0	0.934770212765957	0.264789361702128	1.19753191489362
699	central	0	0.9358	0.26448085106383	1.19936170212766
700	central	0	0.929251063829787	0.265444680851064	1.20115744680851
701	central	0	0.930046808510638	0.264521276595745	1.19889787234043
702	central	0	0.934178723404255	0.265076595744681	1.20097021276596
703	central	0	0.934991489361702	0.265729787234043	1.20495319148936
704	central	0	0.937425531914894	0.263474468085106	1.19937872340426
705	central	0	0.936663829787234	0.264670212765957	1.1996
706	central	0	0.937689361702128	0.262974468085106	1.19742553191489
707	central	0	0.9368	0.263189361702128	1.20643404255319
708	central	0	0.930659574468085	0.263355319148936	1.20139574468085
709	central	0	0.9358	0.264376595744681	1.20346382978723
710	central	0	0.935157446808511	0.264993617021277	1.19828510638298
711	central	0	0.929825531914894	0.265187234042553	1.20074893617021
712	central	0	0.927123404255319	0.263436170212766	1.19948510638298
713	central	0	0.932676595744681	0.262463829787234	1.20285957446809
714	central	0	0.9306	0.26351914893617	1.20380425531915
715	central	0	0.933659574468085	0.263329787234043	1.20028510638298
716	central	0	0.92983829787234	0.264142553191489	1.20114042553191
717	central	0	0.935876595744681	0.262108510638298	1.19774042553191
718	central	0	0.932234042553192	0.261863829787234	1.20297446808511
719	central	0	0.929463829787234	0.26348085106383	1.20028936170213
720	central	0	0.930829787234043	0.264176595744681	1.19971489361702
721	central	0	0.929263829787234	0.264721276595745	1.20406808510638
722	central	0	0.931323404255319	0.262614893617021	1.20191489361702
723	central	0	0.929970212765957	0.262542553191489	1.20574468085106
724	central	0	0.928144680851064	0.263551063829787	1.20894468085106
725	central	0	0.936251063829787	0.26143829787234	1.20364680851064
726	central	0	0.934927659574468	0.262965957446809	1.20086808510638
727	central	0	0.935744680851064	0.262048936170213	1.20055319148936
728	central	0	0.934697872340426	0.261304255319149	1.20342978723404
729	central	0	0.941442553191489	0.260597872340426	1.20468085106383
730	central	0	0.943642553191489	0.261970212765957	1.20569787234043
731	central	0	0.933157446808511	0.261517021276596	1.20106382978723
732	central	0	0.934855319148936	0.263225531914894	1.19843404255319
733	central	0	0.931017021276596	0.261806382978723	1.2032
734	central	0	0.933374468085106	0.264131914893617	1.20885106382979
735	central	0	0.931582978723404	0.26361914893617	1.20105957446809
736	central	0	0.930127659574468	0.263572340425532	1.20232340425532
737	central	0	0.937212765957447	0.263212765957447	1.19694893617021
738	central	0	0.93376170212766	0.265351063829787	1.20364680851064
739	central	0	0.937204255319149	0.263770212765957	1.19851489361702
740	central	0	0.929255319148936	0.262878723404255	1.2026085106383
741	central	0	0.933770212765957	0.265312765957447	1.19450638297872
742	central	0	0.931787234042553	0.264787234042553	1.20387234042553
743	central	0	0.935706382978723	0.263512765957447	1.19814468085106
744	central	0	0.934629787234043	0.263042553191489	1.20523404255319
745	central	0	0.933863829787234	0.262244680851064	1.19941276595745
746	central	0	0.927953191489362	0.264529787234043	1.20153191489362
747	central	0	0.928634042553191	0.264570212765957	1.19928510638298
748	central	0	0.936710638297872	0.264557446808511	1.20349787234043
749	central	0	0.933246808510638	0.264242553191489	1.20018723404255
750	central	0	0.932787234042553	0.265104255319149	1.20316595744681
751	central	0	0.93583829787234	0.265785106382979	1.20214042553191
752	central	0	0.937578723404255	0.265414893617021	1.19730212765957
753	central	0	0.934382978723404	0.263223404255319	1.20321276595745
754	central	0	0.931446808510638	0.264302127659574	1.20553617021277
755	central	0	0.934829787234043	0.264344680851064	1.20085957446809
756	central	0	0.937336170212766	0.264208510638298	1.19783404255319
757	central	0	0.937855319148936	0.265663829787234	1.19757446808511
758	central	0	0.932778723404255	0.265534042553192	1.20011914893617
759	central	0	0.931344680851064	0.265874468085106	1.1997914893617
760	central	0	0.930795744680851	0.265297872340426	1.2017829787234
761	central	0	0.930234042553192	0.266478723404255	1.19880425531915
762	central	0	0.932310638297872	0.266263829787234	1.19832340425532
763	central	0	0.93316170212766	0.265342553191489	1.20424680851064
764	central	0	0.940340425531915	0.264174468085106	1.20245531914894
765	central	0	0.929744680851064	0.263891489361702	1.20617872340426
766	central	0	0.928451063829787	0.263253191489362	1.20108085106383
767	central	0	0.936404255319149	0.264621276595745	1.20362978723404
768	central	0	0.939506382978723	0.267097872340426	1.19971489361702
769	central	0	0.937536170212766	0.265170212765957	1.19866382978723
770	central	0	0.936646808510638	0.2658	1.20004255319149
771	central	0	0.926702127659574	0.263682978723404	1.20665957446809
772	central	0	0.924940425531915	0.263740425531915	1.20702978723404
773	central	0	0.928370212765957	0.266148936170213	1.19967659574468
774	central	0	0.931642553191489	0.265436170212766	1.20319574468085
775	central	0	0.934263829787234	0.263168085106383	1.19793617021277
776	central	0	0.926327659574468	0.264895744680851	1.20307234042553
777	central	0	0.931370212765957	0.266044680851064	1.20040425531915
778	central	0	0.931468085106383	0.265642553191489	1.20166808510638
779	central	0	0.931510638297872	0.264234042553191	1.19802978723404
780	central	0	0.928374468085106	0.265451063829787	1.19824255319149
781	central	0	0.927140425531915	0.265387234042553	1.19734893617021
782	central	0	0.932463829787234	0.266417021276596	1.19796595744681
783	central	0	0.93951914893617	0.265987234042553	1.19733191489362
784	central	0	0.93876170212766	0.265140425531915	1.20240425531915
785	central	0	0.93408085106383	0.265657446808511	1.1946085106383
786	central	0	0.937331914893617	0.264036170212766	1.19794893617021
787	central	0	0.930425531914894	0.263491489361702	1.19575319148936
788	central	0	0.927178723404255	0.264370212765957	1.19631914893617
789	central	0	0.935485106382979	0.264934042553191	1.19533191489362
790	central	0	0.933723404255319	0.265414893617021	1.19954468085106
791	central	0	0.933289361702128	0.264623404255319	1.20153617021277
792	central	0	0.9398	0.265723404255319	1.20525531914894
793	central	0	0.937323404255319	0.265987234042553	1.19643829787234
794	central	0	0.933825531914894	0.264810638297872	1.20258723404255
795	central	0	0.935374468085106	0.265346808510638	1.19482127659574
796	central	0	0.932387234042553	0.264489361702128	1.20348510638298
797	central	0	0.935914893617021	0.2656	1.19565957446809
798	central	0	0.934408510638298	0.264176595744681	1.2017914893617
799	central	0	0.926412765957447	0.265434042553191	1.20057021276596
800	central	0	0.924242553191489	0.266027659574468	1.20679574468085
801	central	0	0.9324	0.264470212765957	1.20024255319149
802	central	0	0.939229787234043	0.26563829787234	1.19705106382979
803	central	0	0.936251063829787	0.264308510638298	1.2028085106383
804	central	0	0.931531914893617	0.264204255319149	1.19758723404255
805	central	0	0.932685106382979	0.266142553191489	1.20243829787234
806	central	0	0.938170212765957	0.2646	1.19548510638298
807	central	0	0.943570212765957	0.264457446808511	1.20131489361702
808	central	0	0.937059574468085	0.266514893617021	1.20279574468085
809	central	0	0.932629787234043	0.26451914893617	1.20054468085106
810	central	0	0.937621276595745	0.266385106382979	1.19611489361702
811	central	0	0.938127659574468	0.265934042553191	1.19816170212766
812	central	0	0.935170212765957	0.262876595744681	1.20130638297872
813	central	0	0.93308085106383	0.263853191489362	1.20053617021277
814	central	0	0.93491914893617	0.264082978723404	1.20281276595745
815	central	0	0.926259574468085	0.264768085106383	1.2060085106383
816	central	0	0.930268085106383	0.265531914893617	1.20123404255319
817	central	0	0.938225531914894	0.263727659574468	1.20203829787234
818	central	0	0.939787234042553	0.264331914893617	1.20351063829787
819	central	0	0.936174468085106	0.265493617021277	1.2034085106383
820	central	0	0.937204255319149	0.265791489361702	1.20333191489362
821	central	0	0.937965957446809	0.264378723404255	1.19977021276596
822	central	0	0.936106382978723	0.265285106382979	1.20319574468085
823	central	0	0.939059574468085	0.266	1.19488085106383
824	central	0	0.936782978723404	0.264927659574468	1.20202127659574
825	central	0	0.938387234042553	0.264174468085106	1.20440425531915
826	central	0	0.938370212765957	0.265872340425532	1.20411914893617
827	central	0	0.938655319148936	0.264212765957447	1.20234042553192
828	central	0	0.935246808510638	0.2639	1.20515744680851
829	central	0	0.930442553191489	0.263063829787234	1.20174042553191
830	central	0	0.940327659574468	0.266059574468085	1.20386382978723
831	central	0	0.937663829787234	0.264514893617021	1.20448936170213
832	central	0	0.936995744680851	0.264782978723404	1.20374468085106
833	central	0	0.929931914893617	0.263991489361702	1.19768936170213
834	central	0	0.935659574468085	0.26513829787234	1.20265957446809
835	central	0	0.936025531914894	0.265544680851064	1.20128510638298
836	central	0	0.933578723404255	0.264885106382979	1.20127659574468
837	central	0	0.932336170212766	0.263489361702128	1.20269361702128
838	central	0	0.933451063829787	0.264302127659574	1.20884680851064
839	central	0	0.938068085106383	0.263463829787234	1.20261276595745
840	central	0	0.934076595744681	0.264514893617021	1.19718723404255
841	central	0	0.9352	0.263246808510638	1.19797021276596
842	central	0	0.932923404255319	0.262793617021277	1.20055319148936
843	central	0	0.934178723404255	0.262051063829787	1.20205106382979
844	central	0	0.934085106382979	0.26371914893617	1.19922553191489
845	central	0	0.934765957446808	0.263510638297872	1.2023829787234
846	central	0	0.933268085106383	0.262678723404255	1.20162553191489
847	central	0	0.933378723404255	0.261502127659574	1.20014893617021
848	central	0	0.932531914893617	0.263631914893617	1.19972765957447
849	central	0	0.931051063829787	0.263291489361702	1.19990638297872
850	central	0	0.930536170212766	0.262546808510638	1.20091914893617
851	central	0	0.931310638297872	0.26371914893617	1.20997872340426
852	central	0	0.927697872340426	0.262304255319149	1.20164680851064
853	central	0	0.933357446808511	0.262514893617021	1.20412765957447
854	central	0	0.925936170212766	0.260804255319149	1.19911489361702
855	central	0	0.927493617021277	0.262470212765957	1.20718723404255
856	central	0	0.932655319148936	0.26078085106383	1.20225957446809
857	central	0	0.932085106382979	0.263182978723404	1.20443829787234
858	central	0	0.930944680851064	0.26306170212766	1.20398723404255
859	central	0	0.928285106382979	0.262957446808511	1.20511063829787
860	central	0	0.928897872340426	0.261565957446808	1.20510638297872
861	central	0	0.931540425531915	0.261310638297872	1.2029914893617
862	central	0	0.937217021276596	0.261340425531915	1.20674893617021
863	central	0	0.938646808510638	0.261427659574468	1.2017829787234
864	central	0	0.930612765957447	0.263031914893617	1.20421276595745
865	central	0	0.928251063829787	0.261846808510638	1.20008936170213
866	central	0	0.93076170212766	0.262191489361702	1.19979574468085
867	central	0	0.935970212765957	0.261468085106383	1.20660425531915
868	central	0	0.934693617021277	0.263004255319149	1.20203404255319
869	central	0	0.930502127659575	0.263772340425532	1.19682553191489
870	central	0	0.93071914893617	0.262072340425532	1.20716595744681
871	central	0	0.932025531914894	0.262353191489362	1.20079574468085
872	central	0	0.928365957446808	0.264014893617021	1.20094042553191
873	central	0	0.931170212765957	0.262244680851064	1.20328510638298
874	central	0	0.931851063829787	0.264114893617021	1.20230638297872
875	central	0	0.933187234042553	0.263627659574468	1.19862127659574
876	central	0	0.933344680851064	0.263463829787234	1.20044680851064
877	central	0	0.933578723404255	0.264074468085106	1.20245106382979
878	central	0	0.932217021276596	0.264729787234043	1.20385531914894
879	central	0	0.926791489361702	0.263106382978723	1.20093617021277
880	central	0	0.928548936170213	0.264517021276596	1.19728936170213
881	central	0	0.932642553191489	0.264951063829787	1.20513617021277
882	central	0	0.935025531914894	0.264425531914894	1.19889787234043
883	central	0	0.935510638297872	0.263176595744681	1.20386382978723
884	central	0	0.93423829787234	0.264423404255319	1.19615744680851
885	central	0	0.93443829787234	0.263278723404255	1.20174468085106
886	central	0	0.93696170212766	0.26343829787234	1.19718723404255
887	central	0	0.927668085106383	0.263231914893617	1.20127234042553
888	central	0	0.93336170212766	0.264655319148936	1.19891914893617
889	central	0	0.928804255319149	0.264591489361702	1.2076170212766
890	central	0	0.934459574468085	0.264206382978723	1.20310212765957
891	central	0	0.931085106382979	0.266612765957447	1.2022
892	central	0	0.928293617021277	0.265491489361702	1.19578723404255
893	central	0	0.923344680851064	0.265025531914894	1.19802553191489
894	central	0	0.930595744680851	0.267140425531915	1.20342127659574
895	central	0	0.932510638297872	0.263285106382979	1.19844680851064
896	central	0	0.928251063829787	0.265644680851064	1.19757872340426
897	central	0	0.933417021276596	0.26468085106383	1.20403829787234
898	central	0	0.936191489361702	0.265274468085106	1.19796595744681
899	central	0	0.935957446808511	0.263910638297872	1.20125531914894
900	central	0	0.936727659574468	0.265312765957447	1.19935319148936
901	central	0	0.939187234042553	0.263514893617021	1.20407659574468
902	central	0	0.941157446808511	0.265187234042553	1.19837872340426
903	central	0	0.943314893617021	0.264608510638298	1.20137021276596
904	central	0	0.929123404255319	0.26633829787234	1.19577446808511
905	central	0	0.929302127659574	0.266578723404255	1.20465106382979
906	central	0	0.929646808510638	0.263614893617021	1.20197446808511
907	central	0	0.933387234042553	0.264731914893617	1.19637446808511
908	central	0	0.930591489361702	0.266068085106383	1.19766808510638
909	central	0	0.929910638297872	0.265012765957447	1.19601276595745
910	central	0	0.933285106382979	0.265089361702128	1.19984680851064
911	central	0	0.927885106382979	0.263948936170213	1.19488085106383
912	central	0	0.928336170212766	0.264146808510638	1.20185106382979
913	central	0	0.924782978723404	0.26411914893617	1.19961276595745
914	central	0	0.931323404255319	0.265231914893617	1.20256595744681
915	central	0	0.933476595744681	0.267017021276596	1.20236595744681
916	central	0	0.937446808510638	0.266148936170213	1.20284680851064
917	central	0	0.933497872340425	0.265144680851064	1.2037914893617
918	central	0	0.933957446808511	0.265870212765957	1.1939829787234
919	central	0	0.93188085106383	0.265136170212766	1.19877021276596
920	central	0	0.931527659574468	0.266517021276596	1.20671063829787
921	central	0	0.933051063829787	0.26501914893617	1.20485531914894
922	central	0	0.94016170212766	0.265687234042553	1.20216595744681
923	central	0	0.938757446808511	0.265855319148936	1.20036595744681
924	central	0	0.941425531914894	0.264229787234043	1.2029829787234
925	central	0	0.939514893617021	0.263197872340426	1.20381276595745
926	central	0	0.934153191489362	0.264325531914894	1.20011489361702
927	central	0	0.933987234042553	0.265031914893617	1.19878723404255
928	central	0	0.934042553191489	0.26483829787234	1.20086382978723
929	central	0	0.937170212765957	0.265302127659574	1.19835319148936
930	central	0	0.934485106382979	0.266425531914894	1.19832765957447
931	central	0	0.932859574468085	0.264685106382979	1.19816595744681
932	central	0	0.936706382978723	0.264897872340426	1.2007829787234
933	central	0	0.931604255319149	0.265572340425532	1.19776595744681
934	central	0	0.931944680851064	0.266806382978723	1.20201276595745
935	central	0	0.930468085106383	0.265602127659574	1.20265106382979
936	central	0	0.93703829787234	0.265455319148936	1.20203404255319
937	central	0	0.937595744680851	0.265265957446809	1.20109361702128
938	central	0	0.936374468085106	0.265634042553192	1.1957829787234
939	central	0	0.935646808510638	0.265014893617021	1.1989829787234
940	central	0	0.93276170212766	0.264851063829787	1.20030212765957
941	central	0	0.936842553191489	0.264585106382979	1.19731063829787
942	central	0	0.936710638297872	0.26581914893617	1.20117872340426
943	central	0	0.933187234042553	0.265297872340426	1.2009829787234
944	central	0	0.934723404255319	0.264485106382979	1.19936595744681
945	central	0	0.93831914893617	0.265578723404255	1.20051489361702
946	central	0	0.936123404255319	0.266487234042553	1.20213617021277
947	central	0	0.93108085106383	0.266442553191489	1.20188936170213
948	central	0	0.936817021276596	0.266910638297872	1.20062978723404
949	central	0	0.940548936170213	0.266608510638298	1.20369787234043
950	central	0	0.937276595744681	0.266246808510638	1.2023914893617
951	central	0	0.936855319148936	0.26428085106383	1.19972340425532
952	central	0	0.93563829787234	0.266091489361702	1.20322553191489
953	central	0	0.93263829787234	0.263168085106383	1.20303404255319
954	central	0	0.935506382978723	0.263742553191489	1.19613617021277
955	central	0	0.940004255319149	0.265146808510638	1.20117446808511
956	central	0	0.936229787234043	0.26443829787234	1.2037914893617
957	central	0	0.940463829787234	0.263923404255319	1.20109787234043
958	central	0	0.93628085106383	0.265597872340426	1.19806808510638
959	central	0	0.930595744680851	0.264734042553191	1.20098723404255
960	central	0	0.935042553191489	0.264470212765957	1.20302553191489
961	central	0	0.935259574468085	0.266482978723404	1.20165957446809
962	central	0	0.93536170212766	0.264246808510638	1.19948936170213
963	central	0	0.933506382978723	0.263578723404255	1.20392765957447
964	central	0	0.937140425531915	0.265408510638298	1.2017914893617
965	central	0	0.930736170212766	0.265802127659574	1.19941276595745
966	central	0	0.934323404255319	0.263548936170213	1.2023914893617
967	central	0	0.929668085106383	0.264770212765957	1.2006170212766
968	central	0	0.934612765957447	0.263089361702128	1.20495319148936
969	central	0	0.933259574468085	0.263444680851064	1.19741276595745
970	central	0	0.939059574468085	0.26236170212766	1.20190638297872
971	central	0	0.934851063829787	0.263014893617021	1.20156170212766
972	central	0	0.942404255319149	0.263876595744681	1.20050212765957
973	central	0	0.933634042553191	0.263897872340426	1.20332340425532
974	central	0	0.934502127659574	0.263546808510638	1.20166382978723
975	central	0	0.935685106382979	0.262782978723404	1.19991063829787
976	central	0	0.937902127659574	0.264193617021277	1.20362553191489
977	central	0	0.937323404255319	0.263121276595745	1.20269787234043
978	central	0	0.939153191489362	0.261	1.20026382978723
979	central	0	0.935012765957447	0.262463829787234	1.20153617021277
980	central	0	0.935310638297872	0.260895744680851	1.19824255319149
981	central	0	0.93556170212766	0.262459574468085	1.20747659574468
982	central	0	0.940748936170213	0.261695744680851	1.20433191489362
983	central	0	0.93211914893617	0.262046808510638	1.20154042553191
984	central	0	0.923106382978723	0.260931914893617	1.20792340425532
985	central	0	0.924982978723404	0.26061914893617	1.20374042553191
986	central	0	0.926187234042553	0.259197872340426	1.20489361702128
987	central	0	0.930421276595745	0.260925531914894	1.20422978723404
988	central	0	0.93376170212766	0.260897872340426	1.20604680851064
989	central	0	0.931148936170213	0.260887234042553	1.20665106382979
990	central	0	0.931297872340425	0.260017021276596	1.21030638297872
991	central	0	0.927242553191489	0.261848936170213	1.20455744680851
992	central	0	0.927387234042553	0.261491489361702	1.20574893617021
993	central	0	0.930004255319149	0.258702127659574	1.20411914893617
994	central	0	0.931914893617021	0.262191489361702	1.20362553191489
995	central	0	0.929395744680851	0.259606382978723	1.20310638297872
996	central	0	0.929697872340426	0.260927659574468	1.20516170212766
997	central	0	0.933008510638298	0.262591489361702	1.20697446808511
998	central	0	0.935348936170213	0.2609	1.20502978723404
999	central	0	0.93611914893617	0.262444680851064	1.2040085106383
1000	central	0	0.936	0.261648936170213	1.20410212765957
1001	central	0	0.929485106382979	0.263070212765957	1.20457446808511
1002	central	0	0.930225531914894	0.260972340425532	1.20605957446809
1003	central	0	0.936093617021277	0.262127659574468	1.2090085106383
1004	central	0	0.930804255319149	0.26193829787234	1.2068
1005	central	0	0.93211914893617	0.262948936170213	1.2039914893617
1006	central	0	0.930710638297872	0.26251914893617	1.20654468085106
1007	central	0	0.931055319148936	0.264785106382979	1.20690638297872
1008	central	0	0.937965957446809	0.263655319148936	1.20297021276596
1009	central	0	0.933685106382979	0.262768085106383	1.20293191489362
1010	central	0	0.941374468085106	0.264223404255319	1.20073191489362
1011	central	0	0.930582978723404	0.264614893617021	1.19755319148936
1012	central	0	0.931914893617021	0.264617021276596	1.20350638297872
1013	central	0	0.936757446808511	0.264678723404255	1.20265957446809
1014	central	0	0.931276595744681	0.263206382978723	1.2038
1015	central	0	0.932242553191489	0.26341914893617	1.20115319148936
1016	central	0	0.938851063829787	0.264493617021277	1.19894042553191
1017	central	0	0.934846808510638	0.264717021276596	1.20537021276596
1018	central	0	0.938689361702128	0.264597872340426	1.19964680851064
1019	central	0	0.935574468085106	0.264178723404255	1.2014
1020	central	0	0.931246808510638	0.265168085106383	1.20052765957447
1021	central	0	0.929417021276596	0.263817021276596	1.2038
1022	central	0	0.929289361702128	0.26441914893617	1.19851489361702
1023	central	0	0.930046808510638	0.265929787234043	1.19882127659574
1024	central	0	0.930808510638298	0.265817021276596	1.20194893617021
1025	central	0	0.931591489361702	0.264359574468085	1.20234468085106
1026	central	0	0.934659574468085	0.264251063829787	1.19951489361702
1027	central	0	0.931034042553191	0.265425531914894	1.19742553191489
1028	central	0	0.933578723404255	0.265593617021277	1.20788510638298
1029	central	0	0.933731914893617	0.264393617021277	1.19950638297872
1030	central	0	0.938106382978723	0.265987234042553	1.19719574468085
1031	central	0	0.933182978723404	0.26343829787234	1.20048936170213
1032	central	0	0.934697872340426	0.263542553191489	1.19402127659574
1033	central	0	0.936663829787234	0.265012765957447	1.20301276595745
1034	central	0	0.937965957446809	0.265808510638298	1.19604680851064
1035	central	0	0.936940425531915	0.264157446808511	1.1998
1036	central	0	0.930663829787234	0.265914893617021	1.19971489361702
1037	central	0	0.930991489361702	0.266853191489362	1.19368936170213
1038	central	0	0.932459574468085	0.263946808510638	1.19964255319149
1039	central	0	0.935625531914894	0.264572340425532	1.20057446808511
1040	central	0	0.927208510638298	0.26348085106383	1.20013617021277
1041	central	0	0.930770212765957	0.265193617021277	1.19851489361702
1042	central	0	0.937795744680851	0.264927659574468	1.20111063829787
1043	central	0	0.930374468085106	0.265242553191489	1.20647234042553
1044	central	0	0.933097872340426	0.264885106382979	1.19965531914894
1045	central	0	0.926625531914894	0.265910638297872	1.20389361702128
1046	central	0	0.932970212765957	0.264659574468085	1.20298723404255
1047	central	0	0.939906382978723	0.264889361702128	1.1958085106383
1048	central	0	0.933902127659574	0.265191489361702	1.20388085106383
1049	central	0	0.936965957446809	0.265314893617021	1.20237872340426
1050	central	0	0.933821276595745	0.264968085106383	1.20087234042553
1051	central	0	0.931582978723404	0.266170212765957	1.19337446808511
1052	central	0	0.932731914893617	0.265634042553192	1.20062127659574
1053	central	0	0.936544680851064	0.26558085106383	1.20889361702128
1054	central	0	0.936991489361702	0.264791489361702	1.19750212765957
1055	central	0	0.937689361702128	0.266263829787234	1.19816170212766
1056	central	0	0.933710638297872	0.26548085106383	1.19525957446809
1057	central	0	0.936642553191489	0.265168085106383	1.20173191489362
1058	central	0	0.933340425531915	0.263893617021277	1.19882978723404
1059	central	0	0.934425531914894	0.265146808510638	1.20704680851064
1060	central	0	0.930063829787234	0.263787234042553	1.19870638297872
1061	central	0	0.936489361702128	0.265857446808511	1.19971914893617
1062	central	0	0.935685106382979	0.26723829787234	1.19883829787234
1063	central	0	0.938314893617021	0.263872340425532	1.19634468085106
1064	central	0	0.938289361702128	0.26611914893617	1.19927659574468
1065	central	0	0.938323404255319	0.265617021276596	1.20077021276596
1066	central	0	0.939136170212766	0.264989361702128	1.19924255319149
1067	central	0	0.940544680851064	0.264751063829787	1.19849361702128
1068	central	0	0.933012765957447	0.262446808510638	1.20043829787234
1069	central	0	0.937821276595745	0.264004255319149	1.19764255319149
1070	central	0	0.936391489361702	0.263746808510638	1.20437872340426
1071	central	0	0.938293617021277	0.264382978723404	1.20553191489362
1072	central	0	0.93771914893617	0.264836170212766	1.19565531914894
1073	central	0	0.936212765957447	0.265591489361702	1.19815319148936
1074	central	0	0.938365957446809	0.263576595744681	1.19984680851064
1075	central	0	0.933502127659574	0.26476170212766	1.20111063829787
1076	central	0	0.925634042553191	0.264217021276596	1.19823829787234
1077	central	0	0.932221276595745	0.265140425531915	1.19887659574468
1078	central	0	0.932663829787234	0.265487234042553	1.20386382978723
1079	central	0	0.933017021276596	0.265934042553191	1.19453191489362
1080	central	0	0.933144680851064	0.267608510638298	1.199
1081	central	0	0.93868085106383	0.264344680851064	1.20011914893617
1082	central	0	0.936982978723404	0.264031914893617	1.19722553191489
1083	central	0	0.933604255319149	0.265082978723404	1.20164255319149
1084	central	0	0.934170212765957	0.264140425531915	1.1994170212766
1085	central	0	0.93576170212766	0.264812765957447	1.20217872340426
1086	central	0	0.938629787234043	0.264857446808511	1.19597021276596
1087	central	0	0.931417021276596	0.26371914893617	1.20202553191489
1088	central	0	0.936740425531915	0.26553829787234	1.20022553191489
1089	central	0	0.938829787234043	0.263295744680851	1.19517872340426
1090	central	0	0.938702127659575	0.264112765957447	1.19969787234043
1091	central	0	0.936855319148936	0.262644680851064	1.20178723404255
1092	central	0	0.935391489361702	0.262910638297872	1.19995319148936
1093	central	0	0.935208510638298	0.264002127659574	1.19908936170213
1094	central	0	0.93908085106383	0.2652	1.19835319148936
1095	central	0	0.935306382978723	0.26746170212766	1.20019574468085
1096	central	0	0.935723404255319	0.263834042553191	1.20017446808511
1097	central	0	0.933634042553191	0.263312765957447	1.19787234042553
1098	central	0	0.928974468085106	0.264340425531915	1.20454468085106
1099	central	0	0.926991489361702	0.264714893617021	1.20037446808511
1100	central	0	0.934204255319149	0.2631	1.20297872340426
1101	central	0	0.93671914893617	0.262846808510638	1.20537872340426
1102	central	0	0.939429787234043	0.263842553191489	1.20116170212766
1103	central	0	0.934842553191489	0.263270212765957	1.20499574468085
1104	central	0	0.933208510638298	0.262602127659574	1.20046382978723
1105	central	0	0.936289361702128	0.262836170212766	1.20397446808511
1106	central	0	0.927604255319149	0.262253191489362	1.20495744680851
1107	central	0	0.932778723404255	0.263463829787234	1.20025531914894
1108	central	0	0.938178723404255	0.26296170212766	1.20594468085106
1109	central	0	0.934144680851064	0.261659574468085	1.20442978723404
1110	central	0	0.933923404255319	0.262089361702128	1.20542553191489
1111	central	0	0.926931914893617	0.262125531914894	1.19950638297872
1112	central	0	0.934902127659574	0.26016170212766	1.20608510638298
1113	central	0	0.932114893617021	0.260734042553191	1.206
1114	central	0	0.931446808510638	0.260272340425532	1.2038
1115	central	0	0.933025531914894	0.260378723404255	1.20698723404255
1116	central	0	0.924731914893617	0.259608510638298	1.21033191489362
1117	central	0	0.924055319148936	0.261031914893617	1.20154893617021
1118	central	0	0.928297872340425	0.259246808510638	1.20924680851064
1119	central	0	0.930565957446808	0.259551063829787	1.20919574468085
1120	central	0	0.937187234042553	0.25908085106383	1.20525106382979
1121	central	0	0.932446808510638	0.26028085106383	1.20993617021277
1122	central	0	0.924285106382979	0.259708510638298	1.21388936170213
1123	central	0	0.926944680851064	0.258582978723404	1.20494468085106
1124	central	0	0.930497872340425	0.258614893617021	1.20714042553191
1125	central	0	0.934672340425532	0.260127659574468	1.20299574468085
1126	central	0	0.930604255319149	0.25813829787234	1.20574042553191
1127	central	0	0.935059574468085	0.260029787234043	1.20271489361702
1128	central	0	0.931485106382979	0.259259574468085	1.21225957446809
1129	central	0	0.926365957446808	0.260159574468085	1.20856170212766
1130	central	0	0.927493617021277	0.261325531914894	1.20357021276596
1131	central	0	0.933217021276596	0.261376595744681	1.20328510638298
1132	central	0	0.940136170212766	0.261234042553191	1.20729787234043
1133	central	0	0.93488085106383	0.260653191489362	1.20291914893617
1134	central	0	0.935131914893617	0.259834042553191	1.20521276595745
1135	central	0	0.935476595744681	0.26053829787234	1.20162127659574
1136	central	0	0.931697872340426	0.260682978723404	1.20628936170213
1137	central	0	0.933187234042553	0.261857446808511	1.20305106382979
1138	central	0	0.931851063829787	0.259446808510638	1.20223829787234
1139	central	0	0.928795744680851	0.262663829787234	1.20625957446809
1140	central	0	0.930876595744681	0.26271914893617	1.20250638297872
1141	central	0	0.941663829787234	0.263876595744681	1.20087659574468
1142	central	0	0.939897872340426	0.261851063829787	1.19959574468085
1143	central	0	0.930225531914894	0.263025531914894	1.20551914893617
1144	central	0	0.930272340425532	0.263308510638298	1.20106382978723
1145	central	0	0.93003829787234	0.263017021276596	1.20297446808511
1146	central	0	0.92991914893617	0.263514893617021	1.20057021276596
1147	central	0	0.926859574468085	0.262917021276596	1.20093617021277
1148	central	0	0.933710638297872	0.263223404255319	1.20547659574468
1149	central	0	0.932710638297872	0.264236170212766	1.2026085106383
1150	central	0	0.935565957446808	0.265455319148936	1.19696595744681
1151	central	0	0.936595744680851	0.263778723404255	1.20423829787234
1152	central	0	0.940297872340426	0.264287234042553	1.2070170212766
1153	central	0	0.933170212765957	0.263197872340426	1.20120425531915
1154	central	0	0.940382978723404	0.264127659574468	1.20323404255319
1155	central	0	0.939055319148936	0.265853191489362	1.20034042553191
1156	central	0	0.937263829787234	0.265570212765957	1.20077872340426
1157	central	0	0.936663829787234	0.264434042553191	1.20288936170213
1158	central	0	0.94091914893617	0.264229787234043	1.20479574468085
1159	central	0	0.935097872340426	0.264446808510638	1.20150638297872
1160	central	0	0.934225531914894	0.265431914893617	1.19952765957447
1161	central	0	0.932748936170213	0.265289361702128	1.20408510638298
1162	central	0	0.930276595744681	0.265495744680851	1.19738723404255
1163	central	0	0.93111914893617	0.264008510638298	1.20068085106383
1164	central	0	0.928808510638298	0.264827659574468	1.19701276595745
1165	central	0	0.937340425531915	0.265240425531915	1.20354042553191
1166	central	0	0.933995744680851	0.264440425531915	1.19394042553191
1167	central	0	0.935553191489362	0.26561914893617	1.20264255319149
1168	central	0	0.931242553191489	0.264591489361702	1.1992170212766
1169	central	0	0.934889361702128	0.266291489361702	1.19908085106383
1170	central	0	0.934025531914894	0.264427659574468	1.20145957446809
1171	central	0	0.93443829787234	0.265427659574468	1.20093191489362
1172	central	0	0.936251063829787	0.264244680851064	1.19746808510638
1173	central	0	0.926391489361702	0.263978723404255	1.20141276595745
1174	central	0	0.928740425531915	0.264272340425532	1.20046808510638
1175	central	0	0.933757446808511	0.265893617021277	1.20090212765957
1176	central	0	0.931110638297872	0.265255319148936	1.20074893617021
1177	central	0	0.934821276595745	0.263770212765957	1.19901276595745
1178	central	0	0.935391489361702	0.267423404255319	1.19802127659574
1179	central	0	0.938978723404255	0.265985106382979	1.19848510638298
1180	central	0	0.938634042553191	0.26616170212766	1.20331489361702
1181	central	0	0.937621276595745	0.266346808510638	1.2002
1182	central	0	0.936778723404255	0.265295744680851	1.19926808510638
1183	central	0	0.93971914893617	0.264634042553192	1.19626382978723
1184	central	0	0.931485106382979	0.265312765957447	1.19825957446809
1185	central	0	0.930072340425532	0.265336170212766	1.20124255319149
1186	central	0	0.933617021276596	0.265348936170213	1.19735319148936
1187	central	0	0.930927659574468	0.264604255319149	1.19928085106383
1188	central	0	0.934548936170213	0.263985106382979	1.19568510638298
1189	central	0	0.929451063829787	0.265648936170213	1.2006
1190	central	0	0.930327659574468	0.265144680851064	1.20260425531915
1191	central	0	0.934493617021277	0.264006382978723	1.20451914893617
1192	central	0	0.937353191489362	0.264114893617021	1.20340425531915
1193	central	0	0.938782978723404	0.26393829787234	1.20369787234043
1194	central	0	0.940897872340426	0.264827659574468	1.20162978723404
1195	central	0	0.937289361702128	0.266706382978723	1.2012170212766
1196	central	0	0.934727659574468	0.264234042553191	1.20297872340426
1197	central	0	0.93896170212766	0.26386170212766	1.2028
1198	central	0	0.940004255319149	0.266174468085106	1.20471489361702
1199	central	0	0.938582978723404	0.264027659574468	1.20085531914894
1200	central	0	0.935651063829787	0.265106382978723	1.20485106382979
1201	central	0	0.933753191489362	0.264474468085106	1.20111489361702
1202	central	0	0.936157446808511	0.264878723404255	1.20741276595745
1203	central	0	0.935455319148936	0.2639	1.19928085106383
1204	central	0	0.93476170212766	0.264731914893617	1.19174468085106
1205	central	0	0.929212765957447	0.265110638297872	1.19458723404255
1206	central	0	0.936953191489362	0.264436170212766	1.20296595744681
1207	central	0	0.93651914893617	0.264742553191489	1.19102127659574
1208	central	0	0.934131914893617	0.264891489361702	1.20196170212766
1209	central	0	0.929153191489362	0.265865957446809	1.20064255319149
1210	central	0	0.932468085106383	0.264553191489362	1.20130212765957
1211	central	0	0.930876595744681	0.264514893617021	1.20133191489362
1212	central	0	0.929714893617021	0.264772340425532	1.2061829787234
1213	central	0	0.935387234042553	0.264785106382979	1.20231489361702
1214	central	0	0.933825531914894	0.266623404255319	1.19782978723404
1215	central	0	0.930148936170213	0.264863829787234	1.20384255319149
1216	central	0	0.933923404255319	0.265908510638298	1.20405106382979
1217	central	0	0.931514893617021	0.266365957446809	1.19885957446809
1218	central	0	0.932693617021277	0.264429787234043	1.20183404255319
1219	central	0	0.928382978723404	0.266397872340426	1.20146382978723
1220	central	0	0.932668085106383	0.263823404255319	1.20136170212766
1221	central	0	0.932991489361702	0.264310638297872	1.19851063829787
1222	central	0	0.935676595744681	0.263046808510638	1.20211914893617
1223	central	0	0.934825531914894	0.26298085106383	1.19828510638298
1224	central	0	0.933089361702128	0.26396170212766	1.20463404255319
1225	central	0	0.939374468085106	0.266204255319149	1.1997829787234
1226	central	0	0.933676595744681	0.262674468085106	1.2006
1227	central	0	0.931051063829787	0.264044680851064	1.20108936170213
1228	central	0	0.933140425531915	0.263748936170213	1.19673617021277
1229	central	0	0.925123404255319	0.263197872340426	1.19777872340426
1230	central	0	0.930723404255319	0.263044680851064	1.20273617021277
1231	central	0	0.932974468085106	0.265225531914894	1.20096595744681
1232	central	0	0.931527659574468	0.262655319148936	1.20085531914894
1233	central	0	0.933008510638298	0.262895744680851	1.20552340425532
1234	central	0	0.932165957446809	0.261346808510638	1.20653617021277
1235	central	0	0.930957446808511	0.263053191489362	1.20804680851064
1236	central	0	0.934463829787234	0.261304255319149	1.21075319148936
1237	central	0	0.934821276595745	0.26291914893617	1.20108510638298
1238	central	0	0.931425531914894	0.262417021276596	1.2050170212766
1239	central	0	0.929995744680851	0.260617021276596	1.19978723404255
1240	central	0	0.934425531914894	0.260770212765957	1.20125957446809
1241	central	0	0.9358	0.261297872340426	1.20774468085106
1242	central	0	0.931353191489362	0.258031914893617	1.20750212765957
1243	central	0	0.92623829787234	0.260678723404255	1.20540425531915
1244	central	0	0.925595744680851	0.259293617021277	1.20431489361702
1245	central	0	0.930706382978723	0.259591489361702	1.20979574468085
1246	central	0	0.925076595744681	0.260459574468085	1.21137021276596
1247	central	0	0.928493617021277	0.259429787234043	1.2087829787234
1248	central	0	0.923774468085106	0.257204255319149	1.20798723404255
1249	central	0	0.919412765957447	0.257559574468085	1.20973191489362
1250	central	0	0.92583829787234	0.256593617021277	1.20892765957447
1251	central	0	0.934382978723404	0.258397872340426	1.20277872340426
1252	central	0	0.933463829787234	0.258302127659574	1.20773617021277
1253	central	0	0.924523404255319	0.25911914893617	1.2053829787234
1254	central	0	0.922110638297872	0.258706382978723	1.20814042553191
1255	central	0	0.926187234042553	0.256578723404255	1.21169361702128
1256	central	0	0.931621276595745	0.258582978723404	1.20791063829787
1257	central	0	0.926468085106383	0.25763829787234	1.20550212765957
1258	central	0	0.927510638297872	0.257655319148936	1.21080425531915
1259	central	0	0.932472340425532	0.258370212765957	1.20711914893617
1260	central	0	0.93048085106383	0.258993617021277	1.2060085106383
1261	central	0	0.929144680851064	0.259929787234043	1.20404255319149
1262	central	0	0.929225531914894	0.258408510638298	1.21508085106383
1263	central	0	0.929102127659574	0.258574468085106	1.20927234042553
1264	central	0	0.923978723404255	0.258423404255319	1.20424680851064
1265	central	0	0.930276595744681	0.258253191489362	1.20448510638298
1266	central	0	0.931676595744681	0.259325531914894	1.20617446808511
1267	central	0	0.932825531914894	0.259940425531915	1.20730212765957
1268	central	0	0.930970212765957	0.262136170212766	1.21377446808511
1269	central	0	0.931021276595745	0.260751063829787	1.20144255319149
1270	central	0	0.933425531914894	0.262608510638298	1.20048085106383
1271	central	0	0.929944680851064	0.2609	1.20662127659574
1272	central	0	0.932608510638298	0.263574468085106	1.19859574468085
1273	central	0	0.938757446808511	0.262908510638298	1.2028170212766
1274	central	0	0.930923404255319	0.262427659574468	1.2054085106383
1275	central	0	0.934489361702128	0.263787234042553	1.20589361702128
1276	central	0	0.934195744680851	0.263059574468085	1.20102978723404
1277	central	0	0.926625531914894	0.264482978723404	1.19808936170213
1278	central	0	0.928621276595745	0.262668085106383	1.20252340425532
1279	central	0	0.926565957446808	0.26268085106383	1.20362978723404
1280	central	0	0.9318	0.263204255319149	1.20342978723404
1281	central	0	0.935017021276596	0.264340425531915	1.20676595744681
1282	central	0	0.933506382978723	0.264076595744681	1.2029829787234
1283	central	0	0.936093617021277	0.264340425531915	1.20368936170213
1284	central	0	0.935429787234043	0.264829787234043	1.20356170212766
1285	central	0	0.933531914893617	0.264502127659574	1.19766808510638
1286	central	0	0.932297872340425	0.263748936170213	1.20143829787234
1287	central	0	0.932365957446809	0.265710638297872	1.20655319148936
1288	central	0	0.938008510638298	0.263676595744681	1.20148510638298
1289	central	0	0.942076595744681	0.263751063829787	1.20206382978723
1290	central	0	0.93708085106383	0.262825531914894	1.19726808510638
1291	central	0	0.931851063829787	0.265785106382979	1.19747659574468
1292	central	0	0.932817021276596	0.265055319148936	1.20311914893617
1293	central	0	0.927310638297872	0.264634042553192	1.19851063829787
1294	central	0	0.927285106382979	0.266978723404255	1.20017021276596
1295	central	0	0.931893617021277	0.265559574468085	1.19928510638298
1296	central	0	0.9374	0.263478723404255	1.19801276595745
1297	central	0	0.936497872340425	0.265755319148936	1.19813617021277
1298	central	0	0.935629787234043	0.26618085106383	1.19885531914894
1299	central	0	0.940702127659575	0.264102127659574	1.19894042553191
1300	central	0	0.934408510638298	0.265476595744681	1.19851489361702
1301	central	0	0.940587234042553	0.266540425531915	1.2021914893617
1302	central	0	0.933770212765957	0.265542553191489	1.20291063829787
1303	central	0	0.939655319148936	0.264642553191489	1.19865531914894
1304	central	0	0.941451063829787	0.266389361702128	1.19894893617021
1305	central	0	0.932110638297872	0.265797872340426	1.1998
1306	central	0	0.926042553191489	0.26546170212766	1.20431063829787
1307	central	0	0.932463829787234	0.264993617021277	1.20215744680851
1308	central	0	0.938093617021277	0.265676595744681	1.20249787234043
1309	central	0	0.936727659574468	0.265248936170213	1.20325106382979
1310	central	0	0.933293617021277	0.264414893617021	1.19694893617021
1311	central	0	0.933604255319149	0.265331914893617	1.19768510638298
1312	central	0	0.932774468085106	0.266687234042553	1.20415319148936
1313	central	0	0.933757446808511	0.264304255319149	1.19977446808511
1314	central	0	0.93856170212766	0.263691489361702	1.20204680851064
1315	central	0	0.932527659574468	0.265110638297872	1.19919574468085
1316	central	0	0.935285106382979	0.266540425531915	1.19650212765957
1317	central	0	0.937557446808511	0.264844680851064	1.20416595744681
1318	central	0	0.935540425531915	0.264191489361702	1.1977914893617
1319	central	0	0.934685106382979	0.26621914893617	1.19966382978723
1320	central	0	0.929191489361702	0.266308510638298	1.20583829787234
1321	central	0	0.929582978723404	0.26546170212766	1.2037829787234
1322	central	0	0.930127659574468	0.2667	1.20243829787234
1323	central	0	0.933940425531915	0.264108510638298	1.19795319148936
1324	central	0	0.939042553191489	0.265117021276596	1.19974468085106
1325	central	0	0.936893617021277	0.266108510638298	1.20503829787234
1326	central	0	0.934817021276596	0.266312765957447	1.19868936170213
1327	central	0	0.942851063829787	0.265465957446809	1.19664255319149
1328	central	0	0.935208510638298	0.264525531914894	1.20282978723404
1329	central	0	0.940165957446809	0.264387234042553	1.19931914893617
1330	central	0	0.946851063829787	0.26388085106383	1.20370638297872
1331	central	0	0.941004255319149	0.263631914893617	1.19883404255319
1332	central	0	0.937434042553192	0.264868085106383	1.20202978723404
1333	central	0	0.928642553191489	0.265389361702128	1.20357446808511
1334	central	0	0.929868085106383	0.264159574468085	1.20057872340426
1335	central	0	0.927829787234043	0.267189361702128	1.20311489361702
1336	central	0	0.937948936170213	0.265153191489362	1.1968170212766
1337	central	0	0.929646808510638	0.264817021276596	1.19974468085106
1338	central	0	0.930336170212766	0.264485106382979	1.2029829787234
1339	central	0	0.93556170212766	0.265242553191489	1.19676170212766
1340	central	0	0.937893617021277	0.265604255319149	1.20145957446809
1341	central	0	0.936723404255319	0.26466170212766	1.19825531914894
1342	central	0	0.932302127659574	0.265934042553191	1.20711063829787
1343	central	0	0.929536170212766	0.264304255319149	1.1992170212766
1344	central	0	0.929421276595745	0.265810638297872	1.20134042553191
1345	central	0	0.93211914893617	0.264734042553191	1.2008
1346	central	0	0.931229787234043	0.264642553191489	1.20486808510638
1347	central	0	0.927923404255319	0.265570212765957	1.20095744680851
1348	central	0	0.928382978723404	0.264263829787234	1.20045106382979
1349	central	0	0.933182978723404	0.263331914893617	1.19914042553191
1350	central	0	0.936753191489362	0.265297872340426	1.20622127659574
1351	central	0	0.934208510638298	0.264010638297872	1.20080425531915
1352	central	0	0.934991489361702	0.263253191489362	1.19784255319149
1353	central	0	0.932417021276596	0.263568085106383	1.20049787234043
1354	central	0	0.928387234042553	0.264331914893617	1.19693617021277
1355	central	0	0.9286	0.264617021276596	1.19873191489362
1356	central	0	0.930451063829787	0.263555319148936	1.1988085106383
1357	central	0	0.936102127659574	0.263110638297872	1.20408936170213
1358	central	0	0.938429787234043	0.264865957446809	1.1990170212766
1359	central	0	0.932604255319149	0.264925531914894	1.20066808510638
1360	central	0	0.934365957446809	0.264653191489362	1.20779574468085
1361	central	0	0.935187234042553	0.262908510638298	1.20062127659574
1362	central	0	0.933229787234043	0.262759574468085	1.19822978723404
1363	central	0	0.931459574468085	0.262865957446809	1.20087659574468
1364	central	0	0.935578723404255	0.262421276595745	1.20211914893617
1365	central	0	0.939165957446809	0.260448936170213	1.20354468085106
1366	central	0	0.934387234042553	0.262421276595745	1.20041276595745
1367	central	0	0.926340425531915	0.262140425531915	1.20988936170213
1368	central	0	0.927689361702128	0.261893617021277	1.2031829787234
1369	central	0	0.931468085106383	0.260174468085106	1.20928510638298
1370	central	0	0.937170212765957	0.260587234042553	1.20288085106383
1371	central	0	0.943455319148936	0.261348936170213	1.20565957446809
1372	central	0	0.932646808510638	0.259012765957447	1.20498723404255
1373	central	0	0.929110638297872	0.259840425531915	1.20824255319149
1374	central	0	0.929306382978723	0.258827659574468	1.20654042553191
1375	central	0	0.928314893617021	0.259434042553191	1.21065531914894
1376	central	0	0.92808085106383	0.258151063829787	1.21400425531915
1377	central	0	0.930195744680851	0.25753829787234	1.21369361702128
1378	central	0	0.93148085106383	0.257934042553191	1.21034468085106
1379	central	0	0.932697872340426	0.258176595744681	1.2028085106383
1380	central	0	0.930191489361702	0.256482978723404	1.20976170212766
1381	central	0	0.92196170212766	0.255740425531915	1.21191914893617
1382	central	0	0.929327659574468	0.254842553191489	1.20901276595745
1383	central	0	0.929242553191489	0.256097872340426	1.21060425531915
1384	central	0	0.928974468085106	0.256010638297872	1.20933617021277
1385	central	0	0.924982978723404	0.254674468085106	1.2127829787234
1386	central	0	0.919548936170213	0.254487234042553	1.21036595744681
1387	central	0	0.924059574468085	0.256268085106383	1.21348936170213
1388	central	0	0.923493617021277	0.256557446808511	1.20780425531915
1389	central	0	0.925153191489362	0.254321276595745	1.20874893617021
1390	central	0	0.921485106382979	0.256385106382979	1.21020425531915
1391	central	0	0.927736170212766	0.256344680851064	1.20768085106383
1392	central	0	0.932170212765957	0.256593617021277	1.20790638297872
1393	central	0	0.930012765957447	0.257606382978723	1.21027659574468
1394	central	0	0.924502127659575	0.256776595744681	1.21549361702128
1395	central	0	0.924629787234043	0.256870212765957	1.20948936170213
1396	central	0	0.922072340425532	0.256763829787234	1.20448936170213
1397	central	0	0.91891914893617	0.258085106382979	1.20886382978723
1398	central	0	0.928059574468085	0.259202127659574	1.20751914893617
1399	central	0	0.931527659574468	0.259065957446808	1.20277446808511
1400	central	0	0.929791489361702	0.260246808510638	1.20734042553191
1401	central	0	0.929212765957447	0.258817021276596	1.20531063829787
1402	central	0	0.934710638297872	0.259655319148936	1.20681276595745
1403	central	0	0.935365957446809	0.259234042553191	1.20160425531915
1404	central	0	0.928817021276596	0.259010638297872	1.20751914893617
1405	central	0	0.933629787234043	0.260448936170213	1.20427659574468
1406	central	0	0.935140425531915	0.26131914893617	1.20570212765957
1407	central	0	0.939987234042553	0.262597872340426	1.19855744680851
1408	central	0	0.932242553191489	0.263746808510638	1.20657446808511
1409	central	0	0.9298	0.261344680851064	1.20171489361702
1410	central	0	0.928723404255319	0.26378085106383	1.20233617021277
1411	central	0	0.929446808510638	0.263125531914894	1.20708085106383
1412	central	0	0.928187234042553	0.263634042553192	1.20438723404255
1413	central	0	0.92791914893617	0.263868085106383	1.20622978723404
1414	central	0	0.927868085106383	0.262814893617021	1.20100425531915
1415	central	0	0.932174468085106	0.263563829787234	1.20290212765957
1416	central	0	0.933144680851064	0.264210638297872	1.20422978723404
1417	central	0	0.931987234042553	0.266665957446809	1.20664680851064
1418	central	0	0.933821276595745	0.265355319148936	1.19728510638298
1419	central	0	0.932374468085106	0.263427659574468	1.20444255319149
1420	central	0	0.930931914893617	0.26421914893617	1.1994
1421	central	0	0.932885106382979	0.264640425531915	1.20055319148936
1422	central	0	0.938536170212766	0.26598085106383	1.20336170212766
1423	central	0	0.937268085106383	0.263748936170213	1.19451914893617
1424	central	0	0.929889361702128	0.266523404255319	1.20410638297872
1425	central	0	0.936651063829787	0.2655	1.19522127659574
1426	central	0	0.933114893617021	0.264646808510638	1.20185957446809
1427	central	0	0.933374468085106	0.264257446808511	1.19545957446809
1428	central	0	0.931829787234043	0.265044680851064	1.20496170212766
1429	central	0	0.940370212765957	0.263670212765957	1.20349361702128
1430	central	0	0.936442553191489	0.265874468085106	1.20206382978723
1431	central	0	0.937940425531915	0.265529787234043	1.1998085106383
1432	central	0	0.938489361702128	0.265651063829787	1.20003404255319
1433	central	0	0.933429787234043	0.265621276595745	1.19715319148936
1434	central	0	0.935085106382979	0.264974468085106	1.19785957446809
1435	central	0	0.931302127659574	0.264934042553191	1.1917914893617
1436	central	0	0.933859574468085	0.266176595744681	1.19926382978723
1437	central	0	0.933485106382979	0.265242553191489	1.19931063829787
1438	central	0	0.931676595744681	0.265657446808511	1.20048085106383
1439	central	0	0.933076595744681	0.263906382978723	1.19954893617021
1440	central	0	0.927914893617021	0.265289361702128	1.19745957446809
1441	central	0	0.931285106382979	0.26338085106383	1.20410638297872
1442	central	0	0.938059574468085	0.265863829787234	1.20037021276596
1443	central	0	0.930902127659574	0.264731914893617	1.20033617021277
1444	central	0	0.929140425531915	0.265463829787234	1.20143404255319
1445	central	0	0.932025531914894	0.26451914893617	1.20364680851064
1446	central	0	0.939434042553192	0.265946808510638	1.2007914893617
1447	central	0	0.933906382978723	0.264544680851064	1.20119574468085
1448	central	0	0.931510638297872	0.263772340425532	1.20152765957447
1449	central	0	0.933072340425532	0.266185106382979	1.19625106382979
1450	central	0	0.938289361702128	0.266114893617021	1.20782553191489
1451	central	0	0.9374	0.264021276595745	1.19927234042553
1452	central	0	0.931344680851064	0.264517021276596	1.2025829787234
1453	central	0	0.930834042553191	0.264574468085106	1.19891914893617
1454	central	0	0.938710638297872	0.263114893617021	1.19928936170213
1455	central	0	0.938251063829787	0.266451063829787	1.20130212765957
1456	central	0	0.93616170212766	0.265612765957447	1.20161276595745
1457	central	0	0.933693617021277	0.266240425531915	1.20112765957447
1458	central	0	0.930472340425532	0.263514893617021	1.19774893617021
1459	central	0	0.932706382978723	0.265168085106383	1.19512765957447
1460	central	0	0.931885106382979	0.263797872340426	1.19985106382979
1461	central	0	0.944093617021277	0.264397872340426	1.19804680851064
1462	central	0	0.941957446808511	0.264644680851064	1.20331914893617
1463	central	0	0.940906382978723	0.266365957446809	1.2003914893617
1464	central	0	0.939140425531915	0.264931914893617	1.19923829787234
1465	central	0	0.933914893617021	0.266634042553192	1.19617872340426
1466	central	0	0.931574468085106	0.265768085106383	1.2000170212766
1467	central	0	0.928017021276596	0.262940425531915	1.20168085106383
1468	central	0	0.931710638297872	0.264921276595745	1.19488936170213
1469	central	0	0.933842553191489	0.265206382978723	1.20204255319149
1470	central	0	0.937008510638298	0.263442553191489	1.19614468085106
1471	central	0	0.935051063829787	0.264095744680851	1.19632765957447
1472	central	0	0.935625531914894	0.266346808510638	1.20089361702128
1473	central	0	0.934655319148936	0.264397872340426	1.20497872340426
1474	central	0	0.935604255319149	0.264355319148936	1.19898723404255
1475	central	0	0.929965957446809	0.264623404255319	1.19857872340426
1476	central	0	0.929889361702128	0.265706382978723	1.20407659574468
1477	central	0	0.931102127659574	0.265321276595745	1.2033914893617
1478	central	0	0.928582978723404	0.265204255319149	1.19966382978723
1479	central	0	0.926374468085106	0.264602127659574	1.20186808510638
1480	central	0	0.927306382978723	0.265957446808511	1.20410638297872
1481	central	0	0.932927659574468	0.264953191489362	1.20436595744681
1482	central	0	0.937251063829787	0.264634042553192	1.20079574468085
1483	central	0	0.929595744680851	0.262902127659574	1.19935744680851
1484	central	0	0.929106382978723	0.264648936170213	1.20101276595745
1485	central	0	0.930170212765957	0.265976595744681	1.20046808510638
1486	central	0	0.930289361702128	0.264102127659574	1.1964
1487	central	0	0.925489361702128	0.264882978723404	1.20337021276596
1488	central	0	0.936387234042553	0.263623404255319	1.19790638297872
1489	central	0	0.939021276595745	0.265321276595745	1.19988936170213
1490	central	0	0.936451063829787	0.26368085106383	1.1987829787234
1491	central	0	0.932578723404255	0.262455319148936	1.20574042553191
1492	central	0	0.929217021276596	0.261751063829787	1.19707659574468
1493	central	0	0.933344680851064	0.262151063829787	1.2076170212766
1494	central	0	0.936148936170213	0.262210638297872	1.20201276595745
1495	central	0	0.937446808510638	0.262748936170213	1.2062
1496	central	0	0.941557446808511	0.261170212765957	1.20031063829787
1497	central	0	0.938740425531915	0.263425531914894	1.20039574468085
1498	central	0	0.932302127659574	0.261751063829787	1.20457872340426
1499	central	0	0.932676595744681	0.260778723404255	1.20557446808511
1500	central	0	0.930017021276596	0.260365957446809	1.20729787234043
1501	central	0	0.931085106382979	0.258417021276596	1.20425106382979
1502	central	0	0.938702127659575	0.25811914893617	1.2034170212766
1503	central	0	0.940425531914894	0.258617021276596	1.20888085106383
1504	central	0	0.936212765957447	0.2567	1.20929787234043
1505	central	0	0.93391914893617	0.256265957446809	1.20787234042553
1506	central	0	0.934178723404255	0.256497872340426	1.21089787234043
1507	central	0	0.924531914893617	0.256072340425532	1.21554042553191
1508	central	0	0.920182978723404	0.253868085106383	1.20881276595745
1509	central	0	0.927523404255319	0.253944680851064	1.21636170212766
1510	central	0	0.929868085106383	0.255470212765957	1.21257021276596
1511	central	0	0.929463829787234	0.254078723404255	1.21041276595745
1512	central	0	0.933868085106383	0.253117021276596	1.20995319148936
1513	central	0	0.93211914893617	0.254614893617021	1.21721276595745
1514	central	0	0.928859574468085	0.253257446808511	1.21342978723404
1515	central	0	0.922217021276596	0.2531	1.21225106382979
1516	central	0	0.925374468085106	0.252357446808511	1.21151914893617
1517	central	0	0.926446808510638	0.253563829787234	1.21283404255319
1518	central	0	0.930046808510638	0.252865957446809	1.20919574468085
1519	central	0	0.925863829787234	0.252521276595745	1.21633191489362
1520	central	0	0.925723404255319	0.251548936170213	1.21454468085106
1521	central	0	0.929497872340426	0.253034042553192	1.2134085106383
1522	central	0	0.927068085106383	0.252070212765957	1.21596595744681
1523	central	0	0.927702127659574	0.252812765957447	1.21496595744681
1524	central	0	0.929795744680851	0.254378723404255	1.21606808510638
1525	central	0	0.922748936170213	0.253912765957447	1.21844255319149
1526	central	0	0.926	0.253944680851064	1.21547659574468
1527	central	0	0.925306382978723	0.255217021276596	1.20971489361702
1528	central	0	0.922025531914894	0.255989361702128	1.21011914893617
1529	central	0	0.921493617021277	0.256753191489362	1.20856170212766
1530	central	0	0.925293617021277	0.25623829787234	1.21233617021277
1531	central	0	0.925514893617021	0.255595744680851	1.20732765957447
1532	central	0	0.923982978723404	0.256791489361702	1.20952340425532
1533	central	0	0.931221276595745	0.259821276595745	1.20986382978723
1534	central	0	0.931174468085106	0.259144680851064	1.20642978723404
1535	central	0	0.927991489361702	0.257182978723404	1.20726382978723
1536	central	0	0.928421276595745	0.259053191489362	1.1992
1537	central	0	0.93211914893617	0.259978723404255	1.20804680851064
1538	central	0	0.93383829787234	0.260110638297872	1.20597021276596
1539	central	0	0.933140425531915	0.261027659574468	1.20988085106383
1540	central	0	0.930195744680851	0.262108510638298	1.20566382978723
1541	central	0	0.927506382978723	0.26238085106383	1.20146808510638
1542	central	0	0.920314893617021	0.260495744680851	1.2026170212766
1543	central	0	0.932702127659574	0.263412765957447	1.20105106382979
1544	central	0	0.932685106382979	0.263255319148936	1.19771063829787
1545	central	0	0.930676595744681	0.262904255319149	1.20603829787234
1546	central	0	0.934668085106383	0.262370212765957	1.20541276595745
1547	central	0	0.93776170212766	0.264704255319149	1.19472340425532
1548	central	0	0.932272340425532	0.265476595744681	1.20291063829787
1549	central	0	0.928	0.264070212765957	1.19729787234043
1550	central	0	0.930659574468085	0.264829787234043	1.19957872340426
1551	central	0	0.936804255319149	0.267368085106383	1.19828510638298
1552	central	0	0.936051063829787	0.26496170212766	1.20204255319149
1553	central	0	0.93836170212766	0.264553191489362	1.20007659574468
1554	central	0	0.936744680851064	0.265025531914894	1.20463404255319
1555	central	0	0.939314893617021	0.26486170212766	1.20068936170213
1556	central	0	0.935578723404255	0.262970212765957	1.1992
1557	central	0	0.936153191489362	0.265708510638298	1.20162127659574
1558	central	0	0.936208510638298	0.265542553191489	1.20068936170213
1559	central	0	0.938187234042553	0.265078723404255	1.1971914893617
1560	central	0	0.937570212765957	0.265678723404255	1.19943404255319
1561	central	0	0.93756170212766	0.264970212765957	1.19755744680851
1562	central	0	0.934974468085106	0.266910638297872	1.19828085106383
1563	central	0	0.939557446808511	0.265514893617021	1.20782978723404
1564	central	0	0.932672340425532	0.264855319148936	1.20542553191489
1565	central	0	0.93123829787234	0.265514893617021	1.19976595744681
1566	central	0	0.930310638297872	0.264008510638298	1.19723404255319
1567	central	0	0.93443829787234	0.266025531914894	1.2004170212766
1568	central	0	0.934034042553191	0.265778723404255	1.20040425531915
1569	central	0	0.932323404255319	0.26551914893617	1.19746808510638
1570	central	0	0.93388085106383	0.264442553191489	1.19966382978723
1571	central	0	0.937897872340426	0.264091489361702	1.19885957446808
1572	central	0	0.937042553191489	0.26561914893617	1.19777446808511
1573	central	0	0.930506382978723	0.264672340425532	1.20012765957447
1574	central	0	0.937123404255319	0.265482978723404	1.20335744680851
1575	central	0	0.932804255319149	0.265904255319149	1.20052765957447
1576	central	0	0.938685106382979	0.266342553191489	1.19966382978723
1577	central	0	0.937178723404255	0.265942553191489	1.19619574468085
1578	central	0	0.93528085106383	0.26411914893617	1.19710638297872
1579	central	0	0.93703829787234	0.264740425531915	1.20045531914894
1580	central	0	0.938310638297872	0.265106382978723	1.20051489361702
1581	central	0	0.933855319148936	0.266370212765957	1.19910212765957
1582	central	0	0.938421276595745	0.265385106382979	1.20519574468085
1583	central	0	0.931263829787234	0.266231914893617	1.19777872340426
1584	central	0	0.933387234042553	0.265597872340426	1.20158723404255
1585	central	0	0.935323404255319	0.265968085106383	1.19932340425532
1586	central	0	0.943425531914894	0.265653191489362	1.20294042553191
1587	central	0	0.93668085106383	0.265829787234043	1.20073191489362
1588	central	0	0.931204255319149	0.265351063829787	1.19977872340426
1589	central	0	0.929617021276596	0.2649	1.20617446808511
1590	central	0	0.93291914893617	0.26468085106383	1.20385531914894
1591	central	0	0.933242553191489	0.265429787234043	1.20631489361702
1592	central	0	0.930757446808511	0.265621276595745	1.20821276595745
1593	central	0	0.938310638297872	0.266295744680851	1.20208510638298
1594	central	0	0.936306382978723	0.266823404255319	1.19957446808511
1595	central	0	0.936723404255319	0.26403829787234	1.20095319148936
1596	central	0	0.941314893617021	0.264855319148936	1.20110638297872
1597	central	0	0.941187234042553	0.264482978723404	1.19963404255319
1598	central	0	0.931378723404255	0.26746170212766	1.20002978723404
1599	central	0	0.929953191489362	0.265459574468085	1.19317446808511
1600	central	0	0.931629787234043	0.264957446808511	1.19995319148936
1601	central	0	0.933782978723404	0.263802127659574	1.20390638297872
1602	central	0	0.93508085106383	0.265670212765957	1.20402553191489
1603	central	0	0.941753191489362	0.264151063829787	1.1978170212766
1604	central	0	0.932021276595745	0.264976595744681	1.1994170212766
1605	central	0	0.926834042553191	0.265985106382979	1.1994170212766
1606	central	0	0.931787234042553	0.263825531914894	1.19896170212766
1607	central	0	0.929021276595745	0.264468085106383	1.20343829787234
1608	central	0	0.923391489361702	0.265789361702128	1.20088085106383
1609	central	0	0.926753191489362	0.265927659574468	1.20367234042553
1610	central	0	0.933987234042553	0.266876595744681	1.20188510638298
1611	central	0	0.92871914893617	0.265376595744681	1.20102127659574
1612	central	0	0.937004255319149	0.263597872340426	1.20512340425532
1613	central	0	0.943272340425532	0.265210638297872	1.19662127659574
1614	central	0	0.936672340425532	0.264748936170213	1.20586382978723
1615	central	0	0.931859574468085	0.264697872340426	1.20172765957447
1616	central	0	0.926697872340426	0.266482978723404	1.20394893617021
1617	central	0	0.929055319148936	0.264804255319149	1.19687234042553
1618	central	0	0.925123404255319	0.264748936170213	1.20384680851064
1619	central	0	0.923914893617021	0.264614893617021	1.1966170212766
1620	central	0	0.932587234042553	0.263189361702128	1.20025957446809
1621	central	0	0.936889361702128	0.265342553191489	1.21113617021277
1622	central	0	0.93988085106383	0.262174468085106	1.20502978723404
1623	central	0	0.938808510638298	0.262653191489362	1.19702127659574
1624	central	0	0.936344680851064	0.262614893617021	1.2006170212766
1625	central	0	0.935931914893617	0.261482978723404	1.20553617021277
1626	central	0	0.938263829787234	0.262365957446809	1.20025106382979
1627	central	0	0.940093617021277	0.261036170212766	1.20708510638298
1628	central	0	0.9404	0.261612765957447	1.20349787234043
1629	central	0	0.936748936170213	0.26061914893617	1.2064085106383
1630	central	0	0.935868085106383	0.260125531914894	1.20838723404255
1631	central	0	0.93056170212766	0.259027659574468	1.20954468085106
1632	central	0	0.934417021276596	0.258376595744681	1.20518723404255
1633	central	0	0.927085106382979	0.257708510638298	1.20557021276596
1634	central	0	0.926574468085106	0.258606382978723	1.20499574468085
1635	central	0	0.928059574468085	0.257857446808511	1.2084
1636	central	0	0.938595744680851	0.254557446808511	1.20965957446809
1637	central	0	0.931706382978723	0.255827659574468	1.21327234042553
1638	central	0	0.92863829787234	0.254297872340426	1.21355319148936
1639	central	0	0.927872340425532	0.253693617021277	1.21396170212766
1640	central	0	0.919051063829787	0.253465957446808	1.21270212765957
1641	central	0	0.92008085106383	0.253340425531915	1.21571914893617
1642	central	0	0.924859574468085	0.253065957446808	1.21862127659574
1643	central	0	0.928276595744681	0.251059574468085	1.21785106382979
1644	central	0	0.931140425531915	0.250457446808511	1.21356595744681
1645	central	0	0.930178723404255	0.250644680851064	1.21527659574468
1646	central	0	0.929	0.251453191489362	1.21636595744681
1647	central	0	0.928902127659574	0.250159574468085	1.21844680851064
1648	central	0	0.929191489361702	0.249304255319149	1.21968936170213
1649	central	0	0.928	0.249787234042553	1.22153617021277
1650	central	0	0.933536170212766	0.24926170212766	1.21348510638298
1651	central	0	0.930565957446808	0.250440425531915	1.21925531914894
1652	central	0	0.9236	0.250640425531915	1.21649787234043
1653	central	0	0.926021276595745	0.251323404255319	1.22024680851064
1654	central	0	0.926446808510638	0.250357446808511	1.21845957446809
1655	central	0	0.931276595744681	0.25038085106383	1.21497872340426
1656	central	0	0.926221276595745	0.251944680851064	1.21976170212766
1657	central	0	0.920417021276596	0.251523404255319	1.21699574468085
1658	central	0	0.927523404255319	0.252012765957447	1.22242978723404
1659	central	0	0.934753191489362	0.253353191489362	1.2145914893617
1660	central	0	0.927153191489362	0.251127659574468	1.22108085106383
1661	central	0	0.928591489361702	0.252606382978723	1.21508936170213
1662	central	0	0.92491914893617	0.253025531914894	1.21331063829787
1663	central	0	0.932731914893617	0.25383829787234	1.21490212765957
1664	central	0	0.929770212765957	0.255	1.20749787234043
1665	central	0	0.927876595744681	0.256521276595745	1.20992340425532
1666	central	0	0.929331914893617	0.25753829787234	1.20025531914894
1667	central	0	0.92623829787234	0.257985106382979	1.21054893617021
1668	central	0	0.924263829787234	0.258068085106383	1.21455319148936
1669	central	0	0.928685106382979	0.256463829787234	1.21143829787234
1670	central	0	0.928663829787234	0.258036170212766	1.20510638297872
1671	central	0	0.925787234042553	0.259489361702128	1.20228085106383
1672	central	0	0.926872340425532	0.259708510638298	1.20693617021277
1673	central	0	0.932221276595745	0.260740425531915	1.20648085106383
1674	central	0	0.934387234042553	0.261663829787234	1.2084085106383
1675	central	0	0.93191914893617	0.261593617021277	1.20390638297872
1676	central	0	0.935770212765957	0.262965957446809	1.2019914893617
1677	central	0	0.932272340425532	0.262178723404255	1.20243829787234
1678	central	0	0.936055319148936	0.262363829787234	1.20586382978723
1679	central	0	0.941493617021277	0.263506382978723	1.20534468085106
1680	central	0	0.936221276595745	0.262551063829787	1.2019914893617
1681	central	0	0.933697872340426	0.264074468085106	1.19624680851064
1682	central	0	0.934106382978723	0.263146808510638	1.20186808510638
1683	central	0	0.932370212765957	0.264355319148936	1.20057446808511
1684	central	0	0.937446808510638	0.26376170212766	1.20091489361702
1685	central	0	0.943646808510638	0.26488085106383	1.20030212765957
1686	central	0	0.935851063829787	0.264212765957447	1.20451489361702
1687	central	0	0.94331914893617	0.262740425531915	1.1986085106383
1688	central	0	0.94143829787234	0.264104255319149	1.20226382978723
1689	central	0	0.933378723404255	0.264472340425532	1.19872765957447
1690	central	0	0.934497872340426	0.267191489361702	1.20072340425532
1691	central	0	0.933897872340426	0.265548936170213	1.20574042553191
1692	central	0	0.933778723404255	0.264740425531915	1.20064255319149
1693	central	0	0.936727659574468	0.26518085106383	1.20295319148936
1694	central	0	0.936655319148936	0.26501914893617	1.19858723404255
1695	central	0	0.943072340425532	0.265257446808511	1.2016170212766
1696	central	0	0.933663829787234	0.265221276595745	1.19660425531915
1697	central	0	0.931987234042553	0.265485106382979	1.20171489361702
1698	central	0	0.932536170212766	0.265123404255319	1.19754468085106
1699	central	0	0.932468085106383	0.263765957446809	1.20610638297872
1700	central	0	0.938331914893617	0.263165957446809	1.20163829787234
1701	central	0	0.936127659574468	0.264527659574468	1.19882978723404
1702	central	0	0.934076595744681	0.264810638297872	1.19906808510638
1703	central	0	0.931591489361702	0.266704255319149	1.1995829787234
1704	central	0	0.932974468085106	0.26518085106383	1.20330212765957
1705	central	0	0.930544680851064	0.264895744680851	1.20297446808511
1706	central	0	0.93168085106383	0.263948936170213	1.19837021276596
1707	central	0	0.928740425531915	0.265287234042553	1.20351489361702
1708	central	0	0.934663829787234	0.263917021276596	1.20422978723404
1709	central	0	0.935523404255319	0.266014893617021	1.20517021276596
1710	central	0	0.936068085106383	0.265844680851064	1.19683404255319
1711	central	0	0.933621276595745	0.265336170212766	1.19664680851064
1712	central	0	0.939834042553191	0.266542553191489	1.20390638297872
1713	central	0	0.938093617021277	0.264727659574468	1.19938723404255
1714	central	0	0.934072340425532	0.264478723404255	1.20068085106383
1715	central	0	0.940153191489362	0.26558085106383	1.2001829787234
1716	central	0	0.93523829787234	0.265214893617021	1.19914893617021
1717	central	0	0.937587234042553	0.264474468085106	1.1982085106383
1718	central	0	0.936068085106383	0.264068085106383	1.20214042553191
1719	central	0	0.934093617021277	0.264448936170213	1.19352765957447
1720	central	0	0.92788085106383	0.2661	1.20134893617021
1721	central	0	0.930948936170213	0.266691489361702	1.20313191489362
1722	central	0	0.938817021276596	0.266146808510638	1.20828085106383
1723	central	0	0.936225531914894	0.265482978723404	1.19545531914894
1724	central	0	0.932842553191489	0.264717021276596	1.20434468085106
1725	central	0	0.93768085106383	0.265953191489362	1.20288936170213
1726	central	0	0.936523404255319	0.267612765957447	1.19600425531915
1727	central	0	0.934391489361702	0.266934042553191	1.19709787234043
1728	central	0	0.93568085106383	0.263806382978723	1.20286808510638
1729	central	0	0.937353191489362	0.266689361702128	1.19840425531915
1730	central	0	0.930702127659574	0.263427659574468	1.19516595744681
1731	central	0	0.928923404255319	0.265525531914894	1.19963404255319
1732	central	0	0.928246808510638	0.264195744680851	1.20559574468085
1733	central	0	0.934382978723404	0.266257446808511	1.20305531914894
1734	central	0	0.942536170212766	0.266095744680851	1.20232765957447
1735	central	0	0.94123829787234	0.264972340425532	1.20687659574468
1736	central	0	0.93536170212766	0.265074468085106	1.20402978723404
1737	central	0	0.931021276595745	0.262376595744681	1.2
1738	central	0	0.932651063829787	0.264855319148936	1.19708936170213
1739	central	0	0.928753191489362	0.265953191489362	1.19594042553191
1740	central	0	0.927463829787234	0.264687234042553	1.1985829787234
1741	central	0	0.933242553191489	0.26708085106383	1.20353617021277
1742	central	0	0.937914893617021	0.265602127659574	1.19850638297872
1743	central	0	0.942259574468085	0.264212765957447	1.20188085106383
1744	central	0	0.935872340425532	0.264906382978723	1.20051489361702
1745	central	0	0.94068085106383	0.264578723404255	1.20195319148936
1746	central	0	0.931365957446809	0.264393617021277	1.20137021276596
1747	central	0	0.931097872340426	0.264604255319149	1.1995829787234
1748	central	0	0.931808510638298	0.264921276595745	1.20021276595745
1749	central	0	0.924970212765957	0.26406170212766	1.20086808510638
1750	central	0	0.92536170212766	0.264436170212766	1.20264680851064
1751	central	0	0.927578723404255	0.262868085106383	1.20100425531915
1752	central	0	0.934310638297872	0.264004255319149	1.20106808510638
1753	central	0	0.937834042553191	0.262159574468085	1.20117021276596
1754	central	0	0.934808510638298	0.264110638297872	1.20233191489362
1755	central	0	0.931782978723404	0.26136170212766	1.20632340425532
1756	central	0	0.935004255319149	0.261257446808511	1.20229361702128
1757	central	0	0.935548936170213	0.262451063829787	1.20466382978723
1758	central	0	0.937736170212766	0.259759574468085	1.20494468085106
1759	central	0	0.937608510638298	0.261168085106383	1.20217446808511
1760	central	0	0.926497872340426	0.259134042553192	1.20472765957447
1761	central	0	0.926042553191489	0.258923404255319	1.20937446808511
1762	central	0	0.92396170212766	0.258331914893617	1.20695744680851
1763	central	0	0.93551914893617	0.256821276595745	1.20614468085106
1764	central	0	0.933331914893617	0.258670212765957	1.21071063829787
1765	central	0	0.923714893617021	0.256772340425532	1.21505106382979
1766	central	0	0.92796170212766	0.256397872340426	1.21122978723404
1767	central	0	0.93088085106383	0.254808510638298	1.21813191489362
1768	central	0	0.929595744680851	0.251823404255319	1.2168085106383
1769	central	0	0.92051914893617	0.252531914893617	1.21825957446809
1770	central	0	0.921936170212766	0.250808510638298	1.21190638297872
1771	central	0	0.925872340425532	0.251942553191489	1.21784680851064
1772	central	0	0.923131914893617	0.248748936170213	1.21824680851064
1773	central	0	0.922872340425532	0.248970212765957	1.22245957446809
1774	central	0	0.92391914893617	0.247785106382979	1.22465531914894
1775	central	0	0.923072340425532	0.248372340425532	1.22082978723404
1776	central	0	0.924123404255319	0.24683829787234	1.21884255319149
1777	central	0	0.925017021276596	0.246442553191489	1.22077446808511
1778	central	0	0.919382978723404	0.248751063829787	1.2242085106383
1779	central	0	0.924531914893617	0.246348936170213	1.22556595744681
1780	central	0	0.924055319148936	0.246510638297872	1.22126382978723
1781	central	0	0.93423829787234	0.243812765957447	1.22157872340426
1782	central	0	0.924110638297872	0.246387234042553	1.22847659574468
1783	central	0	0.924889361702128	0.246255319148936	1.22891489361702
1784	central	0	0.925885106382979	0.244897872340426	1.22301276595745
1785	central	0	0.917072340425532	0.247202127659574	1.22369361702128
1786	central	0	0.929906382978723	0.246659574468085	1.21564680851064
1787	central	0	0.93131914893617	0.245748936170213	1.22322553191489
1788	central	0	0.924306382978723	0.247808510638298	1.22911063829787
1789	central	0	0.924540425531915	0.247987234042553	1.21800425531915
1790	central	0	0.927208510638298	0.246253191489362	1.22038723404255
1791	central	0	0.930582978723404	0.248927659574468	1.21805106382979
1792	central	0	0.921876595744681	0.249131914893617	1.21548510638298
1793	central	0	0.924676595744681	0.247306382978723	1.22184255319149
1794	central	0	0.932944680851064	0.250065957446808	1.21785957446809
1795	central	0	0.938727659574468	0.252185106382979	1.21846808510638
1796	central	0	0.9262	0.252012765957447	1.21369787234043
1797	central	0	0.923659574468085	0.253565957446808	1.2118
1798	central	0	0.925948936170213	0.255331914893617	1.20943404255319
1799	central	0	0.919931914893617	0.254027659574468	1.21224255319149
1800	central	0	0.922340425531915	0.257102127659574	1.21162978723404
1801	central	0	0.923774468085106	0.259302127659574	1.20616595744681
1802	central	0	0.925948936170213	0.259004255319149	1.20905106382979
1803	central	0	0.932808510638298	0.258174468085106	1.21014042553191
1804	central	0	0.932821276595745	0.259740425531915	1.2110085106383
1805	central	0	0.934285106382979	0.259070212765957	1.20703404255319
1806	central	0	0.932017021276596	0.26181914893617	1.20135744680851
1807	central	0	0.926987234042553	0.261876595744681	1.2071914893617
1808	central	0	0.925127659574468	0.261517021276596	1.20462127659574
1809	central	0	0.935446808510638	0.262002127659574	1.20343404255319
1810	central	0	0.934157446808511	0.263527659574468	1.20191914893617
1811	central	0	0.929042553191489	0.263323404255319	1.20134893617021
1812	central	0	0.929710638297872	0.263431914893617	1.19789361702128
1813	central	0	0.929595744680851	0.264168085106383	1.20894893617021
1814	central	0	0.93623829787234	0.262914893617021	1.19983404255319
1815	central	0	0.932948936170213	0.26413829787234	1.20233617021277
1816	central	0	0.939085106382979	0.263095744680851	1.19991063829787
1817	central	0	0.939629787234043	0.265797872340426	1.20132765957447
1818	central	0	0.939468085106383	0.263902127659574	1.20150638297872
1819	central	0	0.936659574468085	0.264025531914894	1.2017829787234
1820	central	0	0.938506382978723	0.264417021276596	1.20123829787234
1821	central	0	0.936144680851064	0.265170212765957	1.19848085106383
1822	central	0	0.932736170212766	0.265091489361702	1.20205957446809
1823	central	0	0.931374468085106	0.265168085106383	1.20164680851064
1824	central	0	0.933978723404255	0.263672340425532	1.20303404255319
1825	central	0	0.936136170212766	0.264878723404255	1.19831063829787
1826	central	0	0.936378723404255	0.264325531914894	1.20183829787234
1827	central	0	0.930195744680851	0.263895744680851	1.20081276595745
1828	central	0	0.92928085106383	0.263882978723404	1.20184680851064
1829	central	0	0.934621276595745	0.264068085106383	1.20095319148936
1830	central	0	0.934982978723404	0.265553191489362	1.19946382978723
1831	central	0	0.937225531914894	0.266082978723404	1.19795744680851
1832	central	0	0.93476170212766	0.263714893617021	1.20183829787234
1833	central	0	0.934182978723404	0.266672340425532	1.2015914893617
1834	central	0	0.93588085106383	0.266204255319149	1.20290638297872
1835	central	0	0.933774468085106	0.265810638297872	1.20161276595745
1836	central	0	0.930702127659574	0.264508510638298	1.20186382978723
1837	central	0	0.927685106382979	0.264895744680851	1.20391914893617
1838	central	0	0.926553191489362	0.266027659574468	1.19492765957447
1839	central	0	0.927982978723404	0.265451063829787	1.2000085106383
1840	central	0	0.932357446808511	0.263717021276596	1.19892340425532
1841	central	0	0.936195744680851	0.266053191489362	1.20423404255319
1842	central	0	0.936574468085106	0.264378723404255	1.1988170212766
1843	central	0	0.943042553191489	0.264878723404255	1.19892340425532
1844	central	0	0.940782978723404	0.264406382978723	1.20335744680851
1845	central	0	0.938370212765957	0.265695744680851	1.19877446808511
1846	central	0	0.935625531914894	0.264293617021277	1.20108085106383
1847	central	0	0.936570212765957	0.266121276595745	1.20195319148936
1848	central	0	0.933782978723404	0.264542553191489	1.20041276595745
1849	central	0	0.935502127659574	0.262906382978723	1.19894042553191
1850	central	0	0.93148085106383	0.265040425531915	1.2032
1851	central	0	0.934740425531915	0.265010638297872	1.19663829787234
1852	central	0	0.933421276595745	0.264910638297872	1.20456170212766
1853	central	0	0.92636170212766	0.265368085106383	1.19639574468085
1854	central	0	0.930710638297872	0.266204255319149	1.20512340425532
1855	central	0	0.933055319148936	0.262851063829787	1.19682978723404
1856	central	0	0.936736170212766	0.263334042553191	1.20541276595745
1857	central	0	0.942242553191489	0.267212765957447	1.20343404255319
1858	central	0	0.932748936170213	0.264408510638298	1.19750638297872
1859	central	0	0.931395744680851	0.265851063829787	1.19652340425532
1860	central	0	0.932578723404255	0.266778723404255	1.20024680851064
1861	central	0	0.938225531914894	0.265712765957447	1.19312340425532
1862	central	0	0.935834042553191	0.264551063829787	1.19989361702128
1863	central	0	0.928693617021277	0.2659	1.20368085106383
1864	central	0	0.931251063829787	0.265244680851064	1.19965531914894
1865	central	0	0.933514893617021	0.263929787234043	1.2003829787234
1866	central	0	0.935404255319149	0.264755319148936	1.19513191489362
1867	central	0	0.936097872340426	0.265259574468085	1.19791914893617
1868	central	0	0.939978723404255	0.265693617021277	1.19854893617021
1869	central	0	0.93403829787234	0.265602127659574	1.20294468085106
1870	central	0	0.932340425531915	0.267129787234043	1.20069787234043
1871	central	0	0.936642553191489	0.265291489361702	1.1976170212766
1872	central	0	0.937970212765957	0.264206382978723	1.20627234042553
1873	central	0	0.934987234042553	0.266182978723404	1.20106382978723
1874	central	0	0.936421276595745	0.26396170212766	1.19851489361702
1875	central	0	0.936246808510638	0.264846808510638	1.20229361702128
1876	central	0	0.938434042553192	0.264674468085106	1.19608085106383
1877	central	0	0.934821276595745	0.265593617021277	1.19908085106383
1878	central	0	0.937157446808511	0.264002127659574	1.20580425531915
1879	central	0	0.935468085106383	0.26316170212766	1.20045957446809
1880	central	0	0.940072340425532	0.265327659574468	1.20282553191489
1881	central	0	0.921527659574468	0.263448936170213	1.20375319148936
1882	central	0	0.925251063829787	0.262670212765957	1.20250638297872
1883	central	0	0.926765957446808	0.264714893617021	1.19791489361702
1884	central	0	0.931302127659574	0.262712765957447	1.2028
1885	central	0	0.934348936170213	0.262521276595745	1.2028170212766
1886	central	0	0.940268085106383	0.26138085106383	1.20774468085106
1887	central	0	0.933795744680851	0.261855319148936	1.20682553191489
1888	central	0	0.936889361702128	0.260351063829787	1.20745957446809
1889	central	0	0.931387234042553	0.260044680851064	1.20348085106383
1890	central	0	0.928076595744681	0.260495744680851	1.20793191489362
1891	central	0	0.928765957446808	0.25903829787234	1.20531914893617
1892	central	0	0.926914893617021	0.258225531914894	1.20414893617021
1893	central	0	0.924736170212766	0.259427659574468	1.20837021276596
1894	central	0	0.927110638297872	0.257810638297872	1.21083404255319
1895	central	0	0.931876595744681	0.255687234042553	1.2156085106383
1896	central	0	0.935123404255319	0.253410638297872	1.21476170212766
1897	central	0	0.931527659574468	0.252389361702128	1.21220425531915
1898	central	0	0.926012765957447	0.252178723404255	1.21352340425532
1899	central	0	0.932621276595745	0.251591489361702	1.21349787234043
1900	central	0	0.928246808510638	0.250065957446809	1.22182127659574
1901	central	0	0.927272340425532	0.250974468085106	1.21570212765957
1902	central	0	0.92511914893617	0.247744680851064	1.22232340425532
1903	central	0	0.928902127659574	0.247704255319149	1.22387234042553
1904	central	0	0.92256170212766	0.245191489361702	1.2260085106383
1905	central	0	0.927268085106383	0.24541914893617	1.22162553191489
1906	central	0	0.923846808510638	0.244044680851064	1.22161276595745
1907	central	0	0.919012765957447	0.244136170212766	1.22342553191489
1908	central	0	0.913697872340426	0.245663829787234	1.22654042553192
1909	central	0	0.922268085106383	0.243951063829787	1.22748510638298
1910	central	0	0.920489361702128	0.243197872340426	1.22814468085106
1911	central	0	0.922297872340425	0.24318085106383	1.22991063829787
1912	central	0	0.925348936170213	0.242546808510638	1.23457872340426
1913	central	0	0.921378723404255	0.241648936170213	1.22522553191489
1914	central	0	0.922174468085106	0.241087234042553	1.22624680851064
1915	central	0	0.910472340425532	0.240527659574468	1.22252340425532
1916	central	0	0.918510638297872	0.239540425531915	1.22813191489362
1917	central	0	0.912676595744681	0.242242553191489	1.22403404255319
1918	central	0	0.924259574468085	0.242287234042553	1.22374468085106
1919	central	0	0.922855319148936	0.242687234042553	1.22634893617021
1920	central	0	0.922595744680851	0.242225531914894	1.22572340425532
1921	central	0	0.926893617021277	0.242668085106383	1.22511489361702
1922	central	0	0.927063829787234	0.244117021276596	1.2250170212766
1923	central	0	0.92731914893617	0.244665957446809	1.22208510638298
1924	central	0	0.924885106382979	0.246217021276596	1.22191489361702
1925	central	0	0.923042553191489	0.246468085106383	1.22632340425532
1926	central	0	0.926995744680851	0.246891489361702	1.21635319148936
1927	central	0	0.929348936170213	0.248272340425532	1.21837872340426
1928	central	0	0.925842553191489	0.247125531914894	1.21246382978723
1929	central	0	0.91868085106383	0.249065957446809	1.21931489361702
1930	central	0	0.921395744680851	0.251246808510638	1.2179914893617
1931	central	0	0.921131914893617	0.252057446808511	1.21385531914894
1932	central	0	0.920029787234042	0.253572340425532	1.21324680851064
1933	central	0	0.924097872340426	0.253791489361702	1.21364255319149
1934	central	0	0.919570212765957	0.256427659574468	1.21454893617021
1935	central	0	0.929889361702128	0.254753191489362	1.20911914893617
1936	central	0	0.932544680851064	0.25763829787234	1.21625106382979
1937	central	0	0.926970212765957	0.259995744680851	1.20825957446809
1938	central	0	0.932523404255319	0.257770212765957	1.21344680851064
1939	central	0	0.934817021276596	0.259393617021277	1.20706808510638
1940	central	0	0.929957446808511	0.259391489361702	1.20763829787234
1941	central	0	0.930191489361702	0.26106170212766	1.20213191489362
1942	central	0	0.930936170212766	0.260687234042553	1.19468936170213
1943	central	0	0.933625531914894	0.260255319148936	1.19989787234043
1944	central	0	0.927229787234043	0.262974468085106	1.19868085106383
1945	central	0	0.932106382978723	0.262565957446808	1.19919574468085
1946	central	0	0.937097872340426	0.264089361702128	1.20403404255319
1947	central	0	0.932114893617021	0.263310638297872	1.20443829787234
1948	central	0	0.933106382978723	0.263134042553192	1.20031063829787
1949	central	0	0.935089361702128	0.262334042553191	1.19746382978723
1950	central	0	0.929629787234043	0.263627659574468	1.20026382978723
1951	central	0	0.936804255319149	0.263687234042553	1.2041829787234
1952	central	0	0.935642553191489	0.265414893617021	1.20104680851064
1953	central	0	0.932174468085106	0.266542553191489	1.20895744680851
1954	central	0	0.938336170212766	0.2647	1.19908936170213
1955	central	0	0.936544680851064	0.264576595744681	1.19934893617021
1956	central	0	0.938089361702128	0.262923404255319	1.20062978723404
1957	central	0	0.936085106382979	0.265423404255319	1.1964
1958	central	0	0.934587234042553	0.26638085106383	1.20024680851064
1959	central	0	0.930336170212766	0.265629787234043	1.19734042553191
1960	central	0	0.937391489361702	0.266487234042553	1.20009787234043
1961	central	0	0.935685106382979	0.267508510638298	1.20138723404255
1962	central	0	0.936289361702128	0.264365957446809	1.19752340425532
1963	central	0	0.932208510638298	0.263440425531915	1.20149787234043
1964	central	0	0.933468085106383	0.262927659574468	1.20122127659574
1965	central	0	0.932757446808511	0.266385106382979	1.1987914893617
1966	central	0	0.941268085106383	0.265363829787234	1.19575744680851
1967	central	0	0.935106382978723	0.265768085106383	1.20184255319149
1968	central	0	0.931842553191489	0.264712765957447	1.19996170212766
1969	central	0	0.930127659574468	0.265385106382979	1.20265531914894
1970	central	0	0.931523404255319	0.264927659574468	1.19817021276596
1971	central	0	0.922357446808511	0.266034042553192	1.19743829787234
1972	central	0	0.933527659574468	0.265151063829787	1.20227234042553
1973	central	0	0.932076595744681	0.263285106382979	1.19637872340426
1974	central	0	0.937817021276596	0.266402127659574	1.20282553191489
1975	central	0	0.9398	0.264734042553191	1.20016595744681
1976	central	0	0.938834042553191	0.265927659574468	1.19725531914894
1977	central	0	0.939293617021277	0.264	1.19892340425532
1978	central	0	0.93488085106383	0.266693617021277	1.20288510638298
1979	central	0	0.936246808510638	0.266172340425532	1.19809361702128
1980	central	0	0.934327659574468	0.26491914893617	1.1986
1981	central	0	0.93791914893617	0.264772340425532	1.20182127659574
1982	central	0	0.934744680851064	0.265504255319149	1.20030638297872
1983	central	0	0.93556170212766	0.264206382978723	1.20487659574468
1984	central	0	0.938821276595745	0.265193617021277	1.19976595744681
1985	central	0	0.934068085106383	0.265314893617021	1.19727234042553
1986	central	0	0.927582978723404	0.265065957446808	1.20411063829787
1987	central	0	0.932191489361702	0.264427659574468	1.19723404255319
1988	central	0	0.940582978723404	0.26533829787234	1.20072340425532
1989	central	0	0.940855319148936	0.263674468085106	1.2051829787234
1990	central	0	0.931817021276596	0.265772340425532	1.20045531914894
1991	central	0	0.931689361702128	0.265993617021277	1.20013617021277
1992	central	0	0.939689361702128	0.263855319148936	1.19692765957447
1993	central	0	0.934497872340426	0.265995744680851	1.2005829787234
1994	central	0	0.931153191489362	0.265468085106383	1.20125106382979
1995	central	0	0.930446808510638	0.264655319148936	1.20394042553191
1996	central	0	0.928502127659575	0.265706382978723	1.20371063829787
1997	central	0	0.932378723404255	0.265810638297872	1.19991914893617
1998	central	0	0.938	0.264931914893617	1.2038085106383
1999	central	0	0.935646808510638	0.265234042553191	1.19876595744681
[truncated: 38,129 more rows]
