# Supplementary material for: Two simple movement mechanisms for spatial division of labour in social insects
Source: Nat Commun. 2022 Nov 15;13:6985. doi: 10.1038/s41467-022-34706-7 (PMC9666475; doi:10.1038/s41467-022-34706-7)
Supplement: Supplementary file 5 — Source Data [file 41467_2022_34706_MOESM5_ESM.zip › source_data/Figure_S14/MeanMovementCharacteristics,Apis,FPA.csv]

cell_id	agent_type	Individual_Site_Similarity	Mean_Proportion_Time_Active	Mean_Speed_while_Active	Mean_Absolute_Turn_Angle_while_Active
1	central	0	0.924885106382979	0.245740425531915	1.22284255319149
2	central	0	0.927263829787234	0.245642553191489	1.22983829787234
3	central	0	0.930089361702128	0.24288085106383	1.22932765957447
4	central	0	0.932276595744681	0.244221276595745	1.22803404255319
5	central	0	0.928051063829787	0.243840425531915	1.22986808510638
6	central	0	0.930187234042553	0.245897872340426	1.22602553191489
7	central	0	0.925106382978723	0.245329787234043	1.22694042553191
8	central	0	0.927327659574468	0.245617021276596	1.22664255319149
9	central	0	0.929604255319149	0.243236170212766	1.23056170212766
10	central	0	0.92448085106383	0.245155319148936	1.2254085106383
11	central	0	0.91648085106383	0.245446808510638	1.22977446808511
12	central	0	0.914374468085106	0.243082978723404	1.23227659574468
13	central	0	0.919527659574468	0.245793617021277	1.22779574468085
14	central	0	0.927297872340425	0.244712765957447	1.23235319148936
15	central	0	0.927859574468085	0.244191489361702	1.22825106382979
16	central	0	0.928604255319149	0.243917021276596	1.23160425531915
17	central	0	0.91368085106383	0.244965957446809	1.23038723404255
18	central	0	0.917429787234043	0.244187234042553	1.23111489361702
19	central	0	0.924429787234043	0.244208510638298	1.22513617021277
20	central	0	0.925417021276596	0.244063829787234	1.22646808510638
21	central	0	0.919276595744681	0.244370212765957	1.2295829787234
22	central	0	0.9268	0.24556170212766	1.22593191489362
23	central	0	0.923646808510638	0.245359574468085	1.22611489361702
24	central	0	0.924391489361702	0.244029787234043	1.22736170212766
25	central	0	0.925093617021277	0.241868085106383	1.22602127659574
26	central	0	0.922544680851064	0.243076595744681	1.22662978723404
27	central	0	0.924578723404255	0.244548936170213	1.23169787234043
28	central	0	0.925136170212766	0.243853191489362	1.22593617021277
29	central	0	0.918382978723404	0.246444680851064	1.22791914893617
30	central	0	0.917174468085106	0.244427659574468	1.22896595744681
31	central	0	0.914965957446809	0.24318085106383	1.23169787234043
32	central	0	0.918872340425532	0.244329787234043	1.22634042553191
33	central	0	0.91656170212766	0.244259574468085	1.22505106382979
34	central	0	0.909685106382979	0.245321276595745	1.22552340425532
35	central	0	0.921387234042553	0.244453191489362	1.23114893617021
36	central	0	0.923663829787234	0.244731914893617	1.2276170212766
37	central	0	0.927965957446809	0.245429787234043	1.2259829787234
38	central	0	0.92248085106383	0.24348085106383	1.22672765957447
39	central	0	0.922229787234043	0.244782978723404	1.22950638297872
40	central	0	0.92311914893617	0.243659574468085	1.22402127659574
41	central	0	0.926523404255319	0.244782978723404	1.22911063829787
42	central	0	0.916348936170213	0.244882978723404	1.22649787234043
43	central	0	0.912412765957447	0.245748936170213	1.23152765957447
44	central	0	0.911285106382979	0.2446	1.22820425531915
45	central	0	0.922382978723404	0.242714893617021	1.22468510638298
46	central	0	0.921565957446808	0.243991489361702	1.23483404255319
47	central	0	0.931621276595745	0.245051063829787	1.22527659574468
48	central	0	0.927072340425532	0.244425531914894	1.22757872340426
49	central	0	0.925834042553191	0.24518085106383	1.22779574468085
50	central	0	0.917434042553191	0.245068085106383	1.23030638297872
51	central	0	0.919710638297872	0.245153191489362	1.22771914893617
52	central	0	0.924710638297872	0.242934042553191	1.22729787234043
53	central	0	0.921676595744681	0.2446	1.22373191489362
54	central	0	0.928421276595745	0.243046808510638	1.22764680851064
55	central	0	0.924672340425532	0.245331914893617	1.2267914893617
56	central	0	0.920710638297872	0.245840425531915	1.23030638297872
57	central	0	0.913336170212766	0.243572340425532	1.22874468085106
58	central	0	0.908642553191489	0.243274468085106	1.22412765957447
59	central	0	0.917072340425532	0.245348936170213	1.22933191489362
60	central	0	0.926468085106383	0.243640425531915	1.22729361702128
61	central	0	0.924114893617021	0.245202127659574	1.2304170212766
62	central	0	0.925723404255319	0.243674468085106	1.22966808510638
63	central	0	0.920808510638298	0.242648936170213	1.22596595744681
64	central	0	0.924795744680851	0.244702127659574	1.23131914893617
65	central	0	0.92163829787234	0.244625531914894	1.2285914893617
66	central	0	0.919340425531915	0.24556170212766	1.23182127659574
67	central	0	0.918536170212766	0.244404255319149	1.22917021276596
68	central	0	0.923034042553191	0.2451	1.22490212765957
69	central	0	0.921195744680851	0.24476170212766	1.22852340425532
70	central	0	0.923953191489362	0.245885106382979	1.23208936170213
71	central	0	0.921123404255319	0.243895744680851	1.22462553191489
72	central	0	0.920229787234043	0.244391489361702	1.23154042553191
73	central	0	0.924991489361702	0.243104255319149	1.22374042553191
74	central	0	0.922872340425532	0.245348936170213	1.22842127659574
75	central	0	0.926114893617021	0.245274468085106	1.22977021276596
76	central	0	0.923872340425532	0.242827659574468	1.22848510638298
77	central	0	0.920923404255319	0.246663829787234	1.23128085106383
78	central	0	0.922229787234043	0.244648936170213	1.22651063829787
79	central	0	0.928225531914894	0.24448085106383	1.23142553191489
80	central	0	0.92543829787234	0.244336170212766	1.22942127659574
81	central	0	0.921570212765957	0.244495744680851	1.22257021276596
82	central	0	0.926485106382979	0.245795744680851	1.23021276595745
83	central	0	0.918548936170213	0.244553191489362	1.22893191489362
84	central	0	0.913791489361702	0.244210638297872	1.22812340425532
85	central	0	0.905306382978723	0.24383829787234	1.23045531914894
86	central	0	0.910765957446809	0.244989361702128	1.22681276595745
87	central	0	0.916374468085106	0.244874468085106	1.22949361702128
88	central	0	0.917229787234043	0.245134042553191	1.22906382978723
89	central	0	0.919791489361702	0.247174468085106	1.22586382978723
90	central	0	0.923906382978723	0.245089361702128	1.22929787234043
91	central	0	0.923957446808511	0.245044680851064	1.22773191489362
92	central	0	0.922659574468085	0.244768085106383	1.22642127659574
93	central	0	0.926178723404255	0.243765957446809	1.22682127659574
94	central	0	0.924876595744681	0.244240425531915	1.2278
95	central	0	0.918604255319149	0.245078723404255	1.22443829787234
96	central	0	0.925468085106383	0.243778723404255	1.2312
97	central	0	0.921404255319149	0.244914893617021	1.22454468085106
98	central	0	0.915531914893617	0.243593617021277	1.2247914893617
99	central	0	0.921859574468085	0.244359574468085	1.22323404255319
100	central	0	0.928310638297872	0.245055319148936	1.2271914893617
101	central	0	0.926846808510638	0.244646808510638	1.22647659574468
102	central	0	0.921791489361702	0.243174468085106	1.22997446808511
103	central	0	0.926591489361702	0.244395744680851	1.22722978723404
104	central	0	0.922531914893617	0.245368085106383	1.22637872340426
105	central	0	0.92948085106383	0.246072340425532	1.23112765957447
106	central	0	0.920259574468085	0.245214893617021	1.23232340425532
107	central	0	0.923468085106383	0.244608510638298	1.22630212765957
108	central	0	0.926310638297872	0.243427659574468	1.22669787234043
109	central	0	0.923706382978723	0.244865957446809	1.2284170212766
110	central	0	0.931374468085106	0.243865957446809	1.23490212765957
111	central	0	0.93051914893617	0.243787234042553	1.23230212765957
112	central	0	0.926391489361702	0.243746808510638	1.22663829787234
113	central	0	0.91763829787234	0.244765957446809	1.23328510638298
114	central	0	0.927829787234043	0.244668085106383	1.23076170212766
115	central	0	0.924957446808511	0.24558085106383	1.22596595744681
116	central	0	0.923612765957447	0.245146808510638	1.22559574468085
117	central	0	0.923148936170213	0.245502127659574	1.22767659574468
118	central	0	0.922625531914894	0.243993617021277	1.22831489361702
119	central	0	0.915855319148936	0.244695744680851	1.2222170212766
120	central	0	0.920663829787234	0.243736170212766	1.22811914893617
121	central	0	0.924327659574468	0.242910638297872	1.22286808510638
122	central	0	0.924106382978723	0.243821276595745	1.22922978723404
123	central	0	0.920723404255319	0.2455	1.22213617021277
124	central	0	0.914017021276596	0.244327659574468	1.2248085106383
125	central	0	0.911468085106383	0.244455319148936	1.23006808510638
126	central	0	0.922370212765957	0.245376595744681	1.23086382978723
127	central	0	0.927374468085106	0.245048936170213	1.22774042553191
128	central	0	0.932595744680851	0.245734042553191	1.22340425531915
129	central	0	0.925578723404255	0.24633829787234	1.23061276595745
130	central	0	0.925604255319149	0.242942553191489	1.23132340425532
131	central	0	0.928434042553192	0.246385106382979	1.22411063829787
132	central	0	0.91871914893617	0.245459574468085	1.22738723404255
133	central	0	0.927285106382979	0.244612765957447	1.23059574468085
134	central	0	0.935782978723404	0.243065957446809	1.22797446808511
135	central	0	0.933642553191489	0.243810638297872	1.22066808510638
136	central	0	0.929225531914894	0.244589361702128	1.22433617021277
137	central	0	0.92963829787234	0.245421276595745	1.22974893617021
138	central	0	0.927093617021277	0.243731914893617	1.22833617021277
139	central	0	0.930140425531915	0.245325531914894	1.22052765957447
140	central	0	0.932404255319149	0.244021276595745	1.22548936170213
141	central	0	0.927808510638298	0.244942553191489	1.22841276595745
142	central	0	0.920676595744681	0.245572340425532	1.22514893617021
143	central	0	0.910310638297872	0.244602127659574	1.22520425531915
144	central	0	0.911072340425532	0.246231914893617	1.23129361702128
145	central	0	0.925540425531915	0.245212765957447	1.22649787234043
146	central	0	0.926782978723404	0.245472340425532	1.23588936170213
147	central	0	0.926097872340426	0.243217021276596	1.22628936170213
148	central	0	0.91303829787234	0.244995744680851	1.22637872340426
149	central	0	0.914365957446808	0.245897872340426	1.22922553191489
150	central	0	0.922085106382979	0.243765957446809	1.23448085106383
151	central	0	0.922272340425532	0.245370212765957	1.23120425531915
152	central	0	0.928502127659575	0.245621276595745	1.22254042553191
153	central	0	0.924914893617021	0.244287234042553	1.22608510638298
154	central	0	0.928204255319149	0.243842553191489	1.23087234042553
155	central	0	0.927076595744681	0.245563829787234	1.22990212765957
156	central	0	0.93431914893617	0.243334042553191	1.22094042553191
157	central	0	0.931463829787234	0.244334042553191	1.22632765957447
158	central	0	0.924944680851064	0.244685106382979	1.23074042553191
159	central	0	0.927804255319149	0.243502127659574	1.22457872340426
160	central	0	0.925195744680851	0.242093617021277	1.22990638297872
161	central	0	0.921893617021277	0.244204255319149	1.22705106382979
162	central	0	0.918902127659574	0.242953191489362	1.22844680851064
163	central	0	0.918659574468085	0.242317021276596	1.22974042553191
164	central	0	0.919	0.243902127659574	1.22660425531915
165	central	0	0.918621276595745	0.243268085106383	1.22807659574468
166	central	0	0.919702127659574	0.243834042553191	1.22751063829787
167	central	0	0.928170212765957	0.244759574468085	1.22466808510638
168	central	0	0.926068085106383	0.2462	1.22834042553191
169	central	0	0.923914893617021	0.245378723404255	1.2266170212766
170	central	0	0.928846808510638	0.245170212765957	1.22766382978723
171	central	0	0.928187234042553	0.24386170212766	1.22671063829787
172	central	0	0.922468085106383	0.243644680851064	1.2270170212766
173	central	0	0.922863829787234	0.244293617021277	1.22922127659574
174	central	0	0.922834042553191	0.24426170212766	1.22491489361702
175	central	0	0.921948936170213	0.243385106382979	1.22801276595745
176	central	0	0.920523404255319	0.243776595744681	1.22758723404255
177	central	0	0.916587234042553	0.244806382978723	1.22975744680851
178	central	0	0.922659574468085	0.243606382978723	1.22599574468085
179	central	0	0.923565957446808	0.245217021276596	1.22686382978723
180	central	0	0.921817021276596	0.243925531914894	1.22964255319149
181	central	0	0.921451063829787	0.243595744680851	1.22445106382979
182	central	0	0.927034042553191	0.244946808510638	1.22545531914894
183	central	0	0.921472340425532	0.244046808510638	1.22665531914894
184	central	0	0.924514893617021	0.243797872340426	1.23115744680851
185	central	0	0.926391489361702	0.244159574468085	1.22239574468085
186	central	0	0.922378723404255	0.245182978723404	1.22617446808511
187	central	0	0.91711914893617	0.245044680851064	1.22696595744681
188	central	0	0.909170212765957	0.242844680851064	1.22863404255319
189	central	0	0.913774468085106	0.243751063829787	1.22994468085106
190	central	0	0.919821276595745	0.244714893617021	1.2332085106383
191	central	0	0.924787234042553	0.243602127659574	1.22800425531915
192	central	0	0.917191489361702	0.244393617021277	1.23068085106383
193	central	0	0.926906382978723	0.244546808510638	1.23148085106383
194	central	0	0.925851063829787	0.244985106382979	1.22791063829787
195	central	0	0.923310638297872	0.244742553191489	1.22915744680851
196	central	0	0.92763829787234	0.244529787234043	1.22522553191489
197	central	0	0.920442553191489	0.244072340425532	1.23368510638298
198	central	0	0.917582978723404	0.244787234042553	1.22675319148936
199	central	0	0.916936170212766	0.243610638297872	1.22824255319149
200	central	0	0.923417021276596	0.243174468085106	1.2241914893617
201	central	0	0.916970212765957	0.243214893617021	1.22717872340426
202	central	0	0.91936170212766	0.244493617021277	1.2276170212766
203	central	0	0.917242553191489	0.244197872340426	1.22853191489362
204	central	0	0.920008510638298	0.2439	1.23105957446809
205	central	0	0.918008510638298	0.244025531914894	1.22713617021277
206	central	0	0.919144680851064	0.244214893617021	1.2321829787234
207	central	0	0.923165957446809	0.244046808510638	1.22425106382979
208	central	0	0.925927659574468	0.244082978723404	1.23130212765957
209	central	0	0.929834042553191	0.245210638297872	1.22191914893617
210	central	0	0.927391489361702	0.243929787234043	1.22958723404255
211	central	0	0.929114893617021	0.243793617021277	1.2276
212	central	0	0.929293617021277	0.24386170212766	1.22832765957447
213	central	0	0.924582978723404	0.243646808510638	1.22453617021277
214	central	0	0.921548936170213	0.243914893617021	1.23100425531915
215	central	0	0.920936170212766	0.245055319148936	1.22971063829787
216	central	0	0.915578723404255	0.243731914893617	1.22288510638298
217	central	0	0.910540425531915	0.244248936170213	1.22995744680851
218	central	0	0.913442553191489	0.245942553191489	1.22851914893617
219	central	0	0.912995744680851	0.244678723404255	1.22485106382979
220	central	0	0.919251063829787	0.243995744680851	1.22851489361702
221	central	0	0.92568085106383	0.244942553191489	1.22760425531915
222	central	0	0.924374468085106	0.243644680851064	1.22571063829787
223	central	0	0.923242553191489	0.244008510638298	1.2278170212766
224	central	0	0.920297872340425	0.245563829787234	1.22746808510638
225	central	0	0.923382978723404	0.243817021276596	1.22597021276596
226	central	0	0.921825531914894	0.244	1.23244680851064
227	central	0	0.923765957446808	0.243936170212766	1.22869787234043
228	central	0	0.927221276595745	0.243489361702128	1.22767234042553
229	central	0	0.925089361702128	0.244634042553191	1.23013617021277
230	central	0	0.925753191489362	0.243517021276596	1.22778723404255
231	central	0	0.928506382978723	0.244891489361702	1.23022127659574
232	central	0	0.926978723404255	0.243685106382979	1.22837021276596
233	central	0	0.925068085106383	0.24468085106383	1.22708936170213
234	central	0	0.919391489361702	0.2441	1.23201276595745
235	central	0	0.925225531914894	0.244172340425532	1.22508085106383
236	central	0	0.922217021276596	0.246574468085106	1.23143404255319
237	central	0	0.928408510638298	0.246508510638298	1.22888510638298
238	central	0	0.923165957446809	0.243921276595745	1.22348510638298
239	central	0	0.918451063829787	0.24453829787234	1.2263914893617
240	central	0	0.929029787234043	0.245676595744681	1.22667234042553
241	central	0	0.927468085106383	0.243646808510638	1.23053617021277
242	central	0	0.92756170212766	0.243240425531915	1.2396
243	central	0	0.931868085106383	0.244563829787234	1.22819574468085
244	central	0	0.931327659574468	0.244070212765957	1.23602553191489
245	central	0	0.925621276595745	0.243482978723404	1.22994893617021
246	central	0	0.925808510638298	0.245827659574468	1.23059574468085
247	central	0	0.925046808510638	0.243195744680851	1.22949361702128
248	central	0	0.927531914893617	0.24473829787234	1.22434468085106
249	central	0	0.919272340425532	0.245093617021277	1.22751063829787
250	central	0	0.915859574468085	0.244912765957447	1.22745957446809
251	central	0	0.921834042553191	0.245825531914894	1.22433617021277
252	central	0	0.928782978723404	0.246008510638298	1.22770638297872
253	central	0	0.925731914893617	0.246174468085106	1.22124680851064
254	central	0	0.921527659574468	0.244351063829787	1.23445106382979
255	central	0	0.923608510638298	0.244376595744681	1.22987659574468
256	central	0	0.926476595744681	0.244329787234043	1.21725531914894
257	central	0	0.92231914893617	0.242651063829787	1.23123829787234
258	central	0	0.921446808510638	0.247074468085106	1.22341276595745
259	central	0	0.932314893617021	0.244642553191489	1.22719574468085
260	central	0	0.93803829787234	0.244612765957447	1.23076170212766
261	central	0	0.926702127659574	0.245321276595745	1.22212765957447
262	central	0	0.929655319148936	0.246114893617021	1.22834468085106
263	central	0	0.926404255319149	0.244553191489362	1.2316
264	central	0	0.924165957446809	0.243468085106383	1.22452340425532
265	central	0	0.928689361702128	0.243940425531915	1.22833191489362
266	central	0	0.933557446808511	0.243676595744681	1.22594893617021
267	central	0	0.931442553191489	0.245625531914894	1.22509361702128
268	central	0	0.920714893617021	0.244406382978723	1.22536595744681
269	central	0	0.925944680851064	0.244617021276596	1.22411489361702
270	central	0	0.930829787234043	0.244791489361702	1.2289829787234
271	central	0	0.932459574468085	0.243636170212766	1.23188936170213
272	central	0	0.934123404255319	0.243910638297872	1.23187234042553
273	central	0	0.930042553191489	0.247285106382979	1.23390638297872
274	central	0	0.925574468085106	0.242744680851064	1.23151914893617
275	central	0	0.921344680851064	0.243865957446809	1.22699574468085
276	central	0	0.912302127659574	0.246112765957447	1.22694468085106
277	central	0	0.91751914893617	0.244291489361702	1.23334893617021
278	central	0	0.919144680851064	0.244295744680851	1.2306170212766
279	central	0	0.924489361702128	0.245827659574468	1.22227659574468
280	central	0	0.917434042553191	0.244721276595745	1.2272
281	central	0	0.919106382978723	0.245302127659574	1.23457872340426
282	central	0	0.913195744680851	0.244272340425532	1.22884255319149
283	central	0	0.919748936170213	0.243168085106383	1.22445957446809
284	central	0	0.922910638297872	0.244753191489362	1.23065957446809
285	central	0	0.92508085106383	0.245297872340426	1.23225106382979
286	central	0	0.92431914893617	0.245312765957447	1.22973191489362
287	central	0	0.928059574468085	0.244070212765957	1.22098723404255
288	central	0	0.933970212765957	0.245168085106383	1.2331829787234
289	central	0	0.929591489361702	0.245270212765957	1.22750638297872
290	central	0	0.926387234042553	0.245525531914894	1.22437872340426
291	central	0	0.928804255319149	0.244746808510638	1.22874893617021
292	central	0	0.921812765957447	0.246191489361702	1.23000425531915
293	central	0	0.922110638297872	0.246253191489362	1.22259574468085
294	central	0	0.921063829787234	0.244853191489362	1.2310085106383
295	central	0	0.918957446808511	0.245842553191489	1.23072765957447
296	central	0	0.926531914893617	0.245374468085106	1.2296085106383
297	central	0	0.923982978723404	0.245040425531915	1.22904680851064
298	central	0	0.925148936170213	0.243972340425532	1.22611063829787
299	central	0	0.922102127659574	0.243802127659574	1.22377446808511
300	central	0	0.926297872340425	0.2463	1.22659574468085
301	central	0	0.9236	0.244263829787234	1.22457872340426
302	central	0	0.924685106382979	0.24338085106383	1.22563829787234
303	central	0	0.928148936170213	0.243834042553191	1.22774468085106
304	central	0	0.930485106382979	0.245055319148936	1.22648936170213
305	central	0	0.931668085106383	0.245470212765957	1.2250085106383
306	central	0	0.931787234042553	0.24363829787234	1.22966808510638
307	central	0	0.931012765957447	0.244851063829787	1.22942127659574
308	central	0	0.925872340425532	0.244263829787234	1.22953191489362
309	central	0	0.919331914893617	0.244657446808511	1.23086808510638
310	central	0	0.925778723404255	0.245402127659574	1.22826382978723
311	central	0	0.923365957446808	0.244331914893617	1.22454468085106
312	central	0	0.917165957446809	0.244923404255319	1.22482978723404
313	central	0	0.922170212765957	0.244893617021277	1.22829787234043
314	central	0	0.927927659574468	0.24523829787234	1.22594468085106
315	central	0	0.927468085106383	0.245608510638298	1.23085957446809
316	central	0	0.925336170212766	0.245806382978723	1.2310170212766
317	central	0	0.928965957446809	0.245046808510638	1.21901276595745
318	central	0	0.925782978723404	0.242468085106383	1.23246808510638
319	central	0	0.919931914893617	0.243885106382979	1.22667659574468
320	central	0	0.91316170212766	0.244444680851064	1.22709361702128
321	central	0	0.914834042553191	0.244440425531915	1.22772340425532
322	central	0	0.921208510638298	0.244327659574468	1.22708085106383
323	central	0	0.915876595744681	0.2445	1.22737872340426
324	central	0	0.913055319148936	0.244510638297872	1.22687234042553
325	central	0	0.918817021276596	0.24373829787234	1.22629361702128
326	central	0	0.928659574468085	0.24346170212766	1.23283404255319
327	central	0	0.922902127659574	0.246023404255319	1.22480425531915
328	central	0	0.929527659574468	0.245485106382979	1.22799574468085
329	central	0	0.927995744680851	0.244487234042553	1.22770212765957
330	central	0	0.922102127659574	0.243353191489362	1.22854893617021
331	central	0	0.921587234042553	0.244212765957447	1.23182127659574
332	central	0	0.922382978723404	0.243810638297872	1.22364255319149
333	central	0	0.916940425531915	0.244504255319149	1.22684680851064
334	central	0	0.915808510638298	0.244697872340426	1.22708085106383
335	central	0	0.912259574468085	0.244412765957447	1.22788936170213
336	central	0	0.919102127659574	0.24386170212766	1.22480425531915
337	central	0	0.915646808510638	0.243959574468085	1.22697446808511
338	central	0	0.9192	0.244829787234043	1.2264
339	central	0	0.915289361702128	0.243446808510638	1.23308085106383
340	central	0	0.914931914893617	0.245908510638298	1.2271914893617
341	central	0	0.924229787234043	0.244482978723404	1.22984255319149
342	central	0	0.92371914893617	0.243006382978723	1.22891914893617
343	central	0	0.919429787234043	0.2458	1.23283829787234
344	central	0	0.926378723404255	0.245727659574468	1.23113617021277
345	central	0	0.930893617021277	0.243734042553191	1.22463404255319
346	central	0	0.923778723404255	0.243985106382979	1.22562553191489
347	central	0	0.920804255319149	0.243263829787234	1.22808936170213
348	central	0	0.924655319148936	0.244559574468085	1.2312170212766
349	central	0	0.921234042553192	0.244102127659574	1.22893191489362
350	central	0	0.920391489361702	0.243489361702128	1.22393617021277
351	central	0	0.911021276595745	0.244897872340426	1.22844680851064
352	central	0	0.913655319148936	0.2437	1.22935744680851
353	central	0	0.916055319148936	0.245178723404255	1.22665957446809
354	central	0	0.915582978723404	0.245587234042553	1.22817021276596
355	central	0	0.919042553191489	0.24503829787234	1.22929787234043
356	central	0	0.923842553191489	0.244744680851064	1.22797872340426
357	central	0	0.923940425531915	0.243940425531915	1.22597446808511
358	central	0	0.923531914893617	0.244104255319149	1.22114042553191
359	central	0	0.924906382978723	0.245248936170213	1.23291063829787
360	central	0	0.925872340425532	0.242689361702128	1.22785957446809
361	central	0	0.919012765957447	0.245485106382979	1.23390212765957
362	central	0	0.925846808510638	0.244970212765957	1.22829787234043
363	central	0	0.928557446808511	0.244665957446809	1.22829361702128
364	central	0	0.926629787234043	0.244695744680851	1.22709361702128
365	central	0	0.924889361702128	0.244265957446809	1.22901276595745
366	central	0	0.922297872340425	0.244895744680851	1.22351063829787
367	central	0	0.928770212765957	0.24428085106383	1.23012765957447
368	central	0	0.926157446808511	0.243206382978723	1.2246
369	central	0	0.9262	0.243795744680851	1.23335319148936
370	central	0	0.925068085106383	0.243289361702128	1.22714893617021
371	central	0	0.914102127659574	0.243523404255319	1.22909787234043
372	central	0	0.919663829787234	0.242876595744681	1.23215744680851
373	central	0	0.931736170212766	0.244923404255319	1.23082978723404
374	central	0	0.927263829787234	0.244251063829787	1.22731489361702
375	central	0	0.932753191489362	0.24481914893617	1.23016170212766
376	central	0	0.928506382978723	0.244995744680851	1.21954042553191
377	central	0	0.923344680851064	0.245302127659574	1.22895744680851
378	central	0	0.923625531914894	0.245614893617021	1.22679574468085
379	central	0	0.930229787234043	0.243710638297872	1.23210212765957
380	central	0	0.930927659574468	0.244308510638298	1.22687234042553
381	central	0	0.929982978723404	0.244004255319149	1.22497872340426
382	central	0	0.922208510638298	0.246374468085106	1.2272085106383
383	central	0	0.918382978723404	0.243863829787234	1.22925531914894
384	central	0	0.926127659574468	0.244076595744681	1.22304255319149
385	central	0	0.929842553191489	0.247087234042553	1.23426382978723
386	central	0	0.920982978723404	0.24408085106383	1.22892340425532
387	central	0	0.914370212765957	0.246365957446809	1.22415319148936
388	central	0	0.920204255319149	0.243859574468085	1.23214468085106
389	central	0	0.914668085106383	0.244142553191489	1.2288
390	central	0	0.924991489361702	0.245857446808511	1.22445531914894
391	central	0	0.926285106382979	0.243687234042553	1.22913617021277
392	central	0	0.919595744680851	0.244455319148936	1.2334170212766
393	central	0	0.920076595744681	0.245851063829787	1.22435744680851
394	central	0	0.918940425531915	0.245127659574468	1.23288936170213
395	central	0	0.924770212765957	0.245851063829787	1.22805106382979
396	central	0	0.928374468085106	0.244595744680851	1.22693191489362
397	central	0	0.936893617021277	0.244025531914894	1.22495744680851
398	central	0	0.932889361702128	0.246382978723404	1.23692765957447
399	central	0	0.925944680851064	0.243	1.2225914893617
400	central	0	0.921787234042553	0.244529787234043	1.21821276595745
401	central	0	0.928727659574468	0.243334042553191	1.23037021276596
402	central	0	0.929782978723404	0.243776595744681	1.23272765957447
403	central	0	0.930114893617021	0.244985106382979	1.22937872340426
404	central	0	0.930527659574468	0.245459574468085	1.2306085106383
405	central	0	0.925931914893617	0.244089361702128	1.22838723404255
406	central	0	0.918595744680851	0.245044680851064	1.22714893617021
407	central	0	0.919621276595745	0.244993617021277	1.22667234042553
408	central	0	0.912008510638298	0.245708510638298	1.22542127659574
409	central	0	0.917753191489362	0.244527659574468	1.22165531914894
410	central	0	0.919834042553191	0.241697872340426	1.23251063829787
411	central	0	0.923268085106383	0.245351063829787	1.22682978723404
412	central	0	0.919553191489362	0.243621276595745	1.23086808510638
413	central	0	0.921157446808511	0.243736170212766	1.22908085106383
414	central	0	0.918157446808511	0.244785106382979	1.23044255319149
415	central	0	0.929544680851064	0.245408510638298	1.22927659574468
416	central	0	0.927136170212766	0.242851063829787	1.23683404255319
417	central	0	0.920097872340426	0.244540425531915	1.22572340425532
418	central	0	0.92391914893617	0.246304255319149	1.22628936170213
419	central	0	0.927165957446809	0.24598085106383	1.22939574468085
420	central	0	0.924417021276596	0.244168085106383	1.22650212765957
421	central	0	0.922676595744681	0.244353191489362	1.2353829787234
422	central	0	0.919323404255319	0.244648936170213	1.22421276595745
423	central	0	0.926770212765957	0.243944680851064	1.22410638297872
424	central	0	0.916182978723404	0.245442553191489	1.23172765957447
425	central	0	0.918727659574468	0.244740425531915	1.22950212765957
426	central	0	0.917327659574468	0.246034042553192	1.22731063829787
427	central	0	0.93011914893617	0.245997872340426	1.22942127659574
428	central	0	0.91971914893617	0.246	1.22968936170213
429	central	0	0.927642553191489	0.244344680851064	1.22474468085106
430	central	0	0.921906382978723	0.245129787234043	1.23402978723404
431	central	0	0.917731914893617	0.245525531914894	1.2310085106383
432	central	0	0.921327659574468	0.244914893617021	1.22519574468085
433	central	0	0.924229787234043	0.244153191489362	1.22748936170213
434	central	0	0.925365957446808	0.244148936170213	1.22973617021277
435	central	0	0.925906382978723	0.245778723404255	1.23245957446809
436	central	0	0.929914893617021	0.245257446808511	1.22667659574468
437	central	0	0.928425531914894	0.242846808510638	1.23318723404255
438	central	0	0.93488085106383	0.243612765957447	1.22752765957447
439	central	0	0.927212765957447	0.245417021276596	1.22635744680851
440	central	0	0.92088085106383	0.24483829787234	1.22726808510638
441	central	0	0.925957446808511	0.244395744680851	1.22858723404255
442	central	0	0.923782978723404	0.243114893617021	1.22914893617021
443	central	0	0.92008085106383	0.245291489361702	1.22974893617021
444	central	0	0.924455319148936	0.244229787234043	1.23039574468085
445	central	0	0.924212765957447	0.244742553191489	1.23078723404255
446	central	0	0.927429787234043	0.244123404255319	1.22777872340426
447	central	0	0.928353191489362	0.244497872340426	1.22516595744681
448	central	0	0.925808510638298	0.244351063829787	1.2278
449	central	0	0.929417021276596	0.244625531914894	1.22922978723404
450	central	0	0.912659574468085	0.244687234042553	1.22949787234043
451	central	0	0.911629787234043	0.243865957446809	1.2282170212766
452	central	0	0.914306382978723	0.245065957446809	1.22804255319149
453	central	0	0.914293617021277	0.245687234042553	1.22711063829787
454	central	0	0.91728085106383	0.244351063829787	1.2303829787234
455	central	0	0.921025531914894	0.243689361702128	1.22878723404255
456	central	0	0.918348936170213	0.243823404255319	1.22917446808511
457	central	0	0.927770212765957	0.244517021276596	1.23508936170213
458	central	0	0.93168085106383	0.243629787234043	1.2278170212766
459	central	0	0.919417021276596	0.245223404255319	1.22431914893617
460	central	0	0.922076595744681	0.246159574468085	1.22837446808511
461	central	0	0.92556170212766	0.24376170212766	1.22747234042553
462	central	0	0.922608510638298	0.244544680851064	1.22733191489362
463	central	0	0.916536170212766	0.243604255319149	1.22890638297872
464	central	0	0.913829787234043	0.245906382978723	1.23094893617021
465	central	0	0.923582978723404	0.24586170212766	1.22915744680851
466	central	0	0.926034042553191	0.244406382978723	1.22882553191489
467	central	0	0.916085106382979	0.244910638297872	1.23270212765957
468	central	0	0.918642553191489	0.244459574468085	1.22718723404255
469	central	0	0.921965957446809	0.244572340425532	1.22722978723404
470	central	0	0.918617021276596	0.243885106382979	1.23183829787234
471	central	0	0.914970212765957	0.242874468085106	1.22821276595745
472	central	0	0.915582978723404	0.244991489361702	1.2278085106383
473	central	0	0.92036170212766	0.244506382978723	1.22553191489362
474	central	0	0.924706382978723	0.244412765957447	1.23074468085106
475	central	0	0.919468085106383	0.245253191489362	1.23233191489362
476	central	0	0.925910638297872	0.245925531914894	1.22620425531915
477	central	0	0.920451063829787	0.244046808510638	1.22902127659574
478	central	0	0.917029787234043	0.246697872340426	1.22042127659574
479	central	0	0.924872340425532	0.243929787234043	1.22697872340426
480	central	0	0.926442553191489	0.243959574468085	1.23392340425532
481	central	0	0.922344680851064	0.245555319148936	1.23237021276596
482	central	0	0.91476170212766	0.244340425531915	1.23025957446809
483	central	0	0.914808510638298	0.243631914893617	1.22273617021277
484	central	0	0.916268085106383	0.244572340425532	1.22605106382979
485	central	0	0.918225531914894	0.245385106382979	1.22604680851064
486	central	0	0.921323404255319	0.244795744680851	1.22469787234043
487	central	0	0.923055319148936	0.243089361702128	1.2311914893617
488	central	0	0.929229787234043	0.243951063829787	1.2302085106383
489	central	0	0.923063829787234	0.243929787234043	1.22316170212766
490	central	0	0.918536170212766	0.244514893617021	1.22433191489362
491	central	0	0.924059574468085	0.242521276595745	1.23034468085106
492	central	0	0.923817021276596	0.243582978723404	1.23017872340426
493	central	0	0.928148936170213	0.242576595744681	1.23019574468085
494	central	0	0.930668085106383	0.243602127659574	1.22864255319149
495	central	0	0.93383829787234	0.243917021276596	1.22926808510638
496	central	0	0.923136170212766	0.243348936170213	1.22532765957447
497	central	0	0.918093617021277	0.243827659574468	1.22676170212766
498	central	0	0.925174468085106	0.243808510638298	1.23229787234043
499	central	0	0.922451063829787	0.244204255319149	1.23247234042553
500	central	0	0.920323404255319	0.242953191489362	1.22966808510638
501	central	0	0.924965957446809	0.244168085106383	1.23014042553191
502	central	0	0.926553191489362	0.244704255319149	1.23356170212766
503	central	0	0.926714893617021	0.245642553191489	1.22629361702128
504	central	0	0.930272340425532	0.243291489361702	1.2212170212766
505	central	0	0.926353191489362	0.243659574468085	1.22422553191489
506	central	0	0.928974468085106	0.246410638297872	1.23687659574468
507	central	0	0.918621276595745	0.245442553191489	1.22422978723404
508	central	0	0.922476595744681	0.243776595744681	1.22457446808511
509	central	0	0.922046808510638	0.243782978723404	1.23062127659574
510	central	0	0.921595744680851	0.244489361702128	1.23052765957447
511	central	0	0.930621276595745	0.244236170212766	1.22423404255319
512	central	0	0.925770212765957	0.243914893617021	1.22648510638298
513	central	0	0.921472340425532	0.243406382978723	1.2245829787234
514	central	0	0.921485106382979	0.245212765957447	1.22824680851064
515	central	0	0.921927659574468	0.245251063829787	1.2306
516	central	0	0.927851063829787	0.243893617021277	1.22274468085106
517	central	0	0.923506382978723	0.245368085106383	1.2231914893617
518	central	0	0.916727659574468	0.245346808510638	1.2302
519	central	0	0.914187234042553	0.24463829787234	1.22756595744681
520	central	0	0.919744680851064	0.243506382978723	1.2326085106383
521	central	0	0.924059574468085	0.246806382978723	1.22695744680851
522	central	0	0.926165957446809	0.244531914893617	1.22856170212766
523	central	0	0.917604255319149	0.24606170212766	1.2256085106383
524	central	0	0.914272340425532	0.246431914893617	1.22907234042553
525	central	0	0.921604255319149	0.243487234042553	1.22854042553191
526	central	0	0.918923404255319	0.243940425531915	1.22933191489362
527	central	0	0.9306	0.247517021276596	1.22889787234043
528	central	0	0.930021276595745	0.245644680851064	1.23528085106383
529	central	0	0.930936170212766	0.243889361702128	1.22545531914894
530	central	0	0.922689361702128	0.245006382978723	1.22698723404255
531	central	0	0.925174468085106	0.245293617021277	1.23111489361702
532	central	0	0.927055319148936	0.24391914893617	1.23166382978723
533	central	0	0.921791489361702	0.244682978723404	1.23196595744681
534	central	0	0.928336170212766	0.244578723404255	1.22112340425532
535	central	0	0.928331914893617	0.245710638297872	1.22818723404255
536	central	0	0.933553191489362	0.245104255319149	1.22644680851064
537	central	0	0.928774468085106	0.243397872340426	1.22150212765957
538	central	0	0.927489361702128	0.24351914893617	1.22822978723404
539	central	0	0.923621276595745	0.244363829787234	1.22447659574468
540	central	0	0.922510638297872	0.243031914893617	1.23084680851064
541	central	0	0.915348936170213	0.244408510638298	1.22857446808511
542	central	0	0.915191489361702	0.244859574468085	1.22735319148936
543	central	0	0.912727659574468	0.247512765957447	1.22888510638298
544	central	0	0.92163829787234	0.243646808510638	1.22905957446809
545	central	0	0.922574468085106	0.245353191489362	1.22956170212766
546	central	0	0.918114893617021	0.244182978723404	1.22877872340426
547	central	0	0.921591489361702	0.244557446808511	1.22862978723404
548	central	0	0.925595744680851	0.244597872340426	1.22348936170213
549	central	0	0.928497872340426	0.244046808510638	1.23053191489362
550	central	0	0.930553191489362	0.243474468085106	1.23035744680851
551	central	0	0.921404255319149	0.24641914893617	1.22617021276596
552	central	0	0.92083829787234	0.244521276595745	1.2295914893617
553	central	0	0.92516170212766	0.243217021276596	1.23049787234043
554	central	0	0.922455319148936	0.244131914893617	1.23233191489362
555	central	0	0.923817021276596	0.244457446808511	1.22809361702128
556	central	0	0.920914893617021	0.244646808510638	1.23025531914894
557	central	0	0.91511914893617	0.243659574468085	1.22857021276596
558	central	0	0.918489361702128	0.245825531914894	1.22556170212766
559	central	0	0.920770212765957	0.242640425531915	1.22886808510638
560	central	0	0.927523404255319	0.243621276595745	1.22656595744681
561	central	0	0.921893617021277	0.245127659574468	1.22762978723404
562	central	0	0.922025531914894	0.243823404255319	1.22973617021277
563	central	0	0.911365957446808	0.244334042553191	1.2300170212766
564	central	0	0.913604255319149	0.243331914893617	1.23238723404255
565	central	0	0.924540425531915	0.244459574468085	1.22494042553191
566	central	0	0.930297872340425	0.244240425531915	1.22686808510638
567	central	0	0.926344680851064	0.24426170212766	1.2260170212766
568	central	0	0.925578723404255	0.245597872340426	1.22514893617021
569	central	0	0.929421276595745	0.242987234042553	1.22625531914894
570	central	0	0.929872340425532	0.244402127659574	1.23266382978723
571	central	0	0.925259574468085	0.24448085106383	1.22283404255319
572	central	0	0.924221276595745	0.244206382978723	1.22996595744681
573	central	0	0.921829787234043	0.24438085106383	1.22944255319149
574	central	0	0.926395744680851	0.244312765957447	1.22589787234043
575	central	0	0.923723404255319	0.245651063829787	1.22649361702128
576	central	0	0.929770212765957	0.24561914893617	1.22875744680851
577	central	0	0.92011914893617	0.2443	1.22811489361702
578	central	0	0.92068085106383	0.244697872340426	1.22856595744681
579	central	0	0.921212765957447	0.244587234042553	1.22610212765957
580	central	0	0.9158	0.243742553191489	1.22888085106383
581	central	0	0.925995744680851	0.244091489361702	1.22748510638298
582	central	0	0.916744680851064	0.245289361702128	1.22770212765957
583	central	0	0.914693617021277	0.245308510638298	1.22836170212766
584	central	0	0.912527659574468	0.245776595744681	1.22732765957447
585	central	0	0.914059574468085	0.244357446808511	1.22973191489362
586	central	0	0.919034042553192	0.243736170212766	1.22840425531915
587	central	0	0.917051063829787	0.24438085106383	1.22955319148936
588	central	0	0.922059574468085	0.244668085106383	1.22688510638298
589	central	0	0.917778723404255	0.242797872340426	1.22617021276596
590	central	0	0.921327659574468	0.244355319148936	1.22742978723404
591	central	0	0.921629787234043	0.244048936170213	1.22464680851064
592	central	0	0.91916170212766	0.243659574468085	1.22982978723404
593	central	0	0.922923404255319	0.244255319148936	1.23024255319149
594	central	0	0.920378723404255	0.243929787234043	1.22682127659574
595	central	0	0.915302127659574	0.24576170212766	1.23502978723404
596	central	0	0.918327659574468	0.244557446808511	1.22683404255319
597	central	0	0.922906382978723	0.244274468085106	1.2272170212766
598	central	0	0.924182978723404	0.243623404255319	1.2278170212766
599	central	0	0.923097872340426	0.24368085106383	1.2317914893617
600	central	0	0.924310638297872	0.244153191489362	1.22510212765957
601	central	0	0.917693617021277	0.244117021276596	1.22678723404255
602	central	0	0.918846808510638	0.24351914893617	1.22222978723404
603	central	0	0.918889361702128	0.244734042553191	1.23235319148936
604	central	0	0.916429787234043	0.243893617021277	1.22948936170213
605	central	0	0.921914893617021	0.244748936170213	1.23224680851064
606	central	0	0.931953191489362	0.244370212765957	1.22963829787234
607	central	0	0.925829787234043	0.245478723404255	1.22935744680851
608	central	0	0.921025531914894	0.243421276595745	1.23228510638298
609	central	0	0.915557446808511	0.243212765957447	1.23052765957447
610	central	0	0.913829787234043	0.243934042553191	1.23137446808511
611	central	0	0.912012765957447	0.244382978723404	1.23149361702128
612	central	0	0.915127659574468	0.244268085106383	1.22919574468085
613	central	0	0.917731914893617	0.244674468085106	1.23251914893617
614	central	0	0.913655319148936	0.245546808510638	1.22483404255319
615	central	0	0.918263829787234	0.2431	1.22617872340426
616	central	0	0.918842553191489	0.244234042553191	1.22590212765957
617	central	0	0.920136170212766	0.24498085106383	1.23121276595745
618	central	0	0.916042553191489	0.244151063829787	1.22732340425532
619	central	0	0.914778723404255	0.246251063829787	1.22411489361702
620	central	0	0.927970212765957	0.24473829787234	1.2260170212766
621	central	0	0.926221276595745	0.245117021276596	1.2284170212766
622	central	0	0.920642553191489	0.244589361702128	1.22983404255319
623	central	0	0.916314893617021	0.244931914893617	1.22603404255319
624	central	0	0.9184	0.243823404255319	1.22417872340426
625	central	0	0.919782978723404	0.243723404255319	1.22866808510638
626	central	0	0.929306382978723	0.244310638297872	1.22793617021277
627	central	0	0.925655319148936	0.245225531914894	1.23012765957447
628	central	0	0.926357446808511	0.244114893617021	1.22334468085106
629	central	0	0.920387234042553	0.2462	1.22652765957447
630	central	0	0.920727659574468	0.246085106382979	1.22564680851064
631	central	0	0.916672340425532	0.243936170212766	1.22524680851064
632	central	0	0.916136170212766	0.245070212765957	1.22537446808511
633	central	0	0.919702127659574	0.245829787234043	1.22682127659574
634	central	0	0.92116170212766	0.243582978723404	1.23160425531915
635	central	0	0.926829787234043	0.245182978723404	1.22583404255319
636	central	0	0.927123404255319	0.242887234042553	1.2280085106383
637	central	0	0.932263829787234	0.244876595744681	1.23127234042553
638	central	0	0.930468085106383	0.245046808510638	1.23161276595745
639	central	0	0.923906382978723	0.244376595744681	1.2291829787234
640	central	0	0.932076595744681	0.243153191489362	1.22731489361702
641	central	0	0.924123404255319	0.244112765957447	1.22676595744681
642	central	0	0.92096170212766	0.244314893617021	1.22461276595745
643	central	0	0.920421276595745	0.245146808510638	1.2247914893617
644	central	0	0.920527659574468	0.242770212765957	1.22673617021277
645	central	0	0.928676595744681	0.2451	1.22844255319149
646	central	0	0.920693617021277	0.243836170212766	1.23055319148936
647	central	0	0.926251063829787	0.243857446808511	1.22990638297872
648	central	0	0.924008510638298	0.244376595744681	1.22322553191489
649	central	0	0.918148936170213	0.244940425531915	1.22548936170213
650	central	0	0.919157446808511	0.245251063829787	1.23224680851064
651	central	0	0.917357446808511	0.243297872340426	1.23031914893617
652	central	0	0.915395744680851	0.245831914893617	1.23182553191489
653	central	0	0.922217021276596	0.246321276595745	1.22665957446809
654	central	0	0.933097872340426	0.244612765957447	1.22724680851064
655	central	0	0.919425531914894	0.245346808510638	1.22174468085106
656	central	0	0.914017021276596	0.244770212765957	1.2306170212766
657	central	0	0.913693617021277	0.244248936170213	1.22556170212766
658	central	0	0.917868085106383	0.244317021276596	1.22848510638298
659	central	0	0.930387234042553	0.244687234042553	1.22873191489362
660	central	0	0.928153191489362	0.244285106382979	1.22624680851064
661	central	0	0.92483829787234	0.242668085106383	1.22967234042553
662	central	0	0.922093617021277	0.244536170212766	1.22720425531915
663	central	0	0.925093617021277	0.245176595744681	1.22767234042553
664	central	0	0.91763829787234	0.245821276595745	1.22575319148936
665	central	0	0.925344680851064	0.245004255319149	1.22677446808511
666	central	0	0.931136170212766	0.245674468085106	1.23171063829787
667	central	0	0.929429787234043	0.24246170212766	1.22473617021277
668	central	0	0.924506382978723	0.243542553191489	1.23482127659574
669	central	0	0.928936170212766	0.244225531914894	1.22877872340426
670	central	0	0.93108085106383	0.24361914893617	1.23392340425532
671	central	0	0.925408510638298	0.245727659574468	1.23202127659574
672	central	0	0.924736170212766	0.244140425531915	1.22267234042553
673	central	0	0.922825531914894	0.244282978723404	1.22273191489362
674	central	0	0.911634042553191	0.242778723404255	1.22654893617021
675	central	0	0.919765957446809	0.245953191489362	1.23193191489362
676	central	0	0.918693617021277	0.244202127659574	1.22189787234043
677	central	0	0.922825531914894	0.244831914893617	1.23491489361702
678	central	0	0.92756170212766	0.245910638297872	1.23143404255319
679	central	0	0.922965957446809	0.245204255319149	1.2279829787234
680	central	0	0.921731914893617	0.244182978723404	1.22778723404255
681	central	0	0.925497872340426	0.244257446808511	1.22905957446809
682	central	0	0.922685106382979	0.244585106382979	1.23101276595745
683	central	0	0.926595744680851	0.24563829787234	1.23328085106383
684	central	0	0.924565957446808	0.243840425531915	1.22640425531915
685	central	0	0.923178723404255	0.245012765957447	1.2299914893617
686	central	0	0.922476595744681	0.244870212765957	1.22573191489362
687	central	0	0.922042553191489	0.245051063829787	1.23040425531915
688	central	0	0.924434042553192	0.24498085106383	1.22753617021277
689	central	0	0.924672340425532	0.244342553191489	1.23263404255319
690	central	0	0.922629787234043	0.244853191489362	1.22437872340426
691	central	0	0.932953191489362	0.245076595744681	1.23245106382979
692	central	0	0.927655319148936	0.243551063829787	1.22978723404255
693	central	0	0.918485106382979	0.245589361702128	1.23063829787234
694	central	0	0.91711914893617	0.24498085106383	1.23042127659574
695	central	0	0.920723404255319	0.245314893617021	1.23117872340426
696	central	0	0.926021276595745	0.24403829787234	1.224
697	central	0	0.923404255319149	0.243621276595745	1.23016595744681
698	central	0	0.929097872340426	0.244721276595745	1.22272765957447
699	central	0	0.92463829787234	0.243159574468085	1.22574468085106
700	central	0	0.927255319148936	0.24486170212766	1.22668085106383
701	central	0	0.926910638297872	0.245323404255319	1.23002978723404
702	central	0	0.926829787234043	0.244344680851064	1.22682978723404
703	central	0	0.921757446808511	0.245372340425532	1.23211489361702
704	central	0	0.926157446808511	0.24386170212766	1.2243914893617
705	central	0	0.921693617021277	0.244757446808511	1.2278170212766
706	central	0	0.920063829787234	0.243134042553191	1.2296085106383
707	central	0	0.922246808510638	0.243563829787234	1.22908085106383
708	central	0	0.924021276595745	0.24356170212766	1.22906382978723
709	central	0	0.92156170212766	0.244044680851064	1.22573617021277
710	central	0	0.918306382978723	0.243565957446809	1.23102553191489
711	central	0	0.914936170212766	0.24503829787234	1.22739574468085
712	central	0	0.924208510638298	0.242917021276596	1.22836170212766
713	central	0	0.923229787234043	0.245078723404255	1.22743829787234
714	central	0	0.919157446808511	0.244365957446809	1.23432765957447
715	central	0	0.918731914893617	0.244640425531915	1.22656595744681
716	central	0	0.914565957446808	0.245117021276596	1.23148510638298
717	central	0	0.913417021276596	0.245231914893617	1.22285957446809
718	central	0	0.922744680851064	0.244204255319149	1.22706382978723
719	central	0	0.91808085106383	0.243357446808511	1.2307829787234
720	central	0	0.915221276595745	0.244214893617021	1.22945106382979
721	central	0	0.921327659574468	0.246982978723404	1.22600425531915
722	central	0	0.917459574468085	0.245214893617021	1.23200425531915
723	central	0	0.918957446808511	0.244263829787234	1.23151489361702
724	central	0	0.923936170212766	0.244987234042553	1.22623829787234
725	central	0	0.914582978723404	0.243993617021277	1.22292765957447
726	central	0	0.919782978723404	0.242653191489362	1.22914468085106
727	central	0	0.916812765957447	0.243029787234043	1.22626382978723
728	central	0	0.922085106382979	0.244217021276596	1.23285531914894
729	central	0	0.924106382978723	0.245951063829787	1.22939574468085
730	central	0	0.919914893617021	0.243976595744681	1.22133617021277
731	central	0	0.92136170212766	0.244725531914894	1.23049787234043
732	central	0	0.922365957446808	0.244076595744681	1.23082978723404
733	central	0	0.924991489361702	0.244448936170213	1.2312
734	central	0	0.9222	0.244568085106383	1.21981276595745
735	central	0	0.920565957446808	0.244972340425532	1.23057872340426
736	central	0	0.920642553191489	0.245212765957447	1.23132340425532
737	central	0	0.925612765957447	0.243974468085106	1.22851489361702
738	central	0	0.926293617021277	0.243985106382979	1.2269914893617
739	central	0	0.925182978723404	0.243712765957447	1.228
740	central	0	0.919842553191489	0.244455319148936	1.22963404255319
741	central	0	0.912097872340425	0.244172340425532	1.22684255319149
742	central	0	0.915340425531915	0.244434042553191	1.2274170212766
743	central	0	0.910182978723404	0.244508510638298	1.22933617021277
744	central	0	0.9192	0.243744680851064	1.2273914893617
745	central	0	0.91916170212766	0.244968085106383	1.23086382978723
746	central	0	0.916646808510638	0.244578723404255	1.23072765957447
747	central	0	0.919008510638298	0.244276595744681	1.22923404255319
748	central	0	0.920723404255319	0.243448936170213	1.22910212765957
749	central	0	0.922902127659574	0.243717021276596	1.22508085106383
750	central	0	0.92188085106383	0.243227659574468	1.23033191489362
751	central	0	0.9224	0.244687234042553	1.22651914893617
752	central	0	0.934723404255319	0.243170212765957	1.22755744680851
753	central	0	0.93051914893617	0.243702127659574	1.2300085106383
754	central	0	0.915987234042553	0.243963829787234	1.22955744680851
755	central	0	0.918570212765957	0.245287234042553	1.22851063829787
756	central	0	0.915974468085106	0.245476595744681	1.23302553191489
757	central	0	0.926191489361702	0.245204255319149	1.22917021276596
758	central	0	0.931110638297872	0.245978723404255	1.22888510638298
759	central	0	0.924212765957447	0.24323829787234	1.22624680851064
760	central	0	0.926863829787234	0.242963829787234	1.23125957446809
761	central	0	0.922285106382979	0.245997872340426	1.22746808510638
762	central	0	0.921808510638298	0.246348936170213	1.23047659574468
763	central	0	0.920736170212766	0.24413829787234	1.22750212765957
764	central	0	0.92291914893617	0.244459574468085	1.22613617021277
765	central	0	0.917446808510638	0.245482978723404	1.22768510638298
766	central	0	0.920170212765957	0.244014893617021	1.23374893617021
767	central	0	0.924446808510638	0.244578723404255	1.23214468085106
768	central	0	0.928906382978723	0.245655319148936	1.23081276595745
769	central	0	0.930651063829787	0.2437	1.22655744680851
770	central	0	0.933770212765957	0.245797872340426	1.22825106382979
771	central	0	0.938127659574468	0.243189361702128	1.22835744680851
772	central	0	0.930225531914894	0.243982978723404	1.22666382978723
773	central	0	0.925910638297872	0.244093617021277	1.23124255319149
774	central	0	0.925595744680851	0.244234042553191	1.22976595744681
775	central	0	0.925723404255319	0.243368085106383	1.22457021276596
776	central	0	0.929310638297872	0.244127659574468	1.2265914893617
777	central	0	0.922344680851064	0.242940425531915	1.22610212765957
778	central	0	0.925502127659575	0.24378085106383	1.22856170212766
779	central	0	0.929310638297872	0.243993617021277	1.22835319148936
780	central	0	0.926710638297872	0.24378085106383	1.23437021276596
781	central	0	0.925493617021277	0.243778723404255	1.23144680851064
782	central	0	0.924582978723404	0.244070212765957	1.2271829787234
783	central	0	0.913293617021277	0.244434042553191	1.22667234042553
784	central	0	0.915778723404255	0.244359574468085	1.22983829787234
785	central	0	0.929136170212766	0.244251063829787	1.23007659574468
786	central	0	0.927051063829787	0.243789361702128	1.2334
787	central	0	0.919055319148936	0.242806382978723	1.2254170212766
788	central	0	0.919885106382979	0.244155319148936	1.22887659574468
789	central	0	0.918770212765957	0.245546808510638	1.22981276595745
790	central	0	0.928795744680851	0.244723404255319	1.23101276595745
791	central	0	0.933055319148936	0.243174468085106	1.22209787234043
792	central	0	0.928136170212766	0.244440425531915	1.22888510638298
793	central	0	0.9228	0.244555319148936	1.22746808510638
794	central	0	0.931885106382979	0.2447	1.23254468085106
795	central	0	0.93216170212766	0.244831914893617	1.22526808510638
796	central	0	0.925723404255319	0.245827659574468	1.23266808510638
797	central	0	0.922165957446809	0.246044680851064	1.23213191489362
798	central	0	0.927889361702128	0.245470212765957	1.23044255319149
799	central	0	0.927382978723404	0.246189361702128	1.22902127659574
800	central	0	0.927455319148936	0.244674468085106	1.22745531914894
801	central	0	0.925072340425532	0.245355319148936	1.22675319148936
802	central	0	0.930927659574468	0.245214893617021	1.23666382978723
803	central	0	0.936927659574468	0.244355319148936	1.23077872340426
804	central	0	0.930940425531915	0.244534042553191	1.22596170212766
805	central	0	0.92363829787234	0.242795744680851	1.22525531914894
806	central	0	0.920306382978723	0.245406382978723	1.22764255319149
807	central	0	0.920246808510638	0.244370212765957	1.22813617021277
808	central	0	0.919259574468085	0.24491914893617	1.23060425531915
809	central	0	0.923374468085106	0.243644680851064	1.23324255319149
810	central	0	0.929170212765957	0.244314893617021	1.22489787234043
811	central	0	0.924131914893617	0.244112765957447	1.22446808510638
812	central	0	0.919387234042553	0.244442553191489	1.22458723404255
813	central	0	0.922255319148936	0.243634042553191	1.2265914893617
814	central	0	0.918017021276596	0.244829787234043	1.23442127659574
815	central	0	0.925974468085106	0.243755319148936	1.23265106382979
816	central	0	0.931702127659574	0.246117021276596	1.22856595744681
817	central	0	0.926472340425532	0.246748936170213	1.23184255319149
818	central	0	0.920302127659574	0.242476595744681	1.23231914893617
819	central	0	0.926851063829787	0.244514893617021	1.22909787234043
820	central	0	0.927357446808511	0.246453191489362	1.22513617021277
821	central	0	0.92156170212766	0.243687234042553	1.22807234042553
822	central	0	0.9152	0.244921276595745	1.22876595744681
823	central	0	0.923804255319149	0.243821276595745	1.22826382978723
824	central	0	0.926212765957447	0.244170212765957	1.22381276595745
825	central	0	0.920008510638298	0.24426170212766	1.224
826	central	0	0.917782978723404	0.244557446808511	1.22645957446809
827	central	0	0.924344680851064	0.244921276595745	1.22717872340426
828	central	0	0.929114893617021	0.245855319148936	1.22945106382979
829	central	0	0.921268085106383	0.245374468085106	1.2331829787234
830	central	0	0.924106382978723	0.244848936170213	1.22929361702128
831	central	0	0.926097872340426	0.244868085106383	1.22117021276596
832	central	0	0.925663829787234	0.244440425531915	1.22884255319149
833	central	0	0.920987234042553	0.24386170212766	1.2283829787234
834	central	0	0.923608510638298	0.244685106382979	1.23083829787234
835	central	0	0.929076595744681	0.246	1.22863829787234
836	central	0	0.928336170212766	0.243793617021277	1.23032340425532
837	central	0	0.919485106382979	0.243978723404255	1.2286170212766
838	central	0	0.914612765957447	0.244725531914894	1.22442978723404
839	central	0	0.919353191489362	0.245723404255319	1.22894468085106
840	central	0	0.922965957446809	0.243582978723404	1.22426382978723
841	central	0	0.923851063829787	0.24433829787234	1.22701276595745
842	central	0	0.924821276595745	0.244048936170213	1.22153191489362
843	central	0	0.926110638297872	0.244263829787234	1.22551063829787
844	central	0	0.924808510638298	0.24243829787234	1.22814042553191
845	central	0	0.923148936170213	0.243995744680851	1.22548085106383
846	central	0	0.91636170212766	0.243978723404255	1.22723404255319
847	central	0	0.921710638297872	0.244214893617021	1.22393191489362
848	central	0	0.917604255319149	0.245459574468085	1.22689361702128
849	central	0	0.916097872340426	0.243546808510638	1.23127659574468
850	central	0	0.921323404255319	0.244804255319149	1.23029787234043
851	central	0	0.916497872340426	0.244265957446809	1.23273617021277
852	central	0	0.916259574468085	0.24391914893617	1.22842978723404
853	central	0	0.920034042553191	0.244734042553191	1.22630638297872
854	central	0	0.916276595744681	0.243129787234043	1.22802978723404
855	central	0	0.917263829787234	0.243582978723404	1.23175319148936
856	central	0	0.92276170212766	0.24506170212766	1.22685106382979
857	central	0	0.917970212765957	0.242010638297872	1.22451914893617
858	central	0	0.918114893617021	0.243497872340426	1.22557021276596
859	central	0	0.920072340425532	0.242897872340426	1.22708510638298
860	central	0	0.916408510638298	0.244091489361702	1.22498723404255
861	central	0	0.917544680851064	0.242446808510638	1.22849787234043
862	central	0	0.919131914893617	0.244029787234043	1.22802978723404
863	central	0	0.920995744680851	0.24303829787234	1.23130212765957
864	central	0	0.920608510638298	0.245136170212766	1.22780425531915
865	central	0	0.926212765957447	0.24408085106383	1.2270085106383
866	central	0	0.924046808510638	0.244331914893617	1.23007234042553
867	central	0	0.9264	0.243870212765957	1.22784255319149
868	central	0	0.92756170212766	0.244842553191489	1.22628085106383
869	central	0	0.925068085106383	0.24466170212766	1.23225531914894
870	central	0	0.92543829787234	0.244297872340426	1.22881276595745
871	central	0	0.921795744680851	0.245702127659574	1.22557446808511
872	central	0	0.921106382978723	0.2441	1.22554468085106
873	central	0	0.921842553191489	0.242946808510638	1.23044680851064
874	central	0	0.919655319148936	0.245310638297872	1.22931063829787
875	central	0	0.922604255319149	0.24443829787234	1.22620425531915
876	central	0	0.920940425531915	0.243940425531915	1.22823404255319
877	central	0	0.92228085106383	0.246404255319149	1.2276170212766
878	central	0	0.916889361702128	0.243602127659574	1.22769361702128
879	central	0	0.920948936170213	0.243582978723404	1.22965957446809
880	central	0	0.921872340425532	0.2448	1.22917021276596
881	central	0	0.916782978723404	0.244487234042553	1.2271829787234
882	central	0	0.922765957446809	0.24491914893617	1.22451063829787
883	central	0	0.920025531914894	0.244642553191489	1.23009787234043
884	central	0	0.922	0.242359574468085	1.23202553191489
885	central	0	0.929059574468085	0.243751063829787	1.23006382978723
886	central	0	0.926748936170213	0.244197872340426	1.22876595744681
887	central	0	0.928574468085106	0.243329787234043	1.2266
888	central	0	0.929114893617021	0.24308085106383	1.22554893617021
889	central	0	0.922434042553192	0.243940425531915	1.22756170212766
890	central	0	0.923204255319149	0.244391489361702	1.22924255319149
891	central	0	0.925804255319149	0.2425	1.22974893617021
892	central	0	0.926114893617021	0.245842553191489	1.22778723404255
893	central	0	0.923936170212766	0.242855319148936	1.22908936170213
894	central	0	0.92483829787234	0.244240425531915	1.22982127659574
895	central	0	0.926646808510638	0.243951063829787	1.22960425531915
896	central	0	0.917327659574468	0.243817021276596	1.22243404255319
897	central	0	0.921672340425532	0.244902127659574	1.22716170212766
898	central	0	0.922012765957447	0.244536170212766	1.22562978723404
899	central	0	0.922668085106383	0.244578723404255	1.23292765957447
900	central	0	0.927085106382979	0.243163829787234	1.22717021276596
901	central	0	0.925489361702128	0.245595744680851	1.22975744680851
902	central	0	0.93131914893617	0.245434042553191	1.22485531914894
903	central	0	0.933991489361702	0.243802127659574	1.23082978723404
904	central	0	0.934063829787234	0.24493829787234	1.22704680851064
905	central	0	0.918263829787234	0.244117021276596	1.23360425531915
906	central	0	0.92196170212766	0.2438	1.22788510638298
907	central	0	0.929434042553192	0.246363829787234	1.22258723404255
908	central	0	0.928821276595745	0.246940425531915	1.22535744680851
909	central	0	0.921153191489362	0.243055319148936	1.23042553191489
910	central	0	0.920182978723404	0.245270212765957	1.2288
911	central	0	0.919885106382979	0.246734042553191	1.22572340425532
912	central	0	0.93171914893617	0.243857446808511	1.22983829787234
913	central	0	0.92811914893617	0.244457446808511	1.22667234042553
914	central	0	0.92756170212766	0.244410638297872	1.22955319148936
915	central	0	0.92496170212766	0.244727659574468	1.22689361702128
916	central	0	0.926451063829787	0.243665957446809	1.22551914893617
917	central	0	0.922906382978723	0.243621276595745	1.22382978723404
918	central	0	0.933595744680851	0.243893617021277	1.22507659574468
919	central	0	0.926868085106383	0.242463829787234	1.22533617021277
920	central	0	0.920965957446809	0.243434042553191	1.22711063829787
921	central	0	0.923574468085106	0.244187234042553	1.2384
922	central	0	0.917165957446809	0.245	1.2290085106383
923	central	0	0.929370212765957	0.247417021276596	1.22463829787234
924	central	0	0.921808510638298	0.244148936170213	1.22277446808511
925	central	0	0.922821276595745	0.244414893617021	1.22903829787234
926	central	0	0.925246808510638	0.244395744680851	1.22581276595745
927	central	0	0.929944680851064	0.24616170212766	1.22946808510638
928	central	0	0.932021276595745	0.245036170212766	1.23030212765957
929	central	0	0.929595744680851	0.244765957446809	1.23283404255319
930	central	0	0.929565957446808	0.245208510638298	1.22894042553191
931	central	0	0.930872340425532	0.24461914893617	1.23053191489362
932	central	0	0.922114893617021	0.245397872340426	1.2255829787234
933	central	0	0.922408510638298	0.24523829787234	1.2289829787234
934	central	0	0.93296170212766	0.244023404255319	1.22535319148936
935	central	0	0.931012765957447	0.244036170212766	1.23363829787234
936	central	0	0.921842553191489	0.244391489361702	1.22959574468085
937	central	0	0.920893617021277	0.243523404255319	1.22942127659574
938	central	0	0.916629787234043	0.244236170212766	1.22734468085106
939	central	0	0.918987234042553	0.244882978723404	1.22668085106383
940	central	0	0.921370212765957	0.244970212765957	1.23045957446809
941	central	0	0.921017021276596	0.244104255319149	1.22851063829787
942	central	0	0.920327659574468	0.244610638297872	1.22824255319149
943	central	0	0.920251063829787	0.245206382978723	1.22464255319149
944	central	0	0.916651063829787	0.24553829787234	1.22921276595745
945	central	0	0.919765957446809	0.244406382978723	1.23327659574468
946	central	0	0.919157446808511	0.244872340425532	1.22377021276596
947	central	0	0.921804255319149	0.24491914893617	1.22865106382979
948	central	0	0.919787234042553	0.244804255319149	1.22977021276596
949	central	0	0.925731914893617	0.243665957446809	1.22804680851064
950	central	0	0.927553191489362	0.244802127659574	1.23342978723404
951	central	0	0.93228085106383	0.244923404255319	1.22828510638298
952	central	0	0.927434042553192	0.242985106382979	1.22812340425532
953	central	0	0.915242553191489	0.243874468085106	1.22367659574468
954	central	0	0.919195744680851	0.24368085106383	1.23055744680851
955	central	0	0.924782978723404	0.243295744680851	1.22854893617021
956	central	0	0.924008510638298	0.244112765957447	1.22795744680851
957	central	0	0.917387234042553	0.244525531914894	1.22902978723404
958	central	0	0.919365957446808	0.24586170212766	1.2294085106383
959	central	0	0.928285106382979	0.244112765957447	1.2306085106383
960	central	0	0.922187234042553	0.2443	1.22810638297872
961	central	0	0.92	0.244874468085106	1.22285957446809
962	central	0	0.925382978723404	0.244712765957447	1.2279829787234
963	central	0	0.92463829787234	0.243548936170213	1.2263914893617
964	central	0	0.921536170212766	0.244514893617021	1.2303914893617
965	central	0	0.919778723404255	0.245482978723404	1.22861276595745
966	central	0	0.926514893617021	0.244621276595745	1.22779574468085
967	central	0	0.926965957446809	0.2434	1.22490212765957
968	central	0	0.924953191489362	0.243591489361702	1.22276170212766
969	central	0	0.919102127659574	0.244610638297872	1.22852340425532
970	central	0	0.915429787234043	0.243174468085106	1.23073191489362
971	central	0	0.920127659574468	0.243593617021277	1.23111489361702
972	central	0	0.925604255319149	0.245355319148936	1.23093191489362
973	central	0	0.926382978723404	0.245106382978723	1.2283829787234
974	central	0	0.925208510638298	0.244676595744681	1.22548936170213
975	central	0	0.924102127659574	0.246006382978723	1.22353617021277
976	central	0	0.92468085106383	0.246157446808511	1.22785531914894
977	central	0	0.923914893617021	0.244370212765957	1.22936595744681
978	central	0	0.918651063829787	0.245344680851064	1.23002978723404
979	central	0	0.921612765957447	0.243629787234043	1.2218
980	central	0	0.918089361702128	0.24513829787234	1.22904255319149
981	central	0	0.923502127659575	0.244191489361702	1.22930638297872
982	central	0	0.920744680851064	0.244344680851064	1.22855319148936
983	central	0	0.922255319148936	0.245863829787234	1.22672765957447
984	central	0	0.924178723404255	0.243406382978723	1.22631063829787
985	central	0	0.921212765957447	0.243702127659574	1.22954468085106
986	central	0	0.914927659574468	0.244842553191489	1.22628936170213
987	central	0	0.920685106382979	0.24401914893617	1.22517872340426
988	central	0	0.921285106382979	0.244040425531915	1.23454042553191
989	central	0	0.92843829787234	0.244631914893617	1.2303829787234
990	central	0	0.922723404255319	0.244063829787234	1.22901276595745
991	central	0	0.919302127659574	0.245170212765957	1.22891914893617
992	central	0	0.917736170212766	0.244476595744681	1.22552340425532
993	central	0	0.921651063829787	0.242610638297872	1.22723404255319
994	central	0	0.921655319148936	0.245434042553191	1.23084680851064
995	central	0	0.919723404255319	0.245593617021277	1.22947659574468
996	central	0	0.923204255319149	0.245142553191489	1.22411489361702
997	central	0	0.923514893617021	0.243923404255319	1.22222553191489
998	central	0	0.923297872340425	0.244391489361702	1.22728085106383
999	central	0	0.927340425531915	0.24403829787234	1.22942978723404
1000	central	0	0.929651063829787	0.245142553191489	1.22894468085106
1001	central	0	0.93036170212766	0.24466170212766	1.23012340425532
1002	central	0	0.927927659574468	0.243104255319149	1.21988510638298
1003	central	0	0.924068085106383	0.244	1.23058723404255
1004	central	0	0.923412765957447	0.244265957446809	1.23279574468085
1005	central	0	0.927106382978723	0.244165957446809	1.23384255319149
1006	central	0	0.929834042553191	0.244934042553191	1.22807659574468
1007	central	0	0.922612765957447	0.244678723404255	1.22571914893617
1008	central	0	0.919693617021277	0.243882978723404	1.22928510638298
1009	central	0	0.920936170212766	0.24323829787234	1.22534468085106
1010	central	0	0.926310638297872	0.246468085106383	1.22987659574468
1011	central	0	0.920493617021277	0.244331914893617	1.22496170212766
1012	central	0	0.927685106382979	0.244387234042553	1.22845106382979
1013	central	0	0.923740425531915	0.24608085106383	1.22934468085106
1014	central	0	0.920012765957447	0.244629787234043	1.22852765957447
1015	central	0	0.926944680851064	0.244291489361702	1.22306382978723
1016	central	0	0.918829787234043	0.244968085106383	1.2325914893617
1017	central	0	0.926744680851064	0.242382978723404	1.23348085106383
1018	central	0	0.92671914893617	0.244153191489362	1.22545531914894
1019	central	0	0.923782978723404	0.243685106382979	1.22537872340426
1020	central	0	0.925204255319149	0.244597872340426	1.23106382978723
1021	central	0	0.924102127659574	0.245612765957447	1.22489361702128
1022	central	0	0.923408510638298	0.243544680851064	1.2262085106383
1023	central	0	0.922625531914894	0.244682978723404	1.22875319148936
1024	central	0	0.917455319148936	0.245848936170213	1.22505957446809
1025	central	0	0.924272340425532	0.244491489361702	1.22797021276596
1026	central	0	0.921829787234043	0.24466170212766	1.22941276595745
1027	central	0	0.917182978723404	0.244310638297872	1.23171914893617
1028	central	0	0.923229787234043	0.242840425531915	1.22623829787234
1029	central	0	0.922153191489362	0.24456170212766	1.22812765957447
1030	central	0	0.921468085106383	0.243817021276596	1.23024680851064
1031	central	0	0.915042553191489	0.242812765957447	1.22596595744681
1032	central	0	0.923523404255319	0.243097872340426	1.22600425531915
1033	central	0	0.923612765957447	0.244787234042553	1.23218723404255
1034	central	0	0.928374468085106	0.244993617021277	1.22584680851064
1035	central	0	0.927574468085106	0.24388085106383	1.23017446808511
1036	central	0	0.92488085106383	0.245540425531915	1.23095319148936
1037	central	0	0.921127659574468	0.244676595744681	1.22931063829787
1038	central	0	0.924021276595745	0.243440425531915	1.23070638297872
1039	central	0	0.922114893617021	0.244625531914894	1.22617446808511
1040	central	0	0.920255319148936	0.243568085106383	1.22566382978723
1041	central	0	0.92268085106383	0.244165957446809	1.22814893617021
1042	central	0	0.924787234042553	0.244829787234043	1.22997446808511
1043	central	0	0.924089361702128	0.245059574468085	1.23197446808511
1044	central	0	0.929059574468085	0.244804255319149	1.23589787234043
1045	central	0	0.924476595744681	0.2439	1.23270638297872
1046	central	0	0.926276595744681	0.244402127659574	1.22733191489362
1047	central	0	0.926778723404255	0.243859574468085	1.22674893617021
1048	central	0	0.91696170212766	0.242482978723404	1.23594893617021
1049	central	0	0.923336170212766	0.247542553191489	1.22764680851064
1050	central	0	0.928046808510638	0.245408510638298	1.23668510638298
1051	central	0	0.924829787234043	0.243585106382979	1.22054893617021
1052	central	0	0.924621276595745	0.244829787234043	1.22438723404255
1053	central	0	0.93311914893617	0.242734042553192	1.22088510638298
1054	central	0	0.922782978723404	0.245472340425532	1.22569361702128
1055	central	0	0.923991489361702	0.243653191489362	1.23383829787234
1056	central	0	0.923523404255319	0.243836170212766	1.22851489361702
1057	central	0	0.924557446808511	0.246095744680851	1.22992765957447
1058	central	0	0.929948936170213	0.243806382978723	1.22471063829787
1059	central	0	0.925570212765957	0.244153191489362	1.22868085106383
1060	central	0	0.927021276595745	0.246463829787234	1.22892765957447
1061	central	0	0.923293617021277	0.245187234042553	1.22934468085106
1062	central	0	0.917021276595745	0.245078723404255	1.22432340425532
1063	central	0	0.922987234042553	0.244723404255319	1.22014042553191
1064	central	0	0.924382978723404	0.24636170212766	1.23005957446809
1065	central	0	0.923897872340426	0.24311914893617	1.2279829787234
1066	central	0	0.923953191489362	0.245076595744681	1.22208936170213
1067	central	0	0.926110638297872	0.244612765957447	1.22817021276596
1068	central	0	0.928821276595745	0.245734042553191	1.23431063829787
1069	central	0	0.926246808510638	0.245	1.2236085106383
1070	central	0	0.911863829787234	0.246070212765957	1.22945106382979
1071	central	0	0.912085106382979	0.244144680851064	1.22771914893617
1072	central	0	0.92223829787234	0.243695744680851	1.23080425531915
1073	central	0	0.92156170212766	0.245408510638298	1.22670212765957
1074	central	0	0.918025531914894	0.245806382978723	1.22994893617021
1075	central	0	0.92251914893617	0.24391914893617	1.22677872340426
1076	central	0	0.918293617021277	0.245057446808511	1.22995744680851
1077	central	0	0.920825531914894	0.245157446808511	1.226
1078	central	0	0.918093617021277	0.244604255319149	1.23290638297872
1079	central	0	0.921587234042553	0.244134042553191	1.2293829787234
1080	central	0	0.923855319148936	0.245976595744681	1.23065957446809
1081	central	0	0.911204255319149	0.243908510638298	1.23231063829787
1082	central	0	0.923668085106383	0.243255319148936	1.22903404255319
1083	central	0	0.926804255319149	0.243442553191489	1.22583404255319
1084	central	0	0.927621276595745	0.243927659574468	1.2257914893617
1085	central	0	0.925063829787234	0.244493617021277	1.22554468085106
1086	central	0	0.927323404255319	0.244204255319149	1.22802978723404
1087	central	0	0.920165957446809	0.24558085106383	1.23454893617021
1088	central	0	0.915914893617021	0.24398085106383	1.22571914893617
1089	central	0	0.918548936170213	0.243968085106383	1.22473617021277
1090	central	0	0.914497872340426	0.244817021276596	1.22030638297872
1091	central	0	0.923659574468085	0.244948936170213	1.22563404255319
1092	central	0	0.922242553191489	0.243065957446809	1.23065531914894
1093	central	0	0.916817021276596	0.244297872340426	1.22427659574468
1094	central	0	0.922068085106383	0.24378085106383	1.22985531914894
1095	central	0	0.92571914893617	0.24433829787234	1.22425957446809
1096	central	0	0.9262	0.243797872340426	1.23296595744681
1097	central	0	0.924174468085106	0.244868085106383	1.22628510638298
1098	central	0	0.921506382978723	0.244076595744681	1.22850638297872
1099	central	0	0.919531914893617	0.244027659574468	1.22257872340426
1100	central	0	0.925293617021277	0.244140425531915	1.22537872340426
1101	central	0	0.923723404255319	0.244314893617021	1.22592765957447
1102	central	0	0.921872340425532	0.243457446808511	1.22884680851064
1103	central	0	0.921957446808511	0.244717021276596	1.22904255319149
1104	central	0	0.92691914893617	0.245776595744681	1.22621276595745
1105	central	0	0.925459574468085	0.243782978723404	1.23170638297872
1106	central	0	0.920617021276596	0.243229787234043	1.23188085106383
1107	central	0	0.921502127659575	0.24366170212766	1.22986808510638
1108	central	0	0.917604255319149	0.245140425531915	1.22746382978723
1109	central	0	0.919229787234043	0.244529787234043	1.2292085106383
1110	central	0	0.920523404255319	0.244763829787234	1.23031063829787
1111	central	0	0.923570212765957	0.243751063829787	1.22768510638298
1112	central	0	0.922527659574468	0.244387234042553	1.23028085106383
1113	central	0	0.921991489361702	0.243974468085106	1.22585106382979
1114	central	0	0.920774468085106	0.243427659574468	1.22905531914894
1115	central	0	0.924093617021277	0.245	1.2331914893617
1116	central	0	0.924263829787234	0.24433829787234	1.22919574468085
1117	central	0	0.921034042553191	0.245182978723404	1.23299574468085
1118	central	0	0.920859574468085	0.243885106382979	1.23389787234043
1119	central	0	0.921063829787234	0.243402127659574	1.23031489361702
1120	central	0	0.920029787234043	0.244189361702128	1.23223404255319
1121	central	0	0.920251063829787	0.24513829787234	1.22705531914894
1122	central	0	0.916723404255319	0.245057446808511	1.22745106382979
1123	central	0	0.92091914893617	0.244846808510638	1.2314170212766
1124	central	0	0.922034042553192	0.243665957446809	1.23215744680851
1125	central	0	0.922987234042553	0.244444680851064	1.23015744680851
1126	central	0	0.919029787234042	0.241885106382979	1.22654468085106
1127	central	0	0.925029787234042	0.245125531914894	1.2254
1128	central	0	0.923829787234043	0.244165957446809	1.22689361702128
1129	central	0	0.926114893617021	0.244329787234043	1.23096170212766
1130	central	0	0.926012765957447	0.244240425531915	1.23343404255319
1131	central	0	0.925191489361702	0.244665957446809	1.23327234042553
1132	central	0	0.925612765957447	0.244527659574468	1.23219574468085
1133	central	0	0.926191489361702	0.24303829787234	1.22476595744681
1134	central	0	0.92276170212766	0.24431914893617	1.23449361702128
1135	central	0	0.925391489361702	0.243034042553191	1.22879574468085
1136	central	0	0.923195744680851	0.243855319148936	1.22681276595745
1137	central	0	0.927042553191489	0.245363829787234	1.22876170212766
1138	central	0	0.92731914893617	0.243748936170213	1.22770638297872
1139	central	0	0.925940425531915	0.244495744680851	1.22773191489362
1140	central	0	0.921957446808511	0.245576595744681	1.22822127659574
1141	central	0	0.924889361702128	0.244868085106383	1.22819574468085
1142	central	0	0.921655319148936	0.245344680851064	1.23327659574468
1143	central	0	0.923463829787234	0.245134042553191	1.23108510638298
1144	central	0	0.924353191489362	0.245163829787234	1.22610638297872
1145	central	0	0.925127659574468	0.24416170212766	1.22803829787234
1146	central	0	0.929995744680851	0.24358085106383	1.23123404255319
1147	central	0	0.928868085106383	0.244668085106383	1.22986808510638
1148	central	0	0.93051914893617	0.243034042553191	1.23030638297872
1149	central	0	0.923489361702128	0.24421914893617	1.22925106382979
1150	central	0	0.927408510638298	0.244431914893617	1.22694042553191
1151	central	0	0.923953191489362	0.243887234042553	1.23155319148936
1152	central	0	0.92648085106383	0.244291489361702	1.23210638297872
1153	central	0	0.924778723404255	0.244151063829787	1.22689787234043
1154	central	0	0.927736170212766	0.24466170212766	1.23235319148936
1155	central	0	0.92736170212766	0.24201914893617	1.2216
1156	central	0	0.918502127659575	0.245246808510638	1.22334468085106
1157	central	0	0.915914893617021	0.244170212765957	1.23008510638298
1158	central	0	0.922587234042553	0.243995744680851	1.22783829787234
1159	central	0	0.919544680851064	0.245042553191489	1.22565957446809
1160	central	0	0.914553191489362	0.24386170212766	1.22817872340426
1161	central	0	0.922331914893617	0.243042553191489	1.23346382978723
1162	central	0	0.922914893617021	0.24438085106383	1.2332170212766
1163	central	0	0.918242553191489	0.246146808510638	1.2242
1164	central	0	0.917689361702128	0.244993617021277	1.22797872340426
1165	central	0	0.91916170212766	0.243342553191489	1.22810212765957
1166	central	0	0.92176170212766	0.244121276595745	1.2275914893617
1167	central	0	0.921106382978723	0.244195744680851	1.23170212765957
1168	central	0	0.924493617021277	0.24461914893617	1.23128936170213
1169	central	0	0.921285106382979	0.245948936170213	1.22687659574468
1170	central	0	0.920306382978723	0.246221276595745	1.22709787234043
1171	central	0	0.925174468085106	0.24446170212766	1.22898723404255
1172	central	0	0.920540425531915	0.24438085106383	1.22757446808511
1173	central	0	0.926063829787234	0.245208510638298	1.22813191489362
1174	central	0	0.933893617021277	0.243714893617021	1.23959574468085
1175	central	0	0.922217021276596	0.245253191489362	1.23210212765957
1176	central	0	0.924774468085106	0.243842553191489	1.23302978723404
1177	central	0	0.921514893617021	0.246004255319149	1.23011063829787
1178	central	0	0.927221276595745	0.24453829787234	1.2333914893617
1179	central	0	0.93103829787234	0.243974468085106	1.22895744680851
1180	central	0	0.922740425531915	0.24446170212766	1.22671914893617
1181	central	0	0.917617021276596	0.244259574468085	1.22677872340426
1182	central	0	0.924110638297872	0.244917021276596	1.22832340425532
1183	central	0	0.929034042553191	0.245955319148936	1.21771063829787
1184	central	0	0.930051063829787	0.242651063829787	1.22068936170213
1185	central	0	0.93323829787234	0.243004255319149	1.22544255319149
1186	central	0	0.929178723404255	0.244404255319149	1.22113191489362
1187	central	0	0.926787234042553	0.245772340425532	1.22577021276596
1188	central	0	0.9256	0.244925531914894	1.22588936170213
1189	central	0	0.930234042553192	0.245227659574468	1.22664255319149
1190	central	0	0.924659574468085	0.245108510638298	1.22694042553191
1191	central	0	0.929463829787234	0.243285106382979	1.22368936170213
1192	central	0	0.930148936170213	0.243342553191489	1.22694468085106
1193	central	0	0.926817021276596	0.245897872340426	1.22490212765957
1194	central	0	0.919008510638298	0.245189361702128	1.23122553191489
1195	central	0	0.924182978723404	0.244470212765957	1.22816170212766
1196	central	0	0.923106382978723	0.244940425531915	1.22870212765957
1197	central	0	0.922153191489362	0.245327659574468	1.22490638297872
1198	central	0	0.924374468085106	0.243893617021277	1.23187234042553
1199	central	0	0.92696170212766	0.243723404255319	1.22929361702128
1200	central	0	0.928417021276596	0.245676595744681	1.22814893617021
1201	central	0	0.923531914893617	0.243793617021277	1.22111063829787
1202	central	0	0.920076595744681	0.242395744680851	1.22548936170213
1203	central	0	0.91596170212766	0.244308510638298	1.23147234042553
1204	central	0	0.916540425531915	0.244372340425532	1.22872765957447
1205	central	0	0.91788085106383	0.245848936170213	1.23314042553191
1206	central	0	0.920093617021277	0.244612765957447	1.23037446808511
1207	central	0	0.927434042553192	0.24338085106383	1.22909361702128
1208	central	0	0.925021276595745	0.24443829787234	1.2253914893617
1209	central	0	0.919625531914894	0.244412765957447	1.23245531914894
1210	central	0	0.922051063829787	0.245331914893617	1.23095744680851
1211	central	0	0.916604255319149	0.244940425531915	1.23455744680851
1212	central	0	0.917348936170213	0.241906382978723	1.22653617021277
1213	central	0	0.915051063829787	0.243987234042553	1.22800425531915
1214	central	0	0.921536170212766	0.245042553191489	1.23061276595745
1215	central	0	0.927212765957447	0.245163829787234	1.23421276595745
1216	central	0	0.933936170212766	0.244393617021277	1.22807659574468
1217	central	0	0.929131914893617	0.244736170212766	1.2276085106383
1218	central	0	0.925536170212766	0.24448085106383	1.22326808510638
1219	central	0	0.919493617021277	0.245602127659574	1.22462553191489
1220	central	0	0.91303829787234	0.245685106382979	1.22297021276596
1221	central	0	0.921225531914894	0.2447	1.23031914893617
1222	central	0	0.918323404255319	0.245214893617021	1.22216170212766
1223	central	0	0.924072340425532	0.244785106382979	1.22275744680851
1224	central	0	0.925391489361702	0.244785106382979	1.2326170212766
1225	central	0	0.915651063829787	0.243842553191489	1.22514468085106
1226	central	0	0.922829787234043	0.245068085106383	1.2308
1227	central	0	0.922340425531915	0.245093617021277	1.23051914893617
1228	central	0	0.929310638297872	0.243902127659574	1.22708085106383
1229	central	0	0.926906382978723	0.244604255319149	1.22509787234043
1230	central	0	0.924497872340426	0.24313829787234	1.22831914893617
1231	central	0	0.921791489361702	0.244587234042553	1.23105106382979
1232	central	0	0.923314893617021	0.243425531914894	1.22946808510638
1233	central	0	0.925582978723404	0.245212765957447	1.22740425531915
1234	central	0	0.923463829787234	0.245070212765957	1.22905957446809
1235	central	0	0.925902127659574	0.244621276595745	1.22804680851064
1236	central	0	0.927795744680851	0.245459574468085	1.2281914893617
1237	central	0	0.920731914893617	0.243385106382979	1.22952340425532
1238	central	0	0.916953191489362	0.244285106382979	1.22956595744681
1239	central	0	0.922297872340425	0.244563829787234	1.22914893617021
1240	central	0	0.918485106382979	0.244934042553191	1.22480425531915
1241	central	0	0.919617021276596	0.243102127659574	1.22991063829787
1242	central	0	0.91876170212766	0.243791489361702	1.23116170212766
1243	central	0	0.919834042553191	0.243836170212766	1.22746808510638
1244	central	0	0.912859574468085	0.244046808510638	1.22833617021277
1245	central	0	0.920629787234043	0.245087234042553	1.22624680851064
1246	central	0	0.9214	0.244678723404255	1.22746808510638
1247	central	0	0.922655319148936	0.245174468085106	1.23469787234043
1248	central	0	0.928285106382979	0.243317021276596	1.22834468085106
1249	central	0	0.924382978723404	0.244876595744681	1.2271829787234
1250	central	0	0.919642553191489	0.244893617021277	1.23167659574468
1251	central	0	0.915182978723404	0.245217021276596	1.22964680851064
1252	central	0	0.916429787234043	0.244253191489362	1.22136595744681
1253	central	0	0.917136170212766	0.242729787234043	1.2312085106383
1254	central	0	0.920204255319149	0.244078723404255	1.22470638297872
1255	central	0	0.924157446808511	0.245106382978723	1.22867234042553
1256	central	0	0.921591489361702	0.244793617021277	1.22728085106383
1257	central	0	0.915808510638298	0.243540425531915	1.22949361702128
1258	central	0	0.919131914893617	0.243374468085106	1.2287829787234
1259	central	0	0.922021276595745	0.243874468085106	1.22902127659574
1260	central	0	0.925744680851064	0.244234042553191	1.22683829787234
1261	central	0	0.926557446808511	0.244255319148936	1.22843404255319
1262	central	0	0.926897872340426	0.243323404255319	1.22478723404255
1263	central	0	0.918778723404255	0.244227659574468	1.23331063829787
1264	central	0	0.921655319148936	0.245359574468085	1.22636595744681
1265	central	0	0.926336170212766	0.244714893617021	1.22841276595745
1266	central	0	0.92136170212766	0.244574468085106	1.2309829787234
1267	central	0	0.918970212765957	0.244378723404255	1.22815744680851
1268	central	0	0.919221276595745	0.244640425531915	1.2261914893617
1269	central	0	0.920923404255319	0.244014893617021	1.22471489361702
1270	central	0	0.925970212765957	0.242993617021277	1.22735744680851
1271	central	0	0.923442553191489	0.24463829787234	1.22561276595745
1272	central	0	0.922582978723404	0.243478723404255	1.23448510638298
1273	central	0	0.919417021276596	0.244646808510638	1.22709361702128
1274	central	0	0.920165957446809	0.243214893617021	1.22886808510638
1275	central	0	0.919791489361702	0.245527659574468	1.22534468085106
1276	central	0	0.925731914893617	0.24401914893617	1.22802978723404
1277	central	0	0.930046808510638	0.245942553191489	1.22895319148936
1278	central	0	0.929936170212766	0.24433829787234	1.22576170212766
1279	central	0	0.935434042553192	0.243363829787234	1.22577021276596
1280	central	0	0.930527659574468	0.243472340425532	1.22971914893617
1281	central	0	0.925548936170213	0.244397872340426	1.2306085106383
1282	central	0	0.925374468085106	0.246004255319149	1.2302
1283	central	0	0.923412765957447	0.243451063829787	1.22830638297872
1284	central	0	0.932629787234043	0.245334042553191	1.23306382978723
1285	central	0	0.93176170212766	0.244646808510638	1.22855744680851
1286	central	0	0.925344680851064	0.245236170212766	1.22890638297872
1287	central	0	0.918634042553191	0.244957446808511	1.22744255319149
1288	central	0	0.911940425531915	0.241908510638298	1.22768510638298
1289	central	0	0.914395744680851	0.245731914893617	1.22737872340426
1290	central	0	0.920097872340426	0.245517021276596	1.22516170212766
1291	central	0	0.927008510638298	0.245459574468085	1.22682553191489
1292	central	0	0.922574468085106	0.244985106382979	1.22418723404255
1293	central	0	0.922553191489362	0.244353191489362	1.22510638297872
1294	central	0	0.922268085106383	0.246395744680851	1.22888085106383
1295	central	0	0.923748936170213	0.243706382978723	1.22599574468085
1296	central	0	0.926191489361702	0.244931914893617	1.22753617021277
1297	central	0	0.925595744680851	0.244882978723404	1.22452340425532
1298	central	0	0.923382978723404	0.243270212765957	1.23034468085106
1299	central	0	0.925693617021277	0.244912765957447	1.23085957446809
1300	central	0	0.927140425531915	0.243742553191489	1.22944680851064
1301	central	0	0.926702127659574	0.244636170212766	1.23137021276596
1302	central	0	0.920748936170213	0.244355319148936	1.22797021276596
1303	central	0	0.926055319148936	0.243697872340426	1.21857446808511
1304	central	0	0.925425531914894	0.243648936170213	1.23054468085106
1305	central	0	0.931897872340426	0.246195744680851	1.2283829787234
1306	central	0	0.932740425531915	0.244504255319149	1.22364680851064
1307	central	0	0.928	0.245397872340426	1.22105106382979
1308	central	0	0.922834042553191	0.245408510638298	1.22825106382979
1309	central	0	0.932663829787234	0.244255319148936	1.22722978723404
1310	central	0	0.930557446808511	0.245659574468085	1.22464255319149
1311	central	0	0.923055319148936	0.245412765957447	1.22484680851064
1312	central	0	0.920753191489362	0.244874468085106	1.2269914893617
1313	central	0	0.922868085106383	0.243865957446809	1.23043829787234
1314	central	0	0.922097872340426	0.243606382978723	1.22340425531915
1315	central	0	0.92331914893617	0.246331914893617	1.22465531914894
1316	central	0	0.931302127659574	0.24438085106383	1.22864255319149
1317	central	0	0.927565957446808	0.244391489361702	1.2246170212766
1318	central	0	0.923795744680851	0.247093617021277	1.23105531914894
1319	central	0	0.92108085106383	0.242982978723404	1.22528085106383
1320	central	0	0.920953191489362	0.246217021276596	1.23449787234043
1321	central	0	0.927165957446809	0.243136170212766	1.2281914893617
1322	central	0	0.930872340425532	0.243621276595745	1.22475319148936
1323	central	0	0.930634042553191	0.244891489361702	1.22774042553191
1324	central	0	0.934617021276596	0.244859574468085	1.23108936170213
1325	central	0	0.930770212765957	0.242197872340426	1.2299914893617
1326	central	0	0.92143829787234	0.24548085106383	1.23551489361702
1327	central	0	0.920076595744681	0.244510638297872	1.23068085106383
1328	central	0	0.923527659574468	0.245763829787234	1.22362978723404
1329	central	0	0.914991489361702	0.243202127659574	1.22672765957447
1330	central	0	0.914165957446809	0.244793617021277	1.22357446808511
1331	central	0	0.920714893617021	0.246434042553191	1.23225531914894
1332	central	0	0.927472340425532	0.242612765957447	1.22573617021277
1333	central	0	0.923306382978723	0.242857446808511	1.22991063829787
1334	central	0	0.916957446808511	0.243521276595745	1.22928510638298
1335	central	0	0.921770212765957	0.244468085106383	1.23234468085106
1336	central	0	0.92011914893617	0.244982978723404	1.2293914893617
1337	central	0	0.919987234042553	0.245465957446809	1.23030212765957
1338	central	0	0.924242553191489	0.243329787234043	1.22827659574468
1339	central	0	0.922931914893617	0.24493829787234	1.22553617021277
1340	central	0	0.927110638297872	0.244691489361702	1.23337446808511
1341	central	0	0.929502127659575	0.243927659574468	1.22614893617021
1342	central	0	0.923255319148936	0.24403829787234	1.22647659574468
1343	central	0	0.914357446808511	0.244123404255319	1.22929361702128
1344	central	0	0.918412765957447	0.243587234042553	1.22754893617021
1345	central	0	0.919817021276596	0.244863829787234	1.22666808510638
1346	central	0	0.920123404255319	0.244974468085106	1.2312
1347	central	0	0.922123404255319	0.243472340425532	1.23185531914894
1348	central	0	0.927208510638298	0.244048936170213	1.22596595744681
1349	central	0	0.933468085106383	0.244178723404255	1.21913617021277
1350	central	0	0.922340425531915	0.244763829787234	1.2292
1351	central	0	0.923791489361702	0.245104255319149	1.2302085106383
1352	central	0	0.923842553191489	0.244810638297872	1.23157446808511
1353	central	0	0.918731914893617	0.243885106382979	1.232
1354	central	0	0.922842553191489	0.245140425531915	1.22519574468085
1355	central	0	0.919131914893617	0.244455319148936	1.22750638297872
1356	central	0	0.926625531914894	0.244036170212766	1.22972340425532
1357	central	0	0.923829787234043	0.244712765957447	1.22897021276596
1358	central	0	0.914885106382979	0.244289361702128	1.22877872340426
1359	central	0	0.922029787234042	0.244389361702128	1.22851489361702
1360	central	0	0.927042553191489	0.243487234042553	1.22970638297872
1361	central	0	0.922804255319149	0.246112765957447	1.22988085106383
1362	central	0	0.927795744680851	0.243317021276596	1.23090638297872
1363	central	0	0.927957446808511	0.245002127659574	1.22728936170213
1364	central	0	0.925093617021277	0.243265957446809	1.23152765957447
1365	central	0	0.923429787234043	0.244159574468085	1.23002127659574
1366	central	0	0.929297872340425	0.245429787234043	1.22976595744681
1367	central	0	0.923153191489362	0.244448936170213	1.22692340425532
1368	central	0	0.929748936170213	0.244014893617021	1.22153191489362
1369	central	0	0.927570212765957	0.243625531914894	1.22722127659574
1370	central	0	0.92491914893617	0.244685106382979	1.22443404255319
1371	central	0	0.918446808510638	0.244155319148936	1.22411914893617
1372	central	0	0.923097872340426	0.244248936170213	1.22691914893617
1373	central	0	0.919757446808511	0.243489361702128	1.22742978723404
1374	central	0	0.921463829787234	0.244036170212766	1.22981276595745
1375	central	0	0.924744680851064	0.244117021276596	1.22664255319149
1376	central	0	0.918859574468085	0.243210638297872	1.22844680851064
1377	central	0	0.916182978723404	0.244244680851064	1.22922127659574
1378	central	0	0.91163829787234	0.243821276595745	1.2286085106383
1379	central	0	0.914982978723404	0.2465	1.22601276595745
1380	central	0	0.919468085106383	0.244353191489362	1.23125531914894
1381	central	0	0.924357446808511	0.242942553191489	1.23082553191489
1382	central	0	0.924140425531915	0.243331914893617	1.22632765957447
1383	central	0	0.919889361702128	0.244387234042553	1.23342978723404
1384	central	0	0.927536170212766	0.243923404255319	1.22565106382979
1385	central	0	0.921872340425532	0.24458085106383	1.22868510638298
1386	central	0	0.916421276595745	0.245176595744681	1.22919574468085
1387	central	0	0.922148936170213	0.244610638297872	1.23073617021277
1388	central	0	0.923268085106383	0.243517021276596	1.22951063829787
1389	central	0	0.919587234042553	0.242774468085106	1.2267829787234
1390	central	0	0.916565957446808	0.243821276595745	1.22862978723404
1391	central	0	0.922787234042553	0.243214893617021	1.23142127659574
1392	central	0	0.930195744680851	0.245317021276596	1.22686808510638
1393	central	0	0.928863829787234	0.245385106382979	1.22961276595745
1394	central	0	0.926114893617021	0.245934042553191	1.23170212765957
1395	central	0	0.925906382978723	0.244865957446809	1.2277914893617
1396	central	0	0.925106382978723	0.243929787234043	1.23323829787234
1397	central	0	0.927612765957447	0.244404255319149	1.22805957446809
1398	central	0	0.919076595744681	0.244831914893617	1.23036170212766
1399	central	0	0.920489361702128	0.24446170212766	1.2281914893617
1400	central	0	0.922736170212766	0.244770212765957	1.23234893617021
1401	central	0	0.917165957446809	0.243797872340426	1.22487659574468
1402	central	0	0.924085106382979	0.244406382978723	1.23293191489362
1403	central	0	0.924165957446809	0.244304255319149	1.22911489361702
1404	central	0	0.926953191489362	0.241904255319149	1.2277829787234
1405	central	0	0.921906382978723	0.244085106382979	1.22777446808511
1406	central	0	0.916502127659575	0.244170212765957	1.2296
1407	central	0	0.922412765957447	0.244004255319149	1.2253829787234
1408	central	0	0.918165957446809	0.244031914893617	1.22776170212766
1409	central	0	0.932102127659574	0.243304255319149	1.22769361702128
1410	central	0	0.924914893617021	0.243863829787234	1.22894893617021
1411	central	0	0.927740425531915	0.244823404255319	1.22722553191489
1412	central	0	0.926578723404255	0.243674468085106	1.22494042553191
1413	central	0	0.921591489361702	0.244723404255319	1.22685957446809
1414	central	0	0.928991489361702	0.244674468085106	1.22862553191489
1415	central	0	0.927310638297872	0.244782978723404	1.22797021276596
1416	central	0	0.926344680851064	0.24458085106383	1.22879574468085
1417	central	0	0.933408510638298	0.243470212765957	1.22959574468085
1418	central	0	0.924502127659575	0.243423404255319	1.22548936170213
1419	central	0	0.922327659574468	0.243948936170213	1.22792340425532
1420	central	0	0.914965957446809	0.244406382978723	1.22843404255319
1421	central	0	0.916297872340425	0.244282978723404	1.21695744680851
1422	central	0	0.921953191489362	0.243878723404255	1.22638723404255
1423	central	0	0.918953191489362	0.24463829787234	1.22410638297872
1424	central	0	0.918378723404255	0.243814893617021	1.22756595744681
1425	central	0	0.923553191489362	0.244176595744681	1.23388085106383
1426	central	0	0.927782978723404	0.243697872340426	1.22790638297872
1427	central	0	0.921868085106383	0.24498085106383	1.22552765957447
1428	central	0	0.92676170212766	0.243046808510638	1.22777872340426
1429	central	0	0.92943829787234	0.245944680851064	1.23035744680851
1430	central	0	0.926268085106383	0.245674468085106	1.22783404255319
1431	central	0	0.929646808510638	0.243187234042553	1.2241914893617
1432	central	0	0.928940425531915	0.245123404255319	1.22822978723404
1433	central	0	0.925365957446808	0.242304255319149	1.23022127659574
1434	central	0	0.925608510638298	0.244851063829787	1.22292340425532
1435	central	0	0.928570212765957	0.245617021276596	1.23077446808511
1436	central	0	0.929404255319149	0.244555319148936	1.22734893617021
1437	central	0	0.928204255319149	0.243746808510638	1.22825957446809
1438	central	0	0.931382978723404	0.244348936170213	1.22391063829787
1439	central	0	0.933472340425532	0.243274468085106	1.22913617021277
1440	central	0	0.925242553191489	0.243970212765957	1.22944255319149
1441	central	0	0.928578723404255	0.244565957446809	1.22283404255319
1442	central	0	0.93088085106383	0.243995744680851	1.2302170212766
1443	central	0	0.924808510638298	0.244242553191489	1.22637872340426
1444	central	0	0.9226	0.243804255319149	1.23003404255319
1445	central	0	0.921182978723404	0.243759574468085	1.22664680851064
1446	central	0	0.920995744680851	0.244234042553191	1.22546382978723
1447	central	0	0.919365957446808	0.244551063829787	1.22828936170213
1448	central	0	0.93071914893617	0.244663829787234	1.22232340425532
1449	central	0	0.920655319148936	0.243612765957447	1.22990212765957
1450	central	0	0.922570212765957	0.24596170212766	1.2256085106383
1451	central	0	0.919429787234043	0.243095744680851	1.22487659574468
1452	central	0	0.92323829787234	0.244531914893617	1.23011489361702
1453	central	0	0.925259574468085	0.242559574468085	1.23377872340426
1454	central	0	0.924953191489362	0.244814893617021	1.22822553191489
1455	central	0	0.923157446808511	0.246102127659574	1.2331829787234
1456	central	0	0.92651914893617	0.244697872340426	1.22755744680851
1457	central	0	0.92691914893617	0.243651063829787	1.23002978723404
1458	central	0	0.921931914893617	0.243646808510638	1.22844680851064
1459	central	0	0.919893617021277	0.2421	1.22760425531915
1460	central	0	0.919148936170213	0.243146808510638	1.22730638297872
1461	central	0	0.919063829787234	0.245431914893617	1.22689361702128
1462	central	0	0.918382978723404	0.246159574468085	1.22765957446809
1463	central	0	0.923485106382979	0.244559574468085	1.22634468085106
1464	central	0	0.924812765957447	0.244612765957447	1.22926382978723
1465	central	0	0.917506382978723	0.244476595744681	1.22424255319149
1466	central	0	0.924931914893617	0.245595744680851	1.2297829787234
1467	central	0	0.927531914893617	0.243853191489362	1.2262170212766
1468	central	0	0.922748936170213	0.244725531914894	1.23130212765957
1469	central	0	0.922476595744681	0.24398085106383	1.22662553191489
1470	central	0	0.926668085106383	0.243878723404255	1.22505106382979
1471	central	0	0.925676595744681	0.245940425531915	1.22542553191489
1472	central	0	0.918523404255319	0.243591489361702	1.23110638297872
1473	central	0	0.918217021276596	0.244182978723404	1.22837446808511
1474	central	0	0.92376170212766	0.24481914893617	1.22545957446809
1475	central	0	0.918655319148936	0.243365957446809	1.22846382978723
1476	central	0	0.916421276595745	0.244106382978723	1.2245914893617
1477	central	0	0.916778723404255	0.244412765957447	1.22916595744681
1478	central	0	0.919378723404255	0.243125531914894	1.23274893617021
1479	central	0	0.924025531914894	0.245297872340426	1.2275829787234
1480	central	0	0.925370212765957	0.244863829787234	1.22860425531915
1481	central	0	0.926357446808511	0.244395744680851	1.22538723404255
1482	central	0	0.925889361702128	0.244042553191489	1.22662127659574
1483	central	0	0.924417021276596	0.242976595744681	1.22620425531915
1484	central	0	0.919242553191489	0.2453	1.22535319148936
1485	central	0	0.919025531914894	0.242206382978723	1.23152340425532
1486	central	0	0.920685106382979	0.243757446808511	1.23103404255319
1487	central	0	0.922297872340425	0.244874468085106	1.23494042553191
1488	central	0	0.924208510638298	0.24508085106383	1.22602553191489
1489	central	0	0.917668085106383	0.244791489361702	1.23048510638298
1490	central	0	0.917757446808511	0.2456	1.22716170212766
1491	central	0	0.919353191489362	0.244257446808511	1.2292
1492	central	0	0.922659574468085	0.244329787234043	1.23242127659574
1493	central	0	0.923489361702128	0.244514893617021	1.23058723404255
1494	central	0	0.923642553191489	0.244114893617021	1.22689361702128
1495	central	0	0.919148936170213	0.243840425531915	1.22522978723404
1496	central	0	0.922025531914894	0.244740425531915	1.2269914893617
1497	central	0	0.923327659574468	0.244648936170213	1.22805957446809
1498	central	0	0.925072340425532	0.244542553191489	1.23205531914894
1499	central	0	0.924672340425532	0.245687234042553	1.22263404255319
1500	central	0	0.927978723404255	0.24473829787234	1.22703404255319
1501	central	0	0.929642553191489	0.243906382978723	1.22296595744681
1502	central	0	0.930676595744681	0.24418085106383	1.22426382978723
1503	central	0	0.921314893617021	0.244176595744681	1.22617446808511
1504	central	0	0.924689361702128	0.243148936170213	1.23272340425532
1505	central	0	0.919557446808511	0.244089361702128	1.2280085106383
1506	central	0	0.9208	0.243174468085106	1.2336170212766
1507	central	0	0.918553191489362	0.243831914893617	1.22557021276596
1508	central	0	0.911608510638298	0.243527659574468	1.2287914893617
1509	central	0	0.915655319148936	0.245636170212766	1.22537021276596
1510	central	0	0.916727659574468	0.243923404255319	1.22411914893617
1511	central	0	0.921940425531915	0.243665957446809	1.2315914893617
1512	central	0	0.919297872340425	0.245112765957447	1.22937872340426
1513	central	0	0.924893617021277	0.243153191489362	1.23135744680851
1514	central	0	0.923012765957447	0.244544680851064	1.22468085106383
1515	central	0	0.921136170212766	0.243748936170213	1.22817021276596
1516	central	0	0.924906382978723	0.245112765957447	1.22691063829787
1517	central	0	0.916885106382979	0.244995744680851	1.22406808510638
1518	central	0	0.917004255319149	0.243906382978723	1.23252340425532
1519	central	0	0.91731914893617	0.245529787234043	1.22729787234043
1520	central	0	0.917497872340426	0.243451063829787	1.22861276595745
1521	central	0	0.916417021276596	0.243782978723404	1.22611063829787
1522	central	0	0.921165957446809	0.24366170212766	1.22918723404255
1523	central	0	0.927574468085106	0.244691489361702	1.22855744680851
1524	central	0	0.924876595744681	0.245104255319149	1.22969361702128
1525	central	0	0.924212765957447	0.245163829787234	1.22277446808511
1526	central	0	0.930370212765957	0.243321276595745	1.22707234042553
1527	central	0	0.929451063829787	0.243946808510638	1.23080425531915
1528	central	0	0.925714893617021	0.244234042553191	1.22583404255319
1529	central	0	0.922846808510638	0.244821276595745	1.2272085106383
1530	central	0	0.917451063829787	0.242925531914894	1.2340085106383
1531	central	0	0.919093617021277	0.243259574468085	1.22412340425532
1532	central	0	0.918970212765957	0.245187234042553	1.22992765957447
1533	central	0	0.919251063829787	0.243844680851064	1.22525531914894
1534	central	0	0.923748936170213	0.244131914893617	1.23048085106383
1535	central	0	0.923502127659575	0.244872340425532	1.22982127659574
1536	central	0	0.926531914893617	0.24393829787234	1.22426382978723
1537	central	0	0.919293617021277	0.244502127659574	1.22724255319149
1538	central	0	0.91556170212766	0.244521276595745	1.22610212765957
1539	central	0	0.9164	0.245234042553191	1.22788936170213
1540	central	0	0.926834042553191	0.243885106382979	1.23035319148936
1541	central	0	0.926140425531915	0.244725531914894	1.22596170212766
1542	central	0	0.925855319148936	0.244644680851064	1.22812765957447
1543	central	0	0.928059574468085	0.244387234042553	1.22797446808511
1544	central	0	0.919723404255319	0.244227659574468	1.22244255319149
1545	central	0	0.919702127659574	0.244851063829787	1.22809787234043
1546	central	0	0.923685106382979	0.244278723404255	1.22197872340426
1547	central	0	0.925076595744681	0.244836170212766	1.23166808510638
1548	central	0	0.927685106382979	0.243495744680851	1.22891063829787
1549	central	0	0.922723404255319	0.245223404255319	1.23064255319149
1550	central	0	0.923442553191489	0.245768085106383	1.23209361702128
1551	central	0	0.923472340425532	0.243865957446809	1.22742553191489
1552	central	0	0.92508085106383	0.243931914893617	1.2328
1553	central	0	0.915770212765957	0.243957446808511	1.22717872340426
1554	central	0	0.917965957446809	0.245074468085106	1.23153617021277
1555	central	0	0.919412765957447	0.243768085106383	1.2258085106383
1556	central	0	0.914485106382979	0.244710638297872	1.22937021276596
1557	central	0	0.914782978723404	0.243897872340426	1.22469787234043
1558	central	0	0.921957446808511	0.24453829787234	1.22660425531915
1559	central	0	0.923051063829787	0.245395744680851	1.22682553191489
1560	central	0	0.929136170212766	0.244242553191489	1.23185957446809
1561	central	0	0.924029787234042	0.245074468085106	1.22388936170213
1562	central	0	0.929523404255319	0.243142553191489	1.2317829787234
1563	central	0	0.924672340425532	0.243740425531915	1.22892340425532
1564	central	0	0.917804255319149	0.244814893617021	1.2290170212766
1565	central	0	0.920944680851064	0.244636170212766	1.22612765957447
1566	central	0	0.927872340425532	0.244910638297872	1.22737021276596
1567	central	0	0.926234042553192	0.244827659574468	1.22885106382979
1568	central	0	0.925863829787234	0.243723404255319	1.23088510638298
1569	central	0	0.930489361702128	0.24356170212766	1.22911489361702
1570	central	0	0.935387234042553	0.242989361702128	1.2308085106383
1571	central	0	0.932425531914894	0.243304255319149	1.22942127659574
1572	central	0	0.925102127659574	0.245768085106383	1.22833191489362
1573	central	0	0.93003829787234	0.243357446808511	1.23288510638298
1574	central	0	0.935510638297872	0.24288085106383	1.23113617021277
1575	central	0	0.926136170212766	0.243259574468085	1.22849361702128
1576	central	0	0.928255319148936	0.244940425531915	1.22742553191489
1577	central	0	0.909778723404255	0.246306382978723	1.22881276595745
1578	central	0	0.918025531914894	0.24653829787234	1.2267914893617
1579	central	0	0.924995744680851	0.244406382978723	1.22932765957447
1580	central	0	0.922914893617021	0.243846808510638	1.22660425531915
1581	central	0	0.922272340425532	0.244493617021277	1.22833617021277
1582	central	0	0.923225531914894	0.245655319148936	1.22986808510638
1583	central	0	0.921940425531915	0.244187234042553	1.22797872340426
1584	central	0	0.924621276595745	0.243640425531915	1.22944680851064
1585	central	0	0.913868085106383	0.24591914893617	1.22829787234043
1586	central	0	0.915421276595745	0.243374468085106	1.23144680851064
1587	central	0	0.918748936170213	0.244814893617021	1.229
1588	central	0	0.92188085106383	0.243629787234043	1.22677446808511
1589	central	0	0.921093617021277	0.244974468085106	1.23304255319149
1590	central	0	0.928893617021277	0.246193617021277	1.22631914893617
1591	central	0	0.923387234042553	0.244646808510638	1.22993617021277
1592	central	0	0.9154	0.24546170212766	1.22563829787234
1593	central	0	0.922855319148936	0.244221276595745	1.22725531914894
1594	central	0	0.912493617021277	0.245104255319149	1.23173191489362
1595	central	0	0.912395744680851	0.244336170212766	1.23031914893617
1596	central	0	0.921540425531915	0.244646808510638	1.23431063829787
1597	central	0	0.911374468085106	0.245427659574468	1.22449787234043
1598	central	0	0.923829787234043	0.244182978723404	1.22953617021277
1599	central	0	0.92843829787234	0.24578085106383	1.23087234042553
1600	central	0	0.928344680851064	0.24411914893617	1.22828510638298
1601	central	0	0.927157446808511	0.244421276595745	1.23352340425532
1602	central	0	0.92808085106383	0.243825531914894	1.22983829787234
1603	central	0	0.929276595744681	0.246095744680851	1.23344680851064
1604	central	0	0.920353191489362	0.24548085106383	1.23370212765957
1605	central	0	0.921625531914894	0.246857446808511	1.22668510638298
1606	central	0	0.925234042553192	0.245153191489362	1.22485531914894
1607	central	0	0.923731914893617	0.243321276595745	1.22606808510638
1608	central	0	0.918621276595745	0.244246808510638	1.23239574468085
1609	central	0	0.921012765957447	0.24316170212766	1.2285914893617
1610	central	0	0.917348936170213	0.243902127659574	1.23065531914894
1611	central	0	0.922514893617021	0.243610638297872	1.2241829787234
1612	central	0	0.927612765957447	0.244427659574468	1.23181276595745
1613	central	0	0.924689361702128	0.244368085106383	1.22675319148936
1614	central	0	0.920582978723404	0.243785106382979	1.22936170212766
1615	central	0	0.92583829787234	0.244125531914894	1.23295744680851
1616	central	0	0.92023829787234	0.243806382978723	1.22918723404255
1617	central	0	0.914859574468085	0.243036170212766	1.22474468085106
1618	central	0	0.918957446808511	0.244121276595745	1.22597872340426
1619	central	0	0.921102127659574	0.245289361702128	1.22607234042553
1620	central	0	0.923697872340426	0.243623404255319	1.23085957446809
1621	central	0	0.920314893617021	0.244723404255319	1.23184680851064
1622	central	0	0.925991489361702	0.244631914893617	1.23011914893617
1623	central	0	0.919812765957447	0.245306382978723	1.22697446808511
1624	central	0	0.914502127659575	0.244174468085106	1.23210638297872
1625	central	0	0.918608510638298	0.244031914893617	1.2306
1626	central	0	0.922778723404255	0.244002127659574	1.23082978723404
1627	central	0	0.929178723404255	0.244897872340426	1.23233617021277
1628	central	0	0.925914893617021	0.243263829787234	1.22497021276596
1629	central	0	0.920685106382979	0.245142553191489	1.23131489361702
1630	central	0	0.926931914893617	0.244355319148936	1.22425106382979
1631	central	0	0.929714893617021	0.244104255319149	1.22549361702128
1632	central	0	0.924251063829787	0.244291489361702	1.23190638297872
1633	central	0	0.924510638297872	0.244040425531915	1.22924255319149
1634	central	0	0.926378723404255	0.244265957446809	1.22665106382979
1635	central	0	0.925859574468085	0.243546808510638	1.23166382978723
1636	central	0	0.92883829787234	0.245448936170213	1.2308
1637	central	0	0.923846808510638	0.244536170212766	1.23131489361702
1638	central	0	0.923225531914894	0.244227659574468	1.22945106382979
1639	central	0	0.920348936170213	0.245410638297872	1.23026382978723
1640	central	0	0.919255319148936	0.244942553191489	1.23296170212766
1641	central	0	0.919204255319149	0.244214893617021	1.22600425531915
1642	central	0	0.920323404255319	0.245610638297872	1.22391914893617
1643	central	0	0.917131914893617	0.24466170212766	1.23157872340426
1644	central	0	0.920374468085106	0.244314893617021	1.22964680851064
1645	central	0	0.926110638297872	0.244821276595745	1.2271914893617
1646	central	0	0.925017021276596	0.242789361702128	1.22931063829787
1647	central	0	0.927404255319149	0.243972340425532	1.22769361702128
1648	central	0	0.92608085106383	0.245346808510638	1.22591489361702
1649	central	0	0.919868085106383	0.244012765957447	1.23030638297872
1650	central	0	0.918497872340426	0.243846808510638	1.22855319148936
1651	central	0	0.920868085106383	0.244565957446809	1.22845531914894
1652	central	0	0.919685106382979	0.243342553191489	1.22863829787234
1653	central	0	0.91868085106383	0.2437	1.22705106382979
1654	central	0	0.919327659574468	0.244840425531915	1.23322553191489
1655	central	0	0.924344680851064	0.243693617021277	1.22554042553191
1656	central	0	0.925212765957447	0.243882978723404	1.22968936170213
1657	central	0	0.928991489361702	0.244014893617021	1.2248170212766
1658	central	0	0.925574468085106	0.244363829787234	1.22782553191489
1659	central	0	0.923259574468085	0.24426170212766	1.22670638297872
1660	central	0	0.918578723404255	0.242334042553191	1.22519574468085
1661	central	0	0.925085106382979	0.245108510638298	1.2265914893617
1662	central	0	0.924293617021277	0.243597872340426	1.22989787234043
1663	central	0	0.918897872340426	0.244710638297872	1.22997872340426
1664	central	0	0.915672340425532	0.24506170212766	1.22503404255319
1665	central	0	0.920378723404255	0.244068085106383	1.22987234042553
1666	central	0	0.922570212765957	0.243570212765957	1.23234042553191
1667	central	0	0.921204255319149	0.245689361702128	1.22577021276596
1668	central	0	0.923204255319149	0.244331914893617	1.22960425531915
1669	central	0	0.915770212765957	0.244704255319149	1.22750212765957
1670	central	0	0.917557446808511	0.243993617021277	1.22596170212766
1671	central	0	0.918068085106383	0.24518085106383	1.22799574468085
1672	central	0	0.921642553191489	0.244563829787234	1.23025531914894
1673	central	0	0.930051063829787	0.244310638297872	1.22831063829787
1674	central	0	0.931344680851064	0.245148936170213	1.2276
1675	central	0	0.92576170212766	0.24348085106383	1.22536595744681
1676	central	0	0.921617021276596	0.244536170212766	1.23095319148936
1677	central	0	0.919621276595745	0.243582978723404	1.22894042553191
1678	central	0	0.913834042553191	0.244517021276596	1.2309829787234
1679	central	0	0.919348936170213	0.245106382978723	1.22695319148936
1680	central	0	0.92296170212766	0.244085106382979	1.22488510638298
1681	central	0	0.920259574468085	0.242212765957447	1.22995319148936
1682	central	0	0.921744680851064	0.243642553191489	1.23095319148936
1683	central	0	0.924502127659575	0.243189361702128	1.22616170212766
1684	central	0	0.925017021276596	0.244295744680851	1.22904255319149
1685	central	0	0.921042553191489	0.242834042553191	1.22773617021277
1686	central	0	0.918187234042553	0.244578723404255	1.23345531914894
1687	central	0	0.919255319148936	0.243870212765957	1.22936170212766
1688	central	0	0.91868085106383	0.244742553191489	1.22574468085106
1689	central	0	0.912110638297872	0.244940425531915	1.22340425531915
1690	central	0	0.918548936170213	0.245465957446809	1.22833191489362
1691	central	0	0.916497872340426	0.24438085106383	1.22762978723404
1692	central	0	0.925008510638298	0.244110638297872	1.23574042553191
1693	central	0	0.92328085106383	0.244263829787234	1.2252085106383
1694	central	0	0.927757446808511	0.245968085106383	1.2344
1695	central	0	0.928625531914894	0.244708510638298	1.22865531914894
1696	central	0	0.920017021276596	0.244085106382979	1.22525531914894
1697	central	0	0.9288	0.244182978723404	1.23497446808511
1698	central	0	0.92263829787234	0.243963829787234	1.23290638297872
1699	central	0	0.925387234042553	0.244114893617021	1.22890212765957
1700	central	0	0.92603829787234	0.243782978723404	1.2199829787234
1701	central	0	0.924076595744681	0.244476595744681	1.22409787234043
1702	central	0	0.927374468085106	0.245308510638298	1.22830212765957
1703	central	0	0.924876595744681	0.244002127659574	1.22812765957447
1704	central	0	0.9234	0.244289361702128	1.23211914893617
1705	central	0	0.926727659574468	0.243765957446809	1.23133191489362
1706	central	0	0.929621276595745	0.242006382978723	1.22986382978723
1707	central	0	0.919987234042553	0.245010638297872	1.23124680851064
1708	central	0	0.924889361702128	0.244312765957447	1.2203914893617
1709	central	0	0.92468085106383	0.244302127659574	1.22926808510638
1710	central	0	0.922868085106383	0.243344680851064	1.22499574468085
1711	central	0	0.930931914893617	0.244759574468085	1.22342127659574
1712	central	0	0.921570212765957	0.244734042553191	1.22823404255319
1713	central	0	0.923144680851064	0.244646808510638	1.22923829787234
1714	central	0	0.926170212765957	0.245668085106383	1.22671063829787
1715	central	0	0.922970212765957	0.244965957446809	1.22746382978723
1716	central	0	0.922029787234042	0.24431914893617	1.22957446808511
1717	central	0	0.919034042553191	0.24528085106383	1.22327234042553
1718	central	0	0.929	0.244651063829787	1.2244085106383
1719	central	0	0.923221276595745	0.244451063829787	1.22922978723404
1720	central	0	0.929927659574468	0.245959574468085	1.22829787234043
1721	central	0	0.928451063829787	0.244110638297872	1.23459574468085
1722	central	0	0.922817021276596	0.243582978723404	1.22380425531915
1723	central	0	0.921821276595745	0.245478723404255	1.22812765957447
1724	central	0	0.921906382978723	0.244206382978723	1.23180425531915
1725	central	0	0.92271914893617	0.246170212765957	1.22749787234043
1726	central	0	0.920097872340426	0.244451063829787	1.22329787234043
1727	central	0	0.927110638297872	0.24391914893617	1.22326808510638
1728	central	0	0.919787234042553	0.245255319148936	1.22390638297872
1729	central	0	0.917055319148936	0.244723404255319	1.23290212765957
1730	central	0	0.919821276595745	0.243521276595745	1.22254042553191
1731	central	0	0.923127659574468	0.245682978723404	1.23141276595745
1732	central	0	0.926608510638298	0.244708510638298	1.22751914893617
1733	central	0	0.923063829787234	0.242787234042553	1.22674468085106
1734	central	0	0.926221276595745	0.245255319148936	1.22746808510638
1735	central	0	0.931455319148936	0.244676595744681	1.22579574468085
1736	central	0	0.927974468085106	0.242308510638298	1.23044680851064
1737	central	0	0.92368085106383	0.244872340425532	1.22736595744681
1738	central	0	0.920442553191489	0.244397872340426	1.23081276595745
1739	central	0	0.920025531914894	0.245951063829787	1.23479574468085
1740	central	0	0.922723404255319	0.244057446808511	1.22707659574468
1741	central	0	0.915510638297872	0.24476170212766	1.22746382978723
1742	central	0	0.916148936170213	0.244425531914894	1.22976595744681
1743	central	0	0.919297872340425	0.244063829787234	1.22810212765957
1744	central	0	0.919765957446809	0.244344680851064	1.23737021276596
1745	central	0	0.927306382978723	0.244440425531915	1.23108085106383
1746	central	0	0.923714893617021	0.24578085106383	1.22802553191489
1747	central	0	0.919442553191489	0.243231914893617	1.22803829787234
1748	central	0	0.906731914893617	0.2437	1.23008085106383
1749	central	0	0.915897872340426	0.244157446808511	1.23051914893617
1750	central	0	0.920527659574468	0.244785106382979	1.22675319148936
1751	central	0	0.927685106382979	0.243902127659574	1.2266170212766
1752	central	0	0.921706382978723	0.242908510638298	1.22721276595745
1753	central	0	0.921744680851064	0.244114893617021	1.22741276595745
1754	central	0	0.923914893617021	0.243095744680851	1.23269361702128
1755	central	0	0.921042553191489	0.242578723404255	1.23024255319149
1756	central	0	0.924923404255319	0.243427659574468	1.22325531914894
1757	central	0	0.920578723404255	0.244393617021277	1.22594468085106
1758	central	0	0.921370212765957	0.24413829787234	1.22900425531915
1759	central	0	0.923293617021277	0.243989361702128	1.22908085106383
1760	central	0	0.924527659574468	0.245857446808511	1.2300170212766
1761	central	0	0.921025531914894	0.243878723404255	1.23022127659574
1762	central	0	0.925387234042553	0.24373829787234	1.23233617021277
1763	central	0	0.929123404255319	0.243321276595745	1.22596170212766
1764	central	0	0.9296	0.243357446808511	1.22547234042553
1765	central	0	0.922791489361702	0.242255319148936	1.22402978723404
1766	central	0	0.92843829787234	0.244555319148936	1.22728085106383
1767	central	0	0.928731914893617	0.244555319148936	1.2283829787234
1768	central	0	0.926191489361702	0.245274468085106	1.23088085106383
1769	central	0	0.922706382978723	0.2425	1.22350638297872
1770	central	0	0.916540425531915	0.244070212765957	1.22635319148936
1771	central	0	0.920727659574468	0.243931914893617	1.2268085106383
1772	central	0	0.920004255319149	0.243504255319149	1.22675744680851
1773	central	0	0.923097872340426	0.243517021276596	1.22991489361702
1774	central	0	0.927165957446809	0.244557446808511	1.22961276595745
1775	central	0	0.919221276595745	0.243885106382979	1.23155744680851
1776	central	0	0.919268085106383	0.243242553191489	1.22989361702128
1777	central	0	0.927702127659574	0.245978723404255	1.23117021276596
1778	central	0	0.929889361702128	0.24401914893617	1.22892765957447
1779	central	0	0.923736170212766	0.244336170212766	1.22775319148936
1780	central	0	0.917165957446809	0.245202127659574	1.22672340425532
1781	central	0	0.922336170212766	0.244197872340426	1.23031063829787
1782	central	0	0.918821276595745	0.243755319148936	1.22956595744681
1783	central	0	0.922548936170213	0.244978723404255	1.22836595744681
1784	central	0	0.916753191489362	0.243768085106383	1.22837021276596
1785	central	0	0.922914893617021	0.243665957446809	1.22834893617021
1786	central	0	0.924697872340426	0.244578723404255	1.22975319148936
1787	central	0	0.923506382978723	0.245289361702128	1.22816595744681
1788	central	0	0.927578723404255	0.245702127659574	1.22569361702128
1789	central	0	0.928182978723404	0.245310638297872	1.23225106382979
1790	central	0	0.919693617021277	0.244859574468085	1.23077446808511
1791	central	0	0.919817021276596	0.244970212765957	1.23020425531915
1792	central	0	0.918889361702128	0.244365957446809	1.22725531914894
1793	central	0	0.924344680851064	0.244631914893617	1.22614042553191
1794	central	0	0.928348936170213	0.244725531914894	1.22730638297872
1795	central	0	0.917378723404255	0.243431914893617	1.22687234042553
1796	central	0	0.919259574468085	0.2446	1.22933191489362
1797	central	0	0.927144680851064	0.245131914893617	1.23067234042553
1798	central	0	0.921982978723404	0.244508510638298	1.22933191489362
1799	central	0	0.918953191489362	0.243968085106383	1.22412340425532
1800	central	0	0.920174468085106	0.244831914893617	1.22963829787234
1801	central	0	0.916587234042553	0.244144680851064	1.23174468085106
1802	central	0	0.916608510638298	0.244910638297872	1.22604255319149
1803	central	0	0.921540425531915	0.243244680851064	1.22746808510638
1804	central	0	0.92451914893617	0.24321914893617	1.2324085106383
1805	central	0	0.927382978723404	0.243614893617021	1.23424680851064
1806	central	0	0.924629787234043	0.244776595744681	1.22748510638298
1807	central	0	0.922382978723404	0.242344680851064	1.22749787234043
1808	central	0	0.922834042553191	0.2448	1.22111914893617
1809	central	0	0.919642553191489	0.244697872340426	1.22917446808511
1810	central	0	0.918497872340426	0.243587234042553	1.23247659574468
1811	central	0	0.922527659574468	0.244787234042553	1.22927234042553
1812	central	0	0.92516170212766	0.245121276595745	1.23108510638298
1813	central	0	0.924068085106383	0.245825531914894	1.22667659574468
1814	central	0	0.918587234042553	0.24448085106383	1.23094042553191
1815	central	0	0.920744680851064	0.24416170212766	1.22553617021277
1816	central	0	0.918191489361702	0.245370212765957	1.2299914893617
1817	central	0	0.91176170212766	0.243551063829787	1.22745957446809
1818	central	0	0.913778723404255	0.246008510638298	1.23214468085106
1819	central	0	0.919451063829787	0.244425531914894	1.23130638297872
1820	central	0	0.91943829787234	0.243885106382979	1.22766808510638
1821	central	0	0.918608510638298	0.244717021276596	1.23362127659574
1822	central	0	0.916344680851064	0.245008510638298	1.22888510638298
1823	central	0	0.919953191489362	0.244014893617021	1.22437872340426
1824	central	0	0.931263829787234	0.244808510638298	1.23150212765957
1825	central	0	0.931612765957447	0.241012765957447	1.23293617021277
1826	central	0	0.936476595744681	0.244604255319149	1.22965106382979
1827	central	0	0.924459574468085	0.242795744680851	1.23224255319149
1828	central	0	0.924714893617021	0.2462	1.22748085106383
1829	central	0	0.923672340425532	0.243336170212766	1.22840425531915
1830	central	0	0.923055319148936	0.2424	1.22177446808511
1831	central	0	0.922808510638298	0.243953191489362	1.22894042553191
1832	central	0	0.919485106382979	0.245178723404255	1.23038723404255
1833	central	0	0.918093617021277	0.244704255319149	1.23131914893617
1834	central	0	0.923702127659574	0.243214893617021	1.2244085106383
1835	central	0	0.925131914893617	0.243993617021277	1.23577872340426
1836	central	0	0.926906382978723	0.245591489361702	1.22424680851064
1837	central	0	0.925765957446808	0.243897872340426	1.22572340425532
1838	central	0	0.921940425531915	0.244393617021277	1.22797021276596
1839	central	0	0.916174468085106	0.244257446808511	1.21981276595745
1840	central	0	0.92	0.244155319148936	1.22994468085106
1841	central	0	0.923114893617021	0.245210638297872	1.23211914893617
1842	central	0	0.92708085106383	0.243812765957447	1.23177872340426
1843	central	0	0.926612765957447	0.244685106382979	1.23562978723404
1844	central	0	0.923212765957447	0.244431914893617	1.22665106382979
1845	central	0	0.927344680851064	0.245457446808511	1.22794042553191
1846	central	0	0.922204255319149	0.243940425531915	1.2302170212766
1847	central	0	0.918548936170213	0.243874468085106	1.22156595744681
1848	central	0	0.912421276595745	0.24461914893617	1.22594893617021
1849	central	0	0.925523404255319	0.243174468085106	1.23075744680851
1850	central	0	0.926965957446809	0.244834042553191	1.22870212765957
1851	central	0	0.926110638297872	0.246140425531915	1.22932765957447
1852	central	0	0.928646808510638	0.243976595744681	1.23431063829787
1853	central	0	0.929429787234043	0.242776595744681	1.2352085106383
1854	central	0	0.929110638297872	0.2461	1.23106808510638
1855	central	0	0.91828085106383	0.244602127659574	1.23043404255319
1856	central	0	0.918442553191489	0.243114893617021	1.22868936170213
1857	central	0	0.919289361702128	0.243344680851064	1.23012340425532
1858	central	0	0.919344680851064	0.245425531914894	1.22465531914894
1859	central	0	0.922485106382979	0.243885106382979	1.22867234042553
1860	central	0	0.925170212765957	0.245153191489362	1.23044680851064
1861	central	0	0.928	0.24496170212766	1.22666808510638
1862	central	0	0.931412765957447	0.243995744680851	1.22890638297872
1863	central	0	0.925536170212766	0.244617021276596	1.22787659574468
1864	central	0	0.927323404255319	0.243121276595745	1.2282170212766
1865	central	0	0.933451063829787	0.243991489361702	1.22650212765957
1866	central	0	0.929893617021277	0.243817021276596	1.2353914893617
1867	central	0	0.925617021276596	0.244402127659574	1.22540425531915
1868	central	0	0.925	0.242908510638298	1.23077021276596
1869	central	0	0.926387234042553	0.245034042553192	1.22885531914894
1870	central	0	0.926774468085106	0.244025531914894	1.2261914893617
1871	central	0	0.918463829787234	0.244270212765957	1.22751063829787
1872	central	0	0.91688085106383	0.24416170212766	1.22964255319149
1873	central	0	0.916944680851064	0.244863829787234	1.22366808510638
1874	central	0	0.918621276595745	0.243129787234043	1.22925106382979
1875	central	0	0.920489361702128	0.244423404255319	1.22405531914894
1876	central	0	0.918846808510638	0.244678723404255	1.2306
1877	central	0	0.928510638297872	0.244451063829787	1.22837446808511
1878	central	0	0.925744680851064	0.24401914893617	1.22927234042553
1879	central	0	0.918412765957447	0.243974468085106	1.23024680851064
1880	central	0	0.914817021276596	0.244597872340426	1.23407234042553
1881	central	0	0.91683829787234	0.245255319148936	1.22903829787234
1882	central	0	0.915685106382979	0.243859574468085	1.22735744680851
1883	central	0	0.921234042553192	0.24448085106383	1.22656595744681
1884	central	0	0.923246808510638	0.242114893617021	1.23075319148936
1885	central	0	0.921025531914894	0.245108510638298	1.22932765957447
1886	central	0	0.916757446808511	0.243597872340426	1.2312085106383
1887	central	0	0.925595744680851	0.24453829787234	1.22667659574468
1888	central	0	0.92636170212766	0.243955319148936	1.22631914893617
1889	central	0	0.92536170212766	0.242851063829787	1.23044680851064
1890	central	0	0.922097872340426	0.244434042553191	1.23062127659574
1891	central	0	0.926978723404255	0.244263829787234	1.22454468085106
1892	central	0	0.922910638297872	0.244393617021277	1.22476595744681
1893	central	0	0.923076595744681	0.243636170212766	1.22803829787234
1894	central	0	0.922668085106383	0.243153191489362	1.22587659574468
1895	central	0	0.925170212765957	0.244006382978723	1.22173191489362
1896	central	0	0.925451063829787	0.244463829787234	1.23222978723404
1897	central	0	0.92048085106383	0.244263829787234	1.22678723404255
1898	central	0	0.926995744680851	0.245534042553192	1.22939574468085
1899	central	0	0.927868085106383	0.244057446808511	1.22826808510638
1900	central	0	0.92196170212766	0.243993617021277	1.23167234042553
1901	central	0	0.91488085106383	0.245165957446809	1.22767659574468
1902	central	0	0.913689361702128	0.243355319148936	1.22666808510638
1903	central	0	0.917974468085106	0.243770212765957	1.22805106382979
1904	central	0	0.922246808510638	0.243344680851064	1.22807234042553
1905	central	0	0.921672340425532	0.243374468085106	1.22774468085106
1906	central	0	0.918272340425532	0.243293617021277	1.23137872340426
1907	central	0	0.921770212765957	0.242695744680851	1.22582127659574
1908	central	0	0.920225531914894	0.243195744680851	1.22506808510638
1909	central	0	0.916378723404255	0.244202127659574	1.22708085106383
1910	central	0	0.922123404255319	0.242855319148936	1.22687659574468
1911	central	0	0.919417021276596	0.244953191489362	1.22593617021277
1912	central	0	0.921174468085106	0.243423404255319	1.23054468085106
1913	central	0	0.922114893617021	0.24461914893617	1.2276085106383
1914	central	0	0.927404255319149	0.243165957446809	1.22927234042553
1915	central	0	0.9262	0.243455319148936	1.23010212765957
1916	central	0	0.927004255319149	0.243178723404255	1.22868936170213
1917	central	0	0.922923404255319	0.24436170212766	1.22892765957447
1918	central	0	0.921127659574468	0.245325531914894	1.22829787234043
1919	central	0	0.927429787234043	0.245014893617021	1.23054042553192
1920	central	0	0.925557446808511	0.244612765957447	1.22868510638298
1921	central	0	0.927459574468085	0.244336170212766	1.22411063829787
1922	central	0	0.921531914893617	0.244131914893617	1.22800425531915
1923	central	0	0.917574468085106	0.24556170212766	1.22722553191489
1924	central	0	0.9152	0.244763829787234	1.23002978723404
1925	central	0	0.919476595744681	0.24266170212766	1.231
1926	central	0	0.918059574468085	0.245265957446809	1.2231914893617
1927	central	0	0.918174468085106	0.244478723404255	1.22958723404255
1928	central	0	0.921948936170213	0.242876595744681	1.22396595744681
1929	central	0	0.918817021276596	0.244921276595745	1.22485106382979
1930	central	0	0.925731914893617	0.244351063829787	1.23031914893617
1931	central	0	0.921293617021277	0.244593617021277	1.22914042553191
1932	central	0	0.915344680851064	0.243940425531915	1.2291829787234
1933	central	0	0.918557446808511	0.24453829787234	1.23011914893617
1934	central	0	0.917821276595745	0.244387234042553	1.22664680851064
1935	central	0	0.918808510638298	0.24483829787234	1.2292170212766
1936	central	0	0.918621276595745	0.243297872340426	1.22602127659574
1937	central	0	0.917591489361702	0.243997872340426	1.22282978723404
1938	central	0	0.917557446808511	0.244457446808511	1.22858723404255
1939	central	0	0.924544680851064	0.244755319148936	1.22787234042553
1940	central	0	0.929165957446809	0.244676595744681	1.23005957446809
1941	central	0	0.921063829787234	0.244229787234043	1.22766808510638
1942	central	0	0.924646808510638	0.242997872340426	1.22165106382979
1943	central	0	0.923940425531915	0.244176595744681	1.22803404255319
1944	central	0	0.924791489361702	0.243197872340426	1.22705106382979
1945	central	0	0.924127659574468	0.244997872340426	1.23289787234043
1946	central	0	0.923923404255319	0.244963829787234	1.22952765957447
1947	central	0	0.922387234042553	0.24508085106383	1.22542978723404
1948	central	0	0.924004255319149	0.243602127659574	1.22949787234043
1949	central	0	0.921476595744681	0.244151063829787	1.23209361702128
1950	central	0	0.914787234042553	0.245446808510638	1.23283829787234
1951	central	0	0.917408510638298	0.245640425531915	1.23098723404255
1952	central	0	0.925970212765957	0.244534042553191	1.22525957446809
1953	central	0	0.924617021276596	0.243791489361702	1.22852340425532
1954	central	0	0.917391489361702	0.24521914893617	1.22643404255319
1955	central	0	0.923425531914894	0.243631914893617	1.2274170212766
1956	central	0	0.928948936170213	0.244046808510638	1.22829787234043
1957	central	0	0.931506382978723	0.24456170212766	1.22257446808511
1958	central	0	0.930097872340426	0.244706382978723	1.23050638297872
1959	central	0	0.927970212765957	0.24598085106383	1.22443404255319
1960	central	0	0.9284	0.244525531914894	1.22551914893617
1961	central	0	0.932323404255319	0.244076595744681	1.22549787234043
1962	central	0	0.930255319148936	0.244051063829787	1.22911063829787
1963	central	0	0.927204255319149	0.245382978723404	1.22872340425532
1964	central	0	0.924042553191489	0.244744680851064	1.22395319148936
1965	central	0	0.925297872340425	0.244442553191489	1.23311063829787
1966	central	0	0.9214	0.245295744680851	1.22863829787234
1967	central	0	0.926140425531915	0.243082978723404	1.22902127659574
1968	central	0	0.923404255319149	0.244704255319149	1.22494468085106
1969	central	0	0.927702127659574	0.245912765957447	1.23147659574468
1970	central	0	0.923791489361702	0.243629787234043	1.22634468085106
1971	central	0	0.913489361702128	0.244221276595745	1.23242978723404
1972	central	0	0.916693617021277	0.244597872340426	1.22802553191489
1973	central	0	0.921472340425532	0.242406382978723	1.23028085106383
1974	central	0	0.925727659574468	0.244308510638298	1.22797446808511
1975	central	0	0.922246808510638	0.244657446808511	1.23437872340426
1976	central	0	0.920463829787234	0.245985106382979	1.22908510638298
1977	central	0	0.922753191489362	0.244978723404255	1.22709361702128
1978	central	0	0.929408510638298	0.243391489361702	1.22472340425532
1979	central	0	0.929544680851064	0.243676595744681	1.22771489361702
1980	central	0	0.920293617021277	0.244878723404255	1.22720425531915
1981	central	0	0.92696170212766	0.242406382978723	1.22850212765957
1982	central	0	0.92596170212766	0.244874468085106	1.22982978723404
1983	central	0	0.924127659574468	0.244968085106383	1.2272
1984	central	0	0.92171914893617	0.24523829787234	1.22731489361702
1985	central	0	0.931374468085106	0.243057446808511	1.22984680851064
1986	central	0	0.925706382978723	0.244421276595745	1.22699574468085
1987	central	0	0.925451063829787	0.244508510638298	1.23309787234043
1988	central	0	0.921978723404255	0.244825531914894	1.22537446808511
1989	central	0	0.922676595744681	0.245410638297872	1.2269829787234
1990	central	0	0.916123404255319	0.243674468085106	1.2258085106383
1991	central	0	0.92031914893617	0.243614893617021	1.22760425531915
1992	central	0	0.918008510638298	0.246517021276596	1.22317872340426
1993	central	0	0.929021276595745	0.244642553191489	1.22866382978723
1994	central	0	0.924702127659574	0.244755319148936	1.22288085106383
1995	central	0	0.922753191489362	0.244506382978723	1.23437872340426
1996	central	0	0.929085106382979	0.245246808510638	1.22766382978723
1997	central	0	0.925068085106383	0.245795744680851	1.22205106382979
1998	central	0	0.925965957446809	0.244485106382979	1.23282553191489
1999	central	0	0.921434042553192	0.24478085106383	1.23340425531915
[truncated: 38,129 more rows]
