# Supplementary material for: Two simple movement mechanisms for spatial division of labour in social insects
Source: Nat Commun. 2022 Nov 15;13:6985. doi: 10.1038/s41467-022-34706-7 (PMC9666475; doi:10.1038/s41467-022-34706-7)
Supplement: Supplementary file 5 — Source Data [file 41467_2022_34706_MOESM5_ESM.zip › source_data/Figure_S14/MeanMovementCharacteristics,Apis,LA.csv]

cell_id	agent_type	Individual_Site_Similarity	Mean_Proportion_Time_Active	Mean_Speed_while_Active	Mean_Absolute_Turn_Angle_while_Active
1	central	0	0.937672340425532	0.264778723404255	1.2038085106383
2	central	0	0.934302127659574	0.264451063829787	1.20417446808511
3	central	0	0.930748936170213	0.26413829787234	1.19930212765957
4	central	0	0.925451063829787	0.265610638297872	1.1964170212766
5	central	0	0.929008510638298	0.265387234042553	1.20878723404255
6	central	0	0.935374468085106	0.26408085106383	1.19902127659574
7	central	0	0.933429787234043	0.264702127659574	1.20183404255319
8	central	0	0.93428085106383	0.265672340425532	1.19903829787234
9	central	0	0.938629787234043	0.264304255319149	1.20027659574468
10	central	0	0.942727659574468	0.263442553191489	1.20486382978723
11	central	0	0.940872340425532	0.264308510638298	1.20284680851064
12	central	0	0.937255319148936	0.264172340425532	1.19899574468085
13	central	0	0.931804255319149	0.263293617021277	1.19892765957447
14	central	0	0.925527659574468	0.265621276595745	1.19976170212766
15	central	0	0.932646808510638	0.265917021276596	1.20208936170213
16	central	0	0.935957446808511	0.263193617021277	1.19968085106383
17	central	0	0.93591914893617	0.2664	1.19788936170213
18	central	0	0.935106382978723	0.26513829787234	1.20624680851064
19	central	0	0.924608510638298	0.26393829787234	1.20174468085106
20	central	0	0.931489361702128	0.26516170212766	1.19751914893617
21	central	0	0.935008510638298	0.264231914893617	1.2031914893617
22	central	0	0.934565957446808	0.266374468085106	1.20283404255319
23	central	0	0.930463829787234	0.264570212765957	1.20262553191489
24	central	0	0.928957446808511	0.264855319148936	1.20294468085106
25	central	0	0.934131914893617	0.266140425531915	1.1977829787234
26	central	0	0.935017021276596	0.265685106382979	1.19457021276596
27	central	0	0.929987234042553	0.265023404255319	1.20284255319149
28	central	0	0.921651063829787	0.265940425531915	1.19678723404255
29	central	0	0.928565957446808	0.265274468085106	1.20025106382979
30	central	0	0.92768085106383	0.265568085106383	1.19788510638298
31	central	0	0.930378723404255	0.265072340425532	1.2003829787234
32	central	0	0.932127659574468	0.264859574468085	1.19911914893617
33	central	0	0.93076170212766	0.264989361702128	1.203
34	central	0	0.936289361702128	0.265155319148936	1.19617021276596
35	central	0	0.936370212765957	0.265512765957447	1.20069361702128
36	central	0	0.935285106382979	0.265021276595745	1.20173191489362
37	central	0	0.932859574468085	0.264587234042553	1.19575744680851
38	central	0	0.933387234042553	0.264689361702128	1.2084
39	central	0	0.934574468085106	0.266070212765957	1.19901276595745
40	central	0	0.932923404255319	0.266129787234043	1.19766382978723
41	central	0	0.931842553191489	0.263795744680851	1.19902978723404
42	central	0	0.930446808510638	0.265674468085106	1.2000085106383
43	central	0	0.929217021276596	0.266148936170213	1.19987234042553
44	central	0	0.930821276595745	0.264912765957447	1.20312340425532
45	central	0	0.939970212765957	0.264472340425532	1.20189787234043
46	central	0	0.93488085106383	0.266446808510638	1.19994893617021
47	central	0	0.932331914893617	0.266102127659574	1.19982978723404
48	central	0	0.930336170212766	0.264465957446809	1.20170212765957
49	central	0	0.930336170212766	0.265804255319149	1.19707659574468
50	central	0	0.935731914893617	0.264731914893617	1.20367234042553
51	central	0	0.931685106382979	0.263721276595745	1.19799574468085
52	central	0	0.928034042553191	0.264363829787234	1.19837021276596
53	central	0	0.930051063829787	0.26433829787234	1.19969787234043
54	central	0	0.938225531914894	0.264851063829787	1.20014893617021
55	central	0	0.93271914893617	0.265010638297872	1.20251063829787
56	central	0	0.934957446808511	0.265795744680851	1.20481276595745
57	central	0	0.929582978723404	0.263508510638298	1.19778723404255
58	central	0	0.933140425531915	0.264112765957447	1.20162127659574
59	central	0	0.931476595744681	0.265148936170213	1.19813617021277
60	central	0	0.926621276595745	0.264842553191489	1.20656170212766
61	central	0	0.925417021276596	0.263134042553192	1.20442127659574
62	central	0	0.935234042553192	0.265240425531915	1.20073191489362
63	central	0	0.934012765957447	0.26438085106383	1.19891063829787
64	central	0	0.92831914893617	0.263291489361702	1.20042127659574
65	central	0	0.930055319148936	0.264642553191489	1.19782553191489
66	central	0	0.932106382978723	0.263451063829787	1.19733617021277
67	central	0	0.935259574468085	0.263914893617021	1.2027829787234
68	central	0	0.933174468085106	0.265921276595745	1.2013829787234
69	central	0	0.928689361702128	0.265070212765957	1.20515744680851
70	central	0	0.925497872340426	0.264159574468085	1.19963829787234
71	central	0	0.926212765957447	0.264765957446809	1.20302978723404
72	central	0	0.926051063829787	0.264023404255319	1.20622127659574
73	central	0	0.932374468085106	0.263163829787234	1.20354468085106
74	central	0	0.931774468085106	0.264525531914894	1.19845957446809
75	central	0	0.932093617021277	0.265695744680851	1.20259574468085
76	central	0	0.93671914893617	0.264310638297872	1.19965106382979
77	central	0	0.930842553191489	0.263804255319149	1.20419574468085
78	central	0	0.928153191489362	0.264046808510638	1.20408936170213
79	central	0	0.931472340425532	0.264155319148936	1.20290638297872
80	central	0	0.937212765957447	0.263393617021277	1.19991489361702
81	central	0	0.933085106382979	0.266078723404255	1.2008085106383
82	central	0	0.929187234042553	0.264531914893617	1.19968936170213
83	central	0	0.928276595744681	0.264223404255319	1.20252765957447
84	central	0	0.929804255319149	0.264193617021277	1.19765106382979
85	central	0	0.937523404255319	0.264314893617021	1.19574468085106
86	central	0	0.934931914893617	0.266051063829787	1.20079574468085
87	central	0	0.93031914893617	0.264417021276596	1.20172340425532
88	central	0	0.932723404255319	0.264487234042553	1.20321276595745
89	central	0	0.932408510638298	0.266455319148936	1.19317021276596
90	central	0	0.929791489361702	0.264565957446808	1.1994085106383
91	central	0	0.933331914893617	0.264295744680851	1.20587234042553
92	central	0	0.934195744680851	0.265125531914894	1.19952765957447
93	central	0	0.92856170212766	0.264387234042553	1.19513191489362
94	central	0	0.936272340425532	0.26511914893617	1.19967659574468
95	central	0	0.933582978723404	0.264963829787234	1.19249361702128
96	central	0	0.936893617021277	0.265202127659574	1.19965531914894
97	central	0	0.933974468085106	0.265355319148936	1.19450212765957
98	central	0	0.930689361702128	0.266706382978723	1.19908085106383
99	central	0	0.930374468085106	0.264836170212766	1.19540425531915
100	central	0	0.937063829787234	0.264751063829787	1.19642978723404
101	central	0	0.929855319148936	0.266223404255319	1.20215744680851
102	central	0	0.930923404255319	0.264412765957447	1.20138723404255
103	central	0	0.939348936170213	0.266027659574468	1.20264680851064
104	central	0	0.94048085106383	0.264495744680851	1.19922978723404
105	central	0	0.937689361702128	0.263731914893617	1.20286382978723
106	central	0	0.931812765957447	0.263497872340426	1.20333617021277
107	central	0	0.939544680851064	0.263978723404255	1.19929787234043
108	central	0	0.937276595744681	0.26416170212766	1.20354042553191
109	central	0	0.933136170212766	0.264644680851064	1.19947234042553
110	central	0	0.932634042553191	0.265206382978723	1.19562553191489
111	central	0	0.934646808510638	0.265425531914894	1.19927234042553
112	central	0	0.9306	0.266402127659574	1.19835319148936
113	central	0	0.931587234042553	0.264434042553191	1.19867234042553
114	central	0	0.935076595744681	0.265646808510638	1.19736170212766
115	central	0	0.932085106382979	0.264846808510638	1.2032170212766
116	central	0	0.925748936170213	0.265097872340426	1.19557872340426
117	central	0	0.932923404255319	0.26498085106383	1.20232765957447
118	central	0	0.940472340425532	0.263576595744681	1.2027914893617
119	central	0	0.937617021276596	0.265108510638298	1.19776170212766
120	central	0	0.935812765957447	0.265517021276596	1.20009787234043
121	central	0	0.93263829787234	0.264789361702128	1.20015744680851
122	central	0	0.930451063829787	0.265082978723404	1.1953829787234
123	central	0	0.92791914893617	0.26548085106383	1.19934042553191
124	central	0	0.932706382978723	0.262765957446809	1.20041276595745
125	central	0	0.936110638297872	0.265974468085106	1.1970170212766
126	central	0	0.938102127659574	0.264648936170213	1.20189361702128
127	central	0	0.934242553191489	0.264734042553191	1.20068936170213
128	central	0	0.931978723404255	0.265410638297872	1.19940425531915
129	central	0	0.934225531914894	0.264627659574468	1.19751914893617
130	central	0	0.932442553191489	0.265455319148936	1.1997914893617
131	central	0	0.935578723404255	0.264010638297872	1.20184255319149
132	central	0	0.941025531914894	0.265236170212766	1.19822127659574
133	central	0	0.932842553191489	0.264789361702128	1.20085531914894
134	central	0	0.927787234042553	0.266125531914894	1.19924680851064
135	central	0	0.927697872340426	0.265342553191489	1.19828936170213
136	central	0	0.925314893617021	0.265495744680851	1.19951489361702
137	central	0	0.930859574468085	0.264097872340426	1.2064
138	central	0	0.92911914893617	0.265717021276596	1.20038723404255
139	central	0	0.925391489361702	0.264540425531915	1.19976595744681
140	central	0	0.930821276595745	0.264182978723404	1.20032340425532
141	central	0	0.939029787234043	0.265434042553191	1.20166808510638
142	central	0	0.942123404255319	0.264634042553192	1.19726808510638
143	central	0	0.937297872340425	0.2636	1.19962553191489
144	central	0	0.935468085106383	0.264	1.2015914893617
145	central	0	0.930268085106383	0.26231914893617	1.20126808510638
146	central	0	0.93236170212766	0.264674468085106	1.20006808510638
147	central	0	0.933374468085106	0.26513829787234	1.20303404255319
148	central	0	0.935651063829787	0.265817021276596	1.19510638297872
149	central	0	0.936791489361702	0.263687234042553	1.19715319148936
150	central	0	0.935421276595745	0.264510638297872	1.19484680851064
151	central	0	0.934178723404255	0.264234042553191	1.20253617021277
152	central	0	0.930485106382979	0.263993617021277	1.20408510638298
153	central	0	0.938221276595745	0.265353191489362	1.203
154	central	0	0.93871914893617	0.2647	1.19927659574468
155	central	0	0.926297872340425	0.266374468085106	1.19634893617021
156	central	0	0.928378723404255	0.264221276595745	1.2023829787234
157	central	0	0.933778723404255	0.265725531914894	1.20031489361702
158	central	0	0.934851063829787	0.263634042553192	1.19897872340426
159	central	0	0.927314893617021	0.263682978723404	1.2042085106383
160	central	0	0.930970212765957	0.265923404255319	1.20093617021277
161	central	0	0.934987234042553	0.264946808510638	1.20425957446809
162	central	0	0.935008510638298	0.265148936170213	1.20207659574468
163	central	0	0.935485106382979	0.264863829787234	1.19871914893617
164	central	0	0.931736170212766	0.265502127659574	1.19910638297872
165	central	0	0.936302127659574	0.266214893617021	1.20238723404255
166	central	0	0.93843829787234	0.264525531914894	1.20013617021277
167	central	0	0.937625531914894	0.265406382978723	1.20617021276596
168	central	0	0.935136170212766	0.265163829787234	1.19730212765957
169	central	0	0.931714893617021	0.265563829787234	1.20342978723404
170	central	0	0.928536170212766	0.265131914893617	1.20126382978723
171	central	0	0.937982978723404	0.265163829787234	1.20453191489362
172	central	0	0.936987234042553	0.264344680851064	1.19886382978723
173	central	0	0.930540425531915	0.266468085106383	1.20015744680851
174	central	0	0.926370212765957	0.265897872340426	1.19904680851064
175	central	0	0.931774468085106	0.265172340425532	1.19907659574468
176	central	0	0.93688085106383	0.265597872340426	1.20087234042553
177	central	0	0.935885106382979	0.265272340425532	1.19884255319149
178	central	0	0.934451063829787	0.262651063829787	1.20013617021277
179	central	0	0.934404255319149	0.263372340425532	1.20208510638298
180	central	0	0.926906382978723	0.26476170212766	1.19936170212766
181	central	0	0.935978723404255	0.263404255319149	1.20002978723404
182	central	0	0.93568085106383	0.264621276595745	1.20373191489362
183	central	0	0.936229787234043	0.265270212765957	1.20029787234043
184	central	0	0.937136170212766	0.264042553191489	1.19964255319149
185	central	0	0.937017021276596	0.265442553191489	1.20109787234043
186	central	0	0.938940425531915	0.265453191489362	1.19717446808511
187	central	0	0.937365957446809	0.265682978723404	1.19585531914894
188	central	0	0.935110638297872	0.263789361702128	1.19586382978723
189	central	0	0.932378723404255	0.263348936170213	1.20119574468085
190	central	0	0.936331914893617	0.265034042553192	1.20190638297872
191	central	0	0.928825531914894	0.26641914893617	1.1989829787234
192	central	0	0.929106382978723	0.265089361702128	1.19608510638298
193	central	0	0.930906382978723	0.263325531914894	1.20177446808511
194	central	0	0.934140425531915	0.263878723404255	1.20237872340426
195	central	0	0.929948936170213	0.263529787234043	1.19714468085106
196	central	0	0.926140425531915	0.264408510638298	1.20093617021277
197	central	0	0.923170212765957	0.263074468085106	1.20530638297872
198	central	0	0.9302	0.26453829787234	1.19835744680851
199	central	0	0.930782978723404	0.267006382978723	1.20182553191489
200	central	0	0.928834042553191	0.263242553191489	1.20486382978723
201	central	0	0.924246808510638	0.264602127659574	1.19968510638298
202	central	0	0.925093617021277	0.264778723404255	1.19854468085106
203	central	0	0.929297872340425	0.265644680851064	1.20069361702128
204	central	0	0.928234042553192	0.263008510638298	1.20148085106383
205	central	0	0.924889361702128	0.264425531914894	1.20427659574468
206	central	0	0.932582978723404	0.264172340425532	1.20070212765957
207	central	0	0.933459574468085	0.266372340425532	1.19662127659574
208	central	0	0.937144680851064	0.26373829787234	1.20276595744681
209	central	0	0.934068085106383	0.2654	1.1993914893617
210	central	0	0.937323404255319	0.265044680851064	1.20012340425532
211	central	0	0.941702127659575	0.265463829787234	1.20254893617021
212	central	0	0.929127659574468	0.264478723404255	1.19798723404255
213	central	0	0.928697872340426	0.264142553191489	1.2002085106383
214	central	0	0.930187234042553	0.26246170212766	1.19531489361702
215	central	0	0.935774468085106	0.263955319148936	1.20435319148936
216	central	0	0.93308085106383	0.265323404255319	1.19791914893617
217	central	0	0.936957446808511	0.265025531914894	1.20277872340426
218	central	0	0.941336170212766	0.264391489361702	1.19871489361702
219	central	0	0.93256170212766	0.265040425531915	1.19849787234043
220	central	0	0.93756170212766	0.263802127659574	1.19757446808511
221	central	0	0.933791489361702	0.264487234042553	1.19922127659574
222	central	0	0.92948085106383	0.265146808510638	1.19927659574468
223	central	0	0.931263829787234	0.266804255319149	1.20070212765957
224	central	0	0.930940425531915	0.2665	1.19824680851064
225	central	0	0.934357446808511	0.264229787234043	1.20037872340426
226	central	0	0.932910638297872	0.264265957446809	1.19844255319149
227	central	0	0.926970212765957	0.266112765957447	1.19825957446809
228	central	0	0.93436170212766	0.263895744680851	1.19934468085106
229	central	0	0.936578723404255	0.265487234042553	1.20147659574468
230	central	0	0.929289361702128	0.264589361702128	1.20324255319149
231	central	0	0.935225531914894	0.263246808510638	1.20030212765957
232	central	0	0.928417021276596	0.265717021276596	1.20366808510638
233	central	0	0.92728085106383	0.262910638297872	1.20141276595745
234	central	0	0.928808510638298	0.264857446808511	1.20173191489362
235	central	0	0.937276595744681	0.264604255319149	1.19909787234043
236	central	0	0.940685106382979	0.264902127659574	1.19591063829787
237	central	0	0.931982978723404	0.264372340425532	1.19767234042553
238	central	0	0.931791489361702	0.263442553191489	1.20649787234043
239	central	0	0.930948936170213	0.263753191489362	1.20310638297872
240	central	0	0.934255319148936	0.265095744680851	1.19918723404255
241	central	0	0.933931914893617	0.265878723404255	1.2033914893617
242	central	0	0.936931914893617	0.264704255319149	1.19534042553191
243	central	0	0.937923404255319	0.264746808510638	1.20029361702128
244	central	0	0.934446808510638	0.26493829787234	1.20044255319149
245	central	0	0.933812765957447	0.265978723404255	1.19953191489362
246	central	0	0.934395744680851	0.264848936170213	1.19802553191489
247	central	0	0.930225531914894	0.26501914893617	1.20254893617021
248	central	0	0.937787234042553	0.265089361702128	1.1996170212766
249	central	0	0.93563829787234	0.264865957446809	1.19924680851064
250	central	0	0.9402	0.263744680851064	1.20030212765957
251	central	0	0.936106382978723	0.263791489361702	1.20604255319149
252	central	0	0.927702127659574	0.26673829787234	1.19524680851064
253	central	0	0.929787234042553	0.264765957446809	1.20114468085106
254	central	0	0.928846808510638	0.265568085106383	1.20302553191489
255	central	0	0.928510638297872	0.266165957446809	1.19836595744681
256	central	0	0.927340425531915	0.266425531914894	1.20069787234043
257	central	0	0.943306382978723	0.263687234042553	1.20244255319149
258	central	0	0.938106382978723	0.264451063829787	1.2022170212766
259	central	0	0.931012765957447	0.264257446808511	1.19956595744681
260	central	0	0.924859574468085	0.263812765957447	1.20311063829787
261	central	0	0.932034042553191	0.264891489361702	1.19641276595745
262	central	0	0.9326	0.264304255319149	1.19772340425532
263	central	0	0.937485106382979	0.265797872340426	1.20407659574468
264	central	0	0.941123404255319	0.26526170212766	1.20352765957447
265	central	0	0.93496170212766	0.265540425531915	1.20176595744681
266	central	0	0.93176170212766	0.266	1.19826808510638
267	central	0	0.930314893617021	0.265629787234043	1.19844255319149
268	central	0	0.934165957446809	0.263774468085106	1.2023829787234
269	central	0	0.932774468085106	0.265674468085106	1.19954042553191
270	central	0	0.931536170212766	0.266193617021277	1.20209361702128
271	central	0	0.935429787234043	0.264751063829787	1.20087234042553
272	central	0	0.937608510638298	0.263978723404255	1.19748936170213
273	central	0	0.936510638297872	0.265410638297872	1.19796170212766
274	central	0	0.934804255319149	0.264729787234043	1.19964255319149
275	central	0	0.935821276595745	0.266763829787234	1.19871063829787
276	central	0	0.937587234042553	0.26573829787234	1.20267234042553
277	central	0	0.93068085106383	0.264376595744681	1.20140425531915
278	central	0	0.92911914893617	0.266027659574468	1.19788936170213
279	central	0	0.933906382978723	0.264165957446809	1.2014085106383
280	central	0	0.933740425531915	0.267189361702128	1.19912340425532
281	central	0	0.93736170212766	0.265295744680851	1.20252765957447
282	central	0	0.93248085106383	0.265244680851064	1.1997914893617
283	central	0	0.928268085106383	0.26621914893617	1.20483404255319
284	central	0	0.922804255319149	0.264714893617021	1.20053617021277
285	central	0	0.926225531914894	0.265234042553191	1.2022170212766
286	central	0	0.930004255319149	0.264776595744681	1.19873617021277
287	central	0	0.933629787234043	0.265136170212766	1.19869361702128
288	central	0	0.92643829787234	0.265827659574468	1.20328936170213
289	central	0	0.935059574468085	0.265127659574468	1.19630638297872
290	central	0	0.93328085106383	0.264504255319149	1.20165957446809
291	central	0	0.930595744680851	0.267546808510638	1.19928085106383
292	central	0	0.931548936170213	0.266197872340426	1.19303404255319
293	central	0	0.933344680851064	0.264395744680851	1.20448085106383
294	central	0	0.935148936170213	0.265006382978723	1.20292340425532
295	central	0	0.936225531914894	0.265506382978723	1.20011489361702
296	central	0	0.932153191489362	0.264414893617021	1.20037872340426
297	central	0	0.934072340425532	0.266076595744681	1.20211914893617
298	central	0	0.938570212765957	0.264317021276596	1.20271914893617
299	central	0	0.937574468085106	0.266617021276596	1.2005829787234
300	central	0	0.931527659574468	0.264504255319149	1.20165957446809
301	central	0	0.933757446808511	0.266174468085106	1.1946170212766
302	central	0	0.935587234042553	0.265087234042553	1.19846382978723
303	central	0	0.929565957446808	0.265172340425532	1.20245531914894
304	central	0	0.933821276595745	0.264687234042553	1.19789361702128
305	central	0	0.931625531914894	0.264172340425532	1.1992
306	central	0	0.930617021276596	0.264089361702128	1.19842978723404
307	central	0	0.929787234042553	0.265185106382979	1.19797872340426
308	central	0	0.935846808510638	0.265293617021277	1.20317446808511
309	central	0	0.935272340425532	0.26516170212766	1.20135744680851
310	central	0	0.933021276595745	0.266189361702128	1.19857872340426
311	central	0	0.936582978723404	0.263985106382979	1.19969361702128
312	central	0	0.924863829787234	0.265448936170213	1.19849787234043
313	central	0	0.926374468085106	0.264989361702128	1.19703404255319
314	central	0	0.933034042553191	0.265104255319149	1.20775744680851
315	central	0	0.934331914893617	0.264451063829787	1.20006808510638
316	central	0	0.932625531914894	0.265563829787234	1.20109361702128
317	central	0	0.935055319148936	0.26381914893617	1.20016595744681
318	central	0	0.937714893617021	0.265963829787234	1.20234893617021
319	central	0	0.939804255319149	0.264265957446809	1.20289361702128
320	central	0	0.939097872340426	0.266053191489362	1.20425531914894
321	central	0	0.930123404255319	0.265063829787234	1.19897872340426
322	central	0	0.937463829787234	0.263746808510638	1.20348936170213
323	central	0	0.930127659574468	0.263646808510638	1.19900425531915
324	central	0	0.9324	0.262806382978723	1.20544680851064
325	central	0	0.931221276595745	0.263748936170213	1.20671489361702
326	central	0	0.931272340425532	0.263640425531915	1.20465957446809
327	central	0	0.933446808510638	0.2652	1.20779574468085
328	central	0	0.932421276595745	0.26283829787234	1.19976170212766
329	central	0	0.926446808510638	0.263051063829787	1.20523404255319
330	central	0	0.928412765957447	0.263770212765957	1.20328510638298
331	central	0	0.930412765957447	0.2634	1.19891914893617
332	central	0	0.934548936170213	0.263793617021277	1.19882553191489
333	central	0	0.931621276595745	0.263295744680851	1.20272765957447
334	central	0	0.93216170212766	0.263855319148936	1.20183829787234
335	central	0	0.930485106382979	0.26318085106383	1.19928085106383
336	central	0	0.932085106382979	0.262602127659574	1.20111914893617
337	central	0	0.930965957446809	0.263310638297872	1.20113191489362
338	central	0	0.925714893617021	0.263263829787234	1.20689787234043
339	central	0	0.926655319148936	0.262153191489362	1.19814468085106
340	central	0	0.9352	0.265927659574468	1.19434893617021
341	central	0	0.935191489361702	0.263487234042553	1.19801276595745
342	central	0	0.936940425531915	0.264885106382979	1.20229361702128
343	central	0	0.936493617021277	0.264793617021277	1.20210212765957
344	central	0	0.938076595744681	0.262312765957447	1.20261276595745
345	central	0	0.935855319148936	0.265493617021277	1.20008085106383
346	central	0	0.933055319148936	0.265721276595745	1.20229787234043
347	central	0	0.942336170212766	0.264042553191489	1.20348936170213
348	central	0	0.930472340425532	0.263993617021277	1.20303829787234
349	central	0	0.930970212765957	0.264153191489362	1.19974042553191
350	central	0	0.935812765957447	0.265089361702128	1.19972340425532
351	central	0	0.936021276595745	0.264165957446809	1.19968510638298
352	central	0	0.937663829787234	0.264427659574468	1.19806382978723
353	central	0	0.934225531914894	0.264063829787234	1.19902978723404
354	central	0	0.930531914893617	0.266229787234043	1.20176170212766
355	central	0	0.936297872340425	0.264817021276596	1.19990638297872
356	central	0	0.932387234042553	0.265102127659574	1.20274893617021
357	central	0	0.930974468085106	0.265765957446809	1.20511063829787
358	central	0	0.93476170212766	0.264940425531915	1.20537872340426
359	central	0	0.928629787234043	0.26506170212766	1.20325957446809
360	central	0	0.929995744680851	0.264331914893617	1.19914893617021
361	central	0	0.929131914893617	0.266485106382979	1.20331063829787
362	central	0	0.93028085106383	0.264825531914894	1.19850638297872
363	central	0	0.9268	0.264151063829787	1.19854042553191
364	central	0	0.929289361702128	0.264176595744681	1.20305957446809
365	central	0	0.926502127659575	0.265597872340426	1.19864255319149
366	central	0	0.928548936170213	0.265882978723404	1.20605106382979
367	central	0	0.939408510638298	0.264517021276596	1.20111063829787
368	central	0	0.943897872340426	0.265302127659574	1.20100425531915
369	central	0	0.943706382978723	0.265882978723404	1.20243829787234
370	central	0	0.933331914893617	0.265904255319149	1.1968
371	central	0	0.934221276595745	0.264008510638298	1.19905957446809
372	central	0	0.935510638297872	0.263889361702128	1.19891914893617
373	central	0	0.940497872340425	0.265491489361702	1.19576170212766
374	central	0	0.930804255319149	0.266574468085106	1.20350638297872
375	central	0	0.939629787234043	0.264653191489362	1.20031914893617
376	central	0	0.935348936170213	0.263936170212766	1.19971914893617
377	central	0	0.935817021276596	0.26616170212766	1.20408936170213
378	central	0	0.940327659574468	0.266606382978723	1.20202127659574
379	central	0	0.93848085106383	0.266385106382979	1.20042978723404
380	central	0	0.935834042553191	0.265302127659574	1.19795319148936
381	central	0	0.941514893617021	0.264625531914894	1.19585106382979
382	central	0	0.942923404255319	0.265325531914894	1.20187659574468
383	central	0	0.937289361702128	0.2649	1.20074893617021
384	central	0	0.934595744680851	0.265063829787234	1.20033191489362
385	central	0	0.930795744680851	0.265440425531915	1.19777446808511
386	central	0	0.925723404255319	0.263927659574468	1.20171063829787
387	central	0	0.927727659574468	0.266065957446808	1.19779574468085
388	central	0	0.92231914893617	0.265140425531915	1.20318723404255
389	central	0	0.931514893617021	0.266214893617021	1.19894893617021
390	central	0	0.933846808510638	0.265197872340426	1.20296170212766
391	central	0	0.928153191489362	0.265836170212766	1.20356170212766
392	central	0	0.9276	0.266221276595745	1.19994468085106
393	central	0	0.934063829787234	0.265576595744681	1.20577446808511
394	central	0	0.930953191489362	0.264597872340426	1.19995319148936
395	central	0	0.93323829787234	0.264714893617021	1.201
396	central	0	0.931187234042553	0.264682978723404	1.2012
397	central	0	0.933404255319149	0.265329787234043	1.19861276595745
398	central	0	0.938897872340426	0.265644680851064	1.20230212765957
399	central	0	0.938634042553191	0.263423404255319	1.20064255319149
400	central	0	0.936651063829787	0.26493829787234	1.19889787234043
401	central	0	0.935995744680851	0.264657446808511	1.19953191489362
402	central	0	0.933744680851064	0.265348936170213	1.19865531914894
403	central	0	0.936085106382979	0.266744680851064	1.20688936170213
404	central	0	0.93676170212766	0.26546170212766	1.20224255319149
405	central	0	0.938846808510638	0.26498085106383	1.19404680851064
406	central	0	0.934851063829787	0.264857446808511	1.19626382978723
407	central	0	0.93283829787234	0.26621914893617	1.20015319148936
408	central	0	0.932808510638298	0.264827659574468	1.20246382978723
409	central	0	0.924710638297872	0.265091489361702	1.19905106382979
410	central	0	0.935523404255319	0.263340425531915	1.20149361702128
411	central	0	0.936293617021277	0.264421276595745	1.19651063829787
412	central	0	0.937157446808511	0.264412765957447	1.2028170212766
413	central	0	0.930093617021277	0.265553191489362	1.19773191489362
414	central	0	0.930808510638298	0.264063829787234	1.1972
415	central	0	0.920872340425532	0.264159574468085	1.19213617021277
416	central	0	0.92008085106383	0.265057446808511	1.20096170212766
417	central	0	0.927723404255319	0.264925531914894	1.19780425531915
418	central	0	0.92691914893617	0.265851063829787	1.19822978723404
419	central	0	0.934042553191489	0.265885106382979	1.19957021276596
420	central	0	0.929795744680851	0.26526170212766	1.20055744680851
421	central	0	0.938127659574468	0.266687234042553	1.19917446808511
422	central	0	0.932812765957447	0.264246808510638	1.1998170212766
423	central	0	0.934144680851064	0.264912765957447	1.19445957446809
424	central	0	0.926144680851064	0.265510638297872	1.20526808510638
425	central	0	0.931170212765957	0.265993617021277	1.19803829787234
426	central	0	0.93331914893617	0.264951063829787	1.19667659574468
427	central	0	0.93551914893617	0.264110638297872	1.20149787234043
428	central	0	0.93308085106383	0.263525531914894	1.19974468085106
429	central	0	0.935931914893617	0.265993617021277	1.20416595744681
430	central	0	0.937693617021277	0.265623404255319	1.20700425531915
431	central	0	0.931795744680851	0.265951063829787	1.19488936170213
432	central	0	0.92828085106383	0.265193617021277	1.19985531914894
433	central	0	0.938110638297872	0.264668085106383	1.19782978723404
434	central	0	0.937370212765957	0.265846808510638	1.20389787234043
435	central	0	0.932314893617021	0.265544680851064	1.19887659574468
436	central	0	0.925493617021277	0.264653191489362	1.1959914893617
437	central	0	0.932923404255319	0.265089361702128	1.1990170212766
438	central	0	0.935042553191489	0.266270212765957	1.19756170212766
439	central	0	0.936263829787234	0.264351063829787	1.2030085106383
440	central	0	0.937259574468085	0.263227659574468	1.20242127659574
441	central	0	0.935540425531915	0.264070212765957	1.20134893617021
442	central	0	0.933451063829787	0.263553191489362	1.20554468085106
443	central	0	0.926468085106383	0.264272340425532	1.20092765957447
444	central	0	0.929451063829787	0.267172340425532	1.20546808510638
445	central	0	0.932442553191489	0.264010638297872	1.19889361702128
446	central	0	0.929736170212766	0.264155319148936	1.20112765957447
447	central	0	0.931055319148936	0.263706382978723	1.19744255319149
448	central	0	0.930417021276596	0.264025531914894	1.19722553191489
449	central	0	0.934340425531915	0.263365957446809	1.20382127659574
450	central	0	0.9362	0.262555319148936	1.19783829787234
451	central	0	0.934940425531915	0.26441914893617	1.19928936170213
452	central	0	0.933106382978723	0.265723404255319	1.20050212765957
453	central	0	0.932131914893617	0.263397872340426	1.20269787234043
454	central	0	0.92828085106383	0.263370212765957	1.2043914893617
455	central	0	0.933442553191489	0.265170212765957	1.19974468085106
456	central	0	0.932268085106383	0.262444680851064	1.20370212765957
457	central	0	0.93491914893617	0.263489361702128	1.19957446808511
458	central	0	0.929485106382979	0.263827659574468	1.20385531914894
459	central	0	0.937927659574468	0.263729787234043	1.20085531914894
460	central	0	0.926778723404255	0.264174468085106	1.20194893617021
461	central	0	0.930693617021277	0.262848936170213	1.20002553191489
462	central	0	0.930736170212766	0.264889361702128	1.20074042553191
463	central	0	0.939017021276596	0.26431914893617	1.19846382978723
464	central	0	0.932417021276596	0.264687234042553	1.20165531914894
465	central	0	0.93808085106383	0.263282978723404	1.20247234042553
466	central	0	0.936293617021277	0.263957446808511	1.20148510638298
467	central	0	0.9402	0.262036170212766	1.20370212765957
468	central	0	0.932995744680851	0.265289361702128	1.19995744680851
469	central	0	0.932442553191489	0.264059574468085	1.20213617021277
470	central	0	0.931387234042553	0.263487234042553	1.19930638297872
471	central	0	0.926982978723404	0.265855319148936	1.2022170212766
472	central	0	0.931995744680851	0.265242553191489	1.20128936170213
473	central	0	0.933548936170213	0.262968085106383	1.20485957446809
474	central	0	0.934536170212766	0.262208510638298	1.20188936170213
475	central	0	0.93456170212766	0.264242553191489	1.1973914893617
476	central	0	0.935148936170213	0.263712765957447	1.20103404255319
477	central	0	0.934102127659574	0.264704255319149	1.20567659574468
478	central	0	0.932570212765957	0.265610638297872	1.20444680851064
479	central	0	0.933336170212766	0.2636	1.19565531914894
480	central	0	0.932421276595745	0.263291489361702	1.20154893617021
481	central	0	0.929429787234043	0.265140425531915	1.20248936170213
482	central	0	0.939893617021277	0.264542553191489	1.20253617021277
483	central	0	0.936863829787234	0.264351063829787	1.20665957446809
484	central	0	0.933778723404255	0.264123404255319	1.19735744680851
485	central	0	0.930446808510638	0.263348936170213	1.20265106382979
486	central	0	0.932208510638298	0.264785106382979	1.20460425531915
487	central	0	0.936872340425532	0.263625531914894	1.19997446808511
488	central	0	0.933748936170213	0.263982978723404	1.20225106382979
489	central	0	0.930365957446809	0.263617021276596	1.20099574468085
490	central	0	0.939072340425532	0.265265957446809	1.20142127659574
491	central	0	0.938225531914894	0.264157446808511	1.20082553191489
492	central	0	0.93348085106383	0.263921276595745	1.20028510638298
493	central	0	0.929225531914894	0.263148936170213	1.20428936170213
494	central	0	0.927370212765957	0.265453191489362	1.20646382978723
495	central	0	0.928693617021277	0.264989361702128	1.19955744680851
496	central	0	0.930846808510638	0.263968085106383	1.20074893617021
497	central	0	0.925697872340426	0.264770212765957	1.19869787234043
498	central	0	0.93303829787234	0.263929787234043	1.19888085106383
499	central	0	0.941123404255319	0.264685106382979	1.19896595744681
500	central	0	0.940242553191489	0.263629787234043	1.19635319148936
501	central	0	0.937697872340426	0.264502127659574	1.19708510638298
502	central	0	0.939536170212766	0.265451063829787	1.20205531914894
503	central	0	0.935970212765957	0.264795744680851	1.19777446808511
504	central	0	0.935297872340425	0.264202127659574	1.19778723404255
505	central	0	0.935085106382979	0.266244680851064	1.19711489361702
506	central	0	0.939272340425532	0.264687234042553	1.19848085106383
507	central	0	0.943612765957447	0.265663829787234	1.19974042553191
508	central	0	0.931974468085106	0.262697872340426	1.20085106382979
509	central	0	0.934727659574468	0.266374468085106	1.19977021276596
510	central	0	0.932046808510638	0.264959574468085	1.20030638297872
511	central	0	0.936123404255319	0.265574468085106	1.2021914893617
512	central	0	0.938157446808511	0.264670212765957	1.1958085106383
513	central	0	0.936285106382979	0.266204255319149	1.2025914893617
514	central	0	0.942046808510638	0.264436170212766	1.19688936170213
515	central	0	0.93736170212766	0.263629787234043	1.20278723404255
516	central	0	0.930246808510638	0.264851063829787	1.20077021276596
517	central	0	0.930744680851064	0.26408085106383	1.19262978723404
518	central	0	0.931655319148936	0.263821276595745	1.20224680851064
519	central	0	0.924182978723404	0.264623404255319	1.20060425531915
520	central	0	0.924485106382979	0.264717021276596	1.20048510638298
521	central	0	0.928314893617021	0.266385106382979	1.19694042553191
522	central	0	0.927421276595745	0.264404255319149	1.19509361702128
523	central	0	0.927493617021277	0.262868085106383	1.19525531914894
524	central	0	0.930655319148936	0.264431914893617	1.20484255319149
525	central	0	0.93028085106383	0.264802127659574	1.20357021276596
526	central	0	0.928834042553191	0.26806170212766	1.20173191489362
527	central	0	0.9362	0.264651063829787	1.19776595744681
528	central	0	0.935625531914894	0.266753191489362	1.19593191489362
529	central	0	0.936455319148936	0.264893617021277	1.19833617021277
530	central	0	0.933702127659574	0.265410638297872	1.20359574468085
531	central	0	0.932365957446809	0.26463829787234	1.19483829787234
532	central	0	0.933348936170213	0.26371914893617	1.19371489361702
533	central	0	0.932910638297872	0.264485106382979	1.19965957446809
534	central	0	0.928204255319149	0.264604255319149	1.1993914893617
535	central	0	0.929940425531915	0.264276595744681	1.20237021276596
536	central	0	0.932344680851064	0.265670212765957	1.19760425531915
537	central	0	0.941408510638298	0.264393617021277	1.19853617021277
538	central	0	0.938744680851064	0.265842553191489	1.19825106382979
539	central	0	0.936540425531915	0.266446808510638	1.20193617021277
540	central	0	0.925391489361702	0.267446808510638	1.19969361702128
541	central	0	0.92563829787234	0.265474468085106	1.20093191489362
542	central	0	0.930621276595745	0.265329787234043	1.19977021276596
543	central	0	0.929459574468085	0.266625531914894	1.1984085106383
544	central	0	0.930642553191489	0.265557446808511	1.20025106382979
545	central	0	0.924489361702128	0.264517021276596	1.19636595744681
546	central	0	0.929391489361702	0.265157446808511	1.20213617021277
547	central	0	0.926285106382979	0.265197872340426	1.19887659574468
548	central	0	0.924336170212766	0.264878723404255	1.2006085106383
549	central	0	0.933068085106383	0.264087234042553	1.19704680851064
550	central	0	0.927144680851064	0.26381914893617	1.20277021276596
551	central	0	0.930374468085106	0.264731914893617	1.20126382978723
552	central	0	0.937127659574468	0.264431914893617	1.19602127659574
553	central	0	0.937655319148936	0.265891489361702	1.20046808510638
554	central	0	0.936042553191489	0.264504255319149	1.20124255319149
555	central	0	0.935872340425532	0.264774468085106	1.19945957446809
556	central	0	0.934655319148936	0.26468085106383	1.19932765957447
557	central	0	0.93071914893617	0.266017021276596	1.20151063829787
558	central	0	0.929765957446808	0.264174468085106	1.19690638297872
559	central	0	0.935323404255319	0.265457446808511	1.2036085106383
560	central	0	0.930497872340426	0.264506382978723	1.19542127659574
561	central	0	0.935565957446808	0.26641914893617	1.19541276595745
562	central	0	0.935940425531915	0.265072340425532	1.19850212765957
563	central	0	0.935089361702128	0.264223404255319	1.20491914893617
564	central	0	0.926374468085106	0.264840425531915	1.20168510638298
565	central	0	0.932093617021277	0.264546808510638	1.20378723404255
566	central	0	0.934123404255319	0.264174468085106	1.2038
567	central	0	0.934995744680851	0.265293617021277	1.20489361702128
568	central	0	0.928923404255319	0.264695744680851	1.20025531914894
569	central	0	0.934672340425532	0.26473829787234	1.206
570	central	0	0.940778723404255	0.264714893617021	1.19826382978723
571	central	0	0.942621276595745	0.263225531914894	1.20273191489362
572	central	0	0.937872340425532	0.263985106382979	1.20035744680851
573	central	0	0.931872340425532	0.265934042553191	1.19736170212766
574	central	0	0.93376170212766	0.264934042553191	1.2033829787234
575	central	0	0.932025531914894	0.265570212765957	1.2044085106383
576	central	0	0.931574468085106	0.26298085106383	1.2034085106383
577	central	0	0.93183829787234	0.265714893617021	1.20122127659574
578	central	0	0.929523404255319	0.263374468085106	1.20154468085106
579	central	0	0.929944680851064	0.262974468085106	1.20024255319149
580	central	0	0.9306	0.264242553191489	1.2002170212766
581	central	0	0.928374468085106	0.264091489361702	1.19887659574468
582	central	0	0.932634042553191	0.264048936170213	1.19594893617021
583	central	0	0.931540425531915	0.265521276595745	1.20217021276596
584	central	0	0.932	0.26368085106383	1.19976170212766
585	central	0	0.928902127659574	0.263727659574468	1.19995319148936
586	central	0	0.934974468085106	0.262948936170213	1.20514468085106
587	central	0	0.935068085106383	0.265442553191489	1.19616595744681
588	central	0	0.932774468085106	0.26331914893617	1.2051914893617
589	central	0	0.930931914893617	0.26436170212766	1.20357021276596
590	central	0	0.928642553191489	0.263140425531915	1.20224255319149
591	central	0	0.930136170212766	0.262953191489362	1.20233191489362
592	central	0	0.937485106382979	0.262882978723404	1.20419574468085
593	central	0	0.936493617021277	0.265082978723404	1.19878723404255
594	central	0	0.934940425531915	0.262993617021277	1.2040085106383
595	central	0	0.932893617021277	0.263057446808511	1.19943829787234
596	central	0	0.933102127659574	0.263646808510638	1.20275744680851
597	central	0	0.929795744680851	0.263753191489362	1.20408936170213
598	central	0	0.937417021276596	0.262940425531915	1.19509787234043
599	central	0	0.940702127659575	0.263812765957447	1.20238723404255
600	central	0	0.938774468085106	0.26256170212766	1.20165106382979
601	central	0	0.933774468085106	0.264359574468085	1.20627659574468
602	central	0	0.934489361702128	0.263642553191489	1.20436595744681
603	central	0	0.925136170212766	0.264012765957447	1.20116595744681
604	central	0	0.931246808510638	0.264042553191489	1.20324255319149
605	central	0	0.934272340425532	0.264053191489362	1.20137872340426
606	central	0	0.933765957446808	0.2651	1.19845531914894
607	central	0	0.929234042553192	0.263868085106383	1.19693191489362
608	central	0	0.929582978723404	0.2651	1.19798723404255
609	central	0	0.936676595744681	0.262906382978723	1.20240425531915
610	central	0	0.931268085106383	0.263925531914894	1.20514893617021
611	central	0	0.932485106382979	0.263870212765957	1.20273191489362
612	central	0	0.933612765957447	0.262865957446809	1.20451489361702
613	central	0	0.928323404255319	0.264110638297872	1.19835319148936
614	central	0	0.926782978723404	0.265055319148936	1.19918723404255
615	central	0	0.934497872340425	0.264455319148936	1.20593191489362
616	central	0	0.935804255319149	0.264436170212766	1.20106808510638
617	central	0	0.934289361702128	0.264351063829787	1.20428085106383
618	central	0	0.926706382978723	0.263963829787234	1.20208085106383
619	central	0	0.929323404255319	0.264485106382979	1.19807659574468
620	central	0	0.933148936170213	0.266223404255319	1.20375744680851
621	central	0	0.932323404255319	0.263974468085106	1.19915319148936
622	central	0	0.934731914893617	0.264525531914894	1.19767659574468
623	central	0	0.933365957446809	0.266068085106383	1.19667234042553
624	central	0	0.936340425531915	0.265906382978723	1.20180425531915
625	central	0	0.93908085106383	0.26518085106383	1.19813191489362
626	central	0	0.932391489361702	0.264936170212766	1.19902127659574
627	central	0	0.934548936170213	0.264640425531915	1.19905957446809
628	central	0	0.929655319148936	0.265257446808511	1.20532340425532
629	central	0	0.933174468085106	0.264423404255319	1.19594468085106
630	central	0	0.92971914893617	0.265895744680851	1.19832340425532
631	central	0	0.934442553191489	0.264578723404255	1.2016
632	central	0	0.936740425531915	0.264714893617021	1.19964255319149
633	central	0	0.932774468085106	0.264714893617021	1.19956170212766
634	central	0	0.93543829787234	0.263693617021277	1.20275319148936
635	central	0	0.933574468085106	0.26628085106383	1.20471914893617
636	central	0	0.93683829787234	0.264385106382979	1.20542553191489
637	central	0	0.933378723404255	0.264634042553192	1.19853191489362
638	central	0	0.932170212765957	0.265291489361702	1.19876595744681
639	central	0	0.938893617021277	0.26486170212766	1.19783829787234
640	central	0	0.934931914893617	0.264504255319149	1.20191489361702
641	central	0	0.937255319148936	0.263646808510638	1.1958085106383
642	central	0	0.936195744680851	0.2646	1.20289787234043
643	central	0	0.939595744680851	0.264374468085106	1.198
644	central	0	0.931353191489362	0.266023404255319	1.20074468085106
645	central	0	0.935229787234043	0.26533829787234	1.20153617021277
646	central	0	0.934744680851064	0.265248936170213	1.2040170212766
647	central	0	0.943612765957447	0.265591489361702	1.19781276595745
648	central	0	0.937629787234043	0.264963829787234	1.2018
649	central	0	0.93016170212766	0.264002127659574	1.20077021276596
650	central	0	0.934748936170213	0.265721276595745	1.19885957446808
651	central	0	0.934357446808511	0.265076595744681	1.20283404255319
652	central	0	0.929804255319149	0.265536170212766	1.20032340425532
653	central	0	0.928378723404255	0.265242553191489	1.1997914893617
654	central	0	0.926821276595745	0.265817021276596	1.20265531914894
655	central	0	0.927153191489362	0.2642	1.20072765957447
656	central	0	0.929863829787234	0.266355319148936	1.19516595744681
657	central	0	0.926017021276596	0.26686170212766	1.19571489361702
658	central	0	0.928306382978723	0.263676595744681	1.19563404255319
659	central	0	0.930774468085106	0.266174468085106	1.2011914893617
660	central	0	0.934421276595745	0.265651063829787	1.20197021276596
661	central	0	0.936353191489362	0.265246808510638	1.19926808510638
662	central	0	0.930021276595745	0.26593829787234	1.19931914893617
663	central	0	0.934017021276596	0.264906382978723	1.19750638297872
664	central	0	0.934310638297872	0.265278723404255	1.19443404255319
665	central	0	0.936646808510638	0.262636170212766	1.19860425531915
666	central	0	0.936429787234043	0.264168085106383	1.19993191489362
667	central	0	0.930821276595745	0.265042553191489	1.19757446808511
668	central	0	0.931948936170213	0.26446170212766	1.19362553191489
669	central	0	0.94071914893617	0.263659574468085	1.20457446808511
670	central	0	0.928872340425532	0.266212765957447	1.19712765957447
671	central	0	0.929834042553191	0.26433829787234	1.20006382978723
672	central	0	0.926429787234043	0.264974468085106	1.20269361702128
673	central	0	0.933689361702128	0.266191489361702	1.20296595744681
674	central	0	0.9246	0.264651063829787	1.20255744680851
675	central	0	0.925723404255319	0.264229787234043	1.20338723404255
676	central	0	0.927285106382979	0.264225531914894	1.20311489361702
677	central	0	0.930565957446808	0.263597872340426	1.19909361702128
678	central	0	0.927923404255319	0.264591489361702	1.19914468085106
679	central	0	0.931902127659574	0.264514893617021	1.19883404255319
680	central	0	0.931102127659574	0.266385106382979	1.19777872340426
681	central	0	0.942965957446809	0.266670212765957	1.20343404255319
682	central	0	0.938634042553191	0.265289361702128	1.19872340425532
683	central	0	0.933723404255319	0.266629787234043	1.19949787234043
684	central	0	0.932476595744681	0.266776595744681	1.19851914893617
685	central	0	0.939365957446809	0.266021276595745	1.20213617021277
686	central	0	0.940868085106383	0.265955319148936	1.2001914893617
687	central	0	0.943502127659574	0.26548085106383	1.20505957446809
688	central	0	0.937778723404255	0.266221276595745	1.20077872340426
689	central	0	0.934412765957447	0.263508510638298	1.20177446808511
690	central	0	0.934204255319149	0.265148936170213	1.19908085106383
691	central	0	0.928012765957447	0.265040425531915	1.20225957446809
692	central	0	0.932114893617021	0.263951063829787	1.19675744680851
693	central	0	0.937165957446809	0.263927659574468	1.20044255319149
694	central	0	0.933897872340426	0.26493829787234	1.19975319148936
695	central	0	0.93271914893617	0.265553191489362	1.19991063829787
696	central	0	0.934336170212766	0.267274468085106	1.19412765957447
697	central	0	0.931136170212766	0.26308085106383	1.1994170212766
698	central	0	0.934387234042553	0.264846808510638	1.20312765957447
699	central	0	0.934651063829787	0.264068085106383	1.19484255319149
700	central	0	0.934825531914894	0.266091489361702	1.20511063829787
701	central	0	0.9386	0.264331914893617	1.20172340425532
702	central	0	0.940012765957447	0.263095744680851	1.2032170212766
703	central	0	0.941544680851064	0.26318085106383	1.20312765957447
704	central	0	0.942893617021277	0.263663829787234	1.19885531914894
705	central	0	0.939455319148936	0.265257446808511	1.19171489361702
706	central	0	0.939714893617021	0.26471914893617	1.20115319148936
707	central	0	0.933421276595745	0.262834042553191	1.20371914893617
708	central	0	0.932787234042553	0.263474468085106	1.20290638297872
709	central	0	0.936055319148936	0.265974468085106	1.20134042553191
710	central	0	0.929212765957447	0.263429787234043	1.20110212765957
711	central	0	0.929706382978723	0.263078723404255	1.19798723404255
712	central	0	0.929689361702128	0.263182978723404	1.20048936170213
713	central	0	0.927710638297872	0.263721276595745	1.20216170212766
714	central	0	0.930404255319149	0.263725531914894	1.20523829787234
715	central	0	0.928165957446809	0.263925531914894	1.20430638297872
716	central	0	0.928812765957447	0.264004255319149	1.20536170212766
717	central	0	0.931672340425532	0.262036170212766	1.20408936170213
718	central	0	0.932055319148936	0.263325531914894	1.20030212765957
719	central	0	0.931646808510638	0.263036170212766	1.20595744680851
720	central	0	0.935370212765957	0.263165957446809	1.20190638297872
721	central	0	0.928940425531915	0.263072340425532	1.20680425531915
722	central	0	0.924927659574468	0.26268085106383	1.19849787234043
723	central	0	0.931957446808511	0.262021276595745	1.20191914893617
724	central	0	0.935804255319149	0.263857446808511	1.20294468085106
725	central	0	0.926097872340426	0.264246808510638	1.20225106382979
726	central	0	0.934663829787234	0.261812765957447	1.20511489361702
727	central	0	0.931353191489362	0.261895744680851	1.19874468085106
728	central	0	0.93023829787234	0.262602127659574	1.20403404255319
729	central	0	0.929102127659574	0.26528085106383	1.20502127659574
730	central	0	0.936565957446808	0.262714893617021	1.20303404255319
731	central	0	0.941127659574468	0.261521276595745	1.20145957446809
732	central	0	0.937953191489362	0.262440425531915	1.20376595744681
733	central	0	0.939136170212766	0.261685106382979	1.20050212765957
734	central	0	0.923565957446808	0.263074468085106	1.20592765957447
735	central	0	0.925727659574468	0.26416170212766	1.20294893617021
736	central	0	0.926072340425532	0.26353829787234	1.19911489361702
737	central	0	0.936110638297872	0.26236170212766	1.20193617021277
738	central	0	0.938229787234042	0.263197872340426	1.20078723404255
739	central	0	0.934127659574468	0.262663829787234	1.20481276595745
740	central	0	0.93383829787234	0.262682978723404	1.20377872340426
741	central	0	0.932391489361702	0.263242553191489	1.2049914893617
742	central	0	0.932697872340426	0.265993617021277	1.20247234042553
743	central	0	0.933931914893617	0.263604255319149	1.19838723404255
744	central	0	0.933557446808511	0.263812765957447	1.19597446808511
745	central	0	0.935834042553191	0.263825531914894	1.19530212765957
746	central	0	0.933182978723404	0.264393617021277	1.20425531914894
747	central	0	0.937868085106383	0.264246808510638	1.19778723404255
748	central	0	0.932255319148936	0.264897872340426	1.19982553191489
749	central	0	0.933944680851064	0.26273829787234	1.20062127659574
750	central	0	0.929425531914894	0.263810638297872	1.20503829787234
751	central	0	0.927936170212766	0.265221276595745	1.20133191489362
752	central	0	0.936995744680851	0.263408510638298	1.19822978723404
753	central	0	0.936557446808511	0.262723404255319	1.20431489361702
754	central	0	0.935421276595745	0.264402127659574	1.19777021276596
755	central	0	0.933204255319149	0.265029787234043	1.20518723404255
756	central	0	0.93343829787234	0.264848936170213	1.20394893617021
757	central	0	0.929982978723404	0.265274468085106	1.19760425531915
758	central	0	0.936302127659574	0.266425531914894	1.19974893617021
759	central	0	0.934029787234043	0.263508510638298	1.20588085106383
760	central	0	0.930787234042553	0.263708510638298	1.20051489361702
761	central	0	0.93376170212766	0.264476595744681	1.2016
762	central	0	0.933153191489362	0.265717021276596	1.19954468085106
763	central	0	0.934378723404255	0.266123404255319	1.19876595744681
764	central	0	0.932310638297872	0.265070212765957	1.19923829787234
765	central	0	0.932527659574468	0.264610638297872	1.20274468085106
766	central	0	0.931502127659575	0.263991489361702	1.19790638297872
767	central	0	0.933306382978723	0.264472340425532	1.20162127659574
768	central	0	0.931727659574468	0.265329787234043	1.20333617021277
769	central	0	0.93503829787234	0.263857446808511	1.19894893617021
770	central	0	0.933051063829787	0.265217021276596	1.20397872340426
771	central	0	0.933540425531915	0.264917021276596	1.19908936170213
772	central	0	0.941170212765957	0.266357446808511	1.1977914893617
773	central	0	0.935097872340426	0.2655	1.19676170212766
774	central	0	0.937025531914894	0.264787234042553	1.20051489361702
775	central	0	0.932140425531915	0.26506170212766	1.20105531914894
776	central	0	0.9362	0.264172340425532	1.19848936170213
777	central	0	0.937714893617021	0.265706382978723	1.19614893617021
778	central	0	0.941285106382979	0.265140425531915	1.2028
779	central	0	0.943434042553192	0.264029787234043	1.20247659574468
780	central	0	0.931191489361702	0.265276595744681	1.19771914893617
781	central	0	0.932817021276596	0.265063829787234	1.19842127659574
782	central	0	0.931502127659575	0.264772340425532	1.20135744680851
783	central	0	0.932859574468085	0.266546808510638	1.20024255319149
784	central	0	0.931804255319149	0.264112765957447	1.19822978723404
785	central	0	0.923314893617021	0.263882978723404	1.20822553191489
786	central	0	0.930208510638298	0.266382978723404	1.20012340425532
787	central	0	0.92503829787234	0.263993617021277	1.19745106382979
788	central	0	0.929012765957447	0.263778723404255	1.2009914893617
789	central	0	0.935944680851064	0.26596170212766	1.20097872340426
790	central	0	0.939255319148936	0.265178723404255	1.20414468085106
791	central	0	0.930076595744681	0.263727659574468	1.20445106382979
792	central	0	0.933089361702128	0.266146808510638	1.19699574468085
793	central	0	0.936957446808511	0.266853191489362	1.19708085106383
794	central	0	0.936302127659574	0.265853191489362	1.19863829787234
795	central	0	0.93331914893617	0.265108510638298	1.20217872340426
796	central	0	0.937417021276596	0.265023404255319	1.19666382978723
797	central	0	0.935268085106383	0.265127659574468	1.20349787234043
798	central	0	0.937672340425532	0.263948936170213	1.19691914893617
799	central	0	0.93931914893617	0.265846808510638	1.20270212765957
800	central	0	0.936817021276596	0.265393617021277	1.20353191489362
801	central	0	0.93631914893617	0.2665	1.20348085106383
802	central	0	0.93016170212766	0.264789361702128	1.19776170212766
803	central	0	0.922842553191489	0.263865957446809	1.2010085106383
804	central	0	0.932731914893617	0.265244680851064	1.19828085106383
805	central	0	0.925668085106383	0.265312765957447	1.20267234042553
806	central	0	0.926289361702128	0.265159574468085	1.2000085106383
807	central	0	0.931174468085106	0.265236170212766	1.20094893617021
808	central	0	0.933834042553191	0.265791489361702	1.19624255319149
809	central	0	0.925565957446808	0.265110638297872	1.19987659574468
810	central	0	0.924102127659574	0.264702127659574	1.20554042553191
811	central	0	0.928893617021277	0.264636170212766	1.20058723404255
812	central	0	0.9316	0.265708510638298	1.20171489361702
813	central	0	0.931702127659574	0.264972340425532	1.20070212765957
814	central	0	0.934255319148936	0.264789361702128	1.20386382978723
815	central	0	0.936268085106383	0.26533829787234	1.19953617021277
816	central	0	0.938931914893617	0.266548936170213	1.19875744680851
817	central	0	0.933702127659574	0.263397872340426	1.19793617021277
818	central	0	0.939459574468085	0.264397872340426	1.2004
819	central	0	0.941246808510638	0.266934042553191	1.20261276595745
820	central	0	0.939259574468085	0.26413829787234	1.20377021276596
821	central	0	0.938421276595745	0.265182978723404	1.20077446808511
822	central	0	0.932378723404255	0.265525531914894	1.19928510638298
823	central	0	0.931812765957447	0.264372340425532	1.20534468085106
824	central	0	0.934293617021277	0.26603829787234	1.1971829787234
825	central	0	0.935068085106383	0.266659574468085	1.20149361702128
826	central	0	0.927974468085106	0.264676595744681	1.19776595744681
827	central	0	0.925093617021277	0.26523829787234	1.202
828	central	0	0.93328085106383	0.266104255319149	1.20020425531915
829	central	0	0.934634042553191	0.264291489361702	1.1988170212766
830	central	0	0.930502127659575	0.264165957446809	1.19962127659574
831	central	0	0.93643829787234	0.265385106382979	1.20222553191489
832	central	0	0.934472340425532	0.266165957446809	1.19591063829787
833	central	0	0.934063829787234	0.262923404255319	1.20059574468085
834	central	0	0.93443829787234	0.263008510638298	1.20068936170213
835	central	0	0.936897872340426	0.265372340425532	1.19850638297872
836	central	0	0.937251063829787	0.265042553191489	1.2080085106383
837	central	0	0.937221276595745	0.264453191489362	1.204
838	central	0	0.940893617021277	0.263297872340426	1.20110638297872
839	central	0	0.937353191489362	0.263472340425532	1.20432765957447
840	central	0	0.934829787234043	0.264846808510638	1.19692765957447
841	central	0	0.936944680851064	0.264865957446809	1.19771914893617
842	central	0	0.930365957446809	0.26231914893617	1.20199574468085
843	central	0	0.928059574468085	0.264112765957447	1.20177872340426
844	central	0	0.929357446808511	0.261914893617021	1.19979574468085
845	central	0	0.925459574468085	0.262544680851064	1.20037872340426
846	central	0	0.94036170212766	0.262795744680851	1.19905106382979
847	central	0	0.933182978723404	0.261523404255319	1.20371063829787
848	central	0	0.926225531914894	0.261789361702128	1.2038170212766
849	central	0	0.925297872340425	0.263395744680851	1.20375744680851
850	central	0	0.930629787234043	0.263653191489362	1.20182127659574
851	central	0	0.927382978723404	0.263417021276596	1.20260425531915
852	central	0	0.935178723404255	0.263242553191489	1.20291063829787
853	central	0	0.936106382978723	0.260408510638298	1.20577446808511
854	central	0	0.928689361702128	0.263840425531915	1.2054
855	central	0	0.921097872340426	0.262627659574468	1.20537872340426
856	central	0	0.930093617021277	0.261921276595745	1.20606808510638
857	central	0	0.925736170212766	0.262746808510638	1.20468085106383
858	central	0	0.930927659574468	0.261168085106383	1.2038085106383
859	central	0	0.927021276595745	0.262146808510638	1.20380425531915
860	central	0	0.92663829787234	0.260576595744681	1.20562127659574
861	central	0	0.93231914893617	0.262870212765957	1.20564255319149
862	central	0	0.930370212765957	0.26103829787234	1.19682553191489
863	central	0	0.921931914893617	0.262397872340426	1.20517872340426
864	central	0	0.932927659574468	0.262446808510638	1.19602553191489
865	central	0	0.940004255319149	0.260427659574468	1.20390638297872
866	central	0	0.929502127659575	0.262989361702128	1.19831914893617
867	central	0	0.929340425531915	0.263325531914894	1.2025914893617
868	central	0	0.92796170212766	0.261270212765957	1.20663404255319
869	central	0	0.928412765957447	0.262914893617021	1.20091063829787
870	central	0	0.933404255319149	0.26351914893617	1.20331914893617
871	central	0	0.932910638297872	0.261136170212766	1.20210638297872
872	central	0	0.935685106382979	0.262665957446809	1.20152340425532
873	central	0	0.935740425531915	0.263608510638298	1.20134042553191
874	central	0	0.937217021276596	0.262682978723404	1.20395744680851
875	central	0	0.937340425531915	0.262548936170213	1.20253191489362
876	central	0	0.93716170212766	0.26496170212766	1.20314042553191
877	central	0	0.934642553191489	0.263248936170213	1.20588085106383
878	central	0	0.936923404255319	0.263663829787234	1.20326382978723
879	central	0	0.93936170212766	0.263923404255319	1.20311489361702
880	central	0	0.937234042553192	0.264106382978723	1.20062978723404
881	central	0	0.928114893617021	0.263729787234043	1.20087234042553
882	central	0	0.934434042553192	0.265944680851064	1.19563829787234
883	central	0	0.925842553191489	0.263704255319149	1.19530212765957
884	central	0	0.932612765957447	0.263804255319149	1.20008936170213
885	central	0	0.940144680851064	0.265106382978723	1.2049914893617
886	central	0	0.936191489361702	0.264676595744681	1.19850212765957
887	central	0	0.936625531914894	0.263427659574468	1.20351914893617
888	central	0	0.934234042553192	0.2654	1.19828936170213
889	central	0	0.937268085106383	0.263202127659574	1.19602978723404
890	central	0	0.934042553191489	0.26486170212766	1.20229787234043
891	central	0	0.929821276595745	0.265770212765957	1.20328510638298
892	central	0	0.932195744680851	0.264210638297872	1.20105531914894
893	central	0	0.928008510638298	0.263812765957447	1.20058723404255
894	central	0	0.933395744680851	0.265082978723404	1.19977872340426
895	central	0	0.932242553191489	0.263029787234043	1.20287659574468
896	central	0	0.932531914893617	0.263414893617021	1.20294468085106
897	central	0	0.931714893617021	0.264344680851064	1.19966382978723
898	central	0	0.932446808510638	0.266631914893617	1.20094468085106
899	central	0	0.934195744680851	0.265853191489362	1.20049787234043
900	central	0	0.930089361702128	0.264495744680851	1.1996085106383
901	central	0	0.931234042553192	0.26698085106383	1.199
902	central	0	0.941195744680851	0.264978723404255	1.20294893617021
903	central	0	0.935995744680851	0.265131914893617	1.20127234042553
904	central	0	0.935531914893617	0.264957446808511	1.19916595744681
905	central	0	0.934927659574468	0.265434042553191	1.19982127659574
906	central	0	0.931829787234043	0.267131914893617	1.20070638297872
907	central	0	0.926944680851064	0.264331914893617	1.20205957446809
908	central	0	0.939195744680851	0.264410638297872	1.19846382978723
909	central	0	0.935370212765957	0.265895744680851	1.1984
910	central	0	0.939842553191489	0.264678723404255	1.1994
911	central	0	0.941544680851064	0.263791489361702	1.20242553191489
912	central	0	0.936540425531915	0.267140425531915	1.20244680851064
913	central	0	0.935255319148936	0.264963829787234	1.20328085106383
914	central	0	0.925634042553191	0.264591489361702	1.20164680851064
915	central	0	0.926459574468085	0.266670212765957	1.2028085106383
916	central	0	0.932425531914894	0.265072340425532	1.19929361702128
917	central	0	0.929676595744681	0.264221276595745	1.19574468085106
918	central	0	0.931178723404255	0.26603829787234	1.19526382978723
919	central	0	0.929157446808511	0.265312765957447	1.19606808510638
920	central	0	0.929421276595745	0.264465957446809	1.20184255319149
921	central	0	0.930527659574468	0.265197872340426	1.20185106382979
922	central	0	0.935429787234043	0.265027659574468	1.20231914893617
923	central	0	0.933042553191489	0.26538085106383	1.20146382978723
924	central	0	0.935608510638298	0.264142553191489	1.20522553191489
925	central	0	0.926234042553192	0.264914893617021	1.20147659574468
926	central	0	0.931621276595745	0.264678723404255	1.20692765957447
927	central	0	0.936621276595745	0.264570212765957	1.20405957446809
928	central	0	0.938408510638298	0.262021276595745	1.19766382978723
929	central	0	0.936808510638298	0.2652	1.20328510638298
930	central	0	0.939714893617021	0.265776595744681	1.1974085106383
931	central	0	0.940489361702128	0.263691489361702	1.19808085106383
932	central	0	0.934336170212766	0.266751063829787	1.20023404255319
933	central	0	0.929595744680851	0.265014893617021	1.19686808510638
934	central	0	0.931131914893617	0.265504255319149	1.19732340425532
935	central	0	0.933310638297872	0.265114893617021	1.19695319148936
936	central	0	0.931042553191489	0.265882978723404	1.19986382978723
937	central	0	0.928706382978723	0.265214893617021	1.20274468085106
938	central	0	0.93071914893617	0.265829787234043	1.20102127659574
939	central	0	0.934042553191489	0.264982978723404	1.20098723404255
940	central	0	0.933842553191489	0.266068085106383	1.20143829787234
941	central	0	0.92996170212766	0.264012765957447	1.19597872340426
942	central	0	0.926612765957447	0.264778723404255	1.19993191489362
943	central	0	0.933978723404255	0.266070212765957	1.1982170212766
944	central	0	0.936229787234043	0.264744680851064	1.19903404255319
945	central	0	0.930872340425532	0.265946808510638	1.19622553191489
946	central	0	0.936063829787234	0.264934042553191	1.20308085106383
947	central	0	0.935714893617021	0.264382978723404	1.19688510638298
948	central	0	0.934289361702128	0.265178723404255	1.20109787234043
949	central	0	0.932221276595745	0.265210638297872	1.19923829787234
950	central	0	0.934574468085106	0.264106382978723	1.20683829787234
951	central	0	0.937868085106383	0.263995744680851	1.19853191489362
952	central	0	0.936868085106383	0.264672340425532	1.20282978723404
953	central	0	0.932936170212766	0.265348936170213	1.20211914893617
954	central	0	0.9308	0.264874468085106	1.19994893617021
955	central	0	0.928459574468085	0.265	1.2022
956	central	0	0.924846808510638	0.265723404255319	1.20292765957447
957	central	0	0.927502127659575	0.266948936170213	1.20272765957447
958	central	0	0.931936170212766	0.2655	1.19859574468085
959	central	0	0.935582978723404	0.26526170212766	1.20020425531915
960	central	0	0.932340425531915	0.263748936170213	1.20779574468085
961	central	0	0.937748936170213	0.265131914893617	1.20346382978723
962	central	0	0.93296170212766	0.264276595744681	1.20574893617021
963	central	0	0.935463829787234	0.265485106382979	1.20622978723404
964	central	0	0.937191489361702	0.263668085106383	1.1997914893617
965	central	0	0.933817021276596	0.264378723404255	1.19459574468085
966	central	0	0.937429787234043	0.264155319148936	1.20825957446809
967	central	0	0.933395744680851	0.262904255319149	1.20088936170213
968	central	0	0.932553191489362	0.264725531914894	1.20343404255319
969	central	0	0.938523404255319	0.263706382978723	1.19703829787234
970	central	0	0.936714893617021	0.264536170212766	1.20263404255319
971	central	0	0.933497872340426	0.262806382978723	1.19655744680851
972	central	0	0.93776170212766	0.262234042553191	1.20355319148936
973	central	0	0.930553191489362	0.261591489361702	1.20322127659574
974	central	0	0.925668085106383	0.262702127659574	1.20395744680851
975	central	0	0.921676595744681	0.261810638297872	1.19945531914894
976	central	0	0.929544680851064	0.262470212765957	1.19444255319149
977	central	0	0.931212765957447	0.260534042553192	1.20495319148936
978	central	0	0.933285106382979	0.262459574468085	1.20677872340426
979	central	0	0.926876595744681	0.26188085106383	1.19887659574468
980	central	0	0.930102127659574	0.260404255319149	1.20662553191489
981	central	0	0.928940425531915	0.260789361702128	1.20528936170213
982	central	0	0.931459574468085	0.260246808510638	1.20015319148936
983	central	0	0.931451063829787	0.261963829787234	1.20289361702128
984	central	0	0.931740425531915	0.260297872340426	1.20530638297872
985	central	0	0.934148936170213	0.260974468085106	1.20536170212766
986	central	0	0.926344680851064	0.26176170212766	1.20611063829787
987	central	0	0.923995744680851	0.260129787234043	1.20252340425532
988	central	0	0.932340425531915	0.260540425531915	1.2026170212766
989	central	0	0.929846808510638	0.261531914893617	1.20380425531915
990	central	0	0.930072340425532	0.260608510638298	1.20197446808511
991	central	0	0.927451063829787	0.261348936170213	1.20852340425532
992	central	0	0.929748936170213	0.262204255319149	1.20273191489362
993	central	0	0.933910638297872	0.260627659574468	1.20567659574468
994	central	0	0.930995744680851	0.259985106382979	1.20299574468085
995	central	0	0.928770212765957	0.262944680851064	1.20372340425532
996	central	0	0.93683829787234	0.259974468085106	1.20198723404255
997	central	0	0.933072340425532	0.261393617021277	1.2023914893617
998	central	0	0.926131914893617	0.26271914893617	1.2012170212766
999	central	0	0.932089361702128	0.261797872340426	1.20191489361702
1000	central	0	0.9338	0.262089361702128	1.20531063829787
1001	central	0	0.930106382978723	0.261587234042553	1.19674468085106
1002	central	0	0.931685106382979	0.262314893617021	1.2034
1003	central	0	0.927689361702128	0.260570212765957	1.20112765957447
1004	central	0	0.933297872340425	0.261925531914894	1.20217446808511
1005	central	0	0.930757446808511	0.264129787234043	1.20670212765957
1006	central	0	0.930302127659574	0.264185106382979	1.20268936170213
1007	central	0	0.933212765957447	0.263014893617021	1.20321276595745
1008	central	0	0.927744680851064	0.262587234042553	1.20096170212766
1009	central	0	0.935685106382979	0.263634042553192	1.20302553191489
1010	central	0	0.938651063829787	0.263978723404255	1.20142553191489
1011	central	0	0.933157446808511	0.264410638297872	1.20045106382979
1012	central	0	0.9364	0.264121276595745	1.20287234042553
1013	central	0	0.930370212765957	0.261089361702128	1.20411914893617
1014	central	0	0.933936170212766	0.264714893617021	1.20661276595745
1015	central	0	0.932395744680851	0.26411914893617	1.19531063829787
1016	central	0	0.931276595744681	0.26533829787234	1.20207659574468
1017	central	0	0.936034042553191	0.266093617021277	1.20172340425532
1018	central	0	0.937106382978723	0.264691489361702	1.20147234042553
1019	central	0	0.938242553191489	0.265023404255319	1.20062553191489
1020	central	0	0.937778723404255	0.263806382978723	1.20077872340426
1021	central	0	0.933974468085106	0.264355319148936	1.20475744680851
1022	central	0	0.931012765957447	0.264953191489362	1.2035914893617
1023	central	0	0.936604255319149	0.264744680851064	1.19624680851064
1024	central	0	0.933676595744681	0.264989361702128	1.19931914893617
1025	central	0	0.934693617021277	0.264210638297872	1.1986085106383
1026	central	0	0.933608510638298	0.266748936170213	1.20034893617021
1027	central	0	0.9338	0.266757446808511	1.20837446808511
1028	central	0	0.938068085106383	0.265548936170213	1.20042978723404
1029	central	0	0.928651063829787	0.264414893617021	1.19718723404255
1030	central	0	0.925344680851064	0.265272340425532	1.20071489361702
1031	central	0	0.935089361702128	0.26476170212766	1.2001829787234
1032	central	0	0.933693617021277	0.263814893617021	1.19596595744681
1033	central	0	0.93083829787234	0.265625531914894	1.20293191489362
1034	central	0	0.942574468085106	0.266023404255319	1.20322553191489
1035	central	0	0.940506382978723	0.262431914893617	1.19792765957447
1036	central	0	0.93648085106383	0.265185106382979	1.19503404255319
1037	central	0	0.934982978723404	0.265234042553191	1.19823404255319
1038	central	0	0.92908085106383	0.265631914893617	1.20050212765957
1039	central	0	0.938595744680851	0.264740425531915	1.20211489361702
1040	central	0	0.942331914893617	0.264608510638298	1.20219574468085
1041	central	0	0.939646808510638	0.265517021276596	1.20025106382979
1042	central	0	0.93471914893617	0.264406382978723	1.19952340425532
1043	central	0	0.939753191489362	0.265810638297872	1.20616595744681
1044	central	0	0.931791489361702	0.263942553191489	1.20156595744681
1045	central	0	0.930578723404255	0.26448085106383	1.1945829787234
1046	central	0	0.92968085106383	0.265555319148936	1.20311914893617
1047	central	0	0.936025531914894	0.263993617021277	1.20003829787234
1048	central	0	0.931868085106383	0.264602127659574	1.19965531914894
1049	central	0	0.924063829787234	0.265087234042553	1.20102553191489
1050	central	0	0.9366	0.265014893617021	1.20065106382979
1051	central	0	0.936429787234043	0.264353191489362	1.20027234042553
1052	central	0	0.935021276595745	0.264740425531915	1.2000085106383
1053	central	0	0.935812765957447	0.264876595744681	1.20490212765957
1054	central	0	0.939276595744681	0.266034042553192	1.20433617021277
1055	central	0	0.938706382978723	0.267117021276596	1.19799574468085
1056	central	0	0.936702127659575	0.266097872340426	1.20476170212766
1057	central	0	0.933927659574468	0.263787234042553	1.20125957446809
1058	central	0	0.928778723404255	0.264976595744681	1.20045957446809
1059	central	0	0.929114893617021	0.264793617021277	1.20593617021277
1060	central	0	0.935136170212766	0.265331914893617	1.19825957446809
1061	central	0	0.933502127659574	0.265059574468085	1.20111489361702
1062	central	0	0.928829787234043	0.265014893617021	1.19884680851064
1063	central	0	0.939859574468085	0.26496170212766	1.19617872340426
1064	central	0	0.931608510638298	0.265259574468085	1.19830212765957
1065	central	0	0.93123829787234	0.264640425531915	1.20333617021277
1066	central	0	0.936387234042553	0.266274468085106	1.20194468085106
1067	central	0	0.930817021276596	0.265106382978723	1.20356170212766
1068	central	0	0.930906382978723	0.263687234042553	1.20182978723404
1069	central	0	0.930595744680851	0.267097872340426	1.19789787234043
1070	central	0	0.932846808510638	0.26363829787234	1.20052765957447
1071	central	0	0.934289361702128	0.266463829787234	1.19969361702128
1072	central	0	0.928093617021277	0.265121276595745	1.19549787234043
1073	central	0	0.930246808510638	0.265312765957447	1.20395744680851
1074	central	0	0.927578723404255	0.264146808510638	1.20517446808511
1075	central	0	0.930204255319149	0.265134042553192	1.19826382978723
1076	central	0	0.934940425531915	0.26608085106383	1.19762978723404
1077	central	0	0.935655319148936	0.264521276595745	1.19866808510638
1078	central	0	0.939072340425532	0.265657446808511	1.19590638297872
1079	central	0	0.935944680851064	0.265446808510638	1.19492340425532
1080	central	0	0.93876170212766	0.264114893617021	1.20265957446809
1081	central	0	0.940591489361702	0.265065957446808	1.19917021276596
1082	central	0	0.931212765957447	0.265074468085106	1.2010085106383
1083	central	0	0.935204255319149	0.266065957446808	1.19872765957447
1084	central	0	0.928157446808511	0.266144680851064	1.19857021276596
1085	central	0	0.934910638297872	0.264602127659574	1.20175744680851
1086	central	0	0.931285106382979	0.263376595744681	1.19662127659574
1087	central	0	0.929336170212766	0.265812765957447	1.20311063829787
1088	central	0	0.926004255319149	0.265076595744681	1.19957021276596
1089	central	0	0.930425531914894	0.264806382978723	1.19956595744681
1090	central	0	0.93451914893617	0.263991489361702	1.20289361702128
1091	central	0	0.94143829787234	0.265151063829787	1.19987659574468
1092	central	0	0.934025531914894	0.265889361702128	1.19716595744681
1093	central	0	0.939323404255319	0.264387234042553	1.20390638297872
1094	central	0	0.938485106382979	0.265851063829787	1.20703404255319
1095	central	0	0.931170212765957	0.263629787234043	1.19901276595745
1096	central	0	0.933323404255319	0.26553829787234	1.19663404255319
1097	central	0	0.936336170212766	0.263834042553191	1.20136595744681
1098	central	0	0.936306382978723	0.264834042553191	1.19865957446809
1099	central	0	0.936382978723404	0.26403829787234	1.20530638297872
1100	central	0	0.934855319148936	0.264825531914894	1.20134893617021
1101	central	0	0.9338	0.261627659574468	1.2085914893617
1102	central	0	0.935131914893617	0.26311914893617	1.20054468085106
1103	central	0	0.936182978723404	0.263508510638298	1.20155744680851
1104	central	0	0.938731914893617	0.262217021276596	1.20523404255319
1105	central	0	0.933851063829787	0.261729787234043	1.20608936170213
1106	central	0	0.922710638297872	0.262106382978723	1.19655744680851
1107	central	0	0.923770212765957	0.263206382978723	1.20136170212766
1108	central	0	0.924702127659574	0.262587234042553	1.20288085106383
1109	central	0	0.923485106382979	0.260559574468085	1.20566808510638
1110	central	0	0.92963829787234	0.261676595744681	1.20402978723404
1111	central	0	0.9336	0.260912765957447	1.20332340425532
1112	central	0	0.929787234042553	0.261114893617021	1.20320425531915
1113	central	0	0.929068085106383	0.260506382978723	1.19895744680851
1114	central	0	0.929540425531915	0.260489361702128	1.20602978723404
1115	central	0	0.926642553191489	0.258482978723404	1.20865531914894
1116	central	0	0.922246808510638	0.258989361702128	1.20851914893617
1117	central	0	0.927727659574468	0.261408510638298	1.20176170212766
1118	central	0	0.929493617021277	0.258936170212766	1.20537446808511
1119	central	0	0.927591489361702	0.258723404255319	1.21351063829787
1120	central	0	0.929536170212766	0.257989361702128	1.21548510638298
1121	central	0	0.932723404255319	0.258040425531915	1.20617872340426
1122	central	0	0.928634042553191	0.258889361702128	1.20917872340426
1123	central	0	0.928523404255319	0.260153191489362	1.20946382978723
1124	central	0	0.932382978723404	0.258189361702128	1.21329361702128
1125	central	0	0.930646808510638	0.258414893617021	1.20632340425532
1126	central	0	0.935246808510638	0.258812765957447	1.20999574468085
1127	central	0	0.929425531914894	0.259608510638298	1.20270638297872
1128	central	0	0.932378723404255	0.260904255319149	1.20305531914894
1129	central	0	0.931765957446808	0.260808510638298	1.20856595744681
1130	central	0	0.924629787234043	0.261221276595745	1.20163829787234
1131	central	0	0.924570212765957	0.260193617021277	1.2069829787234
1132	central	0	0.927348936170213	0.260642553191489	1.20676595744681
1133	central	0	0.932531914893617	0.260993617021277	1.20331914893617
1134	central	0	0.932110638297872	0.258936170212766	1.20742978723404
1135	central	0	0.935765957446808	0.262072340425532	1.2042170212766
1136	central	0	0.933502127659574	0.26121914893617	1.20492765957447
1137	central	0	0.930046808510638	0.26186170212766	1.20196595744681
1138	central	0	0.930085106382979	0.261655319148936	1.20451489361702
1139	central	0	0.934693617021277	0.263334042553191	1.20725106382979
1140	central	0	0.932182978723404	0.263676595744681	1.19957021276596
1141	central	0	0.927991489361702	0.26298085106383	1.2024
1142	central	0	0.93756170212766	0.261029787234043	1.20502127659574
1143	central	0	0.933387234042553	0.263321276595745	1.20267234042553
1144	central	0	0.929204255319149	0.264491489361702	1.20516170212766
1145	central	0	0.929140425531915	0.264214893617021	1.20690212765957
1146	central	0	0.931148936170213	0.262848936170213	1.19483829787234
1147	central	0	0.932604255319149	0.263702127659574	1.20229787234043
1148	central	0	0.939778723404255	0.263548936170213	1.20564680851064
1149	central	0	0.938621276595745	0.262204255319149	1.20188085106383
1150	central	0	0.931663829787234	0.265314893617021	1.20032765957447
1151	central	0	0.9338	0.263936170212766	1.19911063829787
1152	central	0	0.935791489361702	0.263259574468085	1.20228936170213
1153	central	0	0.935527659574468	0.264295744680851	1.20231063829787
1154	central	0	0.932855319148936	0.263874468085106	1.20197021276596
1155	central	0	0.938634042553191	0.263778723404255	1.20439574468085
1156	central	0	0.941263829787234	0.26458085106383	1.19989361702128
1157	central	0	0.932182978723404	0.264374468085106	1.20313617021277
1158	central	0	0.940629787234043	0.265576595744681	1.1988170212766
1159	central	0	0.931736170212766	0.265365957446809	1.19949787234043
1160	central	0	0.936791489361702	0.266176595744681	1.20273617021277
1161	central	0	0.936731914893617	0.266034042553192	1.20425957446809
1162	central	0	0.931514893617021	0.265768085106383	1.20168510638298
1163	central	0	0.929029787234043	0.264970212765957	1.20066382978723
1164	central	0	0.934306382978723	0.264355319148936	1.20148936170213
1165	central	0	0.932817021276596	0.2657	1.19774893617021
1166	central	0	0.936425531914894	0.265512765957447	1.20545957446809
1167	central	0	0.93663829787234	0.265770212765957	1.19722127659574
1168	central	0	0.93543829787234	0.263797872340426	1.2004
1169	central	0	0.934595744680851	0.266123404255319	1.20185106382979
1170	central	0	0.934493617021277	0.266123404255319	1.2024085106383
1171	central	0	0.9396	0.265046808510638	1.19932765957447
1172	central	0	0.940514893617021	0.265529787234043	1.20529787234043
1173	central	0	0.937034042553191	0.265155319148936	1.20240425531915
1174	central	0	0.931727659574468	0.262614893617021	1.19785957446809
1175	central	0	0.927782978723404	0.26536170212766	1.20062553191489
1176	central	0	0.927727659574468	0.264442553191489	1.20263404255319
1177	central	0	0.930365957446809	0.265382978723404	1.19915744680851
1178	central	0	0.936446808510638	0.2645	1.20231914893617
1179	central	0	0.937387234042553	0.265878723404255	1.20737021276596
1180	central	0	0.936255319148936	0.264721276595745	1.20469361702128
1181	central	0	0.930046808510638	0.266042553191489	1.20016595744681
1182	central	0	0.936787234042553	0.263497872340426	1.20183404255319
1183	central	0	0.939059574468085	0.266025531914894	1.19655744680851
1184	central	0	0.936331914893617	0.263763829787234	1.20328510638298
1185	central	0	0.935191489361702	0.264910638297872	1.20222127659574
1186	central	0	0.932995744680851	0.26593829787234	1.20151914893617
1187	central	0	0.936621276595745	0.264997872340426	1.19724255319149
1188	central	0	0.933706382978723	0.265810638297872	1.20408936170213
1189	central	0	0.930472340425532	0.263923404255319	1.20361276595745
1190	central	0	0.934570212765957	0.264889361702128	1.20085957446809
1191	central	0	0.93368085106383	0.264972340425532	1.19849787234043
1192	central	0	0.936706382978723	0.265889361702128	1.21088510638298
1193	central	0	0.936034042553191	0.264346808510638	1.19830638297872
1194	central	0	0.93348085106383	0.265455319148936	1.20003404255319
1195	central	0	0.932110638297872	0.264036170212766	1.20067659574468
1196	central	0	0.935548936170213	0.266931914893617	1.20306382978723
1197	central	0	0.936097872340426	0.264621276595745	1.20283404255319
1198	central	0	0.937378723404255	0.265997872340426	1.20112340425532
1199	central	0	0.933289361702128	0.265342553191489	1.19865106382979
1200	central	0	0.935489361702128	0.263657446808511	1.19954893617021
1201	central	0	0.935812765957447	0.264042553191489	1.19854468085106
1202	central	0	0.930953191489362	0.262972340425532	1.19763829787234
1203	central	0	0.928825531914894	0.266944680851064	1.19460425531915
1204	central	0	0.927102127659574	0.266221276595745	1.20266382978723
1205	central	0	0.929812765957447	0.265342553191489	1.19798723404255
1206	central	0	0.928455319148936	0.265406382978723	1.19767659574468
1207	central	0	0.934757446808511	0.264331914893617	1.20435744680851
1208	central	0	0.92956170212766	0.263770212765957	1.20539574468085
1209	central	0	0.937646808510638	0.264648936170213	1.20105957446809
1210	central	0	0.937	0.26361914893617	1.19874468085106
1211	central	0	0.935417021276596	0.265855319148936	1.19846808510638
1212	central	0	0.933893617021277	0.265546808510638	1.1985829787234
1213	central	0	0.935553191489362	0.265368085106383	1.20109361702128
1214	central	0	0.931451063829787	0.263125531914894	1.19830638297872
1215	central	0	0.93356170212766	0.265144680851064	1.19767234042553
1216	central	0	0.931965957446809	0.265236170212766	1.20254468085106
1217	central	0	0.938544680851064	0.265223404255319	1.20113617021277
1218	central	0	0.932531914893617	0.264731914893617	1.20090212765957
1219	central	0	0.929753191489362	0.264908510638298	1.20203829787234
1220	central	0	0.934429787234043	0.267142553191489	1.2003829787234
1221	central	0	0.941672340425532	0.263555319148936	1.20274893617021
1222	central	0	0.934974468085106	0.265365957446809	1.19971914893617
1223	central	0	0.936195744680851	0.265344680851064	1.20522978723404
1224	central	0	0.932029787234043	0.264974468085106	1.19613617021277
1225	central	0	0.934940425531915	0.263585106382979	1.20460425531915
1226	central	0	0.931565957446808	0.263068085106383	1.20922978723404
1227	central	0	0.931710638297872	0.263912765957447	1.20382127659574
1228	central	0	0.932617021276596	0.263497872340426	1.19447234042553
1229	central	0	0.940187234042553	0.264202127659574	1.2010170212766
1230	central	0	0.939846808510638	0.263004255319149	1.20275744680851
1231	central	0	0.937612765957447	0.263842553191489	1.19879574468085
1232	central	0	0.932489361702128	0.263385106382979	1.20371914893617
1233	central	0	0.936931914893617	0.2621	1.20023404255319
1234	central	0	0.934344680851064	0.263246808510638	1.20527234042553
1235	central	0	0.937314893617021	0.26203829787234	1.20354042553191
1236	central	0	0.934314893617021	0.263782978723404	1.20411063829787
1237	central	0	0.927608510638298	0.261529787234043	1.20771489361702
1238	central	0	0.92571914893617	0.261389361702128	1.20045957446809
1239	central	0	0.927234042553192	0.259997872340426	1.20276595744681
1240	central	0	0.926455319148936	0.26071914893617	1.20150212765957
1241	central	0	0.927859574468085	0.261112765957447	1.20653191489362
1242	central	0	0.927451063829787	0.259376595744681	1.20132765957447
1243	central	0	0.932668085106383	0.258793617021277	1.20709361702128
1244	central	0	0.932165957446809	0.259108510638298	1.20957872340426
1245	central	0	0.935034042553191	0.258434042553191	1.20793617021277
1246	central	0	0.930136170212766	0.258389361702128	1.20645957446809
1247	central	0	0.922727659574468	0.259076595744681	1.20814042553191
1248	central	0	0.925068085106383	0.258053191489362	1.20858723404255
1249	central	0	0.925425531914894	0.256644680851064	1.20844255319149
1250	central	0	0.925251063829787	0.258208510638298	1.21178723404255
1251	central	0	0.925868085106383	0.257223404255319	1.20891914893617
1252	central	0	0.925553191489362	0.256310638297872	1.21273617021277
1253	central	0	0.929195744680851	0.257534042553192	1.20740425531915
1254	central	0	0.927872340425532	0.258140425531915	1.20635744680851
1255	central	0	0.931565957446808	0.258240425531915	1.20879574468085
1256	central	0	0.933114893617021	0.257651063829787	1.20676170212766
1257	central	0	0.932136170212766	0.258370212765957	1.20956595744681
1258	central	0	0.930863829787234	0.258314893617021	1.20575319148936
1259	central	0	0.935327659574468	0.2576	1.21272340425532
1260	central	0	0.926787234042553	0.258004255319149	1.21365957446809
1261	central	0	0.927514893617021	0.258223404255319	1.2059829787234
1262	central	0	0.927055319148936	0.259365957446809	1.21296170212766
1263	central	0	0.924421276595745	0.258706382978723	1.20702127659574
1264	central	0	0.931451063829787	0.260378723404255	1.20694468085106
1265	central	0	0.927829787234043	0.259972340425532	1.21060425531915
1266	central	0	0.926557446808511	0.259197872340426	1.20735319148936
1267	central	0	0.927787234042553	0.260627659574468	1.20987659574468
1268	central	0	0.931527659574468	0.259827659574468	1.2058085106383
1269	central	0	0.931736170212766	0.262178723404255	1.19791489361702
1270	central	0	0.933042553191489	0.260674468085106	1.20305106382979
1271	central	0	0.936102127659574	0.261736170212766	1.20364680851064
1272	central	0	0.934221276595745	0.261678723404255	1.20643829787234
1273	central	0	0.92791914893617	0.262142553191489	1.19870638297872
1274	central	0	0.937787234042553	0.263078723404255	1.20251489361702
1275	central	0	0.93136170212766	0.263802127659574	1.2009914893617
1276	central	0	0.922221276595745	0.26296170212766	1.20266808510638
1277	central	0	0.928825531914894	0.262308510638298	1.20412340425532
1278	central	0	0.937102127659574	0.263959574468085	1.20394042553191
1279	central	0	0.935302127659574	0.262555319148936	1.19451914893617
1280	central	0	0.938578723404255	0.264514893617021	1.20335744680851
1281	central	0	0.934331914893617	0.262476595744681	1.20371489361702
1282	central	0	0.927021276595745	0.26203829787234	1.19905957446809
1283	central	0	0.930659574468085	0.264806382978723	1.19788936170213
1284	central	0	0.938429787234043	0.264663829787234	1.20014468085106
1285	central	0	0.936170212765957	0.263972340425532	1.19949787234043
1286	central	0	0.934514893617021	0.265548936170213	1.20134893617021
1287	central	0	0.935604255319149	0.262940425531915	1.20334893617021
1288	central	0	0.931174468085106	0.264651063829787	1.20048936170213
1289	central	0	0.929574468085106	0.263989361702128	1.20157446808511
1290	central	0	0.935136170212766	0.264455319148936	1.1999914893617
1291	central	0	0.933642553191489	0.266308510638298	1.19696595744681
1292	central	0	0.939885106382979	0.266670212765957	1.20147234042553
1293	central	0	0.935987234042553	0.266474468085106	1.20108936170213
1294	central	0	0.939153191489362	0.266417021276596	1.19991489361702
1295	central	0	0.934676595744681	0.263734042553191	1.20303404255319
1296	central	0	0.935136170212766	0.264706382978723	1.20351063829787
1297	central	0	0.932110638297872	0.265723404255319	1.2019914893617
1298	central	0	0.931106382978723	0.264087234042553	1.19709787234043
1299	central	0	0.936327659574468	0.26621914893617	1.20571063829787
1300	central	0	0.939748936170213	0.26521914893617	1.19977446808511
1301	central	0	0.935587234042553	0.265617021276596	1.19824680851064
1302	central	0	0.933889361702128	0.263670212765957	1.19525957446809
1303	central	0	0.943085106382979	0.265144680851064	1.20098723404255
1304	central	0	0.936804255319149	0.265759574468085	1.19460425531915
1305	central	0	0.934365957446809	0.265410638297872	1.19723829787234
1306	central	0	0.935787234042553	0.263944680851064	1.20535744680851
1307	central	0	0.926889361702128	0.2657	1.20305531914894
1308	central	0	0.932731914893617	0.265725531914894	1.19742127659574
1309	central	0	0.928795744680851	0.266585106382979	1.20060425531915
1310	central	0	0.937187234042553	0.266853191489362	1.19974893617021
1311	central	0	0.934787234042553	0.266331914893617	1.1988085106383
1312	central	0	0.933051063829787	0.265325531914894	1.20310638297872
1313	central	0	0.934212765957447	0.263104255319149	1.20021276595745
1314	central	0	0.940068085106383	0.264965957446809	1.2039829787234
1315	central	0	0.93708085106383	0.264921276595745	1.20506808510638
1316	central	0	0.938727659574468	0.264474468085106	1.20442553191489
1317	central	0	0.934995744680851	0.266234042553191	1.20207659574468
1318	central	0	0.933876595744681	0.266044680851064	1.20247659574468
1319	central	0	0.931506382978723	0.265617021276596	1.20031489361702
1320	central	0	0.927085106382979	0.265527659574468	1.20337021276596
1321	central	0	0.935191489361702	0.2656	1.20358723404255
1322	central	0	0.941570212765957	0.264674468085106	1.19878723404255
1323	central	0	0.936706382978723	0.266334042553191	1.20432765957447
1324	central	0	0.93368085106383	0.266231914893617	1.20141276595745
1325	central	0	0.936140425531915	0.264704255319149	1.19795744680851
1326	central	0	0.937570212765957	0.265546808510638	1.20077872340426
1327	central	0	0.935557446808511	0.264844680851064	1.19865531914894
1328	central	0	0.933578723404255	0.265308510638298	1.20485106382979
1329	central	0	0.932855319148936	0.263272340425532	1.20107234042553
1330	central	0	0.933404255319149	0.265095744680851	1.19666808510638
1331	central	0	0.934357446808511	0.263574468085106	1.20092765957447
1332	central	0	0.935136170212766	0.264317021276596	1.19964255319149
1333	central	0	0.936531914893617	0.265608510638298	1.20103404255319
1334	central	0	0.931089361702128	0.264934042553191	1.19135319148936
1335	central	0	0.926378723404255	0.265502127659574	1.20111063829787
1336	central	0	0.930327659574468	0.265359574468085	1.20113617021277
1337	central	0	0.924348936170213	0.265036170212766	1.19596170212766
1338	central	0	0.928723404255319	0.266908510638298	1.20015319148936
1339	central	0	0.929651063829787	0.263765957446809	1.19614468085106
1340	central	0	0.934263829787234	0.265482978723404	1.19831063829787
1341	central	0	0.930646808510638	0.263840425531915	1.20523829787234
1342	central	0	0.93131914893617	0.265404255319149	1.19893191489362
1343	central	0	0.93311914893617	0.264793617021277	1.19822978723404
1344	central	0	0.931974468085106	0.265551063829787	1.19805957446809
1345	central	0	0.929046808510638	0.265185106382979	1.19937872340426
1346	central	0	0.929608510638298	0.264923404255319	1.20009787234043
1347	central	0	0.92788085106383	0.264114893617021	1.20245106382979
1348	central	0	0.935995744680851	0.265068085106383	1.19753191489362
1349	central	0	0.935629787234043	0.265412765957447	1.1986085106383
1350	central	0	0.932940425531915	0.264272340425532	1.19955744680851
1351	central	0	0.927191489361702	0.264844680851064	1.20014893617021
1352	central	0	0.933331914893617	0.264068085106383	1.19899574468085
1353	central	0	0.931902127659574	0.2635	1.20429361702128
1354	central	0	0.93751914893617	0.263512765957447	1.20224680851064
1355	central	0	0.93408085106383	0.264085106382979	1.2070085106383
1356	central	0	0.92908085106383	0.263874468085106	1.19706382978723
1357	central	0	0.933812765957447	0.265991489361702	1.20131063829787
1358	central	0	0.930748936170213	0.26343829787234	1.20206382978723
1359	central	0	0.930187234042553	0.263536170212766	1.19963404255319
1360	central	0	0.931331914893617	0.263891489361702	1.19985531914894
1361	central	0	0.936506382978723	0.26301914893617	1.2026085106383
1362	central	0	0.938676595744681	0.262427659574468	1.20296170212766
1363	central	0	0.94076170212766	0.262182978723404	1.2033829787234
1364	central	0	0.937365957446809	0.262014893617021	1.20290212765957
1365	central	0	0.939276595744681	0.260895744680851	1.20798723404255
1366	central	0	0.938025531914894	0.262655319148936	1.20187234042553
1367	central	0	0.937382978723404	0.261791489361702	1.20117446808511
1368	central	0	0.933289361702128	0.261778723404255	1.20209787234043
1369	central	0	0.927876595744681	0.260136170212766	1.20665957446809
1370	central	0	0.927544680851064	0.260757446808511	1.20604680851064
1371	central	0	0.928195744680851	0.258685106382979	1.21191914893617
1372	central	0	0.924821276595745	0.258997872340426	1.203
1373	central	0	0.930493617021277	0.258578723404255	1.20814042553191
1374	central	0	0.928170212765957	0.259293617021277	1.20931063829787
1375	central	0	0.928446808510638	0.258968085106383	1.21099574468085
1376	central	0	0.930574468085106	0.258168085106383	1.20745531914894
1377	central	0	0.931527659574468	0.258463829787234	1.20793191489362
1378	central	0	0.928489361702128	0.257348936170213	1.21417446808511
1379	central	0	0.922676595744681	0.257670212765957	1.20765531914894
1380	central	0	0.924685106382979	0.254857446808511	1.20948510638298
1381	central	0	0.926868085106383	0.255327659574468	1.20719574468085
1382	central	0	0.924055319148936	0.255576595744681	1.21333191489362
1383	central	0	0.928731914893617	0.257391489361702	1.2132170212766
1384	central	0	0.93003829787234	0.255840425531915	1.21160425531915
1385	central	0	0.929276595744681	0.255563829787234	1.21395744680851
1386	central	0	0.929817021276596	0.255389361702128	1.21043829787234
1387	central	0	0.930548936170213	0.25471914893617	1.21683829787234
1388	central	0	0.929931914893617	0.25531914893617	1.21448085106383
1389	central	0	0.930331914893617	0.25418085106383	1.21051489361702
1390	central	0	0.934455319148936	0.256491489361702	1.20882978723404
1391	central	0	0.935485106382979	0.255795744680851	1.20965531914894
1392	central	0	0.932012765957447	0.257053191489362	1.21476595744681
1393	central	0	0.930936170212766	0.25761914893617	1.21292765957447
1394	central	0	0.935153191489362	0.255602127659574	1.21044255319149
1395	central	0	0.931051063829787	0.256670212765957	1.21694042553191
1396	central	0	0.925553191489362	0.257459574468085	1.21096170212766
1397	central	0	0.932782978723404	0.258485106382979	1.20962127659574
1398	central	0	0.9322	0.258482978723404	1.20776595744681
1399	central	0	0.925668085106383	0.259004255319149	1.21142978723404
1400	central	0	0.926	0.259572340425532	1.20110638297872
1401	central	0	0.925608510638298	0.258668085106383	1.20658723404255
1402	central	0	0.9284	0.259710638297872	1.20891063829787
1403	central	0	0.932170212765957	0.26088085106383	1.20886808510638
1404	central	0	0.934634042553191	0.261255319148936	1.2088085106383
1405	central	0	0.931685106382979	0.259753191489362	1.20151914893617
1406	central	0	0.937672340425532	0.260823404255319	1.20279574468085
1407	central	0	0.939791489361702	0.261782978723404	1.20525531914894
1408	central	0	0.932136170212766	0.262287234042553	1.19887659574468
1409	central	0	0.926817021276596	0.262325531914894	1.2041914893617
1410	central	0	0.934178723404255	0.263265957446809	1.2007829787234
1411	central	0	0.941059574468085	0.263702127659574	1.20137872340426
1412	central	0	0.937536170212766	0.261757446808511	1.20591489361702
1413	central	0	0.937872340425532	0.263378723404255	1.20402553191489
1414	central	0	0.932608510638298	0.263627659574468	1.20517021276596
1415	central	0	0.926468085106383	0.264689361702128	1.20335319148936
1416	central	0	0.937506382978723	0.262985106382979	1.19795319148936
1417	central	0	0.938825531914894	0.263672340425532	1.20265957446809
1418	central	0	0.939953191489362	0.265644680851064	1.20222553191489
1419	central	0	0.923655319148936	0.265076595744681	1.20340425531915
1420	central	0	0.928131914893617	0.264704255319149	1.20048085106383
1421	central	0	0.92716170212766	0.262476595744681	1.20028085106383
1422	central	0	0.930463829787234	0.265727659574468	1.20385957446809
1423	central	0	0.935370212765957	0.265444680851064	1.20925106382979
1424	central	0	0.938982978723404	0.265076595744681	1.20105106382979
1425	central	0	0.935178723404255	0.267302127659574	1.19812765957447
1426	central	0	0.939344680851064	0.263623404255319	1.20257872340426
1427	central	0	0.935451063829787	0.265382978723404	1.20041276595745
1428	central	0	0.931242553191489	0.266227659574468	1.19691063829787
1429	central	0	0.932140425531915	0.265387234042553	1.20168936170213
1430	central	0	0.935557446808511	0.265470212765957	1.20271914893617
1431	central	0	0.93131914893617	0.265536170212766	1.19745106382979
1432	central	0	0.93316170212766	0.266129787234043	1.19689787234043
1433	central	0	0.934851063829787	0.265695744680851	1.20123829787234
1434	central	0	0.932685106382979	0.264291489361702	1.20144680851064
1435	central	0	0.933412765957447	0.264151063829787	1.19583829787234
1436	central	0	0.936868085106383	0.265308510638298	1.20096595744681
1437	central	0	0.934204255319149	0.26408085106383	1.20067659574468
1438	central	0	0.933821276595745	0.264306382978723	1.19486808510638
1439	central	0	0.932876595744681	0.264855319148936	1.20072340425532
1440	central	0	0.92896170212766	0.264525531914894	1.20136595744681
1441	central	0	0.928897872340426	0.263978723404255	1.20094468085106
1442	central	0	0.931170212765957	0.26633829787234	1.19562553191489
1443	central	0	0.933931914893617	0.265463829787234	1.20143404255319
1444	central	0	0.938378723404255	0.263206382978723	1.20342127659574
1445	central	0	0.936110638297872	0.265585106382979	1.20211489361702
1446	central	0	0.937914893617021	0.26381914893617	1.20707659574468
1447	central	0	0.93676170212766	0.263827659574468	1.19911914893617
1448	central	0	0.937259574468085	0.263778723404255	1.20299574468085
1449	central	0	0.940578723404255	0.26336170212766	1.19754893617021
1450	central	0	0.933514893617021	0.264531914893617	1.19992765957447
1451	central	0	0.934051063829787	0.265848936170213	1.19793191489362
1452	central	0	0.928782978723404	0.265306382978723	1.20169361702128
1453	central	0	0.938531914893617	0.265123404255319	1.19833191489362
1454	central	0	0.940995744680851	0.263995744680851	1.20404680851064
1455	central	0	0.943	0.264531914893617	1.20052765957447
1456	central	0	0.938285106382979	0.265393617021277	1.20142553191489
1457	central	0	0.936748936170213	0.265110638297872	1.20248936170213
1458	central	0	0.942370212765957	0.264602127659574	1.19765957446809
1459	central	0	0.931987234042553	0.265731914893617	1.19828510638298
1460	central	0	0.928463829787234	0.263851063829787	1.19752765957447
1461	central	0	0.930434042553192	0.264942553191489	1.20162127659574
1462	central	0	0.932791489361702	0.265772340425532	1.20345106382979
1463	central	0	0.932106382978723	0.266014893617021	1.19915319148936
1464	central	0	0.930902127659574	0.264142553191489	1.20174468085106
1465	central	0	0.933885106382979	0.265512765957447	1.20148936170213
1466	central	0	0.927191489361702	0.267163829787234	1.20026382978723
1467	central	0	0.925544680851064	0.264985106382979	1.20043829787234
1468	central	0	0.931272340425532	0.264727659574468	1.19975744680851
1469	central	0	0.932446808510638	0.26518085106383	1.20051489361702
1470	central	0	0.930425531914894	0.265687234042553	1.2059829787234
1471	central	0	0.933910638297872	0.266721276595745	1.19975319148936
1472	central	0	0.944663829787234	0.265791489361702	1.19753617021277
1473	central	0	0.93316170212766	0.265134042553192	1.20438723404255
1474	central	0	0.937970212765957	0.266163829787234	1.20211063829787
1475	central	0	0.935672340425532	0.265021276595745	1.20560425531915
1476	central	0	0.938327659574468	0.264140425531915	1.1966
1477	central	0	0.934110638297872	0.262797872340426	1.20443404255319
1478	central	0	0.925804255319149	0.266112765957447	1.20016595744681
1479	central	0	0.928289361702128	0.264017021276596	1.20394893617021
1480	central	0	0.931863829787234	0.26676170212766	1.20014468085106
1481	central	0	0.932889361702128	0.263640425531915	1.19917872340426
1482	central	0	0.932863829787234	0.26301914893617	1.20645531914894
1483	central	0	0.935651063829787	0.264706382978723	1.19929787234043
1484	central	0	0.931727659574468	0.26393829787234	1.2038085106383
1485	central	0	0.931059574468085	0.264668085106383	1.20161276595745
1486	central	0	0.935574468085106	0.264291489361702	1.19588936170213
1487	central	0	0.933417021276596	0.264923404255319	1.20396170212766
1488	central	0	0.933485106382979	0.264029787234043	1.20258723404255
1489	central	0	0.931370212765957	0.264072340425532	1.20732765957447
1490	central	0	0.93263829787234	0.264823404255319	1.20228936170213
1491	central	0	0.928217021276596	0.262776595744681	1.20295744680851
1492	central	0	0.933736170212766	0.263304255319149	1.20182978723404
1493	central	0	0.942174468085106	0.261746808510638	1.20707234042553
1494	central	0	0.93608085106383	0.261642553191489	1.20054468085106
1495	central	0	0.934365957446809	0.263244680851064	1.20707659574468
1496	central	0	0.938034042553191	0.261389361702128	1.20368936170213
1497	central	0	0.934523404255319	0.26221914893617	1.2102
1498	central	0	0.935106382978723	0.260902127659574	1.20376595744681
1499	central	0	0.931578723404255	0.261159574468085	1.20880425531915
1500	central	0	0.9252	0.260244680851064	1.20951063829787
1501	central	0	0.931140425531915	0.258944680851064	1.20773191489362
1502	central	0	0.926004255319149	0.257640425531915	1.20691063829787
1503	central	0	0.931604255319149	0.25686170212766	1.2076085106383
1504	central	0	0.926740425531915	0.256672340425532	1.20815319148936
1505	central	0	0.925331914893617	0.25701914893617	1.21056170212766
1506	central	0	0.928774468085106	0.257531914893617	1.20935744680851
1507	central	0	0.930804255319149	0.255202127659574	1.21176170212766
1508	central	0	0.928791489361702	0.255906382978723	1.21071063829787
1509	central	0	0.931570212765957	0.255572340425532	1.21071914893617
1510	central	0	0.918855319148936	0.255789361702128	1.21171063829787
1511	central	0	0.920497872340426	0.253327659574468	1.21177872340426
1512	central	0	0.924676595744681	0.253634042553191	1.21603404255319
1513	central	0	0.925851063829787	0.252987234042553	1.21558723404255
1514	central	0	0.928182978723404	0.253827659574468	1.20965106382979
1515	central	0	0.930855319148936	0.253682978723404	1.21841276595745
1516	central	0	0.929489361702128	0.252217021276596	1.21662127659574
1517	central	0	0.922165957446809	0.252046808510638	1.20967659574468
1518	central	0	0.924672340425532	0.252302127659574	1.21117446808511
1519	central	0	0.927144680851064	0.252765957446809	1.21485531914894
1520	central	0	0.935225531914894	0.252870212765957	1.22146382978723
1521	central	0	0.929527659574468	0.251695744680851	1.21399574468085
1522	central	0	0.931391489361702	0.254048936170213	1.21465106382979
1523	central	0	0.928123404255319	0.253055319148936	1.21491914893617
1524	central	0	0.930408510638298	0.254397872340426	1.2127914893617
1525	central	0	0.932982978723404	0.253997872340426	1.20951914893617
1526	central	0	0.936268085106383	0.255748936170213	1.21209787234043
1527	central	0	0.933531914893617	0.254585106382979	1.21040425531915
1528	central	0	0.930604255319149	0.255040425531915	1.21272340425532
1529	central	0	0.928531914893617	0.254995744680851	1.21245957446809
1530	central	0	0.928506382978723	0.256353191489362	1.2096085106383
1531	central	0	0.926285106382979	0.257	1.21263829787234
1532	central	0	0.923612765957447	0.257059574468085	1.20737021276596
1533	central	0	0.921740425531915	0.25798085106383	1.20706808510638
1534	central	0	0.933514893617021	0.260421276595745	1.20651489361702
1535	central	0	0.933263829787234	0.259340425531915	1.20607659574468
1536	central	0	0.930791489361702	0.258436170212766	1.20642553191489
1537	central	0	0.935174468085106	0.261123404255319	1.20242978723404
1538	central	0	0.937263829787234	0.260687234042553	1.20874042553191
1539	central	0	0.935	0.261223404255319	1.20534042553191
1540	central	0	0.932089361702128	0.26081914893617	1.20066808510638
1541	central	0	0.93456170212766	0.2617	1.20381276595745
1542	central	0	0.93548085106383	0.262172340425532	1.20302553191489
1543	central	0	0.942676595744681	0.262604255319149	1.20380425531915
1544	central	0	0.94128085106383	0.261395744680851	1.20219574468085
1545	central	0	0.938076595744681	0.264308510638298	1.19991063829787
1546	central	0	0.927872340425532	0.263057446808511	1.20319574468085
1547	central	0	0.931659574468085	0.263721276595745	1.20170212765957
1548	central	0	0.938408510638298	0.264568085106383	1.2078170212766
1549	central	0	0.94428085106383	0.264868085106383	1.19985531914894
1550	central	0	0.934153191489362	0.263565957446808	1.2021829787234
1551	central	0	0.925748936170213	0.263391489361702	1.19887659574468
1552	central	0	0.929523404255319	0.263587234042553	1.20238723404255
1553	central	0	0.92916170212766	0.264076595744681	1.20189361702128
1554	central	0	0.930387234042553	0.263163829787234	1.20194042553191
1555	central	0	0.935459574468085	0.264763829787234	1.20042978723404
1556	central	0	0.936097872340426	0.26468085106383	1.19789361702128
1557	central	0	0.931302127659574	0.26466170212766	1.19923404255319
1558	central	0	0.936965957446809	0.264734042553191	1.20323404255319
1559	central	0	0.935029787234043	0.264953191489362	1.19931489361702
1560	central	0	0.935310638297872	0.26608085106383	1.20150212765957
1561	central	0	0.927093617021277	0.264910638297872	1.2006
1562	central	0	0.928029787234043	0.265731914893617	1.20345106382979
1563	central	0	0.929268085106383	0.265653191489362	1.19757446808511
1564	central	0	0.930676595744681	0.265208510638298	1.19953191489362
1565	central	0	0.932851063829787	0.263489361702128	1.19926382978723
1566	central	0	0.93328085106383	0.266727659574468	1.20228936170213
1567	central	0	0.93543829787234	0.265108510638298	1.20576170212766
1568	central	0	0.932808510638298	0.263387234042553	1.20003829787234
1569	central	0	0.929787234042553	0.263812765957447	1.19974893617021
1570	central	0	0.92988085106383	0.264295744680851	1.20272340425532
1571	central	0	0.931144680851064	0.265014893617021	1.20067234042553
1572	central	0	0.92983829787234	0.265617021276596	1.19851914893617
1573	central	0	0.934429787234043	0.265968085106383	1.19726808510638
1574	central	0	0.937944680851064	0.263995744680851	1.19935744680851
1575	central	0	0.934651063829787	0.265593617021277	1.20249361702128
1576	central	0	0.932110638297872	0.26591914893617	1.20246382978723
1577	central	0	0.932710638297872	0.266236170212766	1.2032170212766
1578	central	0	0.931178723404255	0.266023404255319	1.20155319148936
1579	central	0	0.93036170212766	0.265470212765957	1.19956170212766
1580	central	0	0.936408510638298	0.264770212765957	1.20157446808511
1581	central	0	0.931093617021277	0.263240425531915	1.20018723404255
1582	central	0	0.928293617021277	0.265151063829787	1.19906382978723
1583	central	0	0.923629787234043	0.264159574468085	1.19990638297872
1584	central	0	0.930957446808511	0.264221276595745	1.20136595744681
1585	central	0	0.93136170212766	0.264008510638298	1.19962553191489
1586	central	0	0.935268085106383	0.266185106382979	1.20186382978723
1587	central	0	0.936374468085106	0.266053191489362	1.19953191489362
1588	central	0	0.936617021276596	0.26521914893617	1.2019829787234
1589	central	0	0.938757446808511	0.265306382978723	1.19788510638298
1590	central	0	0.940957446808511	0.264	1.20445957446809
1591	central	0	0.938357446808511	0.265357446808511	1.1983914893617
1592	central	0	0.929523404255319	0.265597872340426	1.20071489361702
1593	central	0	0.926123404255319	0.264197872340426	1.19867234042553
1594	central	0	0.930170212765957	0.265574468085106	1.19535319148936
1595	central	0	0.934748936170213	0.264078723404255	1.2003914893617
1596	central	0	0.932408510638298	0.264285106382979	1.19903404255319
1597	central	0	0.93148085106383	0.267459574468085	1.19466808510638
1598	central	0	0.927974468085106	0.266421276595745	1.19974893617021
1599	central	0	0.932217021276596	0.264293617021277	1.19691489361702
1600	central	0	0.932468085106383	0.264372340425532	1.20168936170213
1601	central	0	0.931246808510638	0.26281914893617	1.19976170212766
1602	central	0	0.930246808510638	0.265229787234043	1.20002553191489
1603	central	0	0.931651063829787	0.26556170212766	1.20204680851064
1604	central	0	0.940021276595745	0.266212765957447	1.19682127659574
1605	central	0	0.939893617021277	0.264997872340426	1.20361276595745
1606	central	0	0.933855319148936	0.265506382978723	1.19817872340426
1607	central	0	0.925208510638298	0.264251063829787	1.20005106382979
1608	central	0	0.93211914893617	0.264821276595745	1.19886382978723
1609	central	0	0.934217021276596	0.26608085106383	1.20596170212766
1610	central	0	0.932651063829787	0.26341914893617	1.19783829787234
1611	central	0	0.929748936170213	0.26488085106383	1.19970638297872
1612	central	0	0.938131914893617	0.264331914893617	1.19857021276596
1613	central	0	0.933642553191489	0.265887234042553	1.20549361702128
1614	central	0	0.934897872340426	0.265123404255319	1.19714893617021
1615	central	0	0.938234042553192	0.265363829787234	1.19987659574468
1616	central	0	0.931621276595745	0.263965957446809	1.19788085106383
1617	central	0	0.9364	0.264842553191489	1.20379574468085
1618	central	0	0.932446808510638	0.265378723404255	1.20484255319149
1619	central	0	0.929846808510638	0.265436170212766	1.20643404255319
1620	central	0	0.934157446808511	0.264359574468085	1.20031489361702
1621	central	0	0.936540425531915	0.263421276595745	1.20796595744681
1622	central	0	0.934859574468085	0.264036170212766	1.20261276595745
1623	central	0	0.926148936170213	0.264523404255319	1.2056170212766
1624	central	0	0.936097872340426	0.262370212765957	1.20337446808511
1625	central	0	0.934212765957447	0.263434042553191	1.20498723404255
1626	central	0	0.935289361702128	0.263025531914894	1.19920425531915
1627	central	0	0.932953191489362	0.26171914893617	1.20737872340426
1628	central	0	0.932859574468085	0.261421276595745	1.20188936170213
1629	central	0	0.933365957446809	0.258993617021277	1.2062170212766
1630	central	0	0.92983829787234	0.258487234042553	1.20851063829787
1631	central	0	0.925812765957447	0.259363829787234	1.20542553191489
1632	central	0	0.920493617021277	0.259140425531915	1.20895744680851
1633	central	0	0.925685106382979	0.257578723404255	1.20740425531915
1634	central	0	0.931608510638298	0.25766170212766	1.20565957446809
1635	central	0	0.92488085106383	0.256004255319149	1.2079829787234
1636	central	0	0.928536170212766	0.255778723404255	1.20867234042553
1637	central	0	0.920642553191489	0.254382978723404	1.21227234042553
1638	central	0	0.926297872340425	0.255874468085106	1.21457446808511
1639	central	0	0.931148936170213	0.252793617021277	1.21723404255319
1640	central	0	0.92276170212766	0.253534042553192	1.21870212765957
1641	central	0	0.92663829787234	0.251468085106383	1.21120425531915
1642	central	0	0.924102127659574	0.251621276595745	1.21683404255319
1643	central	0	0.92271914893617	0.252057446808511	1.21853191489362
1644	central	0	0.919425531914894	0.251406382978723	1.21230212765957
1645	central	0	0.921957446808511	0.2522	1.21847659574468
1646	central	0	0.925174468085106	0.249978723404255	1.21824255319149
1647	central	0	0.924778723404255	0.249506382978723	1.21808510638298
1648	central	0	0.926076595744681	0.249923404255319	1.21856170212766
1649	central	0	0.921497872340426	0.248976595744681	1.21789787234043
1650	central	0	0.923310638297872	0.250731914893617	1.21737021276596
1651	central	0	0.932063829787234	0.249497872340426	1.21393191489362
1652	central	0	0.930851063829787	0.251027659574468	1.21748510638298
1653	central	0	0.931408510638298	0.251225531914894	1.21732765957447
1654	central	0	0.928068085106383	0.250478723404255	1.21634893617021
1655	central	0	0.925608510638298	0.249791489361702	1.21757872340426
1656	central	0	0.920251063829787	0.250827659574468	1.21949787234043
1657	central	0	0.924825531914894	0.250921276595745	1.21910638297872
1658	central	0	0.927263829787234	0.25068085106383	1.21825531914894
1659	central	0	0.929144680851064	0.251731914893617	1.21691063829787
1660	central	0	0.931978723404255	0.251687234042553	1.21616595744681
1661	central	0	0.928953191489362	0.252908510638298	1.21242978723404
1662	central	0	0.926097872340426	0.253604255319149	1.2145829787234
1663	central	0	0.926127659574468	0.254093617021277	1.21367659574468
1664	central	0	0.931089361702128	0.255863829787234	1.21427659574468
1665	central	0	0.925225531914894	0.254810638297872	1.21083829787234
1666	central	0	0.924655319148936	0.256744680851064	1.21457446808511
1667	central	0	0.931565957446808	0.256212765957447	1.20976170212766
1668	central	0	0.92888085106383	0.256995744680851	1.20336595744681
1669	central	0	0.930085106382979	0.256714893617021	1.2117829787234
1670	central	0	0.93496170212766	0.25823829787234	1.20758723404255
1671	central	0	0.936365957446809	0.26026170212766	1.20654042553191
1672	central	0	0.934965957446809	0.260102127659574	1.20697446808511
1673	central	0	0.932595744680851	0.260931914893617	1.20295744680851
1674	central	0	0.932195744680851	0.262146808510638	1.20601276595745
1675	central	0	0.939110638297872	0.261757446808511	1.20145531914894
1676	central	0	0.938889361702128	0.261663829787234	1.20603404255319
1677	central	0	0.938940425531915	0.263685106382979	1.19888510638298
1678	central	0	0.938221276595745	0.263202127659574	1.20123829787234
1679	central	0	0.930897872340426	0.264102127659574	1.20530638297872
1680	central	0	0.937787234042553	0.264002127659574	1.20522127659574
1681	central	0	0.93583829787234	0.264231914893617	1.20242553191489
1682	central	0	0.938195744680851	0.262604255319149	1.20187234042553
1683	central	0	0.936114893617021	0.262695744680851	1.2021914893617
1684	central	0	0.932855319148936	0.263087234042553	1.19937021276596
1685	central	0	0.929693617021277	0.264744680851064	1.19921276595745
1686	central	0	0.931782978723404	0.26398085106383	1.20155319148936
1687	central	0	0.938902127659574	0.2648	1.19896170212766
1688	central	0	0.936187234042553	0.263789361702128	1.20153617021277
1689	central	0	0.930446808510638	0.26443829787234	1.19783829787234
1690	central	0	0.927748936170213	0.265608510638298	1.19857872340426
1691	central	0	0.927425531914894	0.264772340425532	1.19773617021277
1692	central	0	0.936940425531915	0.265159574468085	1.20377446808511
1693	central	0	0.93616170212766	0.265723404255319	1.19782127659574
1694	central	0	0.935340425531915	0.265451063829787	1.19787659574468
1695	central	0	0.931131914893617	0.264697872340426	1.1947914893617
1696	central	0	0.928617021276596	0.26413829787234	1.20324255319149
1697	central	0	0.929689361702128	0.263572340425532	1.20004255319149
1698	central	0	0.932617021276596	0.265259574468085	1.20151063829787
1699	central	0	0.933391489361702	0.264495744680851	1.19626808510638
1700	central	0	0.929136170212766	0.265627659574468	1.20005531914894
1701	central	0	0.926868085106383	0.264778723404255	1.20348085106383
1702	central	0	0.933651063829787	0.263865957446809	1.20069361702128
1703	central	0	0.930617021276596	0.265859574468085	1.19663404255319
1704	central	0	0.930157446808511	0.2656	1.19889361702128
1705	central	0	0.925774468085106	0.263546808510638	1.20003404255319
1706	central	0	0.934144680851064	0.265644680851064	1.19507659574468
1707	central	0	0.936221276595745	0.265636170212766	1.20089787234043
1708	central	0	0.930557446808511	0.263795744680851	1.20249361702128
1709	central	0	0.922365957446808	0.263293617021277	1.20112765957447
1710	central	0	0.931059574468085	0.265685106382979	1.1979829787234
1711	central	0	0.928859574468085	0.263891489361702	1.20044255319149
1712	central	0	0.935740425531915	0.26571914893617	1.19557872340426
1713	central	0	0.938923404255319	0.266123404255319	1.19899574468085
1714	central	0	0.92983829787234	0.264957446808511	1.19639574468085
1715	central	0	0.929646808510638	0.264793617021277	1.20171489361702
1716	central	0	0.923323404255319	0.266189361702128	1.19627234042553
1717	central	0	0.928191489361702	0.265578723404255	1.20011489361702
1718	central	0	0.932374468085106	0.265474468085106	1.19606382978723
1719	central	0	0.942093617021277	0.263568085106383	1.20027234042553
1720	central	0	0.937157446808511	0.265670212765957	1.19748936170213
1721	central	0	0.938225531914894	0.263436170212766	1.20077021276596
1722	central	0	0.932540425531915	0.265131914893617	1.20173617021277
1723	central	0	0.939582978723404	0.264363829787234	1.19609361702128
1724	central	0	0.938417021276596	0.264559574468085	1.20226382978723
1725	central	0	0.933314893617021	0.263063829787234	1.1977914893617
1726	central	0	0.933885106382979	0.263995744680851	1.19762978723404
1727	central	0	0.928034042553191	0.265982978723404	1.19788936170213
1728	central	0	0.926204255319149	0.264870212765957	1.20386808510638
1729	central	0	0.928395744680851	0.265763829787234	1.20086382978723
1730	central	0	0.928127659574468	0.264478723404255	1.20425957446809
1731	central	0	0.932017021276596	0.264410638297872	1.20065957446809
1732	central	0	0.929982978723404	0.264604255319149	1.20135744680851
1733	central	0	0.930540425531915	0.264504255319149	1.2029914893617
1734	central	0	0.928378723404255	0.265374468085106	1.19925531914894
1735	central	0	0.931140425531915	0.26493829787234	1.20153191489362
1736	central	0	0.932025531914894	0.267097872340426	1.1982
1737	central	0	0.938910638297872	0.2636	1.19827659574468
1738	central	0	0.931506382978723	0.265004255319149	1.1987914893617
1739	central	0	0.92883829787234	0.265325531914894	1.20184680851064
1740	central	0	0.929991489361702	0.26696170212766	1.20367659574468
1741	central	0	0.930374468085106	0.2645	1.19835319148936
1742	central	0	0.931685106382979	0.265121276595745	1.20517446808511
1743	central	0	0.933468085106383	0.264446808510638	1.19752765957447
1744	central	0	0.930293617021277	0.265310638297872	1.20197446808511
1745	central	0	0.929578723404255	0.265774468085106	1.19892340425532
1746	central	0	0.930182978723404	0.264631914893617	1.19809361702128
1747	central	0	0.929131914893617	0.264612765957447	1.20005531914894
1748	central	0	0.932948936170213	0.263172340425532	1.19672765957447
1749	central	0	0.927893617021277	0.264034042553192	1.20503404255319
1750	central	0	0.935102127659574	0.265291489361702	1.19864680851064
1751	central	0	0.92996170212766	0.263906382978723	1.20565531914894
1752	central	0	0.939957446808511	0.263214893617021	1.20488510638298
1753	central	0	0.933472340425532	0.263655319148936	1.20242978723404
1754	central	0	0.933174468085106	0.262278723404255	1.2047914893617
1755	central	0	0.932936170212766	0.2608	1.20177021276596
1756	central	0	0.936131914893617	0.260991489361702	1.20403829787234
1757	central	0	0.928706382978723	0.261151063829787	1.20202127659574
1758	central	0	0.933348936170213	0.261221276595745	1.20727659574468
1759	central	0	0.92628085106383	0.26078085106383	1.20969361702128
1760	central	0	0.929821276595745	0.258691489361702	1.20685531914894
1761	central	0	0.931625531914894	0.258151063829787	1.20831489361702
1762	central	0	0.931289361702128	0.258151063829787	1.20685106382979
1763	central	0	0.923829787234043	0.256102127659574	1.20821276595745
1764	central	0	0.925612765957447	0.256604255319149	1.21487234042553
1765	central	0	0.930906382978723	0.254606382978723	1.20668085106383
1766	central	0	0.9324	0.253765957446809	1.21231914893617
1767	central	0	0.925706382978723	0.253153191489362	1.21897021276596
1768	central	0	0.92311914893617	0.253236170212766	1.2097914893617
1769	central	0	0.924191489361702	0.253112765957447	1.21600425531915
1770	central	0	0.927876595744681	0.252063829787234	1.21432765957447
1771	central	0	0.924102127659574	0.25103829787234	1.21484680851064
1772	central	0	0.921621276595745	0.249795744680851	1.2190085106383
1773	central	0	0.923753191489362	0.248191489361702	1.22192340425532
1774	central	0	0.923714893617021	0.249376595744681	1.21973191489362
1775	central	0	0.918889361702128	0.24766170212766	1.22288510638298
1776	central	0	0.918978723404255	0.245578723404255	1.22850638297872
1777	central	0	0.92031914893617	0.247234042553191	1.2251829787234
1778	central	0	0.928097872340426	0.245936170212766	1.22416595744681
1779	central	0	0.919046808510638	0.24461914893617	1.21537021276596
1780	central	0	0.920493617021277	0.245857446808511	1.21967234042553
1781	central	0	0.920791489361702	0.245378723404255	1.22442127659574
1782	central	0	0.93376170212766	0.245572340425532	1.22029787234043
1783	central	0	0.93348085106383	0.244782978723404	1.22199574468085
1784	central	0	0.92816170212766	0.245604255319149	1.22282553191489
1785	central	0	0.926429787234043	0.246872340425532	1.2232
1786	central	0	0.927527659574468	0.246123404255319	1.22053191489362
1787	central	0	0.918429787234043	0.245068085106383	1.22432765957447
1788	central	0	0.917459574468085	0.248004255319149	1.22614042553191
1789	central	0	0.92216170212766	0.246870212765957	1.22137872340426
1790	central	0	0.924446808510638	0.247278723404255	1.22488085106383
1791	central	0	0.916242553191489	0.250857446808511	1.22162553191489
1792	central	0	0.929046808510638	0.248957446808511	1.21626382978723
1793	central	0	0.921008510638298	0.248751063829787	1.22431489361702
1794	central	0	0.926527659574468	0.2504	1.21989787234043
1795	central	0	0.934004255319149	0.250608510638298	1.21537446808511
1796	central	0	0.923217021276596	0.253970212765957	1.2185829787234
1797	central	0	0.922510638297872	0.252848936170213	1.20957446808511
1798	central	0	0.924770212765957	0.255423404255319	1.21107234042553
1799	central	0	0.924034042553191	0.256497872340426	1.21228085106383
1800	central	0	0.928442553191489	0.257206382978723	1.20825106382979
1801	central	0	0.931421276595745	0.2588	1.21113191489362
1802	central	0	0.937812765957447	0.25738085106383	1.20748085106383
1803	central	0	0.933914893617021	0.258670212765957	1.21025106382979
1804	central	0	0.933821276595745	0.260408510638298	1.20634468085106
1805	central	0	0.936387234042553	0.257963829787234	1.20598723404255
1806	central	0	0.930965957446809	0.258591489361702	1.20366808510638
1807	central	0	0.932940425531915	0.261346808510638	1.203
1808	central	0	0.933557446808511	0.262676595744681	1.20314468085106
1809	central	0	0.939629787234043	0.26273829787234	1.20249361702128
1810	central	0	0.935468085106383	0.263663829787234	1.20285957446809
1811	central	0	0.931157446808511	0.263640425531915	1.20194893617021
1812	central	0	0.931876595744681	0.262663829787234	1.20963829787234
1813	central	0	0.93688085106383	0.263848936170213	1.2024085106383
1814	central	0	0.935323404255319	0.263872340425532	1.20444255319149
1815	central	0	0.938625531914894	0.263712765957447	1.20109787234043
1816	central	0	0.930774468085106	0.263548936170213	1.20551489361702
1817	central	0	0.929931914893617	0.265195744680851	1.20362553191489
1818	central	0	0.931336170212766	0.264408510638298	1.20146382978723
1819	central	0	0.936834042553191	0.264693617021277	1.20247234042553
1820	central	0	0.927289361702128	0.264727659574468	1.2022170212766
1821	central	0	0.928655319148936	0.265795744680851	1.19748510638298
1822	central	0	0.93363829787234	0.26411914893617	1.19876595744681
1823	central	0	0.932497872340425	0.264914893617021	1.1971914893617
1824	central	0	0.931570212765957	0.262963829787234	1.19896170212766
1825	central	0	0.939548936170213	0.265631914893617	1.20077446808511
1826	central	0	0.930285106382979	0.265546808510638	1.1974085106383
1827	central	0	0.925063829787234	0.264385106382979	1.19621276595745
1828	central	0	0.931217021276596	0.265091489361702	1.2026085106383
1829	central	0	0.932055319148936	0.265014893617021	1.19767659574468
1830	central	0	0.936953191489362	0.265059574468085	1.19855319148936
1831	central	0	0.93668085106383	0.266508510638298	1.20048085106383
1832	central	0	0.930817021276596	0.265302127659574	1.19894042553191
1833	central	0	0.92968085106383	0.264842553191489	1.19724680851064
1834	central	0	0.92816170212766	0.265163829787234	1.20205531914894
1835	central	0	0.929225531914894	0.266517021276596	1.20305957446809
1836	central	0	0.930106382978723	0.264559574468085	1.20200425531915
1837	central	0	0.926791489361702	0.265014893617021	1.19848936170213
1838	central	0	0.930327659574468	0.265148936170213	1.19848936170213
1839	central	0	0.923731914893617	0.265044680851064	1.19425957446809
1840	central	0	0.933468085106383	0.265555319148936	1.20522553191489
1841	central	0	0.928293617021277	0.264570212765957	1.20384255319149
1842	central	0	0.929846808510638	0.266048936170213	1.2044
1843	central	0	0.930782978723404	0.265102127659574	1.20426382978723
1844	central	0	0.936770212765957	0.265008510638298	1.20457446808511
1845	central	0	0.936995744680851	0.264421276595745	1.19704255319149
1846	central	0	0.92836170212766	0.266695744680851	1.20163404255319
1847	central	0	0.929412765957447	0.267104255319149	1.19776595744681
1848	central	0	0.926272340425532	0.267414893617021	1.20096595744681
1849	central	0	0.932072340425532	0.263059574468085	1.19704680851064
1850	central	0	0.926608510638298	0.266044680851064	1.19973617021277
1851	central	0	0.934489361702128	0.264863829787234	1.20188085106383
1852	central	0	0.936672340425532	0.264697872340426	1.20642127659574
1853	central	0	0.936131914893617	0.266946808510638	1.2018170212766
1854	central	0	0.931417021276596	0.26591914893617	1.19909787234043
1855	central	0	0.933140425531915	0.263568085106383	1.19592340425532
1856	central	0	0.938948936170213	0.263651063829787	1.19887659574468
1857	central	0	0.935625531914894	0.266025531914894	1.20054893617021
1858	central	0	0.93071914893617	0.264423404255319	1.20165531914894
1859	central	0	0.929	0.265982978723404	1.20285957446809
1860	central	0	0.929821276595745	0.26431914893617	1.19760425531915
1861	central	0	0.931472340425532	0.26466170212766	1.19570212765957
1862	central	0	0.931723404255319	0.265114893617021	1.20007659574468
1863	central	0	0.935068085106383	0.264840425531915	1.20392340425532
1864	central	0	0.930948936170213	0.26648085106383	1.19952765957447
1865	central	0	0.928846808510638	0.264093617021277	1.20225106382979
1866	central	0	0.924255319148936	0.264242553191489	1.20593191489362
1867	central	0	0.92463829787234	0.264234042553191	1.1954085106383
1868	central	0	0.929727659574468	0.263465957446809	1.20297446808511
1869	central	0	0.931970212765957	0.265493617021277	1.20205106382979
1870	central	0	0.928340425531915	0.264391489361702	1.20429787234043
1871	central	0	0.930578723404255	0.264146808510638	1.19982978723404
1872	central	0	0.931191489361702	0.263482978723404	1.19692340425532
1873	central	0	0.928872340425532	0.264910638297872	1.19692340425532
1874	central	0	0.930463829787234	0.264893617021277	1.20115744680851
1875	central	0	0.935331914893617	0.263725531914894	1.19828936170213
1876	central	0	0.929404255319149	0.264827659574468	1.19819574468085
1877	central	0	0.926506382978723	0.263591489361702	1.19547234042553
1878	central	0	0.921310638297872	0.263542553191489	1.19815744680851
1879	central	0	0.926344680851064	0.263959574468085	1.19886382978723
1880	central	0	0.926948936170213	0.262946808510638	1.20027234042553
1881	central	0	0.927851063829787	0.263525531914894	1.20531489361702
1882	central	0	0.927314893617021	0.264174468085106	1.20046382978723
1883	central	0	0.934004255319149	0.263791489361702	1.205
1884	central	0	0.936042553191489	0.262204255319149	1.20013191489362
1885	central	0	0.93071914893617	0.261636170212766	1.20275319148936
1886	central	0	0.933272340425532	0.261617021276596	1.19891914893617
1887	central	0	0.935093617021277	0.26173829787234	1.20467659574468
1888	central	0	0.927259574468085	0.261459574468085	1.20014468085106
1889	central	0	0.926659574468085	0.260182978723404	1.20374893617021
1890	central	0	0.923765957446808	0.259825531914894	1.20576595744681
1891	central	0	0.926714893617021	0.262610638297872	1.21104680851064
1892	central	0	0.928072340425532	0.258336170212766	1.20690638297872
1893	central	0	0.92996170212766	0.2563	1.21603829787234
1894	central	0	0.926114893617021	0.257491489361702	1.20927659574468
1895	central	0	0.922217021276596	0.254546808510638	1.21163829787234
1896	central	0	0.93143829787234	0.25441914893617	1.20696170212766
1897	central	0	0.930557446808511	0.253827659574468	1.21465106382979
1898	central	0	0.929757446808511	0.253046808510638	1.21722553191489
1899	central	0	0.926493617021277	0.252293617021277	1.21687234042553
1900	central	0	0.927327659574468	0.248782978723404	1.2185829787234
1901	central	0	0.927463829787234	0.249478723404255	1.22162978723404
1902	central	0	0.92716170212766	0.24823829787234	1.21985957446809
1903	central	0	0.925787234042553	0.247587234042553	1.22346382978723
1904	central	0	0.91636170212766	0.247791489361702	1.22215744680851
1905	central	0	0.920868085106383	0.244757446808511	1.22321276595745
1906	central	0	0.925587234042553	0.243429787234043	1.22302978723404
1907	central	0	0.919621276595745	0.244623404255319	1.22342553191489
1908	central	0	0.91496170212766	0.244112765957447	1.22493617021277
1909	central	0	0.913506382978723	0.243040425531915	1.22897446808511
1910	central	0	0.91991914893617	0.242723404255319	1.22432340425532
1911	central	0	0.924114893617021	0.241634042553191	1.22842978723404
1912	central	0	0.921829787234043	0.241814893617021	1.22855744680851
1913	central	0	0.917625531914894	0.242004255319149	1.22775319148936
1914	central	0	0.917944680851064	0.242153191489362	1.22868510638298
1915	central	0	0.926727659574468	0.2419	1.22457446808511
1916	central	0	0.924485106382979	0.24231914893617	1.22597872340426
1917	central	0	0.924429787234043	0.241863829787234	1.22874042553191
1918	central	0	0.927948936170213	0.241346808510638	1.2244
1919	central	0	0.917059574468085	0.243478723404255	1.22553191489362
1920	central	0	0.916565957446808	0.242551063829787	1.23174042553191
1921	central	0	0.917259574468085	0.243985106382979	1.2239829787234
1922	central	0	0.925429787234043	0.24413829787234	1.22363829787234
1923	central	0	0.917706382978723	0.244393617021277	1.22470212765957
1924	central	0	0.9174	0.245921276595745	1.22477021276596
1925	central	0	0.924365957446808	0.247068085106383	1.22324680851064
1926	central	0	0.918327659574468	0.246151063829787	1.22371063829787
1927	central	0	0.927995744680851	0.247825531914894	1.21771063829787
1928	central	0	0.928906382978723	0.248957446808511	1.21369787234043
1929	central	0	0.923765957446809	0.250725531914894	1.21903829787234
1930	central	0	0.923629787234043	0.251955319148936	1.21468085106383
1931	central	0	0.926604255319149	0.253702127659574	1.21602553191489
1932	central	0	0.924757446808511	0.252617021276596	1.21642978723404
1933	central	0	0.922029787234042	0.253444680851064	1.21954468085106
1934	central	0	0.932059574468085	0.254114893617021	1.20875319148936
1935	central	0	0.934842553191489	0.255546808510638	1.21436170212766
1936	central	0	0.929102127659574	0.257510638297872	1.20688936170213
1937	central	0	0.933042553191489	0.257676595744681	1.20649787234043
1938	central	0	0.931225531914894	0.25823829787234	1.20949787234043
1939	central	0	0.931404255319149	0.257768085106383	1.20656595744681
1940	central	0	0.929748936170213	0.260597872340426	1.20602553191489
1941	central	0	0.929251063829787	0.262512765957447	1.20652765957447
1942	central	0	0.92731914893617	0.262282978723404	1.20415744680851
1943	central	0	0.930548936170213	0.26263829787234	1.20281276595745
1944	central	0	0.933327659574468	0.26151914893617	1.20253191489362
1945	central	0	0.933604255319149	0.262948936170213	1.20765531914894
1946	central	0	0.933868085106383	0.263136170212766	1.20134468085106
1947	central	0	0.930442553191489	0.263153191489362	1.20366808510638
1948	central	0	0.933565957446808	0.264095744680851	1.20170638297872
1949	central	0	0.932782978723404	0.263874468085106	1.19771914893617
1950	central	0	0.931314893617021	0.263859574468085	1.20049361702128
1951	central	0	0.934927659574468	0.264968085106383	1.20190212765957
1952	central	0	0.933110638297872	0.264672340425532	1.19805531914894
1953	central	0	0.928234042553192	0.263659574468085	1.20247234042553
1954	central	0	0.932102127659574	0.263806382978723	1.19909787234043
1955	central	0	0.932863829787234	0.265091489361702	1.19948510638298
1956	central	0	0.928689361702128	0.264559574468085	1.19902553191489
1957	central	0	0.93271914893617	0.264782978723404	1.20065531914894
1958	central	0	0.934246808510638	0.267974468085106	1.2004
1959	central	0	0.9358	0.264823404255319	1.20051063829787
1960	central	0	0.935229787234043	0.265472340425532	1.20129787234043
1961	central	0	0.93336170212766	0.264210638297872	1.20265106382979
1962	central	0	0.93603829787234	0.265787234042553	1.19708510638298
1963	central	0	0.939753191489362	0.264710638297872	1.20014042553191
1964	central	0	0.934544680851064	0.26441914893617	1.19964680851064
1965	central	0	0.937744680851064	0.264517021276596	1.19953191489362
1966	central	0	0.935702127659575	0.264540425531915	1.20243829787234
1967	central	0	0.925557446808511	0.264710638297872	1.19723404255319
1968	central	0	0.925723404255319	0.264259574468085	1.20283829787234
1969	central	0	0.93703829787234	0.264695744680851	1.20234468085106
1970	central	0	0.926263829787234	0.264891489361702	1.19441276595745
1971	central	0	0.92256170212766	0.264936170212766	1.20129787234043
1972	central	0	0.932059574468085	0.266225531914894	1.19645531914894
1973	central	0	0.931127659574468	0.26358085106383	1.20422978723404
1974	central	0	0.93671914893617	0.265968085106383	1.20313617021277
1975	central	0	0.932259574468085	0.264882978723404	1.19790212765957
1976	central	0	0.935072340425532	0.263697872340426	1.20249361702128
1977	central	0	0.937042553191489	0.264342553191489	1.20172765957447
1978	central	0	0.930914893617021	0.265112765957447	1.20103829787234
1979	central	0	0.925523404255319	0.26523829787234	1.20054893617021
1980	central	0	0.931263829787234	0.26473829787234	1.20175744680851
1981	central	0	0.932170212765957	0.265612765957447	1.2008
1982	central	0	0.925357446808511	0.264874468085106	1.20118723404255
1983	central	0	0.932123404255319	0.265510638297872	1.20061276595745
1984	central	0	0.935297872340425	0.266402127659574	1.20250212765957
1985	central	0	0.93616170212766	0.264663829787234	1.2006085106383
1986	central	0	0.933310638297872	0.266357446808511	1.19709361702128
1987	central	0	0.939076595744681	0.26496170212766	1.20542553191489
1988	central	0	0.938114893617021	0.266014893617021	1.1996085106383
1989	central	0	0.934212765957447	0.265559574468085	1.20146808510638
1990	central	0	0.930370212765957	0.264563829787234	1.19972765957447
1991	central	0	0.928182978723404	0.266740425531915	1.20350212765957
1992	central	0	0.93391914893617	0.265106382978723	1.19414893617021
1993	central	0	0.936485106382979	0.266044680851064	1.20063404255319
1994	central	0	0.936476595744681	0.265131914893617	1.20029787234043
1995	central	0	0.939302127659574	0.263895744680851	1.20215744680851
1996	central	0	0.935587234042553	0.264048936170213	1.19809787234043
1997	central	0	0.933140425531915	0.265744680851064	1.19917872340426
1998	central	0	0.92923829787234	0.264889361702128	1.19777021276596
1999	central	0	0.931834042553191	0.263808510638298	1.19861276595745
[truncated: 38,129 more rows]
