# Supplementary material for: Two simple movement mechanisms for spatial division of labour in social insects
Source: Nat Commun. 2022 Nov 15;13:6985. doi: 10.1038/s41467-022-34706-7 (PMC9666475; doi:10.1038/s41467-022-34706-7)
Supplement: Supplementary file 5 — Source Data [file 41467_2022_34706_MOESM5_ESM.zip › source_data/Figure_S14/MeanMovementCharacteristics,Lasius,BE.csv]

cell_id	agent_type	Individual_Site_Similarity	Mean_Proportion_Time_Active	Mean_Speed_while_Active	Mean_Absolute_Turn_Angle_while_Active
1	central	0	0.754978723404255	0.437946808510638	0.980170212765957
2	central	0	0.767063829787234	0.441106382978723	0.980297872340426
3	central	0	0.76731914893617	0.441723404255319	0.979425531914894
4	central	0	0.759595744680851	0.440351063829787	0.981425531914894
5	central	0	0.768340425531915	0.440563829787234	0.982957446808511
6	central	0	0.743276595744681	0.439255319148936	0.982106382978723
7	central	0	0.736829787234043	0.435712765957447	0.984361702127659
8	central	0	0.731936170212766	0.443617021276596	0.976851063829787
9	central	0	0.740829787234043	0.440755319148936	0.984106382978723
10	central	0	0.741936170212766	0.4415	0.979808510638298
11	central	0	0.761744680851064	0.439542553191489	0.985021276595745
12	central	0	0.770085106382979	0.438702127659574	0.979085106382979
13	central	0	0.754808510638298	0.43931914893617	0.979787234042553
14	central	0	0.753425531914894	0.440542553191489	0.980085106382979
15	central	0	0.761255319148936	0.436531914893617	0.982914893617021
16	central	0	0.753191489361702	0.437595744680851	0.983404255319149
17	central	0	0.767617021276596	0.44063829787234	0.987
18	central	0	0.755723404255319	0.440478723404255	0.979425531914894
19	central	0	0.768936170212766	0.439234042553191	0.979106382978723
20	central	0	0.755191489361702	0.43836170212766	0.983893617021277
21	central	0	0.755872340425532	0.438468085106383	0.980851063829787
22	central	0	0.739829787234043	0.439308510638298	0.980531914893617
23	central	0	0.742127659574468	0.438787234042553	0.982063829787234
24	central	0	0.771851063829787	0.441606382978723	0.983595744680851
25	central	0	0.769510638297872	0.439574468085106	0.983340425531915
26	central	0	0.787404255319149	0.439382978723404	0.983212765957447
27	central	0	0.793787234042553	0.439776595744681	0.980787234042553
28	central	0	0.777382978723404	0.445702127659574	0.981297872340426
29	central	0	0.787255319148936	0.438755319148936	0.981914893617021
30	central	0	0.78431914893617	0.438702127659574	0.981936170212766
31	central	0	0.775787234042553	0.437989361702128	0.980468085106383
32	central	0	0.765085106382979	0.440914893617021	0.982
33	central	0	0.754255319148936	0.436978723404255	0.97936170212766
34	central	0	0.753936170212766	0.439978723404255	0.982787234042553
35	central	0	0.760021276595745	0.435936170212766	0.980106382978723
36	central	0	0.767723404255319	0.438712765957447	0.982234042553191
37	central	0	0.771957446808511	0.438872340425532	0.976340425531915
38	central	0	0.765212765957447	0.439957446808511	0.978276595744681
39	central	0	0.75868085106383	0.438648936170213	0.977723404255319
40	central	0	0.758148936170213	0.438851063829787	0.97731914893617
41	central	0	0.75863829787234	0.437021276595745	0.98136170212766
42	central	0	0.759765957446809	0.439329787234043	0.979851063829787
43	central	0	0.771382978723404	0.440946808510638	0.981617021276596
44	central	0	0.769744680851064	0.436010638297872	0.976382978723404
45	central	0	0.75731914893617	0.438893617021277	0.980914893617021
46	central	0	0.765170212765957	0.44086170212766	0.979510638297872
47	central	0	0.76368085106383	0.437989361702128	0.983787234042553
48	central	0	0.753340425531915	0.439340425531915	0.980404255319149
49	central	0	0.764255319148936	0.439329787234043	0.982255319148936
50	central	0	0.758	0.437563829787234	0.981808510638298
51	central	0	0.768042553191489	0.43931914893617	0.984212765957447
52	central	0	0.768553191489362	0.43763829787234	0.98263829787234
53	central	0	0.75536170212766	0.436510638297872	0.98268085106383
54	central	0	0.758744680851064	0.440202127659574	0.989404255319149
55	central	0	0.763382978723404	0.440446808510638	0.979446808510638
56	central	0	0.746893617021277	0.438308510638298	0.982893617021277
57	central	0	0.762957446808511	0.440914893617021	0.980702127659574
58	central	0	0.75	0.438914893617021	0.983361702127659
59	central	0	0.755468085106383	0.439936170212766	0.981617021276596
60	central	0	0.767	0.438702127659574	0.983021276595745
61	central	0	0.75868085106383	0.439468085106383	0.985063829787234
62	central	0	0.758617021276596	0.436031914893617	0.977765957446808
63	central	0	0.749468085106383	0.438712765957447	0.978085106382979
64	central	0	0.730893617021277	0.437170212765957	0.977702127659574
65	central	0	0.739255319148936	0.436851063829787	0.980957446808511
66	central	0	0.756659574468085	0.437989361702128	0.982234042553191
67	central	0	0.750723404255319	0.437904255319149	0.981297872340426
68	central	0	0.745404255319149	0.439989361702128	0.979148936170213
69	central	0	0.766021276595745	0.437595744680851	0.982127659574468
70	central	0	0.749446808510638	0.438840425531915	0.983127659574468
71	central	0	0.74768085106383	0.441946808510638	0.978382978723404
72	central	0	0.763659574468085	0.436989361702128	0.979936170212766
73	central	0	0.764872340425532	0.439170212765957	0.981085106382979
74	central	0	0.739914893617021	0.434276595744681	0.978893617021277
75	central	0	0.758659574468085	0.436670212765957	0.977021276595745
76	central	0	0.74431914893617	0.437308510638298	0.977617021276596
77	central	0	0.747085106382979	0.439010638297872	0.976255319148936
78	central	0	0.755574468085106	0.437936170212766	0.98231914893617
79	central	0	0.767425531914894	0.441659574468085	0.978106382978723
80	central	0	0.756382978723404	0.435691489361702	0.975914893617021
81	central	0	0.754042553191489	0.439489361702128	0.983212765957447
82	central	0	0.758148936170213	0.441106382978723	0.985170212765957
83	central	0	0.756723404255319	0.436585106382979	0.982723404255319
84	central	0	0.752425531914894	0.440542553191489	0.980425531914894
85	central	0	0.774914893617021	0.43918085106383	0.981148936170213
86	central	0	0.745787234042553	0.438946808510638	0.974042553191489
87	central	0	0.74563829787234	0.437702127659574	0.980978723404255
88	central	0	0.744170212765957	0.44236170212766	0.982127659574468
89	central	0	0.752085106382979	0.434521276595745	0.977808510638298
90	central	0	0.751510638297872	0.439712765957447	0.982744680851064
91	central	0	0.77236170212766	0.436265957446809	0.980574468085106
92	central	0	0.762574468085106	0.438074468085106	0.979085106382979
93	central	0	0.772170212765957	0.437382978723404	0.981787234042553
94	central	0	0.780617021276596	0.439595744680851	0.97968085106383
95	central	0	0.780553191489362	0.439	0.978723404255319
96	central	0	0.779617021276596	0.436585106382979	0.985297872340426
97	central	0	0.765808510638298	0.439340425531915	0.981085106382979
98	central	0	0.761063829787234	0.43618085106383	0.982170212765957
99	central	0	0.772617021276596	0.442095744680851	0.980106382978723
100	central	0	0.721425531914894	0.436872340425532	0.983191489361702
101	central	0	0.742723404255319	0.439425531914894	0.98463829787234
102	central	0	0.754723404255319	0.438159574468085	0.979531914893617
103	central	0	0.758425531914894	0.440776595744681	0.977808510638298
104	central	0	0.761340425531915	0.438053191489362	0.974787234042553
105	central	0	0.747510638297872	0.437989361702128	0.978106382978723
106	central	0	0.738553191489362	0.436936170212766	0.981127659574468
107	central	0	0.759829787234043	0.439446808510638	0.983787234042553
108	central	0	0.750872340425532	0.439489361702128	0.984531914893617
109	central	0	0.765574468085106	0.439691489361702	0.973276595744681
110	central	0	0.749553191489362	0.437053191489362	0.982297872340426
111	central	0	0.775617021276596	0.440191489361702	0.979936170212766
112	central	0	0.755340425531915	0.441510638297872	0.97636170212766
113	central	0	0.757297872340426	0.436265957446809	0.978510638297872
114	central	0	0.768021276595745	0.437063829787234	0.984659574468085
115	central	0	0.766255319148936	0.436617021276596	0.972340425531915
116	central	0	0.768893617021277	0.438851063829787	0.977829787234043
117	central	0	0.764936170212766	0.437574468085106	0.979255319148936
118	central	0	0.765659574468085	0.439787234042553	0.979106382978723
119	central	0	0.757446808510638	0.435574468085106	0.980106382978723
120	central	0	0.748893617021277	0.438223404255319	0.981978723404255
121	central	0	0.752191489361702	0.441127659574468	0.977829787234043
122	central	0	0.771531914893617	0.437404255319149	0.982148936170213
123	central	0	0.764765957446809	0.435914893617021	0.980659574468085
124	central	0	0.767382978723404	0.440148936170213	0.980297872340426
125	central	0	0.773191489361702	0.442382978723404	0.982957446808511
126	central	0	0.748808510638298	0.439031914893617	0.983489361702128
127	central	0	0.74736170212766	0.439989361702128	0.979255319148936
128	central	0	0.766382978723404	0.441978723404255	0.983361702127659
129	central	0	0.757	0.437829787234043	0.981957446808511
130	central	0	0.744829787234043	0.441446808510638	0.982936170212766
131	central	0	0.754234042553191	0.439436170212766	0.979617021276596
132	central	0	0.761021276595745	0.442808510638298	0.981723404255319
133	central	0	0.775659574468085	0.439010638297872	0.974893617021277
134	central	0	0.779914893617021	0.439563829787234	0.979489361702128
135	central	0	0.768340425531915	0.439851063829787	0.980617021276596
136	central	0	0.767531914893617	0.436882978723404	0.984978723404255
137	central	0	0.776595744680851	0.437255319148936	0.97963829787234
138	central	0	0.751085106382979	0.43781914893617	0.979127659574468
139	central	0	0.746744680851064	0.438968085106383	0.979
140	central	0	0.748765957446809	0.437829787234043	0.978148936170213
141	central	0	0.755595744680851	0.438904255319149	0.978744680851064
142	central	0	0.755978723404255	0.437914893617021	0.981978723404255
143	central	0	0.750659574468085	0.436702127659574	0.981659574468085
144	central	0	0.774723404255319	0.438393617021277	0.981574468085106
145	central	0	0.75068085106383	0.436	0.980148936170213
146	central	0	0.766170212765957	0.44031914893617	0.981531914893617
147	central	0	0.770468085106383	0.437223404255319	0.978468085106383
148	central	0	0.751170212765957	0.438329787234043	0.981063829787234
149	central	0	0.748255319148936	0.43681914893617	0.982574468085106
150	central	0	0.759297872340426	0.435946808510638	0.980276595744681
151	central	0	0.766808510638298	0.436648936170213	0.982042553191489
152	central	0	0.755978723404255	0.437223404255319	0.977787234042553
153	central	0	0.776978723404255	0.439063829787234	0.978340425531915
154	central	0	0.770382978723404	0.436946808510638	0.975978723404255
155	central	0	0.758	0.440627659574468	0.98568085106383
156	central	0	0.76136170212766	0.440946808510638	0.980063829787234
157	central	0	0.770127659574468	0.439531914893617	0.980489361702128
158	central	0	0.758957446808511	0.437691489361702	0.980744680851064
159	central	0	0.781489361702128	0.439414893617021	0.97831914893617
160	central	0	0.744702127659574	0.439117021276596	0.98531914893617
161	central	0	0.754148936170213	0.440095744680851	0.978170212765957
162	central	0	0.757063829787234	0.439329787234043	0.977787234042553
163	central	0	0.783106382978723	0.439606382978723	0.977617021276596
164	central	0	0.783808510638298	0.438882978723404	0.983063829787234
165	central	0	0.779957446808511	0.439244680851064	0.977085106382979
166	central	0	0.764489361702128	0.439989361702128	0.984510638297872
167	central	0	0.787510638297872	0.440574468085106	0.986063829787234
168	central	0	0.758382978723404	0.437787234042553	0.978936170212766
169	central	0	0.733404255319149	0.43736170212766	0.980659574468085
170	central	0	0.735085106382979	0.436117021276596	0.983170212765957
171	central	0	0.746276595744681	0.441074468085106	0.983127659574468
172	central	0	0.762212765957447	0.436372340425532	0.983340425531915
173	central	0	0.759382978723404	0.438627659574468	0.980425531914894
174	central	0	0.751489361702128	0.438127659574468	0.982255319148936
175	central	0	0.761191489361702	0.440946808510638	0.979595744680851
176	central	0	0.753276595744681	0.436308510638298	0.984170212765957
177	central	0	0.772723404255319	0.439351063829787	0.981659574468085
178	central	0	0.752787234042553	0.439925531914894	0.981170212765957
179	central	0	0.767765957446809	0.44186170212766	0.984808510638298
180	central	0	0.749978723404255	0.441702127659574	0.982765957446809
181	central	0	0.744042553191489	0.43736170212766	0.990978723404255
182	central	0	0.747808510638298	0.442159574468085	0.978957446808511
183	central	0	0.767829787234043	0.435904255319149	0.984808510638298
184	central	0	0.776446808510638	0.433723404255319	0.983276595744681
185	central	0	0.768659574468085	0.438904255319149	0.978595744680851
186	central	0	0.778978723404255	0.43868085106383	0.983361702127659
187	central	0	0.769765957446809	0.440202127659574	0.977723404255319
188	central	0	0.770489361702128	0.443265957446809	0.980106382978723
189	central	0	0.742617021276596	0.442691489361702	0.983468085106383
190	central	0	0.761	0.438595744680851	0.978446808510638
191	central	0	0.756	0.439627659574468	0.985893617021277
192	central	0	0.762659574468085	0.439074468085106	0.979957446808511
193	central	0	0.768702127659574	0.438	0.976425531914894
194	central	0	0.768553191489362	0.437606382978723	0.980765957446809
195	central	0	0.758531914893617	0.437946808510638	0.983106382978723
196	central	0	0.742085106382979	0.43786170212766	0.979234042553191
197	central	0	0.753723404255319	0.441446808510638	0.983212765957447
198	central	0	0.738787234042553	0.439085106382979	0.978659574468085
199	central	0	0.740489361702128	0.438989361702128	0.981617021276596
200	central	0	0.780340425531915	0.439531914893617	0.984489361702128
201	central	0	0.779063829787234	0.438946808510638	0.981404255319149
202	central	0	0.781702127659574	0.437351063829787	0.980489361702128
203	central	0	0.783255319148936	0.440053191489362	0.981808510638298
204	central	0	0.772957446808511	0.438648936170213	0.983063829787234
205	central	0	0.755659574468085	0.43831914893617	0.981148936170213
206	central	0	0.750127659574468	0.441521276595745	0.981063829787234
207	central	0	0.743446808510638	0.436989361702128	0.979936170212766
208	central	0	0.767702127659574	0.442223404255319	0.982
209	central	0	0.771489361702128	0.438340425531915	0.979148936170213
210	central	0	0.764702127659574	0.437276595744681	0.982106382978723
211	central	0	0.763872340425532	0.43981914893617	0.976531914893617
212	central	0	0.772531914893617	0.438627659574468	0.98036170212766
213	central	0	0.763127659574468	0.437031914893617	0.981468085106383
214	central	0	0.759382978723404	0.438957446808511	0.976744680851064
215	central	0	0.753489361702128	0.440829787234043	0.977276595744681
216	central	0	0.73831914893617	0.440872340425532	0.981042553191489
217	central	0	0.758085106382979	0.438574468085106	0.980127659574468
218	central	0	0.77	0.439787234042553	0.980297872340426
219	central	0	0.762446808510638	0.436510638297872	0.981617021276596
220	central	0	0.754851063829787	0.438829787234043	0.983404255319149
221	central	0	0.754936170212766	0.441212765957447	0.977765957446808
222	central	0	0.752893617021277	0.43563829787234	0.980936170212766
223	central	0	0.75863829787234	0.442989361702128	0.982170212765957
224	central	0	0.758212765957447	0.439117021276596	0.981574468085106
225	central	0	0.755787234042553	0.440595744680851	0.97668085106383
226	central	0	0.75668085106383	0.439085106382979	0.982659574468085
227	central	0	0.75131914893617	0.436734042553191	0.985489361702128
228	central	0	0.734255319148936	0.434808510638298	0.980148936170213
229	central	0	0.744787234042553	0.438702127659574	0.980595744680851
230	central	0	0.759595744680851	0.438372340425532	0.979851063829787
231	central	0	0.755042553191489	0.436159574468085	0.981978723404255
232	central	0	0.752191489361702	0.438425531914894	0.982170212765957
233	central	0	0.762765957446809	0.437340425531915	0.981744680851064
234	central	0	0.750574468085106	0.436914893617021	0.982510638297872
235	central	0	0.772170212765957	0.440010638297872	0.98263829787234
236	central	0	0.746617021276596	0.438627659574468	0.979191489361702
237	central	0	0.736936170212766	0.439829787234043	0.980765957446809
238	central	0	0.734978723404255	0.437489361702128	0.98131914893617
239	central	0	0.750191489361702	0.438489361702128	0.977085106382979
240	central	0	0.759170212765957	0.439553191489362	0.980255319148936
241	central	0	0.767914893617021	0.435723404255319	0.979744680851064
242	central	0	0.772340425531915	0.43936170212766	0.978085106382979
243	central	0	0.768404255319149	0.439893617021277	0.979787234042553
244	central	0	0.768574468085106	0.437840425531915	0.982808510638298
245	central	0	0.76931914893617	0.434925531914894	0.985574468085106
246	central	0	0.765744680851064	0.436872340425532	0.975234042553191
247	central	0	0.760574468085106	0.437712765957447	0.981340425531915
248	central	0	0.743872340425532	0.436882978723404	0.981
249	central	0	0.771063829787234	0.436574468085106	0.976148936170213
250	central	0	0.779382978723404	0.435521276595745	0.977425531914894
251	central	0	0.774127659574468	0.43868085106383	0.974808510638298
252	central	0	0.753255319148936	0.438212765957447	0.978765957446808
253	central	0	0.773808510638298	0.441776595744681	0.97863829787234
254	central	0	0.768765957446809	0.441117021276596	0.978234042553191
255	central	0	0.785425531914894	0.440882978723404	0.975170212765957
256	central	0	0.772659574468085	0.437787234042553	0.974553191489362
257	central	0	0.767531914893617	0.440063829787234	0.981340425531915
258	central	0	0.778595744680851	0.439031914893617	0.97936170212766
259	central	0	0.77236170212766	0.440723404255319	0.984404255319149
260	central	0	0.776659574468085	0.440765957446809	0.980085106382979
261	central	0	0.771	0.439457446808511	0.98168085106383
262	central	0	0.769255319148936	0.441510638297872	0.978127659574468
263	central	0	0.779468085106383	0.438968085106383	0.984276595744681
264	central	0	0.758127659574468	0.438042553191489	0.981170212765957
265	central	0	0.746617021276596	0.437744680851064	0.982893617021277
266	central	0	0.754765957446809	0.438595744680851	0.975382978723404
267	central	0	0.768787234042553	0.438531914893617	0.983446808510638
268	central	0	0.772808510638298	0.440106382978723	0.979829787234043
269	central	0	0.78636170212766	0.439234042553191	0.978893617021277
270	central	0	0.771553191489362	0.439595744680851	0.977893617021277
271	central	0	0.758404255319149	0.440531914893617	0.981851063829787
272	central	0	0.772957446808511	0.438308510638298	0.977
273	central	0	0.76363829787234	0.441457446808511	0.98163829787234
274	central	0	0.766234042553191	0.443021276595745	0.977851063829787
275	central	0	0.761808510638298	0.440659574468085	0.984787234042553
276	central	0	0.762425531914894	0.43718085106383	0.977957446808511
277	central	0	0.763808510638298	0.436234042553191	0.977446808510638
278	central	0	0.754489361702128	0.437787234042553	0.979659574468085
279	central	0	0.760085106382979	0.440606382978723	0.980957446808511
280	central	0	0.757042553191489	0.440606382978723	0.983382978723404
281	central	0	0.748744680851064	0.441925531914894	0.983744680851064
282	central	0	0.766553191489362	0.439797872340426	0.982510638297872
283	central	0	0.756893617021277	0.435063829787234	0.98231914893617
284	central	0	0.76463829787234	0.438148936170213	0.982255319148936
285	central	0	0.759446808510638	0.436393617021277	0.985702127659574
286	central	0	0.778085106382979	0.436744680851064	0.984212765957447
287	central	0	0.783851063829787	0.440191489361702	0.980936170212766
288	central	0	0.791106382978723	0.435893617021277	0.983617021276596
289	central	0	0.767297872340426	0.441010638297872	0.981085106382979
290	central	0	0.75063829787234	0.441234042553191	0.982446808510638
291	central	0	0.751212765957447	0.439585106382979	0.984617021276596
292	central	0	0.742957446808511	0.44031914893617	0.981595744680851
293	central	0	0.750872340425532	0.435382978723404	0.979531914893617
294	central	0	0.741765957446809	0.439106382978723	0.986
295	central	0	0.748553191489362	0.438829787234043	0.983446808510638
296	central	0	0.738148936170213	0.442085106382979	0.978468085106383
297	central	0	0.756297872340426	0.43831914893617	0.976872340425532
298	central	0	0.764297872340426	0.44013829787234	0.980063829787234
299	central	0	0.758106382978723	0.437904255319149	0.981808510638298
300	central	0	0.743659574468085	0.439957446808511	0.975978723404255
301	central	0	0.753936170212766	0.436659574468085	0.982063829787234
302	central	0	0.766936170212766	0.440670212765957	0.984936170212766
303	central	0	0.777148936170213	0.440265957446809	0.974808510638298
304	central	0	0.771425531914894	0.437297872340426	0.977914893617021
305	central	0	0.757297872340426	0.439244680851064	0.981659574468085
306	central	0	0.743765957446809	0.436	0.985510638297872
307	central	0	0.748936170212766	0.439170212765957	0.981382978723404
308	central	0	0.744106382978723	0.439021276595745	0.982
309	central	0	0.74536170212766	0.438989361702128	0.974255319148936
310	central	0	0.761276595744681	0.438734042553191	0.977468085106383
311	central	0	0.782297872340426	0.438510638297872	0.97931914893617
312	central	0	0.78168085106383	0.439617021276596	0.97568085106383
313	central	0	0.779234042553192	0.43431914893617	0.977382978723404
314	central	0	0.756553191489362	0.43563829787234	0.98668085106383
315	central	0	0.756574468085106	0.437372340425532	0.976893617021277
316	central	0	0.752957446808511	0.437521276595745	0.982510638297872
317	central	0	0.758914893617021	0.438053191489362	0.975787234042553
318	central	0	0.758829787234043	0.436670212765957	0.980446808510638
319	central	0	0.777	0.437755319148936	0.982510638297872
320	central	0	0.774595744680851	0.438265957446809	0.978595744680851
321	central	0	0.763085106382979	0.437340425531915	0.981148936170213
322	central	0	0.770234042553192	0.441404255319149	0.985617021276596
323	central	0	0.764957446808511	0.438106382978723	0.978212765957447
324	central	0	0.766936170212766	0.438234042553191	0.981063829787234
325	central	0	0.771191489361702	0.439765957446809	0.980255319148936
326	central	0	0.763978723404255	0.439308510638298	0.983553191489362
327	central	0	0.781382978723404	0.441042553191489	0.985127659574468
328	central	0	0.779872340425532	0.44	0.982382978723404
329	central	0	0.762744680851064	0.440170212765957	0.977893617021277
330	central	0	0.774170212765957	0.442904255319149	0.976978723404255
331	central	0	0.765404255319149	0.438053191489362	0.984829787234043
332	central	0	0.761340425531915	0.438117021276596	0.978234042553191
333	central	0	0.761085106382979	0.439659574468085	0.982936170212766
334	central	0	0.761042553191489	0.436723404255319	0.979617021276596
335	central	0	0.763851063829787	0.438425531914894	0.982063829787234
336	central	0	0.76536170212766	0.435659574468085	0.980234042553191
337	central	0	0.770489361702128	0.438840425531915	0.981446808510638
338	central	0	0.784276595744681	0.435670212765957	0.980957446808511
339	central	0	0.772617021276596	0.440510638297872	0.977404255319149
340	central	0	0.772808510638298	0.441255319148936	0.980255319148936
341	central	0	0.772191489361702	0.437446808510638	0.974276595744681
342	central	0	0.75668085106383	0.43836170212766	0.982
343	central	0	0.761127659574468	0.440308510638298	0.980063829787234
344	central	0	0.757893617021277	0.4385	0.982148936170213
345	central	0	0.748170212765957	0.438712765957447	0.980170212765957
346	central	0	0.736127659574468	0.439340425531915	0.979212765957447
347	central	0	0.758659574468085	0.440457446808511	0.980659574468085
348	central	0	0.742808510638298	0.435404255319149	0.978893617021277
349	central	0	0.746127659574468	0.439510638297872	0.979234042553191
350	central	0	0.750170212765957	0.440170212765957	0.98568085106383
351	central	0	0.762297872340426	0.439914893617021	0.977702127659574
352	central	0	0.763914893617021	0.44013829787234	0.97731914893617
353	central	0	0.753936170212766	0.437723404255319	0.976702127659574
354	central	0	0.766425531914894	0.439563829787234	0.983765957446809
355	central	0	0.782914893617021	0.437234042553191	0.980510638297872
356	central	0	0.768085106382979	0.437670212765957	0.984617021276596
357	central	0	0.763191489361702	0.438372340425532	0.981063829787234
358	central	0	0.754297872340426	0.438308510638298	0.979021276595745
359	central	0	0.758212765957447	0.439212765957447	0.982021276595745
360	central	0	0.76736170212766	0.438276595744681	0.980212765957447
361	central	0	0.760829787234043	0.441074468085106	0.983085106382979
362	central	0	0.749659574468085	0.44063829787234	0.983808510638298
363	central	0	0.741382978723404	0.439095744680851	0.98031914893617
364	central	0	0.753404255319149	0.438382978723404	0.983148936170213
365	central	0	0.739659574468085	0.440872340425532	0.985106382978723
366	central	0	0.766212765957447	0.435797872340426	0.978234042553191
367	central	0	0.746255319148936	0.43763829787234	0.976617021276596
368	central	0	0.750978723404255	0.440702127659574	0.98131914893617
369	central	0	0.772170212765957	0.437702127659574	0.982042553191489
370	central	0	0.767106382978723	0.438531914893617	0.979765957446808
371	central	0	0.799255319148936	0.443914893617021	0.98431914893617
372	central	0	0.772063829787234	0.44113829787234	0.982553191489362
373	central	0	0.758787234042553	0.439914893617021	0.98368085106383
374	central	0	0.752744680851064	0.438436170212766	0.979829787234043
375	central	0	0.743042553191489	0.437148936170213	0.975106382978723
376	central	0	0.744659574468085	0.438170212765957	0.976085106382979
377	central	0	0.75036170212766	0.437670212765957	0.981723404255319
378	central	0	0.767808510638298	0.438446808510638	0.98031914893617
379	central	0	0.77263829787234	0.43831914893617	0.981723404255319
380	central	0	0.75963829787234	0.439234042553191	0.980851063829787
381	central	0	0.764382978723404	0.438670212765957	0.982063829787234
382	central	0	0.747829787234043	0.44136170212766	0.979191489361702
383	central	0	0.746021276595745	0.438446808510638	0.977744680851064
384	central	0	0.743170212765957	0.437542553191489	0.983425531914894
385	central	0	0.741446808510638	0.438765957446809	0.978744680851064
386	central	0	0.766276595744681	0.437648936170213	0.982234042553191
387	central	0	0.750702127659574	0.438074468085106	0.98563829787234
388	central	0	0.754234042553191	0.439202127659574	0.982063829787234
389	central	0	0.769	0.439563829787234	0.982
390	central	0	0.765787234042553	0.438787234042553	0.984489361702128
391	central	0	0.764021276595745	0.438212765957447	0.979361702127659
392	central	0	0.775425531914894	0.439712765957447	0.977872340425532
393	central	0	0.76036170212766	0.436936170212766	0.981936170212766
394	central	0	0.766978723404255	0.442414893617021	0.979234042553191
395	central	0	0.774978723404255	0.437574468085106	0.983021276595745
396	central	0	0.76736170212766	0.437276595744681	0.981234042553191
397	central	0	0.760382978723404	0.437744680851064	0.983574468085106
398	central	0	0.759553191489362	0.440191489361702	0.98163829787234
399	central	0	0.756148936170213	0.438063829787234	0.985531914893617
400	central	0	0.75836170212766	0.437191489361702	0.978
401	central	0	0.766978723404255	0.440829787234043	0.983893617021277
402	central	0	0.758	0.439212765957447	0.97968085106383
403	central	0	0.777936170212766	0.441095744680851	0.98468085106383
404	central	0	0.770276595744681	0.439351063829787	0.979468085106383
405	central	0	0.763553191489362	0.437627659574468	0.982042553191489
406	central	0	0.782489361702128	0.438297872340426	0.978212765957447
407	central	0	0.78931914893617	0.437191489361702	0.981893617021277
408	central	0	0.755255319148936	0.438234042553191	0.97836170212766
409	central	0	0.787510638297872	0.438223404255319	0.979723404255319
410	central	0	0.785531914893617	0.44063829787234	0.979382978723404
411	central	0	0.761489361702128	0.436946808510638	0.980191489361702
412	central	0	0.771191489361702	0.43718085106383	0.975106382978723
413	central	0	0.761021276595745	0.440010638297872	0.980382978723404
414	central	0	0.759297872340426	0.436244680851064	0.984085106382979
415	central	0	0.750127659574468	0.437702127659574	0.984234042553191
416	central	0	0.754425531914894	0.440404255319149	0.97363829787234
417	central	0	0.744	0.436127659574468	0.982191489361702
418	central	0	0.751595744680851	0.438946808510638	0.982085106382979
419	central	0	0.758851063829787	0.438574468085106	0.977297872340426
420	central	0	0.779787234042553	0.436	0.982106382978723
421	central	0	0.753531914893617	0.438382978723404	0.980659574468085
422	central	0	0.744659574468085	0.438489361702128	0.981872340425532
423	central	0	0.758404255319149	0.438510638297872	0.98263829787234
424	central	0	0.75568085106383	0.435212765957447	0.982340425531915
425	central	0	0.781255319148936	0.436191489361702	0.981553191489362
426	central	0	0.75331914893617	0.441457446808511	0.983978723404255
427	central	0	0.764191489361702	0.440148936170213	0.985127659574468
428	central	0	0.772212765957447	0.438340425531915	0.979212765957447
429	central	0	0.767297872340426	0.436393617021277	0.983276595744681
430	central	0	0.771617021276596	0.436936170212766	0.97931914893617
431	central	0	0.753510638297872	0.437872340425532	0.981914893617021
432	central	0	0.727425531914894	0.43681914893617	0.979659574468085
433	central	0	0.749553191489362	0.438457446808511	0.984574468085106
434	central	0	0.752914893617021	0.439574468085106	0.981957446808511
435	central	0	0.730063829787234	0.439957446808511	0.982702127659574
436	central	0	0.738340425531915	0.437404255319149	0.985914893617021
437	central	0	0.753936170212766	0.439659574468085	0.983808510638298
438	central	0	0.751340425531915	0.439563829787234	0.975553191489362
439	central	0	0.77263829787234	0.437436170212766	0.981255319148936
440	central	0	0.782617021276596	0.438234042553191	0.97963829787234
441	central	0	0.768255319148936	0.438308510638298	0.985
442	central	0	0.748255319148936	0.436223404255319	0.984446808510638
443	central	0	0.736021276595745	0.440276595744681	0.98668085106383
444	central	0	0.756234042553191	0.438031914893617	0.978936170212766
445	central	0	0.76	0.438723404255319	0.981957446808511
446	central	0	0.750702127659574	0.439031914893617	0.977723404255319
447	central	0	0.756978723404255	0.440755319148936	0.978659574468085
448	central	0	0.757702127659574	0.440382978723404	0.978978723404255
449	central	0	0.763595744680851	0.439659574468085	0.980340425531915
450	central	0	0.740212765957447	0.442744680851064	0.985765957446809
451	central	0	0.741808510638298	0.439574468085106	0.981404255319149
452	central	0	0.74231914893617	0.437031914893617	0.979914893617021
453	central	0	0.745872340425532	0.440244680851064	0.981063829787234
454	central	0	0.750617021276596	0.438212765957447	0.984510638297872
455	central	0	0.74868085106383	0.441010638297872	0.984851063829787
456	central	0	0.759234042553191	0.440372340425532	0.982957446808511
457	central	0	0.757936170212766	0.437957446808511	0.981085106382979
458	central	0	0.760872340425532	0.438095744680851	0.97968085106383
459	central	0	0.763808510638298	0.438776595744681	0.979702127659574
460	central	0	0.768234042553191	0.441276595744681	0.982489361702128
461	central	0	0.774021276595745	0.439712765957447	0.981297872340426
462	central	0	0.76168085106383	0.437904255319149	0.983425531914894
463	central	0	0.766148936170213	0.438255319148936	0.984042553191489
464	central	0	0.767234042553191	0.43663829787234	0.986085106382979
465	central	0	0.767021276595745	0.440457446808511	0.979723404255319
466	central	0	0.76963829787234	0.438744680851064	0.982872340425532
467	central	0	0.756234042553191	0.441159574468085	0.980723404255319
468	central	0	0.740425531914894	0.436691489361702	0.985234042553191
469	central	0	0.762425531914894	0.438414893617021	0.984255319148936
470	central	0	0.757531914893617	0.438436170212766	0.982936170212766
471	central	0	0.75063829787234	0.440574468085106	0.984042553191489
472	central	0	0.759744680851064	0.440393617021277	0.979702127659574
473	central	0	0.765617021276596	0.439255319148936	0.978042553191489
474	central	0	0.749723404255319	0.43836170212766	0.98363829787234
475	central	0	0.780595744680851	0.436329787234043	0.979808510638298
476	central	0	0.77068085106383	0.439063829787234	0.977255319148936
477	central	0	0.776021276595745	0.441904255319149	0.984361702127659
478	central	0	0.777978723404255	0.436159574468085	0.980595744680851
479	central	0	0.759765957446809	0.442074468085106	0.98363829787234
480	central	0	0.76463829787234	0.437074468085106	0.981744680851064
481	central	0	0.771106382978723	0.439255319148936	0.985553191489362
482	central	0	0.764212765957447	0.43613829787234	0.983
483	central	0	0.744489361702128	0.434489361702128	0.975872340425532
484	central	0	0.740085106382979	0.438617021276596	0.976574468085106
485	central	0	0.750148936170213	0.440212765957447	0.979765957446808
486	central	0	0.751106382978723	0.438606382978723	0.975617021276596
487	central	0	0.780446808510638	0.441095744680851	0.978936170212766
488	central	0	0.761255319148936	0.437936170212766	0.983382978723404
489	central	0	0.756510638297872	0.439989361702128	0.981872340425532
490	central	0	0.763106382978723	0.439744680851064	0.980361702127659
491	central	0	0.757914893617021	0.440457446808511	0.982085106382979
492	central	0	0.755170212765957	0.436170212765957	0.982872340425532
493	central	0	0.772382978723404	0.438148936170213	0.984148936170213
494	central	0	0.758404255319149	0.437234042553191	0.982021276595745
495	central	0	0.767659574468085	0.439542553191489	0.98463829787234
496	central	0	0.77363829787234	0.439808510638298	0.980829787234043
497	central	0	0.768531914893617	0.437776595744681	0.981255319148936
498	central	0	0.755085106382979	0.437489361702128	0.979170212765957
499	central	0	0.749829787234043	0.442840425531915	0.982489361702128
500	central	0	0.755425531914894	0.440776595744681	0.981042553191489
501	central	0	0.761021276595745	0.440872340425532	0.981085106382979
502	central	0	0.753702127659574	0.436436170212766	0.981702127659574
503	central	0	0.743042553191489	0.440436170212766	0.974361702127659
504	central	0	0.749489361702128	0.439159574468085	0.975659574468085
505	central	0	0.748531914893617	0.433553191489362	0.983425531914894
506	central	0	0.76336170212766	0.437744680851064	0.982617021276596
507	central	0	0.767404255319149	0.438212765957447	0.983340425531915
508	central	0	0.774957446808511	0.436659574468085	0.982191489361702
509	central	0	0.779297872340426	0.439042553191489	0.982659574468085
510	central	0	0.747297872340426	0.435553191489362	0.98068085106383
511	central	0	0.748872340425532	0.439117021276596	0.985170212765957
512	central	0	0.74336170212766	0.438191489361702	0.986510638297872
513	central	0	0.733936170212766	0.437329787234043	0.983787234042553
514	central	0	0.751531914893617	0.44186170212766	0.98268085106383
515	central	0	0.759723404255319	0.437797872340426	0.979723404255319
516	central	0	0.774617021276596	0.436127659574468	0.97536170212766
517	central	0	0.758340425531915	0.440510638297872	0.983148936170213
518	central	0	0.73836170212766	0.437031914893617	0.984595744680851
519	central	0	0.766404255319149	0.438170212765957	0.975765957446808
520	central	0	0.747914893617021	0.437148936170213	0.978957446808511
521	central	0	0.742595744680851	0.438425531914894	0.982531914893617
522	central	0	0.739765957446809	0.437723404255319	0.985085106382979
523	central	0	0.756063829787234	0.437531914893617	0.980765957446809
524	central	0	0.755957446808511	0.440393617021277	0.982191489361702
525	central	0	0.752872340425532	0.43581914893617	0.980212765957447
526	central	0	0.761340425531915	0.440010638297872	0.980340425531915
527	central	0	0.775936170212766	0.437925531914894	0.984914893617021
528	central	0	0.750127659574468	0.437946808510638	0.979021276595745
529	central	0	0.758659574468085	0.438510638297872	0.98736170212766
530	central	0	0.774978723404255	0.43368085106383	0.979191489361702
531	central	0	0.759936170212766	0.44063829787234	0.983191489361702
532	central	0	0.735851063829787	0.437521276595745	0.979872340425532
533	central	0	0.75863829787234	0.438755319148936	0.979021276595745
534	central	0	0.76536170212766	0.439117021276596	0.98068085106383
535	central	0	0.759276595744681	0.440159574468085	0.980914893617021
536	central	0	0.758489361702128	0.440989361702128	0.977851063829787
537	central	0	0.759531914893617	0.439287234042553	0.978489361702128
538	central	0	0.750723404255319	0.442287234042553	0.976170212765957
539	central	0	0.746276595744681	0.438712765957447	0.978106382978723
540	central	0	0.76463829787234	0.437425531914894	0.979404255319149
541	central	0	0.752063829787234	0.442297872340426	0.973468085106383
542	central	0	0.767382978723404	0.435659574468085	0.975829787234043
543	central	0	0.770021276595745	0.43768085106383	0.982085106382979
544	central	0	0.759957446808511	0.439797872340426	0.97763829787234
545	central	0	0.744531914893617	0.440744680851064	0.980510638297872
546	central	0	0.756446808510638	0.440840425531915	0.979702127659574
547	central	0	0.72836170212766	0.437648936170213	0.984765957446809
548	central	0	0.731723404255319	0.437297872340426	0.975893617021277
549	central	0	0.757617021276596	0.437244680851064	0.980212765957447
550	central	0	0.749063829787234	0.436776595744681	0.978957446808511
551	central	0	0.740617021276596	0.441042553191489	0.982659574468085
552	central	0	0.727574468085106	0.436691489361702	0.984127659574468
553	central	0	0.734851063829787	0.439712765957447	0.979106382978723
554	central	0	0.739191489361702	0.439042553191489	0.982531914893617
555	central	0	0.764212765957447	0.437776595744681	0.983255319148936
556	central	0	0.750425531914894	0.438234042553191	0.980106382978723
557	central	0	0.756595744680851	0.437521276595745	0.979191489361702
558	central	0	0.774255319148936	0.434936170212766	0.983191489361702
559	central	0	0.759148936170213	0.438223404255319	0.984063829787234
560	central	0	0.753	0.439031914893617	0.980723404255319
561	central	0	0.742702127659574	0.439840425531915	0.977914893617021
562	central	0	0.754191489361702	0.43886170212766	0.987297872340426
563	central	0	0.768553191489362	0.437159574468085	0.981297872340426
564	central	0	0.756936170212766	0.440446808510638	0.984489361702128
565	central	0	0.755148936170213	0.435670212765957	0.984276595744681
566	central	0	0.741063829787234	0.439074468085106	0.982872340425532
567	central	0	0.750127659574468	0.437808510638298	0.978446808510638
568	central	0	0.748021276595745	0.440170212765957	0.979787234042553
569	central	0	0.750446808510638	0.435946808510638	0.985021276595745
570	central	0	0.742148936170213	0.440393617021277	0.981276595744681
571	central	0	0.749276595744681	0.442521276595745	0.978851063829787
572	central	0	0.737212765957447	0.437925531914894	0.981787234042553
573	central	1	0.741148936170213	0.440542553191489	0.979914893617021
574	central	1	0.746744680851064	0.438882978723404	0.98268085106383
575	central	1	0.77731914893617	0.437755319148936	0.978446808510638
576	central	1	0.782489361702128	0.436542553191489	0.982829787234043
577	central	1	0.77431914893617	0.436106382978723	0.980723404255319
578	central	1	0.75636170212766	0.437914893617021	0.981723404255319
579	central	1	0.754425531914894	0.434191489361702	0.982595744680851
580	central	1	0.755765957446809	0.438531914893617	0.979787234042553
581	central	1	0.732021276595745	0.438148936170213	0.980042553191489
582	central	1	0.741702127659574	0.441436170212766	0.978723404255319
583	central	1	0.75731914893617	0.441478723404255	0.97536170212766
584	central	1	0.776297872340426	0.438393617021277	0.984
585	central	0	0.753595744680851	0.438085106382979	0.980553191489362
586	central	0	0.757957446808511	0.440787234042553	0.984489361702128
587	central	0	0.75236170212766	0.439170212765957	0.980851063829787
588	central	0	0.751851063829787	0.439053191489362	0.981042553191489
589	central	0	0.748595744680851	0.434351063829787	0.978021276595745
590	central	0	0.733957446808511	0.438734042553191	0.981978723404255
591	central	0	0.75331914893617	0.439851063829787	0.978063829787234
592	central	0	0.75336170212766	0.439287234042553	0.983765957446809
593	central	0	0.763	0.441297872340426	0.983489361702128
594	central	0	0.752723404255319	0.438851063829787	0.985042553191489
595	central	0	0.781148936170213	0.439053191489362	0.981276595744681
596	central	0	0.759234042553191	0.439234042553191	0.97536170212766
597	central	0	0.763765957446809	0.442329787234043	0.979446808510638
598	central	0	0.745978723404255	0.435648936170213	0.979872340425532
599	central	0	0.764212765957447	0.435946808510638	0.980106382978723
600	central	0	0.750021276595745	0.437255319148936	0.975914893617021
601	central	0	0.751574468085106	0.440308510638298	0.982234042553191
602	central	0	0.746191489361702	0.436585106382979	0.986382978723404
603	central	0	0.736063829787234	0.440978723404255	0.980234042553191
604	central	0	0.756510638297872	0.439585106382979	0.978829787234043
605	central	0	0.753978723404255	0.436010638297872	0.982489361702128
606	central	0	0.75968085106383	0.437574468085106	0.978297872340426
607	central	0	0.759127659574468	0.437510638297872	0.982702127659574
608	central	0	0.739659574468085	0.440191489361702	0.978893617021277
609	central	0	0.745489361702128	0.440223404255319	0.987829787234043
610	central	0	0.75068085106383	0.438936170212766	0.983276595744681
611	central	0	0.758085106382979	0.439585106382979	0.975063829787234
612	central	0	0.748170212765957	0.435829787234043	0.98063829787234
613	central	0	0.76168085106383	0.434127659574468	0.978872340425532
614	central	0	0.753851063829787	0.439478723404255	0.977106382978723
615	central	0	0.727127659574468	0.43481914893617	0.985957446808511
616	central	0	0.735191489361702	0.438723404255319	0.978893617021277
617	central	0	0.72836170212766	0.440776595744681	0.980404255319149
618	central	0	0.732042553191489	0.438882978723404	0.983957446808511
619	central	0	0.754851063829787	0.440489361702128	0.979574468085106
620	central	0	0.747085106382979	0.439531914893617	0.98163829787234
621	central	0	0.758042553191489	0.438255319148936	0.980531914893617
622	central	0	0.749702127659574	0.439244680851064	0.979914893617021
623	central	0	0.751829787234043	0.439234042553191	0.980829787234043
624	central	0	0.754957446808511	0.440765957446809	0.979063829787234
625	central	0	0.76836170212766	0.437191489361702	0.986765957446809
626	central	0	0.769787234042553	0.439085106382979	0.979
627	central	0	0.739829787234043	0.437127659574468	0.97968085106383
628	central	0	0.758659574468085	0.439	0.980340425531915
629	central	0	0.742595744680851	0.434904255319149	0.97936170212766
630	central	0	0.742106382978723	0.437606382978723	0.978340425531915
631	central	0	0.755404255319149	0.436691489361702	0.98
632	central	0	0.742659574468085	0.437085106382979	0.977574468085106
633	central	0	0.750702127659574	0.436957446808511	0.981872340425532
634	central	0	0.764106382978723	0.440468085106383	0.981510638297872
635	central	0	0.76431914893617	0.437287234042553	0.979106382978723
636	central	0	0.724829787234043	0.438425531914894	0.976553191489362
637	central	0	0.731574468085106	0.440372340425532	0.986553191489362
638	central	1	0.739021276595745	0.440936170212766	0.985787234042553
639	central	1	0.749851063829787	0.437925531914894	0.979851063829787
640	central	1	0.743595744680851	0.439042553191489	0.981085106382979
641	central	1	0.756234042553191	0.439127659574468	0.978723404255319
642	central	1	0.759808510638298	0.438010638297872	0.979957446808511
643	central	1	0.780787234042553	0.43731914893617	0.980702127659574
644	central	1	0.778851063829787	0.438276595744681	0.977617021276596
645	central	1	0.751340425531915	0.438372340425532	0.981
646	central	1	0.757468085106383	0.440031914893617	0.984234042553191
647	central	1	0.77063829787234	0.437606382978723	0.981978723404255
648	central	1	0.757914893617021	0.437404255319149	0.98131914893617
649	central	1	0.732936170212766	0.439627659574468	0.976510638297872
650	central	1	0.741893617021277	0.439414893617021	0.978553191489362
651	central	1	0.746042553191489	0.435989361702128	0.980425531914894
652	central	1	0.760127659574468	0.439095744680851	0.979340425531915
653	central	1	0.752127659574468	0.440212765957447	0.980978723404255
654	central	1	0.743106382978723	0.437382978723404	0.976446808510638
655	central	1	0.745106382978723	0.440191489361702	0.980829787234043
656	central	0	0.743957446808511	0.434468085106383	0.980212765957447
657	central	0	0.747234042553191	0.439170212765957	0.979382978723404
658	central	0	0.731234042553191	0.438755319148936	0.981063829787234
659	central	0	0.746	0.437691489361702	0.981553191489362
660	central	0	0.772765957446809	0.441234042553191	0.988404255319149
661	central	0	0.768553191489362	0.44	0.981914893617021
662	central	0	0.778085106382979	0.441074468085106	0.979957446808511
663	central	0	0.760595744680851	0.437840425531915	0.979595744680851
664	central	0	0.762914893617021	0.441106382978723	0.977468085106383
665	central	0	0.757021276595745	0.435989361702128	0.984659574468085
666	central	0	0.748234042553191	0.438042553191489	0.975297872340426
667	central	0	0.754127659574468	0.438170212765957	0.975702127659574
668	central	0	0.756787234042553	0.436382978723404	0.979787234042553
669	central	0	0.764851063829787	0.441478723404255	0.981659574468085
670	central	0	0.752404255319149	0.439925531914894	0.987212765957447
671	central	0	0.743702127659574	0.437095744680851	0.982510638297872
672	central	0	0.765425531914894	0.438265957446809	0.983872340425532
673	central	0	0.773468085106383	0.438095744680851	0.977340425531915
674	central	0	0.764148936170213	0.438234042553191	0.984212765957447
675	central	0	0.757893617021277	0.440489361702128	0.975595744680851
676	central	0	0.752531914893617	0.438978723404255	0.976893617021277
677	central	0	0.756170212765957	0.442117021276596	0.979085106382979
678	central	0	0.76831914893617	0.435840425531915	0.983851063829787
679	central	0	0.765702127659574	0.440170212765957	0.982063829787234
680	central	0	0.764340425531915	0.437053191489362	0.986893617021277
681	central	0	0.771702127659574	0.438223404255319	0.981489361702128
682	central	0	0.758510638297872	0.441021276595745	0.982148936170213
683	central	0	0.736957446808511	0.434606382978723	0.983276595744681
684	central	0	0.753702127659574	0.436436170212766	0.984042553191489
685	central	0	0.750212765957447	0.440372340425532	0.982723404255319
686	central	0	0.74168085106383	0.436542553191489	0.980106382978723
687	central	0	0.762148936170213	0.440744680851064	0.979361702127659
688	central	0	0.771127659574468	0.440531914893617	0.981744680851064
689	central	0	0.748893617021277	0.440202127659574	0.977553191489362
690	central	0	0.761659574468085	0.438063829787234	0.982085106382979
691	central	0	0.764468085106383	0.43881914893617	0.979425531914894
692	central	0	0.762382978723404	0.436212765957447	0.978489361702128
693	central	0	0.778829787234043	0.438468085106383	0.981553191489362
694	central	0	0.777297872340426	0.442489361702128	0.982553191489362
695	central	0	0.762595744680851	0.440021276595745	0.981872340425532
696	central	0	0.756765957446809	0.440074468085106	0.979957446808511
697	central	0	0.772021276595745	0.441851063829787	0.981276595744681
698	central	0	0.753021276595745	0.43863829787234	0.983808510638298
699	central	0	0.758382978723404	0.438670212765957	0.979617021276596
700	central	0	0.758212765957447	0.438063829787234	0.977851063829787
701	central	0	0.756382978723404	0.437978723404255	0.981425531914894
702	central	0	0.749808510638298	0.439808510638298	0.982170212765957
703	central	0	0.747021276595745	0.43731914893617	0.983170212765957
704	central	1	0.729468085106383	0.438031914893617	0.976212765957447
705	central	1	0.72531914893617	0.439531914893617	0.983702127659574
706	central	1	0.750404255319149	0.439382978723404	0.981106382978723
707	central	1	0.749276595744681	0.440957446808511	0.979276595744681
708	central	1	0.758872340425532	0.43863829787234	0.984553191489362
709	central	1	0.764	0.437797872340426	0.987595744680851
710	central	1	0.765808510638298	0.437574468085106	0.979404255319149
711	central	1	0.762234042553191	0.44	0.982255319148936
712	central	1	0.776702127659574	0.437648936170213	0.980127659574468
713	central	1	0.769404255319149	0.439957446808511	0.980425531914894
714	central	1	0.746659574468085	0.43486170212766	0.980148936170213
715	central	1	0.758851063829787	0.441446808510638	0.979148936170213
716	central	1	0.760297872340426	0.441510638297872	0.981744680851064
717	central	1	0.760936170212766	0.439191489361702	0.981127659574468
718	central	1	0.745042553191489	0.438563829787234	0.982723404255319
719	central	1	0.733	0.437925531914894	0.980659574468085
720	central	1	0.75331914893617	0.440255319148936	0.984851063829787
721	central	1	0.749276595744681	0.432287234042553	0.979468085106383
722	central	1	0.734510638297872	0.43768085106383	0.97831914893617
723	central	1	0.74131914893617	0.43968085106383	0.976148936170213
724	central	1	0.743851063829787	0.4375	0.979702127659574
725	central	1	0.74063829787234	0.438904255319149	0.981872340425532
726	central	1	0.735936170212766	0.438436170212766	0.984
727	central	0	0.731255319148936	0.440968085106383	0.979531914893617
728	central	0	0.759723404255319	0.437297872340426	0.979595744680851
729	central	0	0.763425531914894	0.438191489361702	0.979702127659574
730	central	0	0.78468085106383	0.442436170212766	0.983446808510638
731	central	0	0.763234042553191	0.437255319148936	0.979127659574468
732	central	0	0.74231914893617	0.438787234042553	0.983617021276596
733	central	0	0.752510638297872	0.437457446808511	0.982127659574468
734	central	0	0.760148936170213	0.436627659574468	0.980702127659574
735	central	0	0.755893617021277	0.436042553191489	0.985851063829787
736	central	0	0.751382978723404	0.438531914893617	0.977617021276596
737	central	0	0.765829787234043	0.439702127659574	0.987468085106383
738	central	0	0.752106382978723	0.440734042553191	0.978255319148936
739	central	0	0.752510638297872	0.440191489361702	0.978702127659574
740	central	0	0.760723404255319	0.438797872340426	0.977085106382979
741	central	0	0.768787234042553	0.440627659574468	0.982404255319149
742	central	0	0.774531914893617	0.438053191489362	0.981914893617021
743	central	0	0.759787234042553	0.440925531914894	0.979425531914894
744	central	0	0.764893617021277	0.437851063829787	0.98063829787234
745	central	0	0.759787234042553	0.437755319148936	0.985787234042553
746	central	0	0.768148936170213	0.43931914893617	0.982340425531915
747	central	0	0.771978723404255	0.43868085106383	0.981787234042553
748	central	0	0.768276595744681	0.436776595744681	0.979085106382979
749	central	0	0.761617021276596	0.436659574468085	0.975234042553191
750	central	0	0.753617021276596	0.439223404255319	0.979234042553191
751	central	0	0.737297872340426	0.437351063829787	0.979425531914894
752	central	0	0.771042553191489	0.439372340425532	0.985489361702128
753	central	0	0.759255319148936	0.440574468085106	0.975574468085106
754	central	0	0.747404255319149	0.436393617021277	0.98
755	central	0	0.760489361702128	0.440425531914894	0.979744680851064
756	central	0	0.763234042553191	0.440531914893617	0.978978723404255
757	central	0	0.749574468085106	0.440382978723404	0.978957446808511
758	central	0	0.757851063829787	0.438212765957447	0.983659574468085
759	central	0	0.74363829787234	0.438808510638298	0.98163829787234
760	central	0	0.762042553191489	0.43663829787234	0.981936170212766
761	central	0	0.753872340425532	0.44263829787234	0.979191489361702
762	central	0	0.75568085106383	0.436414893617021	0.978723404255319
763	central	0	0.769978723404255	0.44168085106383	0.980617021276596
764	central	0	0.774574468085106	0.439074468085106	0.98731914893617
765	central	0	0.775574468085106	0.440914893617021	0.987042553191489
766	central	0	0.778531914893617	0.436787234042553	0.983127659574468
767	central	0	0.764936170212766	0.440542553191489	0.984851063829787
768	central	0	0.760914893617021	0.439202127659574	0.981765957446809
769	central	0	0.738170212765957	0.438776595744681	0.981
770	central	1	0.724659574468085	0.438776595744681	0.985936170212766
771	central	1	0.727510638297872	0.437521276595745	0.976723404255319
772	central	1	0.720510638297872	0.438521276595745	0.983234042553191
773	central	1	0.731042553191489	0.436872340425532	0.980234042553191
774	central	1	0.753085106382979	0.442957446808511	0.97963829787234
775	central	1	0.763382978723404	0.438	0.976808510638298
776	central	1	0.76063829787234	0.43986170212766	0.978276595744681
777	central	1	0.769021276595745	0.440670212765957	0.982872340425532
778	central	1	0.761553191489362	0.43968085106383	0.977936170212766
779	central	1	0.762425531914894	0.439223404255319	0.979744680851064
780	central	1	0.761553191489362	0.437063829787234	0.977851063829787
781	central	1	0.748106382978723	0.438063829787234	0.983617021276596
782	central	1	0.747617021276596	0.437808510638298	0.982510638297872
783	central	1	0.739340425531915	0.439595744680851	0.974957446808511
784	central	1	0.750765957446809	0.438393617021277	0.982212765957447
785	central	1	0.757617021276596	0.438404255319149	0.982553191489362
786	central	1	0.739893617021277	0.437712765957447	0.982531914893617
787	central	1	0.758957446808511	0.439627659574468	0.979191489361702
788	central	1	0.759042553191489	0.436946808510638	0.981063829787234
789	central	1	0.757872340425532	0.436712765957447	0.979617021276596
790	central	1	0.75568085106383	0.437797872340426	0.979531914893617
791	central	1	0.754148936170213	0.440723404255319	0.979702127659574
792	central	1	0.745	0.43836170212766	0.97836170212766
793	central	1	0.733255319148936	0.440382978723404	0.981808510638298
794	central	1	0.743765957446809	0.436712765957447	0.985021276595745
795	central	1	0.732425531914894	0.437574468085106	0.977404255319149
796	central	0	0.759446808510638	0.439776595744681	0.979276595744681
797	central	0	0.766276595744681	0.437957446808511	0.980617021276596
798	central	0	0.761531914893617	0.436765957446809	0.977936170212766
799	central	0	0.751425531914894	0.44113829787234	0.983914893617021
800	central	0	0.761234042553191	0.438574468085106	0.978148936170213
801	central	0	0.781829787234043	0.442031914893617	0.983361702127659
802	central	0	0.761659574468085	0.440351063829787	0.981872340425532
803	central	0	0.761510638297872	0.441840425531915	0.981106382978723
804	central	0	0.752510638297872	0.441074468085106	0.983446808510638
805	central	0	0.756659574468085	0.437255319148936	0.980255319148936
806	central	0	0.745872340425532	0.439085106382979	0.980468085106383
807	central	0	0.762042553191489	0.440223404255319	0.980744680851064
808	central	0	0.750957446808511	0.43636170212766	0.987382978723404
809	central	0	0.775191489361702	0.438946808510638	0.984106382978723
810	central	0	0.746276595744681	0.441393617021277	0.981744680851064
811	central	0	0.752021276595745	0.438851063829787	0.983702127659574
812	central	0	0.764340425531915	0.438595744680851	0.98268085106383
813	central	0	0.752617021276596	0.43831914893617	0.981744680851064
814	central	0	0.764021276595745	0.435872340425532	0.976723404255319
815	central	0	0.759808510638298	0.437297872340426	0.981829787234043
816	central	0	0.765404255319149	0.439053191489362	0.982255319148936
817	central	0	0.780297872340426	0.438702127659574	0.980531914893617
818	central	0	0.775212765957447	0.440276595744681	0.977340425531915
819	central	0	0.747914893617021	0.443914893617021	0.98231914893617
820	central	0	0.747021276595745	0.439882978723404	0.982829787234043
821	central	0	0.760021276595745	0.439425531914894	0.979212765957447
822	central	0	0.745595744680851	0.437989361702128	0.982787234042553
823	central	0	0.758340425531915	0.431765957446809	0.977234042553191
824	central	0	0.758531914893617	0.437287234042553	0.978446808510638
825	central	0	0.752893617021277	0.437053191489362	0.984787234042553
826	central	0	0.751595744680851	0.43836170212766	0.98331914893617
827	central	0	0.764255319148936	0.441148936170213	0.980340425531915
828	central	0	0.746276595744681	0.438042553191489	0.978042553191489
829	central	0	0.741531914893617	0.437276595744681	0.983276595744681
830	central	0	0.754659574468085	0.437446808510638	0.988829787234042
831	central	0	0.769170212765957	0.440851063829787	0.985042553191489
832	central	0	0.761978723404255	0.440042553191489	0.978404255319149
833	central	0	0.759531914893617	0.440191489361702	0.983276595744681
834	central	0	0.770085106382979	0.4395	0.987340425531915
835	central	0	0.760340425531915	0.43713829787234	0.982872340425532
836	central	0	0.751021276595745	0.438170212765957	0.981872340425532
837	central	1	0.739936170212766	0.440117021276596	0.98536170212766
838	central	1	0.74136170212766	0.439904255319149	0.980276595744681
839	central	1	0.734978723404255	0.437382978723404	0.979489361702128
840	central	1	0.729851063829787	0.438723404255319	0.981446808510638
841	central	1	0.727234042553191	0.438234042553191	0.983765957446809
842	central	1	0.732127659574468	0.440063829787234	0.98336170212766
843	central	1	0.765914893617021	0.434968085106383	0.983382978723404
844	central	1	0.770531914893617	0.438244680851064	0.983702127659574
845	central	1	0.754063829787234	0.440521276595745	0.982404255319149
846	central	1	0.745468085106383	0.434670212765957	0.978978723404255
847	central	1	0.764063829787234	0.438808510638298	0.972659574468085
848	central	1	0.758	0.441340425531915	0.978978723404255
849	central	1	0.753936170212766	0.438234042553191	0.979659574468085
850	central	1	0.746191489361702	0.437617021276596	0.98331914893617
851	central	1	0.735702127659574	0.43718085106383	0.982
852	central	1	0.730659574468085	0.438021276595745	0.983234042553191
853	central	1	0.742468085106383	0.436595744680851	0.982276595744681
854	central	1	0.747063829787234	0.435978723404255	0.976446808510638
855	central	1	0.74531914893617	0.437968085106383	0.979212765957447
856	central	1	0.740510638297872	0.438308510638298	0.980510638297872
857	central	1	0.756829787234043	0.440202127659574	0.981
858	central	1	0.74236170212766	0.441457446808511	0.981702127659574
859	central	1	0.734191489361702	0.436606382978723	0.975595744680851
860	central	1	0.73968085106383	0.437308510638298	0.977170212765957
861	central	1	0.746531914893617	0.438765957446809	0.980510638297872
862	central	1	0.738148936170213	0.43836170212766	0.978744680851064
863	central	1	0.738872340425532	0.436659574468085	0.977531914893617
864	central	1	0.755787234042553	0.439063829787234	0.982021276595745
865	central	1	0.75636170212766	0.436351063829787	0.982297872340426
866	central	0	0.773787234042553	0.439478723404255	0.974851063829787
867	central	0	0.764872340425532	0.437893617021277	0.982510638297872
868	central	0	0.770914893617021	0.439255319148936	0.983872340425532
869	central	0	0.768446808510638	0.439117021276596	0.977787234042553
870	central	0	0.774468085106383	0.438265957446809	0.984404255319149
871	central	0	0.767702127659574	0.442021276595745	0.979361702127659
872	central	0	0.764872340425532	0.435617021276596	0.98731914893617
873	central	0	0.757042553191489	0.438425531914894	0.97631914893617
874	central	0	0.759382978723404	0.437489361702128	0.983212765957447
875	central	0	0.760234042553191	0.43768085106383	0.983340425531915
876	central	0	0.770702127659574	0.435797872340426	0.985978723404255
877	central	0	0.75031914893617	0.439989361702128	0.981872340425532
878	central	0	0.734829787234043	0.435893617021277	0.979957446808511
879	central	0	0.759127659574468	0.441297872340426	0.981978723404255
880	central	0	0.756510638297872	0.438978723404255	0.97836170212766
881	central	0	0.765893617021277	0.439212765957447	0.980659574468085
882	central	0	0.757	0.438553191489362	0.97963829787234
883	central	0	0.752510638297872	0.438329787234043	0.980702127659574
884	central	0	0.769	0.440787234042553	0.983957446808511
885	central	0	0.764297872340426	0.440585106382979	0.970744680851064
886	central	0	0.780340425531915	0.442436170212766	0.978404255319149
887	central	0	0.765	0.440074468085106	0.983042553191489
888	central	0	0.76668085106383	0.437542553191489	0.978425531914894
889	central	0	0.734872340425532	0.438308510638298	0.981829787234043
890	central	0	0.743617021276596	0.441	0.982340425531915
891	central	0	0.762553191489362	0.441095744680851	0.978978723404255
892	central	0	0.764127659574468	0.43963829787234	0.977851063829787
893	central	0	0.741936170212766	0.437	0.98168085106383
894	central	0	0.761617021276596	0.436	0.983170212765957
895	central	0	0.763659574468085	0.437808510638298	0.986042553191489
896	central	0	0.753191489361702	0.43713829787234	0.984170212765957
897	central	0	0.750765957446809	0.438734042553191	0.979595744680851
898	central	0	0.761170212765957	0.436765957446809	0.98936170212766
899	central	0	0.768936170212766	0.436191489361702	0.981914893617021
900	central	0	0.776595744680851	0.438872340425532	0.979914893617021
901	central	0	0.761936170212766	0.437563829787234	0.978787234042553
902	central	0	0.757255319148936	0.440382978723404	0.979276595744681
903	central	1	0.745510638297872	0.439510638297872	0.981127659574468
904	central	1	0.747234042553191	0.441893617021277	0.977170212765957
905	central	1	0.746553191489362	0.437148936170213	0.98268085106383
906	central	1	0.730702127659574	0.439489361702128	0.978723404255319
907	central	1	0.739468085106383	0.440712765957447	0.980468085106383
908	central	1	0.725531914893617	0.438978723404255	0.98131914893617
909	central	1	0.737382978723404	0.438021276595745	0.979425531914894
910	central	1	0.753340425531915	0.440478723404255	0.986234042553191
911	central	1	0.769425531914894	0.440031914893617	0.985829787234043
912	central	1	0.76368085106383	0.438404255319149	0.98
913	central	1	0.744787234042553	0.439978723404255	0.983404255319149
914	central	1	0.762872340425532	0.44086170212766	0.978297872340426
915	central	1	0.758042553191489	0.436297872340426	0.986829787234043
916	central	1	0.760404255319149	0.438372340425532	0.979276595744681
917	central	1	0.752021276595745	0.439457446808511	0.980914893617021
918	central	1	0.745	0.439670212765957	0.973340425531915
919	central	1	0.732936170212766	0.439191489361702	0.981234042553191
920	central	1	0.730042553191489	0.435829787234043	0.984063829787234
921	central	1	0.727851063829787	0.441297872340426	0.982255319148936
922	central	1	0.737744680851064	0.440170212765957	0.979829787234043
923	central	1	0.728446808510638	0.438382978723404	0.98136170212766
924	central	1	0.741234042553191	0.436425531914894	0.980127659574468
925	central	1	0.738446808510638	0.439063829787234	0.979425531914894
926	central	1	0.745212765957447	0.437617021276596	0.982617021276596
927	central	1	0.752765957446809	0.438989361702128	0.977787234042553
928	central	1	0.756170212765957	0.438095744680851	0.979021276595745
929	central	1	0.743404255319149	0.439191489361702	0.985063829787234
930	central	1	0.745531914893617	0.439	0.980425531914894
931	central	1	0.74031914893617	0.439031914893617	0.978489361702128
932	central	1	0.748808510638298	0.437340425531915	0.978574468085106
933	central	1	0.750957446808511	0.437010638297872	0.982021276595745
934	central	0	0.765085106382979	0.439914893617021	0.985042553191489
935	central	0	0.763425531914894	0.439765957446809	0.979276595744681
936	central	0	0.768148936170213	0.439989361702128	0.978851063829787
937	central	0	0.765404255319149	0.438968085106383	0.979978723404255
938	central	0	0.765446808510638	0.43731914893617	0.98563829787234
939	central	0	0.763574468085106	0.438882978723404	0.98468085106383
940	central	0	0.77068085106383	0.435840425531915	0.979255319148936
941	central	0	0.759808510638298	0.438478723404255	0.977021276595745
942	central	0	0.745553191489362	0.441627659574468	0.981978723404255
943	central	0	0.765723404255319	0.438659574468085	0.981531914893617
944	central	0	0.762085106382979	0.441425531914894	0.980936170212766
945	central	0	0.735617021276596	0.438106382978723	0.980085106382979
946	central	0	0.735765957446809	0.441191489361702	0.982787234042553
947	central	0	0.735212765957447	0.438191489361702	0.977489361702128
948	central	0	0.756617021276596	0.439223404255319	0.981723404255319
949	central	0	0.763234042553191	0.437382978723404	0.977021276595745
950	central	0	0.74468085106383	0.438308510638298	0.979872340425532
951	central	0	0.740595744680851	0.4385	0.976085106382979
952	central	0	0.754234042553191	0.440851063829787	0.978425531914894
953	central	0	0.749851063829787	0.436968085106383	0.982723404255319
954	central	0	0.768468085106383	0.435765957446809	0.985148936170213
955	central	0	0.762106382978723	0.437723404255319	0.980148936170213
956	central	0	0.749297872340426	0.440255319148936	0.980234042553191
957	central	0	0.749702127659574	0.440702127659574	0.979829787234043
958	central	0	0.750021276595745	0.439925531914894	0.983
959	central	0	0.759851063829787	0.436340425531915	0.979085106382979
960	central	0	0.760936170212766	0.438106382978723	0.979425531914894
961	central	0	0.749042553191489	0.437521276595745	0.976063829787234
962	central	0	0.744148936170213	0.438904255319149	0.987659574468085
963	central	0	0.754297872340426	0.441297872340426	0.981617021276596
964	central	0	0.746936170212766	0.437478723404255	0.977914893617021
965	central	0	0.741765957446809	0.436329787234043	0.977765957446808
966	central	0	0.762404255319149	0.441106382978723	0.986404255319149
967	central	0	0.765425531914894	0.440659574468085	0.980063829787234
968	central	0	0.75831914893617	0.438563829787234	0.985404255319149
969	central	0	0.756787234042553	0.440659574468085	0.98
970	central	1	0.762702127659574	0.436553191489362	0.97868085106383
971	central	1	0.739255319148936	0.439925531914894	0.982595744680851
972	central	1	0.739063829787234	0.441925531914894	0.984829787234043
973	central	1	0.762723404255319	0.443287234042553	0.974765957446808
974	central	1	0.744468085106383	0.43931914893617	0.981872340425532
975	central	1	0.725021276595745	0.436744680851064	0.985234042553191
976	central	1	0.729723404255319	0.44213829787234	0.98068085106383
977	central	1	0.731425531914894	0.439765957446809	0.982829787234043
978	central	1	0.738404255319149	0.440063829787234	0.982936170212766
979	central	1	0.751595744680851	0.441765957446809	0.977234042553191
980	central	1	0.758510638297872	0.439457446808511	0.978787234042553
981	central	1	0.74936170212766	0.439351063829787	0.979595744680851
982	central	1	0.758468085106383	0.437329787234043	0.973744680851064
983	central	1	0.751340425531915	0.441244680851064	0.985021276595745
984	central	1	0.734957446808511	0.438372340425532	0.978510638297872
985	central	1	0.751723404255319	0.440297872340426	0.984234042553191
986	central	1	0.756191489361702	0.44063829787234	0.978723404255319
987	central	1	0.737957446808511	0.440648936170213	0.982531914893617
988	central	1	0.719276595744681	0.439340425531915	0.979851063829787
989	central	1	0.726382978723404	0.438340425531915	0.983127659574468
990	central	1	0.746617021276596	0.437	0.979617021276596
991	central	1	0.737297872340426	0.436712765957447	0.983297872340426
992	central	1	0.729148936170213	0.439606382978723	0.981042553191489
993	central	1	0.737595744680851	0.440585106382979	0.982829787234043
994	central	1	0.747276595744681	0.4405	0.982468085106383
995	central	1	0.762808510638298	0.440851063829787	0.980808510638298
996	central	1	0.769787234042553	0.438787234042553	0.979042553191489
997	central	1	0.754510638297872	0.442468085106383	0.978212765957447
998	central	1	0.753595744680851	0.436957446808511	0.983361702127659
999	central	1	0.756106382978723	0.438021276595745	0.981595744680851
1000	central	1	0.750085106382979	0.440021276595745	0.978893617021277
1001	central	1	0.736851063829787	0.441734042553191	0.979829787234043
1002	central	1	0.742042553191489	0.436	0.978914893617021
1003	central	1	0.748893617021277	0.434808510638298	0.978425531914894
1004	central	0	0.763170212765957	0.436936170212766	0.977127659574468
1005	central	0	0.758021276595745	0.438329787234043	0.981489361702128
1006	central	0	0.753063829787234	0.437755319148936	0.983255319148936
1007	central	0	0.77336170212766	0.441829787234043	0.986255319148936
1008	central	0	0.777893617021277	0.438085106382979	0.986106382978723
1009	central	0	0.76163829787234	0.438989361702128	0.981617021276596
1010	central	0	0.740531914893617	0.438329787234043	0.981553191489362
1011	central	0	0.763914893617021	0.436244680851064	0.986702127659574
1012	central	0	0.764489361702128	0.438404255319149	0.984765957446809
1013	central	0	0.759553191489362	0.437968085106383	0.973936170212766
1014	central	0	0.758106382978723	0.437957446808511	0.984787234042553
1015	central	0	0.762510638297872	0.439053191489362	0.979851063829787
1016	central	0	0.756297872340426	0.436893617021277	0.983340425531915
1017	central	0	0.769744680851064	0.436797872340426	0.974851063829787
1018	central	0	0.751489361702128	0.439191489361702	0.979808510638298
1019	central	0	0.743340425531915	0.437627659574468	0.988212765957447
1020	central	0	0.758106382978723	0.439627659574468	0.983914893617021
1021	central	0	0.782574468085106	0.439287234042553	0.980829787234043
1022	central	0	0.783936170212766	0.439808510638298	0.978808510638298
1023	central	0	0.766957446808511	0.438627659574468	0.979404255319149
1024	central	0	0.748085106382979	0.437893617021277	0.981340425531915
1025	central	0	0.741063829787234	0.439957446808511	0.981617021276596
1026	central	0	0.746553191489362	0.43713829787234	0.988276595744681
1027	central	0	0.761127659574468	0.438170212765957	0.98331914893617
1028	central	0	0.760574468085106	0.438478723404255	0.985787234042553
1029	central	0	0.755510638297872	0.436127659574468	0.977361702127659
1030	central	0	0.769914893617021	0.43931914893617	0.981340425531915
1031	central	0	0.773893617021277	0.436797872340426	0.977957446808511
1032	central	0	0.747723404255319	0.436329787234043	0.982127659574468
1033	central	0	0.74531914893617	0.437074468085106	0.979127659574468
1034	central	0	0.742787234042553	0.43913829787234	0.983829787234043
1035	central	0	0.756446808510638	0.437021276595745	0.982957446808511
1036	central	0	0.768063829787234	0.439063829787234	0.975212765957447
1037	central	1	0.761276595744681	0.438797872340426	0.982042553191489
1038	central	1	0.754042553191489	0.442829787234043	0.979829787234043
1039	central	1	0.756489361702128	0.439563829787234	0.981851063829787
1040	central	1	0.76331914893617	0.437957446808511	0.982936170212766
1041	central	1	0.764723404255319	0.438946808510638	0.984361702127659
1042	central	1	0.734510638297872	0.437648936170213	0.984765957446809
1043	central	1	0.729574468085106	0.438287234042553	0.982595744680851
1044	central	1	0.733	0.438372340425532	0.978659574468085
1045	central	1	0.743595744680851	0.438276595744681	0.978468085106383
1046	central	1	0.745425531914894	0.436755319148936	0.983106382978723
1047	central	1	0.751787234042553	0.437723404255319	0.978425531914894
1048	central	1	0.742914893617021	0.437840425531915	0.978021276595745
1049	central	1	0.741382978723404	0.437127659574468	0.98368085106383
1050	central	1	0.753425531914894	0.443351063829787	0.980489361702128
1051	central	1	0.747957446808511	0.439414893617021	0.982489361702128
1052	central	1	0.75036170212766	0.437946808510638	0.988702127659574
1053	central	1	0.736212765957447	0.436446808510638	0.980276595744681
1054	central	1	0.746744680851064	0.438446808510638	0.978617021276596
1055	central	1	0.743808510638298	0.439670212765957	0.98036170212766
1056	central	1	0.72436170212766	0.439053191489362	0.982914893617021
1057	central	1	0.721340425531915	0.439255319148936	0.975531914893617
1058	central	1	0.748191489361702	0.435468085106383	0.983297872340426
1059	central	1	0.735872340425532	0.439691489361702	0.98131914893617
1060	central	1	0.732914893617021	0.438287234042553	0.984659574468085
1061	central	1	0.747510638297872	0.439212765957447	0.984
1062	central	1	0.753765957446809	0.442340425531915	0.980106382978723
1063	central	1	0.746234042553191	0.438553191489362	0.981978723404255
1064	central	1	0.742702127659574	0.438563829787234	0.978404255319149
1065	central	1	0.762382978723404	0.438627659574468	0.989297872340426
1066	central	1	0.755765957446809	0.438234042553191	0.980106382978723
1067	central	1	0.750127659574468	0.438957446808511	0.982404255319149
1068	central	1	0.747595744680851	0.43918085106383	0.984021276595745
1069	central	1	0.738617021276596	0.438574468085106	0.977148936170213
1070	central	1	0.743489361702128	0.440531914893617	0.979936170212766
1071	central	1	0.755702127659574	0.436829787234043	0.980382978723404
1072	central	1	0.747	0.439074468085106	0.98231914893617
1073	central	0	0.733234042553191	0.439063829787234	0.988446808510638
1074	central	0	0.765255319148936	0.437893617021277	0.981531914893617
1075	central	0	0.771425531914894	0.439329787234043	0.978446808510638
1076	central	0	0.763936170212766	0.439127659574468	0.980787234042553
1077	central	0	0.754851063829787	0.437691489361702	0.980744680851064
1078	central	0	0.763744680851064	0.439329787234043	0.97663829787234
1079	central	0	0.757063829787234	0.438755319148936	0.981893617021277
1080	central	0	0.769	0.437904255319149	0.976021276595745
1081	central	0	0.777234042553192	0.439468085106383	0.977702127659574
1082	central	0	0.763042553191489	0.44081914893617	0.978765957446808
1083	central	0	0.758340425531915	0.437925531914894	0.979914893617021
1084	central	0	0.763659574468085	0.439372340425532	0.981744680851064
1085	central	0	0.761234042553191	0.442617021276596	0.98268085106383
1086	central	0	0.760829787234043	0.43931914893617	0.982
1087	central	0	0.762276595744681	0.4355	0.984382978723404
1088	central	0	0.760340425531915	0.437351063829787	0.982595744680851
1089	central	0	0.778063829787234	0.441404255319149	0.982127659574468
1090	central	0	0.770382978723404	0.436978723404255	0.980808510638298
1091	central	0	0.768936170212766	0.435978723404255	0.976829787234043
1092	central	0	0.762914893617021	0.440404255319149	0.980957446808511
1093	central	0	0.751723404255319	0.439734042553191	0.983914893617021
1094	central	0	0.746765957446809	0.437468085106383	0.982595744680851
1095	central	0	0.772234042553192	0.438489361702128	0.979936170212766
1096	central	0	0.770595744680851	0.4375	0.980978723404255
1097	central	0	0.758659574468085	0.43586170212766	0.980744680851064
1098	central	0	0.78236170212766	0.442	0.976829787234043
1099	central	0	0.775276595744681	0.441202127659574	0.982255319148936
1100	central	0	0.76636170212766	0.442031914893617	0.98131914893617
1101	central	0	0.745063829787234	0.436489361702128	0.980787234042553
1102	central	0	0.734276595744681	0.437872340425532	0.981085106382979
1103	central	0	0.745425531914894	0.440776595744681	0.982702127659574
1104	central	1	0.760978723404255	0.438255319148936	0.980936170212766
1105	central	1	0.772531914893617	0.438425531914894	0.983255319148936
1106	central	1	0.75336170212766	0.439404255319149	0.978829787234043
1107	central	1	0.767787234042553	0.439542553191489	0.979957446808511
1108	central	1	0.764191489361702	0.440372340425532	0.981468085106383
1109	central	1	0.765936170212766	0.438755319148936	0.983893617021277
1110	central	1	0.74563829787234	0.439031914893617	0.979063829787234
1111	central	1	0.752659574468085	0.439393617021277	0.987085106382979
1112	central	1	0.751212765957447	0.440095744680851	0.982808510638298
1113	central	1	0.729893617021277	0.440702127659574	0.980829787234043
1114	central	1	0.737957446808511	0.441414893617021	0.97936170212766
1115	central	1	0.748085106382979	0.437202127659574	0.978234042553191
1116	central	1	0.743872340425532	0.437978723404255	0.978021276595745
1117	central	1	0.744255319148936	0.435723404255319	0.982936170212766
1118	central	1	0.734170212765957	0.440840425531915	0.983893617021277
1119	central	1	0.761574468085106	0.438191489361702	0.978170212765957
1120	central	1	0.759893617021277	0.437829787234043	0.97536170212766
1121	central	1	0.735914893617021	0.438723404255319	0.983829787234043
1122	central	1	0.745787234042553	0.438031914893617	0.978489361702128
1123	central	1	0.745574468085106	0.441670212765957	0.980489361702128
1124	central	1	0.740489361702128	0.438468085106383	0.977851063829787
1125	central	1	0.745617021276596	0.439244680851064	0.977446808510638
1126	central	1	0.74463829787234	0.440297872340426	0.980191489361702
1127	central	1	0.751489361702128	0.439446808510638	0.980170212765957
1128	central	1	0.755553191489362	0.43631914893617	0.976829787234043
1129	central	1	0.761085106382979	0.439936170212766	0.982808510638298
1130	central	1	0.741212765957447	0.438372340425532	0.981489361702128
1131	central	1	0.744872340425532	0.437914893617021	0.973723404255319
1132	central	1	0.752765957446809	0.438148936170213	0.977234042553191
1133	central	1	0.74936170212766	0.437563829787234	0.983595744680851
1134	central	1	0.74763829787234	0.440531914893617	0.976765957446808
1135	central	1	0.746106382978723	0.440797872340426	0.982468085106383
1136	central	1	0.743106382978723	0.442063829787234	0.977170212765957
1137	central	1	0.729	0.436329787234043	0.981936170212766
1138	central	1	0.727808510638298	0.43931914893617	0.983978723404255
1139	central	1	0.753063829787234	0.437627659574468	0.980276595744681
1140	central	1	0.760489361702128	0.437106382978723	0.980382978723404
1141	central	1	0.746106382978723	0.436670212765957	0.986
1142	central	0	0.745489361702128	0.435840425531915	0.982978723404255
1143	central	0	0.750595744680851	0.438021276595745	0.98
1144	central	0	0.775617021276596	0.4375	0.982106382978723
1145	central	0	0.791382978723404	0.438212765957447	0.983489361702128
1146	central	0	0.774276595744681	0.436074468085106	0.977893617021277
1147	central	0	0.750212765957447	0.436712765957447	0.980531914893617
1148	central	0	0.767042553191489	0.441031914893617	0.974851063829787
1149	central	0	0.760170212765957	0.439	0.979340425531915
1150	central	0	0.769829787234043	0.440542553191489	0.981446808510638
1151	central	0	0.760340425531915	0.440382978723404	0.982489361702128
1152	central	0	0.766744680851064	0.437425531914894	0.981914893617021
1153	central	0	0.773021276595745	0.434882978723404	0.982489361702128
1154	central	0	0.761042553191489	0.43768085106383	0.980531914893617
1155	central	0	0.767808510638298	0.439414893617021	0.979702127659574
1156	central	0	0.757808510638298	0.437744680851064	0.979574468085106
1157	central	0	0.804787234042553	0.439106382978723	0.979063829787234
1158	central	0	0.778617021276596	0.437904255319149	0.978787234042553
1159	central	0	0.769510638297872	0.439648936170213	0.980936170212766
1160	central	0	0.765872340425532	0.437691489361702	0.985659574468085
1161	central	0	0.759297872340426	0.436457446808511	0.979042553191489
1162	central	0	0.764382978723404	0.43618085106383	0.980234042553191
1163	central	0	0.760574468085106	0.440234042553191	0.97963829787234
1164	central	0	0.755617021276596	0.439989361702128	0.978851063829787
1165	central	0	0.75763829787234	0.437659574468085	0.984553191489362
1166	central	0	0.788148936170213	0.440468085106383	0.97731914893617
1167	central	0	0.802893617021277	0.43818085106383	0.983702127659574
1168	central	0	0.768212765957447	0.438851063829787	0.982212765957447
1169	central	0	0.728659574468085	0.438946808510638	0.983085106382979
1170	central	0	0.732127659574468	0.438765957446809	0.980765957446809
1171	central	1	0.750489361702128	0.438308510638298	0.983021276595745
1172	central	1	0.753106382978723	0.43968085106383	0.988468085106383
1173	central	1	0.772106382978723	0.439063829787234	0.984021276595745
1174	central	1	0.770914893617021	0.438042553191489	0.975744680851064
1175	central	1	0.767936170212766	0.439787234042553	0.974340425531915
1176	central	1	0.738340425531915	0.441489361702128	0.980531914893617
1177	central	1	0.751936170212766	0.437712765957447	0.980702127659574
1178	central	1	0.761829787234043	0.437414893617021	0.980021276595745
1179	central	1	0.754957446808511	0.439617021276596	0.984404255319149
1180	central	1	0.736063829787234	0.440904255319149	0.979787234042553
1181	central	1	0.728893617021277	0.438510638297872	0.976957446808511
1182	central	1	0.757340425531915	0.439297872340426	0.987829787234043
1183	central	1	0.760829787234043	0.438223404255319	0.981978723404255
1184	central	1	0.759425531914894	0.439691489361702	0.979297872340426
1185	central	1	0.746382978723404	0.439095744680851	0.980170212765957
1186	central	1	0.742595744680851	0.438170212765957	0.97563829787234
1187	central	1	0.741063829787234	0.442	0.978978723404255
1188	central	1	0.749340425531915	0.437042553191489	0.98431914893617
1189	central	1	0.751	0.439946808510638	0.982340425531915
1190	central	1	0.749936170212766	0.438287234042553	0.983574468085106
1191	central	1	0.760914893617021	0.439042553191489	0.981446808510638
1192	central	1	0.757553191489362	0.438914893617021	0.980404255319149
1193	central	1	0.748468085106383	0.438702127659574	0.980744680851064
1194	central	1	0.753765957446809	0.43781914893617	0.984787234042553
1195	central	1	0.752234042553191	0.438106382978723	0.982361702127659
1196	central	1	0.763829787234043	0.437478723404255	0.986978723404255
1197	central	1	0.75363829787234	0.436978723404255	0.981212765957447
1198	central	1	0.736063829787234	0.437170212765957	0.984893617021277
1199	central	1	0.76263829787234	0.43718085106383	0.983042553191489
1200	central	1	0.751191489361702	0.440053191489362	0.980595744680851
1201	central	1	0.746276595744681	0.437031914893617	0.981829787234043
1202	central	1	0.758063829787234	0.436691489361702	0.983468085106383
1203	central	1	0.752723404255319	0.438521276595745	0.981744680851064
1204	central	1	0.718574468085106	0.440276595744681	0.980553191489362
1205	central	1	0.723595744680851	0.43618085106383	0.980276595744681
1206	central	1	0.734468085106383	0.439085106382979	0.983595744680851
1207	central	1	0.745446808510638	0.439095744680851	0.976127659574468
1208	central	1	0.754382978723404	0.436148936170213	0.980723404255319
1209	central	1	0.756531914893617	0.43736170212766	0.98736170212766
1210	central	0	0.749021276595745	0.436946808510638	0.977148936170213
1211	central	0	0.755617021276596	0.44063829787234	0.973723404255319
1212	central	0	0.769744680851064	0.438574468085106	0.983063829787234
1213	central	0	0.750531914893617	0.439702127659574	0.980191489361702
1214	central	0	0.748808510638298	0.43686170212766	0.981872340425532
1215	central	0	0.751574468085106	0.435712765957447	0.982276595744681
1216	central	0	0.747127659574468	0.44063829787234	0.985170212765957
1217	central	0	0.754574468085106	0.436617021276596	0.97836170212766
1218	central	0	0.764702127659574	0.438021276595745	0.983063829787234
1219	central	0	0.773148936170213	0.437712765957447	0.982787234042553
1220	central	0	0.76768085106383	0.437765957446809	0.980829787234043
1221	central	0	0.76836170212766	0.442372340425532	0.976063829787234
1222	central	0	0.779085106382979	0.437127659574468	0.981574468085106
1223	central	0	0.785787234042553	0.441063829787234	0.980617021276596
1224	central	0	0.787234042553192	0.438489361702128	0.985148936170213
1225	central	0	0.788021276595745	0.438670212765957	0.978978723404255
1226	central	0	0.780659574468085	0.439904255319149	0.981042553191489
1227	central	0	0.766808510638298	0.438457446808511	0.972765957446808
1228	central	0	0.760085106382979	0.437276595744681	0.982787234042553
1229	central	0	0.775212765957447	0.440882978723404	0.982446808510638
1230	central	0	0.767510638297872	0.44168085106383	0.982297872340426
1231	central	0	0.755212765957447	0.437542553191489	0.980893617021277
1232	central	0	0.746191489361702	0.440404255319149	0.981085106382979
1233	central	0	0.753723404255319	0.439297872340426	0.985085106382979
1234	central	0	0.770170212765957	0.439702127659574	0.977574468085106
1235	central	0	0.766851063829787	0.438234042553191	0.980659574468085
1236	central	0	0.768702127659574	0.439446808510638	0.980510638297872
1237	central	0	0.728425531914894	0.439659574468085	0.983148936170213
1238	central	0	0.725893617021277	0.437329787234043	0.982212765957447
1239	central	1	0.742978723404255	0.438510638297872	0.980787234042553
1240	central	1	0.738851063829787	0.436797872340426	0.981446808510638
1241	central	1	0.743978723404255	0.437021276595745	0.986212765957447
1242	central	1	0.766936170212766	0.436829787234043	0.983297872340426
1243	central	1	0.776595744680851	0.439946808510638	0.979893617021277
1244	central	1	0.756936170212766	0.438765957446809	0.978531914893617
1245	central	1	0.749212765957447	0.439095744680851	0.983914893617021
1246	central	1	0.751489361702128	0.43586170212766	0.983872340425532
1247	central	1	0.746297872340426	0.439489361702128	0.979744680851064
1248	central	1	0.736914893617021	0.438436170212766	0.979510638297872
1249	central	1	0.731297872340426	0.439531914893617	0.985170212765957
1250	central	1	0.736127659574468	0.442265957446809	0.977744680851064
1251	central	1	0.762127659574468	0.439191489361702	0.982212765957447
1252	central	1	0.767553191489362	0.438840425531915	0.981723404255319
1253	central	1	0.75636170212766	0.439010638297872	0.981893617021277
1254	central	1	0.763617021276596	0.438659574468085	0.981106382978723
1255	central	1	0.742893617021277	0.437989361702128	0.982234042553191
1256	central	1	0.729829787234043	0.440372340425532	0.979468085106383
1257	central	1	0.755340425531915	0.438031914893617	0.984063829787234
1258	central	1	0.75231914893617	0.441159574468085	0.979659574468085
1259	central	1	0.739595744680851	0.4375	0.981340425531915
1260	central	1	0.758	0.442329787234043	0.983914893617021
1261	central	1	0.757531914893617	0.437074468085106	0.976085106382979
1262	central	1	0.737255319148936	0.439893617021277	0.982595744680851
1263	central	1	0.727893617021277	0.437755319148936	0.981106382978723
1264	central	1	0.755404255319149	0.437734042553191	0.979234042553191
1265	central	1	0.762170212765957	0.44063829787234	0.983276595744681
1266	central	1	0.748765957446809	0.437372340425532	0.978191489361702
1267	central	1	0.750702127659574	0.43736170212766	0.983872340425532
1268	central	1	0.756021276595745	0.437457446808511	0.98368085106383
1269	central	1	0.743191489361702	0.436148936170213	0.982042553191489
1270	central	1	0.735425531914894	0.438053191489362	0.981893617021277
1271	central	1	0.756723404255319	0.443510638297872	0.980787234042553
1272	central	1	0.738744680851064	0.43763829787234	0.98568085106383
1273	central	1	0.742234042553191	0.439170212765957	0.982914893617021
1274	central	1	0.735553191489362	0.4385	0.978021276595745
1275	central	1	0.732255319148936	0.43781914893617	0.981404255319149
1276	central	1	0.761234042553191	0.439297872340426	0.982446808510638
1277	central	1	0.765063829787234	0.438531914893617	0.983510638297872
1278	central	1	0.761893617021277	0.437606382978723	0.979127659574468
1279	central	1	0.753276595744681	0.436670212765957	0.980914893617021
1280	central	0	0.751340425531915	0.439063829787234	0.979978723404255
1281	central	0	0.745914893617021	0.439574468085106	0.981595744680851
1282	central	0	0.756553191489362	0.441117021276596	0.983340425531915
1283	central	0	0.742659574468085	0.438425531914894	0.982829787234043
1284	central	0	0.751510638297872	0.439212765957447	0.977510638297872
1285	central	0	0.744489361702128	0.439063829787234	0.983212765957447
1286	central	0	0.752978723404255	0.439489361702128	0.980468085106383
1287	central	0	0.768723404255319	0.440744680851064	0.979468085106383
1288	central	0	0.771446808510638	0.435787234042553	0.97331914893617
1289	central	0	0.778893617021277	0.439765957446809	0.984340425531915
1290	central	0	0.785042553191489	0.438287234042553	0.982404255319149
1291	central	0	0.783425531914894	0.434553191489362	0.981553191489362
1292	central	0	0.767787234042553	0.438904255319149	0.984914893617021
1293	central	0	0.75268085106383	0.438468085106383	0.985446808510638
1294	central	0	0.764021276595745	0.436436170212766	0.980744680851064
1295	central	0	0.764297872340426	0.438776595744681	0.977574468085106
1296	central	0	0.754531914893617	0.441148936170213	0.983765957446809
1297	central	0	0.756765957446809	0.43818085106383	0.982468085106383
1298	central	0	0.764425531914894	0.440851063829787	0.984489361702128
1299	central	0	0.729957446808511	0.438351063829787	0.975914893617021
1300	central	0	0.760553191489362	0.440106382978723	0.986787234042553
1301	central	0	0.775957446808511	0.439085106382979	0.979085106382979
1302	central	0	0.759148936170213	0.44036170212766	0.981829787234043
1303	central	0	0.77463829787234	0.441617021276596	0.977595744680851
1304	central	0	0.744382978723404	0.440042553191489	0.983723404255319
1305	central	0	0.743510638297872	0.43763829787234	0.981936170212766
1306	central	1	0.742765957446809	0.438106382978723	0.98031914893617
1307	central	1	0.741276595744681	0.440329787234043	0.982553191489362
1308	central	1	0.737106382978723	0.437372340425532	0.982382978723404
1309	central	1	0.744148936170213	0.440244680851064	0.981
1310	central	1	0.776021276595745	0.437202127659574	0.977404255319149
1311	central	1	0.774170212765957	0.439723404255319	0.985404255319149
1312	central	1	0.757787234042553	0.439276595744681	0.977914893617021
1313	central	1	0.757276595744681	0.437553191489362	0.979425531914894
1314	central	1	0.749063829787234	0.439457446808511	0.987468085106383
1315	central	1	0.744787234042553	0.437085106382979	0.983914893617021
1316	central	1	0.738127659574468	0.436063829787234	0.979510638297872
1317	central	1	0.739340425531915	0.438074468085106	0.980595744680851
1318	central	1	0.740957446808511	0.438053191489362	0.979765957446808
1319	central	1	0.764787234042553	0.439829787234043	0.987297872340426
1320	central	1	0.754234042553191	0.440904255319149	0.98363829787234
1321	central	1	0.744957446808511	0.43631914893617	0.981744680851064
1322	central	1	0.741021276595745	0.439042553191489	0.984893617021277
1323	central	1	0.737148936170213	0.43768085106383	0.977978723404255
1324	central	1	0.73463829787234	0.440765957446809	0.981531914893617
1325	central	1	0.759106382978723	0.438063829787234	0.98436170212766
1326	central	1	0.749468085106383	0.436223404255319	0.985617021276596
1327	central	1	0.763234042553191	0.442691489361702	0.980127659574468
1328	central	1	0.752255319148936	0.436308510638298	0.983468085106383
1329	central	1	0.754297872340426	0.43968085106383	0.979595744680851
1330	central	1	0.739659574468085	0.440234042553191	0.986063829787234
1331	central	1	0.745148936170213	0.438021276595745	0.984063829787234
1332	central	1	0.761212765957447	0.437670212765957	0.984085106382979
1333	central	1	0.759659574468085	0.439085106382979	0.976510638297872
1334	central	1	0.755787234042553	0.438553191489362	0.976191489361702
1335	central	1	0.740851063829787	0.437021276595745	0.978106382978723
1336	central	1	0.730936170212766	0.437521276595745	0.979893617021277
1337	central	1	0.729340425531915	0.439234042553191	0.977425531914894
1338	central	1	0.757404255319149	0.442702127659574	0.985170212765957
1339	central	1	0.750255319148936	0.436329787234043	0.977574468085106
1340	central	1	0.742765957446809	0.439670212765957	0.979085106382979
1341	central	1	0.730446808510638	0.441202127659574	0.980234042553191
1342	central	1	0.741148936170213	0.4395	0.981
1343	central	1	0.741553191489362	0.436702127659574	0.978489361702128
1344	central	1	0.741276595744681	0.43886170212766	0.979893617021277
1345	central	1	0.761787234042553	0.438723404255319	0.979893617021277
1346	central	1	0.755234042553191	0.437765957446809	0.979574468085106
1347	central	1	0.751595744680851	0.437531914893617	0.982787234042553
1348	central	0	0.750957446808511	0.438691489361702	0.977787234042553
1349	central	0	0.745276595744681	0.44018085106383	0.986191489361702
1350	central	0	0.755595744680851	0.438127659574468	0.981
1351	central	0	0.748340425531915	0.438436170212766	0.977021276595745
1352	central	0	0.749063829787234	0.438765957446809	0.983106382978723
1353	central	0	0.759425531914894	0.43936170212766	0.979382978723404
1354	central	0	0.756468085106383	0.438648936170213	0.979425531914894
1355	central	0	0.773425531914894	0.437585106382979	0.978297872340426
1356	central	0	0.767255319148936	0.440574468085106	0.980808510638298
1357	central	0	0.780659574468085	0.440946808510638	0.979468085106383
1358	central	0	0.753042553191489	0.437797872340426	0.985106382978723
1359	central	0	0.762297872340426	0.438585106382979	0.984106382978723
1360	central	0	0.754127659574468	0.438989361702128	0.97763829787234
1361	central	0	0.761744680851064	0.438744680851064	0.97868085106383
1362	central	0	0.74931914893617	0.437734042553191	0.980489361702128
1363	central	0	0.753148936170213	0.439797872340426	0.981085106382979
1364	central	0	0.739170212765957	0.438106382978723	0.978106382978723
1365	central	0	0.76563829787234	0.439031914893617	0.977808510638298
1366	central	0	0.776723404255319	0.438085106382979	0.977191489361702
1367	central	0	0.748212765957447	0.437840425531915	0.981872340425532
1368	central	0	0.751659574468085	0.437755319148936	0.980851063829787
1369	central	0	0.755425531914894	0.439872340425532	0.983765957446809
1370	central	0	0.767702127659574	0.436436170212766	0.980106382978723
1371	central	0	0.758191489361702	0.439074468085106	0.981659574468085
1372	central	0	0.758531914893617	0.444148936170213	0.981978723404255
1373	central	1	0.779659574468085	0.437117021276596	0.983744680851064
1374	central	1	0.767595744680851	0.440648936170213	0.985106382978723
1375	central	1	0.765957446808511	0.435925531914894	0.980851063829787
1376	central	1	0.742872340425532	0.437468085106383	0.982468085106383
1377	central	1	0.742829787234043	0.438957446808511	0.981872340425532
1378	central	1	0.736851063829787	0.439734042553191	0.984595744680851
1379	central	1	0.765957446808511	0.439308510638298	0.980617021276596
1380	central	1	0.739893617021277	0.435191489361702	0.980531914893617
1381	central	1	0.739531914893617	0.435787234042553	0.984808510638298
1382	central	1	0.752936170212766	0.441989361702128	0.984127659574468
1383	central	1	0.742978723404255	0.438159574468085	0.984659574468085
1384	central	1	0.740170212765957	0.437223404255319	0.979361702127659
1385	central	1	0.745212765957447	0.438957446808511	0.978042553191489
1386	central	1	0.745382978723404	0.438255319148936	0.982340425531915
1387	central	1	0.744957446808511	0.437670212765957	0.97831914893617
1388	central	1	0.75963829787234	0.439797872340426	0.984446808510638
1389	central	1	0.739978723404255	0.436372340425532	0.980723404255319
1390	central	1	0.756808510638298	0.434606382978723	0.979978723404255
1391	central	1	0.746787234042553	0.440202127659574	0.980936170212766
1392	central	1	0.754127659574468	0.437968085106383	0.980255319148936
1393	central	1	0.751234042553191	0.440563829787234	0.977978723404255
1394	central	1	0.760340425531915	0.439936170212766	0.986042553191489
1395	central	1	0.760404255319149	0.438148936170213	0.983191489361702
1396	central	1	0.759468085106383	0.439670212765957	0.981765957446809
1397	central	1	0.766170212765957	0.441489361702128	0.982489361702128
1398	central	1	0.765127659574468	0.439648936170213	0.979617021276596
1399	central	1	0.768936170212766	0.439872340425532	0.983234042553191
1400	central	1	0.76236170212766	0.435904255319149	0.982127659574468
1401	central	1	0.752	0.440372340425532	0.986553191489362
1402	central	1	0.751382978723404	0.435159574468085	0.981234042553191
1403	central	1	0.742191489361702	0.440946808510638	0.98063829787234
1404	central	1	0.757468085106383	0.438159574468085	0.984404255319149
1405	central	1	0.740489361702128	0.436436170212766	0.984531914893617
1406	central	1	0.744489361702128	0.437212765957447	0.982404255319149
1407	central	1	0.74263829787234	0.43863829787234	0.982191489361702
1408	central	1	0.749127659574468	0.440404255319149	0.97736170212766
1409	central	1	0.749787234042553	0.439808510638298	0.979212765957447
1410	central	1	0.744851063829787	0.438712765957447	0.981851063829787
1411	central	1	0.760127659574468	0.437255319148936	0.980574468085106
1412	central	1	0.751978723404255	0.437063829787234	0.976
1413	central	1	0.734723404255319	0.438031914893617	0.982872340425532
1414	central	1	0.77631914893617	0.438829787234043	0.978127659574468
1415	central	1	0.761914893617021	0.440744680851064	0.985617021276596
1416	central	1	0.756489361702128	0.439265957446809	0.982617021276596
1417	central	0	0.740085106382979	0.439510638297872	0.98031914893617
1418	central	0	0.738510638297872	0.439936170212766	0.981659574468085
1419	central	0	0.756510638297872	0.438117021276596	0.981340425531915
1420	central	0	0.759340425531915	0.439170212765957	0.980468085106383
1421	central	0	0.754765957446809	0.438691489361702	0.980404255319149
1422	central	0	0.743872340425532	0.441904255319149	0.982872340425532
1423	central	0	0.761787234042553	0.442787234042553	0.978595744680851
1424	central	0	0.762510638297872	0.437393617021277	0.984404255319149
1425	central	0	0.762957446808511	0.439734042553191	0.976021276595745
1426	central	0	0.760936170212766	0.438670212765957	0.98836170212766
1427	central	0	0.786085106382979	0.439297872340426	0.982553191489362
1428	central	0	0.769723404255319	0.44013829787234	0.976936170212766
1429	central	0	0.753042553191489	0.439946808510638	0.98036170212766
1430	central	0	0.751	0.437234042553191	0.984085106382979
1431	central	0	0.751	0.438202127659574	0.978468085106383
1432	central	0	0.754851063829787	0.435755319148936	0.984617021276596
1433	central	0	0.760255319148936	0.438904255319149	0.97436170212766
1434	central	0	0.761723404255319	0.437212765957447	0.984723404255319
1435	central	0	0.747510638297872	0.439159574468085	0.985574468085106
1436	central	0	0.740914893617021	0.441648936170213	0.981872340425532
1437	central	0	0.747510638297872	0.439659574468085	0.98
1438	central	0	0.729787234042553	0.437031914893617	0.973744680851064
1439	central	0	0.752914893617021	0.43813829787234	0.98168085106383
1440	central	1	0.762404255319149	0.4365	0.983765957446809
1441	central	1	0.771978723404255	0.439042553191489	0.975106382978723
1442	central	1	0.757021276595745	0.437468085106383	0.98263829787234
1443	central	1	0.742531914893617	0.440255319148936	0.980574468085106
1444	central	1	0.759191489361702	0.437085106382979	0.985297872340426
1445	central	1	0.745787234042553	0.439478723404255	0.98468085106383
1446	central	1	0.742893617021277	0.438606382978723	0.985
1447	central	1	0.754957446808511	0.43713829787234	0.981829787234043
1448	central	1	0.741574468085106	0.439882978723404	0.983276595744681
1449	central	1	0.741	0.440244680851064	0.982106382978723
1450	central	1	0.746276595744681	0.436744680851064	0.979787234042553
1451	central	1	0.751042553191489	0.440053191489362	0.977829787234043
1452	central	1	0.742617021276596	0.439617021276596	0.983404255319149
1453	central	1	0.753063829787234	0.437787234042553	0.97936170212766
1454	central	1	0.738553191489362	0.434872340425532	0.980042553191489
1455	central	1	0.760893617021277	0.437627659574468	0.980425531914894
1456	central	1	0.762	0.442031914893617	0.979
1457	central	1	0.768702127659574	0.441872340425532	0.984234042553191
1458	central	1	0.765042553191489	0.437425531914894	0.980404255319149
1459	central	1	0.757872340425532	0.434659574468085	0.983276595744681
1460	central	1	0.757723404255319	0.437372340425532	0.979659574468085
1461	central	1	0.754468085106383	0.442723404255319	0.979489361702128
1462	central	1	0.759574468085106	0.438510638297872	0.974957446808511
1463	central	1	0.765978723404255	0.438691489361702	0.982297872340426
1464	central	1	0.765787234042553	0.438723404255319	0.976914893617021
1465	central	1	0.766382978723404	0.43581914893617	0.979255319148936
1466	central	1	0.770446808510638	0.438393617021277	0.981212765957447
1467	central	1	0.756510638297872	0.440468085106383	0.980872340425532
1468	central	1	0.73536170212766	0.44118085106383	0.989297872340426
1469	central	1	0.733744680851064	0.442	0.981957446808511
1470	central	1	0.74136170212766	0.43831914893617	0.980234042553191
1471	central	1	0.745468085106383	0.439074468085106	0.98263829787234
1472	central	1	0.755170212765957	0.440021276595745	0.978531914893617
1473	central	1	0.754425531914894	0.441340425531915	0.983297872340426
1474	central	1	0.745617021276596	0.439223404255319	0.979021276595745
1475	central	1	0.748212765957447	0.436882978723404	0.982361702127659
1476	central	1	0.751510638297872	0.43481914893617	0.981297872340426
1477	central	1	0.73836170212766	0.43881914893617	0.983255319148936
1478	central	1	0.756276595744681	0.437542553191489	0.982382978723404
1479	central	1	0.757234042553191	0.440170212765957	0.979
1480	central	1	0.745510638297872	0.435968085106383	0.981106382978723
1481	central	1	0.743042553191489	0.437117021276596	0.981659574468085
1482	central	1	0.769574468085106	0.439776595744681	0.981659574468085
1483	central	1	0.771936170212766	0.440095744680851	0.981361702127659
1484	central	1	0.731978723404255	0.441010638297872	0.981340425531915
1485	central	0	0.747510638297872	0.440574468085106	0.978702127659574
1486	central	0	0.758	0.440042553191489	0.983574468085106
1487	central	0	0.763531914893617	0.440351063829787	0.982063829787234
1488	central	0	0.770085106382979	0.433776595744681	0.976234042553191
1489	central	0	0.749978723404255	0.43918085106383	0.979829787234043
1490	central	0	0.763510638297872	0.440159574468085	0.984042553191489
1491	central	0	0.764297872340426	0.4385	0.981170212765957
1492	central	0	0.762212765957447	0.438978723404255	0.985617021276596
1493	central	0	0.754148936170213	0.438553191489362	0.980574468085106
1494	central	0	0.769723404255319	0.438255319148936	0.983787234042553
1495	central	0	0.764617021276596	0.438202127659574	0.979510638297872
1496	central	0	0.76836170212766	0.437276595744681	0.986212765957447
1497	central	0	0.755234042553191	0.438606382978723	0.978489361702128
1498	central	0	0.742468085106383	0.438765957446809	0.982063829787234
1499	central	0	0.735276595744681	0.439553191489362	0.979936170212766
1500	central	0	0.741127659574468	0.44068085106383	0.982574468085106
1501	central	0	0.75668085106383	0.439946808510638	0.975893617021277
1502	central	0	0.768042553191489	0.439542553191489	0.978787234042553
1503	central	0	0.75331914893617	0.434702127659574	0.982957446808511
1504	central	0	0.744234042553191	0.440734042553191	0.979617021276596
1505	central	0	0.742425531914894	0.437925531914894	0.985659574468085
1506	central	0	0.738170212765957	0.441521276595745	0.985765957446809
1507	central	0	0.731595744680851	0.438787234042553	0.984127659574468
1508	central	1	0.742744680851064	0.437808510638298	0.988
1509	central	1	0.754978723404255	0.440489361702128	0.980744680851064
1510	central	1	0.771063829787234	0.438712765957447	0.984531914893617
1511	central	1	0.75163829787234	0.439723404255319	0.981191489361702
1512	central	1	0.760914893617021	0.437755319148936	0.982872340425532
1513	central	1	0.754468085106383	0.435585106382979	0.978851063829787
1514	central	1	0.743936170212766	0.44	0.982914893617021
1515	central	1	0.756702127659574	0.438531914893617	0.980744680851064
1516	central	1	0.746893617021277	0.437691489361702	0.978957446808511
1517	central	1	0.759234042553191	0.438170212765957	0.984170212765957
1518	central	1	0.743085106382979	0.439170212765957	0.976659574468085
1519	central	1	0.738489361702128	0.439117021276596	0.983765957446809
1520	central	1	0.750191489361702	0.439840425531915	0.979808510638298
1521	central	1	0.746276595744681	0.43868085106383	0.982574468085106
1522	central	1	0.764446808510638	0.438446808510638	0.980723404255319
1523	central	1	0.770085106382979	0.439946808510638	0.978446808510638
1524	central	1	0.776468085106383	0.439021276595745	0.980085106382979
1525	central	1	0.780425531914894	0.43913829787234	0.979617021276596
1526	central	1	0.778744680851064	0.434787234042553	0.978893617021277
1527	central	1	0.768829787234043	0.438808510638298	0.980553191489362
1528	central	1	0.768148936170213	0.438170212765957	0.984021276595745
1529	central	1	0.767042553191489	0.438904255319149	0.980808510638298
1530	central	1	0.751702127659574	0.435276595744681	0.979595744680851
1531	central	1	0.761234042553191	0.441404255319149	0.983361702127659
1532	central	1	0.769148936170213	0.436574468085106	0.975872340425532
1533	central	1	0.768425531914894	0.435648936170213	0.97831914893617
1534	central	1	0.75931914893617	0.43886170212766	0.983382978723404
1535	central	1	0.755276595744681	0.439425531914894	0.976978723404255
1536	central	1	0.754170212765957	0.440244680851064	0.978468085106383
1537	central	1	0.740021276595745	0.434776595744681	0.983978723404255
1538	central	1	0.74	0.437882978723404	0.987106382978723
1539	central	1	0.741276595744681	0.437776595744681	0.980765957446809
1540	central	1	0.752978723404255	0.440957446808511	0.980191489361702
1541	central	1	0.753553191489362	0.440904255319149	0.985042553191489
1542	central	1	0.758255319148936	0.439787234042553	0.982021276595745
1543	central	1	0.759106382978723	0.440723404255319	0.978255319148936
1544	central	1	0.742340425531915	0.442893617021277	0.979787234042553
1545	central	1	0.741723404255319	0.436351063829787	0.976765957446808
1546	central	1	0.735127659574468	0.438670212765957	0.982446808510638
1547	central	1	0.741170212765957	0.43813829787234	0.984936170212766
1548	central	1	0.725446808510638	0.435404255319149	0.983553191489362
1549	central	1	0.742191489361702	0.441095744680851	0.980382978723404
1550	central	1	0.759085106382979	0.440872340425532	0.98136170212766
1551	central	1	0.760255319148936	0.440702127659574	0.980021276595745
1552	central	1	0.729510638297872	0.43831914893617	0.982234042553191
1553	central	1	0.756872340425532	0.439893617021277	0.984191489361702
1554	central	0	0.749191489361702	0.438223404255319	0.987872340425532
1555	central	0	0.759042553191489	0.435840425531915	0.985340425531915
1556	central	0	0.765042553191489	0.438276595744681	0.983170212765957
1557	central	0	0.763042553191489	0.43986170212766	0.977106382978723
1558	central	0	0.751170212765957	0.438531914893617	0.97663829787234
1559	central	0	0.733744680851064	0.437510638297872	0.98431914893617
1560	central	0	0.753893617021277	0.438372340425532	0.981382978723404
1561	central	0	0.741851063829787	0.43763829787234	0.982808510638298
1562	central	0	0.751702127659574	0.438106382978723	0.980510638297872
1563	central	0	0.759021276595745	0.438053191489362	0.981617021276596
1564	central	0	0.758723404255319	0.437840425531915	0.983957446808511
1565	central	0	0.747787234042553	0.438765957446809	0.984106382978723
1566	central	0	0.742340425531915	0.43818085106383	0.97931914893617
1567	central	0	0.746255319148936	0.437244680851064	0.982723404255319
1568	central	0	0.763	0.439340425531915	0.984872340425532
1569	central	0	0.779042553191489	0.441425531914894	0.985872340425532
1570	central	0	0.776234042553192	0.437127659574468	0.980255319148936
1571	central	0	0.746510638297872	0.438393617021277	0.978148936170213
1572	central	0	0.752106382978723	0.438797872340426	0.984
1573	central	0	0.748936170212766	0.435882978723404	0.97868085106383
1574	central	0	0.746255319148936	0.436202127659574	0.980446808510638
1575	central	1	0.744234042553191	0.436744680851064	0.980085106382979
1576	central	1	0.751978723404255	0.43668085106383	0.98031914893617
1577	central	1	0.750872340425532	0.441	0.987829787234043
1578	central	1	0.740489361702128	0.438	0.980553191489362
1579	central	1	0.746446808510638	0.437936170212766	0.97863829787234
1580	central	1	0.757063829787234	0.443659574468085	0.977872340425532
1581	central	1	0.757553191489362	0.441734042553191	0.983851063829787
1582	central	1	0.751808510638298	0.435563829787234	0.985872340425532
1583	central	1	0.742489361702128	0.439287234042553	0.982255319148936
1584	central	1	0.749446808510638	0.440063829787234	0.987191489361702
1585	central	1	0.732510638297872	0.441468085106383	0.982936170212766
1586	central	1	0.739978723404255	0.437946808510638	0.979531914893617
1587	central	1	0.758148936170213	0.438702127659574	0.98
1588	central	1	0.752893617021277	0.437765957446809	0.981127659574468
1589	central	1	0.773617021276596	0.439053191489362	0.980531914893617
1590	central	1	0.759468085106383	0.440340425531915	0.979765957446808
1591	central	1	0.77336170212766	0.441297872340426	0.980127659574468
1592	central	1	0.766574468085106	0.436414893617021	0.977595744680851
1593	central	1	0.77068085106383	0.436989361702128	0.980489361702128
1594	central	1	0.755255319148936	0.43986170212766	0.986212765957447
1595	central	1	0.76168085106383	0.438574468085106	0.977148936170213
1596	central	1	0.77463829787234	0.43718085106383	0.978914893617021
1597	central	1	0.76136170212766	0.438223404255319	0.982021276595745
1598	central	1	0.774	0.438329787234043	0.984255319148936
1599	central	1	0.760148936170213	0.438829787234043	0.982574468085106
1600	central	1	0.767021276595745	0.437351063829787	0.98031914893617
1601	central	1	0.760234042553191	0.437234042553191	0.981702127659574
1602	central	1	0.760446808510638	0.437776595744681	0.984382978723404
1603	central	1	0.753063829787234	0.438765957446809	0.984382978723404
1604	central	1	0.756702127659574	0.436829787234043	0.977744680851064
1605	central	1	0.714531914893617	0.440542553191489	0.977787234042553
1606	central	1	0.730276595744681	0.440127659574468	0.980702127659574
1607	central	1	0.745106382978723	0.436989361702128	0.983085106382979
1608	central	1	0.750404255319149	0.436723404255319	0.979978723404255
1609	central	1	0.771148936170213	0.440106382978723	0.984723404255319
1610	central	1	0.766340425531915	0.439276595744681	0.979489361702128
1611	central	1	0.768489361702128	0.439925531914894	0.983914893617021
1612	central	1	0.748531914893617	0.437691489361702	0.981127659574468
1613	central	1	0.739893617021277	0.436553191489362	0.980340425531915
1614	central	1	0.748382978723404	0.440904255319149	0.981255319148936
1615	central	1	0.726148936170213	0.438393617021277	0.981957446808511
1616	central	1	0.728914893617021	0.437127659574468	0.979510638297872
1617	central	1	0.750255319148936	0.438021276595745	0.975723404255319
1618	central	1	0.745978723404255	0.435393617021277	0.983446808510638
1619	central	1	0.731914893617021	0.437159574468085	0.976085106382979
1620	central	1	0.74168085106383	0.437574468085106	0.976723404255319
1621	central	1	0.75036170212766	0.438148936170213	0.979234042553191
1622	central	0	0.754106382978723	0.438393617021277	0.983382978723404
1623	central	0	0.762978723404255	0.438021276595745	0.978595744680851
1624	central	0	0.764127659574468	0.436308510638298	0.982276595744681
1625	central	0	0.767659574468085	0.434702127659574	0.977808510638298
1626	central	0	0.738042553191489	0.43718085106383	0.982978723404255
1627	central	0	0.740404255319149	0.438340425531915	0.983148936170213
1628	central	0	0.743893617021277	0.440031914893617	0.979127659574468
1629	central	0	0.739276595744681	0.438978723404255	0.985851063829787
1630	central	0	0.749787234042553	0.438957446808511	0.982085106382979
1631	central	0	0.775234042553192	0.436648936170213	0.980106382978723
1632	central	0	0.774617021276596	0.435563829787234	0.982106382978723
1633	central	0	0.750446808510638	0.437829787234043	0.980574468085106
1634	central	0	0.743234042553191	0.439968085106383	0.973085106382979
1635	central	0	0.736978723404255	0.439223404255319	0.983
1636	central	0	0.742659574468085	0.440414893617021	0.983531914893617
1637	central	0	0.752617021276596	0.438148936170213	0.981127659574468
1638	central	0	0.766148936170213	0.436808510638298	0.979425531914894
1639	central	0	0.768276595744681	0.440244680851064	0.97768085106383
1640	central	0	0.754297872340426	0.434904255319149	0.981382978723404
1641	central	0	0.756234042553191	0.439042553191489	0.981978723404255
1642	central	0	0.738531914893617	0.438946808510638	0.979574468085106
1643	central	1	0.749723404255319	0.43913829787234	0.977191489361702
1644	central	1	0.758617021276596	0.438265957446809	0.979297872340426
1645	central	1	0.743702127659574	0.43713829787234	0.978425531914894
1646	central	1	0.751914893617021	0.438648936170213	0.972170212765957
1647	central	1	0.741531914893617	0.440234042553191	0.978255319148936
1648	central	1	0.752914893617021	0.439531914893617	0.983893617021277
1649	central	1	0.754957446808511	0.442627659574468	0.985
1650	central	1	0.762042553191489	0.43936170212766	0.978191489361702
1651	central	1	0.766234042553191	0.435191489361702	0.981021276595745
1652	central	1	0.760808510638298	0.441882978723404	0.979702127659574
1653	central	1	0.745404255319149	0.43986170212766	0.982191489361702
1654	central	1	0.748	0.435031914893617	0.979893617021277
1655	central	1	0.766829787234042	0.43936170212766	0.979659574468085
1656	central	1	0.780191489361702	0.436659574468085	0.976425531914894
1657	central	1	0.775063829787234	0.438691489361702	0.977978723404255
1658	central	1	0.759425531914894	0.438436170212766	0.980595744680851
1659	central	1	0.768212765957447	0.437382978723404	0.985340425531915
1660	central	1	0.781978723404255	0.441063829787234	0.98231914893617
1661	central	1	0.767978723404255	0.439085106382979	0.982914893617021
1662	central	1	0.759042553191489	0.440223404255319	0.983872340425532
1663	central	1	0.759978723404255	0.436	0.984723404255319
1664	central	1	0.771914893617021	0.440382978723404	0.976276595744681
1665	central	1	0.764170212765957	0.438297872340426	0.980829787234043
1666	central	1	0.757553191489362	0.439063829787234	0.979212765957447
1667	central	1	0.753106382978723	0.438255319148936	0.982914893617021
1668	central	1	0.765872340425532	0.438851063829787	0.978489361702128
1669	central	1	0.770617021276596	0.43913829787234	0.985723404255319
1670	central	1	0.750872340425532	0.437244680851064	0.98468085106383
1671	central	1	0.741191489361702	0.435659574468085	0.982085106382979
1672	central	1	0.755787234042553	0.43936170212766	0.980914893617021
1673	central	1	0.739808510638298	0.438446808510638	0.980936170212766
1674	central	1	0.737212765957447	0.438702127659574	0.980212765957447
1675	central	1	0.750659574468085	0.436670212765957	0.982978723404255
1676	central	1	0.75931914893617	0.439585106382979	0.980085106382979
1677	central	1	0.751574468085106	0.438393617021277	0.977914893617021
1678	central	1	0.75863829787234	0.437510638297872	0.982170212765957
1679	central	1	0.751829787234043	0.438510638297872	0.983829787234043
1680	central	1	0.75468085106383	0.436287234042553	0.979978723404255
1681	central	1	0.756	0.438978723404255	0.978574468085106
1682	central	1	0.759510638297872	0.435872340425532	0.977595744680851
1683	central	1	0.752425531914894	0.437095744680851	0.982042553191489
1684	central	1	0.735595744680851	0.441053191489362	0.980914893617021
1685	central	1	0.758382978723404	0.436648936170213	0.979382978723404
1686	central	1	0.750148936170213	0.436446808510638	0.979063829787234
1687	central	1	0.735170212765957	0.437904255319149	0.979744680851064
1688	central	1	0.752106382978723	0.438946808510638	0.982851063829787
1689	central	1	0.746744680851064	0.439468085106383	0.980808510638298
1690	central	1	0.755574468085106	0.439478723404255	0.983425531914894
1691	central	0	0.766191489361702	0.441372340425532	0.979489361702128
1692	central	0	0.761914893617021	0.439542553191489	0.978829787234043
1693	central	0	0.76363829787234	0.438457446808511	0.977382978723404
1694	central	0	0.753744680851064	0.440755319148936	0.98463829787234
1695	central	0	0.743468085106383	0.435872340425532	0.980659574468085
1696	central	0	0.754829787234043	0.441212765957447	0.976723404255319
1697	central	0	0.743765957446809	0.437382978723404	0.985851063829787
1698	central	0	0.744659574468085	0.436914893617021	0.985510638297872
1699	central	0	0.741404255319149	0.434670212765957	0.984042553191489
1700	central	0	0.751106382978723	0.43513829787234	0.980851063829787
1701	central	0	0.740574468085106	0.439436170212766	0.978617021276596
1702	central	0	0.748617021276596	0.440521276595745	0.982829787234043
1703	central	0	0.742340425531915	0.440872340425532	0.979744680851064
1704	central	0	0.770765957446809	0.438627659574468	0.985446808510638
1705	central	0	0.766957446808511	0.440914893617021	0.979659574468085
1706	central	0	0.762957446808511	0.439957446808511	0.982595744680851
1707	central	0	0.762446808510638	0.43663829787234	0.980829787234043
1708	central	0	0.767489361702128	0.440936170212766	0.982787234042553
1709	central	0	0.739872340425532	0.440095744680851	0.982489361702128
1710	central	1	0.759702127659574	0.437095744680851	0.98268085106383
1711	central	1	0.768489361702128	0.436372340425532	0.981829787234043
1712	central	1	0.74636170212766	0.43786170212766	0.980914893617021
1713	central	1	0.745744680851064	0.436372340425532	0.985085106382979
1714	central	1	0.740255319148936	0.438393617021277	0.98263829787234
1715	central	1	0.744574468085106	0.439223404255319	0.980957446808511
1716	central	1	0.757510638297872	0.435617021276596	0.984404255319149
1717	central	1	0.767404255319149	0.43886170212766	0.982510638297872
1718	central	1	0.767170212765957	0.436531914893617	0.979446808510638
1719	central	1	0.78068085106383	0.438478723404255	0.986276595744681
1720	central	1	0.74331914893617	0.435659574468085	0.978702127659574
1721	central	1	0.746425531914894	0.441329787234043	0.980957446808511
1722	central	1	0.750382978723404	0.437968085106383	0.977744680851064
1723	central	1	0.77036170212766	0.441244680851064	0.984446808510638
1724	central	1	0.76368085106383	0.441074468085106	0.980595744680851
1725	central	1	0.763595744680851	0.438765957446809	0.984765957446809
1726	central	1	0.753851063829787	0.440074468085106	0.982659574468085
1727	central	1	0.750531914893617	0.437776595744681	0.986978723404255
1728	central	1	0.73731914893617	0.440212765957447	0.982085106382979
1729	central	1	0.756297872340426	0.437755319148936	0.980787234042553
1730	central	1	0.76463829787234	0.438021276595745	0.975063829787234
1731	central	1	0.76068085106383	0.439723404255319	0.979212765957447
1732	central	1	0.758212765957447	0.443904255319149	0.984914893617021
1733	central	1	0.763851063829787	0.437031914893617	0.981744680851064
1734	central	1	0.778829787234043	0.437659574468085	0.975851063829787
1735	central	1	0.774085106382979	0.44031914893617	0.983893617021277
1736	central	1	0.75836170212766	0.436946808510638	0.978787234042553
1737	central	1	0.755063829787234	0.438393617021277	0.983957446808511
1738	central	1	0.770340425531915	0.437957446808511	0.978212765957447
1739	central	1	0.747723404255319	0.439457446808511	0.981446808510638
1740	central	1	0.74668085106383	0.438914893617021	0.975404255319149
1741	central	1	0.729723404255319	0.437329787234043	0.979765957446808
1742	central	1	0.751765957446809	0.436787234042553	0.98236170212766
1743	central	1	0.762063829787234	0.439308510638298	0.984893617021277
1744	central	1	0.754127659574468	0.439521276595745	0.987957446808511
1745	central	1	0.754872340425532	0.439021276595745	0.985085106382979
1746	central	1	0.767	0.437829787234043	0.981042553191489
1747	central	1	0.762276595744681	0.438691489361702	0.984063829787234
1748	central	1	0.745893617021277	0.436914893617021	0.980042553191489
1749	central	1	0.746063829787234	0.438414893617021	0.986829787234043
1750	central	1	0.741340425531915	0.440191489361702	0.983
1751	central	1	0.74663829787234	0.437308510638298	0.980872340425532
1752	central	1	0.748936170212766	0.437148936170213	0.984148936170213
1753	central	1	0.749425531914894	0.44113829787234	0.976978723404255
1754	central	1	0.74536170212766	0.439063829787234	0.98363829787234
1755	central	1	0.749829787234043	0.441106382978723	0.977702127659574
1756	central	1	0.744425531914894	0.4385	0.97668085106383
1757	central	1	0.757893617021277	0.437127659574468	0.975659574468085
1758	central	1	0.765425531914894	0.441329787234043	0.981361702127659
1759	central	0	0.765276595744681	0.439212765957447	0.982617021276596
1760	central	0	0.771191489361702	0.439946808510638	0.982340425531915
1761	central	0	0.761510638297872	0.439585106382979	0.978234042553191
1762	central	0	0.748255319148936	0.438553191489362	0.976744680851064
1763	central	0	0.757893617021277	0.435882978723404	0.981234042553191
1764	central	0	0.741744680851064	0.438563829787234	0.98263829787234
1765	central	0	0.74	0.438244680851064	0.975765957446808
1766	central	0	0.756978723404255	0.439372340425532	0.981127659574468
1767	central	0	0.748191489361702	0.440829787234043	0.976957446808511
1768	central	0	0.755510638297872	0.437702127659574	0.977595744680851
1769	central	0	0.761063829787234	0.437223404255319	0.981808510638298
1770	central	0	0.74036170212766	0.439808510638298	0.979872340425532
1771	central	0	0.751063829787234	0.442212765957447	0.983872340425532
1772	central	0	0.75763829787234	0.440489361702128	0.981212765957447
1773	central	0	0.790382978723404	0.435957446808511	0.975234042553191
1774	central	0	0.765978723404255	0.441234042553191	0.981063829787234
1775	central	0	0.780297872340426	0.440393617021277	0.982
1776	central	0	0.764765957446809	0.435872340425532	0.978787234042553
1777	central	0	0.76231914893617	0.436042553191489	0.981893617021277
1778	central	1	0.755085106382979	0.437212765957447	0.978829787234043
1779	central	1	0.759723404255319	0.436382978723404	0.978297872340426
1780	central	1	0.746617021276596	0.439925531914894	0.974893617021277
1781	central	1	0.744765957446809	0.438382978723404	0.97963829787234
1782	central	1	0.757297872340426	0.439191489361702	0.979191489361702
1783	central	1	0.738106382978723	0.437893617021277	0.983191489361702
1784	central	1	0.73836170212766	0.44086170212766	0.981425531914894
1785	central	1	0.759340425531915	0.438968085106383	0.979893617021277
1786	central	1	0.761659574468085	0.439702127659574	0.981255319148936
1787	central	1	0.770893617021277	0.439297872340426	0.978723404255319
1788	central	1	0.757489361702128	0.435808510638298	0.976744680851064
1789	central	1	0.735425531914894	0.439765957446809	0.981170212765957
1790	central	1	0.738808510638298	0.438457446808511	0.974531914893617
1791	central	1	0.767446808510638	0.439414893617021	0.978106382978723
1792	central	1	0.775	0.437340425531915	0.983085106382979
1793	central	1	0.752851063829787	0.437936170212766	0.986787234042553
1794	central	1	0.762744680851064	0.439787234042553	0.979063829787234
1795	central	1	0.735148936170213	0.438393617021277	0.97663829787234
1796	central	1	0.755446808510638	0.43936170212766	0.981531914893617
1797	central	1	0.757404255319149	0.435744680851064	0.983978723404255
1798	central	1	0.759340425531915	0.439170212765957	0.980191489361702
1799	central	1	0.759510638297872	0.437606382978723	0.983212765957447
1800	central	1	0.770191489361702	0.437563829787234	0.981553191489362
1801	central	1	0.763170212765957	0.437329787234043	0.985127659574468
1802	central	1	0.775106382978723	0.439255319148936	0.981914893617021
1803	central	1	0.773042553191489	0.438170212765957	0.980574468085106
1804	central	1	0.773765957446809	0.438478723404255	0.978553191489362
1805	central	1	0.752553191489362	0.440095744680851	0.98236170212766
1806	central	1	0.750851063829787	0.43981914893617	0.980042553191489
1807	central	1	0.73668085106383	0.439563829787234	0.983553191489362
1808	central	1	0.720808510638298	0.439734042553191	0.979234042553191
1809	central	1	0.744255319148936	0.437436170212766	0.978744680851064
1810	central	1	0.752234042553191	0.440425531914894	0.982404255319149
1811	central	1	0.751617021276596	0.438553191489362	0.982659574468085
1812	central	1	0.761276595744681	0.439574468085106	0.981595744680851
1813	central	1	0.755510638297872	0.438553191489362	0.982531914893617
1814	central	1	0.758170212765957	0.437691489361702	0.976170212765957
1815	central	1	0.770723404255319	0.439617021276596	0.976957446808511
1816	central	1	0.74936170212766	0.436808510638298	0.980106382978723
1817	central	1	0.729723404255319	0.44063829787234	0.983106382978723
1818	central	1	0.738446808510638	0.437127659574468	0.982765957446809
1819	central	1	0.743808510638298	0.436840425531915	0.984893617021277
1820	central	1	0.751255319148936	0.435457446808511	0.977851063829787
1821	central	1	0.746744680851064	0.437904255319149	0.978829787234043
1822	central	1	0.748446808510638	0.439382978723404	0.980021276595745
1823	central	1	0.744978723404255	0.437595744680851	0.984255319148936
1824	central	1	0.749723404255319	0.437351063829787	0.981255319148936
1825	central	1	0.75668085106383	0.439085106382979	0.985191489361702
1826	central	1	0.75668085106383	0.442404255319149	0.978042553191489
1827	central	1	0.764489361702128	0.438425531914894	0.979893617021277
1828	central	0	0.774851063829787	0.441627659574468	0.984872340425532
1829	central	0	0.74731914893617	0.437882978723404	0.979148936170213
1830	central	0	0.744063829787234	0.437329787234043	0.980191489361702
1831	central	0	0.747808510638298	0.435957446808511	0.982276595744681
1832	central	0	0.756872340425532	0.44086170212766	0.981510638297872
1833	central	0	0.735340425531915	0.438265957446809	0.980574468085106
1834	central	0	0.756127659574468	0.439159574468085	0.980468085106383
1835	central	0	0.759531914893617	0.440223404255319	0.982659574468085
1836	central	0	0.761617021276596	0.4415	0.976
1837	central	0	0.770744680851064	0.438904255319149	0.98131914893617
1838	central	0	0.763765957446809	0.439031914893617	0.981382978723404
1839	central	0	0.763297872340426	0.437893617021277	0.986446808510638
1840	central	0	0.780957446808511	0.44031914893617	0.979808510638298
1841	central	0	0.794212765957447	0.43831914893617	0.984063829787234
1842	central	0	0.777446808510638	0.435574468085106	0.982702127659574
1843	central	0	0.78036170212766	0.439478723404255	0.98031914893617
1844	central	0	0.765170212765957	0.44	0.984468085106383
1845	central	0	0.781	0.440297872340426	0.985851063829787
1846	central	1	0.750744680851064	0.439765957446809	0.98468085106383
1847	central	1	0.73136170212766	0.440234042553191	0.982510638297872
1848	central	1	0.738787234042553	0.442	0.982382978723404
1849	central	1	0.762404255319149	0.437627659574468	0.980978723404255
1850	central	1	0.745489361702128	0.440095744680851	0.984127659574468
1851	central	1	0.730617021276596	0.437489361702128	0.983787234042553
1852	central	1	0.736	0.43836170212766	0.979829787234043
1853	central	1	0.740808510638298	0.438563829787234	0.984595744680851
1854	central	1	0.759617021276596	0.438031914893617	0.983446808510638
1855	central	1	0.749702127659574	0.438244680851064	0.97736170212766
1856	central	1	0.730212765957447	0.438691489361702	0.985085106382979
1857	central	1	0.744021276595745	0.435478723404255	0.984340425531915
1858	central	1	0.75263829787234	0.437978723404255	0.981042553191489
1859	central	1	0.759914893617021	0.439085106382979	0.986744680851064
1860	central	1	0.759042553191489	0.438287234042553	0.982276595744681
1861	central	1	0.77436170212766	0.438414893617021	0.983574468085106
1862	central	1	0.758489361702128	0.437191489361702	0.979382978723404
1863	central	1	0.74036170212766	0.441925531914894	0.982617021276596
1864	central	1	0.75868085106383	0.437223404255319	0.981872340425532
1865	central	1	0.758744680851064	0.439436170212766	0.982702127659574
1866	central	1	0.757404255319149	0.436829787234043	0.981191489361702
1867	central	1	0.75468085106383	0.43881914893617	0.981851063829787
1868	central	1	0.760425531914894	0.437521276595745	0.986744680851064
1869	central	1	0.761340425531915	0.439904255319149	0.981744680851064
1870	central	1	0.785617021276596	0.437872340425532	0.986042553191489
1871	central	1	0.76836170212766	0.442351063829787	0.979212765957447
1872	central	1	0.753765957446809	0.437925531914894	0.983829787234043
1873	central	1	0.732617021276596	0.438936170212766	0.978255319148936
1874	central	1	0.72	0.438117021276596	0.982
1875	central	1	0.731957446808511	0.433723404255319	0.979340425531915
1876	central	1	0.744127659574468	0.43936170212766	0.976531914893617
1877	central	1	0.770531914893617	0.437510638297872	0.977936170212766
1878	central	1	0.760936170212766	0.439159574468085	0.981914893617021
1879	central	1	0.756234042553191	0.436478723404255	0.983234042553191
1880	central	1	0.749085106382979	0.437191489361702	0.982085106382979
1881	central	1	0.732042553191489	0.437659574468085	0.982595744680851
1882	central	1	0.751574468085106	0.439627659574468	0.982702127659574
1883	central	1	0.764042553191489	0.439882978723404	0.984617021276596
1884	central	1	0.75236170212766	0.438829787234043	0.977808510638298
1885	central	1	0.746382978723404	0.437351063829787	0.983191489361702
1886	central	1	0.753893617021277	0.441308510638298	0.981255319148936
1887	central	1	0.761	0.440914893617021	0.982489361702128
1888	central	1	0.766659574468085	0.436925531914894	0.97763829787234
1889	central	1	0.760489361702128	0.433553191489362	0.981468085106383
1890	central	1	0.753127659574468	0.440063829787234	0.979893617021277
1891	central	1	0.739106382978723	0.441329787234043	0.980957446808511
1892	central	1	0.744276595744681	0.4395	0.980574468085106
1893	central	1	0.749042553191489	0.43863829787234	0.980170212765957
1894	central	1	0.757446808510638	0.438106382978723	0.977723404255319
1895	central	1	0.759404255319149	0.442255319148936	0.982404255319149
1896	central	0	0.746446808510638	0.438893617021277	0.979851063829787
1897	central	0	0.719042553191489	0.437148936170213	0.979170212765957
1898	central	0	0.724106382978723	0.439521276595745	0.977191489361702
1899	central	0	0.751425531914894	0.437989361702128	0.978404255319149
1900	central	0	0.766978723404255	0.438765957446809	0.979404255319149
1901	central	0	0.765382978723404	0.436234042553191	0.979468085106383
1902	central	0	0.766042553191489	0.441042553191489	0.979468085106383
1903	central	0	0.763446808510638	0.438978723404255	0.98368085106383
1904	central	0	0.773957446808511	0.441095744680851	0.979765957446808
1905	central	0	0.757446808510638	0.437329787234043	0.979617021276596
1906	central	0	0.735531914893617	0.43881914893617	0.98368085106383
1907	central	0	0.760617021276596	0.436531914893617	0.980553191489362
1908	central	0	0.752063829787234	0.437382978723404	0.98131914893617
1909	central	0	0.783255319148936	0.439893617021277	0.978042553191489
1910	central	0	0.774	0.436936170212766	0.983297872340426
1911	central	0	0.774787234042553	0.438223404255319	0.981148936170213
1912	central	0	0.77563829787234	0.437723404255319	0.979765957446808
1913	central	0	0.770085106382979	0.437765957446809	0.985085106382979
1914	central	1	0.771978723404255	0.43836170212766	0.987446808510638
1915	central	1	0.752723404255319	0.440457446808511	0.976744680851064
1916	central	1	0.771510638297872	0.439351063829787	0.982723404255319
1917	central	1	0.746127659574468	0.439755319148936	0.97768085106383
1918	central	1	0.744531914893617	0.440787234042553	0.98063829787234
1919	central	1	0.745063829787234	0.438797872340426	0.97736170212766
1920	central	1	0.755297872340426	0.44	0.98068085106383
1921	central	1	0.741808510638298	0.439510638297872	0.979617021276596
1922	central	1	0.75363829787234	0.441340425531915	0.978063829787234
1923	central	1	0.762404255319149	0.437946808510638	0.981510638297872
1924	central	1	0.738127659574468	0.439521276595745	0.979021276595745
1925	central	1	0.741446808510638	0.439053191489362	0.983212765957447
1926	central	1	0.745808510638298	0.441734042553191	0.981893617021277
1927	central	1	0.743489361702128	0.441414893617021	0.981255319148936
1928	central	1	0.766468085106383	0.438670212765957	0.983085106382979
1929	central	1	0.762914893617021	0.438191489361702	0.982617021276596
1930	central	1	0.758297872340426	0.442436170212766	0.97568085106383
1931	central	1	0.75668085106383	0.438063829787234	0.979297872340426
1932	central	1	0.760765957446809	0.437382978723404	0.980510638297872
1933	central	1	0.75336170212766	0.436925531914894	0.981021276595745
1934	central	1	0.748914893617021	0.439989361702128	0.982234042553191
1935	central	1	0.758085106382979	0.439659574468085	0.977914893617021
1936	central	1	0.763489361702128	0.440414893617021	0.982744680851064
1937	central	1	0.763468085106383	0.441436170212766	0.980723404255319
1938	central	1	0.767829787234043	0.438265957446809	0.981468085106383
1939	central	1	0.747914893617021	0.438989361702128	0.981765957446809
1940	central	1	0.766510638297872	0.440851063829787	0.977914893617021
1941	central	1	0.764787234042553	0.436925531914894	0.987255319148936
1942	central	1	0.744617021276596	0.438063829787234	0.984191489361702
1943	central	1	0.735851063829787	0.438042553191489	0.981595744680851
1944	central	1	0.740148936170213	0.440063829787234	0.98031914893617
1945	central	1	0.753276595744681	0.439297872340426	0.979936170212766
1946	central	1	0.759	0.437468085106383	0.976659574468085
1947	central	1	0.76531914893617	0.438127659574468	0.978212765957447
1948	central	1	0.745425531914894	0.436191489361702	0.979914893617021
1949	central	1	0.738744680851064	0.43768085106383	0.983489361702128
1950	central	1	0.747170212765957	0.437978723404255	0.980021276595745
1951	central	1	0.747234042553191	0.437840425531915	0.98531914893617
1952	central	1	0.761	0.438010638297872	0.981510638297872
1953	central	1	0.740553191489362	0.438893617021277	0.983063829787234
1954	central	1	0.75463829787234	0.437382978723404	0.982914893617021
1955	central	1	0.770191489361702	0.437574468085106	0.982936170212766
1956	central	1	0.759957446808511	0.440617021276596	0.975808510638298
1957	central	1	0.764127659574468	0.441223404255319	0.978510638297872
1958	central	1	0.759127659574468	0.438212765957447	0.981297872340426
1959	central	1	0.757042553191489	0.439436170212766	0.978574468085106
1960	central	1	0.739765957446809	0.437989361702128	0.980361702127659
1961	central	1	0.736085106382979	0.439393617021277	0.976148936170213
1962	central	1	0.752851063829787	0.439968085106383	0.981404255319149
1963	central	1	0.760808510638298	0.441276595744681	0.983531914893617
1964	central	1	0.764191489361702	0.441297872340426	0.982127659574468
1965	central	0	0.727595744680851	0.438329787234043	0.985829787234043
1966	central	0	0.722489361702128	0.440170212765957	0.977659574468085
1967	central	0	0.745659574468085	0.435329787234043	0.984851063829787
1968	central	0	0.737702127659574	0.436404255319149	0.979595744680851
1969	central	0	0.761255319148936	0.437468085106383	0.982297872340426
1970	central	0	0.780148936170213	0.440744680851064	0.976553191489362
1971	central	0	0.778276595744681	0.436212765957447	0.981234042553191
1972	central	0	0.751446808510638	0.436563829787234	0.984446808510638
1973	central	0	0.744468085106383	0.439627659574468	0.982170212765957
1974	central	0	0.738191489361702	0.442840425531915	0.978702127659574
1975	central	0	0.733978723404255	0.438042553191489	0.984489361702128
1976	central	0	0.76	0.440957446808511	0.98231914893617
1977	central	0	0.769063829787234	0.437170212765957	0.978255319148936
1978	central	0	0.757957446808511	0.440074468085106	0.982468085106383
1979	central	0	0.770063829787234	0.442021276595745	0.985276595744681
1980	central	0	0.768425531914894	0.436957446808511	0.977553191489362
1981	central	1	0.77168085106383	0.438276595744681	0.97836170212766
1982	central	1	0.764085106382979	0.44	0.98268085106383
1983	central	1	0.761042553191489	0.438531914893617	0.982702127659574
1984	central	1	0.738659574468085	0.44086170212766	0.97963829787234
1985	central	1	0.722553191489362	0.438276595744681	0.977468085106383
1986	central	1	0.736063829787234	0.439042553191489	0.981851063829787
1987	central	1	0.753404255319149	0.440851063829787	0.981702127659574
1988	central	1	0.752978723404255	0.43768085106383	0.978276595744681
1989	central	1	0.750723404255319	0.437425531914894	0.980255319148936
1990	central	1	0.763553191489362	0.437510638297872	0.978744680851064
1991	central	1	0.752404255319149	0.43631914893617	0.980234042553191
1992	central	1	0.741553191489362	0.439265957446809	0.97936170212766
1993	central	1	0.749042553191489	0.437276595744681	0.975297872340426
1994	central	1	0.736872340425532	0.436563829787234	0.976021276595745
1995	central	1	0.751489361702128	0.439021276595745	0.981595744680851
1996	central	1	0.750787234042553	0.442702127659574	0.98231914893617
1997	central	1	0.76268085106383	0.440393617021277	0.984531914893617
1998	central	1	0.78	0.437085106382979	0.983765957446809
1999	central	1	0.763829787234043	0.440106382978723	0.981297872340426
[truncated: 8,609 more rows]
