# Supplementary material for: Two simple movement mechanisms for spatial division of labour in social insects
Source: Nat Commun. 2022 Nov 15;13:6985. doi: 10.1038/s41467-022-34706-7 (PMC9666475; doi:10.1038/s41467-022-34706-7)
Supplement: Supplementary file 5 — Source Data [file 41467_2022_34706_MOESM5_ESM.zip › source_data/Figure_S14/MeanMovementCharacteristics,Lasius,BE+LA.csv]

cell_id	agent_type	Individual_Site_Similarity	Mean_Proportion_Time_Active	Mean_Speed_while_Active	Mean_Absolute_Turn_Angle_while_Active
1	central	0	0.817659574468085	0.496063829787234	0.976978723404255
2	central	0	0.805212765957447	0.487765957446809	0.964851063829787
3	central	0	0.800468085106383	0.490553191489362	0.969085106382979
4	central	0	0.801510638297872	0.491585106382979	0.978085106382979
5	central	0	0.820893617021277	0.4855	0.976361702127659
6	central	0	0.810234042553192	0.490446808510638	0.97436170212766
7	central	0	0.833914893617021	0.48986170212766	0.977851063829787
8	central	0	0.817978723404255	0.484468085106383	0.969234042553191
9	central	0	0.830723404255319	0.486308510638298	0.973063829787234
10	central	0	0.795510638297872	0.488106382978723	0.968914893617021
11	central	0	0.791	0.486723404255319	0.972531914893617
12	central	0	0.801829787234043	0.478712765957447	0.968255319148936
13	central	0	0.816106382978723	0.48381914893617	0.978042553191489
14	central	0	0.82236170212766	0.478872340425532	0.979212765957447
15	central	0	0.82336170212766	0.484340425531915	0.969106382978723
16	central	0	0.795914893617021	0.480968085106383	0.974234042553191
17	central	0	0.790042553191489	0.482425531914894	0.975787234042553
18	central	0	0.803042553191489	0.476563829787234	0.977127659574468
19	central	0	0.789765957446809	0.474244680851064	0.984425531914894
20	central	0	0.802851063829787	0.464425531914894	0.97968085106383
21	central	0	0.791021276595745	0.468457446808511	0.974765957446808
22	central	0	0.806404255319149	0.470489361702128	0.977191489361702
23	central	0	0.790510638297872	0.469414893617021	0.976170212765957
24	central	0	0.783276595744681	0.460531914893617	0.976829787234043
25	central	0	0.756148936170213	0.460031914893617	0.982510638297872
26	central	0	0.746085106382979	0.461808510638298	0.978063829787234
27	central	0	0.75963829787234	0.457574468085106	0.980255319148936
28	central	0	0.755382978723404	0.459021276595745	0.978106382978723
29	central	0	0.760468085106383	0.459829787234043	0.978872340425532
30	central	0	0.792063829787234	0.459297872340426	0.978872340425532
31	central	0	0.763297872340426	0.454914893617021	0.983744680851064
32	central	0	0.760340425531915	0.45418085106383	0.976914893617021
33	central	0	0.760595744680851	0.454031914893617	0.978446808510638
34	central	0	0.773106382978723	0.457276595744681	0.98236170212766
35	central	0	0.785106382978723	0.454159574468085	0.983787234042553
36	central	0	0.774893617021277	0.453042553191489	0.97668085106383
37	central	0	0.759404255319149	0.457627659574468	0.981170212765957
38	central	0	0.772765957446809	0.454808510638298	0.987106382978723
39	central	0	0.754957446808511	0.4605	0.976468085106383
40	central	0	0.765297872340426	0.458095744680851	0.978744680851064
41	central	0	0.78363829787234	0.458510638297872	0.982404255319149
42	central	0	0.782085106382979	0.457382978723404	0.985276595744681
43	central	0	0.76368085106383	0.464797872340426	0.976893617021277
44	central	0	0.768255319148936	0.46413829787234	0.974468085106383
45	central	0	0.808723404255319	0.466393617021277	0.978936170212766
46	central	0	0.788085106382979	0.467765957446808	0.977276595744681
47	central	0	0.769510638297872	0.468010638297872	0.98168085106383
48	central	0	0.793765957446809	0.469904255319149	0.968936170212766
49	central	0	0.788531914893617	0.471074468085106	0.976127659574468
50	central	0	0.77968085106383	0.474978723404255	0.979787234042553
51	central	0	0.782553191489362	0.469787234042553	0.976234042553191
52	central	0	0.80263829787234	0.474765957446808	0.96963829787234
53	central	0	0.819957446808511	0.478882978723404	0.973063829787234
54	central	0	0.806063829787234	0.4735	0.977404255319149
55	central	0	0.79631914893617	0.48581914893617	0.97136170212766
56	central	0	0.826212765957447	0.484404255319149	0.980851063829787
57	central	0	0.827808510638298	0.482234042553191	0.976382978723404
58	central	0	0.818723404255319	0.484797872340426	0.977851063829787
59	central	0	0.846808510638298	0.485042553191489	0.975255319148936
60	central	0	0.82431914893617	0.486436170212766	0.969553191489362
61	central	0	0.818617021276596	0.4895	0.973340425531915
62	central	0	0.832808510638298	0.491744680851064	0.98163829787234
63	central	0	0.828340425531915	0.483659574468085	0.974297872340426
64	central	0	0.82868085106383	0.490840425531915	0.982829787234043
65	central	0	0.838531914893617	0.488	0.972085106382979
66	central	0	0.862808510638298	0.491340425531915	0.973085106382979
67	central	0	0.858765957446809	0.491170212765957	0.973595744680851
68	central	0	0.827489361702128	0.491425531914894	0.972531914893617
69	central	0	0.817957446808511	0.490382978723404	0.978723404255319
70	central	0	0.816170212765957	0.490478723404255	0.967659574468085
71	central	0	0.82	0.490968085106383	0.976914893617021
72	central	0	0.806617021276596	0.490021276595745	0.980191489361702
73	central	0	0.814914893617021	0.484851063829787	0.978
74	central	0	0.832425531914894	0.487840425531915	0.971978723404255
75	central	0	0.814382978723404	0.488872340425532	0.974425531914894
76	central	0	0.806340425531915	0.487223404255319	0.977106382978723
77	central	0	0.811106382978723	0.477765957446808	0.974914893617021
78	central	0	0.788808510638298	0.485851063829787	0.975021276595745
79	central	0	0.813085106382979	0.481414893617021	0.977276595744681
80	central	0	0.819574468085106	0.485372340425532	0.981957446808511
81	central	0	0.830063829787234	0.476468085106383	0.972765957446808
82	central	0	0.809042553191489	0.477	0.974553191489362
83	central	0	0.792851063829787	0.478159574468085	0.978127659574468
84	central	0	0.799404255319149	0.471574468085106	0.978787234042553
85	central	0	0.784234042553192	0.473202127659574	0.973063829787234
86	central	0	0.786765957446809	0.474212765957447	0.978063829787234
87	central	0	0.787851063829787	0.468308510638298	0.978425531914894
88	central	0	0.79263829787234	0.467829787234043	0.984829787234043
89	central	0	0.796617021276596	0.463840425531915	0.982553191489362
90	central	0	0.799468085106383	0.463329787234043	0.982404255319149
91	central	0	0.80331914893617	0.458468085106383	0.975978723404255
92	central	0	0.781744680851064	0.461808510638298	0.981255319148936
93	central	0	0.759340425531915	0.457340425531915	0.981340425531915
94	central	0	0.754276595744681	0.453659574468085	0.979914893617021
95	central	0	0.786	0.457595744680851	0.983212765957447
96	central	0	0.771765957446809	0.450659574468085	0.980978723404255
97	central	0	0.78263829787234	0.452223404255319	0.988489361702128
98	central	0	0.778042553191489	0.45136170212766	0.986446808510638
99	central	0	0.758297872340426	0.451914893617021	0.980702127659574
100	central	0	0.744553191489362	0.450914893617021	0.990957446808511
101	central	0	0.752106382978723	0.446723404255319	0.976595744680851
102	central	0	0.760127659574468	0.449978723404255	0.978404255319149
103	central	0	0.763255319148936	0.45118085106383	0.978744680851064
104	central	0	0.751468085106383	0.448744680851064	0.983106382978723
105	central	0	0.756659574468085	0.446255319148936	0.986148936170213
106	central	0	0.752063829787234	0.45336170212766	0.977893617021277
107	central	0	0.756234042553191	0.451670212765957	0.980702127659574
108	central	0	0.761489361702128	0.452010638297872	0.976297872340426
109	central	0	0.761978723404255	0.454085106382979	0.980595744680851
110	central	0	0.745063829787234	0.455276595744681	0.981382978723404
111	central	0	0.754127659574468	0.458117021276596	0.983510638297872
112	central	0	0.758702127659574	0.456968085106383	0.987553191489362
113	central	0	0.776744680851064	0.456808510638298	0.976191489361702
114	central	0	0.756021276595745	0.46086170212766	0.97568085106383
115	central	0	0.780957446808511	0.463606382978723	0.981276595744681
116	central	0	0.794297872340425	0.46681914893617	0.981702127659574
117	central	0	0.78836170212766	0.468670212765957	0.980574468085106
118	central	0	0.787617021276596	0.46863829787234	0.976936170212766
119	central	0	0.780021276595745	0.475510638297872	0.976489361702128
120	central	0	0.767957446808511	0.475797872340426	0.977382978723404
121	central	0	0.797872340425532	0.475627659574468	0.979468085106383
122	central	0	0.816234042553192	0.479744680851064	0.978
123	central	0	0.829744680851064	0.478436170212766	0.982446808510638
124	central	0	0.843829787234043	0.478936170212766	0.969723404255319
125	central	0	0.846553191489362	0.485170212765957	0.97031914893617
126	central	0	0.830340425531915	0.482297872340426	0.975872340425532
127	central	0	0.822340425531915	0.48281914893617	0.977659574468085
128	central	0	0.79068085106383	0.487340425531915	0.976617021276596
129	central	0	0.820446808510638	0.485393617021277	0.97768085106383
130	central	0	0.854787234042553	0.486085106382979	0.973276595744681
131	central	0	0.847872340425532	0.483585106382979	0.972340425531915
132	central	0	0.827723404255319	0.488893617021277	0.97368085106383
133	central	0	0.851723404255319	0.490191489361702	0.978531914893617
134	central	0	0.846255319148936	0.490659574468085	0.97736170212766
135	central	0	0.82468085106383	0.487436170212766	0.97268085106383
136	central	0	0.816191489361702	0.486457446808511	0.972744680851064
137	central	0	0.818723404255319	0.490510638297872	0.972872340425532
138	central	0	0.822021276595745	0.493053191489362	0.970936170212766
139	central	0	0.821021276595745	0.489468085106383	0.979063829787234
140	central	0	0.826212765957447	0.48881914893617	0.982489361702128
141	central	0	0.811765957446808	0.486595744680851	0.971063829787234
142	central	0	0.819042553191489	0.485712765957447	0.975553191489362
143	central	0	0.822042553191489	0.488617021276596	0.970468085106383
144	central	0	0.794617021276596	0.481946808510638	0.98163829787234
145	central	0	0.810978723404255	0.487489361702128	0.976191489361702
146	central	0	0.785893617021277	0.482468085106383	0.971765957446808
147	central	0	0.792702127659574	0.485797872340426	0.978021276595745
148	central	0	0.81236170212766	0.482265957446809	0.97263829787234
149	central	0	0.815617021276596	0.475914893617021	0.979510638297872
150	central	0	0.804553191489362	0.474595744680851	0.976574468085106
151	central	0	0.819446808510638	0.472212765957447	0.97663829787234
152	central	0	0.786085106382979	0.469287234042553	0.968489361702128
153	central	0	0.804489361702128	0.475457446808511	0.975744680851064
154	central	0	0.787659574468085	0.466755319148936	0.979659574468085
155	central	0	0.784	0.464914893617021	0.977617021276596
156	central	0	0.776978723404255	0.460787234042553	0.981063829787234
157	central	0	0.779255319148936	0.459521276595745	0.978617021276596
158	central	0	0.780702127659574	0.458265957446809	0.977617021276596
159	central	0	0.794148936170213	0.45831914893617	0.974382978723404
160	central	0	0.774702127659574	0.454521276595745	0.98168085106383
161	central	0	0.760446808510638	0.45668085106383	0.981234042553191
162	central	0	0.750872340425532	0.452521276595745	0.978
163	central	0	0.755127659574468	0.451085106382979	0.982212765957447
164	central	0	0.749531914893617	0.44763829787234	0.98636170212766
165	central	0	0.760702127659574	0.445	0.984702127659574
166	central	0	0.767659574468085	0.447468085106383	0.983106382978723
167	central	0	0.749595744680851	0.441978723404255	0.982893617021277
168	central	0	0.735468085106383	0.442308510638298	0.988
169	central	0	0.722957446808511	0.443042553191489	0.988553191489362
170	central	0	0.743914893617021	0.441329787234043	0.984340425531915
171	central	0	0.740382978723404	0.440627659574468	0.984085106382979
172	central	0	0.754212765957447	0.443574468085106	0.984361702127659
173	central	0	0.747744680851064	0.443095744680851	0.987702127659574
174	central	0	0.751851063829787	0.441372340425532	0.98836170212766
175	central	0	0.76763829787234	0.442478723404255	0.98431914893617
176	central	0	0.761489361702128	0.444351063829787	0.989212765957447
177	central	0	0.758872340425532	0.444531914893617	0.986340425531915
178	central	0	0.751297872340426	0.450617021276596	0.984212765957447
179	central	0	0.727957446808511	0.447808510638298	0.977765957446808
180	central	0	0.749042553191489	0.452829787234043	0.973978723404255
181	central	0	0.774553191489362	0.450265957446809	0.982489361702128
182	central	0	0.769234042553191	0.457212765957447	0.983404255319149
183	central	0	0.769851063829787	0.458744680851064	0.980553191489362
184	central	0	0.785297872340425	0.462776595744681	0.981829787234043
185	central	0	0.773212765957447	0.462308510638298	0.973276595744681
186	central	0	0.794702127659574	0.468053191489362	0.981893617021277
187	central	0	0.799617021276596	0.462882978723404	0.983468085106383
188	central	0	0.778936170212766	0.472021276595745	0.982595744680851
189	central	0	0.784446808510638	0.48068085106383	0.978468085106383
190	central	0	0.791106382978723	0.47336170212766	0.976255319148936
191	central	0	0.826617021276596	0.477074468085106	0.97531914893617
192	central	0	0.828127659574468	0.480829787234043	0.968404255319149
193	central	0	0.83563829787234	0.480106382978723	0.97268085106383
194	central	0	0.82368085106383	0.479882978723404	0.975595744680851
195	central	0	0.812829787234043	0.480659574468085	0.974744680851064
196	central	0	0.782595744680851	0.481244680851064	0.976765957446808
197	central	0	0.805787234042553	0.4835	0.973106382978723
198	central	0	0.805	0.488382978723404	0.971617021276596
199	central	0	0.824510638297872	0.483297872340426	0.981829787234043
200	central	0	0.846893617021277	0.49336170212766	0.973425531914894
201	central	0	0.836872340425532	0.484042553191489	0.975510638297872
202	central	0	0.840021276595745	0.490340425531915	0.973021276595745
203	central	0	0.82868085106383	0.493436170212766	0.973808510638298
204	central	0	0.825425531914894	0.488723404255319	0.973978723404255
205	central	0	0.835787234042553	0.488159574468085	0.973957446808511
206	central	0	0.84236170212766	0.492531914893617	0.97436170212766
207	central	0	0.82363829787234	0.482212765957447	0.978553191489362
208	central	0	0.806085106382979	0.493446808510638	0.975595744680851
209	central	0	0.802170212765957	0.483542553191489	0.970659574468085
210	central	0	0.816468085106383	0.483617021276596	0.974617021276596
211	central	0	0.778702127659574	0.486670212765957	0.975978723404255
212	central	0	0.792978723404255	0.478734042553191	0.984063829787234
213	central	0	0.815851063829787	0.483882978723404	0.979787234042553
214	central	0	0.782829787234043	0.484574468085106	0.974872340425532
215	central	0	0.807212765957447	0.479159574468085	0.974148936170213
216	central	0	0.799106382978723	0.477329787234043	0.981978723404255
217	central	0	0.784212765957447	0.47618085106383	0.983851063829787
218	central	0	0.792276595744681	0.477585106382979	0.978063829787234
219	central	0	0.787404255319149	0.470287234042553	0.973531914893617
220	central	0	0.796936170212766	0.469446808510638	0.978787234042553
221	central	0	0.792021276595745	0.466095744680851	0.975276595744681
222	central	0	0.792659574468085	0.465585106382979	0.979617021276596
223	central	0	0.767340425531915	0.459287234042553	0.972276595744681
224	central	0	0.773297872340426	0.46136170212766	0.978382978723404
225	central	0	0.747085106382979	0.456170212765957	0.980829787234043
226	central	0	0.767	0.454234042553191	0.979276595744681
227	central	0	0.773617021276596	0.449021276595745	0.982595744680851
228	central	0	0.748212765957447	0.449797872340426	0.981276595744681
229	central	0	0.743957446808511	0.444127659574468	0.980468085106383
230	central	0	0.730702127659574	0.445436170212766	0.989063829787234
231	central	0	0.751297872340426	0.442585106382979	0.980255319148936
232	central	0	0.744404255319149	0.440106382978723	0.982765957446809
233	central	0	0.743936170212766	0.43636170212766	0.988446808510638
234	central	0	0.743340425531915	0.439329787234043	0.985191489361702
235	central	0	0.743127659574468	0.432010638297872	0.981382978723404
236	central	0	0.725425531914894	0.433117021276596	0.989829787234043
237	central	0	0.748021276595745	0.431851063829787	0.984021276595745
238	central	0	0.750659574468085	0.431702127659574	0.990127659574468
239	central	0	0.718382978723404	0.436553191489362	0.984425531914894
240	central	0	0.736744680851064	0.434925531914894	0.986510638297872
241	central	0	0.719404255319149	0.432489361702128	0.988659574468085
242	central	0	0.753063829787234	0.435797872340426	0.986744680851064
243	central	0	0.759574468085106	0.433765957446809	0.981234042553191
244	central	0	0.762148936170213	0.438127659574468	0.980574468085106
245	central	0	0.754425531914894	0.442797872340426	0.986170212765957
246	central	0	0.738340425531915	0.442978723404255	0.983021276595745
247	central	0	0.732	0.445531914893617	0.987106382978723
248	central	0	0.743489361702128	0.447659574468085	0.981893617021277
249	central	0	0.760744680851064	0.448340425531915	0.980617021276596
250	central	0	0.742978723404255	0.451276595744681	0.986553191489362
251	central	0	0.775787234042553	0.457223404255319	0.989765957446809
252	central	0	0.781765957446809	0.456797872340426	0.98031914893617
253	central	0	0.782574468085106	0.46163829787234	0.982
254	central	0	0.778404255319149	0.462595744680851	0.980489361702128
255	central	0	0.78063829787234	0.460234042553192	0.973574468085106
256	central	0	0.787234042553192	0.470042553191489	0.974085106382979
257	central	0	0.780404255319149	0.473329787234043	0.983276595744681
258	central	0	0.804234042553192	0.476382978723404	0.979042553191489
259	central	0	0.811893617021277	0.47581914893617	0.981276595744681
260	central	0	0.843595744680851	0.47736170212766	0.969212765957447
261	central	0	0.807446808510638	0.475755319148936	0.983744680851064
262	central	0	0.811936170212766	0.480063829787234	0.978191489361702
263	central	0	0.801468085106383	0.486936170212766	0.968787234042553
264	central	0	0.822978723404255	0.484425531914894	0.971574468085106
265	central	0	0.831042553191489	0.484478723404255	0.975340425531915
266	central	0	0.810531914893617	0.485148936170213	0.97863829787234
267	central	0	0.830617021276596	0.492648936170213	0.981872340425532
268	central	0	0.832808510638298	0.483489361702128	0.977021276595745
269	central	0	0.815957446808511	0.488617021276596	0.976510638297872
270	central	0	0.822617021276596	0.491968085106383	0.973978723404255
271	central	0	0.808	0.487468085106383	0.974191489361702
272	central	0	0.831425531914894	0.489925531914894	0.979829787234043
273	central	0	0.828212765957447	0.490308510638298	0.972404255319149
274	central	0	0.826297872340426	0.494617021276596	0.969127659574468
275	central	0	0.828808510638298	0.487606382978723	0.972382978723404
276	central	0	0.804127659574468	0.486744680851064	0.980957446808511
277	central	0	0.806723404255319	0.491904255319149	0.980574468085106
278	central	0	0.804957446808511	0.486648936170213	0.979957446808511
279	central	0	0.801851063829787	0.484457446808511	0.974553191489362
280	central	0	0.77936170212766	0.481042553191489	0.973808510638298
281	central	0	0.818042553191489	0.481425531914894	0.972170212765957
282	central	0	0.843404255319149	0.481585106382979	0.975957446808511
283	central	0	0.800212765957447	0.478276595744681	0.975659574468085
284	central	0	0.808765957446809	0.477276595744681	0.983
285	central	0	0.807914893617021	0.46986170212766	0.970276595744681
286	central	0	0.790808510638298	0.467797872340426	0.985531914893617
287	central	0	0.787978723404255	0.469074468085106	0.973063829787234
288	central	0	0.785085106382979	0.46731914893617	0.970851063829787
289	central	0	0.785042553191489	0.463904255319149	0.977914893617021
290	central	0	0.780978723404255	0.461031914893617	0.974765957446808
291	central	0	0.780127659574468	0.458276595744681	0.977531914893617
292	central	0	0.754531914893617	0.456244680851064	0.978510638297872
293	central	0	0.753723404255319	0.452659574468085	0.978531914893617
294	central	0	0.754085106382979	0.451095744680851	0.976851063829787
295	central	0	0.758148936170213	0.442021276595745	0.987574468085106
296	central	0	0.750276595744681	0.442542553191489	0.975978723404255
297	central	0	0.732978723404255	0.442	0.980851063829787
298	central	0	0.735510638297872	0.436031914893617	0.988255319148936
299	central	0	0.71968085106383	0.434691489361702	0.986276595744681
300	central	0	0.730617021276596	0.434914893617021	0.986297872340426
301	central	0	0.741404255319149	0.42881914893617	0.987191489361702
302	central	0	0.716382978723404	0.431744680851064	0.990723404255319
303	central	0	0.697255319148936	0.425691489361702	0.986851063829787
304	central	0	0.728553191489362	0.423021276595745	0.988382978723404
305	central	0	0.73968085106383	0.42486170212766	0.986553191489362
306	central	0	0.727659574468085	0.425627659574468	0.990936170212766
307	central	0	0.72563829787234	0.425851063829787	0.987808510638298
308	central	0	0.730978723404255	0.4255	0.992553191489362
309	central	0	0.702276595744681	0.425691489361702	0.990106382978723
310	central	0	0.722702127659574	0.427755319148936	0.983361702127659
311	central	0	0.706106382978723	0.429265957446809	0.991829787234042
312	central	0	0.721702127659574	0.433117021276596	0.988446808510638
313	central	0	0.729787234042553	0.432340425531915	0.977191489361702
314	central	0	0.726553191489362	0.429776595744681	0.984106382978723
315	central	0	0.741234042553191	0.43436170212766	0.980489361702128
316	central	0	0.722765957446808	0.437021276595745	0.983510638297872
317	central	0	0.72968085106383	0.443148936170213	0.981978723404255
318	central	0	0.727531914893617	0.441797872340426	0.988765957446809
319	central	0	0.763829787234043	0.444606382978723	0.982936170212766
320	central	0	0.759425531914894	0.45481914893617	0.979957446808511
321	central	0	0.77868085106383	0.45381914893617	0.978978723404255
322	central	0	0.790297872340425	0.456776595744681	0.981276595744681
323	central	0	0.788617021276596	0.460191489361702	0.982063829787234
324	central	0	0.785042553191489	0.456372340425532	0.976702127659574
325	central	0	0.772468085106383	0.460244680851064	0.978744680851064
326	central	0	0.793	0.469021276595745	0.976829787234043
327	central	0	0.785297872340425	0.467787234042553	0.976170212765957
328	central	0	0.804957446808511	0.475670212765957	0.978787234042553
329	central	0	0.800531914893617	0.480053191489362	0.970021276595745
330	central	0	0.803510638297872	0.4825	0.973468085106383
331	central	0	0.790914893617021	0.479755319148936	0.977191489361702
332	central	0	0.816234042553192	0.481159574468085	0.977042553191489
333	central	0	0.822659574468085	0.479	0.973297872340426
334	central	0	0.81068085106383	0.487904255319149	0.972765957446808
335	central	0	0.827489361702128	0.481010638297872	0.968042553191489
336	central	0	0.846212765957447	0.485468085106383	0.980063829787234
337	central	0	0.819276595744681	0.485808510638298	0.974872340425532
338	central	0	0.838234042553191	0.489159574468085	0.972808510638298
339	central	0	0.835340425531915	0.485031914893617	0.970914893617021
340	central	0	0.830021276595745	0.485457446808511	0.974191489361702
341	central	0	0.824723404255319	0.486074468085106	0.974787234042553
342	central	0	0.819340425531915	0.490563829787234	0.971148936170213
343	central	0	0.820808510638298	0.483829787234043	0.974659574468085
344	central	0	0.789276595744681	0.486957446808511	0.973595744680851
345	central	0	0.803702127659574	0.484287234042553	0.972085106382979
346	central	0	0.795234042553192	0.485265957446809	0.975489361702128
347	central	0	0.804	0.485553191489362	0.971765957446808
348	central	0	0.823702127659575	0.478148936170213	0.975255319148936
349	central	0	0.83331914893617	0.476510638297872	0.97431914893617
350	central	0	0.798872340425532	0.476244680851064	0.976617021276596
351	central	0	0.794723404255319	0.472542553191489	0.982021276595745
352	central	0	0.790276595744681	0.475117021276596	0.971829787234043
353	central	0	0.780212765957447	0.471031914893617	0.97268085106383
354	central	0	0.777042553191489	0.466478723404255	0.976127659574468
355	central	0	0.784425531914894	0.465308510638298	0.986553191489362
356	central	0	0.778808510638298	0.464542553191489	0.983425531914894
357	central	0	0.772191489361702	0.45586170212766	0.983106382978723
358	central	0	0.759042553191489	0.457106382978723	0.979893617021277
359	central	0	0.747148936170213	0.449287234042553	0.982340425531915
360	central	0	0.765085106382979	0.445202127659574	0.985829787234043
361	central	0	0.752127659574468	0.445329787234043	0.984127659574468
362	central	0	0.740744680851064	0.444393617021277	0.978936170212766
363	central	0	0.734042553191489	0.435202127659574	0.987446808510638
364	central	0	0.731574468085106	0.435797872340426	0.990531914893617
365	central	0	0.732702127659574	0.429968085106383	0.988148936170213
366	central	0	0.714255319148936	0.423382978723404	0.978468085106383
367	central	0	0.713	0.422808510638298	0.986765957446809
368	central	0	0.720021276595745	0.420882978723404	0.988021276595745
369	central	0	0.725744680851064	0.419957446808511	0.983531914893617
370	central	0	0.684127659574468	0.419563829787234	0.991936170212766
371	central	0	0.700021276595745	0.417691489361702	0.989170212765957
372	central	0	0.702446808510638	0.41781914893617	0.989914893617021
373	central	0	0.698468085106383	0.415914893617021	0.991765957446809
374	central	0	0.707978723404255	0.412563829787234	0.991829787234043
375	central	0	0.711085106382979	0.414457446808511	0.990021276595745
376	central	0	0.71431914893617	0.416351063829787	0.99036170212766
377	central	0	0.713574468085106	0.419946808510638	0.986297872340426
378	central	0	0.712553191489362	0.418244680851064	0.991595744680851
379	central	0	0.69463829787234	0.422159574468085	0.985659574468085
380	central	0	0.705851063829787	0.423468085106383	0.992297872340426
381	central	0	0.718127659574468	0.425776595744681	0.989553191489362
382	central	0	0.719382978723404	0.426765957446809	0.985723404255319
383	central	0	0.727872340425532	0.427585106382979	0.990531914893617
384	central	0	0.726595744680851	0.433936170212766	0.986191489361702
385	central	0	0.74236170212766	0.434957446808511	0.983106382978723
386	central	0	0.741957446808511	0.442712765957447	0.982297872340426
387	central	0	0.755085106382979	0.446234042553191	0.985
388	central	0	0.762340425531915	0.446095744680851	0.988489361702128
389	central	0	0.795893617021277	0.446457446808511	0.984978723404255
390	central	0	0.760957446808511	0.45463829787234	0.977574468085106
391	central	0	0.769553191489362	0.454595744680851	0.984851063829787
392	central	0	0.755936170212766	0.460127659574468	0.978404255319149
393	central	0	0.771893617021277	0.461936170212766	0.983702127659574
394	central	0	0.792553191489362	0.463510638297872	0.975212765957447
395	central	0	0.796382978723404	0.468553191489362	0.975765957446808
396	central	0	0.788510638297872	0.468627659574468	0.981553191489362
397	central	0	0.773617021276596	0.475393617021277	0.981382978723404
398	central	0	0.798553191489362	0.478287234042553	0.978297872340426
399	central	0	0.828829787234043	0.481021276595745	0.980297872340426
400	central	0	0.824936170212766	0.482957446808511	0.970851063829787
401	central	0	0.802297872340425	0.480148936170213	0.974468085106383
402	central	0	0.813723404255319	0.483989361702128	0.969914893617021
403	central	0	0.837744680851064	0.486404255319149	0.969170212765957
404	central	0	0.836425531914894	0.488446808510638	0.97031914893617
405	central	0	0.83368085106383	0.483946808510638	0.972978723404255
406	central	0	0.82831914893617	0.48868085106383	0.97568085106383
407	central	0	0.809978723404255	0.488755319148936	0.979851063829787
408	central	0	0.828446808510638	0.488978723404255	0.970446808510638
409	central	0	0.818255319148936	0.491404255319149	0.974936170212766
410	central	0	0.812936170212766	0.486074468085106	0.982
411	central	0	0.821446808510638	0.488648936170213	0.967340425531915
412	central	0	0.810191489361702	0.486627659574468	0.967531914893617
413	central	0	0.810127659574468	0.490085106382979	0.973808510638298
414	central	0	0.794021276595745	0.480734042553191	0.977106382978723
415	central	0	0.808510638297872	0.482276595744681	0.973042553191489
416	central	0	0.823851063829787	0.481872340425532	0.976808510638298
417	central	0	0.829234042553191	0.47681914893617	0.968063829787234
418	central	0	0.808297872340425	0.476404255319149	0.967063829787234
419	central	0	0.815106382978723	0.473170212765957	0.975936170212766
420	central	0	0.790404255319149	0.469691489361702	0.974914893617021
421	central	0	0.785148936170213	0.464946808510638	0.978446808510638
422	central	0	0.776531914893617	0.462521276595745	0.982042553191489
423	central	0	0.77868085106383	0.466297872340426	0.974531914893617
424	central	0	0.762978723404255	0.457829787234043	0.983255319148936
425	central	0	0.762595744680851	0.454574468085106	0.983276595744681
426	central	0	0.772212765957447	0.451648936170213	0.980170212765957
427	central	0	0.734191489361702	0.448127659574468	0.980510638297872
428	central	0	0.752170212765957	0.445202127659574	0.981191489361702
429	central	0	0.746744680851064	0.441340425531915	0.988510638297872
430	central	0	0.71436170212766	0.434702127659574	0.986127659574468
431	central	0	0.716510638297872	0.427212765957447	0.984106382978723
432	central	0	0.714255319148936	0.427074468085106	0.986787234042553
433	central	0	0.735787234042553	0.420851063829787	0.987829787234043
434	central	0	0.715	0.422276595744681	0.987255319148936
435	central	0	0.691446808510638	0.417478723404255	0.987851063829787
436	central	0	0.694085106382979	0.410925531914894	0.989765957446809
437	central	0	0.699085106382979	0.411063829787234	0.989446808510638
438	central	0	0.687404255319149	0.410531914893617	0.999936170212766
439	central	0	0.68263829787234	0.410457446808511	0.992872340425532
440	central	0	0.672446808510638	0.406148936170213	0.995744680851064
441	central	0	0.674617021276596	0.407340425531915	0.991702127659574
442	central	0	0.680914893617021	0.408563829787234	0.995425531914894
443	central	0	0.71268085106383	0.408010638297872	0.993702127659574
444	central	0	0.690574468085106	0.407085106382979	0.995574468085106
445	central	0	0.697936170212766	0.406021276595745	0.992851063829787
446	central	0	0.697914893617021	0.405393617021277	0.990234042553191
447	central	0	0.682531914893617	0.407340425531915	0.987191489361702
448	central	0	0.690212765957447	0.409276595744681	0.995872340425532
449	central	0	0.702723404255319	0.414329787234043	0.991553191489362
450	central	0	0.700531914893617	0.415191489361702	0.987808510638298
451	central	0	0.710276595744681	0.422457446808511	0.987617021276596
452	central	0	0.715765957446808	0.421021276595745	0.984553191489362
453	central	0	0.717340425531915	0.421936170212766	0.983
454	central	0	0.723510638297872	0.427989361702128	0.987170212765957
455	central	0	0.730574468085106	0.436563829787234	0.989829787234043
456	central	0	0.735595744680851	0.435117021276596	0.985872340425532
457	central	0	0.745170212765957	0.438414893617021	0.982085106382979
458	central	0	0.746957446808511	0.44581914893617	0.984553191489362
459	central	0	0.755276595744681	0.448095744680851	0.982489361702128
460	central	0	0.761297872340426	0.448968085106383	0.983404255319149
461	central	0	0.780787234042553	0.453893617021277	0.98231914893617
462	central	0	0.789340425531915	0.460085106382979	0.982212765957447
463	central	0	0.797829787234043	0.463829787234043	0.973978723404255
464	central	0	0.783	0.470234042553191	0.977531914893617
465	central	0	0.779127659574468	0.468234042553192	0.971212765957447
466	central	0	0.790042553191489	0.4725	0.972148936170213
467	central	0	0.805765957446808	0.473978723404255	0.974829787234043
468	central	0	0.812234042553192	0.477212765957447	0.971042553191489
469	central	0	0.812574468085106	0.475085106382979	0.98031914893617
470	central	0	0.814234042553192	0.481734042553191	0.978446808510638
471	central	0	0.843851063829787	0.481712765957447	0.973808510638298
472	central	0	0.828574468085106	0.487968085106383	0.981808510638298
473	central	0	0.827914893617021	0.492404255319149	0.968148936170213
474	central	0	0.794553191489362	0.484329787234043	0.970553191489362
475	central	0	0.796340425531915	0.485914893617021	0.975063829787234
476	central	0	0.80168085106383	0.490446808510638	0.972787234042553
477	central	0	0.804489361702128	0.486829787234043	0.96936170212766
478	central	0	0.80631914893617	0.491925531914894	0.968595744680851
479	central	0	0.813659574468085	0.486989361702128	0.976808510638298
480	central	0	0.79736170212766	0.483287234042553	0.97931914893617
481	central	0	0.802936170212766	0.484042553191489	0.979191489361702
482	central	0	0.822723404255319	0.479457446808511	0.977234042553191
483	central	0	0.822	0.483521276595745	0.975042553191489
484	central	0	0.812148936170213	0.476393617021277	0.976893617021277
485	central	0	0.815021276595745	0.473670212765957	0.967829787234043
486	central	0	0.825851063829787	0.472329787234043	0.976702127659574
487	central	0	0.793702127659574	0.46863829787234	0.976957446808511
488	central	0	0.793021276595745	0.469234042553192	0.983042553191489
489	central	0	0.781063829787234	0.466787234042553	0.979744680851064
490	central	0	0.793425531914894	0.460095744680851	0.980914893617021
491	central	0	0.797723404255319	0.458255319148936	0.98263829787234
492	central	0	0.77463829787234	0.446329787234043	0.980702127659574
493	central	0	0.778893617021277	0.44831914893617	0.979255319148936
494	central	0	0.756936170212766	0.444276595744681	0.992
495	central	0	0.72236170212766	0.439010638297872	0.987021276595745
496	central	0	0.716340425531915	0.435042553191489	0.977702127659574
497	central	0	0.714851063829787	0.431372340425532	0.981212765957447
498	central	0	0.718765957446808	0.423882978723404	0.984340425531915
499	central	0	0.698425531914894	0.423755319148936	0.980489361702128
500	central	0	0.702468085106383	0.415829787234043	0.99436170212766
501	central	0	0.690510638297872	0.411414893617021	0.984148936170213
502	central	0	0.677617021276596	0.409106382978723	0.989893617021277
503	central	0	0.692595744680851	0.406191489361702	0.990659574468085
504	central	0	0.681042553191489	0.406585106382979	0.991851063829787
505	central	0	0.692021276595745	0.403702127659574	0.994808510638298
506	central	0	0.667893617021277	0.401585106382979	0.994553191489362
507	central	0	0.66031914893617	0.39868085106383	0.995872340425532
508	central	0	0.660936170212766	0.397946808510638	0.998531914893617
509	central	0	0.667744680851064	0.396170212765957	0.998702127659574
510	central	0	0.668191489361702	0.393659574468085	0.99736170212766
511	central	0	0.669170212765957	0.399734042553192	0.995829787234042
512	central	0	0.652872340425532	0.39631914893617	0.996489361702128
513	central	0	0.66631914893617	0.400829787234043	0.997872340425532
514	central	0	0.688617021276596	0.399042553191489	0.995659574468085
515	central	0	0.676382978723404	0.397957446808511	0.997021276595745
516	central	0	0.691446808510638	0.406382978723404	1.00357446808511
517	central	0	0.697489361702128	0.403276595744681	0.993851063829787
518	central	0	0.683702127659574	0.40881914893617	0.993829787234042
519	central	0	0.700021276595745	0.417287234042553	0.994617021276596
520	central	0	0.697468085106383	0.413542553191489	0.989297872340426
521	central	0	0.716191489361702	0.419234042553191	0.99636170212766
522	central	0	0.714382978723404	0.426414893617021	0.988957446808511
523	central	0	0.716872340425532	0.424712765957447	0.989425531914894
524	central	0	0.714936170212766	0.432	0.98231914893617
525	central	0	0.715978723404255	0.434840425531915	0.985787234042553
526	central	0	0.74331914893617	0.443351063829787	0.986404255319149
527	central	0	0.775170212765957	0.446063829787234	0.984957446808511
528	central	0	0.763063829787234	0.446723404255319	0.98536170212766
529	central	0	0.769212765957447	0.452829787234043	0.980127659574468
530	central	0	0.777893617021277	0.456595744680851	0.975787234042553
531	central	0	0.776382978723404	0.462648936170213	0.978425531914894
532	central	0	0.776404255319149	0.46413829787234	0.978106382978723
533	central	0	0.791531914893617	0.465095744680851	0.988510638297872
534	central	0	0.80436170212766	0.469223404255319	0.97431914893617
535	central	0	0.806617021276596	0.471627659574468	0.979659574468085
536	central	0	0.78431914893617	0.475287234042553	0.980063829787234
537	central	0	0.818297872340426	0.47913829787234	0.975553191489362
538	central	0	0.823063829787234	0.477872340425532	0.978574468085106
539	central	0	0.819765957446808	0.487095744680851	0.980531914893617
540	central	0	0.816234042553191	0.483436170212766	0.978234042553191
541	central	0	0.799574468085106	0.485446808510638	0.971787234042553
542	central	0	0.797	0.489202127659574	0.977234042553191
543	central	0	0.825914893617021	0.490563829787234	0.97768085106383
544	central	0	0.813574468085106	0.487372340425532	0.974723404255319
545	central	0	0.838085106382979	0.486542553191489	0.970191489361702
546	central	0	0.817382978723404	0.489723404255319	0.978255319148936
547	central	0	0.819553191489362	0.487510638297872	0.975531914893617
548	central	0	0.79563829787234	0.482148936170213	0.977106382978723
549	central	0	0.782957446808511	0.482968085106383	0.967063829787234
550	central	0	0.821659574468085	0.481127659574468	0.974872340425532
551	central	0	0.831808510638298	0.476606382978723	0.977425531914894
552	central	0	0.80531914893617	0.476063829787234	0.979957446808511
553	central	0	0.803127659574468	0.472574468085106	0.975468085106383
554	central	0	0.807489361702128	0.471574468085106	0.982468085106383
555	central	0	0.808893617021277	0.469542553191489	0.975489361702128
556	central	0	0.777234042553192	0.468117021276596	0.977617021276596
557	central	0	0.766148936170213	0.459212765957447	0.98531914893617
558	central	0	0.783191489361702	0.461021276595745	0.975148936170213
559	central	0	0.778765957446809	0.456968085106383	0.982127659574468
560	central	0	0.760787234042553	0.448202127659574	0.982085106382979
561	central	0	0.741	0.436787234042553	0.98268085106383
562	central	0	0.734489361702128	0.44013829787234	0.983340425531915
563	central	0	0.731659574468085	0.429085106382979	0.980553191489362
564	central	0	0.710021276595745	0.430404255319149	0.983893617021277
565	central	0	0.706936170212766	0.420574468085106	0.990829787234043
566	central	0	0.690893617021277	0.420170212765957	0.990893617021277
567	central	0	0.706085106382979	0.413787234042553	0.987
568	central	0	0.692723404255319	0.410404255319149	0.990510638297872
569	central	0	0.694872340425532	0.405063829787234	0.99331914893617
570	central	0	0.671659574468085	0.40331914893617	0.991148936170213
571	central	0	0.660170212765957	0.399351063829787	0.995042553191489
572	central	0	0.675829787234043	0.391851063829787	0.997765957446809
573	central	1	0.668510638297872	0.393244680851064	0.998617021276596
574	central	1	0.668170212765957	0.39236170212766	1.0018085106383
575	central	1	0.668723404255319	0.386468085106383	0.99831914893617
576	central	1	0.657872340425532	0.389542553191489	0.99936170212766
577	central	1	0.655936170212766	0.38631914893617	0.997872340425532
578	central	1	0.639872340425532	0.386797872340426	0.996340425531915
579	central	1	0.645234042553192	0.38536170212766	0.995212765957447
580	central	1	0.671659574468085	0.386946808510638	1.00321276595745
581	central	1	0.655723404255319	0.387904255319149	0.995212765957447
582	central	1	0.680702127659574	0.388893617021277	1.00214893617021
583	central	1	0.669042553191489	0.390712765957447	0.998617021276596
584	central	1	0.652808510638298	0.391755319148936	0.999659574468085
585	central	0	0.686829787234043	0.398223404255319	0.99763829787234
586	central	0	0.683191489361702	0.399489361702128	0.998531914893617
587	central	0	0.679148936170213	0.401085106382979	0.992765957446809
588	central	0	0.667148936170213	0.402936170212766	0.993297872340426
589	central	0	0.71036170212766	0.406021276595745	0.993829787234042
590	central	0	0.712531914893617	0.414170212765957	0.98763829787234
591	central	0	0.696702127659575	0.41381914893617	0.993510638297872
592	central	0	0.709936170212766	0.418659574468085	0.990255319148936
593	central	0	0.700893617021277	0.425585106382979	0.987170212765957
594	central	0	0.707276595744681	0.433297872340426	0.987617021276596
595	central	0	0.740425531914894	0.433606382978723	0.98431914893617
596	central	0	0.741702127659574	0.438010638297872	0.987042553191489
597	central	0	0.751957446808511	0.444765957446809	0.987489361702128
598	central	0	0.775765957446809	0.452202127659574	0.975978723404255
599	central	0	0.774595744680851	0.455234042553191	0.986659574468085
600	central	0	0.768085106382979	0.46168085106383	0.976106382978723
601	central	0	0.779829787234043	0.463329787234043	0.975425531914894
602	central	0	0.789914893617021	0.461978723404255	0.981276595744681
603	central	0	0.802404255319149	0.470085106382979	0.976170212765957
604	central	0	0.789234042553192	0.469851063829787	0.972340425531915
605	central	0	0.790148936170213	0.473925531914894	0.975531914893617
606	central	0	0.799936170212766	0.47581914893617	0.974553191489362
607	central	0	0.803914893617021	0.481553191489362	0.973404255319149
608	central	0	0.81031914893617	0.479670212765957	0.976553191489362
609	central	0	0.791808510638298	0.484670212765957	0.972787234042553
610	central	0	0.805340425531915	0.489244680851064	0.972191489361702
611	central	0	0.801872340425532	0.48913829787234	0.976042553191489
612	central	0	0.829021276595745	0.487393617021277	0.973063829787234
613	central	0	0.835787234042553	0.4885	0.978489361702128
614	central	0	0.81736170212766	0.48563829787234	0.972936170212766
615	central	0	0.79863829787234	0.483978723404255	0.973127659574468
616	central	0	0.783531914893617	0.4815	0.974021276595745
617	central	0	0.767063829787234	0.481372340425532	0.97363829787234
618	central	0	0.789382978723404	0.476872340425532	0.976276595744681
619	central	0	0.804978723404255	0.475712765957447	0.976191489361702
620	central	0	0.770851063829787	0.474382978723404	0.975851063829787
621	central	0	0.812595744680851	0.468893617021277	0.980489361702128
622	central	0	0.798404255319149	0.471734042553192	0.984404255319149
623	central	0	0.788170212765957	0.460425531914894	0.981297872340426
624	central	0	0.755063829787234	0.461755319148936	0.980489361702128
625	central	0	0.784	0.455776595744681	0.977595744680851
626	central	0	0.787723404255319	0.451723404255319	0.978212765957447
627	central	0	0.760425531914894	0.444978723404255	0.983489361702128
628	central	0	0.737021276595745	0.437372340425532	0.986893617021277
629	central	0	0.72363829787234	0.438191489361702	0.986
630	central	0	0.708957446808511	0.431042553191489	0.988893617021277
631	central	0	0.697340425531915	0.423021276595745	0.988297872340426
632	central	0	0.682914893617021	0.415021276595745	0.99268085106383
633	central	0	0.697872340425532	0.4135	0.987404255319149
634	central	0	0.69331914893617	0.408723404255319	0.988234042553191
635	central	0	0.701212765957447	0.405351063829787	0.996106382978723
636	central	0	0.688085106382979	0.398457446808511	0.995531914893617
637	central	0	0.682595744680851	0.395202127659574	0.998255319148936
638	central	1	0.66263829787234	0.389276595744681	1.00012765957447
639	central	1	0.64363829787234	0.385595744680851	1.00248936170213
640	central	1	0.656659574468085	0.388244680851064	1.00051063829787
641	central	1	0.654872340425532	0.382521276595745	0.998127659574468
642	central	1	0.670276595744681	0.381468085106383	1.00331914893617
643	central	1	0.651255319148936	0.380712765957447	1.00282978723404
644	central	1	0.644234042553191	0.378755319148936	0.999063829787234
645	central	1	0.649872340425532	0.377053191489362	1.00197872340426
646	central	1	0.646510638297872	0.377414893617021	1.00174468085106
647	central	1	0.654553191489362	0.376446808510638	1.00359574468085
648	central	1	0.664063829787234	0.382159574468085	0.99768085106383
649	central	1	0.650382978723404	0.377702127659574	1.00031914893617
650	central	1	0.669191489361702	0.377414893617021	1.00212765957447
651	central	1	0.639936170212766	0.381723404255319	1.00087234042553
652	central	1	0.659914893617021	0.386489361702128	1.00172340425532
653	central	1	0.662234042553192	0.385085106382979	0.994021276595745
654	central	1	0.667489361702128	0.389574468085106	1.0011914893617
655	central	1	0.657021276595745	0.392627659574468	1.00325531914894
656	central	0	0.66731914893617	0.397	1.00148936170213
657	central	0	0.671063829787234	0.401042553191489	0.997255319148936
658	central	0	0.659893617021277	0.408053191489362	0.995936170212766
659	central	0	0.695617021276596	0.410287234042553	0.987808510638298
660	central	0	0.703127659574468	0.417287234042553	0.994531914893617
661	central	0	0.707787234042553	0.421212765957447	0.98731914893617
662	central	0	0.715	0.425851063829787	0.990744680851064
663	central	0	0.727425531914894	0.42836170212766	0.987851063829787
664	central	0	0.743	0.437510638297872	0.984829787234043
665	central	0	0.760106382978723	0.439670212765957	0.983765957446809
666	central	0	0.769510638297872	0.448276595744681	0.983914893617021
667	central	0	0.755595744680851	0.45163829787234	0.981
668	central	0	0.754957446808511	0.454053191489362	0.982106382978723
669	central	0	0.786170212765957	0.462840425531915	0.984553191489362
670	central	0	0.789404255319149	0.461446808510638	0.977
671	central	0	0.783170212765957	0.470882978723404	0.973765957446808
672	central	0	0.778297872340426	0.473723404255319	0.978936170212766
673	central	0	0.78731914893617	0.477191489361702	0.975914893617021
674	central	0	0.823297872340426	0.476127659574468	0.976744680851064
675	central	0	0.817106382978723	0.474670212765957	0.977702127659574
676	central	0	0.792893617021277	0.478957446808511	0.965191489361702
677	central	0	0.807148936170213	0.481010638297872	0.977765957446808
678	central	0	0.809106382978723	0.483	0.972170212765957
679	central	0	0.818808510638298	0.480308510638298	0.970382978723404
680	central	0	0.831446808510638	0.490989361702128	0.972297872340426
681	central	0	0.824617021276596	0.482542553191489	0.974425531914894
682	central	0	0.832234042553191	0.488404255319149	0.974148936170213
683	central	0	0.833553191489362	0.483021276595745	0.974446808510638
684	central	0	0.806936170212766	0.479563829787234	0.969042553191489
685	central	0	0.784744680851064	0.480968085106383	0.979936170212766
686	central	0	0.779574468085106	0.47418085106383	0.975234042553191
687	central	0	0.787255319148936	0.479489361702128	0.981574468085106
688	central	0	0.800744680851064	0.474244680851064	0.974936170212766
689	central	0	0.793744680851064	0.473765957446808	0.97336170212766
690	central	0	0.78231914893617	0.462202127659574	0.975148936170213
691	central	0	0.778191489361702	0.463595744680851	0.984936170212766
692	central	0	0.782574468085106	0.456904255319149	0.979659574468085
693	central	0	0.74936170212766	0.453829787234043	0.979106382978723
694	central	0	0.76363829787234	0.446148936170213	0.983234042553191
695	central	0	0.762297872340426	0.441404255319149	0.983978723404255
696	central	0	0.741702127659574	0.431	0.982787234042553
697	central	0	0.73036170212766	0.430893617021277	0.980446808510638
698	central	0	0.701531914893617	0.427478723404255	0.990063829787234
699	central	0	0.694531914893617	0.421074468085106	0.990276595744681
700	central	0	0.685085106382979	0.412882978723404	0.991297872340426
701	central	0	0.686978723404255	0.408744680851064	0.987617021276596
702	central	0	0.679893617021277	0.399404255319149	0.994340425531915
703	central	0	0.672553191489362	0.399691489361702	0.999446808510638
704	central	1	0.691234042553192	0.390648936170213	0.992765957446809
705	central	1	0.664893617021277	0.387287234042553	1.00082978723404
706	central	1	0.65863829787234	0.383457446808511	1.00402127659574
707	central	1	0.637531914893617	0.381670212765957	1.00095744680851
708	central	1	0.628574468085106	0.379957446808511	1.00491489361702
709	central	1	0.635893617021277	0.376840425531915	1.00382978723404
710	central	1	0.632468085106383	0.37131914893617	1.00908510638298
711	central	1	0.625404255319149	0.370787234042553	1.00442553191489
712	central	1	0.620829787234043	0.369574468085106	1.00278723404255
713	central	1	0.61663829787234	0.367691489361702	1.00929787234043
714	central	1	0.619617021276596	0.370659574468085	1.00153191489362
715	central	1	0.62368085106383	0.369521276595745	1.0066170212766
716	central	1	0.631148936170213	0.368031914893617	1.00387234042553
717	central	1	0.632829787234043	0.369617021276596	1.00263829787234
718	central	1	0.638872340425532	0.370787234042553	1.00889361702128
719	central	1	0.643425531914894	0.374372340425532	1.00287234042553
720	central	1	0.639723404255319	0.375287234042553	1.00663829787234
721	central	1	0.649446808510638	0.377797872340426	1.01106382978723
722	central	1	0.648553191489362	0.378446808510638	1.0028085106383
723	central	1	0.656148936170213	0.381670212765957	0.999617021276596
724	central	1	0.646531914893617	0.385978723404255	0.998127659574468
725	central	1	0.659829787234043	0.390606382978723	0.993340425531915
726	central	1	0.656468085106383	0.393148936170213	0.994212765957447
727	central	0	0.663106382978723	0.397946808510638	0.99368085106383
728	central	0	0.678127659574468	0.404276595744681	0.99436170212766
729	central	0	0.688489361702128	0.411265957446808	0.995
730	central	0	0.698723404255319	0.4165	0.985510638297872
731	central	0	0.713404255319149	0.422893617021277	0.996489361702128
732	central	0	0.705	0.423765957446809	0.98768085106383
733	central	0	0.748808510638298	0.432074468085106	0.987340425531915
734	central	0	0.773106382978723	0.436234042553191	0.98931914893617
735	central	0	0.770723404255319	0.44681914893617	0.977212765957447
736	central	0	0.728468085106383	0.446244680851064	0.988957446808511
737	central	0	0.752106382978723	0.454936170212766	0.980170212765957
738	central	0	0.74836170212766	0.464170212765957	0.983340425531915
739	central	0	0.779595744680851	0.462468085106383	0.979446808510638
740	central	0	0.768978723404255	0.466691489361702	0.980659574468085
741	central	0	0.777212765957447	0.469872340425532	0.978510638297872
742	central	0	0.809765957446808	0.468457446808511	0.972382978723404
743	central	0	0.820595744680851	0.478212765957447	0.976276595744681
744	central	0	0.795382978723404	0.473648936170213	0.97068085106383
745	central	0	0.812510638297872	0.478159574468085	0.973595744680851
746	central	0	0.793574468085106	0.482265957446809	0.973021276595745
747	central	0	0.808744680851064	0.482382978723404	0.974851063829787
748	central	0	0.827148936170213	0.485287234042553	0.967042553191489
749	central	0	0.822617021276596	0.485531914893617	0.97331914893617
750	central	0	0.814978723404255	0.482968085106383	0.978702127659574
751	central	0	0.837936170212766	0.478776595744681	0.968765957446808
752	central	0	0.790936170212766	0.478478723404255	0.979276595744681
753	central	0	0.791702127659574	0.474946808510638	0.972510638297872
754	central	0	0.79663829787234	0.475531914893617	0.978255319148936
755	central	0	0.812510638297872	0.474265957446808	0.975106382978723
756	central	0	0.798957446808511	0.466095744680851	0.983361702127659
757	central	0	0.76463829787234	0.463787234042553	0.986595744680851
758	central	0	0.757893617021277	0.462265957446809	0.974787234042553
759	central	0	0.771893617021277	0.454617021276596	0.979617021276596
760	central	0	0.756063829787234	0.450255319148936	0.98468085106383
761	central	0	0.754234042553191	0.439244680851064	0.981829787234043
762	central	0	0.740851063829787	0.437308510638298	0.98068085106383
763	central	0	0.730702127659574	0.429393617021277	0.984106382978723
764	central	0	0.719063829787234	0.427606382978723	0.985659574468085
765	central	0	0.706893617021277	0.418489361702128	0.989531914893617
766	central	0	0.693617021276596	0.41286170212766	0.988276595744681
767	central	0	0.712659574468085	0.406670212765957	0.998531914893617
768	central	0	0.704148936170213	0.402468085106383	0.993489361702128
769	central	0	0.669659574468085	0.396404255319149	0.999595744680851
770	central	1	0.677595744680851	0.386627659574468	0.996021276595745
771	central	1	0.687617021276596	0.385127659574468	1.00085106382979
772	central	1	0.656170212765957	0.38218085106383	0.997468085106383
773	central	1	0.642489361702128	0.377776595744681	1.00374468085106
774	central	1	0.627787234042553	0.372265957446809	1.00606382978723
775	central	1	0.628021276595745	0.369436170212766	1.00291489361702
776	central	1	0.625468085106383	0.369648936170213	1.00785106382979
777	central	1	0.624	0.364117021276596	1.00848936170213
778	central	1	0.610723404255319	0.365276595744681	1.01285106382979
779	central	1	0.61631914893617	0.362712765957447	1.0048085106383
780	central	1	0.613	0.360872340425532	1.00957446808511
781	central	1	0.61736170212766	0.361063829787234	1.00951063829787
782	central	1	0.609574468085106	0.360148936170213	1.00927659574468
783	central	1	0.62336170212766	0.362595744680851	1.00891489361702
784	central	1	0.624297872340426	0.359265957446809	1.00327659574468
785	central	1	0.613255319148936	0.361840425531915	1.00506382978723
786	central	1	0.615808510638298	0.36186170212766	1.00195744680851
787	central	1	0.605723404255319	0.366734042553191	1.01763829787234
788	central	1	0.634787234042553	0.366755319148936	1.0058085106383
789	central	1	0.62536170212766	0.369627659574468	1.00423404255319
790	central	1	0.619106382978723	0.371202127659574	1.00274468085106
791	central	1	0.627382978723404	0.374797872340426	1.00444680851064
792	central	1	0.629468085106383	0.380340425531915	1.00093617021277
793	central	1	0.660914893617021	0.385223404255319	1.00451063829787
794	central	1	0.644659574468085	0.388925531914894	1.00248936170213
795	central	1	0.671765957446809	0.395872340425532	0.996978723404255
796	central	0	0.684851063829787	0.398255319148936	0.992042553191489
797	central	0	0.657723404255319	0.403276595744681	0.995978723404255
798	central	0	0.656765957446809	0.414606382978723	0.988404255319149
799	central	0	0.686042553191489	0.418893617021277	0.988404255319149
800	central	0	0.698978723404255	0.421223404255319	0.983404255319149
801	central	0	0.736978723404255	0.428946808510638	0.983191489361702
802	central	0	0.740425531914894	0.436446808510638	0.98131914893617
803	central	0	0.714340425531915	0.438255319148936	0.984510638297872
804	central	0	0.746170212765957	0.448712765957447	0.984829787234043
805	central	0	0.754170212765957	0.450202127659574	0.976978723404255
806	central	0	0.752042553191489	0.458670212765957	0.980574468085106
807	central	0	0.771063829787234	0.458478723404255	0.980468085106383
808	central	0	0.775893617021277	0.464734042553192	0.974978723404255
809	central	0	0.794340425531915	0.470446808510638	0.985702127659574
810	central	0	0.806042553191489	0.471755319148936	0.977851063829787
811	central	0	0.782744680851064	0.477372340425532	0.973276595744681
812	central	0	0.79763829787234	0.476744680851064	0.976276595744681
813	central	0	0.811446808510638	0.481117021276596	0.973170212765957
814	central	0	0.803574468085106	0.48181914893617	0.975531914893617
815	central	0	0.823	0.485446808510638	0.981595744680851
816	central	0	0.837127659574468	0.487542553191489	0.974851063829787
817	central	0	0.822021276595745	0.481797872340426	0.971617021276596
818	central	0	0.803787234042553	0.4775	0.97463829787234
819	central	0	0.798723404255319	0.481148936170213	0.979468085106383
820	central	0	0.793893617021277	0.480297872340426	0.968531914893617
821	central	0	0.791936170212766	0.477191489361702	0.972957446808511
822	central	0	0.810617021276596	0.472946808510638	0.978531914893617
823	central	0	0.812702127659575	0.478489361702128	0.983085106382979
824	central	0	0.821340425531915	0.467744680851064	0.980276595744681
825	central	0	0.798085106382979	0.461446808510638	0.986914893617021
826	central	0	0.758893617021277	0.455031914893617	0.983595744680851
827	central	0	0.74836170212766	0.452372340425532	0.981148936170213
828	central	0	0.765617021276596	0.452436170212766	0.978808510638298
829	central	0	0.756021276595745	0.438765957446809	0.98936170212766
830	central	0	0.731978723404255	0.431287234042553	0.987617021276596
831	central	0	0.733063829787234	0.42831914893617	0.985404255319149
832	central	0	0.717446808510638	0.422159574468085	0.987170212765957
833	central	0	0.681489361702128	0.413904255319149	0.997468085106383
834	central	0	0.676234042553192	0.408702127659574	0.991957446808511
835	central	0	0.673872340425532	0.404414893617021	0.99736170212766
836	central	0	0.671617021276596	0.396382978723404	0.992978723404255
837	central	1	0.668787234042553	0.388744680851064	0.994659574468085
838	central	1	0.66263829787234	0.386521276595745	1.00644680851064
839	central	1	0.664	0.380542553191489	1.00182978723404
840	central	1	0.653148936170213	0.376223404255319	0.998127659574468
841	central	1	0.618191489361702	0.366659574468085	1.00659574468085
842	central	1	0.619893617021277	0.367914893617021	1.01136170212766
843	central	1	0.599340425531915	0.364	1.01029787234043
844	central	1	0.622340425531915	0.360021276595745	1.00302127659574
845	central	1	0.597872340425532	0.359627659574468	1.00908510638298
846	central	1	0.612574468085106	0.357648936170213	1.00778723404255
847	central	1	0.605170212765958	0.354117021276596	1.01042553191489
848	central	1	0.615936170212766	0.354574468085106	1.00948936170213
849	central	1	0.602234042553191	0.356382978723404	1.01304255319149
850	central	1	0.619425531914894	0.352585106382979	1.01253191489362
851	central	1	0.620468085106383	0.352563829787234	1.0093829787234
852	central	1	0.627893617021277	0.355276595744681	1.00985106382979
853	central	1	0.592489361702128	0.355393617021277	1.01397872340426
854	central	1	0.60863829787234	0.353127659574468	1.01268085106383
855	central	1	0.616106382978723	0.356202127659574	1.00910638297872
856	central	1	0.615170212765957	0.359734042553191	1.00782978723404
857	central	1	0.623702127659574	0.358159574468085	1.00576595744681
858	central	1	0.606021276595745	0.362617021276596	1.00668085106383
859	central	1	0.608340425531915	0.365755319148936	1.00953191489362
860	central	1	0.617936170212766	0.371734042553191	1.00574468085106
861	central	1	0.636531914893617	0.374191489361702	1.00625531914894
862	central	1	0.646	0.37563829787234	0.999617021276596
863	central	1	0.658042553191489	0.384329787234043	1.00151063829787
864	central	1	0.658234042553192	0.387957446808511	1.00229787234043
865	central	1	0.660702127659574	0.393489361702128	0.998851063829787
866	central	0	0.660489361702128	0.396936170212766	0.99663829787234
867	central	0	0.676042553191489	0.40531914893617	1.00012765957447
868	central	0	0.681148936170213	0.413553191489362	0.993234042553191
869	central	0	0.702978723404255	0.417776595744681	0.986297872340426
870	central	0	0.716957446808511	0.428010638297872	0.992957446808511
871	central	0	0.717234042553191	0.43063829787234	0.984382978723404
872	central	0	0.734617021276596	0.439489361702128	0.991957446808511
873	central	0	0.766617021276596	0.442148936170213	0.982765957446809
874	central	0	0.764553191489362	0.451212765957447	0.978617021276596
875	central	0	0.765382978723404	0.459978723404255	0.979872340425532
876	central	0	0.784191489361702	0.462787234042553	0.979574468085106
877	central	0	0.775	0.467095744680851	0.985595744680851
878	central	0	0.800255319148936	0.468191489361702	0.977617021276596
879	central	0	0.82168085106383	0.467787234042553	0.973595744680851
880	central	0	0.791063829787234	0.476446808510638	0.971191489361702
881	central	0	0.804489361702128	0.477329787234043	0.978531914893617
882	central	0	0.790829787234043	0.478117021276596	0.974255319148936
883	central	0	0.802893617021277	0.481765957446809	0.971510638297872
884	central	0	0.817808510638298	0.4815	0.971085106382979
885	central	0	0.797234042553192	0.48513829787234	0.97263829787234
886	central	0	0.809914893617021	0.480244680851064	0.971531914893617
887	central	0	0.791276595744681	0.477765957446808	0.978297872340426
888	central	0	0.784659574468085	0.47531914893617	0.979574468085106
889	central	0	0.810297872340425	0.4695	0.982617021276596
890	central	0	0.820234042553191	0.468893617021277	0.981297872340426
891	central	0	0.791574468085106	0.465404255319149	0.976531914893617
892	central	0	0.792	0.464382978723404	0.978382978723404
893	central	0	0.760531914893617	0.456404255319149	0.986510638297872
894	central	0	0.752085106382979	0.450414893617021	0.979531914893617
895	central	0	0.732489361702128	0.447765957446809	0.988
896	central	0	0.745255319148936	0.436606382978723	0.988170212765957
897	central	0	0.747872340425532	0.431840425531915	0.990617021276596
898	central	0	0.722787234042553	0.428053191489362	0.991446808510638
899	central	0	0.727255319148936	0.42386170212766	0.989617021276596
900	central	0	0.717148936170213	0.410914893617021	0.993191489361702
901	central	0	0.704297872340426	0.405957446808511	0.989
902	central	0	0.683531914893617	0.39631914893617	0.994297872340426
903	central	1	0.668297872340425	0.392553191489362	0.989425531914894
904	central	1	0.655851063829787	0.384053191489362	0.997744680851064
905	central	1	0.63663829787234	0.37768085106383	1.00751063829787
906	central	1	0.630744680851064	0.373765957446809	1.00136170212766
907	central	1	0.641276595744681	0.371893617021277	1.0071914893617
908	central	1	0.623702127659574	0.366074468085106	1.01165957446808
909	central	1	0.610914893617021	0.361670212765957	1.00963829787234
910	central	1	0.620851063829787	0.355691489361702	1.00917021276596
911	central	1	0.595914893617021	0.359755319148936	1.00978723404255
912	central	1	0.609893617021277	0.353936170212766	1.00625531914894
913	central	1	0.597425531914894	0.349765957446808	1.00923404255319
914	central	1	0.589404255319149	0.350468085106383	1.01253191489362
915	central	1	0.603042553191489	0.350244680851064	1.01589361702128
916	central	1	0.600574468085106	0.347925531914894	1.00795744680851
917	central	1	0.593957446808511	0.347255319148936	1.01331914893617
918	central	1	0.589808510638298	0.351127659574468	1.01306382978723
919	central	1	0.608468085106383	0.347872340425532	1.01814893617021
920	central	1	0.601276595744681	0.34781914893617	1.01308510638298
921	central	1	0.596234042553191	0.351308510638298	1.01151063829787
922	central	1	0.608340425531915	0.348010638297872	1.01434042553191
923	central	1	0.612872340425532	0.351723404255319	1.01385106382979
924	central	1	0.615531914893617	0.353723404255319	1.01263829787234
925	central	1	0.610212765957447	0.35218085106383	1.00868085106383
926	central	1	0.603404255319149	0.354702127659574	1.01008510638298
927	central	1	0.611808510638298	0.362031914893617	1.00925531914894
928	central	1	0.612085106382979	0.364446808510638	1.00278723404255
929	central	1	0.634659574468085	0.369382978723404	1.00723404255319
930	central	1	0.619659574468085	0.372446808510638	1.00557446808511
931	central	1	0.630531914893617	0.376553191489362	1.00129787234043
932	central	1	0.639510638297872	0.38313829787234	1.00251063829787
933	central	1	0.640914893617021	0.390489361702128	1.00004255319149
934	central	0	0.650234042553192	0.396414893617021	0.996382978723404
935	central	0	0.674893617021277	0.405904255319149	0.997617021276596
936	central	0	0.683042553191489	0.410723404255319	0.993531914893617
937	central	0	0.679	0.416393617021277	0.994702127659574
938	central	0	0.693276595744681	0.425297872340426	0.991510638297872
939	central	0	0.695872340425532	0.426946808510638	0.988
940	central	0	0.750765957446809	0.434808510638298	0.980765957446809
941	central	0	0.750553191489362	0.445457446808511	0.982702127659574
942	central	0	0.778617021276596	0.450489361702128	0.989
943	central	0	0.778489361702128	0.450468085106383	0.975914893617021
944	central	0	0.773127659574468	0.456851063829787	0.979170212765957
945	central	0	0.770106382978723	0.467212765957447	0.978872340425532
946	central	0	0.813957446808511	0.466234042553192	0.974106382978723
947	central	0	0.803234042553192	0.471063829787234	0.974829787234043
948	central	0	0.812446808510638	0.474797872340426	0.980085106382979
949	central	0	0.791574468085106	0.475382978723404	0.977531914893617
950	central	0	0.797340425531915	0.483787234042553	0.976872340425532
951	central	0	0.804914893617021	0.483808510638298	0.974063829787234
952	central	0	0.799234042553192	0.482085106382979	0.976765957446808
953	central	0	0.78963829787234	0.482085106382979	0.973617021276596
954	central	0	0.797744680851064	0.481617021276596	0.97363829787234
955	central	0	0.803659574468085	0.482202127659574	0.977127659574468
956	central	0	0.788	0.474712765957447	0.978510638297872
957	central	0	0.799744680851064	0.468542553191489	0.973297872340426
958	central	0	0.801744680851064	0.469276595744681	0.975914893617021
959	central	0	0.790765957446809	0.462202127659574	0.976723404255319
960	central	0	0.791957446808511	0.456914893617021	0.982234042553191
961	central	0	0.767382978723404	0.456595744680851	0.980978723404255
962	central	0	0.736276595744681	0.448340425531915	0.985127659574468
963	central	0	0.730234042553191	0.445382978723404	0.986042553191489
964	central	0	0.726617021276596	0.439191489361702	0.990021276595745
965	central	0	0.743489361702128	0.429797872340426	0.986787234042553
966	central	0	0.71436170212766	0.424329787234043	0.994808510638298
967	central	0	0.693829787234043	0.419095744680851	0.988510638297872
968	central	0	0.70331914893617	0.41031914893617	0.989127659574468
969	central	0	0.695468085106383	0.397212765957447	0.991127659574468
970	central	1	0.687510638297872	0.393095744680851	1.00242553191489
971	central	1	0.679085106382979	0.390585106382979	1.0011914893617
972	central	1	0.646808510638298	0.382148936170213	1.00117021276596
973	central	1	0.644255319148936	0.373989361702128	1.00063829787234
974	central	1	0.642595744680851	0.365904255319149	1.0053829787234
975	central	1	0.621404255319149	0.362957446808511	1.00278723404255
976	central	1	0.617382978723404	0.360882978723404	1.01093617021277
977	central	1	0.611382978723404	0.358276595744681	1.01168085106383
978	central	1	0.602276595744681	0.353904255319149	1.01234042553191
979	central	1	0.597957446808511	0.350968085106383	1.01693617021277
980	central	1	0.576744680851064	0.350925531914894	1.00944680851064
981	central	1	0.58531914893617	0.34463829787234	1.00876595744681
982	central	1	0.586872340425532	0.345297872340426	1.02176595744681
983	central	1	0.584255319148936	0.346159574468085	1.01412765957447
984	central	1	0.589510638297872	0.341968085106383	1.01959574468085
985	central	1	0.598872340425532	0.342425531914894	1.01759574468085
986	central	1	0.585617021276596	0.345595744680851	1.01729787234043
987	central	1	0.586702127659575	0.344755319148936	1.01451063829787
988	central	1	0.582340425531915	0.344659574468085	1.01708510638298
989	central	1	0.589702127659574	0.344734042553192	1.01325531914894
990	central	1	0.583234042553191	0.344308510638298	1.00982978723404
991	central	1	0.587510638297872	0.346553191489362	1.0106170212766
992	central	1	0.589127659574468	0.347968085106383	1.01387234042553
993	central	1	0.594148936170213	0.348776595744681	1.00897872340426
994	central	1	0.594851063829787	0.349829787234043	1.01070212765957
995	central	1	0.590468085106383	0.352989361702128	1.00576595744681
996	central	1	0.600234042553191	0.355287234042553	1.00721276595745
997	central	1	0.614382978723404	0.35563829787234	1.0081914893617
998	central	1	0.609021276595745	0.363957446808511	1.01778723404255
999	central	1	0.622042553191489	0.364010638297872	1.00608510638298
1000	central	1	0.620276595744681	0.368042553191489	1.0098085106383
1001	central	1	0.629085106382979	0.379351063829787	1.00459574468085
1002	central	1	0.621425531914894	0.384170212765957	1.00021276595745
1003	central	1	0.643510638297872	0.390840425531915	1.00397872340426
1004	central	0	0.647957446808511	0.399340425531915	0.996446808510638
1005	central	0	0.673851063829787	0.404744680851064	0.989893617021277
1006	central	0	0.672808510638298	0.412553191489362	0.99
1007	central	0	0.691510638297872	0.422553191489362	0.988106382978723
1008	central	0	0.719808510638298	0.427574468085106	0.992595744680851
1009	central	0	0.765553191489362	0.43563829787234	0.986234042553191
1010	central	0	0.781106382978723	0.439031914893617	0.983744680851064
1011	central	0	0.78168085106383	0.445478723404255	0.979
1012	central	0	0.778106382978723	0.450531914893617	0.985574468085106
1013	central	0	0.774489361702128	0.45763829787234	0.981851063829787
1014	central	0	0.774297872340426	0.46518085106383	0.978957446808511
1015	central	0	0.778723404255319	0.4645	0.979936170212766
1016	central	0	0.791510638297872	0.471031914893617	0.97368085106383
1017	central	0	0.821510638297872	0.475117021276596	0.981744680851064
1018	central	0	0.802191489361702	0.478202127659574	0.972234042553191
1019	central	0	0.799744680851064	0.480234042553191	0.979276595744681
1020	central	0	0.796872340425532	0.479414893617021	0.978191489361702
1021	central	0	0.81568085106383	0.478712765957447	0.97031914893617
1022	central	0	0.828851063829787	0.479510638297872	0.973936170212766
1023	central	0	0.78768085106383	0.477021276595745	0.971914893617021
1024	central	0	0.77063829787234	0.476989361702128	0.980234042553191
1025	central	0	0.778957446808511	0.470542553191489	0.980574468085106
1026	central	0	0.76868085106383	0.463925531914894	0.978851063829787
1027	central	0	0.772893617021277	0.457159574468085	0.983765957446809
1028	central	0	0.728787234042553	0.455531914893617	0.979489361702128
1029	central	0	0.733042553191489	0.448372340425532	0.976617021276596
1030	central	0	0.73168085106383	0.444617021276596	0.985829787234043
1031	central	0	0.735297872340426	0.435585106382979	0.985106382978723
1032	central	0	0.710234042553191	0.430595744680851	0.98863829787234
1033	central	0	0.693659574468085	0.418872340425532	0.989021276595745
1034	central	0	0.681042553191489	0.412382978723404	0.994042553191489
1035	central	0	0.68131914893617	0.4045	0.995127659574468
1036	central	0	0.676489361702128	0.396489361702128	0.995234042553191
1037	central	1	0.671297872340425	0.388265957446809	0.998382978723404
1038	central	1	0.671872340425532	0.382106382978723	1.00289361702128
1039	central	1	0.662531914893617	0.379287234042553	1.00097872340426
1040	central	1	0.650404255319149	0.368936170212766	1.00527659574468
1041	central	1	0.624851063829787	0.365297872340426	1.00742553191489
1042	central	1	0.609489361702128	0.359489361702128	1.00897872340426
1043	central	1	0.608106382978723	0.353340425531915	1.0088085106383
1044	central	1	0.603893617021277	0.352648936170213	1.01048936170213
1045	central	1	0.601765957446808	0.349457446808511	1.01531914893617
1046	central	1	0.596276595744681	0.345574468085106	1.01634042553191
1047	central	1	0.600808510638298	0.346723404255319	1.02112765957447
1048	central	1	0.565893617021277	0.343563829787234	1.01472340425532
1049	central	1	0.579978723404255	0.345340425531915	1.01797872340426
1050	central	1	0.589021276595745	0.339776595744681	1.01744680851064
1051	central	1	0.579127659574468	0.339872340425532	1.01642553191489
1052	central	1	0.579297872340426	0.3395	1.01721276595745
1053	central	1	0.570978723404255	0.340106382978723	1.01314893617021
1054	central	1	0.575872340425532	0.337797872340426	1.01740425531915
1055	central	1	0.581234042553191	0.338670212765957	1.01710638297872
1056	central	1	0.576765957446808	0.340148936170213	1.0103829787234
1057	central	1	0.575	0.340031914893617	1.01397872340426
1058	central	1	0.578382978723404	0.339978723404255	1.0161914893617
1059	central	1	0.579255319148936	0.341989361702128	1.01153191489362
1060	central	1	0.59031914893617	0.340085106382979	1.01768085106383
1061	central	1	0.580234042553191	0.344212765957447	1.01582978723404
1062	central	1	0.578127659574468	0.34786170212766	1.01712765957447
1063	central	1	0.583148936170213	0.346925531914894	1.00778723404255
1064	central	1	0.587063829787234	0.352957446808511	1.00974468085106
1065	central	1	0.60236170212766	0.357031914893617	1.00559574468085
1066	central	1	0.604404255319149	0.360382978723404	1.01182978723404
1067	central	1	0.617404255319149	0.36263829787234	1.00493617021277
1068	central	1	0.618	0.36663829787234	1.00310638297872
1069	central	1	0.627787234042553	0.37318085106383	1.00189361702128
1070	central	1	0.622106382978723	0.380053191489362	1.00568085106383
1071	central	1	0.638851063829787	0.386829787234043	1.00146808510638
1072	central	1	0.682446808510638	0.392765957446809	0.997617021276596
1073	central	0	0.699063829787234	0.399436170212766	0.992148936170213
1074	central	0	0.689957446808511	0.412372340425532	0.995723404255319
1075	central	0	0.709914893617021	0.417765957446809	0.988744680851064
1076	central	0	0.72763829787234	0.425478723404255	0.986021276595745
1077	central	0	0.753127659574468	0.431095744680851	0.978297872340426
1078	central	0	0.766787234042553	0.437468085106383	0.99331914893617
1079	central	0	0.781148936170213	0.44213829787234	0.981
1080	central	0	0.774957446808511	0.451191489361702	0.979787234042553
1081	central	0	0.775468085106383	0.460106382978723	0.982787234042553
1082	central	0	0.786659574468085	0.464170212765957	0.98168085106383
1083	central	0	0.794957446808511	0.468053191489362	0.975212765957447
1084	central	0	0.813085106382979	0.471617021276596	0.981191489361702
1085	central	0	0.798127659574468	0.469372340425532	0.981468085106383
1086	central	0	0.787085106382979	0.477276595744681	0.973148936170213
1087	central	0	0.816510638297872	0.483351063829787	0.980893617021277
1088	central	0	0.799425531914894	0.480202127659574	0.980297872340426
1089	central	0	0.81331914893617	0.47831914893617	0.976978723404255
1090	central	0	0.806042553191489	0.481425531914894	0.974446808510638
1091	central	0	0.767170212765957	0.473212765957447	0.976978723404255
1092	central	0	0.763659574468085	0.471382978723404	0.977
1093	central	0	0.764787234042553	0.470808510638298	0.978148936170213
1094	central	0	0.772106382978723	0.463574468085106	0.976446808510638
1095	central	0	0.783787234042553	0.458329787234043	0.979297872340426
1096	central	0	0.75231914893617	0.458329787234043	0.988510638297872
1097	central	0	0.757489361702128	0.444872340425532	0.984170212765957
1098	central	0	0.742489361702128	0.439478723404255	0.983978723404255
1099	central	0	0.734787234042553	0.433797872340426	0.982489361702128
1100	central	0	0.719489361702128	0.427265957446809	0.982617021276596
1101	central	0	0.678531914893617	0.41718085106383	0.985148936170213
1102	central	0	0.67568085106383	0.410797872340426	0.986297872340426
1103	central	0	0.668085106382979	0.402797872340426	0.995808510638298
1104	central	1	0.648978723404255	0.396191489361702	0.996957446808511
1105	central	1	0.649659574468085	0.383627659574468	1.00131914893617
1106	central	1	0.647914893617021	0.381670212765957	1.00491489361702
1107	central	1	0.636744680851064	0.371978723404255	1.00570212765957
1108	central	1	0.63936170212766	0.366840425531915	1.001
1109	central	1	0.621531914893617	0.358436170212766	1.00734042553191
1110	central	1	0.598787234042553	0.35463829787234	1.00944680851064
1111	central	1	0.596468085106383	0.351882978723404	1.00963829787234
1112	central	1	0.60336170212766	0.35068085106383	1.01306382978723
1113	central	1	0.592553191489362	0.346297872340426	1.01446808510638
1114	central	1	0.577340425531915	0.343606382978723	1.01921276595745
1115	central	1	0.579297872340426	0.339372340425532	1.01168085106383
1116	central	1	0.575617021276596	0.340297872340426	1.0103829787234
1117	central	1	0.555063829787234	0.339425531914894	1.02331914893617
1118	central	1	0.567382978723404	0.33813829787234	1.02025531914894
1119	central	1	0.572127659574468	0.338010638297872	1.01578723404255
1120	central	1	0.563297872340425	0.335414893617021	1.01868085106383
1121	central	1	0.559170212765957	0.334893617021277	1.01740425531915
1122	central	1	0.560872340425532	0.335531914893617	1.01485106382979
1123	central	1	0.549829787234043	0.337531914893617	1.00957446808511
1124	central	1	0.565042553191489	0.338606382978723	1.0196170212766
1125	central	1	0.561723404255319	0.335734042553192	1.01814893617021
1126	central	1	0.566382978723404	0.337648936170213	1.0158085106383
1127	central	1	0.599574468085106	0.334829787234043	1.01563829787234
1128	central	1	0.598765957446808	0.339	1.02091489361702
1129	central	1	0.581446808510638	0.338968085106383	1.01
1130	central	1	0.560553191489362	0.338797872340426	1.0186170212766
1131	central	1	0.570702127659575	0.346265957446808	1.01748936170213
1132	central	1	0.582063829787234	0.345702127659574	1.00868085106383
1133	central	1	0.594297872340426	0.346765957446808	1.01744680851064
1134	central	1	0.593148936170213	0.350074468085106	1.01570212765957
1135	central	1	0.600702127659574	0.353755319148936	1.01176595744681
1136	central	1	0.612021276595745	0.356308510638298	1.01053191489362
1137	central	1	0.625510638297872	0.366	1.00714893617021
1138	central	1	0.624510638297872	0.368957446808511	1.00629787234043
1139	central	1	0.643914893617021	0.377031914893617	0.995978723404255
1140	central	1	0.652978723404255	0.384287234042553	0.996063829787234
1141	central	1	0.67163829787234	0.388946808510638	0.997872340425532
1142	central	0	0.694255319148936	0.396329787234043	0.997723404255319
1143	central	0	0.691446808510638	0.407510638297872	0.997808510638298
1144	central	0	0.703978723404255	0.417255319148936	0.993042553191489
1145	central	0	0.726021276595745	0.418170212765957	0.991085106382979
1146	central	0	0.736893617021277	0.431851063829787	0.991212765957447
1147	central	0	0.737574468085106	0.437872340425532	0.989425531914894
1148	central	0	0.75336170212766	0.44668085106383	0.977659574468085
1149	central	0	0.767212765957447	0.448468085106383	0.982042553191489
1150	central	0	0.760978723404255	0.454223404255319	0.980617021276596
1151	central	0	0.800723404255319	0.461542553191489	0.969978723404255
1152	central	0	0.809851063829787	0.468404255319149	0.980936170212766
1153	central	0	0.797425531914894	0.472436170212766	0.975170212765957
1154	central	0	0.813191489361702	0.469808510638298	0.967276595744681
1155	central	0	0.80463829787234	0.477063829787234	0.980595744680851
1156	central	0	0.824404255319149	0.478212765957447	0.969063829787234
1157	central	0	0.800276595744681	0.479574468085106	0.974957446808511
1158	central	0	0.796595744680851	0.479893617021277	0.978553191489362
1159	central	0	0.790978723404255	0.469351063829787	0.978255319148936
1160	central	0	0.766	0.467946808510638	0.975936170212766
1161	central	0	0.771170212765957	0.46518085106383	0.977978723404255
1162	central	0	0.773340425531915	0.458840425531915	0.983595744680851
1163	central	0	0.752936170212766	0.453510638297872	0.984255319148936
1164	central	0	0.749829787234043	0.447063829787234	0.988765957446809
1165	central	0	0.750553191489362	0.435244680851064	0.982510638297872
1166	central	0	0.733553191489362	0.435446808510638	0.98463829787234
1167	central	0	0.733	0.422340425531915	0.989212765957447
1168	central	0	0.685851063829787	0.41681914893617	0.989893617021277
1169	central	0	0.660382978723404	0.413744680851064	0.985148936170213
1170	central	0	0.661127659574468	0.399095744680851	0.995936170212766
1171	central	1	0.647659574468085	0.390893617021277	1.00206382978723
1172	central	1	0.653787234042553	0.382712765957447	1.00793617021277
1173	central	1	0.636489361702128	0.375021276595745	1.0076170212766
1174	central	1	0.629574468085106	0.370031914893617	1.01027659574468
1175	central	1	0.61131914893617	0.362404255319149	1.00689361702128
1176	central	1	0.617914893617021	0.356478723404255	1.01255319148936
1177	central	1	0.588978723404255	0.35618085106383	1.01476595744681
1178	central	1	0.579106382978723	0.351797872340426	1.01729787234043
1179	central	1	0.591191489361702	0.346329787234043	1.01393617021277
1180	central	1	0.596191489361702	0.341851063829787	1.0153829787234
1181	central	1	0.575234042553191	0.342510638297872	1.01653191489362
1182	central	1	0.575872340425532	0.337191489361702	1.01917021276596
1183	central	1	0.568297872340426	0.337425531914894	1.02074468085106
1184	central	1	0.586425531914894	0.336765957446809	1.0198085106383
1185	central	1	0.564297872340425	0.336351063829787	1.01887234042553
1186	central	1	0.567978723404255	0.334276595744681	1.01995744680851
1187	central	1	0.562404255319149	0.332382978723404	1.01840425531915
1188	central	1	0.544702127659574	0.334510638297872	1.01487234042553
1189	central	1	0.549468085106383	0.332446808510638	1.02106382978723
1190	central	1	0.557	0.334106382978723	1.0178085106383
1191	central	1	0.567234042553192	0.333542553191489	1.02085106382979
1192	central	1	0.552765957446809	0.333308510638298	1.0196170212766
1193	central	1	0.543021276595745	0.33318085106383	1.02053191489362
1194	central	1	0.579148936170213	0.3335	1.01848936170213
1195	central	1	0.590382978723404	0.333521276595745	1.0193829787234
1196	central	1	0.570127659574468	0.336	1.02421276595745
1197	central	1	0.566702127659575	0.33718085106383	1.01257446808511
1198	central	1	0.560978723404255	0.337553191489362	1.01642553191489
1199	central	1	0.564808510638298	0.338425531914894	1.02210638297872
1200	central	1	0.570914893617021	0.341553191489362	1.01891489361702
1201	central	1	0.599234042553191	0.34613829787234	1.01455319148936
1202	central	1	0.602340425531915	0.346414893617021	1.01951063829787
1203	central	1	0.594127659574468	0.349457446808511	1.01414893617021
1204	central	1	0.607021276595745	0.354914893617021	1.01002127659574
1205	central	1	0.610765957446809	0.358957446808511	1.00995744680851
1206	central	1	0.61431914893617	0.364287234042553	1.00706382978723
1207	central	1	0.639148936170213	0.371404255319149	1.00134042553191
1208	central	1	0.649106382978723	0.377159574468085	1.00387234042553
1209	central	1	0.682106382978723	0.389787234042553	0.99836170212766
1210	central	0	0.672425531914894	0.39631914893617	0.99536170212766
1211	central	0	0.69563829787234	0.402021276595745	0.99663829787234
1212	central	0	0.720531914893617	0.410936170212766	0.993936170212766
1213	central	0	0.711787234042553	0.421031914893617	0.984744680851064
1214	central	0	0.72068085106383	0.428202127659574	0.989978723404255
1215	central	0	0.738595744680851	0.436574468085106	0.988595744680851
1216	central	0	0.758765957446809	0.44218085106383	0.983234042553191
1217	central	0	0.761659574468085	0.447446808510638	0.978914893617021
1218	central	0	0.778276595744681	0.45681914893617	0.981404255319149
1219	central	0	0.80036170212766	0.460659574468085	0.980978723404255
1220	central	0	0.815744680851064	0.465436170212766	0.980382978723404
1221	central	0	0.779212765957447	0.471808510638298	0.96963829787234
1222	central	0	0.786212765957447	0.472659574468085	0.975382978723404
1223	central	0	0.789127659574468	0.473106382978723	0.976595744680851
1224	central	0	0.81263829787234	0.47781914893617	0.972702127659574
1225	central	0	0.804127659574468	0.479510638297872	0.979744680851064
1226	central	0	0.802212765957447	0.47318085106383	0.975021276595745
1227	central	0	0.794659574468085	0.471914893617021	0.981808510638298
1228	central	0	0.784872340425532	0.473106382978723	0.980340425531915
1229	central	0	0.777893617021277	0.462510638297872	0.976127659574468
1230	central	0	0.75631914893617	0.461468085106383	0.980510638297872
1231	central	0	0.745170212765957	0.454840425531915	0.977340425531915
1232	central	0	0.735595744680851	0.446989361702128	0.98331914893617
1233	central	0	0.741531914893617	0.437904255319149	0.991829787234042
1234	central	0	0.738957446808511	0.428042553191489	0.990276595744681
1235	central	0	0.732191489361702	0.424574468085106	0.995446808510638
1236	central	0	0.729617021276596	0.411595744680851	0.994191489361702
1237	central	0	0.686851063829787	0.404276595744681	0.990553191489362
1238	central	0	0.647489361702128	0.396074468085106	0.994340425531915
1239	central	1	0.652723404255319	0.387840425531915	1.00112765957447
1240	central	1	0.649021276595745	0.377489361702128	1.00472340425532
1241	central	1	0.629170212765957	0.374287234042553	1.00582978723404
1242	central	1	0.637957446808511	0.365627659574468	1.00776595744681
1243	central	1	0.617212765957447	0.360095744680851	1.00853191489362
1244	central	1	0.607127659574468	0.354585106382979	1.00791489361702
1245	central	1	0.611276595744681	0.352734042553191	1.01187234042553
1246	central	1	0.57368085106383	0.347627659574468	1.01195744680851
1247	central	1	0.568021276595745	0.343340425531915	1.01395744680851
1248	central	1	0.566063829787234	0.340648936170213	1.01614893617021
1249	central	1	0.580021276595745	0.337882978723404	1.0168085106383
1250	central	1	0.568085106382979	0.337191489361702	1.0181914893617
1251	central	1	0.553170212765957	0.335329787234043	1.01693617021277
1252	central	1	0.54468085106383	0.334297872340426	1.02191489361702
1253	central	1	0.561787234042553	0.33236170212766	1.01670212765957
1254	central	1	0.566021276595745	0.331329787234043	1.02255319148936
1255	central	1	0.556574468085106	0.336191489361702	1.0226170212766
1256	central	1	0.553191489361702	0.332053191489362	1.02178723404255
1257	central	1	0.548468085106383	0.332223404255319	1.01772340425532
1258	central	1	0.565510638297872	0.330521276595745	1.02287234042553
1259	central	1	0.544595744680851	0.331202127659574	1.02165957446808
1260	central	1	0.550531914893617	0.331244680851064	1.02295744680851
1261	central	1	0.537702127659574	0.334691489361702	1.02155319148936
1262	central	1	0.550404255319149	0.332606382978723	1.0191914893617
1263	central	1	0.568	0.331595744680851	1.01985106382979
1264	central	1	0.564127659574468	0.332042553191489	1.01891489361702
1265	central	1	0.551702127659574	0.335531914893617	1.01927659574468
1266	central	1	0.558446808510638	0.332712765957447	1.02012765957447
1267	central	1	0.569765957446808	0.335212765957447	1.01885106382979
1268	central	1	0.570489361702128	0.335202127659574	1.01987234042553
1269	central	1	0.570468085106383	0.339191489361702	1.01612765957447
1270	central	1	0.590617021276596	0.344904255319149	1.01448936170213
1271	central	1	0.596659574468085	0.344702127659574	1.017
1272	central	1	0.577255319148936	0.349468085106383	1.01155319148936
1273	central	1	0.591468085106383	0.353106382978723	1.00970212765957
1274	central	1	0.614978723404255	0.357329787234043	1.01082978723404
1275	central	1	0.633787234042553	0.365021276595745	1.00517021276596
1276	central	1	0.634851063829787	0.369244680851064	1.00553191489362
1277	central	1	0.649425531914894	0.374563829787234	1.00372340425532
1278	central	1	0.667744680851064	0.383265957446809	1.00134042553191
1279	central	1	0.669382978723404	0.3935	0.996489361702128
1280	central	0	0.672808510638298	0.403127659574468	0.995446808510638
1281	central	0	0.71	0.411234042553191	0.993191489361702
1282	central	0	0.725617021276596	0.421521276595745	0.991446808510638
1283	central	0	0.714148936170213	0.42768085106383	0.985042553191489
1284	central	0	0.743659574468085	0.437265957446809	0.981170212765957
1285	central	0	0.750148936170213	0.445212765957447	0.977531914893617
1286	central	0	0.766234042553191	0.446744680851064	0.978893617021277
1287	central	0	0.789957446808511	0.455095744680851	0.980510638297872
1288	central	0	0.798553191489362	0.462276595744681	0.975127659574468
1289	central	0	0.792851063829787	0.466968085106383	0.979531914893617
1290	central	0	0.79731914893617	0.469106382978723	0.979723404255319
1291	central	0	0.805489361702128	0.475372340425532	0.97731914893617
1292	central	0	0.777191489361702	0.475893617021277	0.972297872340426
1293	central	0	0.803021276595745	0.480989361702128	0.971446808510638
1294	central	0	0.814382978723404	0.472521276595745	0.979212765957447
1295	central	0	0.779893617021277	0.466542553191489	0.979808510638298
1296	central	0	0.776872340425532	0.460734042553192	0.982021276595745
1297	central	0	0.760170212765957	0.454702127659574	0.982723404255319
1298	central	0	0.760297872340426	0.454340425531915	0.988191489361702
1299	central	0	0.757212765957447	0.44368085106383	0.977617021276596
1300	central	0	0.726489361702128	0.439244680851064	0.988468085106383
1301	central	0	0.720872340425532	0.429712765957447	0.990255319148936
1302	central	0	0.698510638297872	0.423670212765957	0.988489361702128
1303	central	0	0.713127659574468	0.415202127659574	0.995191489361702
1304	central	0	0.687914893617021	0.404436170212766	0.993
1305	central	0	0.668	0.396382978723404	0.991382978723404
1306	central	1	0.66168085106383	0.387276595744681	0.995340425531915
1307	central	1	0.653617021276596	0.378372340425532	1.00442553191489
1308	central	1	0.649276595744681	0.372393617021277	1.00431914893617
1309	central	1	0.643340425531915	0.364031914893617	1.00446808510638
1310	central	1	0.608553191489362	0.356797872340426	1.01363829787234
1311	central	1	0.595404255319149	0.350808510638298	1.01231914893617
1312	central	1	0.583297872340426	0.347255319148936	1.00946808510638
1313	central	1	0.570914893617021	0.343436170212766	1.01789361702128
1314	central	1	0.57963829787234	0.34	1.02097872340426
1315	central	1	0.563914893617021	0.337117021276596	1.01521276595745
1316	central	1	0.568063829787234	0.337297872340426	1.01655319148936
1317	central	1	0.583893617021277	0.333382978723404	1.0121914893617
1318	central	1	0.55063829787234	0.33313829787234	1.02108510638298
1319	central	1	0.555042553191489	0.333021276595745	1.02163829787234
1320	central	1	0.547	0.330212765957447	1.02359574468085
1321	central	1	0.543340425531915	0.331340425531915	1.02014893617021
1322	central	1	0.556893617021277	0.331840425531915	1.02270212765957
1323	central	1	0.560127659574468	0.332414893617021	1.01553191489362
1324	central	1	0.552808510638298	0.33	1.02546808510638
1325	central	1	0.553191489361702	0.32936170212766	1.02012765957447
1326	central	1	0.559914893617021	0.328925531914894	1.021
1327	central	1	0.540787234042553	0.331712765957447	1.02148936170213
1328	central	1	0.558659574468085	0.330148936170213	1.02114893617021
1329	central	1	0.549851063829787	0.331212765957447	1.02095744680851
1330	central	1	0.541978723404255	0.329989361702128	1.02057446808511
1331	central	1	0.547765957446809	0.330031914893617	1.0208085106383
1332	central	1	0.547212765957447	0.330617021276596	1.01742553191489
1333	central	1	0.561085106382979	0.330436170212766	1.02034042553191
1334	central	1	0.557914893617021	0.334095744680851	1.02053191489362
1335	central	1	0.560489361702128	0.334872340425532	1.01597872340426
1336	central	1	0.560574468085106	0.336329787234043	1.01512765957447
1337	central	1	0.571957446808511	0.339446808510638	1.01451063829787
1338	central	1	0.585531914893617	0.341702127659574	1.01825531914894
1339	central	1	0.584936170212766	0.342968085106383	1.01482978723404
1340	central	1	0.581446808510638	0.345574468085106	1.01542553191489
1341	central	1	0.603468085106383	0.352127659574468	1.01306382978723
1342	central	1	0.606425531914894	0.355106382978723	1.0093829787234
1343	central	1	0.622872340425532	0.362042553191489	1.00840425531915
1344	central	1	0.625148936170213	0.367414893617021	1.00453191489362
1345	central	1	0.660893617021277	0.372106382978723	1.0073829787234
1346	central	1	0.661	0.381351063829787	0.999744680851064
1347	central	1	0.678276595744681	0.389212765957447	0.998446808510638
1348	central	0	0.698702127659575	0.400074468085106	0.99563829787234
1349	central	0	0.706	0.406936170212766	0.996851063829787
1350	central	0	0.708595744680851	0.416691489361702	0.99168085106383
1351	central	0	0.717106382978723	0.427234042553191	0.982106382978723
1352	central	0	0.741659574468085	0.433446808510638	0.984893617021277
1353	central	0	0.743212765957447	0.442691489361702	0.977872340425532
1354	central	0	0.756914893617021	0.453255319148936	0.983872340425532
1355	central	0	0.778382978723404	0.455255319148936	0.978978723404255
1356	central	0	0.796553191489362	0.460691489361702	0.981531914893617
1357	central	0	0.834468085106383	0.467340425531915	0.976127659574468
1358	central	0	0.822744680851064	0.47036170212766	0.968191489361702
1359	central	0	0.801765957446809	0.47336170212766	0.974297872340426
1360	central	0	0.799723404255319	0.479627659574468	0.976723404255319
1361	central	0	0.806914893617021	0.476925531914894	0.975021276595745
1362	central	0	0.810489361702128	0.471797872340426	0.984212765957447
1363	central	0	0.809170212765957	0.471436170212766	0.97336170212766
1364	central	0	0.805127659574468	0.461234042553192	0.980148936170213
1365	central	0	0.809872340425532	0.454936170212766	0.979340425531915
1366	central	0	0.763978723404255	0.454063829787234	0.986957446808511
1367	central	0	0.752617021276596	0.444968085106383	0.986106382978723
1368	central	0	0.726297872340426	0.443	0.990468085106383
1369	central	0	0.71963829787234	0.433606382978723	0.992659574468085
1370	central	0	0.70131914893617	0.420031914893617	0.991659574468085
1371	central	0	0.699617021276596	0.41318085106383	0.988021276595745
1372	central	0	0.694829787234043	0.402340425531915	0.991510638297872
1373	central	1	0.697234042553191	0.395478723404255	0.999574468085106
1374	central	1	0.667617021276596	0.384148936170213	0.994297872340426
1375	central	1	0.641276595744681	0.378691489361702	1.00429787234043
1376	central	1	0.637212765957447	0.367893617021277	1.01025531914894
1377	central	1	0.633446808510638	0.360627659574468	1.00470212765957
1378	central	1	0.620872340425532	0.356478723404255	1.00897872340426
1379	central	1	0.589276595744681	0.350797872340426	1.01572340425532
1380	central	1	0.592021276595745	0.345436170212766	1.01036170212766
1381	central	1	0.580659574468085	0.343372340425532	1.01544680851064
1382	central	1	0.559063829787234	0.339978723404255	1.01548936170213
1383	central	1	0.568127659574468	0.338244680851064	1.02095744680851
1384	central	1	0.563404255319149	0.336063829787234	1.02004255319149
1385	central	1	0.570297872340426	0.333531914893617	1.01878723404255
1386	central	1	0.564808510638298	0.3315	1.02331914893617
1387	central	1	0.560085106382979	0.332170212765957	1.01476595744681
1388	central	1	0.550212765957447	0.329106382978723	1.01936170212766
1389	central	1	0.547	0.331255319148936	1.0188085106383
1390	central	1	0.541021276595745	0.330872340425532	1.02172340425532
1391	central	1	0.562851063829787	0.328787234042553	1.02295744680851
1392	central	1	0.570723404255319	0.331255319148936	1.01378723404255
1393	central	1	0.550446808510638	0.328542553191489	1.02072340425532
1394	central	1	0.558723404255319	0.32718085106383	1.02317021276596
1395	central	1	0.541510638297872	0.330489361702128	1.02117021276596
1396	central	1	0.539191489361702	0.329617021276596	1.02002127659574
1397	central	1	0.552914893617021	0.327882978723404	1.02104255319149
1398	central	1	0.568042553191489	0.329404255319149	1.02108510638298
1399	central	1	0.55631914893617	0.327478723404255	1.02121276595745
1400	central	1	0.562468085106383	0.331382978723404	1.01955319148936
1401	central	1	0.550744680851064	0.330914893617021	1.01691489361702
1402	central	1	0.547446808510638	0.332617021276596	1.02006382978723
1403	central	1	0.533765957446809	0.332553191489362	1.02034042553191
1404	central	1	0.555297872340425	0.333340425531915	1.02236170212766
1405	central	1	0.580723404255319	0.336457446808511	1.02042553191489
1406	central	1	0.587255319148936	0.334755319148936	1.02059574468085
1407	central	1	0.583106382978723	0.336095744680851	1.01946808510638
1408	central	1	0.597170212765957	0.34013829787234	1.016
1409	central	1	0.594765957446808	0.343436170212766	1.01514893617021
1410	central	1	0.59063829787234	0.347787234042553	1.00906382978723
1411	central	1	0.609212765957447	0.352648936170213	1.00655319148936
1412	central	1	0.61163829787234	0.357170212765957	1.01289361702128
1413	central	1	0.639340425531915	0.368404255319149	1.00406382978723
1414	central	1	0.645021276595745	0.374563829787234	1.00068085106383
1415	central	1	0.663468085106383	0.381829787234043	0.99868085106383
1416	central	1	0.699744680851064	0.388606382978723	0.995446808510638
1417	central	0	0.699255319148936	0.397478723404255	0.998106382978723
1418	central	0	0.683404255319149	0.408957446808511	0.988425531914894
1419	central	0	0.70663829787234	0.417755319148936	0.990021276595745
1420	central	0	0.692829787234043	0.424712765957447	0.993425531914894
1421	central	0	0.699595744680851	0.433095744680851	0.979851063829787
1422	central	0	0.744127659574468	0.445627659574468	0.979787234042553
1423	central	0	0.761765957446809	0.449340425531915	0.981106382978723
1424	central	0	0.782957446808511	0.458563829787234	0.986170212765957
1425	central	0	0.798595744680851	0.461840425531915	0.980191489361702
1426	central	0	0.810276595744681	0.464276595744681	0.981978723404255
1427	central	0	0.801914893617021	0.474968085106383	0.970553191489362
1428	central	0	0.79763829787234	0.474404255319149	0.982
1429	central	0	0.791765957446809	0.471755319148936	0.975446808510638
1430	central	0	0.808510638297872	0.466287234042553	0.981914893617021
1431	central	0	0.800127659574468	0.463042553191489	0.985829787234043
1432	central	0	0.813489361702128	0.463372340425532	0.977191489361702
1433	central	0	0.789191489361702	0.454978723404255	0.972212765957447
1434	central	0	0.780446808510638	0.448372340425532	0.98736170212766
1435	central	0	0.742553191489362	0.440478723404255	0.984127659574468
1436	central	0	0.687914893617021	0.427531914893617	0.990851063829787
1437	central	0	0.70036170212766	0.422244680851064	0.989510638297872
1438	central	0	0.689531914893617	0.410265957446808	0.991872340425532
1439	central	0	0.69768085106383	0.402989361702128	0.992191489361702
1440	central	1	0.698808510638298	0.3935	0.999914893617021
1441	central	1	0.690553191489362	0.38381914893617	1.00117021276596
1442	central	1	0.651085106382979	0.374393617021277	1.00170212765957
1443	central	1	0.613531914893617	0.365287234042553	1.00851063829787
1444	central	1	0.621617021276596	0.35713829787234	1.0061914893617
1445	central	1	0.611872340425532	0.35681914893617	1.01476595744681
1446	central	1	0.592914893617021	0.348957446808511	1.01108510638298
1447	central	1	0.570808510638298	0.344308510638298	1.01357446808511
1448	central	1	0.590085106382979	0.34136170212766	1.01755319148936
1449	central	1	0.574829787234043	0.341351063829787	1.01555319148936
1450	central	1	0.560531914893617	0.336085106382979	1.0188085106383
1451	central	1	0.557382978723404	0.332606382978723	1.02151063829787
1452	central	1	0.553234042553192	0.333202127659574	1.01653191489362
1453	central	1	0.564723404255319	0.33	1.02436170212766
1454	central	1	0.55331914893617	0.330978723404255	1.02021276595745
1455	central	1	0.551170212765957	0.329265957446809	1.02248936170213
1456	central	1	0.543893617021277	0.329010638297872	1.02334042553191
1457	central	1	0.551659574468085	0.330053191489362	1.02182978723404
1458	central	1	0.556510638297872	0.328074468085106	1.018
1459	central	1	0.566893617021277	0.328404255319149	1.01893617021277
1460	central	1	0.571978723404255	0.329244680851064	1.02421276595745
1461	central	1	0.553	0.329563829787234	1.01942553191489
1462	central	1	0.556425531914894	0.327734042553191	1.02770212765957
1463	central	1	0.552787234042553	0.327606382978723	1.02268085106383
1464	central	1	0.548531914893617	0.328202127659574	1.02095744680851
1465	central	1	0.549	0.328585106382979	1.02159574468085
1466	central	1	0.551659574468085	0.328095744680851	1.01921276595745
1467	central	1	0.558957446808511	0.329127659574468	1.02027659574468
1468	central	1	0.560595744680851	0.328414893617021	1.02117021276596
1469	central	1	0.552297872340425	0.33131914893617	1.02617021276596
1470	central	1	0.542851063829787	0.330010638297872	1.02521276595745
1471	central	1	0.541446808510638	0.330978723404255	1.01753191489362
1472	central	1	0.56131914893617	0.333670212765957	1.0211914893617
1473	central	1	0.568829787234043	0.333765957446809	1.01646808510638
1474	central	1	0.582510638297872	0.335085106382979	1.01895744680851
1475	central	1	0.600212765957447	0.336627659574468	1.01814893617021
1476	central	1	0.578	0.340489361702128	1.01317021276596
1477	central	1	0.581404255319149	0.342882978723404	1.01404255319149
1478	central	1	0.602829787234043	0.346457446808511	1.01044680851064
1479	central	1	0.646765957446809	0.351851063829787	1.0106170212766
1480	central	1	0.635255319148936	0.357382978723404	1.00991489361702
1481	central	1	0.629659574468085	0.362904255319149	1.01191489361702
1482	central	1	0.632957446808511	0.373265957446809	0.995382978723404
1483	central	1	0.650127659574468	0.379882978723404	0.999531914893617
1484	central	1	0.669	0.389031914893617	0.998276595744681
1485	central	0	0.676851063829787	0.394414893617021	0.996170212765957
1486	central	0	0.696255319148936	0.405489361702128	0.990893617021277
1487	central	0	0.693042553191489	0.41431914893617	0.989617021276596
1488	central	0	0.698127659574468	0.424436170212766	0.990106382978723
1489	central	0	0.715510638297872	0.433659574468085	0.984085106382979
1490	central	0	0.749808510638298	0.444414893617021	0.988851063829787
1491	central	0	0.760893617021277	0.45113829787234	0.979191489361702
1492	central	0	0.771978723404255	0.452978723404255	0.980936170212766
1493	central	0	0.792936170212766	0.461021276595745	0.976723404255319
1494	central	0	0.826191489361702	0.464489361702128	0.974106382978723
1495	central	0	0.821382978723404	0.476436170212766	0.978340425531915
1496	central	0	0.81563829787234	0.472446808510638	0.981617021276596
1497	central	0	0.794170212765957	0.472202127659574	0.981382978723404
1498	central	0	0.785212765957447	0.466585106382979	0.973659574468085
1499	central	0	0.784574468085106	0.461457446808511	0.983595744680851
1500	central	0	0.788489361702128	0.461989361702128	0.985340425531915
1501	central	0	0.760382978723404	0.456457446808511	0.982446808510638
1502	central	0	0.781893617021277	0.449595744680851	0.983021276595745
1503	central	0	0.729212765957447	0.440234042553191	0.987446808510638
1504	central	0	0.701936170212766	0.427702127659574	0.982617021276596
1505	central	0	0.694702127659575	0.421904255319149	0.987553191489362
1506	central	0	0.694574468085106	0.415510638297872	0.989872340425532
1507	central	0	0.682765957446809	0.402106382978723	0.998723404255319
1508	central	1	0.68831914893617	0.395329787234043	0.997212765957447
1509	central	1	0.684276595744681	0.381074468085106	0.995127659574468
1510	central	1	0.665382978723404	0.375308510638298	1.00540425531915
1511	central	1	0.633042553191489	0.367095744680851	1.00863829787234
1512	central	1	0.610744680851064	0.35568085106383	1.01140425531915
1513	central	1	0.600723404255319	0.353063829787234	1.01129787234043
1514	central	1	0.583212765957447	0.349351063829787	1.01355319148936
1515	central	1	0.571170212765957	0.343063829787234	1.01268085106383
1516	central	1	0.567808510638298	0.338872340425532	1.02082978723404
1517	central	1	0.576425531914894	0.338553191489362	1.01982978723404
1518	central	1	0.564872340425532	0.336297872340426	1.019
1519	central	1	0.561297872340425	0.331297872340426	1.0208085106383
1520	central	1	0.549085106382979	0.333159574468085	1.02197872340426
1521	central	1	0.563468085106383	0.32836170212766	1.01912765957447
1522	central	1	0.553191489361702	0.331606382978723	1.01989361702128
1523	central	1	0.553553191489362	0.328734042553191	1.0191914893617
1524	central	1	0.550063829787234	0.329095744680851	1.02274468085106
1525	central	1	0.548404255319149	0.328670212765957	1.02334042553191
1526	central	1	0.551234042553192	0.328457446808511	1.02144680851064
1527	central	1	0.559276595744681	0.329978723404255	1.02440425531915
1528	central	1	0.567765957446808	0.329978723404255	1.01542553191489
1529	central	1	0.558595744680851	0.328510638297872	1.02082978723404
1530	central	1	0.549765957446809	0.329308510638298	1.02046808510638
1531	central	1	0.54963829787234	0.32863829787234	1.018
1532	central	1	0.545765957446809	0.326914893617021	1.02263829787234
1533	central	1	0.552723404255319	0.329127659574468	1.02176595744681
1534	central	1	0.556340425531915	0.328904255319149	1.02257446808511
1535	central	1	0.550489361702128	0.328021276595745	1.02014893617021
1536	central	1	0.563234042553192	0.328574468085106	1.02027659574468
1537	central	1	0.556255319148936	0.32981914893617	1.02202127659574
1538	central	1	0.542404255319149	0.32968085106383	1.02136170212766
1539	central	1	0.547191489361702	0.328382978723404	1.02312765957447
1540	central	1	0.547702127659574	0.331531914893617	1.01587234042553
1541	central	1	0.556723404255319	0.332404255319149	1.02076595744681
1542	central	1	0.576872340425532	0.332936170212766	1.01634042553191
1543	central	1	0.593617021276596	0.334074468085106	1.0216170212766
1544	central	1	0.578042553191489	0.33536170212766	1.01721276595745
1545	central	1	0.57936170212766	0.337414893617021	1.01606382978723
1546	central	1	0.584234042553191	0.343148936170213	1.01827659574468
1547	central	1	0.609744680851064	0.344840425531915	1.01144680851064
1548	central	1	0.613425531914894	0.350659574468085	1.01612765957447
1549	central	1	0.621063829787234	0.357425531914894	1.0096170212766
1550	central	1	0.620851063829787	0.362744680851064	1.00829787234043
1551	central	1	0.616446808510638	0.36981914893617	1.00117021276596
1552	central	1	0.647936170212766	0.375478723404255	1.00678723404255
1553	central	1	0.659702127659574	0.386276595744681	1.00268085106383
1554	central	0	0.675191489361702	0.396351063829787	0.986510638297872
1555	central	0	0.694595744680851	0.407563829787234	0.991851063829787
1556	central	0	0.711468085106383	0.412765957446808	0.990659574468085
1557	central	0	0.717978723404255	0.426170212765957	0.989914893617021
1558	central	0	0.73731914893617	0.436351063829787	0.985872340425532
1559	central	0	0.731914893617021	0.439617021276596	0.984489361702128
1560	central	0	0.766234042553191	0.451021276595745	0.978893617021277
1561	central	0	0.784702127659574	0.459297872340426	0.978744680851064
1562	central	0	0.780255319148936	0.465765957446808	0.978446808510638
1563	central	0	0.810765957446808	0.467723404255319	0.968021276595745
1564	central	0	0.823	0.473393617021277	0.979106382978723
1565	central	0	0.788787234042553	0.46586170212766	0.978617021276596
1566	central	0	0.785957446808511	0.465797872340426	0.97531914893617
1567	central	0	0.768276595744681	0.459010638297872	0.985340425531915
1568	central	0	0.751744680851064	0.454734042553191	0.98463829787234
1569	central	0	0.759936170212766	0.445904255319149	0.983510638297872
1570	central	0	0.745404255319149	0.440712765957447	0.987085106382979
1571	central	0	0.742234042553191	0.429946808510638	0.984340425531915
1572	central	0	0.716914893617021	0.420223404255319	0.989276595744681
1573	central	0	0.702595744680851	0.413595744680851	0.991851063829787
1574	central	0	0.684042553191489	0.398797872340426	0.995893617021277
1575	central	1	0.674723404255319	0.390957446808511	0.99736170212766
1576	central	1	0.675957446808511	0.382797872340426	0.994489361702128
1577	central	1	0.646851063829787	0.374308510638298	1.00178723404255
1578	central	1	0.621425531914894	0.364468085106383	1.00442553191489
1579	central	1	0.613468085106383	0.358436170212766	1.01144680851064
1580	central	1	0.583531914893617	0.350446808510638	1.01174468085106
1581	central	1	0.584127659574468	0.347712765957447	1.0121914893617
1582	central	1	0.566063829787234	0.340287234042553	1.01144680851064
1583	central	1	0.566851063829787	0.340095744680851	1.01242553191489
1584	central	1	0.586212765957447	0.337436170212766	1.01936170212766
1585	central	1	0.570723404255319	0.335808510638298	1.02053191489362
1586	central	1	0.575978723404255	0.333255319148936	1.0198085106383
1587	central	1	0.556531914893617	0.332723404255319	1.02421276595745
1588	central	1	0.544297872340425	0.331255319148936	1.01844680851064
1589	central	1	0.553255319148936	0.329308510638298	1.0198085106383
1590	central	1	0.553170212765957	0.328223404255319	1.02251063829787
1591	central	1	0.552659574468085	0.330372340425532	1.02272340425532
1592	central	1	0.556574468085106	0.328978723404255	1.02408510638298
1593	central	1	0.555276595744681	0.327404255319149	1.02008510638298
1594	central	1	0.554574468085106	0.326723404255319	1.0166170212766
1595	central	1	0.564446808510638	0.329212765957447	1.02393617021277
1596	central	1	0.561744680851064	0.329659574468085	1.02189361702128
1597	central	1	0.539595744680851	0.329031914893617	1.02010638297872
1598	central	1	0.541446808510638	0.326585106382979	1.0221914893617
1599	central	1	0.541553191489362	0.327723404255319	1.02146808510638
1600	central	1	0.541234042553192	0.328968085106383	1.02053191489362
1601	central	1	0.554595744680851	0.327648936170213	1.01974468085106
1602	central	1	0.551404255319149	0.329414893617021	1.02065957446809
1603	central	1	0.540425531914894	0.328446808510638	1.02065957446809
1604	central	1	0.562148936170213	0.326765957446809	1.02148936170213
1605	central	1	0.551425531914894	0.328223404255319	1.02114893617021
1606	central	1	0.53768085106383	0.328755319148936	1.02253191489362
1607	central	1	0.554787234042553	0.330148936170213	1.01693617021277
1608	central	1	0.562595744680851	0.328648936170213	1.01972340425532
1609	central	1	0.571744680851064	0.331021276595745	1.022
1610	central	1	0.575914893617021	0.329670212765957	1.01810638297872
1611	central	1	0.576425531914894	0.333042553191489	1.01846808510638
1612	central	1	0.578765957446808	0.334031914893617	1.01972340425532
1613	central	1	0.575468085106383	0.336712765957447	1.01617021276596
1614	central	1	0.584659574468085	0.339212765957447	1.01944680851064
1615	central	1	0.596574468085106	0.343670212765957	1.01489361702128
1616	central	1	0.60831914893617	0.350925531914894	1.013
1617	central	1	0.618957446808511	0.355287234042553	1.01885106382979
1618	central	1	0.618829787234043	0.363276595744681	1.00778723404255
1619	central	1	0.630127659574468	0.370404255319149	1.00663829787234
1620	central	1	0.645297872340426	0.378329787234043	1.00808510638298
1621	central	1	0.668957446808511	0.38781914893617	1.00489361702128
1622	central	0	0.672723404255319	0.398244680851064	0.999808510638298
1623	central	0	0.699510638297872	0.404563829787234	0.992829787234043
1624	central	0	0.709723404255319	0.413808510638298	0.990978723404255
1625	central	0	0.703659574468085	0.427425531914894	0.986659574468085
1626	central	0	0.727659574468085	0.436340425531915	0.992
1627	central	0	0.767170212765957	0.442574468085106	0.979
1628	central	0	0.768893617021277	0.450510638297872	0.981
1629	central	0	0.774404255319149	0.456031914893617	0.986957446808511
1630	central	0	0.78668085106383	0.462659574468085	0.975957446808511
1631	central	0	0.804404255319149	0.463914893617021	0.977765957446808
1632	central	0	0.812829787234043	0.469287234042553	0.97963829787234
1633	central	0	0.785595744680851	0.474691489361702	0.98063829787234
1634	central	0	0.788531914893617	0.465223404255319	0.973914893617021
1635	central	0	0.771787234042553	0.460670212765957	0.98168085106383
1636	central	0	0.774404255319149	0.456585106382979	0.978617021276596
1637	central	0	0.752914893617021	0.443702127659574	0.985127659574468
1638	central	0	0.75131914893617	0.441212765957447	0.986531914893617
1639	central	0	0.744042553191489	0.432691489361702	0.983042553191489
1640	central	0	0.741382978723404	0.421542553191489	0.984170212765957
1641	central	0	0.708063829787234	0.413255319148936	0.989574468085106
1642	central	0	0.689297872340425	0.400468085106383	0.992808510638298
1643	central	1	0.654063829787234	0.391542553191489	0.994893617021277
1644	central	1	0.668148936170213	0.383127659574468	1.00089361702128
1645	central	1	0.62768085106383	0.372670212765957	1.00844680851064
1646	central	1	0.628574468085106	0.366085106382979	1.00512765957447
1647	central	1	0.61131914893617	0.355436170212766	1.01146808510638
1648	central	1	0.597446808510638	0.354393617021277	1.01095744680851
1649	central	1	0.582489361702128	0.347159574468085	1.00957446808511
1650	central	1	0.586489361702128	0.346042553191489	1.01585106382979
1651	central	1	0.56963829787234	0.339191489361702	1.01753191489362
1652	central	1	0.575829787234043	0.333	1.01742553191489
1653	central	1	0.568446808510638	0.33518085106383	1.01859574468085
1654	central	1	0.566148936170213	0.331446808510638	1.02402127659574
1655	central	1	0.57536170212766	0.330510638297872	1.02285106382979
1656	central	1	0.546063829787234	0.329989361702128	1.0166170212766
1657	central	1	0.545234042553192	0.328670212765957	1.02593617021277
1658	central	1	0.555659574468085	0.325521276595745	1.02127659574468
1659	central	1	0.549255319148936	0.327287234042553	1.02070212765957
1660	central	1	0.555	0.328489361702128	1.01908510638298
1661	central	1	0.559872340425532	0.327787234042553	1.0196170212766
1662	central	1	0.579148936170213	0.326617021276596	1.02734042553191
1663	central	1	0.570702127659575	0.32663829787234	1.02187234042553
1664	central	1	0.567510638297872	0.32681914893617	1.02334042553191
1665	central	1	0.560191489361702	0.324691489361702	1.01889361702128
1666	central	1	0.552446808510638	0.328404255319149	1.02134042553191
1667	central	1	0.550170212765957	0.32636170212766	1.02112765957447
1668	central	1	0.545021276595745	0.327	1.02340425531915
1669	central	1	0.552574468085106	0.328372340425532	1.02023404255319
1670	central	1	0.548446808510638	0.328723404255319	1.0246170212766
1671	central	1	0.543957446808511	0.327808510638298	1.02293617021277
1672	central	1	0.535106382978723	0.329425531914894	1.01976595744681
1673	central	1	0.554446808510638	0.328893617021277	1.02002127659574
1674	central	1	0.556489361702128	0.328372340425532	1.02197872340426
1675	central	1	0.547106382978723	0.327010638297872	1.01910638297872
1676	central	1	0.546659574468085	0.329872340425532	1.02042553191489
1677	central	1	0.553723404255319	0.330085106382979	1.02257446808511
1678	central	1	0.568787234042553	0.332255319148936	1.01995744680851
1679	central	1	0.566425531914894	0.329882978723404	1.0191914893617
1680	central	1	0.562872340425532	0.331734042553191	1.01802127659574
1681	central	1	0.572085106382979	0.333393617021277	1.02265957446809
1682	central	1	0.566936170212766	0.336202127659574	1.01531914893617
1683	central	1	0.568531914893617	0.342202127659574	1.01485106382979
1684	central	1	0.599914893617021	0.34463829787234	1.01429787234043
1685	central	1	0.597191489361702	0.346478723404255	1.00765957446808
1686	central	1	0.60936170212766	0.354308510638298	1.00959574468085
1687	central	1	0.631276595744681	0.361510638297872	1.00865957446809
1688	central	1	0.640617021276596	0.367148936170213	1.00629787234043
1689	central	1	0.651148936170213	0.377489361702128	1.00323404255319
1690	central	1	0.649531914893617	0.387702127659574	1.00055319148936
1691	central	0	0.67536170212766	0.3955	0.995978723404255
1692	central	0	0.702893617021277	0.408851063829787	0.992489361702128
1693	central	0	0.702829787234043	0.417659574468085	0.988574468085106
1694	central	0	0.703021276595745	0.426255319148936	0.991744680851064
1695	central	0	0.728234042553191	0.435478723404255	0.98668085106383
1696	central	0	0.755702127659574	0.447670212765957	0.982553191489362
1697	central	0	0.761212765957447	0.449468085106383	0.983191489361702
1698	central	0	0.813255319148936	0.454542553191489	0.980255319148936
1699	central	0	0.789723404255319	0.46681914893617	0.976425531914894
1700	central	0	0.794170212765957	0.469446808510638	0.977957446808511
1701	central	0	0.785382978723404	0.464340425531915	0.976127659574468
1702	central	0	0.781808510638298	0.463563829787234	0.978425531914894
1703	central	0	0.802212765957447	0.451457446808511	0.972
1704	central	0	0.763553191489362	0.448968085106383	0.980106382978723
1705	central	0	0.758936170212766	0.441468085106383	0.982234042553191
1706	central	0	0.722893617021277	0.431914893617021	0.984957446808511
1707	central	0	0.722106382978723	0.426265957446809	0.986914893617021
1708	central	0	0.711446808510638	0.414457446808511	0.988659574468085
1709	central	0	0.708340425531915	0.404755319148936	0.994936170212766
1710	central	1	0.669787234042553	0.391287234042553	1.00153191489362
1711	central	1	0.644446808510638	0.383659574468085	0.999957446808511
1712	central	1	0.65136170212766	0.373510638297872	1.0036170212766
1713	central	1	0.632659574468085	0.363563829787234	1.0088085106383
1714	central	1	0.62963829787234	0.358978723404255	1.00459574468085
1715	central	1	0.604212765957447	0.347117021276596	1.01053191489362
1716	central	1	0.601595744680851	0.345	1.01678723404255
1717	central	1	0.588042553191489	0.341797872340426	1.0181914893617
1718	central	1	0.579021276595745	0.337978723404255	1.01587234042553
1719	central	1	0.564872340425532	0.333914893617021	1.0196170212766
1720	central	1	0.566659574468085	0.33331914893617	1.02312765957447
1721	central	1	0.568617021276596	0.331765957446809	1.01993617021277
1722	central	1	0.561255319148936	0.33031914893617	1.01951063829787
1723	central	1	0.555595744680851	0.328468085106383	1.01672340425532
1724	central	1	0.554382978723404	0.329563829787234	1.02134042553191
1725	central	1	0.563574468085106	0.327372340425532	1.02078723404255
1726	central	1	0.553489361702128	0.328755319148936	1.02406382978723
1727	central	1	0.551425531914894	0.3265	1.0178085106383
1728	central	1	0.557063829787234	0.325723404255319	1.01948936170213
1729	central	1	0.569489361702128	0.328095744680851	1.02353191489362
1730	central	1	0.580063829787234	0.325904255319149	1.02195744680851
1731	central	1	0.566	0.327223404255319	1.01729787234043
1732	central	1	0.568617021276596	0.325670212765957	1.02082978723404
1733	central	1	0.548574468085106	0.326691489361702	1.02259574468085
1734	central	1	0.556702127659574	0.327968085106383	1.02236170212766
1735	central	1	0.558914893617021	0.326989361702128	1.02029787234043
1736	central	1	0.56136170212766	0.325978723404255	1.02382978723404
1737	central	1	0.567829787234043	0.325085106382979	1.02108510638298
1738	central	1	0.563574468085106	0.326489361702128	1.02155319148936
1739	central	1	0.561723404255319	0.326989361702128	1.02193617021277
1740	central	1	0.556659574468085	0.327617021276596	1.02544680851064
1741	central	1	0.561787234042553	0.326287234042553	1.01904255319149
1742	central	1	0.564978723404255	0.328382978723404	1.01768085106383
1743	central	1	0.548765957446809	0.329691489361702	1.02127659574468
1744	central	1	0.555404255319149	0.329425531914894	1.02276595744681
1745	central	1	0.550787234042553	0.329042553191489	1.02131914893617
1746	central	1	0.553787234042553	0.329351063829787	1.01859574468085
1747	central	1	0.544936170212766	0.33036170212766	1.01821276595745
1748	central	1	0.547617021276596	0.333297872340426	1.02221276595745
1749	central	1	0.563595744680851	0.334393617021277	1.01827659574468
1750	central	1	0.568276595744681	0.338063829787234	1.01546808510638
1751	central	1	0.572340425531915	0.338531914893617	1.02010638297872
1752	central	1	0.58863829787234	0.343234042553192	1.01887234042553
1753	central	1	0.610936170212766	0.347489361702128	1.00787234042553
1754	central	1	0.61836170212766	0.352393617021277	1.00710638297872
1755	central	1	0.622404255319149	0.361648936170213	1.00846808510638
1756	central	1	0.641914893617021	0.372042553191489	1.00629787234043
1757	central	1	0.651553191489362	0.377765957446809	1.00002127659574
1758	central	1	0.652893617021277	0.385127659574468	1.00074468085106
1759	central	0	0.678510638297872	0.400127659574468	1.00204255319149
1760	central	0	0.68963829787234	0.407765957446808	0.991787234042553
1761	central	0	0.698340425531915	0.419468085106383	0.987404255319149
1762	central	0	0.729063829787234	0.429659574468085	0.987255319148936
1763	central	0	0.740234042553191	0.435117021276596	0.986595744680851
1764	central	0	0.727127659574468	0.449159574468085	0.981595744680851
1765	central	0	0.764702127659574	0.451351063829787	0.984021276595745
1766	central	0	0.782106382978723	0.456872340425532	0.986212765957447
1767	central	0	0.777212765957447	0.463510638297872	0.976617021276596
1768	central	0	0.793510638297872	0.467765957446808	0.975702127659574
1769	central	0	0.79236170212766	0.46763829787234	0.973851063829787
1770	central	0	0.803829787234043	0.464755319148936	0.976042553191489
1771	central	0	0.787340425531915	0.460489361702128	0.978489361702128
1772	central	0	0.775063829787234	0.457010638297872	0.981787234042553
1773	central	0	0.744276595744681	0.441297872340426	0.984297872340426
1774	central	0	0.71968085106383	0.434042553191489	0.979085106382979
1775	central	0	0.711531914893617	0.424287234042553	0.989468085106383
1776	central	0	0.710914893617021	0.414734042553191	0.99031914893617
1777	central	0	0.702978723404255	0.4045	0.994042553191489
1778	central	1	0.666297872340425	0.394531914893617	0.999446808510638
1779	central	1	0.643914893617021	0.38486170212766	0.999148936170213
1780	central	1	0.639595744680851	0.376553191489362	1.00874468085106
1781	central	1	0.637255319148936	0.363851063829787	1.00629787234043
1782	central	1	0.609404255319149	0.356989361702128	1.00482978723404
1783	central	1	0.614829787234043	0.350457446808511	1.01140425531915
1784	central	1	0.597021276595745	0.345436170212766	1.01017021276596
1785	central	1	0.581553191489362	0.341265957446808	1.01397872340426
1786	central	1	0.568212765957447	0.337648936170213	1.01936170212766
1787	central	1	0.561468085106383	0.336531914893617	1.02182978723404
1788	central	1	0.571510638297872	0.330478723404255	1.02027659574468
1789	central	1	0.57263829787234	0.331191489361702	1.02093617021277
1790	central	1	0.58331914893617	0.328925531914894	1.0206170212766
1791	central	1	0.568872340425532	0.330382978723404	1.01791489361702
1792	central	1	0.561978723404255	0.326872340425532	1.0146170212766
1793	central	1	0.560978723404255	0.326542553191489	1.02436170212766
1794	central	1	0.555170212765957	0.329234042553191	1.01876595744681
1795	central	1	0.559829787234043	0.326031914893617	1.02593617021277
1796	central	1	0.556936170212766	0.326702127659574	1.02048936170213
1797	central	1	0.561382978723404	0.324670212765957	1.02317021276596
1798	central	1	0.561765957446808	0.327340425531915	1.02093617021277
1799	central	1	0.559765957446808	0.326276595744681	1.02257446808511
1800	central	1	0.566829787234043	0.327010638297872	1.02193617021277
1801	central	1	0.560595744680851	0.328553191489362	1.02478723404255
1802	central	1	0.561127659574468	0.326265957446809	1.02155319148936
1803	central	1	0.556340425531915	0.327212765957447	1.02136170212766
1804	central	1	0.550723404255319	0.324606382978723	1.02297872340426
1805	central	1	0.561276595744681	0.325755319148936	1.02663829787234
1806	central	1	0.559574468085106	0.326148936170213	1.0181914893617
1807	central	1	0.556595744680851	0.325074468085106	1.02597872340426
1808	central	1	0.565787234042553	0.32836170212766	1.02229787234043
1809	central	1	0.567425531914894	0.326489361702128	1.01987234042553
1810	central	1	0.562787234042553	0.325106382978723	1.02348936170213
1811	central	1	0.549936170212766	0.326872340425532	1.02485106382979
1812	central	1	0.55463829787234	0.328755319148936	1.02493617021277
1813	central	1	0.548808510638298	0.32786170212766	1.02268085106383
1814	central	1	0.569425531914894	0.329053191489362	1.02193617021277
1815	central	1	0.551893617021277	0.329882978723404	1.02046808510638
1816	central	1	0.552085106382979	0.327563829787234	1.02021276595745
1817	central	1	0.555106382978723	0.330340425531915	1.02082978723404
1818	central	1	0.567574468085106	0.333872340425532	1.01987234042553
1819	central	1	0.56968085106383	0.339127659574468	1.01368085106383
1820	central	1	0.578042553191489	0.34063829787234	1.01489361702128
1821	central	1	0.589063829787234	0.341829787234043	1.01844680851064
1822	central	1	0.613723404255319	0.347797872340426	1.01140425531915
1823	central	1	0.600957446808511	0.352308510638298	1.00697872340426
1824	central	1	0.600425531914894	0.362797872340426	1.00282978723404
1825	central	1	0.631851063829787	0.368393617021277	1.00689361702128
1826	central	1	0.642702127659574	0.377702127659574	1.00329787234043
1827	central	1	0.65668085106383	0.389	1.00259574468085
1828	central	0	0.693425531914894	0.397755319148936	0.989936170212766
1829	central	0	0.689851063829787	0.410446808510638	0.991765957446809
1830	central	0	0.715382978723404	0.419095744680851	0.987617021276596
1831	central	0	0.729531914893617	0.424968085106383	0.988617021276596
1832	central	0	0.741425531914894	0.438553191489362	0.981468085106383
1833	central	0	0.744489361702128	0.449127659574468	0.983255319148936
1834	central	0	0.754978723404255	0.454712765957447	0.976829787234043
1835	central	0	0.771808510638298	0.462031914893617	0.986702127659574
1836	central	0	0.759425531914894	0.465117021276596	0.976212765957447
1837	central	0	0.782382978723404	0.466234042553192	0.976106382978723
1838	central	0	0.762978723404255	0.455372340425532	0.986723404255319
1839	central	0	0.755340425531915	0.453829787234043	0.983021276595745
1840	central	0	0.745085106382979	0.446297872340426	0.98068085106383
1841	central	0	0.731978723404255	0.434978723404255	0.979936170212766
1842	central	0	0.720659574468085	0.427882978723404	0.984957446808511
1843	central	0	0.719297872340426	0.414968085106383	0.985234042553191
1844	central	0	0.706531914893617	0.40668085106383	1.00068085106383
1845	central	0	0.676914893617021	0.396074468085106	0.995936170212766
1846	central	1	0.67331914893617	0.389117021276596	0.998297872340426
1847	central	1	0.628489361702128	0.377159574468085	1.00531914893617
1848	central	1	0.602127659574468	0.367085106382979	1.01129787234043
1849	central	1	0.608489361702128	0.356574468085106	1.00578723404255
1850	central	1	0.601893617021277	0.35136170212766	1.01297872340426
1851	central	1	0.594276595744681	0.345255319148936	1.01814893617021
1852	central	1	0.567276595744681	0.340670212765957	1.01755319148936
1853	central	1	0.572021276595745	0.33536170212766	1.0213829787234
1854	central	1	0.568276595744681	0.336563829787234	1.02117021276596
1855	central	1	0.550936170212766	0.331414893617021	1.02417021276596
1856	central	1	0.56136170212766	0.328723404255319	1.01627659574468
1857	central	1	0.561744680851064	0.32936170212766	1.02193617021277
1858	central	1	0.568936170212766	0.329053191489362	1.02076595744681
1859	central	1	0.563893617021277	0.328212765957447	1.02402127659574
1860	central	1	0.550446808510638	0.327127659574468	1.02255319148936
1861	central	1	0.557191489361702	0.327957446808511	1.0283829787234
1862	central	1	0.545382978723404	0.32781914893617	1.01863829787234
1863	central	1	0.561829787234043	0.326765957446809	1.01929787234043
1864	central	1	0.555	0.327297872340426	1.01978723404255
1865	central	1	0.55336170212766	0.328191489361702	1.02334042553191
1866	central	1	0.545808510638298	0.325542553191489	1.02440425531915
1867	central	1	0.564936170212766	0.326978723404255	1.02374468085106
1868	central	1	0.551553191489362	0.326765957446809	1.01993617021277
1869	central	1	0.550446808510638	0.329042553191489	1.02027659574468
1870	central	1	0.558787234042553	0.326755319148936	1.02310638297872
1871	central	1	0.549957446808511	0.325085106382979	1.02408510638298
1872	central	1	0.55836170212766	0.325329787234043	1.02370212765957
1873	central	1	0.544255319148936	0.326202127659574	1.01878723404255
1874	central	1	0.545063829787234	0.330340425531915	1.01859574468085
1875	central	1	0.555446808510638	0.325659574468085	1.01972340425532
1876	central	1	0.555489361702128	0.326851063829787	1.0251914893617
1877	central	1	0.550404255319149	0.327393617021277	1.02025531914894
1878	central	1	0.556127659574468	0.32818085106383	1.02297872340426
1879	central	1	0.550234042553192	0.327127659574468	1.02940425531915
1880	central	1	0.545446808510638	0.328234042553191	1.02040425531915
1881	central	1	0.541659574468085	0.327244680851064	1.01782978723404
1882	central	1	0.556510638297872	0.32931914893617	1.01991489361702
1883	central	1	0.564765957446808	0.330063829787234	1.02625531914894
1884	central	1	0.549851063829787	0.331	1.01634042553191
1885	central	1	0.564276595744681	0.33431914893617	1.02414893617021
1886	central	1	0.547042553191489	0.3325	1.01814893617021
1887	central	1	0.559234042553192	0.335095744680851	1.02027659574468
1888	central	1	0.561829787234043	0.339755319148936	1.01851063829787
1889	central	1	0.582659574468085	0.342563829787234	1.0186170212766
1890	central	1	0.608148936170213	0.349191489361702	1.01644680851064
1891	central	1	0.591936170212766	0.355148936170213	1.00921276595745
1892	central	1	0.603382978723404	0.359553191489362	1.0103829787234
1893	central	1	0.61568085106383	0.370510638297872	1.00776595744681
1894	central	1	0.631553191489362	0.380617021276596	0.997468085106383
1895	central	1	0.66868085106383	0.39163829787234	0.996574468085106
1896	central	0	0.681340425531915	0.400585106382979	0.996106382978723
1897	central	0	0.69336170212766	0.406063829787234	0.990446808510638
1898	central	0	0.726425531914894	0.421148936170213	0.987234042553191
1899	central	0	0.745425531914894	0.430712765957447	0.989212765957447
1900	central	0	0.752723404255319	0.443787234042553	0.991723404255319
1901	central	0	0.746021276595745	0.444765957446809	0.983042553191489
1902	central	0	0.743106382978723	0.455372340425532	0.987425531914894
1903	central	0	0.755808510638298	0.460382978723404	0.974446808510638
1904	central	0	0.759404255319149	0.467244680851064	0.980851063829787
1905	central	0	0.751191489361702	0.463159574468085	0.980042553191489
1906	central	0	0.744829787234043	0.460436170212766	0.979468085106383
1907	central	0	0.745872340425532	0.454085106382979	0.984872340425532
1908	central	0	0.746978723404255	0.44463829787234	0.984404255319149
1909	central	0	0.729723404255319	0.44331914893617	0.984468085106383
1910	central	0	0.749595744680851	0.42813829787234	0.988404255319149
1911	central	0	0.724617021276596	0.419244680851064	0.99431914893617
1912	central	0	0.713829787234043	0.410478723404255	0.991744680851064
1913	central	0	0.688531914893617	0.39513829787234	0.993063829787234
1914	central	1	0.674085106382979	0.38563829787234	1.0033829787234
1915	central	1	0.648106382978723	0.376606382978723	1.0023829787234
1916	central	1	0.619510638297872	0.367521276595745	1.00885106382979
1917	central	1	0.604063829787234	0.358989361702128	1.00778723404255
1918	central	1	0.594468085106383	0.352287234042553	1.01934042553191
1919	central	1	0.586744680851064	0.344946808510638	1.01044680851064
1920	central	1	0.580255319148936	0.342702127659574	1.01753191489362
1921	central	1	0.582	0.337808510638298	1.01876595744681
1922	central	1	0.57631914893617	0.335106382978723	1.01785106382979
1923	central	1	0.566936170212766	0.331297872340426	1.01982978723404
1924	central	1	0.561510638297872	0.329255319148936	1.02174468085106
1925	central	1	0.548297872340425	0.331031914893617	1.01929787234043
1926	central	1	0.540446808510638	0.331787234042553	1.02185106382979
1927	central	1	0.557106382978723	0.327021276595745	1.01793617021277
1928	central	1	0.551255319148936	0.328212765957447	1.01574468085106
1929	central	1	0.556872340425532	0.32736170212766	1.02295744680851
1930	central	1	0.553510638297872	0.327265957446809	1.0203829787234
1931	central	1	0.560723404255319	0.325414893617021	1.01934042553191
1932	central	1	0.561127659574468	0.327723404255319	1.02502127659574
1933	central	1	0.559340425531915	0.327946808510638	1.026
1934	central	1	0.561127659574468	0.329606382978723	1.01831914893617
1935	central	1	0.549255319148936	0.326978723404255	1.02012765957447
1936	central	1	0.564957446808511	0.325659574468085	1.02046808510638
1937	central	1	0.545234042553192	0.326074468085106	1.02434042553191
1938	central	1	0.546957446808511	0.326585106382979	1.02168085106383
1939	central	1	0.546893617021277	0.327053191489362	1.02040425531915
1940	central	1	0.554170212765957	0.325648936170213	1.02255319148936
1941	central	1	0.556893617021277	0.329297872340426	1.02129787234043
1942	central	1	0.563531914893617	0.327074468085106	1.02434042553191
1943	central	1	0.560148936170213	0.32518085106383	1.01917021276596
1944	central	1	0.54268085106383	0.326829787234043	1.023
1945	central	1	0.540276595744681	0.327436170212766	1.02308510638298
1946	central	1	0.544744680851064	0.328234042553191	1.02046808510638
1947	central	1	0.547957446808511	0.327085106382979	1.01944680851064
1948	central	1	0.54236170212766	0.324978723404255	1.02565957446808
1949	central	1	0.53768085106383	0.329617021276596	1.02036170212766
1950	central	1	0.54968085106383	0.328585106382979	1.02065957446809
1951	central	1	0.545297872340425	0.326446808510638	1.02129787234043
1952	central	1	0.564212765957447	0.328702127659574	1.01982978723404
1953	central	1	0.565659574468085	0.328851063829787	1.02323404255319
1954	central	1	0.562893617021277	0.331585106382979	1.02312765957447
1955	central	1	0.545255319148936	0.333351063829787	1.01904255319149
1956	central	1	0.550468085106383	0.335648936170213	1.01985106382979
1957	central	1	0.567276595744681	0.339659574468085	1.01787234042553
1958	central	1	0.581574468085106	0.345042553191489	1.01729787234043
1959	central	1	0.603617021276596	0.349914893617021	1.01168085106383
1960	central	1	0.60163829787234	0.355734042553191	1.00476595744681
1961	central	1	0.596468085106383	0.363265957446809	1.00110638297872
1962	central	1	0.617617021276596	0.372308510638298	1.00797872340426
1963	central	1	0.628914893617021	0.383606382978723	1.00244680851064
1964	central	1	0.691106382978723	0.391244680851064	0.997297872340426
1965	central	0	0.68063829787234	0.402510638297872	0.993659574468085
1966	central	0	0.726489361702128	0.413031914893617	0.993829787234042
1967	central	0	0.74668085106383	0.423936170212766	0.989936170212766
1968	central	0	0.724489361702128	0.430255319148936	0.990170212765957
1969	central	0	0.738893617021277	0.442085106382979	0.983574468085106
1970	central	0	0.742489361702128	0.45168085106383	0.985702127659574
1971	central	0	0.749723404255319	0.458106382978723	0.981340425531915
1972	central	0	0.774872340425532	0.458510638297872	0.985468085106383
1973	central	0	0.761042553191489	0.461574468085106	0.969595744680851
1974	central	0	0.741255319148936	0.456585106382979	0.978531914893617
1975	central	0	0.753744680851064	0.44918085106383	0.983659574468085
1976	central	0	0.734404255319149	0.4395	0.98836170212766
1977	central	0	0.726617021276596	0.4295	0.991553191489362
1978	central	0	0.717085106382979	0.420425531914894	0.987914893617021
1979	central	0	0.697106382978723	0.410255319148936	0.993042553191489
1980	central	0	0.690276595744681	0.398308510638298	0.997531914893617
1981	central	1	0.685085106382979	0.391159574468085	0.997276595744681
1982	central	1	0.660063829787234	0.379553191489362	1.00459574468085
1983	central	1	0.635042553191489	0.36763829787234	0.99868085106383
1984	central	1	0.623446808510638	0.361755319148936	1.0083829787234
1985	central	1	0.604914893617021	0.35186170212766	1.00672340425532
1986	central	1	0.573787234042553	0.346574468085106	1.01106382978723
1987	central	1	0.588489361702128	0.342148936170213	1.01717021276596
1988	central	1	0.582893617021277	0.338340425531915	1.0173829787234
1989	central	1	0.579723404255319	0.333957446808511	1.01787234042553
1990	central	1	0.55336170212766	0.33436170212766	1.02151063829787
1991	central	1	0.570042553191489	0.332446808510638	1.01559574468085
1992	central	1	0.565617021276596	0.328010638297872	1.02263829787234
1993	central	1	0.564787234042553	0.33136170212766	1.02346808510638
1994	central	1	0.545510638297872	0.329095744680851	1.02017021276596
1995	central	1	0.538404255319149	0.326670212765957	1.02297872340426
1996	central	1	0.54631914893617	0.327212765957447	1.01985106382979
1997	central	1	0.559808510638298	0.325329787234043	1.02553191489362
1998	central	1	0.554617021276596	0.329276595744681	1.02472340425532
1999	central	1	0.558978723404255	0.327329787234043	1.0181914893617
[truncated: 8,609 more rows]
