# Supplementary material for: Two simple movement mechanisms for spatial division of labour in social insects
Source: Nat Commun. 2022 Nov 15;13:6985. doi: 10.1038/s41467-022-34706-7 (PMC9666475; doi:10.1038/s41467-022-34706-7)
Supplement: Supplementary file 5 — Source Data [file 41467_2022_34706_MOESM5_ESM.zip › source_data/Figure_S14/MeanMovementCharacteristics,Lasius,FPA.csv]

cell_id	agent_type	Individual_Site_Similarity	Mean_Proportion_Time_Active	Mean_Speed_while_Active	Mean_Absolute_Turn_Angle_while_Active
1	central	0	0.763595744680851	0.439287234042553	0.976340425531915
2	central	0	0.757148936170213	0.439531914893617	0.983446808510638
3	central	0	0.753297872340426	0.439797872340426	0.982446808510638
4	central	0	0.750829787234043	0.436510638297872	0.982063829787234
5	central	0	0.754829787234043	0.442074468085106	0.973702127659574
6	central	0	0.739787234042553	0.438489361702128	0.975872340425532
7	central	0	0.769382978723404	0.435393617021277	0.979659574468085
8	central	0	0.757042553191489	0.436276595744681	0.982702127659574
9	central	0	0.754191489361702	0.436414893617021	0.980978723404255
10	central	0	0.759936170212766	0.437744680851064	0.974212765957447
11	central	0	0.771914893617021	0.436595744680851	0.985872340425532
12	central	0	0.760234042553191	0.437978723404255	0.981
13	central	0	0.758872340425532	0.439202127659574	0.976276595744681
14	central	0	0.739574468085106	0.438468085106383	0.978063829787234
15	central	0	0.742574468085106	0.439351063829787	0.980702127659574
16	central	0	0.760425531914894	0.437085106382979	0.982574468085106
17	central	0	0.770553191489362	0.438670212765957	0.979702127659574
18	central	0	0.775893617021277	0.436659574468085	0.974553191489362
19	central	0	0.774255319148936	0.437765957446809	0.980297872340426
20	central	0	0.759617021276596	0.435808510638298	0.990659574468085
21	central	0	0.758553191489362	0.438989361702128	0.978914893617021
22	central	0	0.739212765957447	0.440617021276596	0.978510638297872
23	central	0	0.745702127659574	0.437106382978723	0.981936170212766
24	central	0	0.766127659574468	0.440085106382979	0.981787234042553
25	central	0	0.743382978723404	0.439159574468085	0.978851063829787
26	central	0	0.742957446808511	0.437563829787234	0.978510638297872
27	central	0	0.754659574468085	0.437829787234043	0.979808510638298
28	central	0	0.74668085106383	0.435734042553191	0.981893617021277
29	central	0	0.729829787234043	0.438617021276596	0.982148936170213
30	central	0	0.736446808510638	0.437776595744681	0.979787234042553
31	central	0	0.731212765957447	0.438159574468085	0.981829787234043
32	central	0	0.73863829787234	0.438989361702128	0.983127659574468
33	central	0	0.746446808510638	0.439787234042553	0.982468085106383
34	central	0	0.761957446808511	0.4395	0.980063829787234
35	central	0	0.778276595744681	0.439106382978723	0.978021276595745
36	central	0	0.765297872340426	0.437329787234043	0.986021276595745
37	central	0	0.739851063829787	0.441170212765957	0.977234042553191
38	central	0	0.732021276595745	0.438085106382979	0.982510638297872
39	central	0	0.763531914893617	0.439223404255319	0.984702127659574
40	central	0	0.759234042553191	0.437446808510638	0.983553191489362
41	central	0	0.781787234042553	0.439287234042553	0.981489361702128
42	central	0	0.786106382978723	0.433946808510638	0.984170212765957
43	central	0	0.759127659574468	0.437744680851064	0.978170212765957
44	central	0	0.756659574468085	0.438340425531915	0.981170212765957
45	central	0	0.752276595744681	0.438755319148936	0.982340425531915
46	central	0	0.768425531914894	0.438765957446809	0.984744680851064
47	central	0	0.76563829787234	0.440457446808511	0.983063829787234
48	central	0	0.754617021276596	0.438617021276596	0.98031914893617
49	central	0	0.767957446808511	0.440095744680851	0.984382978723404
50	central	0	0.758574468085106	0.436563829787234	0.983404255319149
51	central	0	0.75068085106383	0.441585106382979	0.978829787234043
52	central	0	0.751851063829787	0.438702127659574	0.984255319148936
53	central	0	0.741936170212766	0.437117021276596	0.977787234042553
54	central	0	0.747340425531915	0.440595744680851	0.981212765957447
55	central	0	0.766851063829787	0.437478723404255	0.976404255319149
56	central	0	0.762489361702128	0.43986170212766	0.988468085106383
57	central	0	0.767765957446809	0.437670212765957	0.987191489361702
58	central	0	0.754148936170213	0.440010638297872	0.984851063829787
59	central	0	0.762510638297872	0.440265957446809	0.981787234042553
60	central	0	0.748340425531915	0.439446808510638	0.985723404255319
61	central	0	0.760872340425532	0.440329787234043	0.982148936170213
62	central	0	0.752063829787234	0.440936170212766	0.984297872340426
63	central	0	0.753446808510638	0.440563829787234	0.982382978723404
64	central	0	0.753021276595745	0.437553191489362	0.983574468085106
65	central	0	0.764787234042553	0.438510638297872	0.984574468085106
66	central	0	0.770765957446809	0.437	0.987723404255319
67	central	0	0.768468085106383	0.444085106382979	0.979595744680851
68	central	0	0.761617021276596	0.436702127659574	0.975957446808511
69	central	0	0.756468085106383	0.44068085106383	0.979617021276596
70	central	0	0.753042553191489	0.440063829787234	0.981978723404255
71	central	0	0.757531914893617	0.440712765957447	0.981446808510638
72	central	0	0.765340425531915	0.435840425531915	0.985042553191489
73	central	0	0.765021276595745	0.4405	0.981
74	central	0	0.774021276595745	0.436148936170213	0.98068085106383
75	central	0	0.768255319148936	0.439659574468085	0.980829787234043
76	central	0	0.76136170212766	0.437542553191489	0.979063829787234
77	central	0	0.761510638297872	0.440329787234043	0.979510638297872
78	central	0	0.763127659574468	0.437893617021277	0.981936170212766
79	central	0	0.761042553191489	0.437	0.979382978723404
80	central	0	0.759212765957447	0.439117021276596	0.981468085106383
81	central	0	0.743872340425532	0.442627659574468	0.976595744680851
82	central	0	0.748063829787234	0.438808510638298	0.979936170212766
83	central	0	0.748617021276596	0.437542553191489	0.984765957446809
84	central	0	0.75436170212766	0.439585106382979	0.978255319148936
85	central	0	0.760021276595745	0.441787234042553	0.979829787234043
86	central	0	0.767574468085106	0.436063829787234	0.97663829787234
87	central	0	0.769659574468085	0.440127659574468	0.985255319148936
88	central	0	0.745702127659574	0.439117021276596	0.982106382978723
89	central	0	0.737297872340426	0.438457446808511	0.981872340425532
90	central	0	0.741872340425532	0.441478723404255	0.978893617021277
91	central	0	0.76431914893617	0.438574468085106	0.98031914893617
92	central	0	0.744872340425532	0.439127659574468	0.984489361702128
93	central	0	0.751042553191489	0.437787234042553	0.983170212765957
94	central	0	0.753404255319149	0.437627659574468	0.979723404255319
95	central	0	0.751127659574468	0.438425531914894	0.982893617021277
96	central	0	0.738340425531915	0.436585106382979	0.980276595744681
97	central	0	0.749382978723404	0.440393617021277	0.979659574468085
98	central	0	0.743127659574468	0.438723404255319	0.983851063829787
99	central	0	0.749808510638298	0.439212765957447	0.981234042553191
100	central	0	0.746574468085106	0.439340425531915	0.985787234042553
101	central	0	0.724914893617021	0.440872340425532	0.977
102	central	0	0.747085106382979	0.439212765957447	0.981425531914894
103	central	0	0.763489361702128	0.438925531914894	0.981510638297872
104	central	0	0.754468085106383	0.439351063829787	0.979595744680851
105	central	0	0.74763829787234	0.436255319148936	0.976276595744681
106	central	0	0.754851063829787	0.439904255319149	0.980425531914894
107	central	0	0.787914893617021	0.436723404255319	0.983744680851064
108	central	0	0.789021276595745	0.441691489361702	0.984297872340426
109	central	0	0.775276595744681	0.438840425531915	0.981489361702128
110	central	0	0.768276595744681	0.437936170212766	0.982297872340426
111	central	0	0.75163829787234	0.440478723404255	0.986574468085106
112	central	0	0.765510638297872	0.438127659574468	0.987893617021277
113	central	0	0.749744680851064	0.441042553191489	0.982382978723404
114	central	0	0.762744680851064	0.438234042553191	0.983468085106383
115	central	0	0.754808510638298	0.438191489361702	0.980702127659574
116	central	0	0.75768085106383	0.436797872340426	0.980042553191489
117	central	0	0.747489361702128	0.43936170212766	0.977531914893617
118	central	0	0.75231914893617	0.437851063829787	0.980063829787234
119	central	0	0.755021276595745	0.438276595744681	0.982723404255319
120	central	0	0.751787234042553	0.437106382978723	0.982744680851064
121	central	0	0.738404255319149	0.436797872340426	0.98331914893617
122	central	0	0.757	0.437191489361702	0.982936170212766
123	central	0	0.756744680851064	0.441095744680851	0.984893617021277
124	central	0	0.740978723404255	0.438276595744681	0.975170212765957
125	central	0	0.756191489361702	0.440031914893617	0.976340425531915
126	central	0	0.766063829787234	0.440468085106383	0.980744680851064
127	central	0	0.739510638297872	0.43813829787234	0.986510638297872
128	central	0	0.751936170212766	0.440393617021277	0.981744680851064
129	central	0	0.759382978723404	0.431978723404255	0.984510638297872
130	central	0	0.746382978723404	0.438063829787234	0.985297872340426
131	central	0	0.741659574468085	0.443265957446809	0.981404255319149
132	central	0	0.734510638297872	0.438425531914894	0.981404255319149
133	central	0	0.771914893617021	0.438191489361702	0.980893617021277
134	central	0	0.767106382978723	0.437659574468085	0.983106382978723
135	central	0	0.765659574468085	0.440202127659574	0.975936170212766
136	central	0	0.760787234042553	0.440244680851064	0.981872340425532
137	central	0	0.771723404255319	0.43536170212766	0.987085106382979
138	central	0	0.756510638297872	0.437042553191489	0.980191489361702
139	central	0	0.762744680851064	0.439042553191489	0.97763829787234
140	central	0	0.770127659574468	0.437904255319149	0.983957446808511
141	central	0	0.764489361702128	0.439414893617021	0.981531914893617
142	central	0	0.752851063829787	0.440340425531915	0.984553191489362
143	central	0	0.742425531914894	0.436914893617021	0.981617021276596
144	central	0	0.735574468085106	0.438957446808511	0.977595744680851
145	central	0	0.761276595744681	0.440095744680851	0.980212765957447
146	central	0	0.775106382978723	0.437648936170213	0.977042553191489
147	central	0	0.755808510638298	0.44168085106383	0.981276595744681
148	central	0	0.74568085106383	0.441457446808511	0.977851063829787
149	central	0	0.743808510638298	0.441340425531915	0.977914893617021
150	central	0	0.751893617021277	0.438202127659574	0.981574468085106
151	central	0	0.747191489361702	0.437095744680851	0.979553191489362
152	central	0	0.747659574468085	0.43713829787234	0.975085106382979
153	central	0	0.728255319148936	0.441212765957447	0.976914893617021
154	central	0	0.748787234042553	0.440074468085106	0.974404255319149
155	central	0	0.746595744680851	0.438808510638298	0.983489361702128
156	central	0	0.755191489361702	0.436691489361702	0.986382978723404
157	central	0	0.754085106382979	0.440691489361702	0.980978723404255
158	central	0	0.748553191489362	0.436893617021277	0.983340425531915
159	central	0	0.744723404255319	0.437159574468085	0.979446808510638
160	central	0	0.727531914893617	0.440159574468085	0.981978723404255
161	central	0	0.740276595744681	0.438234042553191	0.982085106382979
162	central	0	0.753617021276596	0.439	0.983404255319149
163	central	0	0.757893617021277	0.439542553191489	0.984957446808511
164	central	0	0.743042553191489	0.439776595744681	0.979829787234043
165	central	0	0.736148936170213	0.440053191489362	0.979808510638298
166	central	0	0.755553191489362	0.440744680851064	0.978468085106383
167	central	0	0.749574468085106	0.439244680851064	0.980978723404255
168	central	0	0.751446808510638	0.44068085106383	0.982382978723404
169	central	0	0.754489361702128	0.439414893617021	0.986
170	central	0	0.753191489361702	0.442106382978723	0.977957446808511
171	central	0	0.771085106382979	0.439648936170213	0.980765957446809
172	central	0	0.755382978723404	0.4365	0.980063829787234
173	central	0	0.777829787234043	0.43863829787234	0.979808510638298
174	central	0	0.749170212765957	0.439170212765957	0.981
175	central	0	0.776085106382979	0.437627659574468	0.984936170212766
176	central	0	0.775382978723404	0.439659574468085	0.985382978723404
177	central	0	0.763404255319149	0.440712765957447	0.982978723404255
178	central	0	0.755914893617021	0.438053191489362	0.980340425531915
179	central	0	0.760276595744681	0.437691489361702	0.982617021276596
180	central	0	0.747808510638298	0.441042553191489	0.984063829787234
181	central	0	0.751404255319149	0.438031914893617	0.980425531914894
182	central	0	0.762382978723404	0.440925531914894	0.978595744680851
183	central	0	0.774297872340426	0.437840425531915	0.977978723404255
184	central	0	0.757191489361702	0.441042553191489	0.982
185	central	0	0.741468085106383	0.439510638297872	0.981212765957447
186	central	0	0.741510638297872	0.437893617021277	0.980787234042553
187	central	0	0.74331914893617	0.441095744680851	0.983617021276596
188	central	0	0.746808510638298	0.44163829787234	0.981382978723404
189	central	0	0.744893617021277	0.436914893617021	0.983893617021277
190	central	0	0.727595744680851	0.436595744680851	0.985425531914894
191	central	0	0.755170212765957	0.440893617021277	0.982297872340426
192	central	0	0.732297872340426	0.439170212765957	0.980510638297872
193	central	0	0.737468085106383	0.437351063829787	0.977468085106383
194	central	0	0.759829787234043	0.440489361702128	0.97836170212766
195	central	0	0.759851063829787	0.439968085106383	0.980425531914894
196	central	0	0.756914893617021	0.438829787234043	0.987829787234043
197	central	0	0.765255319148936	0.439202127659574	0.979191489361702
198	central	0	0.778893617021277	0.435393617021277	0.981191489361702
199	central	0	0.783446808510638	0.439744680851064	0.984382978723404
200	central	0	0.751106382978723	0.440787234042553	0.976936170212766
201	central	0	0.764595744680851	0.439776595744681	0.980489361702128
202	central	0	0.759893617021277	0.438393617021277	0.97968085106383
203	central	0	0.756042553191489	0.439404255319149	0.98068085106383
204	central	0	0.760170212765957	0.43981914893617	0.980085106382979
205	central	0	0.73831914893617	0.436882978723404	0.978170212765957
206	central	0	0.742212765957447	0.436606382978723	0.983361702127659
207	central	0	0.762489361702128	0.439787234042553	0.982063829787234
208	central	0	0.768595744680851	0.436755319148936	0.980361702127659
209	central	0	0.748914893617021	0.440882978723404	0.981872340425532
210	central	0	0.72	0.440606382978723	0.98036170212766
211	central	0	0.754595744680851	0.438542553191489	0.985765957446809
212	central	0	0.758234042553191	0.437063829787234	0.981595744680851
213	central	0	0.767893617021277	0.439425531914894	0.977297872340426
214	central	0	0.773851063829787	0.439393617021277	0.981170212765957
215	central	0	0.737872340425532	0.439946808510638	0.98063829787234
216	central	0	0.743595744680851	0.435904255319149	0.982936170212766
217	central	0	0.745531914893617	0.438617021276596	0.979531914893617
218	central	0	0.738404255319149	0.440617021276596	0.984276595744681
219	central	0	0.730021276595745	0.439521276595745	0.980531914893617
220	central	0	0.738510638297872	0.436755319148936	0.98431914893617
221	central	0	0.743659574468085	0.438446808510638	0.98031914893617
222	central	0	0.745893617021277	0.437063829787234	0.982659574468085
223	central	0	0.735212765957447	0.438148936170213	0.985297872340426
224	central	0	0.745191489361702	0.44136170212766	0.989744680851064
225	central	0	0.761489361702128	0.437468085106383	0.982872340425532
226	central	0	0.753617021276596	0.437829787234043	0.974978723404255
227	central	0	0.738382978723404	0.439606382978723	0.983765957446809
228	central	0	0.744255319148936	0.43736170212766	0.983
229	central	0	0.763936170212766	0.437404255319149	0.981042553191489
230	central	0	0.753	0.437617021276596	0.982361702127659
231	central	0	0.745148936170213	0.442223404255319	0.976957446808511
232	central	0	0.727021276595745	0.438595744680851	0.982659574468085
233	central	0	0.747851063829787	0.440446808510638	0.982489361702128
234	central	0	0.749276595744681	0.441085106382979	0.977553191489362
235	central	0	0.736297872340426	0.440329787234043	0.987340425531915
236	central	0	0.760340425531915	0.44018085106383	0.976765957446808
237	central	0	0.764957446808511	0.437925531914894	0.983021276595745
238	central	0	0.761702127659574	0.442191489361702	0.983106382978723
239	central	0	0.753148936170213	0.438276595744681	0.978382978723404
240	central	0	0.759531914893617	0.437978723404255	0.976914893617021
241	central	0	0.761872340425532	0.436808510638298	0.981914893617021
242	central	0	0.75036170212766	0.439648936170213	0.979340425531915
243	central	0	0.753255319148936	0.439340425531915	0.987276595744681
244	central	0	0.762659574468085	0.440617021276596	0.982042553191489
245	central	0	0.748829787234043	0.441276595744681	0.981553191489362
246	central	0	0.770276595744681	0.440404255319149	0.976851063829787
247	central	0	0.782127659574468	0.440031914893617	0.980382978723404
248	central	0	0.761127659574468	0.437457446808511	0.977127659574468
249	central	0	0.749702127659574	0.435553191489362	0.980510638297872
250	central	0	0.76731914893617	0.439031914893617	0.981574468085106
251	central	0	0.757425531914894	0.436	0.979808510638298
252	central	0	0.734617021276596	0.440978723404255	0.980574468085106
253	central	0	0.745531914893617	0.43913829787234	0.984234042553191
254	central	0	0.741829787234043	0.437989361702128	0.98263829787234
255	central	0	0.741787234042553	0.439808510638298	0.977553191489362
256	central	0	0.759531914893617	0.440585106382979	0.980382978723404
257	central	0	0.743510638297872	0.438968085106383	0.978765957446808
258	central	0	0.739085106382979	0.436382978723404	0.978191489361702
259	central	0	0.753340425531915	0.437765957446809	0.980595744680851
260	central	0	0.743042553191489	0.438021276595745	0.980021276595745
261	central	0	0.740127659574468	0.438808510638298	0.977914893617021
262	central	0	0.744914893617021	0.439276595744681	0.976617021276596
263	central	0	0.754893617021277	0.438436170212766	0.980723404255319
264	central	0	0.765553191489362	0.441797872340426	0.978723404255319
265	central	0	0.787531914893617	0.440063829787234	0.975851063829787
266	central	0	0.77468085106383	0.439553191489362	0.981489361702128
267	central	0	0.769234042553191	0.435255319148936	0.978829787234043
268	central	0	0.775978723404255	0.441287234042553	0.978255319148936
269	central	0	0.755765957446809	0.437340425531915	0.987191489361702
270	central	0	0.754255319148936	0.436957446808511	0.986
271	central	0	0.765106382978723	0.441106382978723	0.976978723404255
272	central	0	0.762851063829787	0.438106382978723	0.983595744680851
273	central	0	0.744893617021277	0.432457446808511	0.980361702127659
274	central	0	0.751148936170213	0.438840425531915	0.980255319148936
275	central	0	0.748297872340426	0.436744680851064	0.986127659574468
276	central	0	0.759957446808511	0.43836170212766	0.983765957446809
277	central	0	0.764234042553191	0.437542553191489	0.982468085106383
278	central	0	0.751382978723404	0.437978723404255	0.983106382978723
279	central	0	0.754404255319149	0.438776595744681	0.985702127659574
280	central	0	0.758851063829787	0.441042553191489	0.981595744680851
281	central	0	0.765723404255319	0.437670212765957	0.980148936170213
282	central	0	0.756574468085106	0.439297872340426	0.980446808510638
283	central	0	0.749702127659574	0.438531914893617	0.980553191489362
284	central	0	0.733723404255319	0.439723404255319	0.982063829787234
285	central	0	0.746446808510638	0.438425531914894	0.982531914893617
286	central	0	0.739574468085106	0.440202127659574	0.97863829787234
287	central	0	0.728489361702128	0.435531914893617	0.978404255319149
288	central	0	0.725106382978723	0.43736170212766	0.986531914893617
289	central	0	0.754808510638298	0.44018085106383	0.97863829787234
290	central	0	0.738978723404255	0.438106382978723	0.975765957446808
291	central	0	0.737127659574468	0.440436170212766	0.977106382978723
292	central	0	0.746723404255319	0.439159574468085	0.981553191489362
293	central	0	0.743829787234043	0.437404255319149	0.984382978723404
294	central	0	0.759063829787234	0.439585106382979	0.982276595744681
295	central	0	0.753851063829787	0.439627659574468	0.983829787234043
296	central	0	0.741170212765957	0.440234042553191	0.980595744680851
297	central	0	0.752042553191489	0.440148936170213	0.977744680851064
298	central	0	0.745255319148936	0.436765957446809	0.984659574468085
299	central	0	0.745340425531915	0.434925531914894	0.975787234042553
300	central	0	0.749085106382979	0.441585106382979	0.97668085106383
301	central	0	0.76063829787234	0.439627659574468	0.981617021276596
302	central	0	0.762702127659574	0.440212765957447	0.980531914893617
303	central	0	0.759042553191489	0.436553191489362	0.983574468085106
304	central	0	0.757957446808511	0.440414893617021	0.982723404255319
305	central	0	0.760085106382979	0.438446808510638	0.979063829787234
306	central	0	0.776234042553192	0.4375	0.981617021276596
307	central	0	0.751085106382979	0.442148936170213	0.982234042553191
308	central	0	0.748085106382979	0.438531914893617	0.977170212765957
309	central	0	0.755829787234043	0.437606382978723	0.980829787234043
310	central	0	0.745787234042553	0.441308510638298	0.982659574468085
311	central	0	0.744021276595745	0.435882978723404	0.981
312	central	0	0.744021276595745	0.438585106382979	0.983191489361702
313	central	0	0.742957446808511	0.438265957446809	0.981191489361702
314	central	0	0.754340425531915	0.438925531914894	0.981978723404255
315	central	0	0.757510638297872	0.438308510638298	0.985297872340426
316	central	0	0.769787234042553	0.437712765957447	0.974127659574468
317	central	0	0.759042553191489	0.441042553191489	0.982361702127659
318	central	0	0.754744680851064	0.438329787234043	0.981851063829787
319	central	0	0.745297872340426	0.440255319148936	0.977702127659574
320	central	0	0.728021276595745	0.439042553191489	0.981297872340426
321	central	0	0.742893617021277	0.44	0.97531914893617
322	central	0	0.747702127659574	0.442031914893617	0.978382978723404
323	central	0	0.73768085106383	0.438191489361702	0.977085106382979
324	central	0	0.747234042553191	0.437659574468085	0.979957446808511
325	central	0	0.759425531914894	0.436425531914894	0.977404255319149
326	central	0	0.730021276595745	0.440117021276596	0.977170212765957
327	central	0	0.750276595744681	0.4395	0.981042553191489
328	central	0	0.751446808510638	0.436691489361702	0.983744680851064
329	central	0	0.737340425531915	0.440893617021277	0.982021276595745
330	central	0	0.73968085106383	0.436574468085106	0.98231914893617
331	central	0	0.761191489361702	0.442148936170213	0.984553191489362
332	central	0	0.768234042553191	0.439063829787234	0.985489361702128
333	central	0	0.767510638297872	0.438170212765957	0.979702127659574
334	central	0	0.757957446808511	0.437372340425532	0.983659574468085
335	central	0	0.752404255319149	0.437712765957447	0.979893617021277
336	central	0	0.77468085106383	0.439829787234043	0.981021276595745
337	central	0	0.751255319148936	0.44163829787234	0.980042553191489
338	central	0	0.759042553191489	0.440127659574468	0.980914893617021
339	central	0	0.771106382978723	0.435170212765957	0.97836170212766
340	central	0	0.752234042553191	0.434191489361702	0.978553191489362
341	central	0	0.754936170212766	0.438734042553191	0.981744680851064
342	central	0	0.744042553191489	0.438053191489362	0.979723404255319
343	central	0	0.740595744680851	0.438351063829787	0.98168085106383
344	central	0	0.751127659574468	0.438882978723404	0.984957446808511
345	central	0	0.75068085106383	0.438670212765957	0.981127659574468
346	central	0	0.764978723404255	0.434234042553191	0.987
347	central	0	0.754723404255319	0.438670212765957	0.98368085106383
348	central	0	0.754872340425532	0.43681914893617	0.984255319148936
349	central	0	0.757404255319149	0.437542553191489	0.983510638297872
350	central	0	0.733404255319149	0.439329787234043	0.983340425531915
351	central	0	0.735659574468085	0.436159574468085	0.982723404255319
352	central	0	0.722787234042553	0.439372340425532	0.979276595744681
353	central	0	0.735851063829787	0.438053191489362	0.983042553191489
354	central	0	0.754382978723404	0.437702127659574	0.981659574468085
355	central	0	0.736765957446809	0.437531914893617	0.985063829787234
356	central	0	0.747808510638298	0.438712765957447	0.981765957446809
357	central	0	0.763617021276596	0.439	0.977106382978723
358	central	0	0.758957446808511	0.440531914893617	0.983553191489362
359	central	0	0.773063829787234	0.438851063829787	0.983404255319149
360	central	0	0.745595744680851	0.437829787234043	0.979063829787234
361	central	0	0.754914893617021	0.435936170212766	0.981872340425532
362	central	0	0.742	0.440170212765957	0.979425531914894
363	central	0	0.757978723404255	0.440340425531915	0.980404255319149
364	central	0	0.744127659574468	0.436297872340426	0.983765957446809
365	central	0	0.74263829787234	0.43918085106383	0.983276595744681
366	central	0	0.753702127659574	0.441265957446809	0.988425531914894
367	central	0	0.752808510638298	0.438542553191489	0.983510638297872
368	central	0	0.760659574468085	0.436734042553191	0.983617021276596
369	central	0	0.750106382978723	0.439436170212766	0.981574468085106
370	central	0	0.763127659574468	0.436510638297872	0.979851063829787
371	central	0	0.751808510638298	0.438223404255319	0.982851063829787
372	central	0	0.76963829787234	0.435648936170213	0.986765957446809
373	central	0	0.752978723404255	0.439446808510638	0.978468085106383
374	central	0	0.74036170212766	0.439382978723404	0.980170212765957
375	central	0	0.735510638297872	0.43863829787234	0.980744680851064
376	central	0	0.760425531914894	0.439563829787234	0.979425531914894
377	central	0	0.757276595744681	0.441202127659574	0.986085106382979
378	central	0	0.748340425531915	0.43531914893617	0.977765957446808
379	central	0	0.760489361702128	0.439148936170213	0.983808510638298
380	central	0	0.723212765957447	0.437585106382979	0.982212765957447
381	central	0	0.73463829787234	0.438606382978723	0.980042553191489
382	central	0	0.739978723404255	0.440936170212766	0.982510638297872
383	central	0	0.748	0.437914893617021	0.979829787234043
384	central	0	0.744829787234043	0.439957446808511	0.986787234042553
385	central	0	0.758	0.436436170212766	0.981297872340426
386	central	0	0.760595744680851	0.439042553191489	0.986574468085106
387	central	0	0.741468085106383	0.440127659574468	0.978191489361702
388	central	0	0.749744680851064	0.43786170212766	0.982617021276596
389	central	0	0.732744680851064	0.440627659574468	0.981148936170213
390	central	0	0.745404255319149	0.434617021276596	0.979446808510638
391	central	0	0.748425531914894	0.439276595744681	0.980212765957447
392	central	0	0.74263829787234	0.433765957446809	0.976212765957447
393	central	0	0.756170212765957	0.437234042553191	0.982
394	central	0	0.759255319148936	0.438095744680851	0.978574468085106
395	central	0	0.776042553191489	0.438553191489362	0.982276595744681
396	central	0	0.74763829787234	0.440840425531915	0.981510638297872
397	central	0	0.746893617021277	0.43886170212766	0.983787234042553
398	central	0	0.760191489361702	0.440425531914894	0.979553191489362
399	central	0	0.762978723404255	0.437	0.98263829787234
400	central	0	0.761787234042553	0.439659574468085	0.979765957446808
401	central	0	0.758106382978723	0.439106382978723	0.979468085106383
402	central	0	0.753808510638298	0.440095744680851	0.978255319148936
403	central	0	0.767148936170213	0.438797872340426	0.981404255319149
404	central	0	0.766702127659574	0.439563829787234	0.981127659574468
405	central	0	0.747808510638298	0.437308510638298	0.977659574468085
406	central	0	0.756553191489362	0.435776595744681	0.981936170212766
407	central	0	0.748829787234043	0.440287234042553	0.976744680851064
408	central	0	0.742851063829787	0.438297872340426	0.981127659574468
409	central	0	0.762148936170213	0.439053191489362	0.981404255319149
410	central	0	0.743510638297872	0.437734042553191	0.979893617021277
411	central	0	0.74231914893617	0.439276595744681	0.976574468085106
412	central	0	0.754617021276596	0.440425531914894	0.978787234042553
413	central	0	0.76236170212766	0.438755319148936	0.979829787234043
414	central	0	0.775787234042553	0.435787234042553	0.984617021276596
415	central	0	0.761765957446809	0.438425531914894	0.982574468085106
416	central	0	0.765936170212766	0.437585106382979	0.983361702127659
417	central	0	0.761297872340426	0.438095744680851	0.976936170212766
418	central	0	0.756723404255319	0.436957446808511	0.981446808510638
419	central	0	0.726957446808511	0.440989361702128	0.979170212765957
420	central	0	0.731106382978723	0.43968085106383	0.984510638297872
421	central	0	0.726617021276596	0.438457446808511	0.983914893617021
422	central	0	0.746808510638298	0.440553191489362	0.976234042553191
423	central	0	0.724574468085106	0.436340425531915	0.980851063829787
424	central	0	0.740127659574468	0.435308510638298	0.982702127659574
425	central	0	0.748106382978723	0.438255319148936	0.982531914893617
426	central	0	0.745829787234043	0.43931914893617	0.985531914893617
427	central	0	0.740063829787234	0.438797872340426	0.979021276595745
428	central	0	0.766659574468085	0.437425531914894	0.976702127659574
429	central	0	0.749340425531915	0.438287234042553	0.976276595744681
430	central	0	0.746340425531915	0.442851063829787	0.984234042553191
431	central	0	0.755276595744681	0.438063829787234	0.977936170212766
432	central	0	0.751765957446809	0.438170212765957	0.983170212765957
433	central	0	0.752978723404255	0.437851063829787	0.98268085106383
434	central	0	0.750765957446809	0.437244680851064	0.976489361702128
435	central	0	0.757127659574468	0.43763829787234	0.980276595744681
436	central	0	0.764234042553191	0.441244680851064	0.97731914893617
437	central	0	0.758106382978723	0.440074468085106	0.980957446808511
438	central	0	0.743744680851064	0.437234042553191	0.984425531914894
439	central	0	0.753723404255319	0.438276595744681	0.980553191489362
440	central	0	0.771702127659574	0.439904255319149	0.979787234042553
441	central	0	0.761808510638298	0.440553191489362	0.983531914893617
442	central	0	0.761106382978723	0.439851063829787	0.985106382978723
443	central	0	0.750148936170213	0.436765957446809	0.98368085106383
444	central	0	0.783404255319149	0.439840425531915	0.982574468085106
445	central	0	0.77263829787234	0.436340425531915	0.983042553191489
446	central	0	0.757446808510638	0.43831914893617	0.982489361702128
447	central	0	0.753659574468085	0.435340425531915	0.982936170212766
448	central	0	0.749404255319149	0.436340425531915	0.981851063829787
449	central	0	0.75463829787234	0.440425531914894	0.976872340425532
450	central	0	0.74963829787234	0.439872340425532	0.982617021276596
451	central	0	0.741659574468085	0.437085106382979	0.980127659574468
452	central	0	0.742914893617021	0.437223404255319	0.977595744680851
453	central	0	0.757659574468085	0.436808510638298	0.978829787234043
454	central	0	0.744510638297872	0.43763829787234	0.981170212765957
455	central	0	0.748212765957447	0.439478723404255	0.983063829787234
456	central	0	0.742127659574468	0.439648936170213	0.979851063829787
457	central	0	0.729297872340426	0.439553191489362	0.982957446808511
458	central	0	0.733340425531915	0.439521276595745	0.980042553191489
459	central	0	0.749723404255319	0.438808510638298	0.981382978723404
460	central	0	0.74531914893617	0.439787234042553	0.981170212765957
461	central	0	0.742404255319149	0.438468085106383	0.981702127659574
462	central	0	0.769617021276596	0.439829787234043	0.981234042553191
463	central	0	0.784510638297872	0.438510638297872	0.982978723404255
464	central	0	0.779404255319149	0.437702127659574	0.981914893617021
465	central	0	0.749148936170213	0.437457446808511	0.981340425531915
466	central	0	0.756212765957447	0.441585106382979	0.980042553191489
467	central	0	0.754574468085106	0.439914893617021	0.982148936170213
468	central	0	0.761893617021277	0.439574468085106	0.982191489361702
469	central	0	0.76268085106383	0.437074468085106	0.983170212765957
470	central	0	0.760914893617021	0.436829787234043	0.978361702127659
471	central	0	0.76336170212766	0.439095744680851	0.978446808510638
472	central	0	0.769021276595745	0.438223404255319	0.980489361702128
473	central	0	0.759127659574468	0.443202127659574	0.980936170212766
474	central	0	0.767489361702128	0.439734042553191	0.980510638297872
475	central	0	0.750425531914894	0.440127659574468	0.978829787234043
476	central	0	0.739510638297872	0.439585106382979	0.977893617021277
477	central	0	0.771553191489362	0.438797872340426	0.980765957446809
478	central	0	0.759234042553191	0.438648936170213	0.982829787234043
479	central	0	0.750191489361702	0.439957446808511	0.979297872340426
480	central	0	0.761191489361702	0.440170212765957	0.980468085106383
481	central	0	0.782234042553192	0.439308510638298	0.981489361702128
482	central	0	0.767872340425532	0.439202127659574	0.979127659574468
483	central	0	0.767148936170213	0.438691489361702	0.981531914893617
484	central	0	0.746212765957447	0.435787234042553	0.979872340425532
485	central	0	0.759723404255319	0.443031914893617	0.986893617021277
486	central	0	0.748808510638298	0.440148936170213	0.980978723404255
487	central	0	0.73931914893617	0.437904255319149	0.980191489361702
488	central	0	0.743531914893617	0.437734042553191	0.977063829787234
489	central	0	0.738510638297872	0.437606382978723	0.983212765957447
490	central	0	0.761191489361702	0.438776595744681	0.989276595744681
491	central	0	0.744148936170213	0.440223404255319	0.980148936170213
492	central	0	0.719148936170213	0.43731914893617	0.982617021276596
493	central	0	0.759744680851064	0.438797872340426	0.982382978723404
494	central	0	0.748340425531915	0.440531914893617	0.983659574468085
495	central	0	0.757085106382979	0.434585106382979	0.980872340425532
496	central	0	0.774340425531915	0.438606382978723	0.979531914893617
497	central	0	0.756872340425532	0.439074468085106	0.98368085106383
498	central	0	0.770893617021277	0.439095744680851	0.983297872340426
499	central	0	0.774021276595745	0.438404255319149	0.982468085106383
500	central	0	0.757723404255319	0.437234042553191	0.978042553191489
501	central	0	0.747042553191489	0.440244680851064	0.975914893617021
502	central	0	0.765340425531915	0.43663829787234	0.985659574468085
503	central	0	0.768085106382979	0.437659574468085	0.983276595744681
504	central	0	0.765595744680851	0.438765957446809	0.979574468085106
505	central	0	0.761021276595745	0.440946808510638	0.982829787234043
506	central	0	0.739723404255319	0.439723404255319	0.981021276595745
507	central	0	0.760510638297872	0.437478723404255	0.982723404255319
508	central	0	0.767936170212766	0.441808510638298	0.981978723404255
509	central	0	0.781127659574468	0.438968085106383	0.986191489361702
510	central	0	0.759042553191489	0.440244680851064	0.980893617021277
511	central	0	0.763595744680851	0.438457446808511	0.983021276595745
512	central	0	0.762744680851064	0.437510638297872	0.985148936170213
513	central	0	0.764106382978723	0.441414893617021	0.984382978723404
514	central	0	0.755148936170213	0.439414893617021	0.981489361702128
515	central	0	0.755723404255319	0.437925531914894	0.980425531914894
516	central	0	0.776085106382979	0.438797872340426	0.980255319148936
517	central	0	0.758808510638298	0.438968085106383	0.982872340425532
518	central	0	0.75136170212766	0.43763829787234	0.980191489361702
519	central	0	0.743914893617021	0.437627659574468	0.983276595744681
520	central	0	0.746191489361702	0.441691489361702	0.982978723404255
521	central	0	0.748957446808511	0.437882978723404	0.981255319148936
522	central	0	0.754212765957447	0.438414893617021	0.983170212765957
523	central	0	0.75668085106383	0.438787234042553	0.978021276595745
524	central	0	0.733595744680851	0.439531914893617	0.982361702127659
525	central	0	0.736851063829787	0.43763829787234	0.980510638297872
526	central	0	0.755085106382979	0.440297872340426	0.981765957446809
527	central	0	0.73863829787234	0.439617021276596	0.979234042553191
528	central	0	0.747978723404255	0.438148936170213	0.984021276595745
529	central	0	0.757212765957447	0.440936170212766	0.978042553191489
530	central	0	0.759191489361702	0.439191489361702	0.983829787234043
531	central	0	0.785808510638298	0.44086170212766	0.984425531914894
532	central	0	0.783382978723404	0.438170212765957	0.978872340425532
533	central	0	0.775148936170213	0.435797872340426	0.981978723404255
534	central	0	0.757297872340426	0.439787234042553	0.979872340425532
535	central	0	0.747106382978723	0.439446808510638	0.980340425531915
536	central	0	0.75968085106383	0.441797872340426	0.981276595744681
537	central	0	0.742893617021277	0.43868085106383	0.980723404255319
538	central	0	0.748702127659574	0.437521276595745	0.984255319148936
539	central	0	0.749957446808511	0.44	0.982170212765957
540	central	0	0.792744680851064	0.438148936170213	0.984085106382979
541	central	0	0.778595744680851	0.43731914893617	0.976042553191489
542	central	0	0.761170212765957	0.437553191489362	0.982361702127659
543	central	0	0.752765957446809	0.441021276595745	0.978765957446808
544	central	0	0.761191489361702	0.437734042553191	0.982234042553191
545	central	0	0.775787234042553	0.437797872340426	0.983042553191489
546	central	0	0.776829787234043	0.438670212765957	0.983446808510638
547	central	0	0.745574468085106	0.438095744680851	0.979340425531915
548	central	0	0.764744680851064	0.440436170212766	0.977425531914894
549	central	0	0.762851063829787	0.441159574468085	0.981276595744681
550	central	0	0.758531914893617	0.439436170212766	0.983191489361702
551	central	0	0.756914893617021	0.438053191489362	0.982723404255319
552	central	0	0.75763829787234	0.439297872340426	0.983702127659574
553	central	0	0.75363829787234	0.436308510638298	0.981702127659574
554	central	0	0.768531914893617	0.438329787234043	0.982382978723404
555	central	0	0.756042553191489	0.43813829787234	0.979744680851064
556	central	0	0.766297872340426	0.434659574468085	0.983468085106383
557	central	0	0.766425531914894	0.436755319148936	0.981553191489362
558	central	0	0.749489361702128	0.44236170212766	0.986936170212766
559	central	0	0.761106382978723	0.441446808510638	0.978978723404255
560	central	0	0.732723404255319	0.440276595744681	0.97963829787234
561	central	0	0.733744680851064	0.44031914893617	0.980829787234043
562	central	0	0.761617021276596	0.435776595744681	0.981851063829787
563	central	0	0.762425531914894	0.43881914893617	0.986978723404255
564	central	0	0.767468085106383	0.437531914893617	0.979787234042553
565	central	0	0.766617021276596	0.440191489361702	0.984851063829787
566	central	0	0.768978723404255	0.439244680851064	0.984702127659574
567	central	0	0.767702127659574	0.440723404255319	0.981063829787234
568	central	0	0.755234042553191	0.438063829787234	0.982702127659574
569	central	0	0.756468085106383	0.436478723404255	0.983085106382979
570	central	0	0.762468085106383	0.43913829787234	0.980127659574468
571	central	0	0.753574468085106	0.438872340425532	0.979340425531915
572	central	0	0.769510638297872	0.43963829787234	0.987148936170213
573	central	1	0.770085106382979	0.439127659574468	0.984893617021277
574	central	1	0.745978723404255	0.43918085106383	0.979978723404255
575	central	1	0.752553191489362	0.438808510638298	0.977936170212766
576	central	1	0.763	0.43813829787234	0.978489361702128
577	central	1	0.77	0.436606382978723	0.980106382978723
578	central	1	0.758382978723404	0.434031914893617	0.98368085106383
579	central	1	0.763255319148936	0.439723404255319	0.980893617021277
580	central	1	0.77263829787234	0.438691489361702	0.979489361702128
581	central	1	0.781297872340426	0.437723404255319	0.983744680851064
582	central	1	0.762021276595745	0.437978723404255	0.975553191489362
583	central	1	0.763531914893617	0.438	0.981127659574468
584	central	1	0.75436170212766	0.439585106382979	0.98068085106383
585	central	0	0.759021276595745	0.436691489361702	0.979382978723404
586	central	0	0.76031914893617	0.437148936170213	0.981553191489362
587	central	0	0.761255319148936	0.438159574468085	0.981170212765957
588	central	0	0.768851063829787	0.437531914893617	0.98031914893617
589	central	0	0.753106382978723	0.440765957446809	0.982127659574468
590	central	0	0.748127659574468	0.437382978723404	0.978765957446808
591	central	0	0.750914893617021	0.440244680851064	0.982574468085106
592	central	0	0.732957446808511	0.439946808510638	0.982425531914894
593	central	0	0.752382978723404	0.437265957446809	0.979872340425532
594	central	0	0.767276595744681	0.43936170212766	0.983127659574468
595	central	0	0.747297872340426	0.436659574468085	0.981659574468085
596	central	0	0.732085106382979	0.438712765957447	0.981893617021277
597	central	0	0.743936170212766	0.439276595744681	0.982361702127659
598	central	0	0.753744680851064	0.439606382978723	0.976148936170213
599	central	0	0.760234042553191	0.43636170212766	0.983234042553191
600	central	0	0.779127659574468	0.438574468085106	0.982021276595745
601	central	0	0.777170212765957	0.438585106382979	0.980191489361702
602	central	0	0.783765957446809	0.438351063829787	0.982191489361702
603	central	0	0.758212765957447	0.441074468085106	0.978489361702128
604	central	0	0.755340425531915	0.436702127659574	0.982255319148936
605	central	0	0.740978723404255	0.44181914893617	0.982170212765957
606	central	0	0.733063829787234	0.439563829787234	0.977723404255319
607	central	0	0.747297872340426	0.44168085106383	0.983659574468085
608	central	0	0.777297872340426	0.436723404255319	0.982212765957447
609	central	0	0.768893617021277	0.441734042553191	0.98131914893617
610	central	0	0.77136170212766	0.44118085106383	0.981106382978723
611	central	0	0.758510638297872	0.440382978723404	0.981212765957447
612	central	0	0.760127659574468	0.440074468085106	0.984595744680851
613	central	0	0.776382978723404	0.436074468085106	0.98068085106383
614	central	0	0.770957446808511	0.43681914893617	0.980042553191489
615	central	0	0.778127659574468	0.440882978723404	0.977191489361702
616	central	0	0.755468085106383	0.441574468085106	0.977893617021277
617	central	0	0.765702127659574	0.439117021276596	0.985531914893617
618	central	0	0.758468085106383	0.441446808510638	0.980851063829787
619	central	0	0.756723404255319	0.439202127659574	0.981978723404255
620	central	0	0.748957446808511	0.436287234042553	0.981361702127659
621	central	0	0.750255319148936	0.437382978723404	0.986106382978723
622	central	0	0.757744680851064	0.440297872340426	0.978404255319149
623	central	0	0.769936170212766	0.439148936170213	0.981702127659574
624	central	0	0.765553191489362	0.438244680851064	0.982340425531915
625	central	0	0.746702127659574	0.440042553191489	0.979510638297872
626	central	0	0.761127659574468	0.438531914893617	0.980148936170213
627	central	0	0.754574468085106	0.439531914893617	0.985382978723404
628	central	0	0.751106382978723	0.436042553191489	0.980212765957447
629	central	0	0.719510638297872	0.437904255319149	0.979127659574468
630	central	0	0.762340425531915	0.440382978723404	0.979234042553191
631	central	0	0.779255319148936	0.438265957446809	0.981191489361702
632	central	0	0.781489361702128	0.439148936170213	0.979829787234043
633	central	0	0.77063829787234	0.442329787234043	0.979340425531915
634	central	0	0.748212765957447	0.441340425531915	0.979978723404255
635	central	0	0.762744680851064	0.437010638297872	0.981404255319149
636	central	0	0.774765957446809	0.436425531914894	0.979063829787234
637	central	0	0.764021276595745	0.440893617021277	0.981893617021277
638	central	1	0.747234042553191	0.438478723404255	0.978042553191489
639	central	1	0.746936170212766	0.440063829787234	0.980085106382979
640	central	1	0.745744680851064	0.436585106382979	0.975914893617021
641	central	1	0.755148936170213	0.4385	0.983723404255319
642	central	1	0.740063829787234	0.440308510638298	0.980723404255319
643	central	1	0.752787234042553	0.437074468085106	0.976340425531915
644	central	1	0.760723404255319	0.442468085106383	0.982744680851064
645	central	1	0.757297872340426	0.437723404255319	0.978276595744681
646	central	1	0.760851063829787	0.437425531914894	0.982468085106383
647	central	1	0.782276595744681	0.439127659574468	0.982404255319149
648	central	1	0.76868085106383	0.437734042553191	0.979914893617021
649	central	1	0.777510638297872	0.438287234042553	0.980340425531915
650	central	1	0.779021276595745	0.441074468085106	0.980191489361702
651	central	1	0.760340425531915	0.439063829787234	0.977234042553191
652	central	1	0.748404255319149	0.43763829787234	0.989829787234043
653	central	1	0.760170212765957	0.43631914893617	0.979510638297872
654	central	1	0.775936170212766	0.437329787234043	0.981553191489362
655	central	1	0.750659574468085	0.439329787234043	0.981404255319149
656	central	0	0.754574468085106	0.437340425531915	0.982957446808511
657	central	0	0.764340425531915	0.437223404255319	0.982765957446809
658	central	0	0.757765957446809	0.43586170212766	0.982404255319149
659	central	0	0.720936170212766	0.440234042553191	0.982127659574468
660	central	0	0.74136170212766	0.437776595744681	0.980127659574468
661	central	0	0.746085106382979	0.43831914893617	0.981489361702128
662	central	0	0.751170212765957	0.439223404255319	0.984276595744681
663	central	0	0.743063829787234	0.436372340425532	0.98268085106383
664	central	0	0.747425531914894	0.437308510638298	0.981063829787234
665	central	0	0.753170212765957	0.436468085106383	0.979510638297872
666	central	0	0.75363829787234	0.439670212765957	0.981340425531915
667	central	0	0.742468085106383	0.438595744680851	0.975723404255319
668	central	0	0.755170212765957	0.439244680851064	0.971489361702128
669	central	0	0.77468085106383	0.439702127659574	0.983212765957447
670	central	0	0.767553191489362	0.439170212765957	0.98263829787234
671	central	0	0.769723404255319	0.439372340425532	0.98368085106383
672	central	0	0.772936170212766	0.435670212765957	0.981595744680851
673	central	0	0.743723404255319	0.441202127659574	0.980106382978723
674	central	0	0.755276595744681	0.439265957446809	0.977191489361702
675	central	0	0.755595744680851	0.44136170212766	0.980531914893617
676	central	0	0.754765957446809	0.436872340425532	0.979787234042553
677	central	0	0.757191489361702	0.437787234042553	0.981957446808511
678	central	0	0.774021276595745	0.438776595744681	0.97968085106383
679	central	0	0.776425531914894	0.441202127659574	0.977446808510638
680	central	0	0.766382978723404	0.435404255319149	0.98336170212766
681	central	0	0.777851063829787	0.438904255319149	0.981893617021277
682	central	0	0.763595744680851	0.438670212765957	0.981936170212766
683	central	0	0.774170212765957	0.436617021276596	0.976446808510638
684	central	0	0.776468085106383	0.443436170212766	0.982
685	central	0	0.775872340425532	0.439521276595745	0.985234042553191
686	central	0	0.770531914893617	0.441606382978723	0.979404255319149
687	central	0	0.746297872340426	0.438340425531915	0.979914893617021
688	central	0	0.742276595744681	0.43763829787234	0.985510638297872
689	central	0	0.753425531914894	0.435478723404255	0.979127659574468
690	central	0	0.751659574468085	0.440829787234043	0.984510638297872
691	central	0	0.759787234042553	0.441489361702128	0.982361702127659
692	central	0	0.774106382978723	0.436893617021277	0.979765957446808
693	central	0	0.75868085106383	0.439851063829787	0.980531914893617
694	central	0	0.755510638297872	0.440414893617021	0.978489361702128
695	central	0	0.745914893617021	0.434968085106383	0.978212765957447
696	central	0	0.739063829787234	0.439212765957447	0.98131914893617
697	central	0	0.742	0.436478723404255	0.984510638297872
698	central	0	0.73436170212766	0.43786170212766	0.984191489361702
699	central	0	0.776468085106383	0.439553191489362	0.988042553191489
700	central	0	0.778425531914894	0.439755319148936	0.984148936170213
701	central	0	0.769425531914894	0.440127659574468	0.979574468085106
702	central	0	0.750765957446809	0.438563829787234	0.977659574468085
703	central	0	0.760829787234043	0.436234042553191	0.979042553191489
704	central	1	0.781382978723404	0.440723404255319	0.979808510638298
705	central	1	0.762021276595745	0.439989361702128	0.982957446808511
706	central	1	0.754702127659574	0.440106382978723	0.978
707	central	1	0.740702127659574	0.439851063829787	0.980914893617021
708	central	1	0.744574468085106	0.437542553191489	0.981063829787234
709	central	1	0.748127659574468	0.436595744680851	0.980808510638298
710	central	1	0.749042553191489	0.43913829787234	0.982936170212766
711	central	1	0.749425531914894	0.439617021276596	0.986510638297872
712	central	1	0.752978723404255	0.437670212765957	0.982765957446809
713	central	1	0.752042553191489	0.437457446808511	0.983744680851064
714	central	1	0.751893617021277	0.44013829787234	0.983446808510638
715	central	1	0.768425531914894	0.436765957446809	0.983446808510638
716	central	1	0.756893617021277	0.440436170212766	0.986382978723404
717	central	1	0.753	0.439893617021277	0.979617021276596
718	central	1	0.745489361702128	0.439031914893617	0.986574468085106
719	central	1	0.764382978723404	0.437851063829787	0.981787234042553
720	central	1	0.775553191489362	0.441053191489362	0.982276595744681
721	central	1	0.752404255319149	0.439223404255319	0.980553191489362
722	central	1	0.756978723404255	0.439170212765957	0.978042553191489
723	central	1	0.77163829787234	0.439021276595745	0.978531914893617
724	central	1	0.748723404255319	0.439148936170213	0.979659574468085
725	central	1	0.753234042553191	0.440095744680851	0.981425531914894
726	central	1	0.771382978723404	0.438393617021277	0.979063829787234
727	central	0	0.752297872340426	0.437563829787234	0.985468085106383
728	central	0	0.73731914893617	0.438723404255319	0.978297872340426
729	central	0	0.751425531914894	0.440351063829787	0.986659574468085
730	central	0	0.756702127659574	0.44413829787234	0.981127659574468
731	central	0	0.754148936170213	0.439776595744681	0.984106382978723
732	central	0	0.737021276595745	0.437659574468085	0.986042553191489
733	central	0	0.753531914893617	0.437670212765957	0.981936170212766
734	central	0	0.749617021276596	0.439797872340426	0.980914893617021
735	central	0	0.748127659574468	0.439148936170213	0.979127659574468
736	central	0	0.750595744680851	0.440117021276596	0.984
737	central	0	0.763382978723404	0.436329787234043	0.981446808510638
738	central	0	0.761148936170213	0.439542553191489	0.983148936170213
739	central	0	0.772191489361702	0.438765957446809	0.982468085106383
740	central	0	0.754553191489362	0.439978723404255	0.979914893617021
741	central	0	0.754617021276596	0.441053191489362	0.980787234042553
742	central	0	0.758936170212766	0.440925531914894	0.975957446808511
743	central	0	0.750276595744681	0.437755319148936	0.982212765957447
744	central	0	0.745489361702128	0.444585106382979	0.982765957446809
745	central	0	0.767276595744681	0.437765957446809	0.979276595744681
746	central	0	0.761659574468085	0.435851063829787	0.984106382978723
747	central	0	0.777829787234043	0.439159574468085	0.983042553191489
748	central	0	0.771297872340426	0.437808510638298	0.978702127659574
749	central	0	0.759978723404255	0.440468085106383	0.97168085106383
750	central	0	0.76863829787234	0.437648936170213	0.978276595744681
751	central	0	0.770851063829787	0.435468085106383	0.979042553191489
752	central	0	0.769063829787234	0.435765957446809	0.984
753	central	0	0.769	0.439223404255319	0.982744680851064
754	central	0	0.750021276595745	0.437851063829787	0.978297872340426
755	central	0	0.741574468085106	0.436265957446809	0.975787234042553
756	central	0	0.756212765957447	0.437670212765957	0.978361702127659
757	central	0	0.772297872340426	0.438425531914894	0.983574468085106
758	central	0	0.752574468085106	0.439170212765957	0.981425531914894
759	central	0	0.760872340425532	0.439765957446809	0.984872340425532
760	central	0	0.782148936170213	0.440712765957447	0.983191489361702
761	central	0	0.759042553191489	0.435148936170213	0.979531914893617
762	central	0	0.754148936170213	0.438595744680851	0.981468085106383
763	central	0	0.74731914893617	0.438808510638298	0.984553191489362
764	central	0	0.751510638297872	0.440255319148936	0.977808510638298
765	central	0	0.736787234042553	0.43881914893617	0.982744680851064
766	central	0	0.757446808510638	0.438297872340426	0.981893617021277
767	central	0	0.76431914893617	0.436382978723404	0.982851063829787
768	central	0	0.764297872340426	0.44013829787234	0.984361702127659
769	central	0	0.742553191489362	0.438851063829787	0.977
770	central	1	0.762191489361702	0.439904255319149	0.983531914893617
771	central	1	0.754425531914894	0.438765957446809	0.983574468085106
772	central	1	0.749148936170213	0.436723404255319	0.983595744680851
773	central	1	0.735872340425532	0.436712765957447	0.977382978723404
774	central	1	0.762978723404255	0.437595744680851	0.979893617021277
775	central	1	0.750021276595745	0.438989361702128	0.984382978723404
776	central	1	0.750936170212766	0.440478723404255	0.977702127659574
777	central	1	0.746553191489362	0.440914893617021	0.979106382978723
778	central	1	0.753297872340426	0.4385	0.977723404255319
779	central	1	0.737957446808511	0.440978723404255	0.985
780	central	1	0.736510638297872	0.442372340425532	0.976808510638298
781	central	1	0.740659574468085	0.43786170212766	0.98131914893617
782	central	1	0.739042553191489	0.437872340425532	0.979723404255319
783	central	1	0.732787234042553	0.439191489361702	0.981404255319149
784	central	1	0.733276595744681	0.436957446808511	0.981702127659574
785	central	1	0.758531914893617	0.439521276595745	0.981021276595745
786	central	1	0.767	0.441159574468085	0.978957446808511
787	central	1	0.768765957446809	0.435946808510638	0.983446808510638
788	central	1	0.778914893617021	0.436882978723404	0.982468085106383
789	central	1	0.757106382978723	0.437446808510638	0.97768085106383
790	central	1	0.768148936170213	0.440617021276596	0.981021276595745
791	central	1	0.757936170212766	0.439627659574468	0.984148936170213
792	central	1	0.75063829787234	0.441521276595745	0.981723404255319
793	central	1	0.754148936170213	0.437095744680851	0.978553191489362
794	central	1	0.778297872340426	0.438627659574468	0.981425531914894
795	central	1	0.773382978723404	0.437063829787234	0.981106382978723
796	central	0	0.754234042553191	0.442457446808511	0.985127659574468
797	central	0	0.767	0.438414893617021	0.978042553191489
798	central	0	0.745382978723404	0.437734042553191	0.980297872340426
799	central	0	0.748617021276596	0.439585106382979	0.982382978723404
800	central	0	0.747340425531915	0.43613829787234	0.985
801	central	0	0.748425531914894	0.434978723404255	0.982595744680851
802	central	0	0.74468085106383	0.435436170212766	0.979340425531915
803	central	0	0.752595744680851	0.441021276595745	0.979829787234043
804	central	0	0.740021276595745	0.436659574468085	0.983574468085106
805	central	0	0.778404255319149	0.438585106382979	0.980340425531915
806	central	0	0.752340425531915	0.437074468085106	0.979872340425532
807	central	0	0.758170212765957	0.438851063829787	0.981595744680851
808	central	0	0.738063829787234	0.437829787234043	0.976276595744681
809	central	0	0.735914893617021	0.439234042553191	0.980936170212766
810	central	0	0.747659574468085	0.438255319148936	0.97963829787234
811	central	0	0.741659574468085	0.438308510638298	0.979936170212766
812	central	0	0.771340425531915	0.437691489361702	0.986765957446809
813	central	0	0.768595744680851	0.436925531914894	0.977574468085106
814	central	0	0.766255319148936	0.438925531914894	0.979744680851064
815	central	0	0.780787234042553	0.439872340425532	0.985404255319149
816	central	0	0.760276595744681	0.441351063829787	0.983914893617021
817	central	0	0.749723404255319	0.437787234042553	0.980744680851064
818	central	0	0.756659574468085	0.440734042553191	0.98263829787234
819	central	0	0.775042553191489	0.440468085106383	0.985829787234043
820	central	0	0.765042553191489	0.440159574468085	0.982063829787234
821	central	0	0.76663829787234	0.439478723404255	0.982042553191489
822	central	0	0.761744680851064	0.437478723404255	0.982127659574468
823	central	0	0.741212765957447	0.437436170212766	0.978148936170213
824	central	0	0.732808510638298	0.438148936170213	0.982787234042553
825	central	0	0.757617021276596	0.439734042553191	0.975510638297872
826	central	0	0.74436170212766	0.44013829787234	0.977148936170213
827	central	0	0.760914893617021	0.43736170212766	0.980702127659574
828	central	0	0.757893617021277	0.442063829787234	0.982085106382979
829	central	0	0.768	0.441159574468085	0.982021276595745
830	central	0	0.754723404255319	0.4405	0.984297872340426
831	central	0	0.768468085106383	0.437276595744681	0.986042553191489
832	central	0	0.756340425531915	0.437914893617021	0.974829787234043
833	central	0	0.758531914893617	0.439489361702128	0.978744680851064
834	central	0	0.75536170212766	0.439936170212766	0.977489361702128
835	central	0	0.758553191489362	0.437787234042553	0.977893617021277
836	central	0	0.757659574468085	0.437840425531915	0.981404255319149
837	central	1	0.746510638297872	0.438765957446809	0.981297872340426
838	central	1	0.753553191489362	0.43863829787234	0.979723404255319
839	central	1	0.760042553191489	0.432893617021277	0.981829787234043
840	central	1	0.749765957446809	0.439595744680851	0.980787234042553
841	central	1	0.734021276595745	0.442563829787234	0.98
842	central	1	0.747595744680851	0.438393617021277	0.977574468085106
843	central	1	0.759978723404255	0.439127659574468	0.982893617021277
844	central	1	0.767787234042553	0.43481914893617	0.980595744680851
845	central	1	0.772042553191489	0.438521276595745	0.978574468085106
846	central	1	0.755170212765957	0.440914893617021	0.978063829787234
847	central	1	0.724553191489362	0.437585106382979	0.981574468085106
848	central	1	0.735276595744681	0.440351063829787	0.981829787234043
849	central	1	0.737531914893617	0.436372340425532	0.984914893617021
850	central	1	0.751893617021277	0.440085106382979	0.985340425531915
851	central	1	0.744808510638298	0.436542553191489	0.97831914893617
852	central	1	0.734042553191489	0.438159574468085	0.982021276595745
853	central	1	0.758063829787234	0.440446808510638	0.981787234042553
854	central	1	0.753702127659574	0.436776595744681	0.979489361702128
855	central	1	0.774042553191489	0.438074468085106	0.986191489361702
856	central	1	0.773382978723404	0.438904255319149	0.982212765957447
857	central	1	0.774851063829787	0.439829787234043	0.982297872340426
858	central	1	0.756340425531915	0.441170212765957	0.979
859	central	1	0.745510638297872	0.438244680851064	0.978191489361702
860	central	1	0.756340425531915	0.438191489361702	0.982872340425532
861	central	1	0.743042553191489	0.438829787234043	0.976765957446808
862	central	1	0.748702127659574	0.440159574468085	0.981063829787234
863	central	1	0.757702127659574	0.438521276595745	0.980297872340426
864	central	1	0.742872340425532	0.439776595744681	0.982361702127659
865	central	1	0.751212765957447	0.439457446808511	0.978425531914894
866	central	0	0.760106382978723	0.438978723404255	0.98063829787234
867	central	0	0.772851063829787	0.438404255319149	0.988659574468085
868	central	0	0.753893617021277	0.4405	0.978382978723404
869	central	0	0.759446808510638	0.438521276595745	0.975085106382979
870	central	0	0.748382978723404	0.437223404255319	0.980723404255319
871	central	0	0.740404255319149	0.443521276595745	0.983340425531915
872	central	0	0.73863829787234	0.440734042553191	0.982212765957447
873	central	0	0.743021276595745	0.43636170212766	0.981127659574468
874	central	0	0.75231914893617	0.43581914893617	0.98168085106383
875	central	0	0.759659574468085	0.438925531914894	0.978170212765957
876	central	0	0.750914893617021	0.439978723404255	0.981
877	central	0	0.744574468085106	0.43931914893617	0.981744680851064
878	central	0	0.749531914893617	0.435414893617021	0.977659574468085
879	central	0	0.746872340425532	0.436734042553191	0.977531914893617
880	central	0	0.756234042553191	0.439287234042553	0.977595744680851
881	central	0	0.759893617021277	0.439063829787234	0.983978723404255
882	central	0	0.76268085106383	0.440287234042553	0.982127659574468
883	central	0	0.748404255319149	0.437829787234043	0.983
884	central	0	0.755425531914894	0.436053191489362	0.983851063829787
885	central	0	0.751595744680851	0.441170212765957	0.979042553191489
886	central	0	0.755595744680851	0.437691489361702	0.984787234042553
887	central	0	0.756893617021277	0.438255319148936	0.977595744680851
888	central	0	0.732851063829787	0.441457446808511	0.977617021276596
889	central	0	0.74268085106383	0.439372340425532	0.980723404255319
890	central	0	0.738957446808511	0.440617021276596	0.979531914893617
891	central	0	0.731404255319149	0.438702127659574	0.980829787234043
892	central	0	0.743957446808511	0.437244680851064	0.979957446808511
893	central	0	0.763744680851064	0.440117021276596	0.981744680851064
894	central	0	0.746212765957447	0.441053191489362	0.982148936170213
895	central	0	0.749191489361702	0.435776595744681	0.979787234042553
896	central	0	0.755127659574468	0.438085106382979	0.984
897	central	0	0.754404255319149	0.436659574468085	0.981446808510638
898	central	0	0.773085106382979	0.437372340425532	0.97968085106383
899	central	0	0.778659574468085	0.440531914893617	0.975446808510638
900	central	0	0.769659574468085	0.440212765957447	0.984085106382979
901	central	0	0.751425531914894	0.437010638297872	0.980234042553191
902	central	0	0.756893617021277	0.437563829787234	0.978829787234043
903	central	1	0.746574468085106	0.437223404255319	0.983595744680851
904	central	1	0.737531914893617	0.441436170212766	0.978468085106383
905	central	1	0.756659574468085	0.439021276595745	0.980361702127659
906	central	1	0.761914893617021	0.434563829787234	0.980468085106383
907	central	1	0.752297872340426	0.439117021276596	0.98163829787234
908	central	1	0.770702127659574	0.440563829787234	0.982425531914894
909	central	1	0.762212765957447	0.439085106382979	0.98036170212766
910	central	1	0.760106382978723	0.437585106382979	0.980978723404255
911	central	1	0.758893617021277	0.438542553191489	0.982255319148936
912	central	1	0.772340425531915	0.43836170212766	0.984702127659574
913	central	1	0.769212765957447	0.439936170212766	0.98036170212766
914	central	1	0.749148936170213	0.437053191489362	0.982191489361702
915	central	1	0.731936170212766	0.440351063829787	0.979297872340426
916	central	1	0.744425531914894	0.44013829787234	0.982
917	central	1	0.768425531914894	0.43831914893617	0.979702127659574
918	central	1	0.727553191489362	0.440202127659574	0.978468085106383
919	central	1	0.730936170212766	0.43863829787234	0.981744680851064
920	central	1	0.746340425531915	0.439436170212766	0.978234042553191
921	central	1	0.749127659574468	0.440308510638298	0.97736170212766
922	central	1	0.763148936170213	0.44036170212766	0.978170212765957
923	central	1	0.767127659574468	0.438351063829787	0.98463829787234
924	central	1	0.755255319148936	0.437042553191489	0.979574468085106
925	central	1	0.770765957446809	0.441606382978723	0.973468085106383
926	central	1	0.753787234042553	0.437882978723404	0.980617021276596
927	central	1	0.761957446808511	0.437117021276596	0.978659574468085
928	central	1	0.751851063829787	0.44036170212766	0.978936170212766
929	central	1	0.744531914893617	0.439021276595745	0.975702127659574
930	central	1	0.747382978723404	0.440563829787234	0.981148936170213
931	central	1	0.753191489361702	0.435606382978723	0.983468085106383
932	central	1	0.74163829787234	0.436414893617021	0.978361702127659
933	central	1	0.764829787234043	0.437446808510638	0.978851063829787
934	central	0	0.745574468085106	0.439521276595745	0.980893617021277
935	central	0	0.775468085106383	0.437457446808511	0.981404255319149
936	central	0	0.761617021276596	0.440893617021277	0.982787234042553
937	central	0	0.758404255319149	0.435	0.985255319148936
938	central	0	0.748659574468085	0.440340425531915	0.981
939	central	0	0.736382978723404	0.440425531914894	0.977787234042553
940	central	0	0.752851063829787	0.438765957446809	0.976063829787234
941	central	0	0.741340425531915	0.436553191489362	0.981212765957447
942	central	0	0.740063829787234	0.438255319148936	0.977148936170213
943	central	0	0.753744680851064	0.436021276595745	0.985744680851064
944	central	0	0.754723404255319	0.437627659574468	0.983957446808511
945	central	0	0.767404255319149	0.437723404255319	0.981234042553191
946	central	0	0.76531914893617	0.440074468085106	0.981489361702128
947	central	0	0.765553191489362	0.440946808510638	0.982063829787234
948	central	0	0.752531914893617	0.438287234042553	0.984872340425532
949	central	0	0.739744680851064	0.437255319148936	0.978808510638298
950	central	0	0.757063829787234	0.438446808510638	0.980978723404255
951	central	0	0.755127659574468	0.43918085106383	0.980127659574468
952	central	0	0.758553191489362	0.438787234042553	0.979170212765957
953	central	0	0.755340425531915	0.437202127659574	0.979510638297872
954	central	0	0.746042553191489	0.440893617021277	0.978085106382979
955	central	0	0.743340425531915	0.440553191489362	0.977234042553191
956	central	0	0.743446808510638	0.434989361702128	0.980191489361702
957	central	0	0.728382978723404	0.438202127659574	0.982978723404255
958	central	0	0.740106382978723	0.440436170212766	0.984425531914894
959	central	0	0.74968085106383	0.438393617021277	0.983617021276596
960	central	0	0.756127659574468	0.437776595744681	0.983212765957447
961	central	0	0.74763829787234	0.437659574468085	0.977489361702128
962	central	0	0.74236170212766	0.436787234042553	0.980851063829787
963	central	0	0.762808510638298	0.437936170212766	0.982340425531915
964	central	0	0.75231914893617	0.43736170212766	0.981723404255319
965	central	0	0.764042553191489	0.440553191489362	0.980744680851064
966	central	0	0.781978723404255	0.438893617021277	0.98063829787234
967	central	0	0.778617021276596	0.440042553191489	0.981
968	central	0	0.764702127659574	0.439468085106383	0.980765957446809
969	central	0	0.764744680851064	0.435457446808511	0.984574468085106
970	central	1	0.769148936170213	0.436382978723404	0.982127659574468
971	central	1	0.753510638297872	0.437085106382979	0.980404255319149
972	central	1	0.74968085106383	0.437329787234043	0.982042553191489
973	central	1	0.763510638297872	0.43831914893617	0.982170212765957
974	central	1	0.753595744680851	0.438851063829787	0.985106382978723
975	central	1	0.748404255319149	0.439031914893617	0.97863829787234
976	central	1	0.749063829787234	0.436191489361702	0.978404255319149
977	central	1	0.758851063829787	0.437234042553191	0.982085106382979
978	central	1	0.780340425531915	0.434744680851064	0.987148936170213
979	central	1	0.776851063829787	0.436117021276596	0.978617021276596
980	central	1	0.74636170212766	0.436010638297872	0.979659574468085
981	central	1	0.757297872340426	0.441255319148936	0.975744680851064
982	central	1	0.765978723404255	0.436117021276596	0.981808510638298
983	central	1	0.755829787234043	0.438712765957447	0.982914893617021
984	central	1	0.749936170212766	0.436521276595745	0.983085106382979
985	central	1	0.755404255319149	0.437468085106383	0.980085106382979
986	central	1	0.751382978723404	0.437414893617021	0.980936170212766
987	central	1	0.736595744680851	0.439755319148936	0.98063829787234
988	central	1	0.76068085106383	0.438840425531915	0.979489361702128
989	central	1	0.751170212765957	0.44068085106383	0.980723404255319
990	central	1	0.762914893617021	0.438127659574468	0.97663829787234
991	central	1	0.771404255319149	0.442117021276596	0.97931914893617
992	central	1	0.758829787234043	0.436617021276596	0.97936170212766
993	central	1	0.761808510638298	0.437840425531915	0.982574468085106
994	central	1	0.767021276595745	0.439063829787234	0.982276595744681
995	central	1	0.755276595744681	0.440734042553191	0.980617021276596
996	central	1	0.770659574468085	0.43886170212766	0.983212765957447
997	central	1	0.762340425531915	0.438627659574468	0.987468085106383
998	central	1	0.746808510638298	0.438606382978723	0.976914893617021
999	central	1	0.749276595744681	0.439106382978723	0.978340425531915
1000	central	1	0.749191489361702	0.439106382978723	0.97731914893617
1001	central	1	0.728893617021277	0.439010638297872	0.979659574468085
1002	central	1	0.739531914893617	0.439563829787234	0.978148936170213
1003	central	1	0.764340425531915	0.440840425531915	0.986787234042553
1004	central	0	0.76068085106383	0.438106382978723	0.977765957446808
1005	central	0	0.771723404255319	0.441351063829787	0.980127659574468
1006	central	0	0.768893617021277	0.438457446808511	0.973957446808511
1007	central	0	0.771893617021277	0.441	0.980468085106383
1008	central	0	0.772702127659574	0.437968085106383	0.982765957446809
1009	central	0	0.769297872340426	0.436234042553191	0.979723404255319
1010	central	0	0.745851063829787	0.438468085106383	0.979276595744681
1011	central	0	0.745212765957447	0.442468085106383	0.986340425531915
1012	central	0	0.743617021276596	0.43913829787234	0.980382978723404
1013	central	0	0.765106382978723	0.439744680851064	0.979446808510638
1014	central	0	0.784021276595745	0.440297872340426	0.977404255319149
1015	central	0	0.768808510638298	0.438946808510638	0.97936170212766
1016	central	0	0.768085106382979	0.43836170212766	0.97631914893617
1017	central	0	0.751042553191489	0.441659574468085	0.98363829787234
1018	central	0	0.757021276595745	0.44036170212766	0.982531914893617
1019	central	0	0.765148936170213	0.438670212765957	0.982021276595745
1020	central	0	0.770851063829787	0.437308510638298	0.980851063829787
1021	central	0	0.761808510638298	0.438159574468085	0.982531914893617
1022	central	0	0.77136170212766	0.438872340425532	0.977936170212766
1023	central	0	0.753553191489362	0.439882978723404	0.987765957446809
1024	central	0	0.742404255319149	0.441010638297872	0.981468085106383
1025	central	0	0.736872340425532	0.435457446808511	0.978553191489362
1026	central	0	0.736489361702128	0.439042553191489	0.980808510638298
1027	central	0	0.764787234042553	0.441106382978723	0.981276595744681
1028	central	0	0.740765957446809	0.438382978723404	0.984297872340426
1029	central	0	0.759468085106383	0.441404255319149	0.984829787234043
1030	central	0	0.763702127659574	0.43863829787234	0.981617021276596
1031	central	0	0.756106382978723	0.440212765957447	0.982574468085106
1032	central	0	0.744659574468085	0.436925531914894	0.978957446808511
1033	central	0	0.780127659574468	0.436946808510638	0.982659574468085
1034	central	0	0.783744680851064	0.438851063829787	0.981127659574468
1035	central	0	0.759510638297872	0.438117021276596	0.981340425531915
1036	central	0	0.764872340425532	0.440244680851064	0.981957446808511
1037	central	1	0.779042553191489	0.436159574468085	0.983787234042553
1038	central	1	0.772340425531915	0.437457446808511	0.981234042553191
1039	central	1	0.751829787234043	0.436031914893617	0.978765957446808
1040	central	1	0.750404255319149	0.436946808510638	0.977
1041	central	1	0.764893617021277	0.441734042553191	0.979872340425532
1042	central	1	0.759893617021277	0.442223404255319	0.975936170212766
1043	central	1	0.764063829787234	0.436882978723404	0.983553191489362
1044	central	1	0.763893617021277	0.438808510638298	0.978978723404255
1045	central	1	0.749808510638298	0.439617021276596	0.981468085106383
1046	central	1	0.755808510638298	0.438989361702128	0.975234042553191
1047	central	1	0.766042553191489	0.43818085106383	0.98063829787234
1048	central	1	0.770659574468085	0.438893617021277	0.986446808510638
1049	central	1	0.767085106382979	0.438382978723404	0.977914893617021
1050	central	1	0.760085106382979	0.440351063829787	0.983446808510638
1051	central	1	0.747446808510638	0.437702127659574	0.976595744680851
1052	central	1	0.73736170212766	0.436287234042553	0.978723404255319
1053	central	1	0.755404255319149	0.439063829787234	0.978936170212766
1054	central	1	0.751510638297872	0.438755319148936	0.977957446808511
1055	central	1	0.746574468085106	0.43886170212766	0.98068085106383
1056	central	1	0.757893617021277	0.437659574468085	0.980063829787234
1057	central	1	0.763510638297872	0.440085106382979	0.983
1058	central	1	0.773489361702128	0.441787234042553	0.985191489361702
1059	central	1	0.763617021276596	0.438095744680851	0.981978723404255
1060	central	1	0.770127659574468	0.436393617021277	0.977425531914894
1061	central	1	0.755255319148936	0.437404255319149	0.981957446808511
1062	central	1	0.750489361702128	0.43931914893617	0.980765957446809
1063	central	1	0.740170212765957	0.439021276595745	0.978659574468085
1064	central	1	0.739787234042553	0.440968085106383	0.980914893617021
1065	central	1	0.764893617021277	0.437329787234043	0.978042553191489
1066	central	1	0.751276595744681	0.438808510638298	0.986297872340426
1067	central	1	0.747425531914894	0.437255319148936	0.983702127659574
1068	central	1	0.737148936170213	0.440031914893617	0.983191489361702
1069	central	1	0.749127659574468	0.437021276595745	0.980446808510638
1070	central	1	0.759531914893617	0.438234042553191	0.982191489361702
1071	central	1	0.753765957446809	0.439351063829787	0.975851063829787
1072	central	1	0.761574468085106	0.439946808510638	0.979531914893617
1073	central	0	0.77831914893617	0.439882978723404	0.978468085106383
1074	central	0	0.763723404255319	0.437691489361702	0.981212765957447
1075	central	0	0.765340425531915	0.440755319148936	0.979127659574468
1076	central	0	0.75168085106383	0.441329787234043	0.975297872340426
1077	central	0	0.746425531914894	0.43668085106383	0.978510638297872
1078	central	0	0.752425531914894	0.437223404255319	0.984723404255319
1079	central	0	0.760148936170213	0.439521276595745	0.979787234042553
1080	central	0	0.764404255319149	0.438702127659574	0.981212765957447
1081	central	0	0.773531914893617	0.438648936170213	0.987382978723404
1082	central	0	0.76868085106383	0.43581914893617	0.979212765957447
1083	central	0	0.748936170212766	0.439968085106383	0.981978723404255
1084	central	0	0.748127659574468	0.437648936170213	0.978404255319149
1085	central	0	0.751957446808511	0.437914893617021	0.984595744680851
1086	central	0	0.778957446808511	0.438085106382979	0.986425531914894
1087	central	0	0.77636170212766	0.438723404255319	0.977723404255319
1088	central	0	0.760042553191489	0.441553191489362	0.977893617021277
1089	central	0	0.744446808510638	0.442744680851064	0.978574468085106
1090	central	0	0.770595744680851	0.441989361702128	0.980765957446809
1091	central	0	0.765063829787234	0.438840425531915	0.976808510638298
1092	central	0	0.74768085106383	0.439393617021277	0.983872340425532
1093	central	0	0.735957446808511	0.440117021276596	0.980255319148936
1094	central	0	0.736936170212766	0.4405	0.979234042553191
1095	central	0	0.745574468085106	0.434191489361702	0.981893617021277
1096	central	0	0.739595744680851	0.439	0.979085106382979
1097	central	0	0.749212765957447	0.437329787234043	0.974702127659574
1098	central	0	0.766829787234043	0.439446808510638	0.981595744680851
1099	central	0	0.765851063829787	0.437542553191489	0.979829787234043
1100	central	0	0.770744680851064	0.441212765957447	0.984042553191489
1101	central	0	0.780744680851064	0.440872340425532	0.982
1102	central	0	0.759382978723404	0.438223404255319	0.980170212765957
1103	central	0	0.765659574468085	0.440946808510638	0.982297872340426
1104	central	1	0.753893617021277	0.43831914893617	0.977468085106383
1105	central	1	0.745297872340426	0.441797872340426	0.976936170212766
1106	central	1	0.763446808510638	0.43981914893617	0.983489361702128
1107	central	1	0.762127659574468	0.433808510638298	0.972851063829787
1108	central	1	0.74	0.433914893617021	0.984914893617021
1109	central	1	0.74636170212766	0.436404255319149	0.978872340425532
1110	central	1	0.770595744680851	0.440404255319149	0.98068085106383
1111	central	1	0.777340425531915	0.4375	0.983361702127659
1112	central	1	0.767787234042553	0.436404255319149	0.979893617021277
1113	central	1	0.765234042553191	0.440265957446809	0.979212765957447
1114	central	1	0.739255319148936	0.437468085106383	0.98431914893617
1115	central	1	0.754978723404255	0.44231914893617	0.97531914893617
1116	central	1	0.754936170212766	0.439095744680851	0.978978723404255
1117	central	1	0.767978723404255	0.439244680851064	0.983574468085106
1118	central	1	0.766042553191489	0.436489361702128	0.984744680851064
1119	central	1	0.762021276595745	0.439010638297872	0.983553191489362
1120	central	1	0.743978723404255	0.437776595744681	0.978
1121	central	1	0.760829787234043	0.436968085106383	0.98231914893617
1122	central	1	0.752723404255319	0.437946808510638	0.987106382978723
1123	central	1	0.757276595744681	0.437106382978723	0.97963829787234
1124	central	1	0.748659574468085	0.441946808510638	0.978468085106383
1125	central	1	0.748127659574468	0.437414893617021	0.980063829787234
1126	central	1	0.769744680851064	0.439425531914894	0.985425531914894
1127	central	1	0.776702127659574	0.440106382978723	0.980574468085106
1128	central	1	0.767446808510638	0.438010638297872	0.984191489361702
1129	central	1	0.747765957446809	0.439808510638298	0.977702127659574
1130	central	1	0.753744680851064	0.438595744680851	0.983234042553191
1131	central	1	0.749170212765957	0.438563829787234	0.979893617021277
1132	central	1	0.726212765957447	0.439882978723404	0.981170212765957
1133	central	1	0.743510638297872	0.439127659574468	0.980148936170213
1134	central	1	0.752234042553191	0.441627659574468	0.981106382978723
1135	central	1	0.755957446808511	0.438957446808511	0.981595744680851
1136	central	1	0.762446808510638	0.437	0.979787234042553
1137	central	1	0.748191489361702	0.436989361702128	0.983765957446809
1138	central	1	0.766404255319149	0.43913829787234	0.982297872340426
1139	central	1	0.765446808510638	0.439265957446809	0.981425531914894
1140	central	1	0.771276595744681	0.436946808510638	0.984255319148936
1141	central	1	0.782276595744681	0.437265957446809	0.985404255319149
1142	central	0	0.760574468085106	0.437468085106383	0.981425531914894
1143	central	0	0.763914893617021	0.435531914893617	0.986170212765957
1144	central	0	0.759553191489362	0.439404255319149	0.982659574468085
1145	central	0	0.742553191489362	0.439925531914894	0.979574468085106
1146	central	0	0.757914893617021	0.440702127659574	0.982787234042553
1147	central	0	0.76963829787234	0.439382978723404	0.98031914893617
1148	central	0	0.774553191489362	0.43763829787234	0.980553191489362
1149	central	0	0.776936170212766	0.440882978723404	0.977893617021277
1150	central	0	0.764617021276596	0.438202127659574	0.979936170212766
1151	central	0	0.759808510638298	0.436510638297872	0.979914893617021
1152	central	0	0.752042553191489	0.438797872340426	0.981574468085106
1153	central	0	0.757085106382979	0.440553191489362	0.976404255319149
1154	central	0	0.766255319148936	0.440021276595745	0.978957446808511
1155	central	0	0.775553191489362	0.438287234042553	0.976234042553191
1156	central	0	0.762957446808511	0.440446808510638	0.981531914893617
1157	central	0	0.747106382978723	0.440393617021277	0.976765957446808
1158	central	0	0.750893617021277	0.438808510638298	0.983468085106383
1159	central	0	0.758382978723404	0.438053191489362	0.978
1160	central	0	0.731021276595745	0.435574468085106	0.979574468085106
1161	central	0	0.727404255319149	0.442351063829787	0.978489361702128
1162	central	0	0.730702127659574	0.438957446808511	0.982808510638298
1163	central	0	0.73568085106383	0.440095744680851	0.979936170212766
1164	central	0	0.742234042553191	0.440914893617021	0.979829787234043
1165	central	0	0.759191489361702	0.440255319148936	0.979191489361702
1166	central	0	0.77663829787234	0.437074468085106	0.982510638297872
1167	central	0	0.770127659574468	0.438893617021277	0.982787234042553
1168	central	0	0.780042553191489	0.440127659574468	0.981808510638298
1169	central	0	0.761617021276596	0.436723404255319	0.984893617021277
1170	central	0	0.732574468085106	0.438978723404255	0.979
1171	central	1	0.74368085106383	0.439851063829787	0.980468085106383
1172	central	1	0.768234042553191	0.438393617021277	0.985340425531915
1173	central	1	0.756510638297872	0.437308510638298	0.980404255319149
1174	central	1	0.755276595744681	0.440989361702128	0.977936170212766
1175	central	1	0.745468085106383	0.438382978723404	0.981936170212766
1176	central	1	0.756170212765957	0.435478723404255	0.983127659574468
1177	central	1	0.767	0.439946808510638	0.97931914893617
1178	central	1	0.774595744680851	0.43686170212766	0.984936170212766
1179	central	1	0.777617021276596	0.438840425531915	0.975914893617021
1180	central	1	0.774531914893617	0.436563829787234	0.985127659574468
1181	central	1	0.76368085106383	0.438925531914894	0.978978723404255
1182	central	1	0.770021276595745	0.440255319148936	0.984851063829787
1183	central	1	0.76531914893617	0.439734042553191	0.978127659574468
1184	central	1	0.74568085106383	0.437946808510638	0.981212765957447
1185	central	1	0.745021276595745	0.437936170212766	0.980723404255319
1186	central	1	0.755595744680851	0.436585106382979	0.98068085106383
1187	central	1	0.757723404255319	0.435382978723404	0.981595744680851
1188	central	1	0.776404255319149	0.439042553191489	0.977425531914894
1189	central	1	0.767255319148936	0.438127659574468	0.980957446808511
1190	central	1	0.749744680851064	0.436574468085106	0.977021276595745
1191	central	1	0.759382978723404	0.439148936170213	0.98163829787234
1192	central	1	0.77031914893617	0.442234042553191	0.98231914893617
1193	central	1	0.783957446808511	0.439414893617021	0.980170212765957
1194	central	1	0.791340425531915	0.436382978723404	0.979021276595745
1195	central	1	0.781574468085106	0.437648936170213	0.984127659574468
1196	central	1	0.765744680851064	0.440925531914894	0.980617021276596
1197	central	1	0.758021276595745	0.436244680851064	0.982170212765957
1198	central	1	0.748595744680851	0.43963829787234	0.982148936170213
1199	central	1	0.750276595744681	0.438148936170213	0.978042553191489
1200	central	1	0.741170212765957	0.440755319148936	0.983914893617021
1201	central	1	0.737893617021277	0.438234042553191	0.983255319148936
1202	central	1	0.73063829787234	0.438510638297872	0.981404255319149
1203	central	1	0.760574468085106	0.439244680851064	0.982276595744681
1204	central	1	0.772425531914894	0.439936170212766	0.978446808510638
1205	central	1	0.749936170212766	0.439010638297872	0.978531914893617
1206	central	1	0.770297872340426	0.438702127659574	0.979404255319149
1207	central	1	0.770085106382979	0.437446808510638	0.978702127659574
1208	central	1	0.782234042553192	0.438265957446809	0.980787234042553
1209	central	1	0.795021276595745	0.43918085106383	0.98063829787234
1210	central	0	0.781765957446809	0.437287234042553	0.979702127659574
1211	central	0	0.748936170212766	0.44013829787234	0.981787234042553
1212	central	0	0.744148936170213	0.438648936170213	0.984936170212766
1213	central	0	0.750085106382979	0.442882978723404	0.978595744680851
1214	central	0	0.73968085106383	0.440159574468085	0.978106382978723
1215	central	0	0.754446808510638	0.438287234042553	0.979446808510638
1216	central	0	0.769765957446809	0.438393617021277	0.982106382978723
1217	central	0	0.773106382978723	0.438212765957447	0.981234042553191
1218	central	0	0.751914893617021	0.437446808510638	0.983127659574468
1219	central	0	0.739191489361702	0.440521276595745	0.984829787234043
1220	central	0	0.767212765957447	0.435021276595745	0.975446808510638
1221	central	0	0.779446808510638	0.439670212765957	0.979744680851064
1222	central	0	0.77231914893617	0.436595744680851	0.982148936170213
1223	central	0	0.759085106382979	0.438042553191489	0.981595744680851
1224	central	0	0.74736170212766	0.436627659574468	0.978468085106383
1225	central	0	0.758063829787234	0.441446808510638	0.978042553191489
1226	central	0	0.761446808510638	0.440957446808511	0.984553191489362
1227	central	0	0.756106382978723	0.439670212765957	0.981872340425532
1228	central	0	0.754382978723404	0.438404255319149	0.980851063829787
1229	central	0	0.741489361702128	0.438893617021277	0.983340425531915
1230	central	0	0.730574468085106	0.440393617021277	0.976255319148936
1231	central	0	0.739085106382979	0.43963829787234	0.982829787234043
1232	central	0	0.743382978723404	0.438436170212766	0.981744680851064
1233	central	0	0.764	0.441797872340426	0.979574468085106
1234	central	0	0.777787234042553	0.438	0.982872340425532
1235	central	0	0.762191489361702	0.439531914893617	0.977957446808511
1236	central	0	0.781744680851064	0.441648936170213	0.980191489361702
1237	central	0	0.767489361702128	0.438106382978723	0.983276595744681
1238	central	0	0.750212765957447	0.439425531914894	0.980957446808511
1239	central	1	0.731872340425532	0.441117021276596	0.980170212765957
1240	central	1	0.741127659574468	0.437755319148936	0.986
1241	central	1	0.75931914893617	0.437393617021277	0.983617021276596
1242	central	1	0.762723404255319	0.438510638297872	0.981510638297872
1243	central	1	0.765191489361702	0.438234042553191	0.977829787234043
1244	central	1	0.751	0.434191489361702	0.981723404255319
1245	central	1	0.75968085106383	0.438212765957447	0.979085106382979
1246	central	1	0.763510638297872	0.43668085106383	0.982468085106383
1247	central	1	0.769787234042553	0.437659574468085	0.981170212765957
1248	central	1	0.766	0.44186170212766	0.983127659574468
1249	central	1	0.774255319148936	0.436031914893617	0.985148936170213
1250	central	1	0.761446808510638	0.437085106382979	0.978489361702128
1251	central	1	0.775914893617021	0.436627659574468	0.975446808510638
1252	central	1	0.757829787234043	0.438393617021277	0.979382978723404
1253	central	1	0.747617021276596	0.438148936170213	0.985276595744681
1254	central	1	0.758191489361702	0.439563829787234	0.977085106382979
1255	central	1	0.758617021276596	0.442223404255319	0.983170212765957
1256	central	1	0.745957446808511	0.440595744680851	0.977617021276596
1257	central	1	0.768063829787234	0.440085106382979	0.979212765957447
1258	central	1	0.75136170212766	0.438095744680851	0.980021276595745
1259	central	1	0.764468085106383	0.439755319148936	0.979723404255319
1260	central	1	0.771021276595745	0.440212765957447	0.981914893617021
1261	central	1	0.770574468085106	0.43763829787234	0.982404255319149
1262	central	1	0.758617021276596	0.439829787234043	0.979255319148936
1263	central	1	0.769	0.439170212765957	0.982936170212766
1264	central	1	0.757085106382979	0.441744680851064	0.980340425531915
1265	central	1	0.765872340425532	0.439936170212766	0.980872340425532
1266	central	1	0.756957446808511	0.441808510638298	0.982936170212766
1267	central	1	0.750191489361702	0.439244680851064	0.978510638297872
1268	central	1	0.735	0.438787234042553	0.984382978723404
1269	central	1	0.746212765957447	0.441223404255319	0.980063829787234
1270	central	1	0.748574468085106	0.439329787234043	0.981765957446809
1271	central	1	0.744957446808511	0.438574468085106	0.978553191489362
1272	central	1	0.765553191489362	0.437840425531915	0.984659574468085
1273	central	1	0.763085106382979	0.44063829787234	0.984510638297872
1274	central	1	0.755127659574468	0.438021276595745	0.981829787234043
1275	central	1	0.765936170212766	0.440010638297872	0.979063829787234
1276	central	1	0.782234042553192	0.43618085106383	0.982872340425532
1277	central	1	0.789	0.43813829787234	0.979425531914894
1278	central	1	0.766276595744681	0.43968085106383	0.984531914893617
1279	central	1	0.763127659574468	0.437340425531915	0.978914893617021
1280	central	0	0.762851063829787	0.43886170212766	0.981765957446809
1281	central	0	0.753744680851064	0.439159574468085	0.98431914893617
1282	central	0	0.746340425531915	0.438446808510638	0.983170212765957
1283	central	0	0.75	0.439595744680851	0.981468085106383
1284	central	0	0.739340425531915	0.437872340425532	0.981617021276596
1285	central	0	0.759574468085106	0.438489361702128	0.980212765957447
1286	central	0	0.750063829787234	0.438553191489362	0.982085106382979
1287	central	0	0.745936170212766	0.436276595744681	0.982872340425532
1288	central	0	0.740893617021277	0.434297872340426	0.982510638297872
1289	central	0	0.776404255319149	0.438265957446809	0.982404255319149
1290	central	0	0.766595744680851	0.438617021276596	0.983489361702128
1291	central	0	0.755851063829787	0.437553191489362	0.980021276595745
1292	central	0	0.76036170212766	0.438829787234043	0.984531914893617
1293	central	0	0.771446808510638	0.439744680851064	0.979276595744681
1294	central	0	0.768404255319149	0.437882978723404	0.981191489361702
1295	central	0	0.772553191489362	0.435042553191489	0.978702127659574
1296	central	0	0.769702127659574	0.44036170212766	0.985595744680851
1297	central	0	0.74668085106383	0.441234042553191	0.980765957446809
1298	central	0	0.759063829787234	0.437563829787234	0.981106382978723
1299	central	0	0.742872340425532	0.439595744680851	0.979425531914894
1300	central	0	0.751425531914894	0.440595744680851	0.981914893617021
1301	central	0	0.766744680851064	0.441659574468085	0.982574468085106
1302	central	0	0.778617021276596	0.43686170212766	0.977042553191489
1303	central	0	0.778191489361702	0.4415	0.981191489361702
1304	central	0	0.767765957446809	0.439468085106383	0.981446808510638
1305	central	0	0.751425531914894	0.43818085106383	0.983808510638298
1306	central	1	0.750297872340426	0.436776595744681	0.979702127659574
1307	central	1	0.742021276595745	0.436436170212766	0.978531914893617
1308	central	1	0.760744680851064	0.435670212765957	0.982425531914894
1309	central	1	0.759531914893617	0.439234042553191	0.983893617021277
1310	central	1	0.762489361702128	0.440436170212766	0.984085106382979
1311	central	1	0.741446808510638	0.438872340425532	0.981531914893617
1312	central	1	0.754297872340426	0.439521276595745	0.981446808510638
1313	central	1	0.763127659574468	0.439744680851064	0.980170212765957
1314	central	1	0.748787234042553	0.440308510638298	0.980255319148936
1315	central	1	0.757829787234043	0.443372340425532	0.98268085106383
1316	central	1	0.742042553191489	0.437925531914894	0.980021276595745
1317	central	1	0.745234042553191	0.436712765957447	0.976617021276596
1318	central	1	0.744978723404255	0.43536170212766	0.983617021276596
1319	central	1	0.74863829787234	0.438670212765957	0.983042553191489
1320	central	1	0.752212765957447	0.438808510638298	0.976617021276596
1321	central	1	0.775	0.437574468085106	0.98
1322	central	1	0.757936170212766	0.436489361702128	0.97631914893617
1323	central	1	0.751510638297872	0.438648936170213	0.987063829787234
1324	central	1	0.755127659574468	0.440744680851064	0.979510638297872
1325	central	1	0.772765957446809	0.439414893617021	0.984085106382979
1326	central	1	0.755829787234043	0.439010638297872	0.985
1327	central	1	0.767489361702128	0.442010638297872	0.982446808510638
1328	central	1	0.760234042553191	0.439063829787234	0.976744680851064
1329	central	1	0.76863829787234	0.438925531914894	0.982382978723404
1330	central	1	0.752723404255319	0.440531914893617	0.982702127659574
1331	central	1	0.766234042553191	0.439946808510638	0.981936170212766
1332	central	1	0.759723404255319	0.439670212765957	0.981914893617021
1333	central	1	0.775978723404255	0.43981914893617	0.976765957446808
1334	central	1	0.778085106382979	0.438159574468085	0.986957446808511
1335	central	1	0.75463829787234	0.437202127659574	0.983531914893617
1336	central	1	0.730595744680851	0.438425531914894	0.982893617021277
1337	central	1	0.745021276595745	0.437882978723404	0.977595744680851
1338	central	1	0.736659574468085	0.440148936170213	0.981617021276596
1339	central	1	0.75036170212766	0.437851063829787	0.982468085106383
1340	central	1	0.741893617021277	0.437776595744681	0.976957446808511
1341	central	1	0.75168085106383	0.441329787234043	0.980808510638298
1342	central	1	0.77036170212766	0.438393617021277	0.980170212765957
1343	central	1	0.749659574468085	0.438617021276596	0.978744680851064
1344	central	1	0.759255319148936	0.437127659574468	0.986063829787234
1345	central	1	0.747212765957447	0.439287234042553	0.984127659574468
1346	central	1	0.758404255319149	0.441606382978723	0.979957446808511
1347	central	1	0.766404255319149	0.43663829787234	0.976702127659574
1348	central	0	0.764617021276596	0.439425531914894	0.981148936170213
1349	central	0	0.761659574468085	0.43718085106383	0.981957446808511
1350	central	0	0.755382978723404	0.43713829787234	0.988276595744681
1351	central	0	0.730787234042553	0.439457446808511	0.982234042553191
1352	central	0	0.728595744680851	0.439478723404255	0.979744680851064
1353	central	0	0.742382978723404	0.440297872340426	0.983127659574468
1354	central	0	0.750425531914894	0.440255319148936	0.979659574468085
1355	central	0	0.735723404255319	0.436989361702128	0.976255319148936
1356	central	0	0.742489361702128	0.437968085106383	0.976021276595745
1357	central	0	0.769255319148936	0.442021276595745	0.981042553191489
1358	central	0	0.755063829787234	0.438063829787234	0.982127659574468
1359	central	0	0.754255319148936	0.439425531914894	0.984617021276596
1360	central	0	0.768148936170213	0.438510638297872	0.977723404255319
1361	central	0	0.737063829787234	0.435797872340426	0.982851063829787
1362	central	0	0.75268085106383	0.439414893617021	0.983340425531915
1363	central	0	0.765595744680851	0.43731914893617	0.983765957446809
1364	central	0	0.761170212765957	0.441446808510638	0.985808510638298
1365	central	0	0.759553191489362	0.436989361702128	0.983808510638298
1366	central	0	0.762212765957447	0.437872340425532	0.97763829787234
1367	central	0	0.768170212765957	0.438404255319149	0.978106382978723
1368	central	0	0.764893617021277	0.43713829787234	0.980808510638298
1369	central	0	0.760723404255319	0.438372340425532	0.982744680851064
1370	central	0	0.782702127659574	0.43813829787234	0.981851063829787
1371	central	0	0.784574468085106	0.440106382978723	0.981574468085106
1372	central	0	0.768659574468085	0.438074468085106	0.979489361702128
1373	central	1	0.746531914893617	0.439382978723404	0.982659574468085
1374	central	1	0.757510638297872	0.437457446808511	0.978723404255319
1375	central	1	0.745085106382979	0.437765957446809	0.975936170212766
1376	central	1	0.757829787234043	0.440382978723404	0.977744680851064
1377	central	1	0.754212765957447	0.440436170212766	0.979574468085106
1378	central	1	0.754595744680851	0.437904255319149	0.977446808510638
1379	central	1	0.754276595744681	0.437585106382979	0.986404255319149
1380	central	1	0.757744680851064	0.438202127659574	0.976510638297872
1381	central	1	0.764063829787234	0.439914893617021	0.978489361702128
1382	central	1	0.743787234042553	0.439723404255319	0.977127659574468
1383	central	1	0.749893617021277	0.441340425531915	0.984468085106383
1384	central	1	0.752808510638298	0.43868085106383	0.975106382978723
1385	central	1	0.75163829787234	0.439553191489362	0.98031914893617
1386	central	1	0.750085106382979	0.438202127659574	0.980617021276596
1387	central	1	0.74731914893617	0.437436170212766	0.983893617021277
1388	central	1	0.726489361702128	0.438627659574468	0.978808510638298
1389	central	1	0.764468085106383	0.437723404255319	0.977255319148936
1390	central	1	0.764617021276596	0.437936170212766	0.976936170212766
1391	central	1	0.747446808510638	0.437744680851064	0.982851063829787
1392	central	1	0.740106382978723	0.437531914893617	0.979936170212766
1393	central	1	0.755765957446809	0.440702127659574	0.988127659574468
1394	central	1	0.775191489361702	0.439840425531915	0.977297872340426
1395	central	1	0.754936170212766	0.436702127659574	0.986170212765957
1396	central	1	0.755808510638298	0.438478723404255	0.979297872340426
1397	central	1	0.761787234042553	0.436755319148936	0.981851063829787
1398	central	1	0.77063829787234	0.440989361702128	0.985914893617021
1399	central	1	0.755127659574468	0.440297872340426	0.982553191489362
1400	central	1	0.769744680851064	0.436010638297872	0.979148936170213
1401	central	1	0.769234042553191	0.438404255319149	0.988170212765957
1402	central	1	0.756404255319149	0.439053191489362	0.983808510638298
1403	central	1	0.748297872340426	0.439521276595745	0.980297872340426
1404	central	1	0.725234042553191	0.438851063829787	0.979276595744681
1405	central	1	0.727489361702128	0.437170212765957	0.981468085106383
1406	central	1	0.720382978723404	0.438127659574468	0.984276595744681
1407	central	1	0.723978723404255	0.438202127659574	0.985765957446809
1408	central	1	0.736617021276596	0.438340425531915	0.978957446808511
1409	central	1	0.738021276595745	0.437957446808511	0.978446808510638
1410	central	1	0.751191489361702	0.437691489361702	0.981574468085106
1411	central	1	0.753978723404255	0.438202127659574	0.986936170212766
1412	central	1	0.74	0.441244680851064	0.982531914893617
1413	central	1	0.764851063829787	0.439542553191489	0.981723404255319
1414	central	1	0.770468085106383	0.441436170212766	0.984765957446809
1415	central	1	0.759872340425532	0.438957446808511	0.978234042553191
1416	central	1	0.766042553191489	0.437031914893617	0.980723404255319
1417	central	0	0.761021276595745	0.441074468085106	0.978617021276596
1418	central	0	0.757489361702128	0.437351063829787	0.981574468085106
1419	central	0	0.742276595744681	0.442457446808511	0.98368085106383
1420	central	0	0.728808510638298	0.43668085106383	0.981702127659574
1421	central	0	0.729829787234043	0.439851063829787	0.977723404255319
1422	central	0	0.733617021276596	0.438308510638298	0.98263829787234
1423	central	0	0.749914893617021	0.440925531914894	0.982957446808511
1424	central	0	0.744255319148936	0.436904255319149	0.975574468085106
1425	central	0	0.743234042553191	0.439053191489362	0.982212765957447
1426	central	0	0.759617021276596	0.438829787234043	0.982361702127659
1427	central	0	0.742659574468085	0.440244680851064	0.980914893617021
1428	central	0	0.749808510638298	0.43913829787234	0.981255319148936
1429	central	0	0.739468085106383	0.436882978723404	0.981276595744681
1430	central	0	0.763744680851064	0.439404255319149	0.978042553191489
1431	central	0	0.76936170212766	0.436308510638298	0.984085106382979
1432	central	0	0.75763829787234	0.4405	0.979851063829787
1433	central	0	0.768978723404255	0.439212765957447	0.975042553191489
1434	central	0	0.75231914893617	0.43918085106383	0.981234042553191
1435	central	0	0.754	0.441255319148936	0.984234042553191
1436	central	0	0.762936170212766	0.440510638297872	0.980574468085106
1437	central	0	0.75263829787234	0.437882978723404	0.976468085106383
1438	central	0	0.767127659574468	0.436414893617021	0.980936170212766
1439	central	0	0.762744680851064	0.439734042553191	0.982382978723404
1440	central	1	0.765	0.437829787234043	0.984574468085106
1441	central	1	0.748382978723404	0.439734042553191	0.985106382978723
1442	central	1	0.755851063829787	0.440478723404255	0.98068085106383
1443	central	1	0.751255319148936	0.439989361702128	0.980893617021277
1444	central	1	0.738936170212766	0.438617021276596	0.974531914893617
1445	central	1	0.74068085106383	0.438372340425532	0.980702127659574
1446	central	1	0.761617021276596	0.436542553191489	0.977787234042553
1447	central	1	0.737468085106383	0.436595744680851	0.981468085106383
1448	central	1	0.757042553191489	0.43813829787234	0.981148936170213
1449	central	1	0.751063829787234	0.436808510638298	0.987659574468085
1450	central	1	0.741787234042553	0.439648936170213	0.981617021276596
1451	central	1	0.732042553191489	0.438106382978723	0.982574468085106
1452	central	1	0.745446808510638	0.440478723404255	0.983936170212766
1453	central	1	0.739531914893617	0.437010638297872	0.983510638297872
1454	central	1	0.746297872340426	0.438010638297872	0.981
1455	central	1	0.735702127659574	0.438659574468085	0.978574468085106
1456	central	1	0.749042553191489	0.440893617021277	0.983702127659574
1457	central	1	0.752	0.439574468085106	0.977468085106383
1458	central	1	0.74936170212766	0.436829787234043	0.980297872340426
1459	central	1	0.741042553191489	0.436797872340426	0.980361702127659
1460	central	1	0.753808510638298	0.436882978723404	0.979914893617021
1461	central	1	0.765553191489362	0.439255319148936	0.981787234042553
1462	central	1	0.748170212765957	0.437191489361702	0.97636170212766
1463	central	1	0.735553191489362	0.440063829787234	0.98331914893617
1464	central	1	0.737191489361702	0.439074468085106	0.981659574468085
1465	central	1	0.740617021276596	0.443202127659574	0.980361702127659
1466	central	1	0.743042553191489	0.439202127659574	0.98
1467	central	1	0.758085106382979	0.439478723404255	0.984234042553191
1468	central	1	0.783829787234043	0.437723404255319	0.982531914893617
1469	central	1	0.766553191489362	0.438936170212766	0.981765957446809
1470	central	1	0.750446808510638	0.440297872340426	0.981340425531915
1471	central	1	0.735659574468085	0.438925531914894	0.975808510638298
1472	central	1	0.730127659574468	0.438276595744681	0.980191489361702
1473	central	1	0.730787234042553	0.438489361702128	0.977170212765957
1474	central	1	0.728617021276596	0.439712765957447	0.982617021276596
1475	central	1	0.726063829787234	0.437329787234043	0.983297872340426
1476	central	1	0.731127659574468	0.441627659574468	0.982085106382979
1477	central	1	0.754170212765957	0.440521276595745	0.980042553191489
1478	central	1	0.753765957446809	0.435031914893617	0.983
1479	central	1	0.735234042553191	0.439840425531915	0.985659574468085
1480	central	1	0.743	0.438691489361702	0.980872340425532
1481	central	1	0.759297872340426	0.440712765957447	0.973382978723404
1482	central	1	0.752	0.439021276595745	0.984191489361702
1483	central	1	0.748723404255319	0.440255319148936	0.978872340425532
1484	central	1	0.77631914893617	0.439574468085106	0.98068085106383
1485	central	0	0.762148936170213	0.437617021276596	0.979893617021277
1486	central	0	0.745148936170213	0.440446808510638	0.980553191489362
1487	central	0	0.736936170212766	0.438265957446809	0.983489361702128
1488	central	0	0.731595744680851	0.441723404255319	0.97431914893617
1489	central	0	0.74068085106383	0.438489361702128	0.980446808510638
1490	central	0	0.763723404255319	0.438882978723404	0.979851063829787
1491	central	0	0.752468085106383	0.43668085106383	0.980340425531915
1492	central	0	0.738574468085106	0.437574468085106	0.98631914893617
1493	central	0	0.771744680851064	0.437127659574468	0.982510638297872
1494	central	0	0.758255319148936	0.441925531914894	0.979468085106383
1495	central	0	0.746808510638298	0.44036170212766	0.98068085106383
1496	central	0	0.741808510638298	0.438957446808511	0.978127659574468
1497	central	0	0.75431914893617	0.437191489361702	0.98368085106383
1498	central	0	0.766446808510638	0.437287234042553	0.980446808510638
1499	central	0	0.772404255319149	0.439617021276596	0.974702127659574
1500	central	0	0.759489361702128	0.437329787234043	0.981787234042553
1501	central	0	0.763297872340426	0.43936170212766	0.981872340425532
1502	central	0	0.780127659574468	0.438510638297872	0.98163829787234
1503	central	0	0.741234042553191	0.438382978723404	0.98563829787234
1504	central	0	0.743723404255319	0.44013829787234	0.976787234042553
1505	central	0	0.763744680851064	0.437797872340426	0.98268085106383
1506	central	0	0.770808510638298	0.437351063829787	0.983404255319149
1507	central	0	0.773340425531915	0.437851063829787	0.982808510638298
1508	central	1	0.765085106382979	0.439234042553191	0.981234042553191
1509	central	1	0.755404255319149	0.43631914893617	0.985
1510	central	1	0.765276595744681	0.43918085106383	0.980425531914894
1511	central	1	0.746914893617021	0.438914893617021	0.981723404255319
1512	central	1	0.75268085106383	0.436734042553191	0.977361702127659
1513	central	1	0.725659574468085	0.437489361702128	0.982404255319149
1514	central	1	0.740510638297872	0.439585106382979	0.981361702127659
1515	central	1	0.744127659574468	0.437148936170213	0.982702127659574
1516	central	1	0.764191489361702	0.436148936170213	0.982361702127659
1517	central	1	0.760851063829787	0.438659574468085	0.982744680851064
1518	central	1	0.736723404255319	0.437712765957447	0.979574468085106
1519	central	1	0.74736170212766	0.439882978723404	0.982510638297872
1520	central	1	0.737297872340426	0.439085106382979	0.980872340425532
1521	central	1	0.741829787234043	0.438414893617021	0.979276595744681
1522	central	1	0.749404255319149	0.440978723404255	0.977914893617021
1523	central	1	0.731063829787234	0.437393617021277	0.983595744680851
1524	central	1	0.73268085106383	0.441095744680851	0.983872340425532
1525	central	1	0.756787234042553	0.44018085106383	0.982361702127659
1526	central	1	0.747893617021277	0.439053191489362	0.975212765957447
1527	central	1	0.756021276595745	0.439904255319149	0.978936170212766
1528	central	1	0.739	0.438531914893617	0.98331914893617
1529	central	1	0.757255319148936	0.437404255319149	0.982127659574468
1530	central	1	0.743489361702128	0.438	0.980595744680851
1531	central	1	0.741106382978723	0.438414893617021	0.981829787234043
1532	central	1	0.73963829787234	0.440063829787234	0.984042553191489
1533	central	1	0.745978723404255	0.439595744680851	0.978148936170213
1534	central	1	0.741702127659574	0.4395	0.983659574468085
1535	central	1	0.736595744680851	0.441010638297872	0.976914893617021
1536	central	1	0.747489361702128	0.437117021276596	0.984063829787234
1537	central	1	0.752617021276596	0.44118085106383	0.983936170212766
1538	central	1	0.757765957446809	0.438255319148936	0.978021276595745
1539	central	1	0.767276595744681	0.441468085106383	0.976978723404255
1540	central	1	0.776127659574468	0.439617021276596	0.975744680851064
1541	central	1	0.756914893617021	0.439617021276596	0.979617021276596
1542	central	1	0.754489361702128	0.439914893617021	0.984255319148936
1543	central	1	0.751595744680851	0.436723404255319	0.983702127659574
1544	central	1	0.752468085106383	0.438765957446809	0.98368085106383
1545	central	1	0.750042553191489	0.436446808510638	0.982340425531915
1546	central	1	0.764893617021277	0.438031914893617	0.98336170212766
1547	central	1	0.754404255319149	0.43781914893617	0.982191489361702
1548	central	1	0.738276595744681	0.4355	0.975978723404255
1549	central	1	0.738914893617021	0.437723404255319	0.981063829787234
1550	central	1	0.760914893617021	0.438010638297872	0.985404255319149
1551	central	1	0.756148936170213	0.439414893617021	0.979276595744681
1552	central	1	0.772297872340426	0.436957446808511	0.984191489361702
1553	central	1	0.749276595744681	0.435946808510638	0.981340425531915
1554	central	0	0.740765957446809	0.436585106382979	0.981744680851064
1555	central	0	0.742659574468085	0.441021276595745	0.973872340425532
1556	central	0	0.745340425531915	0.438287234042553	0.984170212765957
1557	central	0	0.762829787234043	0.43768085106383	0.984957446808511
1558	central	0	0.762936170212766	0.438882978723404	0.980893617021277
1559	central	0	0.737851063829787	0.43468085106383	0.973957446808511
1560	central	0	0.743936170212766	0.44036170212766	0.983106382978723
1561	central	0	0.766957446808511	0.43986170212766	0.981468085106383
1562	central	0	0.779106382978723	0.438457446808511	0.984531914893617
1563	central	0	0.757574468085106	0.436925531914894	0.985382978723404
1564	central	0	0.74036170212766	0.439542553191489	0.981808510638298
1565	central	0	0.750936170212766	0.440276595744681	0.977063829787234
1566	central	0	0.758106382978723	0.440372340425532	0.980872340425532
1567	central	0	0.767042553191489	0.434797872340426	0.987595744680851
1568	central	0	0.755914893617021	0.43881914893617	0.982659574468085
1569	central	0	0.759212765957447	0.438308510638298	0.979191489361702
1570	central	0	0.756659574468085	0.436510638297872	0.981744680851064
1571	central	0	0.735765957446809	0.435978723404255	0.978872340425532
1572	central	0	0.762702127659574	0.437117021276596	0.981702127659574
1573	central	0	0.771723404255319	0.43818085106383	0.979191489361702
1574	central	0	0.774617021276596	0.440265957446809	0.981553191489362
1575	central	1	0.756765957446809	0.438840425531915	0.979914893617021
1576	central	1	0.743446808510638	0.436989361702128	0.984148936170213
1577	central	1	0.771	0.4365	0.980191489361702
1578	central	1	0.758978723404255	0.440595744680851	0.977787234042553
1579	central	1	0.738574468085106	0.438691489361702	0.979148936170213
1580	central	1	0.745808510638298	0.439617021276596	0.981553191489362
1581	central	1	0.745170212765957	0.439148936170213	0.982042553191489
1582	central	1	0.758234042553191	0.43786170212766	0.978425531914894
1583	central	1	0.752297872340426	0.439776595744681	0.982425531914894
1584	central	1	0.765744680851064	0.441936170212766	0.978744680851064
1585	central	1	0.736127659574468	0.438648936170213	0.978510638297872
1586	central	1	0.76763829787234	0.438872340425532	0.981127659574468
1587	central	1	0.762106382978723	0.437042553191489	0.983617021276596
1588	central	1	0.742404255319149	0.440542553191489	0.981936170212766
1589	central	1	0.744659574468085	0.437904255319149	0.981957446808511
1590	central	1	0.745148936170213	0.439617021276596	0.984425531914894
1591	central	1	0.726170212765958	0.440648936170213	0.981787234042553
1592	central	1	0.738702127659574	0.440148936170213	0.980468085106383
1593	central	1	0.764829787234043	0.438404255319149	0.978723404255319
1594	central	1	0.75868085106383	0.437446808510638	0.981957446808511
1595	central	1	0.729234042553191	0.439957446808511	0.982021276595745
1596	central	1	0.728872340425532	0.438617021276596	0.979340425531915
1597	central	1	0.74463829787234	0.438159574468085	0.981382978723404
1598	central	1	0.737021276595745	0.438723404255319	0.980340425531915
1599	central	1	0.753276595744681	0.43986170212766	0.978765957446808
1600	central	1	0.764425531914894	0.441989361702128	0.97763829787234
1601	central	1	0.758765957446809	0.440563829787234	0.979170212765957
1602	central	1	0.752957446808511	0.440489361702128	0.981765957446809
1603	central	1	0.743723404255319	0.438085106382979	0.977765957446808
1604	central	1	0.746893617021277	0.438787234042553	0.974702127659574
1605	central	1	0.747234042553191	0.439148936170213	0.980787234042553
1606	central	1	0.751744680851064	0.439627659574468	0.988446808510638
1607	central	1	0.770127659574468	0.43936170212766	0.986468085106383
1608	central	1	0.761148936170213	0.440531914893617	0.978787234042553
1609	central	1	0.767191489361702	0.438872340425532	0.981361702127659
1610	central	1	0.759787234042553	0.440095744680851	0.985276595744681
1611	central	1	0.749659574468085	0.438648936170213	0.985851063829787
1612	central	1	0.757510638297872	0.439840425531915	0.980829787234043
1613	central	1	0.755744680851064	0.439436170212766	0.983659574468085
1614	central	1	0.754382978723404	0.439095744680851	0.975936170212766
1615	central	1	0.73936170212766	0.438234042553191	0.980595744680851
1616	central	1	0.751829787234043	0.439531914893617	0.978957446808511
1617	central	1	0.76036170212766	0.437659574468085	0.982787234042553
1618	central	1	0.768170212765957	0.440031914893617	0.976744680851064
1619	central	1	0.756978723404255	0.43931914893617	0.980382978723404
1620	central	1	0.756255319148936	0.439106382978723	0.973063829787234
1621	central	1	0.739234042553191	0.440191489361702	0.981617021276596
1622	central	0	0.747340425531915	0.436659574468085	0.976212765957447
1623	central	0	0.739234042553191	0.437287234042553	0.977574468085106
1624	central	0	0.739446808510638	0.438510638297872	0.979063829787234
1625	central	0	0.758	0.43831914893617	0.978255319148936
1626	central	0	0.749851063829787	0.44231914893617	0.979404255319149
1627	central	0	0.731617021276596	0.440478723404255	0.982170212765957
1628	central	0	0.751234042553191	0.435202127659574	0.97863829787234
1629	central	0	0.784851063829787	0.441872340425532	0.981085106382979
1630	central	0	0.760957446808511	0.435659574468085	0.978425531914894
1631	central	0	0.747978723404255	0.437670212765957	0.983255319148936
1632	central	0	0.737914893617021	0.436659574468085	0.983595744680851
1633	central	0	0.72631914893617	0.440042553191489	0.981574468085106
1634	central	0	0.752936170212766	0.438510638297872	0.975148936170213
1635	central	0	0.754468085106383	0.436723404255319	0.983425531914894
1636	central	0	0.769659574468085	0.438606382978723	0.978914893617021
1637	central	0	0.763446808510638	0.438957446808511	0.980063829787234
1638	central	0	0.759893617021277	0.439223404255319	0.979404255319149
1639	central	0	0.764191489361702	0.43731914893617	0.980021276595745
1640	central	0	0.768553191489362	0.440553191489362	0.978765957446808
1641	central	0	0.756978723404255	0.436872340425532	0.985340425531915
1642	central	0	0.771127659574468	0.438712765957447	0.982382978723404
1643	central	1	0.765978723404255	0.438904255319149	0.980510638297872
1644	central	1	0.736851063829787	0.441255319148936	0.984170212765957
1645	central	1	0.743042553191489	0.438882978723404	0.982765957446809
1646	central	1	0.751042553191489	0.440234042553191	0.983531914893617
1647	central	1	0.75363829787234	0.439904255319149	0.977127659574468
1648	central	1	0.747255319148936	0.438563829787234	0.976042553191489
1649	central	1	0.72936170212766	0.439340425531915	0.982191489361702
1650	central	1	0.757170212765957	0.439659574468085	0.981063829787234
1651	central	1	0.750127659574468	0.436904255319149	0.977617021276596
1652	central	1	0.743340425531915	0.439712765957447	0.98731914893617
1653	central	1	0.75236170212766	0.438882978723404	0.979702127659574
1654	central	1	0.744404255319149	0.437808510638298	0.982617021276596
1655	central	1	0.736872340425532	0.437851063829787	0.982191489361702
1656	central	1	0.75868085106383	0.439063829787234	0.976425531914894
1657	central	1	0.747659574468085	0.441489361702128	0.984446808510638
1658	central	1	0.762872340425532	0.439202127659574	0.986808510638298
1659	central	1	0.757723404255319	0.4375	0.983297872340426
1660	central	1	0.751042553191489	0.437170212765957	0.984978723404255
1661	central	1	0.757127659574468	0.436744680851064	0.979021276595745
1662	central	1	0.74563829787234	0.438436170212766	0.980446808510638
1663	central	1	0.735425531914894	0.435702127659574	0.981212765957447
1664	central	1	0.737851063829787	0.436478723404255	0.983297872340426
1665	central	1	0.740382978723404	0.438053191489362	0.985425531914894
1666	central	1	0.726468085106383	0.440882978723404	0.982148936170213
1667	central	1	0.744234042553191	0.439787234042553	0.977297872340426
1668	central	1	0.762085106382979	0.438170212765957	0.982106382978723
1669	central	1	0.762957446808511	0.43863829787234	0.97836170212766
1670	central	1	0.755851063829787	0.437106382978723	0.982872340425532
1671	central	1	0.759021276595745	0.43713829787234	0.977361702127659
1672	central	1	0.762106382978723	0.439829787234043	0.984468085106383
1673	central	1	0.731829787234043	0.437202127659574	0.974468085106383
1674	central	1	0.742957446808511	0.441574468085106	0.978042553191489
1675	central	1	0.760957446808511	0.440223404255319	0.981085106382979
1676	central	1	0.766553191489362	0.43913829787234	0.985255319148936
1677	central	1	0.763659574468085	0.43963829787234	0.979829787234043
1678	central	1	0.763404255319149	0.439521276595745	0.983191489361702
1679	central	1	0.738510638297872	0.442510638297872	0.984170212765957
1680	central	1	0.74731914893617	0.436648936170213	0.983765957446809
1681	central	1	0.743829787234043	0.437287234042553	0.984063829787234
1682	central	1	0.762063829787234	0.437446808510638	0.983340425531915
1683	central	1	0.755021276595745	0.438265957446809	0.982212765957447
1684	central	1	0.757957446808511	0.439340425531915	0.980382978723404
1685	central	1	0.774297872340426	0.441648936170213	0.982893617021277
1686	central	1	0.765765957446809	0.438053191489362	0.983489361702128
1687	central	1	0.755276595744681	0.437404255319149	0.983404255319149
1688	central	1	0.757297872340426	0.437723404255319	0.981276595744681
1689	central	1	0.757276595744681	0.439234042553191	0.981404255319149
1690	central	1	0.758446808510638	0.437127659574468	0.977829787234043
1691	central	0	0.724468085106383	0.442170212765957	0.980255319148936
1692	central	0	0.735893617021277	0.433936170212766	0.978085106382979
1693	central	0	0.746425531914894	0.440531914893617	0.981361702127659
1694	central	0	0.75568085106383	0.437574468085106	0.980744680851064
1695	central	0	0.744255319148936	0.437095744680851	0.981297872340426
1696	central	0	0.742340425531915	0.43818085106383	0.982659574468085
1697	central	0	0.767574468085106	0.436787234042553	0.980744680851064
1698	central	0	0.751851063829787	0.437904255319149	0.981212765957447
1699	central	0	0.755404255319149	0.440170212765957	0.982425531914894
1700	central	0	0.731914893617021	0.438265957446809	0.981404255319149
1701	central	0	0.735382978723404	0.437648936170213	0.985914893617021
1702	central	0	0.735553191489362	0.438223404255319	0.980127659574468
1703	central	0	0.755425531914894	0.438510638297872	0.987276595744681
1704	central	0	0.751425531914894	0.440829787234043	0.976957446808511
1705	central	0	0.748787234042553	0.43681914893617	0.983829787234043
1706	central	0	0.764851063829787	0.443659574468085	0.982489361702128
1707	central	0	0.745787234042553	0.438914893617021	0.981957446808511
1708	central	0	0.74231914893617	0.44018085106383	0.983468085106383
1709	central	0	0.745765957446809	0.437425531914894	0.978340425531915
1710	central	1	0.775595744680851	0.441170212765957	0.977787234042553
1711	central	1	0.751382978723404	0.439382978723404	0.977042553191489
1712	central	1	0.726808510638298	0.438244680851064	0.981510638297872
1713	central	1	0.748276595744681	0.441648936170213	0.981106382978723
1714	central	1	0.757255319148936	0.437542553191489	0.982978723404255
1715	central	1	0.749872340425532	0.439627659574468	0.978914893617021
1716	central	1	0.751872340425532	0.437287234042553	0.981893617021277
1717	central	1	0.747404255319149	0.441074468085106	0.983446808510638
1718	central	1	0.751340425531915	0.437202127659574	0.983595744680851
1719	central	1	0.740914893617021	0.439148936170213	0.983021276595745
1720	central	1	0.741	0.441542553191489	0.984212765957447
1721	central	1	0.745127659574468	0.437563829787234	0.980361702127659
1722	central	1	0.736957446808511	0.439382978723404	0.976872340425532
1723	central	1	0.732234042553191	0.440925531914894	0.982914893617021
1724	central	1	0.761702127659574	0.439670212765957	0.980723404255319
1725	central	1	0.766978723404255	0.440308510638298	0.980276595744681
1726	central	1	0.770063829787234	0.436021276595745	0.984361702127659
1727	central	1	0.775021276595745	0.439691489361702	0.982787234042553
1728	central	1	0.753574468085106	0.435989361702128	0.984148936170213
1729	central	1	0.740489361702128	0.435872340425532	0.985787234042553
1730	central	1	0.738553191489362	0.438797872340426	0.980212765957447
1731	central	1	0.739765957446809	0.443606382978723	0.985106382978723
1732	central	1	0.743	0.438510638297872	0.976595744680851
1733	central	1	0.742255319148936	0.439404255319149	0.977191489361702
1734	central	1	0.740553191489362	0.438191489361702	0.98331914893617
1735	central	1	0.760829787234043	0.439808510638298	0.982106382978723
1736	central	1	0.754	0.438297872340426	0.979
1737	central	1	0.767191489361702	0.436510638297872	0.980425531914894
1738	central	1	0.759191489361702	0.440531914893617	0.982085106382979
1739	central	1	0.766212765957447	0.440191489361702	0.979425531914894
1740	central	1	0.738446808510638	0.437191489361702	0.982085106382979
1741	central	1	0.735595744680851	0.43986170212766	0.981617021276596
1742	central	1	0.74336170212766	0.438851063829787	0.984148936170213
1743	central	1	0.750468085106383	0.438648936170213	0.975851063829787
1744	central	1	0.763191489361702	0.439117021276596	0.982723404255319
1745	central	1	0.751446808510638	0.439031914893617	0.980914893617021
1746	central	1	0.742914893617021	0.438744680851064	0.977170212765957
1747	central	1	0.73668085106383	0.43981914893617	0.983361702127659
1748	central	1	0.751851063829787	0.43786170212766	0.982
1749	central	1	0.764808510638298	0.438691489361702	0.983
1750	central	1	0.762234042553191	0.43931914893617	0.980234042553191
1751	central	1	0.764148936170213	0.439510638297872	0.982510638297872
1752	central	1	0.769404255319149	0.440627659574468	0.977808510638298
1753	central	1	0.773872340425532	0.439393617021277	0.980553191489362
1754	central	1	0.774340425531915	0.438851063829787	0.980723404255319
1755	central	1	0.758021276595745	0.439063829787234	0.978893617021277
1756	central	1	0.757404255319149	0.440521276595745	0.980744680851064
1757	central	1	0.772021276595745	0.43763829787234	0.98031914893617
1758	central	1	0.743021276595745	0.435234042553191	0.981234042553191
1759	central	0	0.734893617021277	0.436872340425532	0.976702127659574
1760	central	0	0.752042553191489	0.438223404255319	0.976148936170213
1761	central	0	0.752170212765957	0.436531914893617	0.983127659574468
1762	central	0	0.739	0.439723404255319	0.979468085106383
1763	central	0	0.74268085106383	0.437734042553191	0.980063829787234
1764	central	0	0.753063829787234	0.436457446808511	0.979574468085106
1765	central	0	0.761510638297872	0.441340425531915	0.978042553191489
1766	central	0	0.746829787234043	0.438723404255319	0.984106382978723
1767	central	0	0.718148936170213	0.437574468085106	0.985957446808511
1768	central	0	0.725446808510638	0.438489361702128	0.976765957446808
1769	central	0	0.736382978723404	0.438595744680851	0.979404255319149
1770	central	0	0.757787234042553	0.437968085106383	0.978212765957447
1771	central	0	0.744574468085106	0.439393617021277	0.981957446808511
1772	central	0	0.75768085106383	0.437776595744681	0.983765957446809
1773	central	0	0.737170212765957	0.439287234042553	0.979617021276596
1774	central	0	0.759297872340426	0.440042553191489	0.979936170212766
1775	central	0	0.75563829787234	0.438946808510638	0.978829787234043
1776	central	0	0.750574468085106	0.439617021276596	0.982446808510638
1777	central	0	0.750851063829787	0.440563829787234	0.981617021276596
1778	central	1	0.762042553191489	0.438989361702128	0.979617021276596
1779	central	1	0.760595744680851	0.43736170212766	0.97863829787234
1780	central	1	0.740957446808511	0.439510638297872	0.982553191489362
1781	central	1	0.73263829787234	0.439531914893617	0.976
1782	central	1	0.74968085106383	0.437117021276596	0.983531914893617
1783	central	1	0.764	0.438382978723404	0.981127659574468
1784	central	1	0.768404255319149	0.439957446808511	0.979510638297872
1785	central	1	0.76231914893617	0.438776595744681	0.975936170212766
1786	central	1	0.759808510638298	0.437159574468085	0.982
1787	central	1	0.749893617021277	0.441542553191489	0.984085106382979
1788	central	1	0.749234042553191	0.439106382978723	0.980595744680851
1789	central	1	0.74531914893617	0.440840425531915	0.978531914893617
1790	central	1	0.734191489361702	0.437351063829787	0.979
1791	central	1	0.759595744680851	0.439755319148936	0.979553191489362
1792	central	1	0.773148936170213	0.436691489361702	0.978914893617021
1793	central	1	0.783148936170213	0.439265957446809	0.980702127659574
1794	central	1	0.76963829787234	0.440042553191489	0.980872340425532
1795	central	1	0.765851063829787	0.43786170212766	0.981042553191489
1796	central	1	0.751765957446809	0.438925531914894	0.980659574468085
1797	central	1	0.742106382978723	0.438872340425532	0.980106382978723
1798	central	1	0.749255319148936	0.438372340425532	0.987106382978723
1799	central	1	0.757191489361702	0.442797872340426	0.981723404255319
1800	central	1	0.743404255319149	0.441308510638298	0.980340425531915
1801	central	1	0.751744680851064	0.438553191489362	0.982085106382979
1802	central	1	0.755276595744681	0.438968085106383	0.980489361702128
1803	central	1	0.758723404255319	0.440659574468085	0.976936170212766
1804	central	1	0.754234042553191	0.440148936170213	0.978723404255319
1805	central	1	0.777148936170213	0.437734042553191	0.981340425531915
1806	central	1	0.764425531914894	0.437702127659574	0.979127659574468
1807	central	1	0.750808510638298	0.437627659574468	0.984340425531915
1808	central	1	0.744914893617021	0.438606382978723	0.980297872340426
1809	central	1	0.730489361702128	0.437776595744681	0.982723404255319
1810	central	1	0.742170212765957	0.438425531914894	0.985297872340426
1811	central	1	0.752936170212766	0.436723404255319	0.982574468085106
1812	central	1	0.764893617021277	0.440478723404255	0.982106382978723
1813	central	1	0.76263829787234	0.438872340425532	0.986936170212766
1814	central	1	0.741510638297872	0.439191489361702	0.980489361702128
1815	central	1	0.725170212765958	0.440223404255319	0.981659574468085
1816	central	1	0.735234042553191	0.43831914893617	0.97836170212766
1817	central	1	0.751702127659574	0.439308510638298	0.980106382978723
1818	central	1	0.743191489361702	0.43986170212766	0.981340425531915
1819	central	1	0.759617021276596	0.438297872340426	0.973234042553191
1820	central	1	0.758255319148936	0.438574468085106	0.981957446808511
1821	central	1	0.761468085106383	0.440287234042553	0.980191489361702
1822	central	1	0.761170212765957	0.434723404255319	0.983787234042553
1823	central	1	0.760702127659574	0.439468085106383	0.980063829787234
1824	central	1	0.757510638297872	0.441989361702128	0.975510638297872
1825	central	1	0.732723404255319	0.439265957446809	0.979340425531915
1826	central	1	0.745893617021277	0.435542553191489	0.982702127659574
1827	central	1	0.733170212765957	0.437234042553191	0.979446808510638
1828	central	0	0.742468085106383	0.440255319148936	0.975170212765957
1829	central	0	0.761957446808511	0.436531914893617	0.977872340425532
1830	central	0	0.754595744680851	0.438127659574468	0.986191489361702
1831	central	0	0.746787234042553	0.436840425531915	0.98063829787234
1832	central	0	0.759468085106383	0.435691489361702	0.979468085106383
1833	central	0	0.764489361702128	0.439585106382979	0.976808510638298
1834	central	0	0.766085106382979	0.436936170212766	0.977659574468085
1835	central	0	0.734914893617021	0.435234042553191	0.985170212765957
1836	central	0	0.731936170212766	0.440712765957447	0.980191489361702
1837	central	0	0.770893617021277	0.438574468085106	0.980191489361702
1838	central	0	0.750702127659574	0.436712765957447	0.985893617021277
1839	central	0	0.757297872340426	0.43631914893617	0.981553191489362
1840	central	0	0.760829787234043	0.440659574468085	0.983042553191489
1841	central	0	0.75836170212766	0.440585106382979	0.974382978723404
1842	central	0	0.736851063829787	0.442468085106383	0.980489361702128
1843	central	0	0.74631914893617	0.435553191489362	0.983531914893617
1844	central	0	0.771255319148936	0.439585106382979	0.976425531914894
1845	central	0	0.772127659574468	0.438404255319149	0.982808510638298
1846	central	1	0.748425531914894	0.441425531914894	0.982872340425532
1847	central	1	0.740957446808511	0.438553191489362	0.97563829787234
1848	central	1	0.738829787234043	0.440393617021277	0.980893617021277
1849	central	1	0.738106382978723	0.436351063829787	0.982829787234043
1850	central	1	0.765212765957447	0.437585106382979	0.983957446808511
1851	central	1	0.767765957446809	0.441021276595745	0.977978723404255
1852	central	1	0.766234042553191	0.43918085106383	0.986106382978723
1853	central	1	0.775234042553192	0.440446808510638	0.979148936170213
1854	central	1	0.754595744680851	0.439148936170213	0.979042553191489
1855	central	1	0.749382978723404	0.438542553191489	0.978404255319149
1856	central	1	0.764255319148936	0.436191489361702	0.985042553191489
1857	central	1	0.751553191489362	0.438723404255319	0.982404255319149
1858	central	1	0.76331914893617	0.440351063829787	0.98836170212766
1859	central	1	0.784936170212766	0.43668085106383	0.98168085106383
1860	central	1	0.763063829787234	0.439446808510638	0.984468085106383
1861	central	1	0.754531914893617	0.440021276595745	0.980446808510638
1862	central	1	0.762765957446809	0.439797872340426	0.983914893617021
1863	central	1	0.755957446808511	0.437223404255319	0.982382978723404
1864	central	1	0.739808510638298	0.442404255319149	0.981595744680851
1865	central	1	0.745914893617021	0.439414893617021	0.977063829787234
1866	central	1	0.751978723404255	0.435510638297872	0.978404255319149
1867	central	1	0.744106382978723	0.439010638297872	0.974063829787234
1868	central	1	0.765489361702128	0.437329787234043	0.986148936170213
1869	central	1	0.758191489361702	0.438755319148936	0.981148936170213
1870	central	1	0.754106382978723	0.44181914893617	0.984382978723404
1871	central	1	0.762617021276596	0.435872340425532	0.983340425531915
1872	central	1	0.778	0.438414893617021	0.980617021276596
1873	central	1	0.772723404255319	0.43863829787234	0.983106382978723
1874	central	1	0.761595744680851	0.438957446808511	0.983893617021277
1875	central	1	0.766765957446809	0.43768085106383	0.978531914893617
1876	central	1	0.752978723404255	0.437563829787234	0.980978723404255
1877	central	1	0.743212765957447	0.438659574468085	0.979893617021277
1878	central	1	0.754574468085106	0.437595744680851	0.981255319148936
1879	central	1	0.744893617021277	0.436617021276596	0.982595744680851
1880	central	1	0.750659574468085	0.440712765957447	0.983127659574468
1881	central	1	0.743744680851064	0.43531914893617	0.984148936170213
1882	central	1	0.733382978723404	0.437765957446809	0.983531914893617
1883	central	1	0.745851063829787	0.439765957446809	0.984425531914894
1884	central	1	0.754531914893617	0.438904255319149	0.980191489361702
1885	central	1	0.75168085106383	0.440936170212766	0.978042553191489
1886	central	1	0.750404255319149	0.436234042553191	0.982723404255319
1887	central	1	0.764021276595745	0.43586170212766	0.981425531914894
1888	central	1	0.758340425531915	0.437127659574468	0.978063829787234
1889	central	1	0.748510638297872	0.43818085106383	0.97968085106383
1890	central	1	0.753851063829787	0.440851063829787	0.982936170212766
1891	central	1	0.764340425531915	0.437436170212766	0.980893617021277
1892	central	1	0.768914893617021	0.440148936170213	0.981957446808511
1893	central	1	0.760404255319149	0.437521276595745	0.981446808510638
1894	central	1	0.759872340425532	0.435159574468085	0.980978723404255
1895	central	1	0.755744680851064	0.437021276595745	0.984659574468085
1896	central	0	0.749106382978723	0.437255319148936	0.985829787234043
1897	central	0	0.763510638297872	0.440851063829787	0.981489361702128
1898	central	0	0.743744680851064	0.437436170212766	0.977468085106383
1899	central	0	0.762936170212766	0.43581914893617	0.97763829787234
1900	central	0	0.764957446808511	0.441436170212766	0.982574468085106
1901	central	0	0.759659574468085	0.439712765957447	0.982063829787234
1902	central	0	0.750382978723404	0.436925531914894	0.979063829787234
1903	central	0	0.743617021276596	0.438978723404255	0.980021276595745
1904	central	0	0.74663829787234	0.438787234042553	0.98068085106383
1905	central	0	0.76168085106383	0.439446808510638	0.981744680851064
1906	central	0	0.76231914893617	0.438351063829787	0.983127659574468
1907	central	0	0.753808510638298	0.441170212765957	0.976212765957447
1908	central	0	0.760276595744681	0.4415	0.975617021276596
1909	central	0	0.752382978723404	0.437968085106383	0.98268085106383
1910	central	0	0.757702127659574	0.438021276595745	0.974978723404255
1911	central	0	0.741127659574468	0.440776595744681	0.977212765957447
1912	central	0	0.750978723404255	0.43886170212766	0.983340425531915
1913	central	0	0.78236170212766	0.437425531914894	0.98431914893617
1914	central	1	0.76836170212766	0.438446808510638	0.985382978723404
1915	central	1	0.733787234042553	0.439234042553191	0.985148936170213
1916	central	1	0.747893617021277	0.437574468085106	0.987404255319149
1917	central	1	0.738936170212766	0.439829787234043	0.981468085106383
1918	central	1	0.773276595744681	0.434882978723404	0.979914893617021
1919	central	1	0.769191489361702	0.435085106382979	0.980212765957447
1920	central	1	0.766085106382979	0.436585106382979	0.984872340425532
1921	central	1	0.746297872340426	0.43568085106383	0.982042553191489
1922	central	1	0.757787234042553	0.439106382978723	0.977063829787234
1923	central	1	0.750744680851064	0.438053191489362	0.979595744680851
1924	central	1	0.764787234042553	0.439287234042553	0.979191489361702
1925	central	1	0.773255319148936	0.438744680851064	0.978659574468085
1926	central	1	0.755212765957447	0.439797872340426	0.990340425531915
1927	central	1	0.776744680851064	0.436765957446809	0.976468085106383
1928	central	1	0.75631914893617	0.437425531914894	0.986617021276596
1929	central	1	0.742553191489362	0.441191489361702	0.978170212765957
1930	central	1	0.75231914893617	0.436808510638298	0.982659574468085
1931	central	1	0.745170212765957	0.437755319148936	0.979851063829787
1932	central	1	0.754063829787234	0.435063829787234	0.980595744680851
1933	central	1	0.742127659574468	0.439914893617021	0.979212765957447
1934	central	1	0.740170212765957	0.435563829787234	0.983063829787234
1935	central	1	0.734553191489362	0.439744680851064	0.974851063829787
1936	central	1	0.767936170212766	0.436914893617021	0.978893617021277
1937	central	1	0.751085106382979	0.438074468085106	0.974936170212766
1938	central	1	0.744595744680851	0.437276595744681	0.982957446808511
1939	central	1	0.747404255319149	0.43681914893617	0.984936170212766
1940	central	1	0.750510638297872	0.437404255319149	0.984808510638298
1941	central	1	0.758510638297872	0.440265957446809	0.97863829787234
1942	central	1	0.75636170212766	0.439585106382979	0.981489361702128
1943	central	1	0.776382978723404	0.440085106382979	0.980382978723404
1944	central	1	0.764978723404255	0.437904255319149	0.984851063829787
1945	central	1	0.761531914893617	0.438202127659574	0.977404255319149
1946	central	1	0.756170212765957	0.441446808510638	0.983404255319149
1947	central	1	0.752106382978723	0.437404255319149	0.98031914893617
1948	central	1	0.738468085106383	0.438723404255319	0.983212765957447
1949	central	1	0.752085106382979	0.439840425531915	0.980893617021277
1950	central	1	0.751340425531915	0.441117021276596	0.982936170212766
1951	central	1	0.756	0.437776595744681	0.982957446808511
1952	central	1	0.766106382978723	0.441478723404255	0.980106382978723
1953	central	1	0.763595744680851	0.441031914893617	0.979170212765957
1954	central	1	0.758659574468085	0.43913829787234	0.97936170212766
1955	central	1	0.776702127659574	0.439074468085106	0.980957446808511
1956	central	1	0.760063829787234	0.439106382978723	0.980936170212766
1957	central	1	0.750063829787234	0.437925531914894	0.983106382978723
1958	central	1	0.738957446808511	0.438574468085106	0.976425531914894
1959	central	1	0.755	0.441595744680851	0.98168085106383
1960	central	1	0.765212765957447	0.440297872340426	0.978723404255319
1961	central	1	0.772617021276596	0.440329787234043	0.981085106382979
1962	central	1	0.758255319148936	0.43886170212766	0.979361702127659
1963	central	1	0.762106382978723	0.439989361702128	0.978808510638298
1964	central	1	0.752	0.438957446808511	0.983148936170213
1965	central	0	0.740851063829787	0.438563829787234	0.983787234042553
1966	central	0	0.749872340425532	0.43818085106383	0.978276595744681
1967	central	0	0.746255319148936	0.440851063829787	0.979468085106383
1968	central	0	0.76363829787234	0.438478723404255	0.978191489361702
1969	central	0	0.781042553191489	0.441	0.987468085106383
1970	central	0	0.760574468085106	0.438159574468085	0.985170212765957
1971	central	0	0.757851063829787	0.439287234042553	0.975617021276596
1972	central	0	0.772021276595745	0.43636170212766	0.98368085106383
1973	central	0	0.769191489361702	0.4405	0.975978723404255
1974	central	0	0.76363829787234	0.439755319148936	0.975851063829787
1975	central	0	0.749936170212766	0.441351063829787	0.981404255319149
1976	central	0	0.750659574468085	0.435776595744681	0.975617021276596
1977	central	0	0.764063829787234	0.43713829787234	0.980148936170213
1978	central	0	0.743276595744681	0.439510638297872	0.979148936170213
1979	central	0	0.754659574468085	0.440744680851064	0.985957446808511
1980	central	0	0.762765957446809	0.438234042553191	0.981851063829787
1981	central	1	0.76868085106383	0.439563829787234	0.977106382978723
1982	central	1	0.760595744680851	0.437925531914894	0.979276595744681
1983	central	1	0.757404255319149	0.437531914893617	0.983765957446809
1984	central	1	0.748914893617021	0.437734042553191	0.979617021276596
1985	central	1	0.755957446808511	0.437159574468085	0.982489361702128
1986	central	1	0.762170212765957	0.439489361702128	0.979234042553191
1987	central	1	0.763978723404255	0.437425531914894	0.983723404255319
1988	central	1	0.751851063829787	0.437127659574468	0.982787234042553
1989	central	1	0.75163829787234	0.435297872340426	0.979425531914894
1990	central	1	0.753872340425532	0.439010638297872	0.977404255319149
1991	central	1	0.75463829787234	0.442202127659574	0.980234042553191
1992	central	1	0.752106382978723	0.439382978723404	0.985127659574468
1993	central	1	0.762957446808511	0.439031914893617	0.981829787234043
1994	central	1	0.747957446808511	0.435457446808511	0.978914893617021
1995	central	1	0.742553191489362	0.439265957446809	0.980595744680851
1996	central	1	0.748127659574468	0.440010638297872	0.984978723404255
1997	central	1	0.742936170212766	0.438382978723404	0.982085106382979
1998	central	1	0.742936170212766	0.437776595744681	0.981936170212766
1999	central	1	0.758914893617021	0.437436170212766	0.979531914893617
[truncated: 8,609 more rows]
