# Supplementary material for: Two simple movement mechanisms for spatial division of labour in social insects
Source: Nat Commun. 2022 Nov 15;13:6985. doi: 10.1038/s41467-022-34706-7 (PMC9666475; doi:10.1038/s41467-022-34706-7)
Supplement: Supplementary file 5 — Source Data [file 41467_2022_34706_MOESM5_ESM.zip › source_data/Figure_S14/MeanMovementCharacteristics,Lasius,LA.csv]

cell_id	agent_type	Individual_Site_Similarity	Mean_Proportion_Time_Active	Mean_Speed_while_Active	Mean_Absolute_Turn_Angle_while_Active
1	central	0	0.83036170212766	0.492946808510638	0.966595744680851
2	central	0	0.819531914893617	0.490265957446809	0.967787234042553
3	central	0	0.827574468085106	0.48713829787234	0.972063829787234
4	central	0	0.826787234042553	0.487808510638298	0.973595744680851
5	central	0	0.816872340425532	0.486585106382979	0.968255319148936
6	central	0	0.844978723404255	0.487510638297872	0.968212765957447
7	central	0	0.835042553191489	0.488202127659574	0.97263829787234
8	central	0	0.842042553191489	0.486553191489362	0.968510638297872
9	central	0	0.828404255319149	0.488776595744681	0.973829787234043
10	central	0	0.820425531914894	0.483563829787234	0.979744680851064
11	central	0	0.821936170212766	0.486797872340426	0.974489361702128
12	central	0	0.81531914893617	0.485968085106383	0.97336170212766
13	central	0	0.795340425531915	0.482702127659574	0.98131914893617
14	central	0	0.800425531914894	0.485457446808511	0.973255319148936
15	central	0	0.79068085106383	0.480308510638298	0.97963829787234
16	central	0	0.825617021276596	0.478191489361702	0.971829787234043
17	central	0	0.818234042553191	0.476617021276596	0.978595744680851
18	central	0	0.80531914893617	0.474468085106383	0.973957446808511
19	central	0	0.766914893617021	0.474127659574468	0.975595744680851
20	central	0	0.770744680851064	0.469404255319149	0.976617021276596
21	central	0	0.790531914893617	0.472276595744681	0.981936170212766
22	central	0	0.789297872340426	0.468329787234043	0.976340425531915
23	central	0	0.785957446808511	0.463382978723404	0.979978723404255
24	central	0	0.745872340425532	0.46013829787234	0.977085106382979
25	central	0	0.769723404255319	0.464031914893617	0.975617021276596
26	central	0	0.74836170212766	0.462021276595745	0.975914893617021
27	central	0	0.747382978723404	0.460170212765957	0.981212765957447
28	central	0	0.755829787234043	0.458255319148936	0.98331914893617
29	central	0	0.755872340425532	0.454478723404255	0.981234042553191
30	central	0	0.743042553191489	0.459021276595745	0.97631914893617
31	central	0	0.756851063829787	0.456340425531915	0.983106382978723
32	central	0	0.746425531914894	0.457531914893617	0.979340425531915
33	central	0	0.750978723404255	0.455085106382979	0.972276595744681
34	central	0	0.750829787234043	0.457063829787234	0.977872340425532
35	central	0	0.754127659574468	0.455244680851064	0.983468085106383
36	central	0	0.753042553191489	0.458414893617021	0.980212765957447
37	central	0	0.747829787234043	0.451	0.98568085106383
38	central	0	0.760021276595745	0.455393617021277	0.975085106382979
39	central	0	0.763191489361702	0.455159574468085	0.982702127659574
40	central	0	0.780042553191489	0.458425531914894	0.982425531914894
41	central	0	0.768404255319149	0.460202127659574	0.983212765957447
42	central	0	0.752957446808511	0.463393617021277	0.976595744680851
43	central	0	0.753872340425532	0.463606382978723	0.97768085106383
44	central	0	0.74763829787234	0.458191489361702	0.97763829787234
45	central	0	0.767574468085106	0.465297872340426	0.981595744680851
46	central	0	0.775106382978723	0.467382978723404	0.977106382978723
47	central	0	0.780914893617021	0.468585106382979	0.975829787234043
48	central	0	0.775574468085106	0.472106382978723	0.983978723404255
49	central	0	0.775851063829787	0.469351063829787	0.983574468085106
50	central	0	0.774106382978723	0.471308510638298	0.977510638297872
51	central	0	0.760659574468085	0.470095744680851	0.978617021276596
52	central	0	0.769170212765957	0.478553191489362	0.979170212765957
53	central	0	0.79068085106383	0.473914893617021	0.978148936170213
54	central	0	0.78563829787234	0.481702127659574	0.981191489361702
55	central	0	0.794872340425532	0.482468085106383	0.97468085106383
56	central	0	0.783	0.48518085106383	0.975063829787234
57	central	0	0.799957446808511	0.482457446808511	0.976340425531915
58	central	0	0.798531914893617	0.484265957446809	0.972276595744681
59	central	0	0.819127659574468	0.482712765957447	0.980063829787234
60	central	0	0.81563829787234	0.48368085106383	0.972617021276596
61	central	0	0.802851063829787	0.491074468085106	0.976574468085106
62	central	0	0.808191489361702	0.491893617021277	0.976510638297872
63	central	0	0.796702127659574	0.485553191489362	0.977914893617021
64	central	0	0.829808510638298	0.487159574468085	0.97568085106383
65	central	0	0.845042553191489	0.486521276595745	0.976446808510638
66	central	0	0.858872340425532	0.487808510638298	0.976936170212766
67	central	0	0.842978723404255	0.493851063829787	0.970553191489362
68	central	0	0.827765957446808	0.489393617021277	0.968553191489362
69	central	0	0.819042553191489	0.488712765957447	0.971063829787234
70	central	0	0.821297872340426	0.488414893617021	0.974893617021277
71	central	0	0.831212765957447	0.488574468085106	0.975382978723404
72	central	0	0.825765957446808	0.490574468085106	0.974021276595745
73	central	0	0.842829787234043	0.493	0.972893617021277
74	central	0	0.838510638297872	0.492478723404255	0.975872340425532
75	central	0	0.826531914893617	0.489702127659574	0.967829787234043
76	central	0	0.818510638297872	0.481170212765957	0.972276595744681
77	central	0	0.834212765957447	0.488053191489362	0.97163829787234
78	central	0	0.818340425531915	0.483414893617021	0.969957446808511
79	central	0	0.823021276595745	0.481297872340426	0.980191489361702
80	central	0	0.798765957446809	0.47931914893617	0.97563829787234
81	central	0	0.807765957446808	0.483606382978723	0.974914893617021
82	central	0	0.804255319148936	0.479659574468085	0.977553191489362
83	central	0	0.793382978723404	0.479797872340426	0.976
84	central	0	0.812106382978723	0.476287234042553	0.977553191489362
85	central	0	0.806978723404255	0.47218085106383	0.97731914893617
86	central	0	0.773765957446809	0.468914893617021	0.981829787234043
87	central	0	0.781531914893617	0.471542553191489	0.973659574468085
88	central	0	0.785829787234043	0.472393617021277	0.97863829787234
89	central	0	0.798425531914894	0.467617021276596	0.980042553191489
90	central	0	0.799276595744681	0.464297872340426	0.98063829787234
91	central	0	0.779148936170213	0.464127659574468	0.982914893617021
92	central	0	0.746978723404255	0.46031914893617	0.979404255319149
93	central	0	0.758744680851064	0.459223404255319	0.983191489361702
94	central	0	0.746936170212766	0.454957446808511	0.975340425531915
95	central	0	0.767276595744681	0.458925531914894	0.977063829787234
96	central	0	0.748234042553191	0.448946808510638	0.981382978723404
97	central	0	0.758702127659574	0.453744680851064	0.976851063829787
98	central	0	0.766936170212766	0.452223404255319	0.990212765957447
99	central	0	0.754106382978723	0.449648936170213	0.976702127659574
100	central	0	0.75036170212766	0.449691489361702	0.983851063829787
101	central	0	0.730936170212766	0.448106382978723	0.977021276595745
102	central	0	0.740042553191489	0.451255319148936	0.983744680851064
103	central	0	0.74468085106383	0.452265957446809	0.979404255319149
104	central	0	0.761829787234043	0.448978723404255	0.989
105	central	0	0.740021276595745	0.451	0.976489361702128
106	central	0	0.768851063829787	0.450095744680851	0.982574468085106
107	central	0	0.760808510638298	0.456755319148936	0.982936170212766
108	central	0	0.765340425531915	0.45386170212766	0.986212765957447
109	central	0	0.762574468085106	0.456170212765957	0.988489361702128
110	central	0	0.75736170212766	0.452510638297872	0.976723404255319
111	central	0	0.765276595744681	0.456276595744681	0.977148936170213
112	central	0	0.759404255319149	0.460127659574468	0.979021276595745
113	central	0	0.757978723404255	0.462159574468085	0.979404255319149
114	central	0	0.752106382978723	0.464010638297872	0.981829787234043
115	central	0	0.77063829787234	0.464308510638298	0.976382978723404
116	central	0	0.775446808510638	0.464414893617021	0.977446808510638
117	central	0	0.773659574468085	0.471627659574468	0.978425531914894
118	central	0	0.769829787234043	0.46936170212766	0.982276595744681
119	central	0	0.769872340425532	0.478542553191489	0.983659574468085
120	central	0	0.782957446808511	0.47363829787234	0.965829787234043
121	central	0	0.776106382978723	0.476563829787234	0.974765957446808
122	central	0	0.787978723404255	0.478489361702128	0.97131914893617
123	central	0	0.784531914893617	0.477648936170213	0.985170212765957
124	central	0	0.809297872340425	0.481393617021277	0.971723404255319
125	central	0	0.79336170212766	0.479936170212766	0.981936170212766
126	central	0	0.78736170212766	0.483829787234043	0.977468085106383
127	central	0	0.804021276595745	0.48213829787234	0.970510638297872
128	central	0	0.82963829787234	0.490936170212766	0.974127659574468
129	central	0	0.81763829787234	0.489202127659574	0.976276595744681
130	central	0	0.801851063829787	0.490542553191489	0.969553191489362
131	central	0	0.79463829787234	0.489925531914894	0.972936170212766
132	central	0	0.814042553191489	0.486191489361702	0.973468085106383
133	central	0	0.849063829787234	0.490340425531915	0.975851063829787
134	central	0	0.863446808510638	0.49418085106383	0.976063829787234
135	central	0	0.844595744680851	0.488765957446809	0.970787234042553
136	central	0	0.817765957446808	0.491872340425532	0.965106382978723
137	central	0	0.825808510638298	0.488021276595745	0.972212765957447
138	central	0	0.829446808510638	0.492297872340426	0.972489361702128
139	central	0	0.824340425531915	0.491946808510638	0.971893617021277
140	central	0	0.821765957446808	0.489085106382979	0.970021276595745
141	central	0	0.833957446808511	0.485255319148936	0.974042553191489
142	central	0	0.834106382978723	0.489255319148936	0.974425531914894
143	central	0	0.834574468085106	0.486734042553191	0.973510638297872
144	central	0	0.830085106382979	0.486563829787234	0.974255319148936
145	central	0	0.834787234042553	0.490659574468085	0.975468085106383
146	central	0	0.819297872340426	0.483978723404255	0.978212765957447
147	central	0	0.826553191489362	0.483851063829787	0.972021276595745
148	central	0	0.813872340425532	0.483010638297872	0.978
149	central	0	0.814595744680851	0.473946808510638	0.976446808510638
150	central	0	0.792063829787234	0.480170212765957	0.975468085106383
151	central	0	0.791787234042553	0.477468085106383	0.972553191489362
152	central	0	0.805808510638298	0.47213829787234	0.974170212765957
153	central	0	0.787914893617021	0.47836170212766	0.974723404255319
154	central	0	0.765255319148936	0.467702127659574	0.980468085106383
155	central	0	0.763191489361702	0.464106382978723	0.973489361702128
156	central	0	0.772234042553192	0.461063829787234	0.97468085106383
157	central	0	0.791978723404255	0.464978723404255	0.977829787234043
158	central	0	0.789212765957447	0.461393617021277	0.978063829787234
159	central	0	0.795808510638298	0.455021276595745	0.973276595744681
160	central	0	0.76236170212766	0.455829787234043	0.978127659574468
161	central	0	0.765553191489362	0.454808510638298	0.975510638297872
162	central	0	0.762191489361702	0.448170212765957	0.988
163	central	0	0.750404255319149	0.449968085106383	0.98636170212766
164	central	0	0.778234042553192	0.449712765957447	0.982531914893617
165	central	0	0.758702127659574	0.446404255319149	0.982404255319149
166	central	0	0.764382978723404	0.44481914893617	0.982234042553191
167	central	0	0.777234042553192	0.439191489361702	0.983744680851064
168	central	0	0.735553191489362	0.442840425531915	0.985957446808511
169	central	0	0.721936170212766	0.439755319148936	0.981872340425532
170	central	0	0.71531914893617	0.436702127659574	0.985106382978723
171	central	0	0.739042553191489	0.445563829787234	0.985404255319149
172	central	0	0.742404255319149	0.439797872340426	0.984042553191489
173	central	0	0.742978723404255	0.443925531914894	0.984361702127659
174	central	0	0.742234042553191	0.444606382978723	0.981617021276596
175	central	0	0.761531914893617	0.443287234042553	0.984425531914894
176	central	0	0.767531914893617	0.446212765957447	0.983212765957447
177	central	0	0.772085106382979	0.446414893617021	0.981234042553191
178	central	0	0.741914893617021	0.448382978723404	0.982255319148936
179	central	0	0.734276595744681	0.44818085106383	0.98363829787234
180	central	0	0.751297872340426	0.447882978723404	0.979063829787234
181	central	0	0.753297872340426	0.454	0.985042553191489
182	central	0	0.768085106382979	0.455148936170213	0.981914893617021
183	central	0	0.770170212765957	0.4605	0.979170212765957
184	central	0	0.76068085106383	0.462191489361702	0.975893617021277
185	central	0	0.780617021276596	0.466468085106383	0.979787234042553
186	central	0	0.794808510638298	0.466914893617021	0.984404255319149
187	central	0	0.774382978723404	0.468053191489362	0.978702127659574
188	central	0	0.783446808510638	0.470691489361702	0.979255319148936
189	central	0	0.796829787234043	0.471797872340426	0.978553191489362
190	central	0	0.789851063829787	0.477085106382979	0.974042553191489
191	central	0	0.800829787234043	0.477351063829787	0.978978723404255
192	central	0	0.790297872340425	0.480563829787234	0.978255319148936
193	central	0	0.796468085106383	0.482106382978723	0.981021276595745
194	central	0	0.77931914893617	0.48231914893617	0.976148936170213
195	central	0	0.780723404255319	0.482787234042553	0.972574468085106
196	central	0	0.808978723404255	0.483585106382979	0.979
197	central	0	0.820978723404255	0.488414893617021	0.979191489361702
198	central	0	0.817085106382979	0.48481914893617	0.968723404255319
199	central	0	0.808382978723404	0.484234042553191	0.974148936170213
200	central	0	0.804404255319149	0.491946808510638	0.975744680851064
201	central	0	0.814957446808511	0.487968085106383	0.973595744680851
202	central	0	0.843510638297872	0.490946808510638	0.970851063829787
203	central	0	0.862659574468085	0.492436170212766	0.977255319148936
204	central	0	0.841510638297872	0.492478723404255	0.971106382978723
205	central	0	0.83836170212766	0.48968085106383	0.975042553191489
206	central	0	0.821276595744681	0.495510638297872	0.973574468085106
207	central	0	0.815702127659575	0.488978723404255	0.974531914893617
208	central	0	0.829531914893617	0.491914893617021	0.972808510638298
209	central	0	0.816127659574468	0.48913829787234	0.968829787234043
210	central	0	0.817851063829787	0.486446808510638	0.97468085106383
211	central	0	0.838191489361702	0.490478723404255	0.974489361702128
212	central	0	0.83931914893617	0.479553191489362	0.978659574468085
213	central	0	0.822340425531915	0.483563829787234	0.972765957446808
214	central	0	0.813914893617021	0.48068085106383	0.977595744680851
215	central	0	0.80036170212766	0.481085106382979	0.978425531914894
216	central	0	0.802829787234043	0.477851063829787	0.974446808510638
217	central	0	0.810872340425532	0.475553191489362	0.976255319148936
218	central	0	0.820404255319149	0.475127659574468	0.974872340425532
219	central	0	0.813659574468085	0.472457446808511	0.977851063829787
220	central	0	0.81363829787234	0.466106382978723	0.980957446808511
221	central	0	0.79763829787234	0.46668085106383	0.977085106382979
222	central	0	0.758340425531915	0.464489361702128	0.982468085106383
223	central	0	0.744148936170213	0.459191489361702	0.982957446808511
224	central	0	0.775489361702128	0.455659574468085	0.98136170212766
225	central	0	0.787234042553192	0.454117021276596	0.978276595744681
226	central	0	0.758744680851064	0.451712765957447	0.988234042553191
227	central	0	0.765723404255319	0.450234042553191	0.978893617021277
228	central	0	0.772382978723404	0.448553191489362	0.983808510638298
229	central	0	0.750851063829787	0.442085106382979	0.993170212765957
230	central	0	0.751191489361702	0.444436170212766	0.982510638297872
231	central	0	0.753914893617021	0.440893617021277	0.974787234042553
232	central	0	0.744659574468085	0.440265957446809	0.987808510638298
233	central	0	0.747595744680851	0.43531914893617	0.987042553191489
234	central	0	0.754595744680851	0.438563829787234	0.988595744680851
235	central	0	0.735425531914894	0.435244680851064	0.986446808510638
236	central	0	0.713191489361702	0.44218085106383	0.980787234042553
237	central	0	0.712042553191489	0.430351063829787	0.980617021276596
238	central	0	0.727170212765957	0.433829787234043	0.987340425531915
239	central	0	0.749957446808511	0.432085106382979	0.985765957446809
240	central	0	0.733787234042553	0.432234042553191	0.98731914893617
241	central	0	0.738574468085106	0.43768085106383	0.983148936170213
242	central	0	0.738085106382979	0.431765957446809	0.984510638297872
243	central	0	0.749574468085106	0.433308510638298	0.988
244	central	0	0.769744680851064	0.442457446808511	0.980893617021277
245	central	0	0.748127659574468	0.43936170212766	0.978574468085106
246	central	0	0.720340425531915	0.439085106382979	0.978276595744681
247	central	0	0.741553191489362	0.445776595744681	0.981489361702128
248	central	0	0.755659574468085	0.445978723404255	0.980617021276596
249	central	0	0.75968085106383	0.452074468085106	0.984212765957447
250	central	0	0.772553191489362	0.451702127659574	0.982595744680851
251	central	0	0.752574468085106	0.451946808510638	0.982829787234043
252	central	0	0.734765957446809	0.459723404255319	0.985106382978723
253	central	0	0.777893617021277	0.462287234042553	0.982425531914894
254	central	0	0.781382978723404	0.463627659574468	0.972234042553191
255	central	0	0.792106382978723	0.464808510638298	0.978425531914894
256	central	0	0.785893617021277	0.471553191489362	0.982425531914894
257	central	0	0.799808510638298	0.471031914893617	0.977574468085106
258	central	0	0.808063829787234	0.470085106382979	0.97036170212766
259	central	0	0.798063829787234	0.474478723404255	0.982723404255319
260	central	0	0.777382978723404	0.477670212765957	0.970595744680851
261	central	0	0.809765957446808	0.473510638297872	0.974085106382979
262	central	0	0.802148936170213	0.480585106382979	0.979531914893617
263	central	0	0.808744680851064	0.488053191489362	0.973957446808511
264	central	0	0.814148936170213	0.481308510638298	0.970723404255319
265	central	0	0.80931914893617	0.480074468085106	0.973531914893617
266	central	0	0.819510638297872	0.487468085106383	0.975723404255319
267	central	0	0.798234042553192	0.48518085106383	0.976021276595745
268	central	0	0.813255319148936	0.484382978723404	0.97563829787234
269	central	0	0.820744680851064	0.488489361702128	0.973191489361702
270	central	0	0.832404255319149	0.491159574468085	0.970659574468085
271	central	0	0.839787234042553	0.490340425531915	0.97631914893617
272	central	0	0.822382978723404	0.489808510638298	0.973404255319149
273	central	0	0.824957446808511	0.489468085106383	0.971404255319149
274	central	0	0.826404255319149	0.490382978723404	0.971659574468085
275	central	0	0.815893617021277	0.485074468085106	0.971787234042553
276	central	0	0.80831914893617	0.487	0.973595744680851
277	central	0	0.792489361702128	0.488010638297872	0.974978723404255
278	central	0	0.795723404255319	0.483425531914894	0.977595744680851
279	central	0	0.824787234042553	0.488670212765957	0.976340425531915
280	central	0	0.828808510638298	0.480702127659574	0.970744680851064
281	central	0	0.823212765957447	0.474223404255319	0.976148936170213
282	central	0	0.823851063829787	0.483117021276596	0.975446808510638
283	central	0	0.814042553191489	0.480170212765957	0.977063829787234
284	central	0	0.803	0.476606382978723	0.978936170212766
285	central	0	0.782042553191489	0.475606382978723	0.978085106382979
286	central	0	0.804	0.471574468085106	0.973744680851064
287	central	0	0.805829787234043	0.469436170212766	0.983234042553191
288	central	0	0.805723404255319	0.463351063829787	0.973531914893617
289	central	0	0.790234042553192	0.468074468085106	0.972510638297872
290	central	0	0.761021276595745	0.464372340425532	0.976191489361702
291	central	0	0.756617021276596	0.45686170212766	0.978234042553191
292	central	0	0.775021276595745	0.457893617021277	0.980382978723404
293	central	0	0.790595744680851	0.446744680851064	0.979489361702128
294	central	0	0.767872340425532	0.448255319148936	0.981914893617021
295	central	0	0.770531914893617	0.444936170212766	0.983531914893617
296	central	0	0.771553191489362	0.442765957446809	0.98463829787234
297	central	0	0.752468085106383	0.439244680851064	0.98731914893617
298	central	0	0.737702127659574	0.437893617021277	0.984425531914894
299	central	0	0.724127659574468	0.436659574468085	0.988872340425532
300	central	0	0.736042553191489	0.433042553191489	0.987957446808511
301	central	0	0.734170212765957	0.430808510638298	0.987702127659574
302	central	0	0.720063829787234	0.43163829787234	0.989617021276596
303	central	0	0.722340425531915	0.428787234042553	0.984893617021277
304	central	0	0.704936170212766	0.427255319148936	0.985787234042553
305	central	0	0.699659574468085	0.425744680851064	0.984425531914894
306	central	0	0.693446808510638	0.423936170212766	0.990787234042553
307	central	0	0.699893617021277	0.429074468085106	0.989595744680851
308	central	0	0.706978723404255	0.428872340425532	0.98831914893617
309	central	0	0.718425531914894	0.426244680851064	0.986170212765957
310	central	0	0.730404255319149	0.429202127659574	0.988
311	central	0	0.725106382978723	0.427882978723404	0.990127659574468
312	central	0	0.754468085106383	0.426957446808511	0.985914893617021
313	central	0	0.748191489361702	0.428872340425532	0.983914893617021
314	central	0	0.738765957446809	0.430308510638298	0.981765957446809
315	central	0	0.747914893617021	0.431904255319149	0.988148936170213
316	central	0	0.760574468085106	0.437893617021277	0.978148936170213
317	central	0	0.753085106382979	0.440893617021277	0.985446808510638
318	central	0	0.759340425531915	0.446734042553191	0.985914893617021
319	central	0	0.756723404255319	0.447776595744681	0.985234042553191
320	central	0	0.750340425531915	0.450925531914894	0.983404255319149
321	central	0	0.75631914893617	0.453297872340426	0.981255319148936
322	central	0	0.762191489361702	0.454553191489362	0.980340425531915
323	central	0	0.767276595744681	0.458893617021277	0.976574468085106
324	central	0	0.784063829787234	0.463265957446808	0.973872340425532
325	central	0	0.770872340425532	0.465702127659574	0.976893617021277
326	central	0	0.782276595744681	0.470521276595745	0.978425531914894
327	central	0	0.807297872340425	0.471989361702128	0.975723404255319
328	central	0	0.792702127659574	0.469085106382979	0.970382978723404
329	central	0	0.795489361702128	0.475574468085106	0.980531914893617
330	central	0	0.780468085106383	0.47431914893617	0.979297872340426
331	central	0	0.791765957446809	0.474648936170213	0.977
332	central	0	0.801744680851064	0.484776595744681	0.97168085106383
333	central	0	0.808829787234043	0.483031914893617	0.967978723404255
334	central	0	0.835148936170213	0.480414893617021	0.975553191489362
335	central	0	0.827744680851064	0.486957446808511	0.969255319148936
336	central	0	0.809127659574468	0.484085106382979	0.981978723404255
337	central	0	0.802	0.48818085106383	0.977978723404255
338	central	0	0.831808510638298	0.486904255319149	0.971851063829787
339	central	0	0.832957446808511	0.489159574468085	0.977382978723404
340	central	0	0.826851063829787	0.490723404255319	0.970723404255319
341	central	0	0.825127659574468	0.490904255319149	0.97231914893617
342	central	0	0.83231914893617	0.488468085106383	0.979787234042553
343	central	0	0.822212765957447	0.49213829787234	0.966489361702128
344	central	0	0.805382978723404	0.481595744680851	0.980872340425532
345	central	0	0.800085106382979	0.484702127659574	0.973106382978723
346	central	0	0.795382978723404	0.481042553191489	0.965936170212766
347	central	0	0.809191489361702	0.483255319148936	0.977659574468085
348	central	0	0.809574468085106	0.479744680851064	0.97863829787234
349	central	0	0.806297872340425	0.478	0.979063829787234
350	central	0	0.793914893617021	0.477989361702128	0.973085106382979
351	central	0	0.802404255319149	0.47886170212766	0.973106382978723
352	central	0	0.761404255319149	0.472393617021277	0.983382978723404
353	central	0	0.789574468085106	0.470904255319149	0.97636170212766
354	central	0	0.793723404255319	0.466978723404255	0.978468085106383
355	central	0	0.807127659574468	0.461723404255319	0.983617021276596
356	central	0	0.804829787234043	0.463670212765957	0.980765957446809
357	central	0	0.770808510638298	0.460127659574468	0.982234042553191
358	central	0	0.756936170212766	0.458021276595745	0.982425531914894
359	central	0	0.755234042553191	0.446734042553191	0.978170212765957
360	central	0	0.742617021276596	0.44618085106383	0.981170212765957
361	central	0	0.736255319148936	0.445829787234043	0.981425531914894
362	central	0	0.741851063829787	0.438968085106383	0.988042553191489
363	central	0	0.748510638297872	0.43381914893617	0.986978723404255
364	central	0	0.740851063829787	0.435223404255319	0.990170212765957
365	central	0	0.743276595744681	0.428	0.986893617021277
366	central	0	0.727297872340426	0.426627659574468	0.982595744680851
367	central	0	0.705255319148936	0.425170212765957	0.986872340425532
368	central	0	0.718574468085106	0.42663829787234	0.987489361702128
369	central	0	0.700702127659575	0.422510638297872	0.985170212765957
370	central	0	0.714425531914894	0.421159574468085	0.986872340425532
371	central	0	0.691	0.416606382978723	0.981510638297872
372	central	0	0.701212765957447	0.415787234042553	0.988808510638298
373	central	0	0.692127659574468	0.416202127659574	0.99068085106383
374	central	0	0.678234042553192	0.41368085106383	0.989574468085106
375	central	0	0.684574468085106	0.414085106382979	0.993425531914894
376	central	0	0.703404255319149	0.417478723404255	0.99736170212766
377	central	0	0.695489361702128	0.41618085106383	0.994574468085106
378	central	0	0.709531914893617	0.418925531914894	0.990127659574468
379	central	0	0.748021276595745	0.419489361702128	0.993255319148936
380	central	0	0.737574468085106	0.420723404255319	0.986914893617021
381	central	0	0.74331914893617	0.422893617021277	0.985021276595745
382	central	0	0.737148936170213	0.424340425531915	0.990255319148936
383	central	0	0.753595744680851	0.42968085106383	0.98436170212766
384	central	0	0.758382978723404	0.431659574468085	0.983659574468085
385	central	0	0.762063829787234	0.434372340425532	0.982787234042553
386	central	0	0.742723404255319	0.442223404255319	0.986957446808511
387	central	0	0.722851063829787	0.44631914893617	0.984361702127659
388	central	0	0.736	0.449521276595745	0.989042553191489
389	central	0	0.758085106382979	0.445606382978723	0.980978723404255
390	central	0	0.760404255319149	0.454734042553191	0.978021276595745
391	central	0	0.772042553191489	0.45931914893617	0.982468085106383
392	central	0	0.754829787234043	0.461978723404255	0.982148936170213
393	central	0	0.771404255319149	0.46113829787234	0.982723404255319
394	central	0	0.78663829787234	0.463808510638298	0.975957446808511
395	central	0	0.764297872340426	0.469797872340426	0.97368085106383
396	central	0	0.769425531914894	0.467234042553192	0.976191489361702
397	central	0	0.768170212765957	0.471968085106383	0.972021276595745
398	central	0	0.757808510638298	0.477	0.980297872340426
399	central	0	0.81136170212766	0.478276595744681	0.979063829787234
400	central	0	0.808276595744681	0.479414893617021	0.977872340425532
401	central	0	0.818829787234043	0.484989361702128	0.965553191489362
402	central	0	0.834234042553191	0.478776595744681	0.975212765957447
403	central	0	0.832255319148936	0.483563829787234	0.975489361702128
404	central	0	0.811468085106383	0.489606382978723	0.965106382978723
405	central	0	0.823276595744681	0.488170212765957	0.978021276595745
406	central	0	0.825106382978723	0.491393617021277	0.974553191489362
407	central	0	0.826957446808511	0.485414893617021	0.97531914893617
408	central	0	0.822914893617021	0.494329787234043	0.975531914893617
409	central	0	0.817574468085106	0.485446808510638	0.972170212765957
410	central	0	0.823765957446808	0.493255319148936	0.974723404255319
411	central	0	0.814297872340425	0.493010638297872	0.973340425531915
412	central	0	0.808914893617021	0.480393617021277	0.971765957446808
413	central	0	0.809702127659574	0.485978723404255	0.967659574468085
414	central	0	0.802893617021277	0.484170212765957	0.972382978723404
415	central	0	0.805085106382979	0.480106382978723	0.976212765957447
416	central	0	0.806957446808511	0.476010638297872	0.973893617021277
417	central	0	0.801148936170213	0.480329787234043	0.978446808510638
418	central	0	0.780914893617021	0.478436170212766	0.975765957446808
419	central	0	0.792276595744681	0.471648936170213	0.975446808510638
420	central	0	0.774382978723404	0.467968085106383	0.978872340425532
421	central	0	0.790382978723404	0.470414893617021	0.979085106382979
422	central	0	0.783042553191489	0.461425531914894	0.980085106382979
423	central	0	0.779595744680851	0.464904255319149	0.983595744680851
424	central	0	0.800617021276596	0.45886170212766	0.985234042553191
425	central	0	0.791063829787234	0.454797872340426	0.977936170212766
426	central	0	0.793957446808511	0.448808510638298	0.986553191489362
427	central	0	0.779595744680851	0.447904255319149	0.980446808510638
428	central	0	0.761042553191489	0.442329787234043	0.984404255319149
429	central	0	0.724702127659574	0.436223404255319	0.986872340425532
430	central	0	0.726106382978723	0.435925531914894	0.985085106382979
431	central	0	0.725914893617021	0.428276595744681	0.986936170212766
432	central	0	0.719893617021277	0.425297872340426	0.988531914893617
433	central	0	0.718574468085106	0.422393617021277	0.987127659574468
434	central	0	0.715	0.420648936170213	0.989446808510638
435	central	0	0.705276595744681	0.418585106382979	0.99
436	central	0	0.684021276595745	0.413702127659574	0.988702127659574
437	central	0	0.687659574468085	0.41513829787234	0.991106382978723
438	central	0	0.68363829787234	0.410904255319149	0.992170212765957
439	central	0	0.693531914893617	0.408095744680851	0.988893617021277
440	central	0	0.697978723404255	0.406691489361702	0.994212765957447
441	central	0	0.683148936170213	0.408	0.990851063829787
442	central	0	0.700106382978723	0.402627659574468	0.992617021276596
443	central	0	0.682297872340425	0.408010638297872	0.99531914893617
444	central	0	0.698808510638298	0.404170212765957	0.997957446808511
445	central	0	0.683489361702128	0.407446808510638	0.987276595744681
446	central	0	0.698340425531915	0.407255319148936	0.991191489361702
447	central	0	0.702255319148936	0.412670212765957	0.99663829787234
448	central	0	0.705148936170213	0.411404255319149	0.992553191489362
449	central	0	0.710191489361702	0.418053191489362	0.987702127659574
450	central	0	0.71531914893617	0.416734042553191	0.987787234042553
451	central	0	0.715063829787234	0.420542553191489	0.990468085106383
452	central	0	0.72536170212766	0.418148936170213	0.989744680851064
453	central	0	0.735127659574468	0.421478723404255	0.990978723404255
454	central	0	0.72963829787234	0.432063829787234	0.984170212765957
455	central	0	0.725914893617021	0.430340425531915	0.984702127659574
456	central	0	0.728	0.438659574468085	0.988468085106383
457	central	0	0.745553191489362	0.441553191489362	0.992404255319149
458	central	0	0.754914893617021	0.447382978723404	0.980212765957447
459	central	0	0.738744680851064	0.448223404255319	0.988297872340426
460	central	0	0.780723404255319	0.451712765957447	0.982595744680851
461	central	0	0.776425531914894	0.456212765957447	0.981446808510638
462	central	0	0.757914893617021	0.461787234042553	0.975021276595745
463	central	0	0.767191489361702	0.467170212765957	0.975446808510638
464	central	0	0.766106382978723	0.46531914893617	0.98131914893617
465	central	0	0.766170212765957	0.467553191489362	0.979765957446808
466	central	0	0.768127659574468	0.473489361702128	0.977340425531915
467	central	0	0.800510638297872	0.477914893617021	0.982255319148936
468	central	0	0.803382978723404	0.475276595744681	0.975510638297872
469	central	0	0.805425531914894	0.476797872340426	0.982702127659574
470	central	0	0.803510638297872	0.482404255319149	0.975127659574468
471	central	0	0.810531914893617	0.482031914893617	0.981063829787234
472	central	0	0.807765957446808	0.484521276595745	0.980127659574468
473	central	0	0.808234042553192	0.487074468085106	0.974702127659574
474	central	0	0.827659574468085	0.491159574468085	0.977106382978723
475	central	0	0.817468085106383	0.491840425531915	0.970510638297872
476	central	0	0.82163829787234	0.486914893617021	0.979361702127659
477	central	0	0.828148936170213	0.488276595744681	0.977851063829787
478	central	0	0.816106382978723	0.489191489361702	0.969170212765957
479	central	0	0.812	0.487914893617021	0.977148936170213
480	central	0	0.79863829787234	0.487670212765957	0.972234042553191
481	central	0	0.795851063829787	0.483170212765957	0.971574468085106
482	central	0	0.816914893617021	0.478595744680851	0.976021276595745
483	central	0	0.810808510638298	0.479351063829787	0.976893617021277
484	central	0	0.803914893617021	0.473882978723404	0.974234042553191
485	central	0	0.793276595744681	0.474212765957447	0.972510638297872
486	central	0	0.784425531914894	0.468457446808511	0.981914893617021
487	central	0	0.799659574468085	0.468617021276596	0.969957446808511
488	central	0	0.78263829787234	0.464936170212766	0.975148936170213
489	central	0	0.819127659574468	0.46213829787234	0.983042553191489
490	central	0	0.790021276595745	0.455329787234043	0.983191489361702
491	central	0	0.782170212765957	0.458617021276596	0.978446808510638
492	central	0	0.789489361702128	0.4525	0.983127659574468
493	central	0	0.773255319148936	0.447659574468085	0.985404255319149
494	central	0	0.782723404255319	0.445095744680851	0.982446808510638
495	central	0	0.759234042553191	0.442648936170213	0.982361702127659
496	central	0	0.74363829787234	0.436989361702128	0.983872340425532
497	central	0	0.742531914893617	0.428670212765957	0.988042553191489
498	central	0	0.74163829787234	0.424946808510638	0.987659574468085
499	central	0	0.711404255319149	0.421872340425532	0.988212765957447
500	central	0	0.708872340425532	0.415978723404255	0.991021276595745
501	central	0	0.702510638297872	0.413478723404255	0.992170212765957
502	central	0	0.715851063829787	0.41163829787234	0.984851063829787
503	central	0	0.692425531914894	0.406382978723404	0.993808510638298
504	central	0	0.670170212765957	0.406702127659574	0.994851063829787
505	central	0	0.649021276595745	0.40336170212766	0.994787234042553
506	central	0	0.651808510638298	0.40036170212766	0.991127659574468
507	central	0	0.666574468085106	0.398489361702128	0.994404255319149
508	central	0	0.671765957446809	0.402202127659574	0.997531914893617
509	central	0	0.700404255319149	0.397776595744681	1.00025531914894
510	central	0	0.686106382978723	0.399202127659574	0.997957446808511
511	central	0	0.682957446808511	0.395957446808511	0.992574468085106
512	central	0	0.683659574468085	0.394329787234043	0.996808510638298
513	central	0	0.658468085106383	0.395755319148936	0.988148936170213
514	central	0	0.686808510638298	0.4	0.999212765957447
515	central	0	0.666829787234043	0.399787234042553	0.996808510638298
516	central	0	0.676	0.407053191489362	0.993021276595745
517	central	0	0.687148936170213	0.406957446808511	0.993510638297872
518	central	0	0.695063829787234	0.406510638297872	0.992106382978723
519	central	0	0.692957446808511	0.416287234042553	0.994148936170213
520	central	0	0.692425531914894	0.416765957446808	0.987106382978723
521	central	0	0.716702127659574	0.42118085106383	0.985808510638298
522	central	0	0.705297872340426	0.424595744680851	0.987042553191489
523	central	0	0.699489361702128	0.42881914893617	0.988851063829787
524	central	0	0.711446808510638	0.431010638297872	0.986510638297872
525	central	0	0.739212765957447	0.435148936170213	0.987659574468085
526	central	0	0.75036170212766	0.43986170212766	0.98563829787234
527	central	0	0.747617021276596	0.441946808510638	0.988829787234043
528	central	0	0.736829787234043	0.444829787234043	0.98363829787234
529	central	0	0.740553191489362	0.448872340425532	0.988574468085106
530	central	0	0.739744680851064	0.458851063829787	0.978531914893617
531	central	0	0.762063829787234	0.463159574468085	0.978255319148936
532	central	0	0.763914893617021	0.468904255319149	0.976
533	central	0	0.780893617021277	0.469170212765957	0.978021276595745
534	central	0	0.791340425531915	0.471702127659574	0.978574468085106
535	central	0	0.787212765957447	0.474595744680851	0.977893617021277
536	central	0	0.795595744680851	0.473808510638298	0.974234042553191
537	central	0	0.807106382978723	0.480787234042553	0.973531914893617
538	central	0	0.808276595744681	0.480425531914894	0.97563829787234
539	central	0	0.803042553191489	0.486031914893617	0.970085106382979
540	central	0	0.807297872340425	0.480787234042553	0.971489361702128
541	central	0	0.822212765957447	0.487159574468085	0.974744680851064
542	central	0	0.814	0.487404255319149	0.975489361702128
543	central	0	0.814914893617021	0.489436170212766	0.977276595744681
544	central	0	0.826234042553191	0.489095744680851	0.974829787234043
545	central	0	0.82568085106383	0.484521276595745	0.976744680851064
546	central	0	0.818723404255319	0.490542553191489	0.967234042553191
547	central	0	0.820042553191489	0.482031914893617	0.977148936170213
548	central	0	0.809659574468085	0.481606382978723	0.971191489361702
549	central	0	0.802	0.484659574468085	0.979
550	central	0	0.804595744680851	0.479712765957447	0.971170212765957
551	central	0	0.806978723404255	0.473063829787234	0.973127659574468
552	central	0	0.798148936170213	0.479010638297872	0.975936170212766
553	central	0	0.794936170212766	0.467255319148936	0.982212765957447
554	central	0	0.794425531914894	0.470510638297872	0.973255319148936
555	central	0	0.800042553191489	0.468893617021277	0.979425531914894
556	central	0	0.775851063829787	0.465563829787234	0.979042553191489
557	central	0	0.785765957446809	0.459074468085106	0.975446808510638
558	central	0	0.78031914893617	0.457691489361702	0.985021276595745
559	central	0	0.758191489361702	0.455244680851064	0.982936170212766
560	central	0	0.768723404255319	0.450627659574468	0.985191489361702
561	central	0	0.770829787234043	0.441585106382979	0.982787234042553
562	central	0	0.755191489361702	0.437372340425532	0.977
563	central	0	0.718765957446808	0.433882978723404	0.983021276595745
564	central	0	0.722191489361702	0.432308510638298	0.988234042553191
565	central	0	0.727936170212766	0.4245	0.986787234042553
566	central	0	0.71968085106383	0.42213829787234	0.993574468085106
567	central	0	0.708659574468085	0.415117021276596	0.986468085106383
568	central	0	0.691531914893617	0.408148936170213	0.986191489361702
569	central	0	0.67563829787234	0.406542553191489	0.991063829787234
570	central	0	0.692978723404255	0.404255319148936	0.99268085106383
571	central	0	0.692574468085106	0.396074468085106	0.998936170212766
572	central	0	0.671276595744681	0.397074468085106	0.99963829787234
573	central	1	0.662808510638298	0.394563829787234	0.99563829787234
574	central	1	0.663553191489362	0.392063829787234	0.995127659574468
575	central	1	0.629808510638298	0.392031914893617	0.996893617021277
576	central	1	0.652808510638298	0.388734042553191	0.997468085106383
577	central	1	0.654787234042553	0.387297872340426	1
578	central	1	0.668851063829787	0.387414893617021	0.998808510638298
579	central	1	0.67036170212766	0.390765957446809	0.994553191489362
580	central	1	0.647510638297872	0.38668085106383	0.999510638297872
581	central	1	0.634829787234043	0.386148936170213	1.001
582	central	1	0.658425531914894	0.386234042553191	0.995553191489362
583	central	1	0.658297872340426	0.391563829787234	0.995510638297872
584	central	1	0.656808510638298	0.393234042553191	0.99463829787234
585	central	0	0.643808510638298	0.397936170212766	0.994085106382979
586	central	0	0.688914893617021	0.398095744680851	0.993021276595745
587	central	0	0.658	0.40631914893617	0.994382978723404
588	central	0	0.676744680851064	0.405234042553192	1.0018085106383
589	central	0	0.707297872340426	0.408734042553192	0.996021276595745
590	central	0	0.713234042553191	0.413308510638298	0.992765957446809
591	central	0	0.67931914893617	0.412010638297872	0.987425531914894
592	central	0	0.68631914893617	0.418840425531915	0.991851063829787
593	central	0	0.70936170212766	0.425202127659574	0.985148936170213
594	central	0	0.732297872340426	0.431063829787234	0.988170212765957
595	central	0	0.740446808510638	0.435042553191489	0.980468085106383
596	central	0	0.742127659574468	0.43963829787234	0.981170212765957
597	central	0	0.715021276595745	0.446244680851064	0.988808510638298
598	central	0	0.725617021276596	0.458329787234043	0.975255319148936
599	central	0	0.744021276595745	0.453021276595745	0.977170212765957
600	central	0	0.769574468085106	0.458702127659574	0.979191489361702
601	central	0	0.78436170212766	0.464234042553192	0.981723404255319
602	central	0	0.782212765957447	0.462287234042553	0.973787234042553
603	central	0	0.781574468085106	0.468808510638298	0.978531914893617
604	central	0	0.79663829787234	0.474840425531915	0.984617021276596
605	central	0	0.789893617021277	0.474627659574468	0.971553191489362
606	central	0	0.809063829787234	0.476989361702128	0.971340425531915
607	central	0	0.809021276595745	0.482553191489362	0.978127659574468
608	central	0	0.806723404255319	0.48481914893617	0.978829787234043
609	central	0	0.796382978723404	0.480851063829787	0.97336170212766
610	central	0	0.820531914893617	0.486691489361702	0.973744680851064
611	central	0	0.810340425531915	0.48813829787234	0.969404255319149
612	central	0	0.826404255319149	0.488648936170213	0.976914893617021
613	central	0	0.805042553191489	0.488978723404255	0.973382978723404
614	central	0	0.809829787234043	0.485276595744681	0.975595744680851
615	central	0	0.81936170212766	0.481404255319149	0.976042553191489
616	central	0	0.813723404255319	0.482914893617021	0.968914893617021
617	central	0	0.800234042553192	0.480531914893617	0.971553191489362
618	central	0	0.790148936170213	0.478265957446808	0.971893617021277
619	central	0	0.803787234042553	0.475404255319149	0.981170212765957
620	central	0	0.783425531914894	0.476457446808511	0.978340425531915
621	central	0	0.798085106382979	0.470446808510638	0.973276595744681
622	central	0	0.791425531914894	0.469553191489362	0.971787234042553
623	central	0	0.774659574468085	0.461521276595745	0.979021276595745
624	central	0	0.761510638297872	0.457723404255319	0.977361702127659
625	central	0	0.764085106382979	0.457946808510638	0.977851063829787
626	central	0	0.76663829787234	0.452765957446809	0.978042553191489
627	central	0	0.762106382978723	0.442212765957447	0.986106382978723
628	central	0	0.726489361702128	0.438712765957447	0.988617021276596
629	central	0	0.740489361702128	0.438042553191489	0.984340425531915
630	central	0	0.70831914893617	0.433659574468085	0.984
631	central	0	0.71731914893617	0.422893617021277	0.992765957446809
632	central	0	0.705595744680851	0.419851063829787	0.988787234042553
633	central	0	0.697468085106383	0.410042553191489	0.995659574468085
634	central	0	0.687382978723404	0.40781914893617	0.989021276595745
635	central	0	0.675212765957447	0.403063829787234	0.993042553191489
636	central	0	0.666191489361702	0.393936170212766	0.997553191489362
637	central	0	0.663851063829787	0.399489361702128	0.999
638	central	1	0.674723404255319	0.388925531914894	0.993234042553191
639	central	1	0.680021276595745	0.387276595744681	1.0033829787234
640	central	1	0.671	0.38718085106383	1.0038085106383
641	central	1	0.657787234042553	0.383840425531915	1.00125531914894
642	central	1	0.635787234042553	0.38068085106383	0.998063829787234
643	central	1	0.616531914893617	0.380478723404255	1.00314893617021
644	central	1	0.638808510638298	0.37786170212766	0.998127659574468
645	central	1	0.635382978723404	0.377031914893617	1.00263829787234
646	central	1	0.655702127659574	0.378042553191489	1.00570212765957
647	central	1	0.655127659574468	0.376946808510638	1.00257446808511
648	central	1	0.636063829787234	0.378776595744681	1.00089361702128
649	central	1	0.629510638297872	0.376563829787234	0.997085106382979
650	central	1	0.639808510638298	0.382595744680851	1.00470212765957
651	central	1	0.655744680851064	0.379829787234043	0.998617021276596
652	central	1	0.661106382978723	0.385308510638298	1.00372340425532
653	central	1	0.65031914893617	0.384382978723404	0.995085106382979
654	central	1	0.667234042553192	0.391074468085106	0.999574468085106
655	central	1	0.666127659574468	0.39213829787234	1.00078723404255
656	central	0	0.674574468085106	0.396468085106383	0.994297872340426
657	central	0	0.690723404255319	0.397287234042553	0.994063829787234
658	central	0	0.695106382978723	0.405606382978723	0.992255319148936
659	central	0	0.671170212765957	0.410510638297872	0.992340425531915
660	central	0	0.686765957446808	0.414787234042553	0.986872340425532
661	central	0	0.710893617021277	0.421585106382979	0.987893617021277
662	central	0	0.715872340425532	0.428808510638298	0.990617021276596
663	central	0	0.70531914893617	0.430382978723404	0.986936170212766
664	central	0	0.708957446808511	0.436978723404255	0.990553191489362
665	central	0	0.726234042553191	0.445170212765957	0.987872340425532
666	central	0	0.761978723404255	0.442021276595745	0.984382978723404
667	central	0	0.772404255319149	0.44881914893617	0.980234042553191
668	central	0	0.774744680851064	0.461563829787234	0.983574468085106
669	central	0	0.765340425531915	0.459510638297872	0.976276595744681
670	central	0	0.762489361702128	0.464287234042553	0.978957446808511
671	central	0	0.78236170212766	0.469893617021277	0.978063829787234
672	central	0	0.798106382978723	0.472382978723404	0.977212765957447
673	central	0	0.801127659574468	0.471893617021277	0.978744680851064
674	central	0	0.822170212765957	0.478414893617021	0.974085106382979
675	central	0	0.812021276595745	0.476287234042553	0.977404255319149
676	central	0	0.813531914893617	0.480989361702128	0.97731914893617
677	central	0	0.821276595744681	0.481627659574468	0.970936170212766
678	central	0	0.833659574468085	0.489308510638298	0.973468085106383
679	central	0	0.840553191489362	0.484787234042553	0.970595744680851
680	central	0	0.805978723404255	0.481382978723404	0.970106382978723
681	central	0	0.832276595744681	0.488712765957447	0.972531914893617
682	central	0	0.805765957446808	0.4875	0.973063829787234
683	central	0	0.813127659574468	0.48018085106383	0.972234042553191
684	central	0	0.824553191489362	0.478829787234043	0.982595744680851
685	central	0	0.814914893617021	0.479351063829787	0.981553191489362
686	central	0	0.798702127659574	0.475202127659574	0.971914893617021
687	central	0	0.798595744680851	0.473351063829787	0.975893617021277
688	central	0	0.798489361702128	0.469946808510638	0.980425531914894
689	central	0	0.798659574468085	0.47081914893617	0.97731914893617
690	central	0	0.780297872340426	0.459170212765957	0.979978723404255
691	central	0	0.77131914893617	0.464212765957447	0.985446808510638
692	central	0	0.755574468085106	0.457755319148936	0.97863829787234
693	central	0	0.751617021276596	0.450425531914894	0.983489361702128
694	central	0	0.75736170212766	0.447723404255319	0.977021276595745
695	central	0	0.734276595744681	0.443382978723404	0.992617021276596
696	central	0	0.743255319148936	0.439744680851064	0.984255319148936
697	central	0	0.728808510638298	0.432765957446809	0.982489361702128
698	central	0	0.697276595744681	0.424159574468085	0.987851063829787
699	central	0	0.697595744680851	0.416585106382979	0.989276595744681
700	central	0	0.690191489361702	0.412287234042553	0.990042553191489
701	central	0	0.669914893617021	0.407542553191489	0.990978723404255
702	central	0	0.667063829787234	0.404414893617021	0.991531914893617
703	central	0	0.664	0.398265957446809	0.996659574468085
704	central	1	0.657936170212766	0.391691489361702	1.00023404255319
705	central	1	0.650829787234043	0.388531914893617	0.995787234042553
706	central	1	0.663936170212766	0.386978723404255	0.996936170212766
707	central	1	0.671744680851064	0.383308510638298	1.0058085106383
708	central	1	0.657808510638298	0.378393617021277	1.00310638297872
709	central	1	0.654446808510638	0.375159574468085	1.00134042553191
710	central	1	0.647191489361702	0.37136170212766	1.00748936170213
711	central	1	0.62936170212766	0.372308510638298	1.00187234042553
712	central	1	0.618170212765957	0.370670212765957	1.00808510638298
713	central	1	0.612234042553191	0.367787234042553	1.00731914893617
714	central	1	0.615893617021277	0.367734042553191	1.00255319148936
715	central	1	0.62831914893617	0.37181914893617	1.00882978723404
716	central	1	0.628744680851064	0.368968085106383	1.00376595744681
717	central	1	0.638787234042553	0.368936170212766	1.0053829787234
718	central	1	0.62336170212766	0.372404255319149	1.00202127659574
719	central	1	0.645829787234043	0.370648936170213	1.00727659574468
720	central	1	0.644574468085106	0.374276595744681	1.00610638297872
721	central	1	0.646957446808511	0.376957446808511	1.00308510638298
722	central	1	0.65963829787234	0.382382978723404	1.00070212765957
723	central	1	0.667297872340425	0.381946808510638	0.99736170212766
724	central	1	0.659723404255319	0.386648936170213	0.999914893617021
725	central	1	0.656914893617021	0.389882978723404	0.99436170212766
726	central	1	0.665617021276596	0.394042553191489	1.0011914893617
727	central	0	0.677170212765957	0.403478723404255	0.99568085106383
728	central	0	0.670723404255319	0.405574468085106	0.994276595744681
729	central	0	0.678446808510638	0.410968085106383	0.996255319148936
730	central	0	0.708404255319149	0.417265957446808	0.989531914893617
731	central	0	0.690468085106383	0.421829787234043	0.98763829787234
732	central	0	0.696468085106383	0.428893617021277	0.979851063829787
733	central	0	0.696553191489362	0.43286170212766	0.989659574468085
734	central	0	0.733297872340426	0.437095744680851	0.981340425531915
735	central	0	0.749255319148936	0.444159574468085	0.982276595744681
736	central	0	0.748255319148936	0.449659574468085	0.982787234042553
737	central	0	0.761957446808511	0.457957446808511	0.983531914893617
738	central	0	0.759723404255319	0.461372340425532	0.98263829787234
739	central	0	0.778446808510638	0.461840425531915	0.977468085106383
740	central	0	0.780914893617021	0.469031914893617	0.976957446808511
741	central	0	0.80868085106383	0.47213829787234	0.978936170212766
742	central	0	0.811787234042553	0.474829787234043	0.973425531914894
743	central	0	0.809404255319149	0.472531914893617	0.975404255319149
744	central	0	0.80068085106383	0.478755319148936	0.977085106382979
745	central	0	0.808808510638298	0.479425531914894	0.977361702127659
746	central	0	0.804957446808511	0.483648936170213	0.977063829787234
747	central	0	0.841340425531915	0.482510638297872	0.97
748	central	0	0.847255319148936	0.488191489361702	0.96963829787234
749	central	0	0.809851063829787	0.484808510638298	0.975808510638298
750	central	0	0.802468085106383	0.48131914893617	0.976085106382979
751	central	0	0.814234042553192	0.483372340425532	0.981170212765957
752	central	0	0.800255319148936	0.474542553191489	0.972276595744681
753	central	0	0.805255319148936	0.477170212765957	0.974510638297872
754	central	0	0.812978723404255	0.475882978723404	0.982021276595745
755	central	0	0.805744680851064	0.472606382978723	0.978297872340426
756	central	0	0.771276595744681	0.462521276595745	0.978702127659574
757	central	0	0.766212765957447	0.46631914893617	0.980531914893617
758	central	0	0.749042553191489	0.459904255319149	0.977787234042553
759	central	0	0.759446808510638	0.456351063829787	0.982872340425532
760	central	0	0.746446808510638	0.448978723404255	0.987659574468085
761	central	0	0.726595744680851	0.445617021276596	0.986382978723404
762	central	0	0.727659574468085	0.439297872340426	0.983617021276596
763	central	0	0.742425531914894	0.430648936170213	0.983212765957447
764	central	0	0.735063829787234	0.426053191489362	0.991489361702128
765	central	0	0.722531914893617	0.420074468085106	0.982085106382979
766	central	0	0.716234042553191	0.414436170212766	0.988659574468085
767	central	0	0.68668085106383	0.407946808510638	0.989851063829787
768	central	0	0.675914893617021	0.404968085106383	0.995340425531915
769	central	0	0.658510638297872	0.397893617021277	0.995574468085106
770	central	1	0.664957446808511	0.38963829787234	0.996893617021277
771	central	1	0.656106382978723	0.38631914893617	1.00040425531915
772	central	1	0.649340425531915	0.379968085106383	1.00329787234043
773	central	1	0.642553191489362	0.37613829787234	1.0018085106383
774	central	1	0.661446808510638	0.374946808510638	1.00306382978723
775	central	1	0.645744680851064	0.370085106382979	1.00553191489362
776	central	1	0.63263829787234	0.368202127659574	1.0006170212766
777	central	1	0.632595744680851	0.365978723404255	0.999085106382979
778	central	1	0.63031914893617	0.365744680851064	1.01229787234043
779	central	1	0.611531914893617	0.364734042553191	1.0046170212766
780	central	1	0.607787234042553	0.358765957446809	1.00495744680851
781	central	1	0.61	0.360202127659574	1.00159574468085
782	central	1	0.595893617021277	0.361744680851064	1.00602127659574
783	central	1	0.601148936170213	0.361414893617021	1.01078723404255
784	central	1	0.612531914893617	0.359095744680851	1.00851063829787
785	central	1	0.636106382978723	0.36081914893617	1.00653191489362
786	central	1	0.62268085106383	0.362914893617021	1.01257446808511
787	central	1	0.629127659574468	0.367851063829787	1.00455319148936
788	central	1	0.643	0.365585106382979	1.00676595744681
789	central	1	0.638191489361702	0.37186170212766	1.00259574468085
790	central	1	0.643617021276596	0.372340425531915	1.00193617021277
791	central	1	0.64363829787234	0.374244680851064	1.00565957446808
792	central	1	0.636744680851064	0.378308510638298	0.999212765957447
793	central	1	0.648936170212766	0.38281914893617	0.995574468085106
794	central	1	0.637063829787234	0.388968085106383	0.99831914893617
795	central	1	0.651829787234043	0.39136170212766	0.999574468085106
796	central	0	0.677	0.398914893617021	0.995489361702128
797	central	0	0.684659574468085	0.406489361702128	0.99768085106383
798	central	0	0.673404255319149	0.410585106382979	0.997
799	central	0	0.687063829787234	0.418106382978723	0.991191489361702
800	central	0	0.687468085106383	0.423265957446809	0.991340425531915
801	central	0	0.700531914893617	0.427702127659574	0.989255319148936
802	central	0	0.72868085106383	0.432563829787234	0.984085106382979
803	central	0	0.719744680851064	0.440882978723404	0.986723404255319
804	central	0	0.738893617021277	0.445882978723404	0.980595744680851
805	central	0	0.761382978723404	0.453925531914894	0.983872340425532
806	central	0	0.736127659574468	0.457808510638298	0.98131914893617
807	central	0	0.765425531914894	0.458978723404255	0.979744680851064
808	central	0	0.787829787234043	0.466851063829787	0.979957446808511
809	central	0	0.792659574468085	0.469085106382979	0.982425531914894
810	central	0	0.809936170212766	0.473287234042553	0.976255319148936
811	central	0	0.800042553191489	0.47518085106383	0.980021276595745
812	central	0	0.798340425531915	0.474925531914894	0.976234042553191
813	central	0	0.795893617021277	0.482989361702128	0.973021276595745
814	central	0	0.813425531914894	0.485531914893617	0.977361702127659
815	central	0	0.82468085106383	0.481053191489362	0.971170212765957
816	central	0	0.830893617021277	0.485468085106383	0.976595744680851
817	central	0	0.835382978723404	0.486648936170213	0.976702127659574
818	central	0	0.807425531914894	0.48263829787234	0.978063829787234
819	central	0	0.796510638297872	0.477265957446808	0.974127659574468
820	central	0	0.795468085106383	0.476010638297872	0.975617021276596
821	central	0	0.785702127659574	0.476074468085106	0.979212765957447
822	central	0	0.787106382978723	0.476872340425532	0.972255319148936
823	central	0	0.809723404255319	0.468989361702128	0.981808510638298
824	central	0	0.795957446808511	0.46763829787234	0.983170212765957
825	central	0	0.734574468085106	0.460957446808511	0.981787234042553
826	central	0	0.76168085106383	0.457489361702128	0.981808510638298
827	central	0	0.747574468085106	0.454404255319149	0.975617021276596
828	central	0	0.768127659574468	0.449617021276596	0.989978723404255
829	central	0	0.744617021276596	0.441957446808511	0.978851063829787
830	central	0	0.737872340425532	0.43436170212766	0.98363829787234
831	central	0	0.727021276595745	0.431808510638298	0.993659574468085
832	central	0	0.729425531914894	0.423095744680851	0.990425531914894
833	central	0	0.699957446808511	0.417372340425532	0.991893617021277
834	central	0	0.728510638297872	0.408840425531915	0.992914893617021
835	central	0	0.695893617021277	0.401404255319149	0.993425531914894
836	central	0	0.675	0.398627659574468	0.995021276595745
837	central	1	0.655595744680851	0.389489361702128	1.00017021276596
838	central	1	0.650191489361702	0.386276595744681	0.99831914893617
839	central	1	0.648191489361702	0.381106382978723	1.006
840	central	1	0.644574468085106	0.37181914893617	1.00497872340426
841	central	1	0.623085106382979	0.372191489361702	1.00568085106383
842	central	1	0.62431914893617	0.366393617021277	1.00723404255319
843	central	1	0.636042553191489	0.36381914893617	1.00568085106383
844	central	1	0.623723404255319	0.360978723404255	1.00497872340426
845	central	1	0.62868085106383	0.358436170212766	1.00259574468085
846	central	1	0.623744680851064	0.355617021276596	1.00576595744681
847	central	1	0.607595744680851	0.355085106382979	1.00763829787234
848	central	1	0.609468085106383	0.352617021276596	1.0123829787234
849	central	1	0.60431914893617	0.356308510638298	1.01
850	central	1	0.591276595744681	0.354202127659574	1.00627659574468
851	central	1	0.577659574468085	0.354255319148936	1.01059574468085
852	central	1	0.588425531914894	0.356372340425532	1.00710638297872
853	central	1	0.602702127659574	0.352872340425532	1.00821276595745
854	central	1	0.589276595744681	0.355404255319149	1.00993617021277
855	central	1	0.61463829787234	0.358425531914894	1.01108510638298
856	central	1	0.62268085106383	0.358787234042553	1.01244680851064
857	central	1	0.621340425531915	0.358276595744681	1.00940425531915
858	central	1	0.639276595744681	0.360765957446809	1.00923404255319
859	central	1	0.629255319148936	0.364446808510638	1.00497872340426
860	central	1	0.634382978723404	0.369265957446809	1.00521276595745
861	central	1	0.645106382978723	0.373702127659574	0.996744680851064
862	central	1	0.65668085106383	0.377531914893617	1.00074468085106
863	central	1	0.650957446808511	0.383191489361702	0.998085106382979
864	central	1	0.640872340425532	0.386457446808511	1.00385106382979
865	central	1	0.663382978723404	0.393478723404255	0.998914893617021
866	central	0	0.672765957446809	0.401617021276596	0.998872340425532
867	central	0	0.653702127659574	0.402074468085106	0.98931914893617
868	central	0	0.683255319148936	0.412585106382979	0.988851063829787
869	central	0	0.686021276595745	0.418840425531915	0.987914893617021
870	central	0	0.711553191489362	0.423968085106383	0.988
871	central	0	0.721191489361702	0.430595744680851	0.991723404255319
872	central	0	0.744829787234043	0.437553191489362	0.988446808510638
873	central	0	0.737617021276596	0.448329787234043	0.980468085106383
874	central	0	0.760489361702128	0.450797872340426	0.983595744680851
875	central	0	0.759234042553191	0.453	0.979191489361702
876	central	0	0.781574468085106	0.457117021276596	0.980404255319149
877	central	0	0.792531914893617	0.466436170212766	0.981553191489362
878	central	0	0.784659574468085	0.464936170212766	0.978425531914894
879	central	0	0.772510638297872	0.465840425531915	0.975510638297872
880	central	0	0.786425531914894	0.473074468085106	0.972170212765957
881	central	0	0.800255319148936	0.479542553191489	0.977531914893617
882	central	0	0.784787234042553	0.481170212765957	0.97236170212766
883	central	0	0.809574468085106	0.484691489361702	0.97336170212766
884	central	0	0.833702127659575	0.481946808510638	0.980808510638298
885	central	0	0.833574468085106	0.48136170212766	0.973978723404255
886	central	0	0.806404255319149	0.48268085106383	0.977
887	central	0	0.801042553191489	0.476648936170213	0.979510638297872
888	central	0	0.794595744680851	0.478446808510638	0.970787234042553
889	central	0	0.773787234042553	0.472010638297872	0.97663829787234
890	central	0	0.763297872340426	0.465276595744681	0.977787234042553
891	central	0	0.777425531914894	0.46668085106383	0.980765957446809
892	central	0	0.779914893617021	0.460648936170213	0.982978723404255
893	central	0	0.770510638297872	0.460372340425532	0.97968085106383
894	central	0	0.765042553191489	0.450223404255319	0.980468085106383
895	central	0	0.768787234042553	0.444265957446809	0.983148936170213
896	central	0	0.754723404255319	0.437446808510638	0.976404255319149
897	central	0	0.739936170212766	0.435478723404255	0.986893617021277
898	central	0	0.719425531914894	0.427404255319149	0.989617021276596
899	central	0	0.700893617021277	0.419489361702128	0.988872340425532
900	central	0	0.695936170212766	0.411840425531915	0.988468085106383
901	central	0	0.691276595744681	0.401808510638298	1.00010638297872
902	central	0	0.690914893617021	0.398574468085106	1.00208510638298
903	central	1	0.679170212765957	0.39281914893617	1.00108510638298
904	central	1	0.660765957446809	0.386914893617021	0.99431914893617
905	central	1	0.636978723404255	0.380021276595745	1.00359574468085
906	central	1	0.624276595744681	0.373808510638298	1.0111914893617
907	central	1	0.635	0.372851063829787	1.0071914893617
908	central	1	0.644914893617021	0.364893617021277	1.00953191489362
909	central	1	0.625404255319149	0.358893617021277	1.00702127659574
910	central	1	0.61431914893617	0.358489361702128	1.00946808510638
911	central	1	0.610276595744681	0.355021276595745	1.00776595744681
912	central	1	0.61836170212766	0.35468085106383	1.01265957446809
913	central	1	0.633914893617021	0.35263829787234	1.01442553191489
914	central	1	0.613212765957447	0.350212765957447	1.01542553191489
915	central	1	0.585787234042553	0.349010638297872	1.01004255319149
916	central	1	0.594531914893617	0.349085106382979	1.01536170212766
917	central	1	0.582893617021277	0.349627659574468	1.01346808510638
918	central	1	0.580148936170213	0.34881914893617	1.01276595744681
919	central	1	0.578382978723404	0.349478723404255	1.01202127659574
920	central	1	0.586659574468085	0.348489361702128	1.00797872340426
921	central	1	0.586808510638298	0.347617021276596	1.01406382978723
922	central	1	0.599212765957447	0.348382978723404	1.01293617021277
923	central	1	0.593382978723404	0.351074468085106	1.01040425531915
924	central	1	0.596936170212766	0.351914893617021	1.00382978723404
925	central	1	0.604936170212766	0.352776595744681	1.00968085106383
926	central	1	0.610127659574468	0.356521276595745	1.01444680851064
927	central	1	0.612148936170213	0.360606382978723	1.00968085106383
928	central	1	0.626893617021277	0.36463829787234	1.002
929	central	1	0.632787234042553	0.3645	1.00812765957447
930	central	1	0.641489361702128	0.37513829787234	1.00225531914894
931	central	1	0.649340425531915	0.375648936170213	1.0028085106383
932	central	1	0.640808510638298	0.382893617021277	0.996446808510638
933	central	1	0.676808510638298	0.387893617021277	1.00597872340426
934	central	0	0.67631914893617	0.39313829787234	1.00151063829787
935	central	0	0.658297872340425	0.403287234042553	0.997595744680851
936	central	0	0.656042553191489	0.406297872340426	0.999127659574468
937	central	0	0.692404255319149	0.419904255319149	0.990468085106383
938	central	0	0.727957446808511	0.42413829787234	0.984574468085106
939	central	0	0.74431914893617	0.43213829787234	0.986382978723404
940	central	0	0.75368085106383	0.435085106382979	0.983595744680851
941	central	0	0.757574468085106	0.441617021276596	0.981808510638298
942	central	0	0.760851063829787	0.448063829787234	0.979617021276596
943	central	0	0.756702127659574	0.4545	0.980127659574468
944	central	0	0.762446808510638	0.460978723404255	0.985574468085106
945	central	0	0.780744680851064	0.460797872340426	0.979808510638298
946	central	0	0.785255319148936	0.466382978723404	0.97831914893617
947	central	0	0.788404255319149	0.468968085106383	0.980744680851064
948	central	0	0.796468085106383	0.472265957446808	0.973936170212766
949	central	0	0.797276595744681	0.475904255319149	0.974425531914894
950	central	0	0.80631914893617	0.482648936170213	0.974702127659574
951	central	0	0.832872340425532	0.48	0.971191489361702
952	central	0	0.81663829787234	0.479627659574468	0.979957446808511
953	central	0	0.83031914893617	0.488297872340426	0.973829787234043
954	central	0	0.814765957446808	0.477521276595745	0.979489361702128
955	central	0	0.799872340425532	0.48136170212766	0.972297872340426
956	central	0	0.790276595744681	0.476478723404255	0.981148936170213
957	central	0	0.795276595744681	0.470925531914894	0.976659574468085
958	central	0	0.770765957446809	0.470372340425532	0.979170212765957
959	central	0	0.757978723404255	0.46331914893617	0.981468085106383
960	central	0	0.752063829787234	0.458872340425532	0.976893617021277
961	central	0	0.747106382978723	0.454287234042553	0.980702127659574
962	central	0	0.748276595744681	0.446691489361702	0.978255319148936
963	central	0	0.761191489361702	0.441765957446809	0.978234042553191
964	central	0	0.764872340425532	0.439585106382979	0.974872340425532
965	central	0	0.738255319148936	0.429510638297872	0.989127659574468
966	central	0	0.733702127659574	0.424010638297872	0.990851063829787
967	central	0	0.703829787234043	0.420031914893617	0.98936170212766
968	central	0	0.671297872340425	0.411255319148936	0.992659574468085
969	central	0	0.660276595744681	0.398202127659574	0.996702127659574
970	central	1	0.66931914893617	0.394797872340426	1.00217021276596
971	central	1	0.663595744680851	0.389297872340426	0.995148936170213
972	central	1	0.661595744680851	0.381691489361702	1.00572340425532
973	central	1	0.651702127659574	0.373595744680851	1.0018085106383
974	central	1	0.630702127659574	0.368648936170213	1.00014893617021
975	central	1	0.622404255319149	0.362914893617021	1.00668085106383
976	central	1	0.623808510638298	0.361159574468085	1.00672340425532
977	central	1	0.602574468085106	0.359393617021277	1.00514893617021
978	central	1	0.622957446808511	0.356031914893617	1.01285106382979
979	central	1	0.620127659574468	0.349595744680851	1.01365957446808
980	central	1	0.601872340425532	0.349393617021277	1.01212765957447
981	central	1	0.600085106382979	0.344308510638298	1.01212765957447
982	central	1	0.605595744680851	0.342297872340426	1.01389361702128
983	central	1	0.588829787234043	0.345042553191489	1.00865957446809
984	central	1	0.599659574468085	0.342787234042553	1.01753191489362
985	central	1	0.584936170212766	0.344106382978723	1.01278723404255
986	central	1	0.563063829787234	0.343297872340426	1.01229787234043
987	central	1	0.564595744680851	0.343446808510638	1.01448936170213
988	central	1	0.581234042553191	0.346372340425532	1.01448936170213
989	central	1	0.588765957446808	0.3435	1.01689361702128
990	central	1	0.592659574468085	0.34218085106383	1.01674468085106
991	central	1	0.590404255319149	0.343989361702128	1.01134042553191
992	central	1	0.588468085106383	0.347308510638298	1.01397872340426
993	central	1	0.589148936170213	0.347202127659574	1.01295744680851
994	central	1	0.591446808510638	0.349457446808511	1.00627659574468
995	central	1	0.602574468085106	0.352734042553191	1.01470212765957
996	central	1	0.615276595744681	0.354436170212766	1.00534042553191
997	central	1	0.609914893617021	0.358223404255319	1.00851063829787
998	central	1	0.616021276595745	0.361606382978723	1.0043829787234
999	central	1	0.648617021276596	0.365585106382979	1.00085106382979
1000	central	1	0.637617021276596	0.373276595744681	1.00765957446809
1001	central	1	0.646893617021277	0.376904255319149	1.00634042553191
1002	central	1	0.664553191489362	0.383776595744681	1.00170212765957
1003	central	1	0.668106382978723	0.391212765957447	0.993936170212766
1004	central	0	0.638170212765957	0.396893617021277	0.998382978723404
1005	central	0	0.67131914893617	0.404670212765957	0.994510638297872
1006	central	0	0.698510638297872	0.414191489361702	0.986042553191489
1007	central	0	0.709170212765957	0.418765957446809	0.988617021276596
1008	central	0	0.714063829787234	0.430276595744681	0.986255319148936
1009	central	0	0.726148936170213	0.436457446808511	0.982595744680851
1010	central	0	0.757978723404255	0.443106382978723	0.985021276595745
1011	central	0	0.759063829787234	0.449393617021277	0.987042553191489
1012	central	0	0.776553191489362	0.452478723404255	0.977851063829787
1013	central	0	0.765659574468085	0.46086170212766	0.982106382978723
1014	central	0	0.782212765957447	0.46286170212766	0.979276595744681
1015	central	0	0.788574468085106	0.464957446808511	0.974851063829787
1016	central	0	0.776489361702128	0.471127659574468	0.981170212765957
1017	central	0	0.783787234042553	0.474414893617021	0.975659574468085
1018	central	0	0.795893617021277	0.48413829787234	0.976659574468085
1019	central	0	0.825659574468085	0.480659574468085	0.980340425531915
1020	central	0	0.838723404255319	0.480925531914894	0.972893617021277
1021	central	0	0.812893617021277	0.475712765957447	0.984063829787234
1022	central	0	0.804063829787234	0.480776595744681	0.968170212765957
1023	central	0	0.807425531914894	0.477414893617021	0.973851063829787
1024	central	0	0.792021276595745	0.474276595744681	0.979021276595745
1025	central	0	0.803148936170213	0.46468085106383	0.974404255319149
1026	central	0	0.757212765957447	0.462372340425532	0.979617021276596
1027	central	0	0.746510638297872	0.458851063829787	0.977021276595745
1028	central	0	0.754574468085106	0.45686170212766	0.988127659574468
1029	central	0	0.752659574468085	0.44768085106383	0.981936170212766
1030	central	0	0.739574468085106	0.441106382978723	0.979851063829787
1031	central	0	0.744382978723404	0.433021276595745	0.987
1032	central	0	0.726191489361702	0.432521276595745	0.982361702127659
1033	central	0	0.713574468085106	0.418776595744681	0.991276595744681
1034	central	0	0.701617021276596	0.413787234042553	0.987170212765957
1035	central	0	0.681510638297872	0.406	0.989404255319149
1036	central	0	0.652297872340426	0.397042553191489	0.991617021276596
1037	central	1	0.642297872340426	0.38736170212766	0.998340425531915
1038	central	1	0.655127659574468	0.382734042553191	1.00240425531915
1039	central	1	0.644404255319149	0.377053191489362	1.00325531914894
1040	central	1	0.635510638297872	0.371340425531915	1.00768085106383
1041	central	1	0.635212765957447	0.365340425531915	1.00557446808511
1042	central	1	0.623574468085106	0.362	1.01146808510638
1043	central	1	0.616553191489362	0.355329787234043	1.01112765957447
1044	central	1	0.595170212765957	0.353372340425532	1.01051063829787
1045	central	1	0.609744680851064	0.346478723404255	1.01568085106383
1046	central	1	0.616212765957447	0.345574468085106	1.0133829787234
1047	central	1	0.59	0.343659574468085	1.01257446808511
1048	central	1	0.566957446808511	0.343946808510638	1.0156170212766
1049	central	1	0.564404255319149	0.345117021276596	1.01493617021277
1050	central	1	0.579574468085106	0.339223404255319	1.01797872340426
1051	central	1	0.591723404255319	0.341457446808511	1.02151063829787
1052	central	1	0.593085106382979	0.339723404255319	1.02017021276596
1053	central	1	0.583085106382979	0.339297872340426	1.01355319148936
1054	central	1	0.571702127659575	0.337287234042553	1.01653191489362
1055	central	1	0.578659574468085	0.337063829787234	1.0161914893617
1056	central	1	0.582191489361702	0.337755319148936	1.01534042553191
1057	central	1	0.565978723404255	0.341627659574468	1.01685106382979
1058	central	1	0.581255319148936	0.342489361702128	1.01310638297872
1059	central	1	0.58563829787234	0.340542553191489	1.02531914893617
1060	central	1	0.588617021276596	0.341468085106383	1.01768085106383
1061	central	1	0.590404255319149	0.344585106382979	1.01074468085106
1062	central	1	0.605957446808511	0.345606382978723	1.019
1063	central	1	0.591531914893617	0.34513829787234	1.01065957446809
1064	central	1	0.601914893617021	0.348117021276596	1.01482978723404
1065	central	1	0.594276595744681	0.351510638297872	1.01110638297872
1066	central	1	0.615191489361702	0.358617021276596	1.01676595744681
1067	central	1	0.631170212765957	0.359404255319149	1.00759574468085
1068	central	1	0.637978723404255	0.370404255319149	1.0051914893617
1069	central	1	0.648127659574468	0.374617021276596	1.00223404255319
1070	central	1	0.656531914893617	0.380765957446809	1
1071	central	1	0.639957446808511	0.38481914893617	0.996851063829787
1072	central	1	0.646659574468085	0.394053191489362	0.994787234042553
1073	central	0	0.699212765957447	0.400148936170213	0.999085106382979
1074	central	0	0.696212765957447	0.410723404255319	0.992829787234042
1075	central	0	0.714659574468085	0.416393617021277	0.99736170212766
1076	central	0	0.704553191489362	0.42568085106383	0.991489361702128
1077	central	0	0.724021276595745	0.4315	0.99436170212766
1078	central	0	0.720106382978723	0.441117021276596	0.986957446808511
1079	central	0	0.766212765957447	0.450393617021277	0.979893617021277
1080	central	0	0.760042553191489	0.446744680851064	0.981085106382979
1081	central	0	0.760723404255319	0.456670212765957	0.981297872340426
1082	central	0	0.782404255319149	0.464712765957447	0.979021276595745
1083	central	0	0.778106382978723	0.469659574468085	0.978659574468085
1084	central	0	0.767617021276596	0.468074468085106	0.976553191489362
1085	central	0	0.78731914893617	0.475659574468085	0.977085106382979
1086	central	0	0.793936170212766	0.477553191489362	0.976787234042553
1087	central	0	0.800617021276596	0.479031914893617	0.974276595744681
1088	central	0	0.81231914893617	0.481446808510638	0.973617021276596
1089	central	0	0.806404255319149	0.482776595744681	0.973595744680851
1090	central	0	0.798510638297872	0.480340425531915	0.974617021276596
1091	central	0	0.796553191489362	0.476085106382979	0.969276595744681
1092	central	0	0.802893617021277	0.471117021276596	0.980787234042553
1093	central	0	0.796255319148936	0.464765957446808	0.978085106382979
1094	central	0	0.798255319148936	0.465393617021277	0.980531914893617
1095	central	0	0.776063829787234	0.459223404255319	0.987021276595745
1096	central	0	0.754957446808511	0.450925531914894	0.980914893617021
1097	central	0	0.749021276595745	0.448372340425532	0.977723404255319
1098	central	0	0.753340425531915	0.438893617021277	0.984297872340426
1099	central	0	0.734404255319149	0.436287234042553	0.981255319148936
1100	central	0	0.703787234042553	0.4225	0.988446808510638
1101	central	0	0.712808510638298	0.417553191489362	0.988
1102	central	0	0.687276595744681	0.412393617021277	0.991553191489362
1103	central	0	0.653468085106383	0.402159574468085	0.988914893617021
1104	central	1	0.660340425531915	0.39318085106383	0.996489361702128
1105	central	1	0.648659574468085	0.387170212765957	0.997255319148936
1106	central	1	0.647212765957447	0.379648936170213	1.0048085106383
1107	central	1	0.634340425531915	0.371872340425532	1.00510638297872
1108	central	1	0.620404255319149	0.367042553191489	1.00463829787234
1109	central	1	0.621425531914894	0.361095744680851	1.01176595744681
1110	central	1	0.602617021276596	0.3595	1.00955319148936
1111	central	1	0.617723404255319	0.350457446808511	1.01248936170213
1112	central	1	0.618297872340426	0.348691489361702	1.00891489361702
1113	central	1	0.605829787234043	0.347914893617021	1.01746808510638
1114	central	1	0.605808510638298	0.341936170212766	1.01329787234043
1115	central	1	0.592170212765957	0.342063829787234	1.01636170212766
1116	central	1	0.57	0.340074468085106	1.01621276595745
1117	central	1	0.552574468085106	0.335968085106383	1.01882978723404
1118	central	1	0.573744680851064	0.336734042553192	1.01682978723404
1119	central	1	0.57368085106383	0.338542553191489	1.02355319148936
1120	central	1	0.579957446808511	0.333627659574468	1.01902127659574
1121	central	1	0.59263829787234	0.334478723404255	1.01482978723404
1122	central	1	0.579255319148936	0.338468085106383	1.02297872340426
1123	central	1	0.569234042553192	0.337744680851064	1.01465957446809
1124	central	1	0.567553191489362	0.334648936170213	1.01702127659574
1125	central	1	0.568765957446808	0.337074468085106	1.01876595744681
1126	central	1	0.564255319148936	0.336031914893617	1.01404255319149
1127	central	1	0.579851063829787	0.33863829787234	1.02374468085106
1128	central	1	0.590574468085106	0.338010638297872	1.01576595744681
1129	central	1	0.583510638297872	0.339542553191489	1.01404255319149
1130	central	1	0.598957446808511	0.341297872340426	1.01331914893617
1131	central	1	0.589	0.34336170212766	1.01487234042553
1132	central	1	0.58036170212766	0.345414893617021	1.00985106382979
1133	central	1	0.597765957446808	0.346936170212766	1.0198085106383
1134	central	1	0.601659574468085	0.351414893617021	1.01576595744681
1135	central	1	0.60731914893617	0.355031914893617	1.0143829787234
1136	central	1	0.625425531914894	0.358925531914894	1.01310638297872
1137	central	1	0.619851063829787	0.364712765957447	1.00840425531915
1138	central	1	0.632425531914894	0.368510638297872	1.00687234042553
1139	central	1	0.638446808510638	0.374904255319149	1.00376595744681
1140	central	1	0.651191489361702	0.382074468085106	1.0038085106383
1141	central	1	0.639489361702128	0.394329787234043	0.999382978723404
1142	central	0	0.675787234042553	0.400978723404255	0.994978723404255
1143	central	0	0.693723404255319	0.403978723404255	0.994
1144	central	0	0.680234042553192	0.414010638297872	0.989659574468085
1145	central	0	0.721170212765957	0.422148936170213	0.979914893617021
1146	central	0	0.702829787234043	0.429968085106383	0.995489361702128
1147	central	0	0.708191489361702	0.438829787234043	0.982531914893617
1148	central	0	0.733042553191489	0.448925531914894	0.983957446808511
1149	central	0	0.748617021276596	0.453021276595745	0.980297872340426
1150	central	0	0.762276595744681	0.452712765957447	0.986404255319149
1151	central	0	0.789936170212766	0.460914893617021	0.986
1152	central	0	0.793	0.462872340425532	0.982936170212766
1153	central	0	0.795872340425532	0.472340425531915	0.979425531914894
1154	central	0	0.804170212765957	0.477244680851064	0.975148936170213
1155	central	0	0.802936170212766	0.47268085106383	0.982808510638298
1156	central	0	0.806702127659574	0.478329787234043	0.978404255319149
1157	central	0	0.799936170212766	0.481968085106383	0.976595744680851
1158	central	0	0.804063829787234	0.4755	0.976340425531915
1159	central	0	0.787702127659574	0.474063829787234	0.974468085106383
1160	central	0	0.782893617021277	0.471808510638298	0.97868085106383
1161	central	0	0.794	0.462702127659574	0.979127659574468
1162	central	0	0.788723404255319	0.455510638297872	0.982659574468085
1163	central	0	0.765808510638298	0.456372340425532	0.980404255319149
1164	central	0	0.741851063829787	0.444510638297872	0.981617021276596
1165	central	0	0.741510638297872	0.443553191489362	0.987872340425532
1166	central	0	0.715617021276596	0.432968085106383	0.989255319148936
1167	central	0	0.701276595744681	0.421276595744681	0.988106382978723
1168	central	0	0.70631914893617	0.417872340425532	0.991510638297872
1169	central	0	0.701297872340426	0.409223404255319	0.994531914893617
1170	central	0	0.677595744680851	0.399691489361702	0.998893617021277
1171	central	1	0.659957446808511	0.387691489361702	0.996851063829787
1172	central	1	0.655808510638298	0.381414893617021	1.00231914893617
1173	central	1	0.636617021276596	0.37486170212766	1.00708510638298
1174	central	1	0.634574468085106	0.370904255319149	1.00689361702128
1175	central	1	0.603914893617021	0.362425531914894	1.01204255319149
1176	central	1	0.616085106382979	0.356542553191489	1.00691489361702
1177	central	1	0.61136170212766	0.353393617021277	1.00427659574468
1178	central	1	0.61463829787234	0.349074468085106	1.01597872340426
1179	central	1	0.599851063829787	0.346968085106383	1.01457446808511
1180	central	1	0.595957446808511	0.344095744680851	1.01534042553191
1181	central	1	0.589170212765957	0.339425531914894	1.018
1182	central	1	0.588595744680851	0.33936170212766	1.01242553191489
1183	central	1	0.577255319148936	0.338127659574468	1.01974468085106
1184	central	1	0.569106382978723	0.334925531914894	1.01436170212766
1185	central	1	0.554957446808511	0.333765957446809	1.01225531914894
1186	central	1	0.567531914893617	0.334563829787234	1.01606382978723
1187	central	1	0.561829787234043	0.33531914893617	1.02006382978723
1188	central	1	0.571042553191489	0.335031914893617	1.01636170212766
1189	central	1	0.571276595744681	0.33186170212766	1.0176170212766
1190	central	1	0.566468085106383	0.333585106382979	1.02089361702128
1191	central	1	0.565787234042553	0.333053191489362	1.019
1192	central	1	0.566723404255319	0.335265957446809	1.02123404255319
1193	central	1	0.571914893617021	0.331117021276596	1.01825531914894
1194	central	1	0.566553191489362	0.332904255319149	1.02136170212766
1195	central	1	0.580723404255319	0.334723404255319	1.01925531914894
1196	central	1	0.581765957446808	0.338095744680851	1.01631914893617
1197	central	1	0.594021276595745	0.339893617021277	1.01263829787234
1198	central	1	0.581489361702128	0.340414893617021	1.01527659574468
1199	central	1	0.579042553191489	0.339702127659574	1.01993617021277
1200	central	1	0.57631914893617	0.341287234042553	1.0153829787234
1201	central	1	0.596404255319149	0.343553191489362	1.01336170212766
1202	central	1	0.590893617021277	0.344627659574468	1.012
1203	central	1	0.608021276595745	0.351893617021277	1.00772340425532
1204	central	1	0.602212765957447	0.354553191489362	1.01063829787234
1205	central	1	0.610829787234043	0.36186170212766	1.0123829787234
1206	central	1	0.61263829787234	0.363765957446809	1.0111914893617
1207	central	1	0.623808510638298	0.370829787234043	1.0041914893617
1208	central	1	0.628021276595745	0.377148936170213	1.00182978723404
1209	central	1	0.649872340425532	0.387968085106383	0.99963829787234
1210	central	0	0.676617021276596	0.396968085106383	0.996510638297872
1211	central	0	0.672574468085106	0.405957446808511	0.998297872340426
1212	central	0	0.693212765957447	0.411574468085106	0.991489361702128
1213	central	0	0.709212765957447	0.419117021276596	0.991744680851064
1214	central	0	0.697659574468085	0.428127659574468	0.989425531914894
1215	central	0	0.711234042553191	0.439106382978723	0.985893617021277
1216	central	0	0.737063829787234	0.445106382978723	0.986425531914894
1217	central	0	0.74336170212766	0.45131914893617	0.981489361702128
1218	central	0	0.759255319148936	0.461	0.985085106382979
1219	central	0	0.757765957446809	0.460031914893617	0.979127659574468
1220	central	0	0.775702127659574	0.467234042553192	0.97868085106383
1221	central	0	0.776744680851064	0.470244680851064	0.977106382978723
1222	central	0	0.790276595744681	0.470595744680851	0.975255319148936
1223	central	0	0.80168085106383	0.475872340425532	0.976829787234043
1224	central	0	0.804723404255319	0.480276595744681	0.972148936170213
1225	central	0	0.79331914893617	0.478436170212766	0.981170212765957
1226	central	0	0.800063829787234	0.476329787234043	0.978127659574468
1227	central	0	0.775425531914894	0.472010638297872	0.971872340425532
1228	central	0	0.77931914893617	0.467712765957447	0.977553191489362
1229	central	0	0.792510638297872	0.463255319148936	0.977212765957447
1230	central	0	0.78531914893617	0.460989361702128	0.979765957446808
1231	central	0	0.769957446808511	0.45368085106383	0.983297872340426
1232	central	0	0.746468085106383	0.444117021276596	0.980914893617021
1233	central	0	0.724723404255319	0.441489361702128	0.987893617021277
1234	central	0	0.71663829787234	0.431840425531915	0.985787234042553
1235	central	0	0.703234042553192	0.423308510638298	0.985106382978723
1236	central	0	0.704702127659575	0.414765957446808	0.989297872340426
1237	central	0	0.691978723404255	0.406585106382979	0.99068085106383
1238	central	0	0.687723404255319	0.392648936170213	0.995446808510638
1239	central	1	0.661127659574468	0.388170212765957	0.992914893617021
1240	central	1	0.677	0.383414893617021	1.00402127659574
1241	central	1	0.650808510638298	0.375617021276596	0.998808510638298
1242	central	1	0.632297872340426	0.364978723404255	1.00691489361702
1243	central	1	0.615042553191489	0.361936170212766	1.00578723404255
1244	central	1	0.612531914893617	0.355170212765957	1.01344680851064
1245	central	1	0.617063829787234	0.350021276595745	1.01374468085106
1246	central	1	0.603914893617021	0.344723404255319	1.01514893617021
1247	central	1	0.587425531914894	0.343234042553192	1.01678723404255
1248	central	1	0.573914893617021	0.337478723404255	1.0148085106383
1249	central	1	0.574659574468085	0.338627659574468	1.01978723404255
1250	central	1	0.568553191489362	0.335595744680851	1.0211914893617
1251	central	1	0.576063829787234	0.332882978723404	1.02059574468085
1252	central	1	0.582425531914894	0.332457446808511	1.023
1253	central	1	0.545191489361702	0.33313829787234	1.02359574468085
1254	central	1	0.564489361702128	0.331712765957447	1.02163829787234
1255	central	1	0.562936170212766	0.332095744680851	1.01595744680851
1256	central	1	0.56563829787234	0.329893617021277	1.01987234042553
1257	central	1	0.564234042553192	0.330957446808511	1.0211914893617
1258	central	1	0.574787234042553	0.332457446808511	1.01921276595745
1259	central	1	0.55731914893617	0.332425531914894	1.02046808510638
1260	central	1	0.570744680851064	0.330574468085106	1.01897872340426
1261	central	1	0.546723404255319	0.330404255319149	1.0221914893617
1262	central	1	0.557765957446808	0.332074468085106	1.01789361702128
1263	central	1	0.56168085106383	0.333946808510638	1.01648936170213
1264	central	1	0.598021276595745	0.329914893617021	1.01706382978723
1265	central	1	0.579255319148936	0.335893617021277	1.01544680851064
1266	central	1	0.582851063829787	0.3355	1.01382978723404
1267	central	1	0.566085106382979	0.335117021276596	1.02021276595745
1268	central	1	0.565106382978723	0.338382978723404	1.01370212765957
1269	central	1	0.589404255319149	0.340117021276596	1.01597872340426
1270	central	1	0.576553191489362	0.342063829787234	1.01691489361702
1271	central	1	0.577170212765957	0.344659574468085	1.01029787234043
1272	central	1	0.585085106382979	0.347840425531915	1.01482978723404
1273	central	1	0.597276595744681	0.349106382978723	1.00740425531915
1274	central	1	0.589808510638298	0.356244680851064	1.00912765957447
1275	central	1	0.603744680851064	0.363148936170213	1.00995744680851
1276	central	1	0.619808510638298	0.369617021276596	1.00523404255319
1277	central	1	0.62731914893617	0.374563829787234	1.00144680851064
1278	central	1	0.654808510638298	0.385627659574468	0.999531914893617
1279	central	1	0.649255319148936	0.393276595744681	0.997106382978723
1280	central	0	0.661382978723404	0.399297872340426	0.998787234042553
1281	central	0	0.692765957446808	0.4105	0.987531914893617
1282	central	0	0.702468085106383	0.424255319148936	0.985702127659574
1283	central	0	0.716468085106383	0.428297872340426	0.990787234042553
1284	central	0	0.719957446808511	0.433553191489362	0.982276595744681
1285	central	0	0.736702127659574	0.443382978723404	0.981978723404255
1286	central	0	0.74236170212766	0.448989361702128	0.985553191489362
1287	central	0	0.769127659574468	0.45513829787234	0.982127659574468
1288	central	0	0.775553191489362	0.460606382978723	0.977744680851064
1289	central	0	0.780872340425532	0.461308510638298	0.976893617021277
1290	central	0	0.776723404255319	0.472127659574468	0.970914893617021
1291	central	0	0.795297872340425	0.471308510638298	0.97
1292	central	0	0.803340425531915	0.472936170212766	0.975765957446808
1293	central	0	0.796170212765957	0.475946808510638	0.976255319148936
1294	central	0	0.790595744680851	0.475276595744681	0.976829787234043
1295	central	0	0.768744680851064	0.469829787234043	0.97168085106383
1296	central	0	0.794425531914894	0.464776595744681	0.983914893617021
1297	central	0	0.786340425531915	0.456521276595745	0.982787234042553
1298	central	0	0.768872340425532	0.450797872340426	0.980106382978723
1299	central	0	0.763978723404255	0.445702127659574	0.982851063829787
1300	central	0	0.731744680851064	0.439734042553191	0.980234042553191
1301	central	0	0.698787234042553	0.430106382978723	0.982042553191489
1302	central	0	0.707893617021277	0.423776595744681	0.989021276595745
1303	central	0	0.681425531914894	0.410797872340426	0.990148936170213
1304	central	0	0.680085106382979	0.401851063829787	0.994957446808511
1305	central	0	0.690148936170213	0.394297872340426	0.997510638297872
1306	central	1	0.662978723404255	0.385563829787234	1.0008085106383
1307	central	1	0.650489361702128	0.377776595744681	1.00340425531915
1308	central	1	0.652042553191489	0.370702127659574	0.997595744680851
1309	central	1	0.638553191489362	0.364872340425532	1.01182978723404
1310	central	1	0.605659574468085	0.357351063829787	1.01246808510638
1311	central	1	0.608808510638298	0.34968085106383	1.00959574468085
1312	central	1	0.600765957446808	0.348936170212766	1.01287234042553
1313	central	1	0.603553191489362	0.346127659574468	1.01329787234043
1314	central	1	0.582340425531915	0.339510638297872	1.01802127659574
1315	central	1	0.581595744680851	0.33613829787234	1.01589361702128
1316	central	1	0.557063829787234	0.337787234042553	1.0198085106383
1317	central	1	0.562702127659575	0.334170212765957	1.01268085106383
1318	central	1	0.559446808510638	0.330436170212766	1.01646808510638
1319	central	1	0.577276595744681	0.330234042553191	1.02282978723404
1320	central	1	0.57763829787234	0.331702127659574	1.01972340425532
1321	central	1	0.558063829787234	0.33236170212766	1.02217021276596
1322	central	1	0.558191489361702	0.331776595744681	1.01931914893617
1323	central	1	0.552957446808511	0.330968085106383	1.02085106382979
1324	central	1	0.551	0.331521276595745	1.02225531914894
1325	central	1	0.564021276595745	0.331723404255319	1.02159574468085
1326	central	1	0.574936170212766	0.330095744680851	1.02265957446809
1327	central	1	0.573659574468085	0.331297872340426	1.01770212765957
1328	central	1	0.564702127659575	0.329414893617021	1.02074468085106
1329	central	1	0.557893617021277	0.331042553191489	1.02214893617021
1330	central	1	0.56668085106383	0.329606382978723	1.02168085106383
1331	central	1	0.570936170212766	0.331627659574468	1.01765957446809
1332	central	1	0.578063829787234	0.331776595744681	1.02102127659574
1333	central	1	0.563808510638298	0.332521276595745	1.02178723404255
1334	central	1	0.565978723404255	0.332329787234043	1.01302127659574
1335	central	1	0.566510638297872	0.334	1.02046808510638
1336	central	1	0.57063829787234	0.336595744680851	1.0186170212766
1337	central	1	0.572212765957447	0.337893617021277	1.01778723404255
1338	central	1	0.57036170212766	0.339031914893617	1.01708510638298
1339	central	1	0.574191489361702	0.342340425531915	1.01793617021277
1340	central	1	0.606936170212766	0.345329787234043	1.01155319148936
1341	central	1	0.594255319148936	0.348563829787234	1.01246808510638
1342	central	1	0.589659574468085	0.357414893617021	1.01127659574468
1343	central	1	0.625553191489362	0.361021276595745	1.00551063829787
1344	central	1	0.655340425531915	0.366776595744681	1.00025531914894
1345	central	1	0.645936170212766	0.374765957446809	1.00323404255319
1346	central	1	0.65031914893617	0.382297872340426	1.00336170212766
1347	central	1	0.673702127659574	0.393191489361702	0.99063829787234
1348	central	0	0.675021276595745	0.39631914893617	0.998234042553191
1349	central	0	0.69463829787234	0.407691489361702	0.990404255319149
1350	central	0	0.70231914893617	0.4175	0.984978723404255
1351	central	0	0.701382978723404	0.426531914893617	0.989617021276596
1352	central	0	0.708914893617021	0.435265957446809	0.985234042553191
1353	central	0	0.735914893617021	0.443829787234043	0.981021276595745
1354	central	0	0.755595744680851	0.448372340425532	0.984893617021277
1355	central	0	0.754	0.454957446808511	0.98268085106383
1356	central	0	0.78568085106383	0.46481914893617	0.98068085106383
1357	central	0	0.790042553191489	0.467691489361702	0.98063829787234
1358	central	0	0.792446808510638	0.468425531914894	0.980446808510638
1359	central	0	0.796085106382979	0.46913829787234	0.984659574468085
1360	central	0	0.785595744680851	0.479031914893617	0.976
1361	central	0	0.77731914893617	0.478063829787234	0.97663829787234
1362	central	0	0.799085106382979	0.4715	0.979553191489362
1363	central	0	0.793978723404255	0.469606382978723	0.978191489361702
1364	central	0	0.774744680851064	0.464936170212766	0.978234042553191
1365	central	0	0.781957446808511	0.45813829787234	0.980361702127659
1366	central	0	0.776553191489362	0.456978723404255	0.976872340425532
1367	central	0	0.745978723404255	0.44413829787234	0.978808510638298
1368	central	0	0.739765957446809	0.438882978723404	0.985957446808511
1369	central	0	0.713914893617021	0.433170212765957	0.98768085106383
1370	central	0	0.697340425531915	0.424372340425532	0.985510638297872
1371	central	0	0.693574468085106	0.409734042553192	0.989234042553191
1372	central	0	0.67531914893617	0.404521276595745	0.999148936170213
1373	central	1	0.669659574468085	0.392489361702128	0.994085106382979
1374	central	1	0.662978723404255	0.386170212765957	1.00529787234043
1375	central	1	0.65668085106383	0.377893617021277	0.996829787234042
1376	central	1	0.644234042553191	0.365159574468085	1.00278723404255
1377	central	1	0.634234042553191	0.361117021276596	1.01314893617021
1378	central	1	0.608617021276596	0.35618085106383	1.012
1379	central	1	0.596340425531915	0.349223404255319	1.0086170212766
1380	central	1	0.602617021276596	0.346606382978723	1.01517021276596
1381	central	1	0.578085106382979	0.341574468085106	1.01851063829787
1382	central	1	0.574212765957447	0.338904255319149	1.01357446808511
1383	central	1	0.568957446808511	0.340329787234043	1.01870212765957
1384	central	1	0.576255319148936	0.332297872340426	1.01502127659574
1385	central	1	0.561212765957447	0.333457446808511	1.01721276595745
1386	central	1	0.555425531914894	0.334542553191489	1.02210638297872
1387	central	1	0.561212765957447	0.332159574468085	1.01989361702128
1388	central	1	0.575851063829787	0.332031914893617	1.01442553191489
1389	central	1	0.568340425531915	0.329670212765957	1.02185106382979
1390	central	1	0.560340425531915	0.333372340425532	1.01874468085106
1391	central	1	0.560510638297872	0.32986170212766	1.01987234042553
1392	central	1	0.555851063829787	0.329159574468085	1.02123404255319
1393	central	1	0.568978723404255	0.328244680851064	1.02331914893617
1394	central	1	0.562553191489362	0.329489361702128	1.02174468085106
1395	central	1	0.547851063829787	0.330148936170213	1.01976595744681
1396	central	1	0.557255319148936	0.329808510638298	1.0213829787234
1397	central	1	0.546170212765957	0.330148936170213	1.02365957446808
1398	central	1	0.555829787234043	0.329574468085106	1.02297872340426
1399	central	1	0.560106382978723	0.330776595744681	1.02206382978723
1400	central	1	0.566914893617021	0.330563829787234	1.02374468085106
1401	central	1	0.550042553191489	0.329670212765957	1.02231914893617
1402	central	1	0.551744680851064	0.331734042553191	1.01497872340426
1403	central	1	0.571787234042553	0.330648936170213	1.01991489361702
1404	central	1	0.566978723404255	0.329808510638298	1.02642553191489
1405	central	1	0.553276595744681	0.337074468085106	1.01974468085106
1406	central	1	0.565340425531915	0.334234042553192	1.01542553191489
1407	central	1	0.572255319148936	0.33931914893617	1.00942553191489
1408	central	1	0.588744680851064	0.34068085106383	1.0156170212766
1409	central	1	0.612340425531915	0.344787234042553	1.01276595744681
1410	central	1	0.599978723404255	0.348404255319149	1.01282978723404
1411	central	1	0.603425531914894	0.353393617021277	1.01485106382979
1412	central	1	0.613659574468085	0.361691489361702	1.01212765957447
1413	central	1	0.626106382978723	0.366585106382979	1.00308510638298
1414	central	1	0.630106382978723	0.37331914893617	1.00625531914894
1415	central	1	0.655127659574468	0.378829787234043	1.00517021276596
1416	central	1	0.668914893617021	0.39131914893617	1.00044680851064
1417	central	0	0.678191489361702	0.39668085106383	0.992191489361702
1418	central	0	0.697723404255319	0.41	0.990170212765957
1419	central	0	0.694978723404255	0.414340425531915	0.996127659574468
1420	central	0	0.696127659574468	0.42468085106383	0.991021276595745
1421	central	0	0.71936170212766	0.43631914893617	0.994829787234042
1422	central	0	0.731106382978723	0.442425531914894	0.981468085106383
1423	central	0	0.761212765957447	0.448244680851064	0.979021276595745
1424	central	0	0.767574468085106	0.454553191489362	0.981127659574468
1425	central	0	0.798127659574468	0.463851063829787	0.978170212765957
1426	central	0	0.797702127659574	0.468478723404255	0.982276595744681
1427	central	0	0.787978723404255	0.473606382978723	0.975382978723404
1428	central	0	0.776127659574468	0.474372340425532	0.971170212765957
1429	central	0	0.794446808510638	0.468468085106383	0.982021276595745
1430	central	0	0.795744680851064	0.473095744680851	0.982170212765957
1431	central	0	0.780659574468085	0.463191489361702	0.975234042553191
1432	central	0	0.77036170212766	0.459563829787234	0.984659574468085
1433	central	0	0.74631914893617	0.449978723404255	0.98563829787234
1434	central	0	0.742297872340426	0.444414893617021	0.981851063829787
1435	central	0	0.745893617021277	0.437776595744681	0.989808510638298
1436	central	0	0.733808510638298	0.429521276595745	0.987872340425532
1437	central	0	0.693744680851064	0.419223404255319	0.98536170212766
1438	central	0	0.688085106382979	0.408627659574468	0.985617021276596
1439	central	0	0.688340425531915	0.402670212765957	1.00023404255319
1440	central	1	0.66336170212766	0.394393617021277	0.998553191489362
1441	central	1	0.647148936170213	0.384936170212766	1.00055319148936
1442	central	1	0.653829787234043	0.374765957446809	1.0001914893617
1443	central	1	0.645702127659574	0.367085106382979	1.00514893617021
1444	central	1	0.623106382978723	0.359691489361702	1.00470212765957
1445	central	1	0.613468085106383	0.350840425531915	1.00782978723404
1446	central	1	0.58863829787234	0.349510638297872	1.01336170212766
1447	central	1	0.582531914893617	0.344659574468085	1.01721276595745
1448	central	1	0.578829787234043	0.341148936170213	1.01374468085106
1449	central	1	0.579914893617021	0.340170212765957	1.01793617021277
1450	central	1	0.587617021276596	0.335159574468085	1.0226170212766
1451	central	1	0.56963829787234	0.332170212765957	1.01982978723404
1452	central	1	0.555276595744681	0.3325	1.01763829787234
1453	central	1	0.541191489361702	0.332457446808511	1.01695744680851
1454	central	1	0.540489361702128	0.330404255319149	1.0193829787234
1455	central	1	0.551978723404255	0.332042553191489	1.02210638297872
1456	central	1	0.556617021276596	0.329755319148936	1.02353191489362
1457	central	1	0.553744680851064	0.330563829787234	1.02282978723404
1458	central	1	0.553191489361702	0.328127659574468	1.02306382978723
1459	central	1	0.569340425531915	0.328468085106383	1.0273829787234
1460	central	1	0.561170212765957	0.327925531914894	1.01931914893617
1461	central	1	0.564659574468085	0.32686170212766	1.02495744680851
1462	central	1	0.566063829787234	0.32613829787234	1.0256170212766
1463	central	1	0.559531914893617	0.324851063829787	1.01763829787234
1464	central	1	0.559851063829787	0.327978723404255	1.02178723404255
1465	central	1	0.563936170212766	0.331170212765957	1.02082978723404
1466	central	1	0.561574468085106	0.330255319148936	1.02134042553191
1467	central	1	0.553659574468085	0.326489361702128	1.01814893617021
1468	central	1	0.56736170212766	0.329223404255319	1.02348936170213
1469	central	1	0.566	0.328031914893617	1.01902127659574
1470	central	1	0.567553191489362	0.329702127659574	1.0216170212766
1471	central	1	0.561404255319149	0.329425531914894	1.02617021276596
1472	central	1	0.562446808510638	0.331031914893617	1.02376595744681
1473	central	1	0.548617021276596	0.333276595744681	1.01878723404255
1474	central	1	0.553404255319149	0.333489361702128	1.01634042553191
1475	central	1	0.567106382978723	0.336712765957447	1.0183829787234
1476	central	1	0.586957446808511	0.338606382978723	1.01742553191489
1477	central	1	0.585595744680851	0.343776595744681	1.01108510638298
1478	central	1	0.579425531914894	0.345425531914894	1.00829787234043
1479	central	1	0.593829787234043	0.353670212765957	1.01270212765957
1480	central	1	0.593787234042553	0.357212765957447	1.00595744680851
1481	central	1	0.610744680851064	0.364851063829787	1.00770212765957
1482	central	1	0.63663829787234	0.370351063829787	1.00225531914894
1483	central	1	0.661063829787234	0.380521276595745	1.0021914893617
1484	central	1	0.668872340425532	0.386297872340426	1.0016170212766
1485	central	0	0.673702127659574	0.397946808510638	0.997914893617021
1486	central	0	0.695148936170213	0.40763829787234	0.996
1487	central	0	0.674893617021277	0.415797872340426	0.987106382978723
1488	central	0	0.68936170212766	0.424946808510638	0.993489361702128
1489	central	0	0.741021276595745	0.438829787234043	0.989297872340426
1490	central	0	0.755063829787234	0.444457446808511	0.981936170212766
1491	central	0	0.766553191489362	0.446234042553191	0.981787234042553
1492	central	0	0.786255319148936	0.459085106382979	0.977127659574468
1493	central	0	0.797063829787234	0.462542553191489	0.976914893617021
1494	central	0	0.785744680851064	0.463478723404255	0.97731914893617
1495	central	0	0.775531914893617	0.468436170212766	0.969446808510638
1496	central	0	0.798063829787234	0.47213829787234	0.975872340425532
1497	central	0	0.779382978723404	0.472691489361702	0.981
1498	central	0	0.784851063829787	0.472606382978723	0.975723404255319
1499	central	0	0.766872340425532	0.461382978723404	0.977063829787234
1500	central	0	0.782851063829787	0.463893617021277	0.980489361702128
1501	central	0	0.782042553191489	0.455053191489362	0.986127659574468
1502	central	0	0.755063829787234	0.44981914893617	0.980744680851064
1503	central	0	0.744617021276596	0.43568085106383	0.981382978723404
1504	central	0	0.734702127659574	0.432329787234043	0.985808510638298
1505	central	0	0.698553191489362	0.419085106382979	0.991276595744681
1506	central	0	0.699489361702128	0.413265957446808	0.987574468085106
1507	central	0	0.682063829787234	0.399648936170213	0.993510638297872
1508	central	1	0.683127659574468	0.391021276595745	0.996255319148936
1509	central	1	0.655659574468085	0.384436170212766	1.00144680851064
1510	central	1	0.649234042553192	0.373776595744681	1.00151063829787
1511	central	1	0.637531914893617	0.367489361702128	1.00391489361702
1512	central	1	0.618851063829787	0.357872340425532	1.00602127659574
1513	central	1	0.628191489361702	0.35286170212766	1.00340425531915
1514	central	1	0.604957446808511	0.348606382978723	1.01285106382979
1515	central	1	0.590936170212766	0.343510638297872	1.01470212765957
1516	central	1	0.58268085106383	0.33963829787234	1.02057446808511
1517	central	1	0.577425531914894	0.338308510638298	1.01578723404255
1518	central	1	0.574382978723404	0.33568085106383	1.01908510638298
1519	central	1	0.56968085106383	0.333734042553192	1.02344680851064
1520	central	1	0.566808510638298	0.330936170212766	1.01808510638298
1521	central	1	0.556765957446808	0.329106382978723	1.02148936170213
1522	central	1	0.537872340425532	0.329702127659574	1.02089361702128
1523	central	1	0.551702127659574	0.329340425531915	1.02525531914894
1524	central	1	0.557106382978723	0.331085106382979	1.02346808510638
1525	central	1	0.54931914893617	0.3275	1.02342553191489
1526	central	1	0.559127659574468	0.327776595744681	1.01976595744681
1527	central	1	0.569212765957447	0.326340425531915	1.02206382978723
1528	central	1	0.562765957446808	0.329457446808511	1.02008510638298
1529	central	1	0.555936170212766	0.327595744680851	1.02323404255319
1530	central	1	0.554957446808511	0.329340425531915	1.02174468085106
1531	central	1	0.566553191489362	0.326914893617021	1.01606382978723
1532	central	1	0.552382978723404	0.327510638297872	1.02429787234043
1533	central	1	0.561042553191489	0.328106382978723	1.0198085106383
1534	central	1	0.554595744680851	0.330085106382979	1.02059574468085
1535	central	1	0.571085106382979	0.32836170212766	1.02304255319149
1536	central	1	0.573255319148936	0.327127659574468	1.02091489361702
1537	central	1	0.577212765957447	0.32963829787234	1.02608510638298
1538	central	1	0.569808510638298	0.329276595744681	1.01821276595745
1539	central	1	0.572127659574468	0.328840425531915	1.02185106382979
1540	central	1	0.556404255319149	0.330297872340426	1.01923404255319
1541	central	1	0.559489361702128	0.332968085106383	1.01559574468085
1542	central	1	0.559191489361702	0.329702127659574	1.02523404255319
1543	central	1	0.567382978723404	0.333436170212766	1.0193829787234
1544	central	1	0.566382978723404	0.335042553191489	1.0198085106383
1545	central	1	0.573468085106383	0.336372340425532	1.01889361702128
1546	central	1	0.578255319148936	0.341755319148936	1.01051063829787
1547	central	1	0.581191489361702	0.34363829787234	1.01121276595745
1548	central	1	0.577127659574468	0.350606382978723	1.01085106382979
1549	central	1	0.602723404255319	0.356968085106383	1.01189361702128
1550	central	1	0.621893617021277	0.360893617021277	1.00627659574468
1551	central	1	0.637553191489362	0.37086170212766	1.00387234042553
1552	central	1	0.676574468085106	0.377468085106383	1.0013829787234
1553	central	1	0.668127659574468	0.39013829787234	0.998063829787234
1554	central	0	0.67868085106383	0.394808510638298	0.995978723404255
1555	central	0	0.699957446808511	0.404968085106383	0.993978723404255
1556	central	0	0.709340425531915	0.414712765957447	0.992340425531915
1557	central	0	0.726404255319149	0.423893617021277	0.99036170212766
1558	central	0	0.756787234042553	0.433691489361702	0.990191489361702
1559	central	0	0.751574468085106	0.440010638297872	0.981468085106383
1560	central	0	0.756893617021277	0.445776595744681	0.984297872340426
1561	central	0	0.787851063829787	0.453829787234043	0.982106382978723
1562	central	0	0.801468085106383	0.458840425531915	0.978425531914894
1563	central	0	0.781765957446809	0.470287234042553	0.980957446808511
1564	central	0	0.794702127659574	0.469053191489362	0.979276595744681
1565	central	0	0.782914893617021	0.466936170212766	0.980744680851064
1566	central	0	0.781106382978723	0.464425531914894	0.967553191489362
1567	central	0	0.763510638297872	0.460585106382979	0.983191489361702
1568	central	0	0.768787234042553	0.453797872340426	0.984297872340426
1569	central	0	0.756255319148936	0.447085106382979	0.982617021276596
1570	central	0	0.734893617021277	0.439925531914894	0.984723404255319
1571	central	0	0.756787234042553	0.431670212765957	0.991127659574468
1572	central	0	0.716234042553191	0.418191489361702	0.987297872340426
1573	central	0	0.660914893617021	0.413244680851064	0.991872340425532
1574	central	0	0.679659574468085	0.400159574468085	0.996021276595745
1575	central	1	0.668340425531915	0.393265957446809	1.00208510638298
1576	central	1	0.652148936170213	0.383829787234043	1.00391489361702
1577	central	1	0.622	0.371542553191489	1.008
1578	central	1	0.637297872340426	0.363734042553191	1.00427659574468
1579	central	1	0.626808510638298	0.358393617021277	1.00734042553191
1580	central	1	0.614765957446809	0.351244680851064	1.01602127659574
1581	central	1	0.592382978723404	0.348606382978723	1.00821276595745
1582	central	1	0.605744680851064	0.342372340425532	1.01865957446809
1583	central	1	0.589446808510638	0.337914893617021	1.01912765957447
1584	central	1	0.580787234042553	0.335606382978723	1.01389361702128
1585	central	1	0.567765957446808	0.334202127659574	1.01440425531915
1586	central	1	0.576851063829787	0.333404255319149	1.01763829787234
1587	central	1	0.57631914893617	0.331851063829787	1.02023404255319
1588	central	1	0.551872340425532	0.331404255319149	1.02131914893617
1589	central	1	0.553787234042553	0.330340425531915	1.0206170212766
1590	central	1	0.547234042553192	0.328244680851064	1.02344680851064
1591	central	1	0.567978723404255	0.328095744680851	1.02325531914894
1592	central	1	0.555468085106383	0.327893617021277	1.01972340425532
1593	central	1	0.562063829787234	0.328446808510638	1.02410638297872
1594	central	1	0.551340425531915	0.329202127659574	1.01729787234043
1595	central	1	0.550744680851064	0.326840425531915	1.01834042553191
1596	central	1	0.550021276595745	0.328840425531915	1.02317021276596
1597	central	1	0.563148936170213	0.32836170212766	1.01744680851064
1598	central	1	0.559191489361702	0.324234042553191	1.02697872340426
1599	central	1	0.556978723404255	0.3285	1.01753191489362
1600	central	1	0.546574468085106	0.330734042553191	1.01489361702128
1601	central	1	0.558872340425532	0.32981914893617	1.02006382978723
1602	central	1	0.565106382978723	0.326723404255319	1.02472340425532
1603	central	1	0.566574468085106	0.327893617021277	1.02293617021277
1604	central	1	0.563936170212766	0.327659574468085	1.02406382978723
1605	central	1	0.561404255319149	0.32781914893617	1.01974468085106
1606	central	1	0.544446808510638	0.32518085106383	1.01970212765957
1607	central	1	0.554531914893617	0.328244680851064	1.02
1608	central	1	0.564765957446808	0.328851063829787	1.02023404255319
1609	central	1	0.570787234042553	0.329787234042553	1.023
1610	central	1	0.563106382978723	0.332085106382979	1.01712765957447
1611	central	1	0.569489361702128	0.331340425531915	1.02053191489362
1612	central	1	0.572744680851064	0.334606382978723	1.02157446808511
1613	central	1	0.583170212765957	0.335936170212766	1.02085106382979
1614	central	1	0.576595744680851	0.339553191489362	1.01534042553191
1615	central	1	0.57668085106383	0.345212765957447	1.01429787234043
1616	central	1	0.591446808510638	0.351617021276596	1.01785106382979
1617	central	1	0.605787234042553	0.356457446808511	1.01121276595745
1618	central	1	0.61536170212766	0.36181914893617	1.00787234042553
1619	central	1	0.631787234042553	0.370670212765957	1.00591489361702
1620	central	1	0.648	0.380287234042553	1.00102127659574
1621	central	1	0.653468085106383	0.388542553191489	1.00036170212766
1622	central	0	0.670085106382979	0.397340425531915	0.998936170212766
1623	central	0	0.699276595744681	0.410308510638298	0.98968085106383
1624	central	0	0.705765957446808	0.414223404255319	0.989404255319149
1625	central	0	0.75031914893617	0.42918085106383	0.990276595744681
1626	central	0	0.746404255319149	0.436414893617021	0.983936170212766
1627	central	0	0.748978723404255	0.442872340425532	0.985957446808511
1628	central	0	0.757872340425532	0.448414893617021	0.982489361702128
1629	central	0	0.78863829787234	0.459468085106383	0.972085106382979
1630	central	0	0.800723404255319	0.462914893617021	0.978425531914894
1631	central	0	0.783765957446809	0.464882978723404	0.989510638297872
1632	central	0	0.784978723404255	0.469393617021277	0.980255319148936
1633	central	0	0.797382978723404	0.472031914893617	0.973765957446808
1634	central	0	0.786	0.464010638297872	0.97868085106383
1635	central	0	0.757	0.455234042553191	0.975765957446808
1636	central	0	0.738531914893617	0.453510638297872	0.983212765957447
1637	central	0	0.764957446808511	0.449393617021277	0.973085106382979
1638	central	0	0.740936170212766	0.441382978723404	0.985404255319149
1639	central	0	0.733063829787234	0.432989361702128	0.992489361702128
1640	central	0	0.737127659574468	0.422648936170213	0.987148936170213
1641	central	0	0.671148936170213	0.416170212765957	0.992425531914894
1642	central	0	0.667340425531915	0.399170212765957	0.991957446808511
1643	central	1	0.661829787234043	0.394968085106383	1.00010638297872
1644	central	1	0.653531914893617	0.382765957446809	0.999276595744681
1645	central	1	0.653489361702128	0.373840425531915	0.999702127659574
1646	central	1	0.620276595744681	0.363074468085106	1.01057446808511
1647	central	1	0.618042553191489	0.357946808510638	1.01146808510638
1648	central	1	0.606234042553191	0.353468085106383	1.01097872340426
1649	central	1	0.594553191489362	0.346287234042553	1.01259574468085
1650	central	1	0.580702127659575	0.341829787234043	1.01459574468085
1651	central	1	0.564595744680851	0.340148936170213	1.01982978723404
1652	central	1	0.561148936170213	0.335159574468085	1.01855319148936
1653	central	1	0.564872340425532	0.33231914893617	1.0216170212766
1654	central	1	0.572574468085106	0.332382978723404	1.01612765957447
1655	central	1	0.565702127659575	0.328968085106383	1.02157446808511
1656	central	1	0.560085106382979	0.328085106382979	1.02434042553191
1657	central	1	0.559021276595745	0.331446808510638	1.02459574468085
1658	central	1	0.549085106382979	0.327404255319149	1.0238085106383
1659	central	1	0.55136170212766	0.327276595744681	1.02085106382979
1660	central	1	0.557425531914894	0.32763829787234	1.02531914893617
1661	central	1	0.561255319148936	0.328765957446809	1.02127659574468
1662	central	1	0.56336170212766	0.327776595744681	1.02393617021277
1663	central	1	0.557744680851064	0.325095744680851	1.02578723404255
1664	central	1	0.559063829787234	0.328702127659574	1.0181914893617
1665	central	1	0.558170212765957	0.329617021276596	1.01651063829787
1666	central	1	0.557851063829787	0.329329787234043	1.01885106382979
1667	central	1	0.556617021276596	0.326627659574468	1.01770212765957
1668	central	1	0.569574468085106	0.326914893617021	1.02210638297872
1669	central	1	0.531978723404255	0.327063829787234	1.01606382978723
1670	central	1	0.560446808510638	0.326127659574468	1.02376595744681
1671	central	1	0.561574468085106	0.32686170212766	1.0208085106383
1672	central	1	0.559553191489362	0.327170212765957	1.02048936170213
1673	central	1	0.572787234042553	0.326255319148936	1.01968085106383
1674	central	1	0.568723404255319	0.327617021276596	1.02493617021277
1675	central	1	0.559829787234043	0.328531914893617	1.0246170212766
1676	central	1	0.571489361702128	0.329478723404255	1.01821276595745
1677	central	1	0.562765957446808	0.329414893617021	1.02168085106383
1678	central	1	0.575106382978723	0.330287234042553	1.01836170212766
1679	central	1	0.561617021276596	0.332063829787234	1.01955319148936
1680	central	1	0.561063829787234	0.329553191489362	1.02068085106383
1681	central	1	0.567382978723404	0.335595744680851	1.02197872340426
1682	central	1	0.580212765957447	0.337978723404255	1.01910638297872
1683	central	1	0.578723404255319	0.340340425531915	1.02287234042553
1684	central	1	0.586808510638298	0.345872340425532	1.008
1685	central	1	0.596276595744681	0.348393617021277	1.01117021276596
1686	central	1	0.594234042553191	0.354234042553191	1.00748936170213
1687	central	1	0.616595744680851	0.361531914893617	1.00795744680851
1688	central	1	0.638127659574468	0.368244680851064	1.00627659574468
1689	central	1	0.644851063829787	0.375734042553191	1.00210638297872
1690	central	1	0.66236170212766	0.389968085106383	1.00089361702128
1691	central	0	0.650212765957447	0.396468085106383	0.997510638297872
1692	central	0	0.689531914893617	0.407436170212766	0.996914893617021
1693	central	0	0.711553191489362	0.416425531914894	0.995063829787234
1694	central	0	0.742085106382979	0.423585106382979	0.991553191489362
1695	central	0	0.758574468085106	0.433882978723404	0.986787234042553
1696	central	0	0.754382978723404	0.445797872340426	0.980829787234043
1697	central	0	0.749021276595745	0.452744680851064	0.983106382978723
1698	central	0	0.769212765957447	0.453627659574468	0.975191489361702
1699	central	0	0.782936170212766	0.462734042553192	0.977723404255319
1700	central	0	0.792191489361702	0.471021276595745	0.979468085106383
1701	central	0	0.785446808510638	0.465712765957447	0.976148936170213
1702	central	0	0.755659574468085	0.462255319148936	0.981191489361702
1703	central	0	0.765170212765957	0.458223404255319	0.987574468085106
1704	central	0	0.747148936170213	0.449670212765957	0.982659574468085
1705	central	0	0.753404255319149	0.43681914893617	0.983914893617021
1706	central	0	0.762765957446809	0.4335	0.988297872340426
1707	central	0	0.726446808510638	0.421074468085106	0.991978723404255
1708	central	0	0.700106382978723	0.413287234042553	0.986574468085106
1709	central	0	0.675978723404255	0.402702127659574	0.993851063829787
1710	central	1	0.678148936170213	0.39418085106383	0.998042553191489
1711	central	1	0.667489361702128	0.384946808510638	1.00187234042553
1712	central	1	0.657872340425532	0.373914893617021	1.008
1713	central	1	0.633042553191489	0.362829787234043	1.00782978723404
1714	central	1	0.603765957446808	0.355042553191489	1.00817021276596
1715	central	1	0.610085106382979	0.349712765957447	1.00891489361702
1716	central	1	0.587723404255319	0.345297872340426	1.01059574468085
1717	central	1	0.583893617021277	0.339329787234043	1.02227659574468
1718	central	1	0.565255319148936	0.337521276595745	1.01568085106383
1719	central	1	0.559468085106383	0.334414893617021	1.01721276595745
1720	central	1	0.56168085106383	0.330382978723404	1.01929787234043
1721	central	1	0.564574468085106	0.329787234042553	1.0191914893617
1722	central	1	0.566553191489362	0.330404255319149	1.02176595744681
1723	central	1	0.558170212765957	0.329946808510638	1.022
1724	central	1	0.57431914893617	0.330340425531915	1.0163829787234
1725	central	1	0.555127659574468	0.327797872340426	1.02553191489362
1726	central	1	0.552	0.326744680851064	1.02523404255319
1727	central	1	0.556829787234043	0.327702127659574	1.02059574468085
1728	central	1	0.554936170212766	0.325202127659574	1.01706382978723
1729	central	1	0.55431914893617	0.327978723404255	1.0201914893617
1730	central	1	0.564489361702128	0.325191489361702	1.02336170212766
1731	central	1	0.56036170212766	0.326936170212766	1.01997872340426
1732	central	1	0.551872340425532	0.326659574468085	1.02344680851064
1733	central	1	0.550808510638298	0.327297872340426	1.02134042553191
1734	central	1	0.556595744680851	0.326978723404255	1.01976595744681
1735	central	1	0.555659574468085	0.326276595744681	1.02231914893617
1736	central	1	0.560297872340425	0.326957446808511	1.02678723404255
1737	central	1	0.546106382978723	0.328329787234043	1.02225531914894
1738	central	1	0.55336170212766	0.325797872340426	1.02085106382979
1739	central	1	0.558425531914894	0.325829787234043	1.01987234042553
1740	central	1	0.562914893617021	0.326329787234043	1.02385106382979
1741	central	1	0.563234042553192	0.328287234042553	1.02374468085106
1742	central	1	0.562425531914894	0.330893617021277	1.02021276595745
1743	central	1	0.559510638297872	0.328968085106383	1.0168085106383
1744	central	1	0.56368085106383	0.329712765957447	1.01787234042553
1745	central	1	0.552297872340425	0.330095744680851	1.02625531914894
1746	central	1	0.557723404255319	0.329010638297872	1.02610638297872
1747	central	1	0.557425531914894	0.329606382978723	1.02085106382979
1748	central	1	0.553510638297872	0.332393617021277	1.01821276595745
1749	central	1	0.556787234042553	0.332021276595745	1.01946808510638
1750	central	1	0.558042553191489	0.334989361702128	1.01846808510638
1751	central	1	0.587787234042553	0.341053191489362	1.01576595744681
1752	central	1	0.594212765957447	0.342702127659574	1.01342553191489
1753	central	1	0.605957446808511	0.349095744680851	1.01210638297872
1754	central	1	0.602808510638298	0.35286170212766	1.00753191489362
1755	central	1	0.61063829787234	0.359893617021277	1.01214893617021
1756	central	1	0.638191489361702	0.372553191489362	1.00982978723404
1757	central	1	0.64968085106383	0.378010638297872	1.00225531914894
1758	central	1	0.660914893617021	0.388095744680851	0.998
1759	central	0	0.666255319148936	0.398776595744681	0.992489361702128
1760	central	0	0.664085106382979	0.40786170212766	0.993978723404255
1761	central	0	0.71368085106383	0.417372340425532	0.988553191489362
1762	central	0	0.727893617021277	0.426808510638298	0.987978723404255
1763	central	0	0.731191489361702	0.435893617021277	0.983787234042553
1764	central	0	0.754170212765957	0.44668085106383	0.981170212765957
1765	central	0	0.74631914893617	0.454308510638298	0.984170212765957
1766	central	0	0.773255319148936	0.46136170212766	0.978851063829787
1767	central	0	0.777510638297872	0.469393617021277	0.981085106382979
1768	central	0	0.782191489361702	0.46818085106383	0.978659574468085
1769	central	0	0.776234042553192	0.472670212765957	0.976957446808511
1770	central	0	0.786553191489362	0.461404255319149	0.973765957446808
1771	central	0	0.770851063829787	0.451393617021277	0.982510638297872
1772	central	0	0.753106382978723	0.449627659574468	0.983446808510638
1773	central	0	0.754723404255319	0.441989361702128	0.983957446808511
1774	central	0	0.743510638297872	0.436617021276596	0.983425531914894
1775	central	0	0.730148936170213	0.425989361702128	0.98736170212766
1776	central	0	0.699425531914894	0.414968085106383	0.993510638297872
1777	central	0	0.682936170212766	0.401297872340426	0.995191489361702
1778	central	1	0.66436170212766	0.39331914893617	0.997957446808511
1779	central	1	0.656808510638298	0.384744680851064	1.0041914893617
1780	central	1	0.638872340425532	0.375042553191489	1.00131914893617
1781	central	1	0.626	0.36336170212766	1.01059574468085
1782	central	1	0.61768085106383	0.3585	1.01
1783	central	1	0.605744680851064	0.352851063829787	1.02004255319149
1784	central	1	0.580425531914894	0.347989361702128	1.01585106382979
1785	central	1	0.569723404255319	0.340829787234043	1.01431914893617
1786	central	1	0.567914893617021	0.3365	1.02534042553191
1787	central	1	0.55336170212766	0.334042553191489	1.01848936170213
1788	central	1	0.56263829787234	0.332457446808511	1.01444680851064
1789	central	1	0.567702127659575	0.329414893617021	1.01723404255319
1790	central	1	0.547063829787234	0.329255319148936	1.01995744680851
1791	central	1	0.559425531914894	0.329744680851064	1.01978723404255
1792	central	1	0.565723404255319	0.326648936170213	1.01717021276596
1793	central	1	0.570489361702128	0.330244680851064	1.02082978723404
1794	central	1	0.559297872340425	0.326244680851064	1.01787234042553
1795	central	1	0.567617021276596	0.328510638297872	1.01940425531915
1796	central	1	0.573127659574468	0.325659574468085	1.01848936170213
1797	central	1	0.566659574468085	0.32863829787234	1.02053191489362
1798	central	1	0.568872340425532	0.324765957446809	1.02142553191489
1799	central	1	0.554936170212766	0.325053191489362	1.0233829787234
1800	central	1	0.551063829787234	0.327244680851064	1.01957446808511
1801	central	1	0.546702127659574	0.326563829787234	1.02287234042553
1802	central	1	0.543212765957447	0.327265957446809	1.01963829787234
1803	central	1	0.552702127659574	0.328244680851064	1.01976595744681
1804	central	1	0.566063829787234	0.328393617021277	1.01795744680851
1805	central	1	0.566595744680851	0.327531914893617	1.02068085106383
1806	central	1	0.558659574468085	0.324989361702128	1.01887234042553
1807	central	1	0.572489361702128	0.32686170212766	1.03070212765957
1808	central	1	0.579914893617021	0.324787234042553	1.01944680851064
1809	central	1	0.577829787234043	0.327117021276596	1.02204255319149
1810	central	1	0.573531914893617	0.328744680851064	1.02446808510638
1811	central	1	0.555957446808511	0.329159574468085	1.02489361702128
1812	central	1	0.569574468085106	0.329393617021277	1.01927659574468
1813	central	1	0.554553191489362	0.325053191489362	1.01955319148936
1814	central	1	0.555127659574468	0.329510638297872	1.02117021276596
1815	central	1	0.557553191489362	0.326457446808511	1.02212765957447
1816	central	1	0.560595744680851	0.3285	1.01982978723404
1817	central	1	0.548425531914894	0.33063829787234	1.01582978723404
1818	central	1	0.550170212765957	0.334893617021277	1.0216170212766
1819	central	1	0.548978723404255	0.33513829787234	1.01525531914894
1820	central	1	0.583170212765957	0.339659574468085	1.02312765957447
1821	central	1	0.586723404255319	0.34418085106383	1.02178723404255
1822	central	1	0.588723404255319	0.348329787234043	1.01621276595745
1823	central	1	0.609936170212766	0.35368085106383	1.0146170212766
1824	central	1	0.614446808510638	0.362021276595745	1.01651063829787
1825	central	1	0.636829787234042	0.36868085106383	1.00540425531915
1826	central	1	0.654659574468085	0.379755319148936	0.996595744680851
1827	central	1	0.657085106382979	0.387063829787234	0.998382978723404
1828	central	0	0.649531914893617	0.398265957446809	0.994531914893617
1829	central	0	0.665404255319149	0.409957446808511	0.992404255319149
1830	central	0	0.732574468085106	0.422734042553191	0.991042553191489
1831	central	0	0.748191489361702	0.430670212765957	0.986446808510638
1832	central	0	0.747744680851064	0.438723404255319	0.98263829787234
1833	central	0	0.749617021276596	0.448744680851064	0.976468085106383
1834	central	0	0.748404255319149	0.452691489361702	0.978851063829787
1835	central	0	0.765170212765957	0.463723404255319	0.97936170212766
1836	central	0	0.767914893617021	0.466234042553192	0.979085106382979
1837	central	0	0.782234042553192	0.461712765957447	0.981382978723404
1838	central	0	0.756276595744681	0.457255319148936	0.978553191489362
1839	central	0	0.768234042553191	0.449223404255319	0.978
1840	central	0	0.744212765957447	0.445787234042553	0.979851063829787
1841	central	0	0.730659574468085	0.436053191489362	0.990936170212766
1842	central	0	0.728234042553191	0.424627659574468	0.990106382978723
1843	central	0	0.717021276595745	0.414148936170213	0.988340425531915
1844	central	0	0.705553191489362	0.404851063829787	0.996106382978723
1845	central	0	0.680148936170213	0.395542553191489	1.00078723404255
1846	central	1	0.637510638297872	0.386351063829787	1.00006382978723
1847	central	1	0.658106382978723	0.375553191489362	1.00091489361702
1848	central	1	0.659723404255319	0.367446808510638	1.00736170212766
1849	central	1	0.612085106382979	0.358829787234043	1.01078723404255
1850	central	1	0.613957446808511	0.35131914893617	1.00989361702128
1851	central	1	0.595468085106383	0.348478723404255	1.00948936170213
1852	central	1	0.576191489361702	0.342223404255319	1.01327659574468
1853	central	1	0.564851063829787	0.337053191489362	1.01387234042553
1854	central	1	0.561702127659575	0.3355	1.01765957446809
1855	central	1	0.553425531914894	0.333755319148936	1.02153191489362
1856	central	1	0.566127659574468	0.329446808510638	1.01421276595745
1857	central	1	0.559234042553192	0.331127659574468	1.01887234042553
1858	central	1	0.551212765957447	0.330414893617021	1.02236170212766
1859	central	1	0.561021276595745	0.328585106382979	1.02072340425532
1860	central	1	0.56736170212766	0.328936170212766	1.0238085106383
1861	central	1	0.562042553191489	0.328074468085106	1.02653191489362
1862	central	1	0.568914893617021	0.327212765957447	1.02691489361702
1863	central	1	0.562106382978723	0.32813829787234	1.02568085106383
1864	central	1	0.570702127659575	0.327255319148936	1.027
1865	central	1	0.560276595744681	0.327223404255319	1.02625531914894
1866	central	1	0.549893617021277	0.328904255319149	1.02131914893617
1867	central	1	0.551106382978723	0.327755319148936	1.02574468085106
1868	central	1	0.53963829787234	0.328244680851064	1.02293617021277
1869	central	1	0.543148936170213	0.326191489361702	1.02434042553191
1870	central	1	0.56931914893617	0.325978723404255	1.0246170212766
1871	central	1	0.562851063829787	0.32613829787234	1.02314893617021
1872	central	1	0.573978723404255	0.327329787234043	1.01925531914894
1873	central	1	0.567765957446808	0.325925531914894	1.02953191489362
1874	central	1	0.572425531914894	0.328468085106383	1.02085106382979
1875	central	1	0.572127659574468	0.327585106382979	1.02802127659574
1876	central	1	0.578489361702128	0.327382978723404	1.02463829787234
1877	central	1	0.552723404255319	0.327351063829787	1.02408510638298
1878	central	1	0.561425531914894	0.32636170212766	1.02621276595745
1879	central	1	0.552255319148936	0.327010638297872	1.01995744680851
1880	central	1	0.559148936170213	0.328978723404255	1.0228085106383
1881	central	1	0.564170212765957	0.328404255319149	1.0183829787234
1882	central	1	0.556702127659574	0.329531914893617	1.02314893617021
1883	central	1	0.551595744680851	0.328882978723404	1.02589361702128
1884	central	1	0.542276595744681	0.330031914893617	1.01793617021277
1885	central	1	0.554489361702128	0.329882978723404	1.019
1886	central	1	0.552085106382979	0.334851063829787	1.02142553191489
1887	central	1	0.569191489361702	0.337117021276596	1.01802127659574
1888	central	1	0.581510638297872	0.339478723404255	1.01804255319149
1889	central	1	0.583276595744681	0.341829787234043	1.01717021276596
1890	central	1	0.609468085106383	0.351	1.01129787234043
1891	central	1	0.597085106382979	0.355457446808511	1.00942553191489
1892	central	1	0.606234042553191	0.361968085106383	1.00742553191489
1893	central	1	0.634106382978723	0.370159574468085	1.00259574468085
1894	central	1	0.647936170212766	0.378159574468085	1.00159574468085
1895	central	1	0.634489361702128	0.391978723404255	0.995510638297872
1896	central	0	0.653808510638298	0.398531914893617	0.998021276595745
1897	central	0	0.695829787234043	0.411287234042553	0.993382978723404
1898	central	0	0.752617021276596	0.418468085106383	0.986595744680851
1899	central	0	0.736021276595745	0.433127659574468	0.986957446808511
1900	central	0	0.736659574468085	0.442085106382979	0.981212765957447
1901	central	0	0.756085106382979	0.451372340425532	0.984234042553191
1902	central	0	0.771531914893617	0.451957446808511	0.978765957446808
1903	central	0	0.786425531914894	0.46281914893617	0.975063829787234
1904	central	0	0.787617021276596	0.468457446808511	0.981851063829787
1905	central	0	0.775446808510638	0.467776595744681	0.978425531914894
1906	central	0	0.744744680851064	0.461882978723404	0.979127659574468
1907	central	0	0.741574468085106	0.452117021276596	0.985744680851064
1908	central	0	0.732212765957447	0.447223404255319	0.984702127659574
1909	central	0	0.724702127659574	0.437691489361702	0.981744680851064
1910	central	0	0.70931914893617	0.42768085106383	0.982936170212766
1911	central	0	0.706872340425532	0.418925531914894	0.988829787234043
1912	central	0	0.697297872340426	0.408723404255319	0.992127659574468
1913	central	0	0.686617021276596	0.394734042553191	1.0008085106383
1914	central	1	0.667148936170213	0.390744680851064	1.00189361702128
1915	central	1	0.647340425531915	0.376765957446809	1.00010638297872
1916	central	1	0.635042553191489	0.366308510638298	1.0026170212766
1917	central	1	0.627744680851064	0.357936170212766	1.00225531914894
1918	central	1	0.599574468085106	0.353404255319149	1.00797872340426
1919	central	1	0.593255319148936	0.347595744680851	1.01368085106383
1920	central	1	0.582574468085106	0.342117021276596	1.01217021276596
1921	central	1	0.564510638297872	0.336617021276596	1.01476595744681
1922	central	1	0.556106382978723	0.334106382978723	1.01621276595745
1923	central	1	0.546574468085106	0.331457446808511	1.01793617021277
1924	central	1	0.548702127659574	0.331095744680851	1.02310638297872
1925	central	1	0.568446808510638	0.329787234042553	1.02159574468085
1926	central	1	0.561957446808511	0.32813829787234	1.02202127659574
1927	central	1	0.552042553191489	0.328170212765957	1.01993617021277
1928	central	1	0.571765957446808	0.328159574468085	1.02036170212766
1929	central	1	0.559744680851064	0.326053191489362	1.01985106382979
1930	central	1	0.559553191489362	0.327159574468085	1.02355319148936
1931	central	1	0.568510638297872	0.327329787234043	1.02212765957447
1932	central	1	0.566468085106383	0.327393617021277	1.02104255319149
1933	central	1	0.567191489361702	0.329265957446809	1.02757446808511
1934	central	1	0.559085106382979	0.326425531914894	1.02012765957447
1935	central	1	0.550851063829787	0.324712765957447	1.0271914893617
1936	central	1	0.542936170212766	0.326946808510638	1.02040425531915
1937	central	1	0.546063829787234	0.325936170212766	1.02282978723404
1938	central	1	0.564978723404255	0.324957446808511	1.02325531914894
1939	central	1	0.564425531914894	0.326957446808511	1.02465957446809
1940	central	1	0.57168085106383	0.327478723404255	1.02240425531915
1941	central	1	0.56468085106383	0.327170212765957	1.02202127659574
1942	central	1	0.577276595744681	0.328106382978723	1.02065957446809
1943	central	1	0.567808510638298	0.325393617021277	1.01644680851064
1944	central	1	0.563297872340425	0.32681914893617	1.02365957446808
1945	central	1	0.543702127659574	0.32386170212766	1.01785106382979
1946	central	1	0.534787234042553	0.324574468085106	1.02308510638298
1947	central	1	0.542510638297872	0.325755319148936	1.02189361702128
1948	central	1	0.550978723404255	0.327882978723404	1.02136170212766
1949	central	1	0.552510638297872	0.329425531914894	1.01504255319149
1950	central	1	0.551574468085106	0.32763829787234	1.02131914893617
1951	central	1	0.547255319148936	0.326170212765957	1.02459574468085
1952	central	1	0.544021276595745	0.330053191489362	1.01887234042553
1953	central	1	0.556893617021277	0.329095744680851	1.01785106382979
1954	central	1	0.570978723404255	0.330670212765957	1.01429787234043
1955	central	1	0.563340425531915	0.334265957446809	1.01814893617021
1956	central	1	0.576595744680851	0.338904255319149	1.01806382978723
1957	central	1	0.570085106382979	0.339968085106383	1.01442553191489
1958	central	1	0.596595744680851	0.342021276595745	1.01844680851064
1959	central	1	0.596297872340426	0.348776595744681	1.01365957446808
1960	central	1	0.619255319148936	0.355031914893617	1.01163829787234
1961	central	1	0.609723404255319	0.361457446808511	1.0091914893617
1962	central	1	0.62068085106383	0.374414893617021	1.00623404255319
1963	central	1	0.629702127659574	0.381957446808511	1.00325531914894
1964	central	1	0.661595744680851	0.393308510638298	0.992978723404255
1965	central	0	0.691191489361702	0.403957446808511	0.991446808510638
1966	central	0	0.692191489361702	0.41386170212766	0.993
1967	central	0	0.701702127659575	0.424223404255319	0.991276595744681
1968	central	0	0.71636170212766	0.432670212765957	0.990255319148936
1969	central	0	0.73563829787234	0.443031914893617	0.983127659574468
1970	central	0	0.745765957446809	0.450063829787234	0.984595744680851
1971	central	0	0.784872340425532	0.45886170212766	0.976914893617021
1972	central	0	0.802042553191489	0.467851063829787	0.979829787234043
1973	central	0	0.770106382978723	0.462978723404255	0.983085106382979
1974	central	0	0.747255319148936	0.451425531914894	0.975744680851064
1975	central	0	0.740191489361702	0.449563829787234	0.982106382978723
1976	central	0	0.733574468085106	0.437872340425532	0.988297872340426
1977	central	0	0.721510638297872	0.434627659574468	0.991510638297872
1978	central	0	0.709617021276596	0.423968085106383	0.990127659574468
1979	central	0	0.696765957446808	0.414202127659574	0.998574468085106
1980	central	0	0.672936170212766	0.397085106382979	0.992042553191489
1981	central	1	0.664978723404255	0.390606382978723	0.996042553191489
1982	central	1	0.659382978723404	0.377489361702128	0.998510638297872
1983	central	1	0.639085106382979	0.369244680851064	1.0038085106383
1984	central	1	0.646765957446809	0.364191489361702	1.01108510638298
1985	central	1	0.610234042553191	0.354723404255319	1.01095744680851
1986	central	1	0.592659574468085	0.345872340425532	1.01236170212766
1987	central	1	0.600212765957447	0.341936170212766	1.01523404255319
1988	central	1	0.583212765957447	0.336340425531915	1.0178085106383
1989	central	1	0.55863829787234	0.335414893617021	1.01321276595745
1990	central	1	0.547042553191489	0.330904255319149	1.02582978723404
1991	central	1	0.543425531914894	0.329882978723404	1.02451063829787
1992	central	1	0.547936170212766	0.330265957446809	1.02068085106383
1993	central	1	0.566510638297872	0.32868085106383	1.02682978723404
1994	central	1	0.557404255319149	0.326829787234043	1.02248936170213
1995	central	1	0.566829787234043	0.327063829787234	1.02048936170213
1996	central	1	0.564148936170213	0.327308510638298	1.01623404255319
1997	central	1	0.56536170212766	0.328106382978723	1.02242553191489
1998	central	1	0.552	0.326308510638298	1.02427659574468
1999	central	1	0.568191489361702	0.328074468085106	1.01821276595745
[truncated: 8,609 more rows]
