# Supplementary material for: Two simple movement mechanisms for spatial division of labour in social insects
Source: Nat Commun. 2022 Nov 15;13:6985. doi: 10.1038/s41467-022-34706-7 (PMC9666475; doi:10.1038/s41467-022-34706-7)
Supplement: Supplementary file 5 — Source Data [file 41467_2022_34706_MOESM5_ESM.zip › source_data/Figure_S14/MeanMovementCharacteristics,Leptothorax,BE.csv]

cell_id	agent_type	Individual_Site_Similarity	Mean_Proportion_Time_Active	Mean_Speed_while_Active	Mean_Absolute_Turn_Angle_while_Active
1	central	0	0.71	0.302265625	0.69528125
2	central	0	0.69825	0.30284375	0.69625
3	central	0	0.71103125	0.301359375	0.69759375
4	central	0	0.70646875	0.304	0.693
5	central	0	0.7074375	0.30103125	0.69515625
6	central	0	0.69509375	0.29890625	0.6961875
7	central	0	0.70265625	0.30121875	0.695875
8	central	0	0.69984375	0.302015625	0.69521875
9	central	0	0.71046875	0.301984375	0.69046875
10	central	0	0.6960625	0.303484375	0.69484375
11	central	0	0.68975	0.301078125	0.69578125
12	central	0	0.7026875	0.300984375	0.69296875
13	central	0	0.7001875	0.30184375	0.69584375
14	central	0	0.70003125	0.3001875	0.6969375
15	central	0	0.69221875	0.3014375	0.6955
16	central	0	0.7009375	0.299421875	0.6945625
17	central	0	0.70909375	0.300859375	0.695375
18	central	0	0.7124375	0.300140625	0.69803125
19	central	0	0.71734375	0.300296875	0.6950625
20	central	0	0.7060625	0.3021875	0.6969375
21	central	0	0.70346875	0.300875	0.699375
22	central	0	0.70575	0.300171875	0.69421875
23	central	0	0.7035625	0.298390625	0.698
24	central	0	0.70925	0.30178125	0.69640625
25	central	0	0.71	0.301453125	0.6953125
26	central	0	0.73128125	0.302	0.6925
27	central	0	0.72521875	0.30071875	0.7005
28	central	0	0.726	0.30290625	0.695625
29	central	0	0.70971875	0.300375	0.69628125
30	central	0	0.7065	0.301265625	0.69690625
31	central	0	0.6989375	0.30184375	0.69990625
32	central	0	0.69153125	0.30278125	0.6979375
33	central	0	0.6955625	0.3000625	0.6986875
34	central	0	0.69653125	0.30134375	0.697125
35	central	0	0.69634375	0.302578125	0.69340625
36	central	0	0.69115625	0.301359375	0.69828125
37	central	0	0.69234375	0.3015625	0.69609375
38	central	0	0.7006875	0.301578125	0.696625
39	central	0	0.70471875	0.302421875	0.69296875
40	central	0	0.7063125	0.30071875	0.69715625
41	central	0	0.69796875	0.29990625	0.6971875
42	central	0	0.70721875	0.300046875	0.700125
43	central	0	0.70153125	0.301390625	0.69690625
44	central	0	0.7000625	0.30075	0.6981875
45	central	0	0.68890625	0.302171875	0.69490625
46	central	0	0.702375	0.300390625	0.6960625
47	central	0	0.712125	0.30275	0.70265625
48	central	0	0.7015625	0.300703125	0.69834375
49	central	0	0.69821875	0.300375	0.6954375
50	central	0	0.69440625	0.30046875	0.6995625
51	central	0	0.68728125	0.303328125	0.69671875
52	central	0	0.70234375	0.30034375	0.6918125
53	central	0	0.70765625	0.3005	0.69803125
54	central	0	0.71009375	0.3019375	0.69615625
55	central	0	0.70975	0.302078125	0.69871875
56	central	0	0.70775	0.300078125	0.6979375
57	central	0	0.69415625	0.30225	0.6990625
58	central	0	0.6993125	0.30284375	0.69490625
59	central	0	0.69403125	0.301953125	0.694875
60	central	0	0.698875	0.3023125	0.6988125
61	central	0	0.703125	0.30021875	0.6956875
62	central	0	0.69928125	0.30021875	0.6949375
63	central	0	0.69675	0.302171875	0.6968125
64	central	0	0.7054375	0.30121875	0.695875
65	central	0	0.698875	0.301828125	0.695
66	central	0	0.68978125	0.3025	0.697375
67	central	0	0.69296875	0.302453125	0.69815625
68	central	0	0.70784375	0.300578125	0.69921875
69	central	0	0.7094375	0.300609375	0.69675
70	central	0	0.6979375	0.30146875	0.69528125
71	central	0	0.7095625	0.302375	0.69653125
72	central	0	0.70603125	0.303078125	0.69496875
73	central	0	0.71125	0.3018125	0.7010625
74	central	0	0.71084375	0.30153125	0.6944375
75	central	0	0.696625	0.30103125	0.6939375
76	central	0	0.706	0.300953125	0.6961875
77	central	0	0.71971875	0.299921875	0.69621875
78	central	0	0.72103125	0.29953125	0.697
79	central	0	0.71415625	0.3015	0.6935625
80	central	0	0.71071875	0.304625	0.69665625
81	central	0	0.69965625	0.303578125	0.6985625
82	central	0	0.70215625	0.301265625	0.69634375
83	central	0	0.69953125	0.30334375	0.69421875
84	central	0	0.69340625	0.301921875	0.69940625
85	central	0	0.691	0.30053125	0.69534375
86	central	0	0.6810625	0.301703125	0.6951875
87	central	0	0.6835	0.299828125	0.6999375
88	central	0	0.68478125	0.301890625	0.6955625
89	central	0	0.6969375	0.29959375	0.69528125
90	central	0	0.70215625	0.30071875	0.6921875
91	central	0	0.7095625	0.30084375	0.69575
92	central	0	0.70975	0.3025	0.69515625
93	central	0	0.70003125	0.299796875	0.7003125
94	central	0	0.6969375	0.3011875	0.697625
95	central	0	0.7060625	0.3021875	0.69196875
96	central	0	0.71078125	0.301015625	0.69565625
97	central	0	0.70303125	0.3005625	0.69709375
98	central	0	0.70853125	0.30196875	0.69615625
99	central	0	0.70771875	0.30084375	0.69521875
100	central	0	0.709125	0.29990625	0.697
101	central	0	0.6963125	0.3014375	0.697625
102	central	0	0.69084375	0.30021875	0.69609375
103	central	0	0.6935625	0.29984375	0.69409375
104	central	0	0.70634375	0.299875	0.69721875
105	central	0	0.70928125	0.3010625	0.696625
106	central	0	0.70725	0.298625	0.702
107	central	0	0.7119375	0.29921875	0.69703125
108	central	0	0.70803125	0.300140625	0.696
109	central	0	0.69534375	0.303015625	0.694625
110	central	0	0.692	0.301796875	0.692375
111	central	0	0.6944375	0.301921875	0.69409375
112	central	0	0.69703125	0.30159375	0.6934375
113	central	0	0.70403125	0.301	0.693375
114	central	0	0.7024375	0.302984375	0.6955
115	central	0	0.69903125	0.301390625	0.69525
116	central	0	0.71521875	0.302578125	0.6976875
117	central	0	0.6984375	0.302734375	0.69515625
118	central	0	0.70796875	0.301015625	0.6960625
119	central	0	0.69059375	0.301375	0.69715625
120	central	0	0.70140625	0.302453125	0.6994375
121	central	0	0.71846875	0.302765625	0.698375
122	central	0	0.705375	0.301171875	0.6945625
123	central	0	0.69665625	0.300515625	0.69478125
124	central	0	0.6995	0.301671875	0.69334375
125	central	0	0.70771875	0.300234375	0.698125
126	central	0	0.71715625	0.299421875	0.696875
127	central	0	0.71271875	0.29875	0.69384375
128	central	0	0.7085625	0.300484375	0.6985625
129	central	0	0.71371875	0.30034375	0.70034375
130	central	0	0.7075	0.300703125	0.697125
131	central	0	0.70296875	0.301421875	0.696875
132	central	0	0.69596875	0.30103125	0.69675
133	central	0	0.686	0.300625	0.6958125
134	central	0	0.69021875	0.302375	0.69578125
135	central	0	0.69534375	0.3020625	0.697375
136	central	0	0.69625	0.29996875	0.69796875
137	central	0	0.69746875	0.30228125	0.6950625
138	central	0	0.687125	0.30090625	0.6970625
139	central	0	0.6940625	0.302765625	0.6984375
140	central	0	0.69746875	0.302328125	0.70003125
141	central	0	0.6995	0.30128125	0.6945
142	central	0	0.70209375	0.300671875	0.6978125
143	central	0	0.7009375	0.299421875	0.6974375
144	central	0	0.69978125	0.301234375	0.69346875
145	central	0	0.69996875	0.302375	0.69359375
146	central	0	0.70240625	0.29890625	0.69525
147	central	0	0.7093125	0.301125	0.69765625
148	central	0	0.7165625	0.30046875	0.69809375
149	central	0	0.71453125	0.30059375	0.6980625
150	central	0	0.70615625	0.301078125	0.69715625
151	central	0	0.722625	0.298984375	0.69790625
152	central	0	0.709625	0.30028125	0.69640625
153	central	0	0.69759375	0.301546875	0.695125
154	central	0	0.68940625	0.302890625	0.69775
155	central	0	0.69615625	0.300421875	0.69775
156	central	0	0.69609375	0.30134375	0.69790625
157	central	0	0.70334375	0.299609375	0.6974375
158	central	0	0.71134375	0.30021875	0.6970625
159	central	0	0.71334375	0.3005	0.6996875
160	central	0	0.7021875	0.300484375	0.694625
161	central	0	0.69434375	0.2995	0.6953125
162	central	0	0.6946875	0.30121875	0.69465625
163	central	0	0.69925	0.3006875	0.6921875
164	central	0	0.70325	0.302421875	0.697875
165	central	0	0.70225	0.298703125	0.6951875
166	central	0	0.68946875	0.303359375	0.697875
167	central	0	0.69996875	0.3023125	0.69521875
168	central	0	0.69421875	0.30075	0.695875
169	central	0	0.70428125	0.301265625	0.69340625
170	central	0	0.699	0.30396875	0.69425
171	central	0	0.7061875	0.300875	0.6949375
172	central	0	0.71534375	0.3000625	0.6984375
173	central	0	0.706625	0.302296875	0.69534375
174	central	0	0.7054375	0.30140625	0.695875
175	central	0	0.69115625	0.30340625	0.694
176	central	0	0.6989375	0.30390625	0.6940625
177	central	0	0.71203125	0.3009375	0.698375
178	central	0	0.7105625	0.300140625	0.6964375
179	central	0	0.7158125	0.29975	0.69634375
180	central	0	0.709125	0.29990625	0.69559375
181	central	0	0.7175625	0.3005625	0.69484375
182	central	0	0.6970625	0.30209375	0.69609375
183	central	0	0.69553125	0.300640625	0.69425
184	central	0	0.69090625	0.299390625	0.6966875
185	central	0	0.6838125	0.302828125	0.6951875
186	central	0	0.69846875	0.301640625	0.69375
187	central	0	0.69415625	0.30128125	0.6958125
188	central	0	0.69771875	0.30021875	0.69390625
189	central	0	0.69971875	0.3016875	0.69615625
190	central	0	0.69578125	0.30096875	0.695
191	central	0	0.69990625	0.299921875	0.696375
192	central	0	0.70371875	0.3015625	0.69771875
193	central	0	0.7089375	0.30078125	0.6995625
194	central	0	0.7154375	0.301140625	0.6971875
195	central	0	0.701375	0.3001875	0.695375
196	central	0	0.706125	0.299578125	0.69553125
197	central	0	0.6936875	0.30153125	0.69715625
198	central	0	0.70146875	0.30165625	0.69896875
199	central	0	0.69559375	0.301765625	0.69653125
200	central	0	0.70953125	0.3004375	0.697625
201	central	0	0.69878125	0.3006875	0.696
202	central	0	0.70596875	0.300359375	0.6971875
203	central	0	0.70471875	0.2998125	0.69715625
204	central	0	0.70109375	0.303671875	0.69334375
205	central	0	0.6946875	0.302171875	0.6966875
206	central	0	0.69090625	0.303984375	0.70034375
207	central	0	0.67671875	0.30190625	0.6919375
208	central	0	0.685125	0.30353125	0.700125
209	central	0	0.69290625	0.302453125	0.6969375
210	central	0	0.71353125	0.29959375	0.69534375
211	central	0	0.71225	0.30440625	0.6965625
212	central	0	0.71190625	0.2995	0.6993125
213	central	0	0.69178125	0.301875	0.697375
214	central	0	0.70296875	0.301171875	0.6951875
215	central	0	0.70834375	0.30028125	0.6973125
216	central	0	0.7065	0.30178125	0.69646875
217	central	0	0.70946875	0.301734375	0.69871875
218	central	0	0.70340625	0.299546875	0.69675
219	central	0	0.6983125	0.30146875	0.69853125
220	central	0	0.6929375	0.3021875	0.69678125
221	central	0	0.693875	0.30284375	0.6955625
222	central	0	0.69746875	0.300640625	0.698875
223	central	0	0.69775	0.301734375	0.694625
224	central	0	0.69825	0.301890625	0.69796875
225	central	0	0.70590625	0.300734375	0.6951875
226	central	0	0.7043125	0.302109375	0.69621875
227	central	0	0.70290625	0.30178125	0.69725
228	central	0	0.679375	0.3025	0.69653125
229	central	0	0.6933125	0.303046875	0.69346875
230	central	0	0.703875	0.301796875	0.6944375
231	central	0	0.68796875	0.301453125	0.69653125
232	central	0	0.70775	0.302078125	0.69678125
233	central	0	0.6951875	0.299765625	0.6998125
234	central	0	0.6975625	0.302578125	0.696625
235	central	0	0.700125	0.300109375	0.6991875
236	central	0	0.7026875	0.302	0.6973125
237	central	0	0.70790625	0.301828125	0.697375
238	central	0	0.70328125	0.3004375	0.69796875
239	central	0	0.70353125	0.301515625	0.69959375
240	central	0	0.69484375	0.3018125	0.69653125
241	central	0	0.70009375	0.300640625	0.69659375
242	central	0	0.70140625	0.301171875	0.696875
243	central	0	0.69915625	0.301234375	0.6975
244	central	0	0.7090625	0.30071875	0.6983125
245	central	0	0.72153125	0.300875	0.698625
246	central	0	0.712375	0.301	0.69928125
247	central	0	0.70590625	0.301015625	0.69759375
248	central	0	0.6924375	0.30275	0.69496875
249	central	0	0.69034375	0.3016875	0.6950625
250	central	0	0.7088125	0.300234375	0.69746875
251	central	0	0.70340625	0.302984375	0.698375
252	central	0	0.70446875	0.30425	0.69871875
253	central	0	0.70140625	0.299953125	0.6975
254	central	0	0.69675	0.30390625	0.69628125
255	central	0	0.7055	0.3014375	0.696875
256	central	0	0.69359375	0.301359375	0.69896875
257	central	0	0.6986875	0.299984375	0.6985
258	central	0	0.697125	0.3004375	0.69459375
259	central	0	0.69496875	0.300703125	0.6965625
260	central	0	0.67834375	0.3006875	0.69725
261	central	0	0.7043125	0.300390625	0.69559375
262	central	0	0.69725	0.2994375	0.701625
263	central	0	0.7074375	0.303234375	0.69734375
264	central	0	0.70090625	0.301546875	0.69525
265	central	0	0.69703125	0.30046875	0.695375
266	central	0	0.700875	0.30009375	0.6983125
267	central	0	0.7033125	0.301921875	0.69821875
268	central	0	0.71009375	0.2985	0.69478125
269	central	0	0.70596875	0.302671875	0.6963125
270	central	0	0.70840625	0.301265625	0.698
271	central	0	0.6885625	0.302046875	0.69896875
272	central	0	0.69803125	0.299984375	0.696
273	central	0	0.709	0.300890625	0.69221875
274	central	0	0.6968125	0.30053125	0.69390625
275	central	0	0.69196875	0.3003125	0.6970625
276	central	0	0.69296875	0.30034375	0.69534375
277	central	0	0.6975625	0.301671875	0.69321875
278	central	0	0.6985	0.30221875	0.69596875
279	central	0	0.70728125	0.302265625	0.6975
280	central	0	0.69959375	0.303046875	0.6969375
281	central	0	0.69190625	0.30146875	0.692625
282	central	0	0.6815	0.30234375	0.69075
283	central	0	0.70278125	0.300140625	0.7010625
284	central	0	0.69565625	0.302375	0.69340625
285	central	0	0.69971875	0.2990625	0.6951875
286	central	0	0.71165625	0.301640625	0.6965625
287	central	0	0.70603125	0.300125	0.6945
288	central	0	0.69453125	0.3018125	0.695875
289	central	0	0.697625	0.30078125	0.69809375
290	central	0	0.7029375	0.300953125	0.697125
291	central	0	0.70078125	0.300578125	0.69484375
292	central	0	0.700375	0.301015625	0.69525
293	central	0	0.69784375	0.3030625	0.6970625
294	central	0	0.69784375	0.301109375	0.6955
295	central	0	0.70065625	0.298984375	0.69709375
296	central	0	0.71434375	0.3043125	0.69459375
297	central	0	0.7108125	0.29959375	0.69346875
298	central	0	0.70959375	0.30090625	0.6986875
299	central	0	0.70115625	0.3016875	0.69796875
300	central	0	0.69865625	0.299453125	0.69634375
301	central	0	0.71515625	0.3004375	0.69753125
302	central	0	0.70975	0.301890625	0.69609375
303	central	0	0.7103125	0.299359375	0.69734375
304	central	0	0.7031875	0.3000625	0.6981875
305	central	0	0.6860625	0.302421875	0.69534375
306	central	0	0.69096875	0.302296875	0.698625
307	central	0	0.6934375	0.301296875	0.6964375
308	central	0	0.695375	0.30115625	0.69634375
309	central	0	0.70115625	0.300484375	0.69784375
310	central	0	0.705125	0.301453125	0.6953125
311	central	0	0.69540625	0.3039375	0.69775
312	central	0	0.697	0.300765625	0.69728125
313	central	0	0.6884375	0.3024375	0.6978125
314	central	0	0.68946875	0.301703125	0.69928125
315	central	0	0.692375	0.302015625	0.697625
316	central	0	0.7049375	0.300890625	0.69271875
317	central	0	0.6949375	0.30046875	0.69690625
318	central	0	0.69928125	0.30246875	0.697375
319	central	0	0.70246875	0.3020625	0.6954375
320	central	0	0.7101875	0.301921875	0.6970625
321	central	0	0.71825	0.30071875	0.69396875
322	central	0	0.705375	0.302265625	0.6940625
323	central	0	0.6971875	0.298515625	0.69890625
324	central	0	0.69296875	0.298578125	0.69465625
325	central	0	0.6960625	0.302453125	0.69784375
326	central	0	0.683125	0.301	0.695375
327	central	0	0.68121875	0.302875	0.6935
328	central	0	0.69825	0.302734375	0.69534375
329	central	0	0.70153125	0.30175	0.69534375
330	central	0	0.69665625	0.303375	0.7011875
331	central	0	0.69853125	0.30025	0.6961875
332	central	0	0.70734375	0.300234375	0.69728125
333	central	0	0.7026875	0.300515625	0.6949375
334	central	0	0.69003125	0.301671875	0.69328125
335	central	1	0.6933125	0.3011875	0.6969375
336	central	1	0.69740625	0.301609375	0.69675
337	central	1	0.70465625	0.299171875	0.69384375
338	central	1	0.70115625	0.300796875	0.6935625
339	central	1	0.6979375	0.301875	0.69375
340	central	1	0.69453125	0.300125	0.6973125
341	central	1	0.69553125	0.30228125	0.69803125
342	central	1	0.68896875	0.299890625	0.694125
343	central	0	0.68346875	0.2996875	0.69934375
344	central	0	0.69421875	0.301828125	0.6938125
345	central	0	0.702125	0.301375	0.69684375
346	central	0	0.693625	0.30140625	0.69575
347	central	0	0.691375	0.298328125	0.69375
348	central	0	0.6981875	0.302578125	0.69771875
349	central	0	0.7035	0.29975	0.69775
350	central	0	0.693875	0.30109375	0.6975625
351	central	0	0.6929375	0.30128125	0.69540625
352	central	0	0.69309375	0.3014375	0.6965
353	central	0	0.7063125	0.300421875	0.697625
354	central	0	0.7040625	0.302125	0.6965
355	central	0	0.7	0.302078125	0.69740625
356	central	0	0.71696875	0.300140625	0.6961875
357	central	0	0.70265625	0.302578125	0.69684375
358	central	0	0.6909375	0.298765625	0.69584375
359	central	0	0.70275	0.302328125	0.6984375
360	central	0	0.692875	0.300703125	0.69740625
361	central	0	0.70546875	0.30190625	0.69475
362	central	0	0.70840625	0.301171875	0.69984375
363	central	0	0.69403125	0.30134375	0.6961875
364	central	0	0.70021875	0.302203125	0.69828125
365	central	0	0.6941875	0.302859375	0.69896875
366	central	0	0.6960625	0.30103125	0.69725
367	central	0	0.69490625	0.303828125	0.6959375
368	central	0	0.691375	0.302578125	0.69840625
369	central	0	0.6910625	0.299484375	0.6959375
370	central	0	0.6945	0.300875	0.695
371	central	0	0.7068125	0.300484375	0.69525
372	central	0	0.708	0.30059375	0.6935625
373	central	0	0.7090625	0.301671875	0.69340625
374	central	0	0.707	0.301765625	0.69790625
375	central	0	0.70159375	0.3000625	0.69415625
376	central	0	0.68815625	0.301171875	0.6928125
377	central	0	0.68578125	0.301625	0.69640625
378	central	0	0.6856875	0.300234375	0.69778125
379	central	0	0.70584375	0.302328125	0.69728125
380	central	0	0.71146875	0.300859375	0.699125
381	central	0	0.71321875	0.30184375	0.69778125
382	central	0	0.70078125	0.29940625	0.69728125
383	central	0	0.6990625	0.30065625	0.70003125
384	central	1	0.7105	0.298890625	0.69484375
385	central	1	0.69	0.30084375	0.698
386	central	1	0.69134375	0.30125	0.69690625
387	central	1	0.6930625	0.301	0.69571875
388	central	1	0.6955	0.301171875	0.69825
389	central	1	0.6905	0.30196875	0.69478125
390	central	1	0.70890625	0.300515625	0.69821875
391	central	1	0.69728125	0.302359375	0.69634375
392	central	1	0.6866875	0.299578125	0.6928125
393	central	1	0.69809375	0.300234375	0.6928125
394	central	1	0.7013125	0.30065625	0.69728125
395	central	1	0.71325	0.301796875	0.69584375
396	central	1	0.70503125	0.300875	0.69675
397	central	1	0.6876875	0.30221875	0.69803125
398	central	0	0.69675	0.30259375	0.69378125
399	central	0	0.6975625	0.3008125	0.6965
400	central	0	0.70215625	0.303703125	0.69721875
401	central	0	0.703375	0.3005625	0.6968125
402	central	0	0.6935625	0.30175	0.6951875
403	central	0	0.694375	0.30153125	0.694625
404	central	0	0.702375	0.301015625	0.69325
405	central	0	0.71609375	0.300296875	0.6971875
406	central	0	0.69534375	0.30103125	0.6956875
407	central	0	0.700625	0.301125	0.694625
408	central	0	0.70215625	0.30209375	0.69878125
409	central	0	0.70246875	0.30053125	0.695
410	central	0	0.7011875	0.301125	0.6970625
411	central	0	0.70396875	0.3038125	0.69553125
412	central	0	0.71403125	0.30034375	0.698125
413	central	0	0.715625	0.301984375	0.69375
414	central	0	0.6988125	0.301203125	0.69540625
415	central	0	0.7096875	0.2981875	0.69809375
416	central	0	0.7013125	0.3035625	0.6968125
417	central	0	0.7045	0.299171875	0.70121875
418	central	0	0.69290625	0.300921875	0.69234375
419	central	0	0.686875	0.302515625	0.69715625
420	central	0	0.70134375	0.300359375	0.695625
421	central	0	0.7053125	0.302578125	0.69528125
422	central	0	0.70540625	0.300859375	0.69784375
423	central	0	0.69503125	0.30028125	0.69925
424	central	0	0.69190625	0.304390625	0.6970625
425	central	0	0.699375	0.30046875	0.6970625
426	central	0	0.7001875	0.30096875	0.69175
427	central	0	0.70659375	0.29965625	0.69821875
428	central	0	0.70853125	0.30178125	0.69796875
429	central	0	0.69953125	0.3005625	0.69596875
430	central	0	0.69671875	0.302234375	0.697875
431	central	0	0.71140625	0.299859375	0.69609375
432	central	0	0.72125	0.3009375	0.69525
433	central	0	0.7110625	0.298828125	0.69490625
434	central	1	0.70534375	0.30053125	0.6981875
435	central	1	0.702625	0.301109375	0.6929375
436	central	1	0.7034375	0.3030625	0.6945
437	central	1	0.697875	0.301578125	0.69471875
438	central	1	0.6888125	0.299453125	0.693125
439	central	1	0.6986875	0.301984375	0.6968125
440	central	1	0.69340625	0.3003125	0.69221875
441	central	1	0.69075	0.300171875	0.70090625
442	central	1	0.69953125	0.300453125	0.700375
443	central	1	0.69575	0.301984375	0.6969375
444	central	1	0.6956875	0.30171875	0.69409375
445	central	1	0.69521875	0.30184375	0.69521875
446	central	1	0.69665625	0.300234375	0.69809375
447	central	1	0.7035625	0.302171875	0.69621875
448	central	1	0.69878125	0.300609375	0.6928125
449	central	1	0.69915625	0.3021875	0.69475
450	central	1	0.6889375	0.30025	0.69725
451	central	1	0.70596875	0.303	0.695375
452	central	0	0.69371875	0.302078125	0.69534375
453	central	0	0.68265625	0.302234375	0.6966875
454	central	0	0.69896875	0.301875	0.69525
455	central	0	0.6954375	0.3019375	0.6956875
456	central	0	0.70434375	0.301078125	0.69665625
457	central	0	0.70859375	0.301375	0.693
458	central	0	0.70340625	0.30109375	0.69721875
459	central	0	0.690375	0.3031875	0.696375
460	central	0	0.6948125	0.301203125	0.69853125
461	central	0	0.68534375	0.3020625	0.69828125
462	central	0	0.69775	0.300703125	0.69540625
463	central	0	0.69590625	0.2995	0.69359375
464	central	0	0.71371875	0.300328125	0.69503125
465	central	0	0.72103125	0.3010625	0.6991875
466	central	0	0.71309375	0.302015625	0.69921875
467	central	0	0.71171875	0.30109375	0.69709375
468	central	0	0.7063125	0.300828125	0.69765625
469	central	0	0.70790625	0.29946875	0.69609375
470	central	0	0.695	0.30128125	0.69728125
471	central	0	0.698625	0.300796875	0.6951875
472	central	0	0.69715625	0.3010625	0.69490625
473	central	0	0.70028125	0.302453125	0.69815625
474	central	0	0.70671875	0.301953125	0.6956875
475	central	0	0.70034375	0.3019375	0.6945
476	central	0	0.687	0.303609375	0.69821875
477	central	0	0.68525	0.3011875	0.6954375
478	central	0	0.7111875	0.301	0.69471875
479	central	0	0.7125	0.30215625	0.69896875
480	central	0	0.703375	0.299703125	0.6991875
481	central	0	0.709875	0.301984375	0.69628125
482	central	0	0.69525	0.302484375	0.6950625
483	central	0	0.7059375	0.30125	0.6976875
484	central	1	0.70646875	0.30103125	0.697125
485	central	1	0.716	0.301296875	0.6951875
486	central	1	0.7128125	0.300859375	0.699375
487	central	1	0.70434375	0.301640625	0.69746875
488	central	1	0.6995	0.301015625	0.70040625
489	central	1	0.68634375	0.30084375	0.70046875
490	central	1	0.6871875	0.3028125	0.692375
491	central	1	0.69278125	0.3000625	0.69678125
492	central	1	0.69184375	0.3005625	0.69321875
493	central	1	0.69553125	0.301421875	0.69621875
494	central	1	0.69584375	0.300625	0.6988125
495	central	1	0.70225	0.30178125	0.6954375
496	central	1	0.71121875	0.29959375	0.697625
497	central	1	0.70478125	0.29953125	0.69675
498	central	1	0.70125	0.3015625	0.69975
499	central	1	0.6906875	0.29984375	0.69303125
500	central	1	0.69675	0.30096875	0.6939375
501	central	1	0.693375	0.301359375	0.696375
502	central	1	0.69128125	0.30359375	0.69915625
503	central	1	0.700625	0.30109375	0.69759375
504	central	1	0.68340625	0.30303125	0.6941875
505	central	0	0.67853125	0.303265625	0.69659375
506	central	0	0.6923125	0.300609375	0.69540625
507	central	0	0.6960625	0.30340625	0.698375
508	central	0	0.71125	0.3016875	0.69734375
509	central	0	0.69990625	0.300390625	0.6949375
510	central	0	0.69215625	0.3014375	0.69790625
511	central	0	0.68671875	0.301453125	0.6960625
512	central	0	0.6978125	0.300546875	0.6985625
513	central	0	0.68865625	0.301734375	0.69325
514	central	0	0.69490625	0.30153125	0.69865625
515	central	0	0.70184375	0.302625	0.6930625
516	central	0	0.71128125	0.2989375	0.69503125
517	central	0	0.717375	0.30153125	0.69346875
518	central	0	0.71459375	0.300484375	0.69925
519	central	0	0.708625	0.30040625	0.69703125
520	central	0	0.71053125	0.299484375	0.6985625
521	central	0	0.705375	0.300625	0.6955625
522	central	0	0.70571875	0.30259375	0.69703125
523	central	0	0.703375	0.3023125	0.69434375
524	central	0	0.70015625	0.301421875	0.6978125
525	central	0	0.68934375	0.29965625	0.6961875
526	central	0	0.69190625	0.3011875	0.69659375
527	central	0	0.7024375	0.30078125	0.69590625
528	central	0	0.68496875	0.30028125	0.69678125
529	central	0	0.6848125	0.3046875	0.69640625
530	central	0	0.6980625	0.301734375	0.6959375
531	central	0	0.69984375	0.2998125	0.69703125
532	central	0	0.70203125	0.301171875	0.69734375
533	central	0	0.7161875	0.300484375	0.70053125
534	central	0	0.70815625	0.30259375	0.69509375
535	central	1	0.70609375	0.302390625	0.69696875
536	central	1	0.69778125	0.300578125	0.69984375
537	central	1	0.71165625	0.301796875	0.68996875
538	central	1	0.6981875	0.30209375	0.693875
539	central	1	0.70734375	0.30296875	0.6948125
540	central	1	0.70165625	0.30171875	0.7003125
541	central	1	0.69	0.302421875	0.699125
542	central	1	0.6945625	0.301671875	0.692375
543	central	1	0.68515625	0.300421875	0.69253125
544	central	1	0.691625	0.30146875	0.695
545	central	1	0.701625	0.3020625	0.69728125
546	central	1	0.698875	0.30075	0.6948125
547	central	1	0.70575	0.300328125	0.69796875
548	central	1	0.70103125	0.301234375	0.69728125
549	central	1	0.7016875	0.302046875	0.69546875
550	central	1	0.7016875	0.3005	0.69775
551	central	1	0.69228125	0.30190625	0.7000625
552	central	1	0.68928125	0.30028125	0.6940625
553	central	1	0.69715625	0.302390625	0.69621875
554	central	1	0.68859375	0.302125	0.69840625
555	central	1	0.693875	0.303671875	0.699125
556	central	1	0.69371875	0.3023125	0.69734375
557	central	1	0.68621875	0.300875	0.7000625
558	central	1	0.6720625	0.301671875	0.69715625
559	central	0	0.68996875	0.301390625	0.6943125
560	central	0	0.70025	0.300609375	0.699
561	central	0	0.6984375	0.302234375	0.69303125
562	central	0	0.68309375	0.303625	0.69815625
563	central	0	0.675375	0.3016875	0.69728125
564	central	0	0.688	0.298859375	0.6986875
565	central	0	0.6855625	0.3006875	0.69590625
566	central	0	0.68978125	0.301984375	0.69675
567	central	0	0.69146875	0.30246875	0.6983125
568	central	0	0.70328125	0.300765625	0.69225
569	central	0	0.71790625	0.299453125	0.69153125
570	central	0	0.717625	0.300390625	0.69690625
571	central	0	0.71759375	0.301	0.69709375
572	central	0	0.716125	0.30125	0.69771875
573	central	0	0.70834375	0.301953125	0.69528125
574	central	0	0.6989375	0.300171875	0.699125
575	central	0	0.70346875	0.303203125	0.6954375
576	central	0	0.70725	0.30296875	0.69690625
577	central	0	0.70209375	0.300984375	0.6965625
578	central	0	0.696625	0.29696875	0.6950625
579	central	0	0.684625	0.299421875	0.69609375
580	central	0	0.68971875	0.300125	0.692625
581	central	0	0.69815625	0.30090625	0.697375
582	central	0	0.70309375	0.301046875	0.69571875
583	central	0	0.7051875	0.30165625	0.6985625
584	central	0	0.70325	0.300875	0.69884375
585	central	0	0.7105	0.301296875	0.6973125
586	central	1	0.71096875	0.30003125	0.69759375
587	central	1	0.689625	0.3025	0.6963125
588	central	1	0.69146875	0.301375	0.696875
589	central	1	0.7014375	0.301	0.6974375
590	central	1	0.69728125	0.301109375	0.6980625
591	central	1	0.70534375	0.301140625	0.697875
592	central	1	0.6893125	0.300875	0.6953125
593	central	1	0.6925	0.30146875	0.696875
594	central	1	0.689625	0.3021875	0.69640625
595	central	1	0.68625	0.301765625	0.6983125
596	central	1	0.6906875	0.300453125	0.695625
597	central	1	0.69640625	0.300078125	0.6948125
598	central	1	0.7034375	0.30240625	0.6973125
599	central	1	0.70234375	0.3016875	0.69709375
600	central	1	0.7048125	0.303359375	0.6964375
601	central	1	0.7148125	0.3008125	0.69584375
602	central	1	0.70234375	0.300015625	0.69965625
603	central	1	0.69875	0.30221875	0.695125
604	central	1	0.6949375	0.3006875	0.69484375
605	central	1	0.69240625	0.303859375	0.6960625
606	central	1	0.6844375	0.301703125	0.697125
607	central	1	0.68696875	0.30171875	0.69653125
608	central	1	0.68015625	0.302359375	0.6935625
609	central	1	0.6694375	0.3016875	0.6935
610	central	1	0.68040625	0.302515625	0.6974375
611	central	1	0.691125	0.2991875	0.696
612	central	0	0.6863125	0.302296875	0.69528125
613	central	0	0.6913125	0.300515625	0.69403125
614	central	0	0.68365625	0.30103125	0.6985625
615	central	0	0.6894375	0.300984375	0.6949375
616	central	0	0.7000625	0.301046875	0.6953125
617	central	0	0.69059375	0.301421875	0.69884375
618	central	0	0.69246875	0.303296875	0.6956875
619	central	0	0.70753125	0.300890625	0.696375
620	central	0	0.70403125	0.303234375	0.69765625
621	central	0	0.7006875	0.30046875	0.6945625
622	central	0	0.71553125	0.299328125	0.70009375
623	central	0	0.71009375	0.300125	0.69715625
624	central	0	0.7098125	0.301609375	0.69509375
625	central	0	0.70115625	0.302375	0.69825
626	central	0	0.70296875	0.303125	0.69871875
627	central	0	0.69978125	0.302015625	0.6923125
628	central	0	0.70153125	0.298390625	0.6963125
629	central	0	0.70796875	0.30184375	0.6950625
630	central	0	0.6958125	0.300578125	0.695625
631	central	0	0.699	0.30109375	0.69640625
632	central	0	0.69475	0.30171875	0.69753125
633	central	0	0.702375	0.301421875	0.6949375
634	central	0	0.7008125	0.30246875	0.69703125
635	central	0	0.6965625	0.302078125	0.6969375
636	central	0	0.688375	0.3014375	0.69246875
637	central	1	0.69465625	0.301421875	0.6974375
638	central	1	0.70121875	0.3021875	0.69609375
639	central	1	0.70559375	0.300953125	0.69715625
640	central	1	0.68684375	0.301328125	0.69684375
641	central	1	0.692	0.301484375	0.69953125
642	central	1	0.69096875	0.300296875	0.69978125
643	central	1	0.697375	0.301515625	0.6960625
644	central	1	0.6915625	0.301765625	0.698375
645	central	1	0.68709375	0.30215625	0.69396875
646	central	1	0.6983125	0.300828125	0.6983125
647	central	1	0.6884375	0.3026875	0.700875
648	central	1	0.69259375	0.301	0.693875
649	central	1	0.69321875	0.301875	0.69615625
650	central	1	0.6935	0.303234375	0.6969375
651	central	1	0.69396875	0.302828125	0.6985625
652	central	1	0.7000625	0.30190625	0.6998125
653	central	1	0.70575	0.302265625	0.697
654	central	1	0.702125	0.301125	0.6938125
655	central	1	0.7020625	0.301375	0.69690625
656	central	1	0.69465625	0.301390625	0.694625
657	central	1	0.69103125	0.30278125	0.69678125
658	central	1	0.69096875	0.301078125	0.69675
659	central	1	0.6834375	0.302453125	0.6980625
660	central	1	0.68753125	0.301671875	0.69546875
661	central	1	0.6848125	0.3003125	0.69653125
662	central	1	0.69009375	0.299515625	0.691375
663	central	1	0.6996875	0.299578125	0.6986875
664	central	1	0.68784375	0.303546875	0.69903125
665	central	0	0.6830625	0.3014375	0.69384375
666	central	0	0.69253125	0.3001875	0.696875
667	central	0	0.6824375	0.30025	0.6980625
668	central	0	0.7074375	0.30334375	0.6950625
669	central	0	0.69946875	0.300265625	0.698
670	central	0	0.69728125	0.3023125	0.69690625
671	central	0	0.69153125	0.299859375	0.69525
672	central	0	0.69790625	0.302765625	0.7
673	central	0	0.70671875	0.3011875	0.69675
674	central	0	0.71015625	0.299546875	0.69646875
675	central	0	0.7079375	0.301328125	0.69928125
676	central	0	0.69409375	0.303109375	0.69684375
677	central	0	0.7025625	0.30059375	0.70059375
678	central	0	0.689625	0.301625	0.69709375
679	central	0	0.6965625	0.30178125	0.69459375
680	central	0	0.70275	0.303609375	0.6961875
681	central	0	0.70459375	0.30171875	0.6981875
682	central	0	0.70421875	0.30090625	0.6966875
683	central	0	0.70584375	0.303703125	0.6988125
684	central	0	0.709875	0.29946875	0.69625
685	central	0	0.7118125	0.30346875	0.69571875
686	central	0	0.6961875	0.301109375	0.69775
687	central	0	0.68340625	0.3001875	0.69459375
688	central	1	0.68159375	0.3013125	0.69740625
689	central	1	0.68346875	0.302390625	0.69678125
690	central	1	0.693875	0.301328125	0.6945625
691	central	1	0.6991875	0.3008125	0.695375
692	central	1	0.69378125	0.301828125	0.6980625
693	central	1	0.70325	0.297875	0.69671875
694	central	1	0.692875	0.302921875	0.6983125
695	central	1	0.706125	0.304328125	0.6983125
696	central	1	0.68675	0.29946875	0.69740625
697	central	1	0.69278125	0.300703125	0.70046875
698	central	1	0.6955	0.301546875	0.69809375
699	central	1	0.6943125	0.299640625	0.6978125
700	central	1	0.69140625	0.302765625	0.69484375
701	central	1	0.6950625	0.3011875	0.69803125
702	central	1	0.6956875	0.30090625	0.69446875
703	central	1	0.698	0.3020625	0.69603125
704	central	1	0.69971875	0.3025	0.69409375
705	central	1	0.70546875	0.30034375	0.69584375
706	central	1	0.69671875	0.301234375	0.69671875
707	central	1	0.6994375	0.301078125	0.69715625
708	central	1	0.70440625	0.3035	0.69621875
709	central	1	0.68684375	0.301546875	0.69553125
710	central	1	0.687125	0.3040625	0.695875
711	central	1	0.68565625	0.29953125	0.69184375
712	central	1	0.6861875	0.302515625	0.69765625
713	central	1	0.68646875	0.302546875	0.698
714	central	1	0.691875	0.29890625	0.69440625
715	central	1	0.6890625	0.299640625	0.69453125
716	central	1	0.6821875	0.3	0.69478125
717	central	1	0.69134375	0.301234375	0.698125
718	central	0	0.69103125	0.302171875	0.69534375
719	central	0	0.7095625	0.30071875	0.69990625
720	central	0	0.70678125	0.301234375	0.6971875
721	central	0	0.6993125	0.302453125	0.69534375
722	central	0	0.69646875	0.30096875	0.6935625
723	central	0	0.69625	0.302296875	0.69653125
724	central	0	0.70871875	0.302	0.69703125
725	central	0	0.7169375	0.30134375	0.70065625
726	central	0	0.71965625	0.301109375	0.6953125
727	central	0	0.70625	0.2989375	0.6964375
728	central	0	0.7056875	0.300578125	0.69678125
729	central	0	0.70090625	0.29915625	0.69490625
730	central	0	0.6913125	0.301203125	0.6944375
731	central	0	0.6938125	0.3020625	0.69596875
732	central	0	0.70578125	0.3001875	0.69828125
733	central	0	0.69478125	0.300484375	0.69815625
734	central	0	0.70315625	0.302125	0.69878125
735	central	0	0.70965625	0.302421875	0.69846875
736	central	0	0.71446875	0.3010625	0.695375
737	central	0	0.70721875	0.299390625	0.6958125
738	central	0	0.7025	0.29959375	0.6946875
739	central	1	0.7011875	0.300265625	0.69821875
740	central	1	0.68503125	0.3004375	0.69909375
741	central	1	0.6844375	0.301546875	0.69840625
742	central	1	0.676625	0.30225	0.69975
743	central	1	0.6915	0.3023125	0.69625
744	central	1	0.69925	0.302609375	0.6981875
745	central	1	0.70284375	0.302234375	0.70046875
746	central	1	0.68459375	0.30071875	0.6923125
747	central	1	0.6945625	0.30003125	0.69578125
748	central	1	0.69121875	0.30178125	0.6968125
749	central	1	0.68259375	0.30159375	0.6985
750	central	1	0.69084375	0.299734375	0.6934375
751	central	1	0.692625	0.301234375	0.69609375
752	central	1	0.69915625	0.30075	0.6993125
753	central	1	0.6934375	0.300484375	0.69865625
754	central	1	0.69103125	0.30203125	0.69571875
755	central	1	0.706875	0.30009375	0.69975
756	central	1	0.704625	0.300625	0.69528125
757	central	1	0.694375	0.299359375	0.69896875
758	central	1	0.703125	0.30084375	0.69415625
759	central	1	0.68725	0.302375	0.696125
760	central	1	0.70946875	0.30071875	0.6960625
761	central	1	0.6888125	0.30109375	0.69384375
762	central	1	0.6944375	0.300296875	0.693875
763	central	1	0.68975	0.299140625	0.69615625
764	central	1	0.69015625	0.30278125	0.69578125
765	central	1	0.6933125	0.300890625	0.697875
766	central	1	0.6914375	0.301140625	0.6976875
767	central	1	0.69584375	0.30209375	0.69946875
768	central	1	0.6941875	0.301515625	0.6975625
769	central	1	0.67903125	0.3006875	0.69625
770	central	1	0.69696875	0.301890625	0.69303125
771	central	0	0.693625	0.30109375	0.69696875
772	central	0	0.70196875	0.301515625	0.701375
773	central	0	0.6984375	0.30121875	0.69840625
774	central	0	0.69115625	0.300625	0.69921875
775	central	0	0.6870625	0.3043125	0.69596875
776	central	0	0.6895	0.30246875	0.69915625
777	central	0	0.70859375	0.30253125	0.69484375
778	central	0	0.71221875	0.300953125	0.6921875
779	central	0	0.70209375	0.30059375	0.69671875
780	central	0	0.69378125	0.301640625	0.69746875
781	central	0	0.69971875	0.30103125	0.69453125
782	central	0	0.68965625	0.30153125	0.69384375
783	central	0	0.6866875	0.300578125	0.694
784	central	0	0.701	0.304765625	0.6974375
785	central	0	0.71115625	0.301046875	0.697125
786	central	0	0.7193125	0.300203125	0.698
787	central	0	0.71953125	0.30240625	0.6983125
788	central	0	0.70125	0.300609375	0.69934375
789	central	0	0.6976875	0.30234375	0.69759375
790	central	1	0.69628125	0.299453125	0.695
791	central	1	0.6916875	0.300328125	0.696375
792	central	1	0.6866875	0.3020625	0.6964375
793	central	1	0.6791875	0.301328125	0.6974375
794	central	1	0.67165625	0.300703125	0.6966875
795	central	1	0.69425	0.30015625	0.69303125
796	central	1	0.68553125	0.301609375	0.6965625
797	central	1	0.6871875	0.302078125	0.69740625
798	central	1	0.68946875	0.301734375	0.695375
799	central	1	0.6945	0.29846875	0.697875
800	central	1	0.68178125	0.30103125	0.6965625
801	central	1	0.68478125	0.30075	0.69603125
802	central	1	0.6885	0.30165625	0.69675
803	central	1	0.69571875	0.302359375	0.69703125
804	central	1	0.702625	0.301578125	0.6969375
805	central	1	0.69109375	0.303	0.69765625
806	central	1	0.69525	0.304421875	0.69453125
807	central	1	0.69690625	0.300609375	0.69578125
808	central	1	0.6904375	0.301859375	0.69471875
809	central	1	0.6905625	0.3001875	0.6974375
810	central	1	0.696625	0.301859375	0.69465625
811	central	1	0.70203125	0.3003125	0.6973125
812	central	1	0.68365625	0.3003125	0.6983125
813	central	1	0.686	0.302359375	0.70146875
814	central	1	0.6900625	0.300265625	0.6964375
815	central	1	0.69896875	0.300453125	0.69278125
816	central	1	0.7056875	0.301390625	0.6985625
817	central	1	0.70190625	0.3015	0.69509375
818	central	1	0.6914375	0.2998125	0.69634375
819	central	1	0.69909375	0.301859375	0.695375
820	central	1	0.6895	0.30078125	0.69809375
821	central	1	0.68240625	0.300796875	0.697125
822	central	1	0.68915625	0.301328125	0.6944375
823	central	0	0.68934375	0.301625	0.69540625
824	central	0	0.695375	0.302875	0.696625
825	central	0	0.69359375	0.302640625	0.69615625
826	central	0	0.695375	0.30153125	0.6976875
827	central	0	0.693625	0.300796875	0.69509375
828	central	0	0.7	0.3033125	0.69553125
829	central	0	0.70015625	0.30228125	0.697875
830	central	0	0.7001875	0.303171875	0.69453125
831	central	0	0.70003125	0.302390625	0.69596875
832	central	0	0.694875	0.300859375	0.697375
833	central	0	0.6940625	0.30071875	0.69615625
834	central	0	0.6883125	0.299953125	0.69753125
835	central	0	0.69465625	0.300390625	0.695125
836	central	0	0.70140625	0.301203125	0.69634375
837	central	0	0.70596875	0.300234375	0.6968125
838	central	0	0.70653125	0.301859375	0.69678125
839	central	0	0.71109375	0.3001875	0.6968125
840	central	0	0.70221875	0.301171875	0.6976875
841	central	0	0.69096875	0.300015625	0.6954375
842	central	1	0.69846875	0.3015	0.6960625
843	central	1	0.68909375	0.30225	0.69521875
844	central	1	0.69134375	0.301640625	0.698125
845	central	1	0.68396875	0.301265625	0.6956875
846	central	1	0.68321875	0.301359375	0.697125
847	central	1	0.69125	0.302125	0.69409375
848	central	1	0.69134375	0.302078125	0.697875
849	central	1	0.68890625	0.30284375	0.69615625
850	central	1	0.69828125	0.3021875	0.70171875
851	central	1	0.6950625	0.300421875	0.69853125
852	central	1	0.6876875	0.299859375	0.699125
853	central	1	0.6851875	0.29978125	0.6979375
854	central	1	0.69290625	0.303015625	0.69696875
855	central	1	0.688625	0.3020625	0.6989375
856	central	1	0.69975	0.301140625	0.69175
857	central	1	0.69971875	0.301390625	0.697375
858	central	1	0.69821875	0.3015625	0.693875
859	central	1	0.69459375	0.3008125	0.69696875
860	central	1	0.6836875	0.3009375	0.693125
861	central	1	0.6840625	0.3010625	0.69515625
862	central	1	0.68275	0.302109375	0.69228125
863	central	1	0.68459375	0.29953125	0.69565625
864	central	1	0.6928125	0.30128125	0.6935625
865	central	1	0.69003125	0.3035625	0.69475
866	central	1	0.69378125	0.29975	0.69396875
867	central	1	0.70790625	0.302125	0.69596875
868	central	1	0.7013125	0.301234375	0.6946875
869	central	1	0.6995625	0.3020625	0.69553125
870	central	1	0.69671875	0.300078125	0.6964375
871	central	1	0.69790625	0.30278125	0.6965
872	central	1	0.69709375	0.301265625	0.69540625
873	central	1	0.69196875	0.3015625	0.69328125
874	central	1	0.676875	0.29996875	0.695375
875	central	1	0.6911875	0.302546875	0.69509375
876	central	0	0.67903125	0.30159375	0.69559375
877	central	0	0.6998125	0.301046875	0.696625
878	central	0	0.686	0.298734375	0.69796875
879	central	0	0.68596875	0.299984375	0.69334375
880	central	0	0.69678125	0.302328125	0.6985625
881	central	0	0.6935625	0.30053125	0.6936875
882	central	0	0.6985	0.301453125	0.69853125
883	central	0	0.69525	0.300859375	0.69034375
884	central	0	0.69896875	0.300734375	0.6989375
885	central	0	0.7026875	0.300953125	0.69603125
886	central	0	0.7039375	0.30153125	0.698625
887	central	0	0.70865625	0.299125	0.69621875
888	central	0	0.69403125	0.300375	0.6939375
889	central	0	0.7005625	0.30028125	0.694
890	central	0	0.7026875	0.29915625	0.698375
891	central	0	0.69475	0.302	0.69453125
892	central	0	0.69696875	0.303296875	0.69659375
893	central	1	0.7016875	0.30103125	0.70209375
894	central	1	0.699125	0.300453125	0.699125
895	central	1	0.69934375	0.302453125	0.6945
896	central	1	0.70075	0.298703125	0.6985
897	central	1	0.68953125	0.301046875	0.69796875
898	central	1	0.68396875	0.301140625	0.6964375
899	central	1	0.69878125	0.300078125	0.69825
900	central	1	0.69640625	0.301625	0.69809375
901	central	1	0.702375	0.30015625	0.7005625
902	central	1	0.69071875	0.299171875	0.69846875
903	central	1	0.68625	0.301265625	0.7001875
904	central	1	0.691	0.301625	0.69596875
905	central	1	0.692375	0.3005625	0.697125
906	central	1	0.6920625	0.301640625	0.6945625
907	central	1	0.70109375	0.30078125	0.69553125
908	central	1	0.7136875	0.29996875	0.69346875
909	central	1	0.703875	0.3004375	0.69609375
910	central	1	0.7051875	0.30259375	0.69253125
911	central	1	0.70040625	0.30121875	0.69740625
912	central	1	0.689375	0.3024375	0.69646875
913	central	1	0.6909375	0.301609375	0.6974375
914	central	1	0.6980625	0.29990625	0.6965625
915	central	1	0.69428125	0.301375	0.69671875
916	central	1	0.68871875	0.301765625	0.6964375
917	central	1	0.69696875	0.30121875	0.6973125
918	central	1	0.70096875	0.30259375	0.69834375
919	central	1	0.70934375	0.30071875	0.6933125
920	central	1	0.70359375	0.3	0.69534375
921	central	1	0.69815625	0.300125	0.6926875
922	central	1	0.70821875	0.301234375	0.6965625
923	central	1	0.70309375	0.30290625	0.700375
924	central	1	0.68321875	0.30215625	0.69753125
925	central	1	0.6825625	0.29909375	0.69675
926	central	1	0.68325	0.3024375	0.69465625
927	central	1	0.69046875	0.30159375	0.6926875
928	central	0	0.69190625	0.300671875	0.69525
929	central	0	0.6871875	0.302171875	0.69621875
930	central	0	0.67946875	0.301734375	0.69465625
931	central	0	0.6795625	0.301921875	0.69665625
932	central	0	0.69778125	0.300078125	0.70053125
933	central	0	0.6978125	0.301125	0.6946875
934	central	0	0.70246875	0.2995625	0.69590625
935	central	0	0.69696875	0.3	0.69975
936	central	0	0.70596875	0.30321875	0.69625
937	central	0	0.70471875	0.304125	0.69453125
938	central	0	0.7105	0.301609375	0.69853125
939	central	0	0.72075	0.30196875	0.69890625
940	central	0	0.7206875	0.303375	0.6956875
941	central	0	0.6975	0.30025	0.69934375
942	central	0	0.696625	0.29978125	0.6970625
943	central	0	0.70015625	0.301234375	0.69478125
944	central	0	0.692375	0.301046875	0.69778125
945	central	1	0.696	0.301015625	0.6970625
946	central	1	0.7	0.300671875	0.69790625
947	central	1	0.705875	0.30046875	0.69496875
948	central	1	0.7059375	0.2996875	0.6983125
949	central	1	0.6974375	0.300796875	0.69884375
950	central	1	0.6875625	0.29940625	0.69421875
951	central	1	0.69640625	0.30128125	0.693
952	central	1	0.70475	0.300375	0.69834375
953	central	1	0.69778125	0.300109375	0.6965
954	central	1	0.68915625	0.300578125	0.6919375
955	central	1	0.69921875	0.300515625	0.6985
956	central	1	0.69659375	0.30221875	0.6993125
957	central	1	0.68821875	0.30153125	0.69659375
958	central	1	0.68803125	0.300609375	0.691875
959	central	1	0.69353125	0.302609375	0.69725
960	central	1	0.6905625	0.3036875	0.69534375
961	central	1	0.69515625	0.303390625	0.697875
962	central	1	0.704375	0.300359375	0.69553125
963	central	1	0.69834375	0.302375	0.69746875
964	central	1	0.6949375	0.30096875	0.69796875
965	central	1	0.70371875	0.3015	0.69725
966	central	1	0.70853125	0.29928125	0.69609375
967	central	1	0.699125	0.303890625	0.6963125
968	central	1	0.7079375	0.30278125	0.69228125
969	central	1	0.7075	0.3001875	0.69784375
970	central	1	0.70021875	0.30075	0.695
971	central	1	0.69971875	0.3018125	0.69334375
972	central	1	0.691	0.300125	0.69859375
973	central	1	0.70184375	0.301640625	0.69875
974	central	1	0.68859375	0.301078125	0.6984375
975	central	1	0.70334375	0.300359375	0.697875
976	central	1	0.6996875	0.30109375	0.69759375
977	central	1	0.69640625	0.30034375	0.69528125
978	central	1	0.694875	0.30215625	0.697
979	central	1	0.6945	0.301734375	0.6975625
980	central	1	0.69734375	0.304234375	0.70084375
981	central	0	0.687375	0.3004375	0.69809375
982	central	0	0.67775	0.302	0.700375
983	central	0	0.6915	0.302921875	0.69334375
984	central	0	0.692875	0.302234375	0.69696875
985	central	0	0.69725	0.300421875	0.698
986	central	0	0.69159375	0.300921875	0.698375
987	central	0	0.69740625	0.300640625	0.69765625
988	central	0	0.702	0.30146875	0.6936875
989	central	0	0.7193125	0.29946875	0.69178125
990	central	0	0.724	0.302359375	0.69675
991	central	0	0.71625	0.299953125	0.69509375
992	central	0	0.71375	0.302640625	0.69746875
993	central	0	0.70690625	0.301296875	0.6965
994	central	0	0.7131875	0.299921875	0.69578125
995	central	0	0.70678125	0.29978125	0.69484375
996	central	1	0.6965625	0.2995	0.7014375
997	central	1	0.69065625	0.30253125	0.698625
998	central	1	0.71659375	0.29940625	0.699625
999	central	1	0.71290625	0.300609375	0.6978125
1000	central	1	0.70409375	0.300953125	0.69871875
1001	central	1	0.68759375	0.30240625	0.69459375
1002	central	1	0.6800625	0.30409375	0.6946875
1003	central	1	0.6889375	0.301953125	0.6969375
1004	central	1	0.69103125	0.300984375	0.69578125
1005	central	1	0.69721875	0.3019375	0.69996875
1006	central	1	0.70209375	0.302078125	0.69496875
1007	central	1	0.69696875	0.30159375	0.69865625
1008	central	1	0.69303125	0.29946875	0.699375
1009	central	1	0.68984375	0.301296875	0.69659375
1010	central	1	0.6899375	0.29965625	0.6973125
1011	central	1	0.69390625	0.303125	0.69684375
1012	central	1	0.69615625	0.3005	0.6961875
1013	central	1	0.70459375	0.300234375	0.69509375
1014	central	1	0.70725	0.3004375	0.69734375
1015	central	1	0.700625	0.300828125	0.69853125
1016	central	1	0.694375	0.30165625	0.696625
1017	central	1	0.70334375	0.29946875	0.69540625
1018	central	1	0.6923125	0.30128125	0.6949375
1019	central	1	0.70090625	0.3024375	0.69671875
1020	central	1	0.70271875	0.30165625	0.697375
1021	central	1	0.70490625	0.301609375	0.69415625
1022	central	1	0.70178125	0.301484375	0.69625
1023	central	1	0.70071875	0.300828125	0.69771875
1024	central	1	0.68671875	0.30059375	0.69528125
1025	central	1	0.69953125	0.300953125	0.69525
1026	central	1	0.698875	0.298921875	0.697375
1027	central	1	0.70734375	0.301875	0.69690625
1028	central	1	0.6885	0.302078125	0.69375
1029	central	1	0.69696875	0.302234375	0.6956875
1030	central	1	0.6930625	0.302390625	0.69834375
1031	central	1	0.69590625	0.297984375	0.6971875
1032	central	1	0.69309375	0.298953125	0.6949375
1033	central	0	0.68903125	0.30253125	0.696875
1034	central	0	0.68853125	0.300640625	0.69846875
1035	central	0	0.691	0.3011875	0.6975625
1036	central	0	0.6926875	0.302734375	0.69740625
1037	central	0	0.69775	0.30153125	0.695
1038	central	0	0.7105	0.301	0.6963125
1039	central	0	0.704625	0.29828125	0.69196875
1040	central	0	0.70621875	0.298125	0.69565625
1041	central	0	0.71240625	0.30084375	0.698375
1042	central	0	0.71796875	0.30140625	0.69321875
1043	central	0	0.70884375	0.303625	0.69628125
1044	central	0	0.7075	0.300671875	0.69609375
1045	central	0	0.6998125	0.29959375	0.6960625
1046	central	0	0.70909375	0.2988125	0.6955
1047	central	0	0.70659375	0.30078125	0.697
1048	central	1	0.7006875	0.301109375	0.69678125
1049	central	1	0.6945	0.30171875	0.6974375
1050	central	1	0.70325	0.304140625	0.69621875
1051	central	1	0.69740625	0.29915625	0.69346875
1052	central	1	0.69734375	0.30171875	0.69615625
1053	central	1	0.68684375	0.30096875	0.69784375
1054	central	1	0.6810625	0.30075	0.69740625
1055	central	1	0.69421875	0.300921875	0.69721875
1056	central	1	0.6864375	0.302984375	0.69784375
1057	central	1	0.69359375	0.30059375	0.695125
1058	central	1	0.7028125	0.30046875	0.69428125
1059	central	1	0.70228125	0.302703125	0.696375
1060	central	1	0.6899375	0.30215625	0.69421875
1061	central	1	0.68871875	0.302234375	0.69484375
1062	central	1	0.7014375	0.301453125	0.69690625
1063	central	1	0.6925	0.30090625	0.69578125
1064	central	1	0.6893125	0.301765625	0.697
1065	central	1	0.69971875	0.3000625	0.69909375
1066	central	1	0.714875	0.3025	0.69790625
1067	central	1	0.7118125	0.30153125	0.69509375
1068	central	1	0.70303125	0.3014375	0.697125
1069	central	1	0.6928125	0.301296875	0.69646875
1070	central	1	0.70521875	0.300109375	0.694375
1071	central	1	0.6968125	0.2985	0.69703125
1072	central	1	0.69215625	0.3029375	0.69865625
1073	central	1	0.70628125	0.302703125	0.69646875
1074	central	1	0.69325	0.300515625	0.6968125
1075	central	1	0.69584375	0.29978125	0.69415625
1076	central	1	0.6790625	0.30071875	0.696625
1077	central	1	0.69475	0.300125	0.69815625
1078	central	1	0.706875	0.2996875	0.6969375
1079	central	1	0.7066875	0.300578125	0.69640625
1080	central	1	0.6985625	0.301625	0.69665625
1081	central	1	0.6969375	0.301796875	0.69196875
1082	central	1	0.69290625	0.300921875	0.694875
1083	central	1	0.69953125	0.3015625	0.697125
1084	central	1	0.68625	0.302875	0.698125
1085	central	1	0.688	0.30159375	0.69696875
1086	central	0	0.704375	0.30040625	0.6936875
1087	central	0	0.69965625	0.300828125	0.69559375
1088	central	0	0.69584375	0.302484375	0.699125
1089	central	0	0.7005625	0.3018125	0.69484375
1090	central	0	0.70125	0.30146875	0.69784375
1091	central	0	0.6929375	0.301265625	0.6985625
1092	central	0	0.7040625	0.302578125	0.69828125
1093	central	0	0.71815625	0.301140625	0.697
1094	central	0	0.71203125	0.30003125	0.6966875
1095	central	0	0.70790625	0.302171875	0.69225
1096	central	0	0.69690625	0.300328125	0.69778125
1097	central	0	0.692	0.300296875	0.69659375
1098	central	0	0.705375	0.301421875	0.696125
1099	central	1	0.700625	0.301453125	0.69803125
1100	central	1	0.706	0.299078125	0.69640625
1101	central	1	0.69715625	0.300640625	0.69634375
1102	central	1	0.6910625	0.30128125	0.6975625
1103	central	1	0.68896875	0.3015	0.69625
1104	central	1	0.6916875	0.300734375	0.69559375
1105	central	1	0.68128125	0.301203125	0.70175
1106	central	1	0.68815625	0.300390625	0.69640625
1107	central	1	0.68925	0.300328125	0.70165625
1108	central	1	0.6895	0.30146875	0.69371875
1109	central	1	0.70178125	0.301734375	0.6964375
1110	central	1	0.69775	0.301375	0.69715625
1111	central	1	0.7049375	0.302546875	0.69675
1112	central	1	0.7013125	0.3000625	0.698125
1113	central	1	0.69790625	0.302171875	0.69775
1114	central	1	0.68621875	0.302546875	0.69765625
1115	central	1	0.69209375	0.29996875	0.6971875
1116	central	1	0.69671875	0.300578125	0.6955
1117	central	1	0.70396875	0.3025625	0.69659375
1118	central	1	0.69896875	0.30184375	0.69684375
1119	central	1	0.6960625	0.301265625	0.69475
1120	central	1	0.69396875	0.30115625	0.69728125
1121	central	1	0.69396875	0.30075	0.6969375
1122	central	1	0.68703125	0.302546875	0.695
1123	central	1	0.68275	0.3005	0.69865625
1124	central	1	0.70475	0.300984375	0.6981875
1125	central	1	0.69534375	0.30028125	0.69575
1126	central	1	0.693375	0.301890625	0.6969375
1127	central	1	0.6825625	0.301734375	0.69565625
1128	central	1	0.684625	0.30265625	0.6968125
1129	central	1	0.69721875	0.303109375	0.69803125
1130	central	1	0.6898125	0.30059375	0.69784375
1131	central	1	0.70453125	0.300578125	0.69615625
1132	central	1	0.70071875	0.300484375	0.6954375
1133	central	1	0.70759375	0.300578125	0.695125
1134	central	1	0.70575	0.30065625	0.69396875
1135	central	1	0.70603125	0.301046875	0.6973125
1136	central	1	0.68915625	0.30075	0.69684375
1137	central	1	0.68465625	0.301140625	0.69746875
1138	central	0	0.6993125	0.30078125	0.6951875
1139	central	0	0.69709375	0.300578125	0.69175
1140	central	0	0.7030625	0.300171875	0.69721875
1141	central	0	0.709875	0.30071875	0.69575
1142	central	0	0.70459375	0.300171875	0.69565625
1143	central	0	0.71046875	0.301640625	0.699125
1144	central	0	0.7055625	0.30128125	0.695125
1145	central	0	0.7115	0.30115625	0.70215625
1146	central	0	0.71371875	0.3010625	0.69575
1147	central	0	0.71453125	0.29996875	0.69784375
1148	central	0	0.71359375	0.300390625	0.697625
1149	central	0	0.68890625	0.302546875	0.6985625
1150	central	0	0.69065625	0.3011875	0.69571875
1151	central	0	0.68909375	0.302	0.69609375
1152	central	1	0.70353125	0.300890625	0.700125
1153	central	1	0.69046875	0.299546875	0.69225
1154	central	1	0.6818125	0.300125	0.6955
1155	central	1	0.67978125	0.30090625	0.70034375
1156	central	1	0.6866875	0.300984375	0.69603125
1157	central	1	0.69459375	0.302140625	0.69878125
1158	central	1	0.69615625	0.301125	0.694625
1159	central	1	0.69265625	0.3024375	0.69625
1160	central	1	0.6954375	0.300609375	0.69753125
1161	central	1	0.70225	0.302328125	0.69765625
1162	central	1	0.69996875	0.302359375	0.69746875
1163	central	1	0.70528125	0.302203125	0.6993125
1164	central	1	0.6981875	0.300859375	0.69609375
1165	central	1	0.70421875	0.299296875	0.6945
1166	central	1	0.68925	0.30225	0.69690625
1167	central	1	0.6845	0.299390625	0.69415625
1168	central	1	0.70240625	0.3013125	0.69575
1169	central	1	0.703625	0.301671875	0.697375
1170	central	1	0.689375	0.301390625	0.69671875
1171	central	1	0.6936875	0.301484375	0.69809375
1172	central	1	0.6899375	0.30025	0.69571875
1173	central	1	0.6975625	0.302234375	0.69434375
1174	central	1	0.70184375	0.300296875	0.69409375
1175	central	1	0.6895	0.302859375	0.6968125
1176	central	1	0.69259375	0.301765625	0.6999375
1177	central	1	0.6883125	0.301046875	0.693625
1178	central	1	0.69546875	0.30003125	0.69809375
1179	central	1	0.69259375	0.30065625	0.69590625
1180	central	1	0.6881875	0.3019375	0.695375
1181	central	1	0.6895	0.30259375	0.697875
1182	central	1	0.685	0.30521875	0.7000625
1183	central	1	0.68365625	0.301359375	0.69715625
1184	central	1	0.6960625	0.303265625	0.696625
1185	central	1	0.70103125	0.300765625	0.69646875
1186	central	1	0.705125	0.299796875	0.69425
1187	central	1	0.69815625	0.299265625	0.695375
1188	central	1	0.6978125	0.302734375	0.6954375
1189	central	1	0.6829375	0.30146875	0.70128125
1190	central	1	0.67921875	0.30065625	0.69703125
1191	central	0	0.6961875	0.300546875	0.6948125
1192	central	0	0.7023125	0.30115625	0.69925
1193	central	0	0.7094375	0.3020625	0.69890625
1194	central	0	0.70565625	0.299296875	0.69759375
1195	central	0	0.6956875	0.300828125	0.695375
1196	central	0	0.7056875	0.304078125	0.69771875
1197	central	0	0.70475	0.301609375	0.6949375
1198	central	0	0.711375	0.30015625	0.69884375
1199	central	0	0.70375	0.301765625	0.695375
1200	central	0	0.70496875	0.302109375	0.69809375
1201	central	0	0.70125	0.302	0.69540625
1202	central	0	0.6933125	0.3029375	0.70034375
1203	central	1	0.69509375	0.29975	0.69953125
1204	central	1	0.6929375	0.301328125	0.70034375
1205	central	1	0.67478125	0.30378125	0.69403125
1206	central	1	0.67815625	0.3021875	0.695
1207	central	1	0.6894375	0.30090625	0.69565625
1208	central	1	0.6931875	0.29953125	0.69528125
1209	central	1	0.69709375	0.303015625	0.6978125
1210	central	1	0.69921875	0.3010625	0.6961875
1211	central	1	0.6986875	0.30103125	0.6968125
1212	central	1	0.69134375	0.302125	0.6938125
1213	central	1	0.6899375	0.301984375	0.69425
1214	central	1	0.69765625	0.300375	0.69603125
1215	central	1	0.70146875	0.301140625	0.6969375
1216	central	1	0.7078125	0.29921875	0.69740625
1217	central	1	0.7011875	0.299859375	0.69815625
1218	central	1	0.68475	0.302984375	0.6980625
1219	central	1	0.68984375	0.301640625	0.6964375
1220	central	1	0.70946875	0.302078125	0.6978125
1221	central	1	0.707125	0.30115625	0.69728125
1222	central	1	0.70309375	0.301921875	0.69671875
1223	central	1	0.69078125	0.300578125	0.6959375
1224	central	1	0.69459375	0.3008125	0.69628125
1225	central	1	0.69390625	0.30246875	0.6955
1226	central	1	0.69665625	0.301890625	0.6931875
1227	central	1	0.702875	0.300390625	0.6956875
1228	central	1	0.69159375	0.300671875	0.69625
1229	central	1	0.69296875	0.300484375	0.69575
1230	central	1	0.69696875	0.300859375	0.70034375
1231	central	1	0.684375	0.302234375	0.69740625
1232	central	1	0.67915625	0.3023125	0.699375
1233	central	1	0.6811875	0.301796875	0.699625
1234	central	1	0.69165625	0.301	0.6954375
1235	central	1	0.691625	0.300703125	0.6965625
1236	central	1	0.70434375	0.30003125	0.69778125
1237	central	1	0.702125	0.300234375	0.69575
1238	central	1	0.7023125	0.300484375	0.6954375
1239	central	1	0.69240625	0.301390625	0.6963125
1240	central	1	0.68065625	0.301546875	0.6968125
1241	central	1	0.68496875	0.3016875	0.699625
1242	central	1	0.69784375	0.301140625	0.69696875
1243	central	0	0.69553125	0.302171875	0.69740625
1244	central	0	0.707625	0.3014375	0.69378125
1245	central	0	0.70834375	0.298921875	0.69575
1246	central	0	0.7116875	0.301984375	0.6955
1247	central	0	0.713	0.301015625	0.693
1248	central	0	0.71453125	0.301171875	0.69975
1249	central	0	0.71934375	0.3019375	0.69846875
1250	central	0	0.71771875	0.298875	0.6974375
1251	central	0	0.71596875	0.30271875	0.69609375
1252	central	0	0.70171875	0.300671875	0.69378125
1253	central	0	0.70359375	0.299359375	0.69859375
1254	central	0	0.693875	0.30265625	0.69865625
1255	central	1	0.70775	0.301328125	0.694875
1256	central	1	0.69603125	0.3009375	0.69359375
1257	central	1	0.6881875	0.30353125	0.69609375
1258	central	1	0.68125	0.301078125	0.69803125
1259	central	1	0.6850625	0.300125	0.695375
1260	central	1	0.68809375	0.30290625	0.6955
1261	central	1	0.6883125	0.301359375	0.696625
1262	central	1	0.69484375	0.301578125	0.695
1263	central	1	0.69125	0.30184375	0.69771875
1264	central	1	0.68296875	0.301171875	0.69971875
1265	central	1	0.67815625	0.303328125	0.69459375
1266	central	1	0.69015625	0.300046875	0.6951875
1267	central	1	0.6984375	0.299796875	0.69721875
1268	central	1	0.70971875	0.3024375	0.69746875
1269	central	1	0.70978125	0.301703125	0.6973125
1270	central	1	0.69971875	0.3018125	0.6983125
1271	central	1	0.68853125	0.300390625	0.6974375
1272	central	1	0.6914375	0.30121875	0.69640625
1273	central	1	0.699	0.300953125	0.69709375
1274	central	1	0.701875	0.3019375	0.698
1275	central	1	0.69909375	0.301234375	0.69959375
1276	central	1	0.7079375	0.30009375	0.6965625
1277	central	1	0.70475	0.301171875	0.69703125
1278	central	1	0.70134375	0.301609375	0.69825
1279	central	1	0.692375	0.301203125	0.6956875
1280	central	1	0.7073125	0.301640625	0.6995625
1281	central	1	0.6984375	0.299984375	0.6949375
1282	central	1	0.69940625	0.301734375	0.6951875
1283	central	1	0.69434375	0.302328125	0.69775
1284	central	1	0.691375	0.301453125	0.69490625
1285	central	1	0.68734375	0.30115625	0.6948125
1286	central	1	0.67434375	0.3001875	0.702875
1287	central	1	0.69503125	0.300609375	0.69721875
1288	central	1	0.70515625	0.3003125	0.7005
1289	central	1	0.7053125	0.302	0.6975
1290	central	1	0.6958125	0.30165625	0.6970625
1291	central	1	0.7000625	0.301	0.69628125
1292	central	1	0.68525	0.303109375	0.69496875
1293	central	1	0.68859375	0.30096875	0.6976875
1294	central	1	0.701375	0.299265625	0.695875
1295	central	0	0.70384375	0.298234375	0.697
1296	central	0	0.7025	0.29934375	0.69915625
1297	central	0	0.71425	0.301796875	0.69459375
1298	central	0	0.71090625	0.30025	0.69615625
1299	central	0	0.71140625	0.303015625	0.69915625
1300	central	0	0.70521875	0.3015625	0.69359375
1301	central	0	0.712625	0.29875	0.6968125
1302	central	0	0.718125	0.3011875	0.69471875
1303	central	0	0.708375	0.302140625	0.697
1304	central	0	0.69665625	0.30121875	0.697875
1305	central	0	0.7014375	0.2996875	0.69784375
1306	central	1	0.70921875	0.302984375	0.694875
1307	central	1	0.6993125	0.301078125	0.696875
1308	central	1	0.6934375	0.30175	0.697125
1309	central	1	0.687875	0.3005	0.6940625
1310	central	1	0.6811875	0.300828125	0.69871875
1311	central	1	0.6911875	0.302421875	0.69409375
1312	central	1	0.6965625	0.302421875	0.6955625
1313	central	1	0.689875	0.301171875	0.69546875
1314	central	1	0.68853125	0.301328125	0.69653125
1315	central	1	0.6896875	0.3031875	0.69740625
1316	central	1	0.6795625	0.3021875	0.69640625
1317	central	1	0.682875	0.302484375	0.69528125
1318	central	1	0.70046875	0.30284375	0.69865625
1319	central	1	0.6994375	0.302421875	0.69690625
1320	central	1	0.70521875	0.301703125	0.69740625
1321	central	1	0.71309375	0.301203125	0.69534375
1322	central	1	0.7014375	0.302015625	0.697625
1323	central	1	0.70571875	0.301828125	0.6974375
1324	central	1	0.7029375	0.302609375	0.69525
1325	central	1	0.69846875	0.302046875	0.697
1326	central	1	0.69153125	0.303	0.696625
1327	central	1	0.6974375	0.300625	0.69821875
1328	central	1	0.71009375	0.302265625	0.6953125
1329	central	1	0.7110625	0.30075	0.69740625
1330	central	1	0.70378125	0.30053125	0.69634375
1331	central	1	0.69928125	0.302359375	0.69725
1332	central	1	0.70146875	0.3019375	0.6975625
1333	central	1	0.7029375	0.30303125	0.6944375
1334	central	1	0.69753125	0.30228125	0.69875
1335	central	1	0.68740625	0.300671875	0.69734375
1336	central	1	0.682875	0.3003125	0.6939375
1337	central	1	0.6818125	0.302078125	0.70059375
1338	central	1	0.69459375	0.3010625	0.6938125
1339	central	1	0.6991875	0.3009375	0.69634375
1340	central	1	0.7145	0.302859375	0.6965625
1341	central	1	0.70021875	0.299828125	0.69290625
1342	central	1	0.6991875	0.301203125	0.6970625
1343	central	1	0.69996875	0.300359375	0.69434375
1344	central	1	0.6965625	0.300734375	0.6981875
1345	central	1	0.698125	0.302015625	0.69353125
1346	central	1	0.69621875	0.300453125	0.697125
1347	central	0	0.70246875	0.299328125	0.69884375
1348	central	0	0.70671875	0.302015625	0.6949375
1349	central	0	0.7080625	0.301578125	0.70034375
1350	central	0	0.709125	0.3006875	0.69665625
1351	central	0	0.71525	0.30046875	0.698
1352	central	0	0.7184375	0.301171875	0.69278125
1353	central	0	0.7064375	0.299265625	0.6985625
1354	central	0	0.7104375	0.302671875	0.6938125
1355	central	0	0.6984375	0.30128125	0.69734375
1356	central	0	0.69240625	0.30221875	0.6944375
1357	central	0	0.6835	0.3014375	0.694625
1358	central	0	0.68296875	0.3005625	0.697
1359	central	1	0.6895625	0.3015625	0.69825
1360	central	1	0.70171875	0.30065625	0.70034375
1361	central	1	0.697	0.29996875	0.6945
1362	central	1	0.7001875	0.299875	0.69946875
1363	central	1	0.6925	0.301875	0.69853125
1364	central	1	0.6864375	0.3020625	0.695
1365	central	1	0.684875	0.300265625	0.6955
1366	central	1	0.67903125	0.300671875	0.6963125
1367	central	1	0.68340625	0.299890625	0.6955625
1368	central	1	0.6809375	0.3016875	0.69334375
1369	central	1	0.68346875	0.3001875	0.6954375
1370	central	1	0.7015	0.30109375	0.69784375
1371	central	1	0.70953125	0.298515625	0.6995625
1372	central	1	0.69721875	0.300640625	0.697
1373	central	1	0.70740625	0.300859375	0.69890625
1374	central	1	0.708625	0.301609375	0.7000625
1375	central	1	0.70025	0.3020625	0.69534375
1376	central	1	0.709	0.302203125	0.695875
1377	central	1	0.70940625	0.302703125	0.6954375
1378	central	1	0.698875	0.303171875	0.69853125
1379	central	1	0.70253125	0.301953125	0.69415625
1380	central	1	0.69546875	0.3006875	0.6978125
1381	central	1	0.697875	0.300234375	0.70040625
1382	central	1	0.701625	0.3021875	0.694625
1383	central	1	0.6961875	0.300484375	0.69459375
1384	central	1	0.698	0.302125	0.6941875
1385	central	1	0.711375	0.30115625	0.69603125
1386	central	1	0.7144375	0.300390625	0.6960625
1387	central	1	0.69946875	0.300515625	0.69509375
1388	central	1	0.68890625	0.302234375	0.7013125
1389	central	1	0.695	0.30059375	0.6986875
1390	central	1	0.69309375	0.300765625	0.69625
1391	central	1	0.6989375	0.302203125	0.6963125
1392	central	1	0.70909375	0.301828125	0.70034375
1393	central	1	0.698	0.30128125	0.693625
1394	central	1	0.7046875	0.302046875	0.69625
1395	central	1	0.69878125	0.300015625	0.6961875
1396	central	1	0.696625	0.30209375	0.6960625
1397	central	1	0.70040625	0.29953125	0.694125
1398	central	1	0.71065625	0.3024375	0.69675
1399	central	1	0.7035	0.3016875	0.698625
1400	central	0	0.69675	0.30140625	0.69446875
1401	central	0	0.705375	0.300515625	0.69403125
1402	central	0	0.70475	0.30225	0.6963125
1403	central	0	0.7116875	0.301171875	0.69684375
1404	central	0	0.70421875	0.301796875	0.69503125
1405	central	0	0.71209375	0.29984375	0.7010625
1406	central	0	0.697375	0.300203125	0.6915625
1407	central	0	0.68846875	0.301640625	0.698
1408	central	0	0.67678125	0.30328125	0.69396875
1409	central	0	0.68021875	0.301921875	0.697
1410	central	1	0.67534375	0.301984375	0.69834375
1411	central	1	0.6921875	0.301234375	0.7013125
1412	central	1	0.6965625	0.30303125	0.70028125
1413	central	1	0.697375	0.3004375	0.69940625
1414	central	1	0.69521875	0.30225	0.6958125
1415	central	1	0.69321875	0.302421875	0.70071875
1416	central	1	0.68646875	0.302140625	0.69653125
1417	central	1	0.68784375	0.3004375	0.699625
1418	central	1	0.698625	0.300234375	0.696375
1419	central	1	0.6891875	0.3019375	0.6963125
1420	central	1	0.69221875	0.30246875	0.6940625
1421	central	1	0.6983125	0.300828125	0.70053125
1422	central	1	0.69678125	0.300203125	0.69965625
1423	central	1	0.7069375	0.3001875	0.6984375
1424	central	1	0.70065625	0.300171875	0.699
1425	central	1	0.69915625	0.3021875	0.69425
1426	central	1	0.70578125	0.300875	0.69725
1427	central	1	0.69090625	0.30078125	0.69609375
1428	central	1	0.7004375	0.300453125	0.6948125
1429	central	1	0.6965625	0.300671875	0.69809375
1430	central	1	0.70259375	0.300734375	0.69984375
1431	central	1	0.69915625	0.300953125	0.702
1432	central	1	0.69884375	0.299953125	0.69309375
1433	central	1	0.7111875	0.301171875	0.6936875
1434	central	1	0.701125	0.301296875	0.6961875
1435	central	1	0.70159375	0.3020625	0.69496875
1436	central	1	0.70659375	0.299875	0.694625
1437	central	1	0.7195	0.300453125	0.6926875
1438	central	1	0.69909375	0.30071875	0.69575
1439	central	1	0.692875	0.30165625	0.69634375
1440	central	1	0.68840625	0.300109375	0.69575
1441	central	1	0.69628125	0.300203125	0.696
1442	central	1	0.69853125	0.302140625	0.6991875
1443	central	1	0.7101875	0.301046875	0.69775
1444	central	1	0.7058125	0.3	0.69646875
1445	central	1	0.70203125	0.301015625	0.69603125
1446	central	1	0.7136875	0.30025	0.696125
1447	central	1	0.70946875	0.3021875	0.6933125
1448	central	1	0.7073125	0.302296875	0.70096875
1449	central	1	0.71428125	0.301734375	0.6973125
1450	central	1	0.70953125	0.301765625	0.69453125
1451	central	0	0.69996875	0.300828125	0.697125
1452	central	0	0.6966875	0.3025625	0.6974375
1453	central	0	0.69303125	0.300765625	0.695875
1454	central	0	0.6979375	0.303421875	0.696375
1455	central	0	0.71503125	0.3004375	0.69353125
1456	central	0	0.720125	0.30065625	0.69825
1457	central	0	0.69715625	0.301140625	0.6963125
1458	central	0	0.70484375	0.30015625	0.69909375
1459	central	0	0.692375	0.300765625	0.69815625
1460	central	0	0.67734375	0.3009375	0.698
1461	central	0	0.68359375	0.30078125	0.6930625
1462	central	0	0.68096875	0.30096875	0.69615625
1463	central	1	0.6895	0.30425	0.69721875
1464	central	1	0.6924375	0.29990625	0.699
1465	central	1	0.6944375	0.302828125	0.6959375
1466	central	1	0.705875	0.301046875	0.6950625
1467	central	1	0.69109375	0.3005625	0.6956875
1468	central	1	0.69271875	0.300890625	0.69575
1469	central	1	0.69296875	0.3021875	0.695625
1470	central	1	0.69603125	0.30025	0.69484375
1471	central	1	0.70771875	0.30028125	0.69378125
1472	central	1	0.6940625	0.302375	0.69834375
1473	central	1	0.7044375	0.3014375	0.6971875
1474	central	1	0.69321875	0.30128125	0.69565625
1475	central	1	0.68946875	0.298375	0.69915625
1476	central	1	0.69334375	0.300828125	0.69678125
1477	central	1	0.70509375	0.3018125	0.6973125
1478	central	1	0.69746875	0.3009375	0.69840625
1479	central	1	0.70575	0.3014375	0.6968125
1480	central	1	0.69625	0.300578125	0.69940625
1481	central	1	0.69871875	0.2993125	0.697375
1482	central	1	0.68640625	0.301609375	0.6965
1483	central	1	0.70259375	0.299984375	0.69525
1484	central	1	0.69978125	0.3015625	0.69696875
1485	central	1	0.703875	0.30203125	0.69409375
1486	central	1	0.70846875	0.301078125	0.7006875
1487	central	1	0.7055	0.3011875	0.69534375
1488	central	1	0.70834375	0.302921875	0.69484375
1489	central	1	0.69740625	0.30196875	0.693375
1490	central	1	0.70290625	0.301828125	0.6975
1491	central	1	0.700125	0.301265625	0.69634375
1492	central	1	0.6929375	0.300703125	0.69584375
1493	central	1	0.70134375	0.30171875	0.69665625
1494	central	1	0.7074375	0.301078125	0.69346875
1495	central	1	0.7080625	0.3011875	0.69465625
1496	central	1	0.7064375	0.302046875	0.6975625
1497	central	1	0.7108125	0.30059375	0.69540625
1498	central	1	0.7143125	0.301578125	0.69615625
1499	central	1	0.71278125	0.30134375	0.69615625
1500	central	1	0.703375	0.30134375	0.6926875
1501	central	1	0.7051875	0.30034375	0.69590625
1502	central	1	0.704	0.30075	0.697
1503	central	1	0.7110625	0.30140625	0.69653125
1504	central	0	0.694375	0.30259375	0.6996875
1505	central	0	0.7068125	0.3016875	0.70296875
1506	central	0	0.69925	0.301609375	0.69828125
1507	central	0	0.70290625	0.3008125	0.6948125
1508	central	0	0.71459375	0.299390625	0.70034375
1509	central	0	0.69775	0.3023125	0.69634375
1510	central	0	0.69459375	0.30346875	0.697625
1511	central	0	0.69965625	0.301921875	0.696875
1512	central	0	0.6915	0.302140625	0.69403125
1513	central	0	0.6953125	0.302421875	0.69328125
1514	central	1	0.69803125	0.3034375	0.69590625
1515	central	1	0.70484375	0.301359375	0.69725
1516	central	1	0.700875	0.301546875	0.6954375
1517	central	1	0.700625	0.301703125	0.69909375
1518	central	1	0.68596875	0.301484375	0.6981875
1519	central	1	0.67865625	0.303015625	0.69690625
1520	central	1	0.7005625	0.301984375	0.6986875
1521	central	1	0.684375	0.301328125	0.69375
1522	central	1	0.6944375	0.30103125	0.69871875
1523	central	1	0.705375	0.301609375	0.6968125
1524	central	1	0.7114375	0.299859375	0.698875
1525	central	1	0.6991875	0.30159375	0.6968125
1526	central	1	0.69725	0.30128125	0.6999375
1527	central	1	0.69790625	0.301015625	0.6936875
1528	central	1	0.70975	0.300796875	0.69596875
1529	central	1	0.7119375	0.299953125	0.694875
1530	central	1	0.70475	0.301484375	0.69684375
1531	central	1	0.70234375	0.29953125	0.6975
1532	central	1	0.7131875	0.29946875	0.69696875
1533	central	1	0.69490625	0.300640625	0.6953125
1534	central	1	0.695875	0.30190625	0.69484375
1535	central	1	0.70253125	0.302015625	0.69928125
1536	central	1	0.70559375	0.301515625	0.6966875
1537	central	1	0.70321875	0.3023125	0.69278125
1538	central	1	0.69765625	0.3019375	0.69734375
1539	central	1	0.6925	0.3015625	0.69596875
1540	central	1	0.6985625	0.303125	0.6979375
1541	central	1	0.69625	0.29953125	0.699
1542	central	1	0.7055625	0.300875	0.6965
1543	central	1	0.700375	0.301515625	0.69134375
1544	central	1	0.69946875	0.300921875	0.7005
1545	central	1	0.698	0.300734375	0.69575
1546	central	1	0.6970625	0.30240625	0.69315625
1547	central	1	0.70059375	0.301421875	0.69621875
1548	central	1	0.71365625	0.298828125	0.69503125
1549	central	1	0.70771875	0.30153125	0.6976875
1550	central	1	0.69965625	0.302984375	0.69596875
1551	central	1	0.7013125	0.301171875	0.69821875
1552	central	1	0.71034375	0.30278125	0.6971875
1553	central	1	0.71153125	0.301734375	0.6950625
1554	central	1	0.71778125	0.30171875	0.6970625
1555	central	0	0.709125	0.3030625	0.69409375
1556	central	0	0.7128125	0.300140625	0.695375
1557	central	0	0.7041875	0.300296875	0.6958125
1558	central	0	0.69409375	0.300984375	0.6954375
1559	central	0	0.6913125	0.301984375	0.69628125
1560	central	0	0.701	0.3010625	0.69678125
1561	central	0	0.6954375	0.301125	0.69721875
1562	central	0	0.69521875	0.301671875	0.69884375
1563	central	0	0.70625	0.300890625	0.6946875
1564	central	0	0.705125	0.30084375	0.69509375
1565	central	0	0.69853125	0.301625	0.69615625
1566	central	0	0.69915625	0.30096875	0.69771875
1567	central	1	0.702625	0.3035625	0.69353125
1568	central	1	0.69959375	0.3013125	0.69603125
1569	central	1	0.7025625	0.300734375	0.69396875
1570	central	1	0.69278125	0.30196875	0.69546875
1571	central	1	0.67771875	0.300625	0.69528125
1572	central	1	0.6966875	0.300140625	0.69578125
1573	central	1	0.69728125	0.300546875	0.69778125
1574	central	1	0.68546875	0.301375	0.69890625
1575	central	1	0.70034375	0.303125	0.694875
1576	central	1	0.704125	0.302625	0.69453125
1577	central	1	0.70375	0.30228125	0.69778125
1578	central	1	0.7044375	0.301875	0.695625
1579	central	1	0.70575	0.302515625	0.69446875
1580	central	1	0.698625	0.30178125	0.6966875
1581	central	1	0.70678125	0.300859375	0.69640625
1582	central	1	0.7040625	0.30109375	0.69290625
1583	central	1	0.711125	0.301734375	0.69665625
1584	central	1	0.7085	0.301734375	0.69553125
1585	central	1	0.69571875	0.302078125	0.69278125
1586	central	1	0.69528125	0.302796875	0.6945
1587	central	1	0.692125	0.30196875	0.69565625
1588	central	1	0.69725	0.300296875	0.6989375
1589	central	1	0.6905	0.301921875	0.6980625
1590	central	1	0.701875	0.300609375	0.6973125
1591	central	1	0.6915625	0.300984375	0.700125
1592	central	1	0.69284375	0.301140625	0.697875
1593	central	1	0.692625	0.29921875	0.69440625
1594	central	1	0.6975	0.30128125	0.69553125
1595	central	1	0.6994375	0.30384375	0.69596875
1596	central	1	0.691875	0.3015	0.69875
1597	central	1	0.69696875	0.300875	0.6965625
1598	central	1	0.70078125	0.30265625	0.6961875
1599	central	1	0.691625	0.30315625	0.692125
1600	central	1	0.68859375	0.301140625	0.69715625
1601	central	1	0.71740625	0.30209375	0.697
1602	central	1	0.6946875	0.300421875	0.696125
1603	central	1	0.70009375	0.301640625	0.6978125
1604	central	1	0.70490625	0.300328125	0.6971875
1605	central	1	0.69715625	0.303859375	0.6956875
1606	central	1	0.7001875	0.302125	0.69540625
1607	central	1	0.7031875	0.302125	0.69471875
1608	central	0	0.70090625	0.3020625	0.69325
1609	central	0	0.70140625	0.300078125	0.6925
1610	central	0	0.693875	0.3024375	0.69559375
1611	central	0	0.68703125	0.303609375	0.6954375
1612	central	0	0.6881875	0.299015625	0.70184375
1613	central	0	0.69115625	0.299703125	0.69465625
1614	central	0	0.69784375	0.30146875	0.69825
1615	central	0	0.70053125	0.301875	0.69515625
1616	central	0	0.70128125	0.30259375	0.70025
1617	central	0	0.6970625	0.299796875	0.695375
1618	central	1	0.69778125	0.302859375	0.6979375
1619	central	1	0.69021875	0.301421875	0.6975
1620	central	1	0.7071875	0.301375	0.6965
1621	central	1	0.7034375	0.300234375	0.69284375
1622	central	1	0.67978125	0.300046875	0.6998125
1623	central	1	0.6751875	0.30084375	0.6945
1624	central	1	0.69571875	0.30109375	0.69809375
1625	central	1	0.68690625	0.302421875	0.69715625
1626	central	1	0.69409375	0.301125	0.696125
1627	central	1	0.68859375	0.30159375	0.69684375
1628	central	1	0.6859375	0.3006875	0.69475
1629	central	1	0.69765625	0.3018125	0.69525
1630	central	1	0.69771875	0.301828125	0.6975625
1631	central	1	0.70646875	0.300609375	0.69571875
1632	central	1	0.70925	0.30134375	0.696
1633	central	1	0.70746875	0.300125	0.69746875
1634	central	1	0.7066875	0.30325	0.69496875
1635	central	1	0.7129375	0.3003125	0.69253125
1636	central	1	0.68546875	0.301171875	0.69359375
1637	central	1	0.6963125	0.301921875	0.6978125
1638	central	1	0.6960625	0.301890625	0.69803125
1639	central	1	0.69275	0.3013125	0.6975
1640	central	1	0.70296875	0.300046875	0.69603125
1641	central	1	0.69809375	0.302640625	0.6956875
1642	central	1	0.69871875	0.30221875	0.694875
1643	central	1	0.70259375	0.299625	0.696375
1644	central	1	0.695875	0.301140625	0.69503125
1645	central	1	0.69475	0.3010625	0.6968125
1646	central	1	0.68946875	0.302359375	0.69790625
1647	central	1	0.68840625	0.3043125	0.695
1648	central	1	0.69896875	0.301765625	0.6970625
1649	central	1	0.69709375	0.301578125	0.6985
1650	central	1	0.69690625	0.300015625	0.698875
1651	central	1	0.684625	0.300453125	0.69484375
1652	central	1	0.6915	0.300875	0.69740625
1653	central	1	0.69584375	0.3009375	0.69796875
1654	central	1	0.6926875	0.301078125	0.696125
1655	central	1	0.69703125	0.30184375	0.6944375
1656	central	1	0.696875	0.30003125	0.69425
1657	central	1	0.68896875	0.300078125	0.69609375
1658	central	1	0.69825	0.299640625	0.69578125
1659	central	0	0.693	0.3	0.6958125
1660	central	0	0.6988125	0.3025625	0.69834375
1661	central	0	0.70009375	0.301171875	0.69709375
1662	central	0	0.70421875	0.301140625	0.6966875
1663	central	0	0.6994375	0.30065625	0.6975
1664	central	0	0.70490625	0.300703125	0.69696875
1665	central	0	0.69971875	0.30003125	0.6984375
1666	central	0	0.6934375	0.30303125	0.697375
1667	central	0	0.6915625	0.300578125	0.69528125
1668	central	0	0.69734375	0.29978125	0.6974375
1669	central	0	0.713125	0.30090625	0.6939375
1670	central	0	0.7046875	0.301703125	0.694
1671	central	1	0.701625	0.301328125	0.6958125
1672	central	1	0.7081875	0.302640625	0.69625
1673	central	1	0.7040625	0.3011875	0.6951875
1674	central	1	0.68765625	0.301828125	0.69521875
1675	central	1	0.6909375	0.3015625	0.69771875
1676	central	1	0.69340625	0.300296875	0.69553125
1677	central	1	0.6940625	0.30196875	0.6974375
1678	central	1	0.6905625	0.3018125	0.6986875
1679	central	1	0.694125	0.298703125	0.69790625
1680	central	1	0.7018125	0.302	0.69565625
1681	central	1	0.69728125	0.301640625	0.697125
1682	central	1	0.6969375	0.302234375	0.7005625
1683	central	1	0.70775	0.301140625	0.69303125
1684	central	1	0.714625	0.302953125	0.69828125
1685	central	1	0.71071875	0.300078125	0.6989375
1686	central	1	0.70584375	0.300765625	0.69371875
1687	central	1	0.6988125	0.30175	0.6966875
1688	central	1	0.70046875	0.3005625	0.69703125
1689	central	1	0.70028125	0.29915625	0.69678125
1690	central	1	0.7065	0.300703125	0.69846875
1691	central	1	0.6960625	0.301453125	0.6965625
1692	central	1	0.695625	0.30228125	0.6984375
1693	central	1	0.700125	0.30025	0.6976875
1694	central	1	0.69959375	0.301125	0.69903125
1695	central	1	0.697375	0.302140625	0.69803125
1696	central	1	0.7144375	0.302859375	0.6978125
1697	central	1	0.7074375	0.300796875	0.701875
1698	central	1	0.69909375	0.30109375	0.6985625
1699	central	1	0.69125	0.301953125	0.69290625
1700	central	1	0.695625	0.30040625	0.69828125
1701	central	1	0.7008125	0.300140625	0.69453125
1702	central	1	0.69446875	0.300203125	0.6943125
1703	central	1	0.69996875	0.301734375	0.6930625
1704	central	1	0.688375	0.298953125	0.698125
1705	central	1	0.69271875	0.3003125	0.69528125
1706	central	1	0.69478125	0.3	0.69975
1707	central	1	0.69125	0.301921875	0.69615625
1708	central	1	0.6883125	0.3003125	0.69528125
1709	central	1	0.69540625	0.302453125	0.69734375
1710	central	1	0.69471875	0.301203125	0.695875
1711	central	1	0.68640625	0.30096875	0.6985
1712	central	0	0.6839375	0.3019375	0.69759375
1713	central	0	0.69734375	0.30221875	0.6960625
1714	central	0	0.6940625	0.301578125	0.697625
1715	central	0	0.7025	0.301328125	0.69459375
1716	central	0	0.704	0.301484375	0.696375
1717	central	0	0.7021875	0.300953125	0.7
1718	central	0	0.7059375	0.300765625	0.69971875
1719	central	0	0.7019375	0.300203125	0.69928125
1720	central	0	0.7200625	0.300828125	0.6988125
1721	central	0	0.72290625	0.301765625	0.69640625
1722	central	1	0.7035	0.302171875	0.695875
1723	central	1	0.6964375	0.300078125	0.69484375
1724	central	1	0.7018125	0.302265625	0.69371875
1725	central	1	0.70078125	0.301484375	0.69646875
1726	central	1	0.6878125	0.302890625	0.69546875
1727	central	1	0.6901875	0.301703125	0.69621875
1728	central	1	0.68803125	0.30115625	0.697375
1729	central	1	0.69596875	0.3000625	0.69603125
1730	central	1	0.7010625	0.298953125	0.6938125
1731	central	1	0.6970625	0.3020625	0.69515625
1732	central	1	0.70221875	0.3015	0.696625
1733	central	1	0.6961875	0.2996875	0.69765625
1734	central	1	0.71303125	0.301359375	0.69778125
1735	central	1	0.71384375	0.30246875	0.69753125
1736	central	1	0.7029375	0.300296875	0.69878125
1737	central	1	0.703875	0.301875	0.69840625
1738	central	1	0.70934375	0.30284375	0.69703125
1739	central	1	0.69921875	0.30065625	0.69553125
1740	central	1	0.6995	0.2998125	0.69703125
1741	central	1	0.69990625	0.303125	0.69475
1742	central	1	0.70921875	0.302140625	0.70278125
1743	central	1	0.71321875	0.3015625	0.69478125
1744	central	1	0.713	0.300234375	0.69459375
1745	central	1	0.70034375	0.30115625	0.6970625
1746	central	1	0.69603125	0.29990625	0.6946875
1747	central	1	0.7038125	0.30165625	0.696125
1748	central	1	0.6933125	0.3010625	0.69475
1749	central	1	0.7035625	0.30134375	0.69834375
1750	central	1	0.689875	0.300359375	0.69771875
1751	central	1	0.696125	0.300953125	0.6981875
1752	central	1	0.69409375	0.30146875	0.69903125
1753	central	1	0.6919375	0.299796875	0.693375
1754	central	1	0.7035	0.301109375	0.69834375
1755	central	1	0.70296875	0.30184375	0.69546875
1756	central	1	0.69534375	0.301390625	0.6955
1757	central	1	0.696375	0.3018125	0.69728125
1758	central	1	0.68984375	0.30234375	0.695
1759	central	1	0.68975	0.3015	0.693875
1760	central	1	0.6969375	0.30084375	0.69796875
1761	central	1	0.6898125	0.30053125	0.69709375
1762	central	1	0.6991875	0.30328125	0.6950625
1763	central	0	0.69190625	0.299796875	0.6941875
1764	central	0	0.70146875	0.303203125	0.69615625
1765	central	0	0.69603125	0.30140625	0.69396875
1766	central	0	0.70403125	0.30178125	0.6973125
1767	central	0	0.7135	0.30028125	0.6944375
1768	central	0	0.6978125	0.302046875	0.697
1769	central	0	0.70953125	0.300984375	0.69865625
1770	central	0	0.718875	0.30015625	0.6981875
1771	central	0	0.713625	0.301609375	0.69628125
1772	central	0	0.71253125	0.30146875	0.69821875
1773	central	0	0.71503125	0.302625	0.69825
1774	central	0	0.72025	0.30125	0.698375
1775	central	1	0.69803125	0.300703125	0.6934375
1776	central	1	0.69803125	0.299125	0.69775
1777	central	1	0.6964375	0.302390625	0.69540625
1778	central	1	0.68753125	0.301859375	0.6948125
1779	central	1	0.69296875	0.3020625	0.69809375
1780	central	1	0.6949375	0.298796875	0.69628125
1781	central	1	0.69471875	0.301265625	0.697
1782	central	1	0.69621875	0.298765625	0.69434375
1783	central	1	0.69971875	0.3006875	0.6984375
1784	central	1	0.69678125	0.30059375	0.69665625
1785	central	1	0.69496875	0.302046875	0.6953125
1786	central	1	0.6949375	0.30140625	0.6986875
1787	central	1	0.71603125	0.3023125	0.6966875
1788	central	1	0.69934375	0.30025	0.69940625
1789	central	1	0.696625	0.3014375	0.6988125
1790	central	1	0.7055	0.299640625	0.6935
1791	central	1	0.69509375	0.30103125	0.70046875
1792	central	1	0.6971875	0.301265625	0.69709375
1793	central	1	0.6953125	0.301453125	0.6975
1794	central	1	0.70221875	0.300453125	0.69796875
1795	central	1	0.70071875	0.3006875	0.6981875
1796	central	1	0.71246875	0.302046875	0.69821875
1797	central	1	0.6998125	0.303125	0.69678125
1798	central	1	0.69940625	0.300640625	0.6945
1799	central	1	0.698875	0.300265625	0.6983125
1800	central	1	0.7015	0.302125	0.69434375
1801	central	1	0.696625	0.30096875	0.69903125
1802	central	1	0.6995625	0.3024375	0.6986875
1803	central	1	0.6929375	0.302109375	0.69753125
1804	central	1	0.68846875	0.302578125	0.69578125
1805	central	1	0.69628125	0.300765625	0.69309375
1806	central	1	0.7039375	0.301921875	0.701
1807	central	1	0.709125	0.29990625	0.69890625
1808	central	1	0.70871875	0.301828125	0.69521875
1809	central	1	0.7025	0.30040625	0.6965
1810	central	1	0.69190625	0.300234375	0.6915
1811	central	1	0.68615625	0.29853125	0.697625
1812	central	1	0.69534375	0.301671875	0.6949375
1813	central	1	0.69146875	0.30103125	0.69584375
1814	central	1	0.70225	0.3018125	0.69525
1815	central	0	0.69565625	0.302609375	0.69390625
1816	central	0	0.69515625	0.30240625	0.69409375
1817	central	0	0.7046875	0.30090625	0.6973125
1818	central	0	0.707625	0.300859375	0.6964375
1819	central	0	0.7104375	0.301296875	0.6950625
1820	central	0	0.70596875	0.301328125	0.69790625
1821	central	0	0.72109375	0.298265625	0.69625
1822	central	0	0.7135	0.301671875	0.69559375
1823	central	0	0.70765625	0.3009375	0.69521875
1824	central	0	0.7075	0.301421875	0.69625
1825	central	0	0.69825	0.301296875	0.69365625
1826	central	0	0.70190625	0.301828125	0.7004375
1827	central	1	0.6836875	0.3030625	0.69196875
1828	central	1	0.68828125	0.299828125	0.694375
1829	central	1	0.68671875	0.30134375	0.69775
1830	central	1	0.68684375	0.30328125	0.70134375
1831	central	1	0.6835625	0.301375	0.6968125
1832	central	1	0.68940625	0.30071875	0.69475
1833	central	1	0.68815625	0.301546875	0.69390625
1834	central	1	0.69615625	0.3044375	0.6990625
1835	central	1	0.69534375	0.30040625	0.69596875
1836	central	1	0.69190625	0.3009375	0.6961875
1837	central	1	0.6820625	0.30115625	0.6995
1838	central	1	0.6975625	0.302203125	0.694
1839	central	1	0.70453125	0.30171875	0.6943125
1840	central	1	0.69296875	0.30084375	0.6968125
1841	central	1	0.701625	0.30046875	0.69753125
1842	central	1	0.69953125	0.300578125	0.69978125
1843	central	1	0.68153125	0.302234375	0.6959375
1844	central	1	0.68065625	0.30165625	0.6986875
1845	central	1	0.690125	0.301859375	0.69875
1846	central	1	0.7056875	0.299171875	0.6974375
1847	central	1	0.70578125	0.30015625	0.697625
1848	central	1	0.7065	0.3000625	0.6986875
1849	central	1	0.69815625	0.29996875	0.69346875
1850	central	1	0.696875	0.30234375	0.69859375
1851	central	1	0.70290625	0.299734375	0.69615625
1852	central	1	0.69959375	0.300375	0.696375
1853	central	1	0.70125	0.3024375	0.6956875
1854	central	1	0.706125	0.302	0.7021875
1855	central	1	0.69471875	0.30171875	0.69596875
1856	central	1	0.6915625	0.302875	0.69734375
1857	central	1	0.701625	0.30278125	0.69946875
1858	central	1	0.70159375	0.301296875	0.69984375
1859	central	1	0.69465625	0.300015625	0.69790625
1860	central	1	0.6975	0.29984375	0.69665625
1861	central	1	0.7	0.300234375	0.6955625
1862	central	1	0.6933125	0.300203125	0.69459375
1863	central	1	0.69915625	0.30278125	0.6945
1864	central	1	0.7089375	0.300234375	0.69834375
1865	central	1	0.69403125	0.301375	0.69471875
1866	central	1	0.7045625	0.30246875	0.69578125
1867	central	0	0.69109375	0.3005	0.69675
1868	central	0	0.7008125	0.30078125	0.698125
1869	central	0	0.70240625	0.299984375	0.6949375
1870	central	0	0.70559375	0.300953125	0.6963125
1871	central	0	0.70490625	0.300671875	0.6961875
1872	central	0	0.7194375	0.301421875	0.69771875
1873	central	0	0.73175	0.299484375	0.69709375
1874	central	0	0.7194375	0.299453125	0.69465625
1875	central	0	0.711375	0.299234375	0.6960625
1876	central	0	0.700625	0.30025	0.6956875
1877	central	0	0.6946875	0.30153125	0.69659375
1878	central	0	0.71109375	0.301578125	0.6971875
1879	central	1	0.69496875	0.302625	0.6950625
1880	central	1	0.69384375	0.30121875	0.69640625
1881	central	1	0.69225	0.3020625	0.69584375
1882	central	1	0.6886875	0.301625	0.69809375
1883	central	1	0.6864375	0.30190625	0.6935625
1884	central	1	0.6979375	0.30215625	0.69784375
1885	central	1	0.692	0.301953125	0.69353125
1886	central	1	0.68709375	0.3028125	0.69934375
1887	central	1	0.6941875	0.30209375	0.6959375
1888	central	1	0.67996875	0.299796875	0.69371875
1889	central	1	0.68703125	0.3019375	0.696
1890	central	1	0.6945625	0.29940625	0.69590625
1891	central	1	0.70003125	0.30178125	0.69703125
1892	central	1	0.68615625	0.2995625	0.69359375
1893	central	1	0.70275	0.301703125	0.69603125
1894	central	1	0.69784375	0.3015625	0.69659375
1895	central	1	0.69425	0.30240625	0.70096875
1896	central	1	0.688125	0.3013125	0.70053125
1897	central	1	0.68053125	0.299984375	0.69471875
1898	central	1	0.70765625	0.3021875	0.69684375
1899	central	1	0.70559375	0.29875	0.69646875
1900	central	1	0.71040625	0.3010625	0.69534375
1901	central	1	0.70190625	0.3013125	0.69584375
1902	central	1	0.69696875	0.301984375	0.6961875
1903	central	1	0.68859375	0.30240625	0.696
1904	central	1	0.69628125	0.30209375	0.69678125
1905	central	1	0.68709375	0.30146875	0.69978125
1906	central	1	0.6850625	0.2990625	0.69175
1907	central	1	0.693375	0.299640625	0.696375
1908	central	1	0.69675	0.302	0.6999375
1909	central	1	0.69515625	0.301546875	0.69746875
1910	central	1	0.70409375	0.300328125	0.69775
1911	central	1	0.7068125	0.30215625	0.68959375
1912	central	1	0.70171875	0.3005	0.69709375
1913	central	1	0.696875	0.30209375	0.6969375
1914	central	1	0.70646875	0.302953125	0.697
1915	central	1	0.70859375	0.30228125	0.69478125
1916	central	1	0.71134375	0.301671875	0.697375
1917	central	1	0.70240625	0.29934375	0.698625
1918	central	1	0.70221875	0.30125	0.6945625
1919	central	0	0.70071875	0.3005625	0.6958125
1920	central	0	0.7044375	0.2995	0.699875
1921	central	0	0.69878125	0.3019375	0.69553125
1922	central	0	0.70078125	0.302046875	0.69575
1923	central	0	0.69934375	0.301140625	0.69928125
1924	central	0	0.70965625	0.301625	0.69634375
1925	central	0	0.72959375	0.300671875	0.69925
1926	central	0	0.71053125	0.30221875	0.69528125
1927	central	0	0.698	0.30371875	0.69896875
1928	central	0	0.699375	0.300203125	0.697375
1929	central	0	0.7090625	0.302265625	0.69759375
1930	central	0	0.70665625	0.302859375	0.6955
1931	central	1	0.7084375	0.301765625	0.698
1932	central	1	0.69834375	0.301328125	0.69725
1933	central	1	0.70284375	0.30315625	0.69821875
1934	central	1	0.7033125	0.301984375	0.6970625
1935	central	1	0.69190625	0.299328125	0.69496875
1936	central	1	0.68803125	0.30025	0.6990625
1937	central	1	0.69178125	0.301796875	0.6925625
1938	central	1	0.6789375	0.300578125	0.69915625
1939	central	1	0.6883125	0.3015	0.694875
1940	central	1	0.6815625	0.3026875	0.69428125
1941	central	1	0.6796875	0.30165625	0.69471875
1942	central	1	0.6920625	0.3004375	0.6965
1943	central	1	0.69178125	0.300125	0.69778125
1944	central	1	0.70259375	0.3023125	0.6955625
1945	central	1	0.714	0.302171875	0.6960625
1946	central	1	0.70415625	0.301546875	0.69721875
1947	central	1	0.69184375	0.300875	0.6935625
1948	central	1	0.6841875	0.29753125	0.69346875
1949	central	1	0.6916875	0.303	0.69715625
1950	central	1	0.7000625	0.3001875	0.69640625
1951	central	1	0.70109375	0.299515625	0.69459375
1952	central	1	0.69853125	0.30171875	0.69628125
1953	central	1	0.70546875	0.3003125	0.6930625
1954	central	1	0.6865625	0.302265625	0.69515625
1955	central	1	0.6896875	0.3014375	0.6939375
1956	central	1	0.69175	0.30246875	0.69540625
1957	central	1	0.68209375	0.300984375	0.699375
1958	central	1	0.693875	0.302046875	0.696625
1959	central	1	0.698875	0.301453125	0.693875
1960	central	1	0.69896875	0.301265625	0.69646875
1961	central	1	0.71015625	0.300375	0.69540625
1962	central	1	0.7121875	0.302359375	0.6963125
1963	central	1	0.704375	0.302453125	0.69909375
1964	central	1	0.6956875	0.301140625	0.69446875
1965	central	1	0.7015	0.302125	0.6958125
1966	central	1	0.70403125	0.300453125	0.69809375
1967	central	1	0.6905	0.30109375	0.697
1968	central	1	0.69765625	0.3006875	0.69790625
1969	central	1	0.69159375	0.301890625	0.69303125
1970	central	0	0.69896875	0.30265625	0.69596875
1971	central	0	0.70528125	0.301015625	0.69096875
1972	central	0	0.709	0.300921875	0.69984375
1973	central	0	0.70328125	0.29984375	0.69546875
1974	central	0	0.6976875	0.304046875	0.6983125
1975	central	0	0.7049375	0.303515625	0.69453125
1976	central	0	0.7185	0.301546875	0.6934375
1977	central	0	0.7036875	0.300921875	0.69503125
1978	central	0	0.711875	0.300578125	0.6944375
1979	central	0	0.71496875	0.29971875	0.69671875
1980	central	0	0.69690625	0.30121875	0.69784375
1981	central	0	0.69421875	0.302328125	0.69509375
1982	central	0	0.703875	0.299890625	0.6934375
1983	central	0	0.7019375	0.302140625	0.6945
1984	central	1	0.70840625	0.302734375	0.69909375
1985	central	1	0.7036875	0.302	0.69675
1986	central	1	0.71	0.301953125	0.697125
1987	central	1	0.710125	0.30303125	0.698125
1988	central	1	0.6956875	0.29909375	0.69759375
1989	central	1	0.68534375	0.301984375	0.69896875
1990	central	1	0.68871875	0.3013125	0.696375
1991	central	1	0.68284375	0.301921875	0.6954375
1992	central	1	0.69025	0.303375	0.69690625
1993	central	1	0.68590625	0.301375	0.69465625
1994	central	1	0.68640625	0.302625	0.697875
1995	central	1	0.68153125	0.30190625	0.695375
1996	central	1	0.6941875	0.305375	0.6991875
1997	central	1	0.69746875	0.300921875	0.69503125
1998	central	1	0.6983125	0.300796875	0.6985
1999	central	1	0.68328125	0.3005	0.6984375
[truncated: 4,241 more rows]
