# Supplementary material for: Two simple movement mechanisms for spatial division of labour in social insects
Source: Nat Commun. 2022 Nov 15;13:6985. doi: 10.1038/s41467-022-34706-7 (PMC9666475; doi:10.1038/s41467-022-34706-7)
Supplement: Supplementary file 5 — Source Data [file 41467_2022_34706_MOESM5_ESM.zip › source_data/Figure_S14/MeanMovementCharacteristics,Leptothorax,BE+LA.csv]

cell_id	agent_type	Individual_Site_Similarity	Mean_Proportion_Time_Active	Mean_Speed_while_Active	Mean_Absolute_Turn_Angle_while_Active
1	central	0	0.77590625	0.331859375	0.6806875
2	central	0	0.77490625	0.33465625	0.67940625
3	central	0	0.7541875	0.33340625	0.683375
4	central	0	0.7409375	0.332796875	0.67840625
5	central	0	0.74775	0.32840625	0.681625
6	central	0	0.73865625	0.328796875	0.67421875
7	central	0	0.738	0.32703125	0.6826875
8	central	0	0.7328125	0.327703125	0.68159375
9	central	0	0.7466875	0.324234375	0.68015625
10	central	0	0.7485	0.31953125	0.6811875
11	central	0	0.72196875	0.323546875	0.68325
12	central	0	0.72890625	0.318078125	0.6833125
13	central	0	0.73446875	0.316	0.6860625
14	central	0	0.72225	0.313046875	0.682625
15	central	0	0.7149375	0.312390625	0.68528125
16	central	0	0.71284375	0.308890625	0.684125
17	central	0	0.7188125	0.30809375	0.68853125
18	central	0	0.7148125	0.304671875	0.6845625
19	central	0	0.7068125	0.302671875	0.685375
20	central	0	0.72315625	0.299953125	0.69153125
21	central	0	0.720375	0.303484375	0.6919375
22	central	0	0.6959375	0.30146875	0.69
23	central	0	0.67928125	0.298484375	0.69078125
24	central	0	0.69596875	0.29996875	0.69128125
25	central	0	0.68246875	0.2990625	0.6953125
26	central	0	0.6704375	0.29790625	0.69184375
27	central	0	0.68959375	0.29565625	0.69084375
28	central	0	0.68215625	0.2946875	0.69725
29	central	0	0.6904375	0.300234375	0.69228125
30	central	0	0.68025	0.2974375	0.69021875
31	central	0	0.6996875	0.29796875	0.69446875
32	central	0	0.690625	0.300671875	0.69646875
33	central	0	0.70084375	0.30071875	0.6904375
34	central	0	0.72040625	0.3056875	0.6900625
35	central	0	0.71596875	0.30478125	0.68575
36	central	0	0.710375	0.306328125	0.69034375
37	central	0	0.70959375	0.310484375	0.682375
38	central	0	0.7266875	0.31009375	0.6884375
39	central	0	0.7406875	0.310453125	0.6824375
40	central	0	0.72653125	0.316234375	0.68696875
41	central	0	0.73621875	0.3164375	0.68321875
42	central	0	0.74628125	0.317171875	0.6815625
43	central	0	0.75303125	0.319765625	0.68371875
44	central	0	0.7395	0.322484375	0.68096875
45	central	0	0.7356875	0.32353125	0.68490625
46	central	0	0.73659375	0.32528125	0.679125
47	central	0	0.7294375	0.3285	0.67759375
48	central	0	0.72859375	0.32884375	0.6805
49	central	0	0.73565625	0.3326875	0.6759375
50	central	0	0.74865625	0.33209375	0.67675
51	central	0	0.77775	0.332359375	0.67290625
52	central	0	0.7745	0.333296875	0.68221875
53	central	0	0.77484375	0.337640625	0.67690625
54	central	0	0.76471875	0.330953125	0.67903125
55	central	0	0.7538125	0.326375	0.67940625
56	central	0	0.742625	0.33040625	0.67665625
57	central	0	0.73271875	0.32865625	0.6765625
58	central	0	0.72909375	0.326640625	0.67678125
59	central	0	0.731	0.323609375	0.67990625
60	central	0	0.74421875	0.32125	0.68340625
61	central	0	0.74153125	0.317265625	0.68353125
62	central	0	0.71996875	0.321	0.682375
63	central	0	0.72178125	0.315921875	0.68559375
64	central	0	0.72028125	0.312828125	0.68684375
65	central	0	0.7245	0.309265625	0.68984375
66	central	0	0.71809375	0.307015625	0.687375
67	central	0	0.69675	0.308546875	0.69125
68	central	0	0.70025	0.3020625	0.68984375
69	central	0	0.69403125	0.302671875	0.6880625
70	central	0	0.68890625	0.29728125	0.69171875
71	central	0	0.701	0.299421875	0.69196875
72	central	0	0.70959375	0.29534375	0.69321875
73	central	0	0.6904375	0.295859375	0.69209375
74	central	0	0.6943125	0.2925	0.692125
75	central	0	0.68703125	0.29240625	0.69559375
76	central	0	0.67821875	0.2909375	0.6969375
77	central	0	0.67371875	0.291875	0.6931875
78	central	0	0.67046875	0.291015625	0.69425
79	central	0	0.67971875	0.290875	0.6984375
80	central	0	0.667125	0.28975	0.69125
81	central	0	0.6789375	0.29228125	0.69578125
82	central	0	0.68440625	0.29334375	0.69353125
83	central	0	0.67840625	0.29571875	0.69571875
84	central	0	0.68346875	0.294921875	0.69240625
85	central	0	0.69765625	0.29696875	0.6915625
86	central	0	0.70015625	0.300984375	0.688
87	central	0	0.71325	0.30075	0.69040625
88	central	0	0.705	0.303625	0.68953125
89	central	0	0.71609375	0.30571875	0.685125
90	central	0	0.72528125	0.307359375	0.6966875
91	central	0	0.724625	0.311265625	0.690625
92	central	0	0.72703125	0.31309375	0.68490625
93	central	0	0.71896875	0.3128125	0.68325
94	central	0	0.7319375	0.318078125	0.68175
95	central	0	0.73959375	0.3214375	0.685125
96	central	0	0.72690625	0.32003125	0.6770625
97	central	0	0.7360625	0.319734375	0.67921875
98	central	0	0.74390625	0.32453125	0.680375
99	central	0	0.74396875	0.323046875	0.6788125
100	central	0	0.75240625	0.329671875	0.67615625
101	central	0	0.7530625	0.32953125	0.6795625
102	central	0	0.758625	0.330390625	0.67509375
103	central	0	0.77146875	0.334359375	0.67675
104	central	0	0.77746875	0.33825	0.67884375
105	central	0	0.75909375	0.333265625	0.6785
106	central	0	0.76253125	0.33028125	0.67321875
107	central	0	0.76765625	0.33021875	0.68321875
108	central	0	0.7556875	0.32928125	0.67875
109	central	0	0.7338125	0.326671875	0.679125
110	central	0	0.7330625	0.3245625	0.68253125
111	central	0	0.72125	0.322921875	0.682875
112	central	0	0.73821875	0.31965625	0.68084375
113	central	0	0.74103125	0.31896875	0.67975
114	central	0	0.72234375	0.3170625	0.68425
115	central	0	0.71215625	0.313734375	0.68321875
116	central	0	0.71153125	0.31259375	0.68965625
117	central	0	0.70465625	0.3066875	0.687375
118	central	0	0.69921875	0.306859375	0.68940625
119	central	0	0.697625	0.30278125	0.68884375
120	central	0	0.69546875	0.300984375	0.6905
121	central	0	0.693875	0.2981875	0.69115625
122	central	0	0.6924375	0.29465625	0.68915625
123	central	0	0.6955	0.295078125	0.6931875
124	central	0	0.69478125	0.290484375	0.69515625
125	central	0	0.70240625	0.288109375	0.69325
126	central	0	0.6876875	0.2886875	0.69875
127	central	0	0.66371875	0.28665625	0.69721875
128	central	0	0.6553125	0.286546875	0.69909375
129	central	0	0.6633125	0.28534375	0.70128125
130	central	0	0.66446875	0.28634375	0.697125
131	central	0	0.66446875	0.284265625	0.69775
132	central	0	0.65909375	0.285578125	0.698
133	central	0	0.66440625	0.2844375	0.69325
134	central	0	0.65325	0.284625	0.699
135	central	0	0.663375	0.289328125	0.69446875
136	central	0	0.66015625	0.288875	0.6943125
137	central	0	0.68378125	0.291203125	0.6949375
138	central	0	0.6895625	0.29315625	0.69034375
139	central	0	0.694125	0.296421875	0.69603125
140	central	0	0.69678125	0.295953125	0.69384375
141	central	0	0.7028125	0.298375	0.6900625
142	central	0	0.7089375	0.300953125	0.689625
143	central	0	0.7066875	0.30425	0.6839375
144	central	0	0.72065625	0.304265625	0.69053125
145	central	0	0.71953125	0.308625	0.68746875
146	central	0	0.71040625	0.311703125	0.683625
147	central	0	0.72275	0.31240625	0.688
148	central	0	0.7313125	0.3173125	0.67834375
149	central	0	0.74490625	0.31903125	0.68471875
150	central	0	0.74378125	0.32325	0.6793125
151	central	0	0.74146875	0.321375	0.6791875
152	central	0	0.74490625	0.326609375	0.6764375
153	central	0	0.75059375	0.32921875	0.6779375
154	central	0	0.77034375	0.33025	0.67671875
155	central	0	0.76059375	0.327953125	0.6791875
156	central	0	0.7704375	0.334875	0.6853125
157	central	0	0.74825	0.332125	0.67709375
158	central	0	0.74553125	0.328703125	0.6755625
159	central	0	0.75715625	0.327765625	0.673
160	central	0	0.7535	0.32425	0.67778125
161	central	0	0.73440625	0.32228125	0.67934375
162	central	0	0.7303125	0.320734375	0.68303125
163	central	0	0.74171875	0.320234375	0.68290625
164	central	0	0.7309375	0.318890625	0.68246875
165	central	0	0.7375625	0.315125	0.68440625
166	central	0	0.71796875	0.311125	0.68634375
167	central	0	0.725875	0.3080625	0.68690625
168	central	0	0.7101875	0.305984375	0.69134375
169	central	0	0.6936875	0.302703125	0.68928125
170	central	0	0.69115625	0.30028125	0.68959375
171	central	0	0.68546875	0.29621875	0.69409375
172	central	0	0.6795	0.2948125	0.69090625
173	central	0	0.6981875	0.29403125	0.692875
174	central	0	0.68628125	0.288171875	0.69321875
175	central	0	0.69090625	0.2885625	0.6973125
176	central	0	0.672125	0.28509375	0.703875
177	central	0	0.67021875	0.281078125	0.6993125
178	central	0	0.66084375	0.282234375	0.697375
179	central	0	0.662625	0.282984375	0.697625
180	central	0	0.66203125	0.279578125	0.698125
181	central	0	0.65084375	0.277984375	0.70090625
182	central	0	0.64021875	0.280453125	0.7004375
183	central	0	0.64425	0.2805625	0.69884375
184	central	0	0.6533125	0.279671875	0.701875
185	central	0	0.646125	0.280515625	0.7005
186	central	0	0.6485625	0.280984375	0.70378125
187	central	0	0.663375	0.281109375	0.69659375
188	central	0	0.67228125	0.28459375	0.7005
189	central	0	0.68103125	0.285703125	0.6985625
190	central	0	0.6815	0.289515625	0.7000625
191	central	0	0.67203125	0.2905625	0.69934375
192	central	0	0.68025	0.297796875	0.69459375
193	central	0	0.67596875	0.297484375	0.69615625
194	central	0	0.69290625	0.299640625	0.69146875
195	central	0	0.7041875	0.30465625	0.69115625
196	central	0	0.70153125	0.30465625	0.68571875
197	central	0	0.69965625	0.307296875	0.688375
198	central	0	0.69325	0.30965625	0.685125
199	central	0	0.71553125	0.31209375	0.687375
200	central	0	0.72953125	0.314125	0.6871875
201	central	0	0.7373125	0.320078125	0.68278125
202	central	0	0.73296875	0.318015625	0.68534375
203	central	0	0.74665625	0.32478125	0.6809375
204	central	0	0.74259375	0.323609375	0.6798125
205	central	0	0.750625	0.32434375	0.68240625
206	central	0	0.77203125	0.32834375	0.68015625
207	central	0	0.76675	0.3289375	0.676875
208	central	0	0.76215625	0.336171875	0.67634375
209	central	0	0.75415625	0.3320625	0.6803125
210	central	0	0.7434375	0.3284375	0.67759375
211	central	0	0.75940625	0.32775	0.67740625
212	central	0	0.75421875	0.3251875	0.68328125
213	central	0	0.74015625	0.322890625	0.68096875
214	central	0	0.72715625	0.32146875	0.6833125
215	central	0	0.73484375	0.319671875	0.68165625
216	central	0	0.73934375	0.31325	0.67828125
217	central	0	0.73153125	0.31190625	0.686375
218	central	0	0.73015625	0.30875	0.6909375
219	central	0	0.72040625	0.3024375	0.68990625
220	central	0	0.71359375	0.304671875	0.68775
221	central	0	0.6821875	0.2994375	0.69253125
222	central	0	0.68725	0.29540625	0.68953125
223	central	0	0.6851875	0.2945625	0.69859375
224	central	0	0.675375	0.2910625	0.69584375
225	central	0	0.667	0.289484375	0.69971875
226	central	0	0.66471875	0.2846875	0.69746875
227	central	0	0.6726875	0.2819375	0.69778125
228	central	0	0.67121875	0.2799375	0.7021875
229	central	0	0.66278125	0.27884375	0.70034375
230	central	0	0.65228125	0.274828125	0.703875
231	central	0	0.6469375	0.272875	0.70340625
232	central	0	0.64534375	0.274015625	0.70571875
233	central	0	0.6334375	0.272703125	0.70609375
234	central	0	0.635625	0.273078125	0.70659375
235	central	0	0.64271875	0.270375	0.7036875
236	central	0	0.638625	0.271671875	0.71
237	central	0	0.63721875	0.27471875	0.69984375
238	central	0	0.648375	0.27428125	0.70778125
239	central	0	0.64796875	0.2740625	0.70028125
240	central	0	0.66115625	0.274203125	0.70140625
241	central	0	0.66865625	0.28209375	0.70540625
242	central	0	0.67390625	0.282640625	0.70571875
243	central	0	0.66271875	0.28275	0.69884375
244	central	0	0.66178125	0.287328125	0.69875
245	central	0	0.65959375	0.288	0.6990625
246	central	0	0.67340625	0.292625	0.69646875
247	central	0	0.6796875	0.292640625	0.68953125
248	central	0	0.68590625	0.29771875	0.6913125
249	central	0	0.69590625	0.300609375	0.69253125
250	central	0	0.6968125	0.30621875	0.69296875
251	central	0	0.6999375	0.3068125	0.68553125
252	central	0	0.7091875	0.307609375	0.69084375
253	central	0	0.73240625	0.311046875	0.68453125
254	central	0	0.73059375	0.317234375	0.68765625
255	central	0	0.72359375	0.31915625	0.68009375
256	central	0	0.72315625	0.32103125	0.67946875
257	central	0	0.7241875	0.323671875	0.681125
258	central	0	0.7434375	0.32778125	0.6811875
259	central	0	0.75709375	0.325828125	0.6785
260	central	0	0.76253125	0.33184375	0.67590625
261	central	0	0.73775	0.32665625	0.6784375
262	central	0	0.72903125	0.3248125	0.68190625
263	central	0	0.751125	0.322796875	0.67928125
264	central	0	0.7390625	0.320484375	0.67653125
265	central	0	0.732	0.319203125	0.678625
266	central	0	0.7321875	0.3175	0.6865
267	central	0	0.7441875	0.3128125	0.68871875
268	central	0	0.731	0.312578125	0.686375
269	central	0	0.7196875	0.306578125	0.689875
270	central	0	0.71365625	0.304765625	0.6938125
271	central	0	0.69940625	0.301140625	0.69196875
272	central	0	0.67828125	0.29775	0.69253125
273	central	0	0.67996875	0.291375	0.6948125
274	central	0	0.67090625	0.290109375	0.69790625
275	central	0	0.66928125	0.286140625	0.70103125
276	central	0	0.66428125	0.285484375	0.6980625
277	central	0	0.645625	0.279125	0.70246875
278	central	0	0.65771875	0.279109375	0.704375
279	central	0	0.6555	0.27475	0.70165625
280	central	0	0.66253125	0.271203125	0.70634375
281	central	0	0.6315625	0.26975	0.70584375
282	central	0	0.628875	0.268890625	0.71009375
283	central	0	0.6226875	0.269265625	0.70596875
284	central	0	0.62446875	0.266703125	0.710625
285	central	0	0.62221875	0.265578125	0.70675
286	central	0	0.6285625	0.264078125	0.71128125
287	central	0	0.62540625	0.2651875	0.70753125
288	central	0	0.62490625	0.2655625	0.70665625
289	central	0	0.6320625	0.267359375	0.7090625
290	central	0	0.64096875	0.268875	0.7125625
291	central	0	0.64378125	0.268328125	0.70940625
292	central	0	0.66296875	0.27128125	0.70440625
293	central	0	0.65140625	0.27459375	0.7034375
294	central	0	0.66446875	0.27646875	0.6994375
295	central	0	0.655125	0.28115625	0.69653125
296	central	0	0.65646875	0.281984375	0.69884375
297	central	0	0.653	0.285203125	0.6980625
298	central	0	0.6709375	0.286890625	0.695375
299	central	0	0.66509375	0.291671875	0.6931875
300	central	0	0.6676875	0.295640625	0.687875
301	central	0	0.68978125	0.299375	0.69140625
302	central	0	0.68578125	0.3015	0.6915625
303	central	0	0.69084375	0.30465625	0.68728125
304	central	0	0.72378125	0.30690625	0.686125
305	central	0	0.723125	0.313453125	0.68734375
306	central	0	0.7305	0.317171875	0.68228125
307	central	0	0.73190625	0.318765625	0.681875
308	central	0	0.72240625	0.322578125	0.68328125
309	central	0	0.72703125	0.322375	0.68190625
310	central	0	0.75221875	0.324234375	0.67878125
311	central	0	0.7505	0.33075	0.67615625
312	central	0	0.75678125	0.324890625	0.68215625
313	central	0	0.74396875	0.32871875	0.68059375
314	central	0	0.75209375	0.3235625	0.68278125
315	central	0	0.73309375	0.324703125	0.682
316	central	0	0.72521875	0.323078125	0.67909375
317	central	0	0.716625	0.320390625	0.68540625
318	central	0	0.73146875	0.31475	0.6838125
319	central	0	0.7330625	0.312859375	0.6896875
320	central	0	0.7225	0.306296875	0.68825
321	central	0	0.72265625	0.303	0.6864375
322	central	0	0.7085	0.300671875	0.69009375
323	central	0	0.69909375	0.29890625	0.6956875
324	central	0	0.69053125	0.295625	0.69721875
325	central	0	0.68146875	0.29071875	0.69909375
326	central	0	0.67434375	0.288859375	0.70034375
327	central	0	0.6715	0.282296875	0.69684375
328	central	0	0.65634375	0.281546875	0.7035
329	central	0	0.6491875	0.27746875	0.702875
330	central	0	0.640625	0.272140625	0.70340625
331	central	0	0.64296875	0.26853125	0.707875
332	central	0	0.63303125	0.26796875	0.709
333	central	0	0.61740625	0.265484375	0.71096875
334	central	0	0.62321875	0.261484375	0.71703125
335	central	1	0.6216875	0.25921875	0.7120625
336	central	1	0.62325	0.26015625	0.71553125
337	central	1	0.6000625	0.259984375	0.7116875
338	central	1	0.61034375	0.2583125	0.71090625
339	central	1	0.6090625	0.258	0.71059375
340	central	1	0.60546875	0.2600625	0.709875
341	central	1	0.61075	0.261046875	0.71575
342	central	1	0.610625	0.2615625	0.71103125
343	central	0	0.614625	0.261328125	0.7124375
344	central	0	0.6318125	0.2610625	0.70946875
345	central	0	0.64440625	0.265328125	0.71259375
346	central	0	0.65075	0.266171875	0.70215625
347	central	0	0.64565625	0.270984375	0.703375
348	central	0	0.64484375	0.273859375	0.70184375
349	central	0	0.654	0.2778125	0.701375
350	central	0	0.65009375	0.28125	0.701875
351	central	0	0.65809375	0.286640625	0.69740625
352	central	0	0.664625	0.28728125	0.69640625
353	central	0	0.675375	0.292984375	0.69646875
354	central	0	0.703875	0.30025	0.69603125
355	central	0	0.70409375	0.29871875	0.6899375
356	central	0	0.70059375	0.305125	0.68803125
357	central	0	0.7156875	0.305625	0.684875
358	central	0	0.71290625	0.3104375	0.68584375
359	central	0	0.72409375	0.315890625	0.68134375
360	central	0	0.71965625	0.31625	0.685
361	central	0	0.73565625	0.320421875	0.68475
362	central	0	0.74071875	0.323796875	0.6810625
363	central	0	0.73584375	0.324	0.67921875
364	central	0	0.7459375	0.328984375	0.681625
365	central	0	0.747125	0.327265625	0.6871875
366	central	0	0.7420625	0.324171875	0.68321875
367	central	0	0.7478125	0.32140625	0.68084375
368	central	0	0.71884375	0.3188125	0.681625
369	central	0	0.72071875	0.313921875	0.68196875
370	central	0	0.72175	0.307234375	0.68978125
371	central	0	0.73303125	0.30496875	0.68171875
372	central	0	0.7238125	0.30515625	0.6926875
373	central	0	0.70834375	0.296890625	0.69009375
374	central	0	0.6876875	0.297734375	0.69059375
375	central	0	0.68378125	0.290359375	0.6944375
376	central	0	0.6798125	0.29025	0.69734375
377	central	0	0.6801875	0.281109375	0.69690625
378	central	0	0.67784375	0.278203125	0.704875
379	central	0	0.65646875	0.276375	0.70296875
380	central	0	0.64946875	0.275015625	0.7008125
381	central	0	0.64334375	0.268421875	0.70721875
382	central	0	0.62634375	0.263453125	0.7078125
383	central	0	0.6180625	0.261890625	0.70484375
384	central	1	0.61446875	0.258765625	0.71253125
385	central	1	0.6153125	0.256984375	0.71278125
386	central	1	0.61525	0.25415625	0.714125
387	central	1	0.60715625	0.2529375	0.71665625
388	central	1	0.59740625	0.253171875	0.717125
389	central	1	0.59815625	0.252765625	0.7188125
390	central	1	0.58371875	0.251765625	0.7135
391	central	1	0.58484375	0.253515625	0.71584375
392	central	1	0.59684375	0.252890625	0.715375
393	central	1	0.587125	0.252796875	0.71565625
394	central	1	0.59484375	0.25375	0.71578125
395	central	1	0.60471875	0.253578125	0.717875
396	central	1	0.6135625	0.258328125	0.7123125
397	central	1	0.61903125	0.261296875	0.71284375
398	central	0	0.6400625	0.264875	0.7130625
399	central	0	0.632	0.265359375	0.70478125
400	central	0	0.6414375	0.27096875	0.70446875
401	central	0	0.64059375	0.271671875	0.7045625
402	central	0	0.66471875	0.278671875	0.699625
403	central	0	0.67375	0.28246875	0.70146875
404	central	0	0.656625	0.28484375	0.69696875
405	central	0	0.682	0.28921875	0.6931875
406	central	0	0.7030625	0.29525	0.693875
407	central	0	0.7044375	0.29875	0.68828125
408	central	0	0.71040625	0.302296875	0.69021875
409	central	0	0.7036875	0.306921875	0.68940625
410	central	0	0.7149375	0.31059375	0.6936875
411	central	0	0.71621875	0.31253125	0.68425
412	central	0	0.71603125	0.3170625	0.683375
413	central	0	0.72409375	0.319453125	0.68103125
414	central	0	0.72990625	0.321140625	0.68559375
415	central	0	0.73153125	0.3264375	0.68153125
416	central	0	0.7478125	0.323	0.68146875
417	central	0	0.7445625	0.32709375	0.68028125
418	central	0	0.74871875	0.3185625	0.68221875
419	central	0	0.7439375	0.3178125	0.68271875
420	central	0	0.729125	0.3196875	0.685125
421	central	0	0.71159375	0.31365625	0.68378125
422	central	0	0.70575	0.307515625	0.68071875
423	central	0	0.7233125	0.307125	0.68484375
424	central	0	0.721	0.299453125	0.6904375
425	central	0	0.71396875	0.296390625	0.69215625
426	central	0	0.68803125	0.29209375	0.69190625
427	central	0	0.67096875	0.291359375	0.69409375
428	central	0	0.67575	0.286484375	0.6968125
429	central	0	0.65753125	0.28165625	0.70084375
430	central	0	0.65903125	0.27684375	0.7018125
431	central	0	0.64409375	0.272078125	0.70584375
432	central	0	0.63996875	0.2661875	0.70671875
433	central	0	0.62915625	0.26409375	0.71140625
434	central	1	0.62184375	0.259609375	0.71290625
435	central	1	0.6074375	0.257765625	0.71434375
436	central	1	0.60409375	0.254875	0.714625
437	central	1	0.60565625	0.252859375	0.716875
438	central	1	0.6085	0.249421875	0.7140625
439	central	1	0.59809375	0.247578125	0.71784375
440	central	1	0.58925	0.246265625	0.72178125
441	central	1	0.5890625	0.24540625	0.72134375
442	central	1	0.575	0.244734375	0.7160625
443	central	1	0.5671875	0.2459375	0.7213125
444	central	1	0.585625	0.245671875	0.7189375
445	central	1	0.578	0.24871875	0.72553125
446	central	1	0.57603125	0.249	0.7213125
447	central	1	0.584	0.24853125	0.7225
448	central	1	0.5971875	0.251109375	0.7145625
449	central	1	0.602	0.2540625	0.71459375
450	central	1	0.60903125	0.257109375	0.7073125
451	central	1	0.621125	0.258484375	0.71509375
452	central	0	0.62540625	0.263609375	0.714625
453	central	0	0.6255	0.26628125	0.7065625
454	central	0	0.64728125	0.269375	0.70125
455	central	0	0.6543125	0.27309375	0.7015
456	central	0	0.6461875	0.2774375	0.69925
457	central	0	0.66615625	0.281734375	0.69803125
458	central	0	0.68021875	0.28559375	0.6978125
459	central	0	0.6765625	0.29240625	0.69403125
460	central	0	0.6806875	0.298296875	0.69775
461	central	0	0.69759375	0.29965625	0.69371875
462	central	0	0.6933125	0.3065625	0.691875
463	central	0	0.7210625	0.306921875	0.68665625
464	central	0	0.7293125	0.31134375	0.69203125
465	central	0	0.72984375	0.316953125	0.68759375
466	central	0	0.74896875	0.3188125	0.68575
467	central	0	0.72978125	0.321421875	0.67871875
468	central	0	0.73046875	0.325484375	0.68278125
469	central	0	0.74465625	0.322703125	0.67925
470	central	0	0.75040625	0.318765625	0.6823125
471	central	0	0.7378125	0.31675	0.68525
472	central	0	0.71653125	0.313015625	0.688375
473	central	0	0.7015625	0.307890625	0.68528125
474	central	0	0.6920625	0.304375	0.69084375
475	central	0	0.70415625	0.301546875	0.69353125
476	central	0	0.71040625	0.295875	0.6954375
477	central	0	0.6928125	0.293265625	0.6960625
478	central	0	0.67884375	0.28540625	0.69703125
479	central	0	0.67096875	0.28078125	0.69909375
480	central	0	0.65334375	0.278703125	0.70471875
481	central	0	0.644625	0.272828125	0.7064375
482	central	0	0.620375	0.266953125	0.70315625
483	central	0	0.62465625	0.264984375	0.70971875
484	central	1	0.5998125	0.260296875	0.71478125
485	central	1	0.59575	0.256796875	0.71571875
486	central	1	0.599375	0.25309375	0.71853125
487	central	1	0.591	0.2498125	0.71403125
488	central	1	0.5949375	0.24675	0.71953125
489	central	1	0.59421875	0.24475	0.725125
490	central	1	0.58778125	0.2433125	0.72315625
491	central	1	0.57725	0.241109375	0.72328125
492	central	1	0.580625	0.240140625	0.72715625
493	central	1	0.5783125	0.239296875	0.72365625
494	central	1	0.57021875	0.2416875	0.72659375
495	central	1	0.5671875	0.23753125	0.72428125
496	central	1	0.565125	0.23996875	0.72825
497	central	1	0.5671875	0.242515625	0.72121875
498	central	1	0.5765	0.242703125	0.72109375
499	central	1	0.569875	0.245515625	0.7215625
500	central	1	0.58946875	0.246640625	0.7229375
501	central	1	0.59815625	0.245546875	0.7205
502	central	1	0.602375	0.25165625	0.7198125
503	central	1	0.589375	0.253515625	0.71490625
504	central	1	0.6006875	0.2568125	0.710375
505	central	0	0.6213125	0.263	0.70790625
506	central	0	0.64290625	0.2676875	0.70596875
507	central	0	0.63075	0.271078125	0.705
508	central	0	0.6603125	0.273234375	0.7006875
509	central	0	0.6665625	0.2791875	0.699625
510	central	0	0.6669375	0.28421875	0.69784375
511	central	0	0.6725	0.290640625	0.69525
512	central	0	0.67384375	0.29571875	0.6933125
513	central	0	0.67984375	0.29975	0.69284375
514	central	0	0.69775	0.30215625	0.68475
515	central	0	0.7136875	0.30296875	0.688375
516	central	0	0.7158125	0.310671875	0.685375
517	central	0	0.73203125	0.314640625	0.68290625
518	central	0	0.728625	0.317765625	0.68034375
519	central	0	0.7321875	0.322	0.68275
520	central	0	0.74625	0.323984375	0.67896875
521	central	0	0.745125	0.320078125	0.67784375
522	central	0	0.7479375	0.31946875	0.678375
523	central	0	0.73528125	0.314359375	0.68596875
524	central	0	0.72590625	0.311171875	0.688625
525	central	0	0.7123125	0.309625	0.6904375
526	central	0	0.68646875	0.305109375	0.69084375
527	central	0	0.689	0.29646875	0.69440625
528	central	0	0.68275	0.293359375	0.6888125
529	central	0	0.67428125	0.288234375	0.69765625
530	central	0	0.671625	0.283640625	0.6995
531	central	0	0.66309375	0.2799375	0.69803125
532	central	0	0.66978125	0.274578125	0.70821875
533	central	0	0.6468125	0.268140625	0.70378125
534	central	0	0.62725	0.263921875	0.7065625
535	central	1	0.6065625	0.261796875	0.71290625
536	central	1	0.6058125	0.257203125	0.71484375
537	central	1	0.58128125	0.252828125	0.71590625
538	central	1	0.585	0.24771875	0.718875
539	central	1	0.59284375	0.24528125	0.72359375
540	central	1	0.5810625	0.241453125	0.7221875
541	central	1	0.57834375	0.240109375	0.72653125
542	central	1	0.58009375	0.2379375	0.7264375
543	central	1	0.57	0.237109375	0.729125
544	central	1	0.56125	0.236	0.72903125
545	central	1	0.560125	0.2339375	0.7348125
546	central	1	0.556125	0.2346875	0.72965625
547	central	1	0.5448125	0.233265625	0.7339375
548	central	1	0.534125	0.235203125	0.72734375
549	central	1	0.55796875	0.23334375	0.72840625
550	central	1	0.5644375	0.236078125	0.72746875
551	central	1	0.5545	0.238125	0.72715625
552	central	1	0.56675	0.23709375	0.72603125
553	central	1	0.57590625	0.242984375	0.72296875
554	central	1	0.58609375	0.243375	0.72425
555	central	1	0.5779375	0.247921875	0.718125
556	central	1	0.59646875	0.2508125	0.71771875
557	central	1	0.61178125	0.253703125	0.717375
558	central	1	0.62846875	0.258296875	0.70903125
559	central	0	0.62403125	0.26303125	0.70675
560	central	0	0.63503125	0.266609375	0.70559375
561	central	0	0.64928125	0.272890625	0.7024375
562	central	0	0.6601875	0.277859375	0.700375
563	central	0	0.66515625	0.283046875	0.6979375
564	central	0	0.68278125	0.289625	0.69290625
565	central	0	0.6851875	0.29403125	0.69696875
566	central	0	0.695125	0.2966875	0.6884375
567	central	0	0.68953125	0.30059375	0.68784375
568	central	0	0.70675	0.309671875	0.691625
569	central	0	0.72859375	0.30934375	0.6860625
570	central	0	0.72696875	0.31265625	0.688125
571	central	0	0.7236875	0.31625	0.6815
572	central	0	0.74125	0.320578125	0.68440625
573	central	0	0.74990625	0.3218125	0.68525
574	central	0	0.74396875	0.316625	0.6826875
575	central	0	0.7220625	0.311546875	0.68315625
576	central	0	0.71409375	0.30925	0.68675
577	central	0	0.692875	0.302546875	0.6908125
578	central	0	0.6906875	0.29978125	0.688125
579	central	0	0.6855	0.2963125	0.7004375
580	central	0	0.6751875	0.288296875	0.69428125
581	central	0	0.680125	0.2829375	0.6958125
582	central	0	0.6648125	0.276265625	0.7030625
583	central	0	0.65640625	0.272984375	0.70190625
584	central	0	0.64390625	0.268921875	0.710125
585	central	0	0.63225	0.262796875	0.7073125
586	central	1	0.61259375	0.258609375	0.719
587	central	1	0.605	0.253703125	0.71615625
588	central	1	0.59015625	0.247984375	0.7214375
589	central	1	0.572625	0.243015625	0.7239375
590	central	1	0.5750625	0.242578125	0.72471875
591	central	1	0.56109375	0.238796875	0.72478125
592	central	1	0.5620625	0.2341875	0.730375
593	central	1	0.55784375	0.234484375	0.7311875
594	central	1	0.55109375	0.23203125	0.72884375
595	central	1	0.5555	0.230984375	0.731625
596	central	1	0.54096875	0.22925	0.728375
597	central	1	0.54134375	0.22959375	0.7336875
598	central	1	0.5328125	0.228453125	0.73384375
599	central	1	0.5348125	0.22965625	0.7324375
600	central	1	0.52828125	0.22853125	0.73459375
601	central	1	0.55171875	0.230390625	0.73109375
602	central	1	0.5430625	0.231546875	0.7260625
603	central	1	0.5553125	0.231421875	0.72853125
604	central	1	0.5655625	0.234046875	0.72971875
605	central	1	0.55665625	0.235609375	0.7295
606	central	1	0.5668125	0.2400625	0.72490625
607	central	1	0.57578125	0.242609375	0.72284375
608	central	1	0.59203125	0.2468125	0.7184375
609	central	1	0.6078125	0.249671875	0.71625
610	central	1	0.6148125	0.25596875	0.71240625
611	central	1	0.6245625	0.2593125	0.71028125
612	central	0	0.632375	0.266109375	0.7088125
613	central	0	0.64509375	0.269453125	0.7083125
614	central	0	0.66346875	0.274125	0.70440625
615	central	0	0.66209375	0.2801875	0.703375
616	central	0	0.67409375	0.287140625	0.6984375
617	central	0	0.69209375	0.292734375	0.69515625
618	central	0	0.70003125	0.2968125	0.694125
619	central	0	0.70525	0.3038125	0.69040625
620	central	0	0.71403125	0.30634375	0.69009375
621	central	0	0.71909375	0.310921875	0.6855625
622	central	0	0.7296875	0.3155	0.68365625
623	central	0	0.72396875	0.3188125	0.68540625
624	central	0	0.74503125	0.3194375	0.68228125
625	central	0	0.7424375	0.32278125	0.6868125
626	central	0	0.74015625	0.31521875	0.68375
627	central	0	0.71375	0.310265625	0.6849375
628	central	0	0.71021875	0.306015625	0.68915625
629	central	0	0.70059375	0.30375	0.6874375
630	central	0	0.67975	0.29784375	0.69340625
631	central	0	0.67453125	0.293515625	0.69371875
632	central	0	0.67225	0.28653125	0.694
633	central	0	0.663125	0.283375	0.7015625
634	central	0	0.6639375	0.277671875	0.7
635	central	0	0.651875	0.269578125	0.70775
636	central	0	0.6314375	0.267203125	0.70934375
637	central	1	0.62534375	0.259078125	0.71659375
638	central	1	0.6036875	0.25553125	0.71334375
639	central	1	0.59578125	0.24778125	0.719375
640	central	1	0.57221875	0.24365625	0.7226875
641	central	1	0.561375	0.240328125	0.72421875
642	central	1	0.562	0.23746875	0.724
643	central	1	0.5525	0.236421875	0.729875
644	central	1	0.5369375	0.232765625	0.73240625
645	central	1	0.539375	0.22975	0.73228125
646	central	1	0.5266875	0.229	0.73625
647	central	1	0.52825	0.22590625	0.73559375
648	central	1	0.54125	0.225765625	0.73409375
649	central	1	0.52578125	0.22684375	0.7373125
650	central	1	0.53290625	0.223046875	0.73409375
651	central	1	0.526125	0.2248125	0.73559375
652	central	1	0.5234375	0.224640625	0.73671875
653	central	1	0.5299375	0.2251875	0.73525
654	central	1	0.53325	0.225734375	0.742125
655	central	1	0.53603125	0.228421875	0.7335625
656	central	1	0.54646875	0.22934375	0.73053125
657	central	1	0.5461875	0.2306875	0.7313125
658	central	1	0.54834375	0.233015625	0.72775
659	central	1	0.5529375	0.2373125	0.72525
660	central	1	0.5765625	0.2404375	0.72278125
661	central	1	0.59125	0.242640625	0.72084375
662	central	1	0.5889375	0.24953125	0.72146875
663	central	1	0.60009375	0.252828125	0.71753125
664	central	1	0.60509375	0.259375	0.7139375
665	central	0	0.6324375	0.26353125	0.7063125
666	central	0	0.646	0.26684375	0.7066875
667	central	0	0.67046875	0.272859375	0.706875
668	central	0	0.652	0.2795	0.703
669	central	0	0.65790625	0.28553125	0.69540625
670	central	0	0.68925	0.29071875	0.69209375
671	central	0	0.7033125	0.297890625	0.68921875
672	central	0	0.70284375	0.301421875	0.68840625
673	central	0	0.714875	0.30446875	0.6881875
674	central	0	0.72040625	0.31040625	0.687625
675	central	0	0.73125	0.314765625	0.68853125
676	central	0	0.74796875	0.31884375	0.68434375
677	central	0	0.7410625	0.31596875	0.68584375
678	central	0	0.72921875	0.312375	0.68390625
679	central	0	0.71090625	0.304703125	0.683125
680	central	0	0.68853125	0.30378125	0.690625
681	central	0	0.67471875	0.300484375	0.6899375
682	central	0	0.6860625	0.293328125	0.69309375
683	central	0	0.675125	0.287375	0.69803125
684	central	0	0.654625	0.280578125	0.69975
685	central	0	0.65671875	0.27609375	0.70090625
686	central	0	0.6571875	0.267625	0.70425
687	central	0	0.64221875	0.26328125	0.71284375
688	central	1	0.62715625	0.2571875	0.7145625
689	central	1	0.60315625	0.25215625	0.715875
690	central	1	0.584375	0.24428125	0.7184375
691	central	1	0.56996875	0.244703125	0.726875
692	central	1	0.56453125	0.238265625	0.72265625
693	central	1	0.55990625	0.23496875	0.733375
694	central	1	0.54553125	0.2325625	0.7306875
695	central	1	0.53475	0.230125	0.731625
696	central	1	0.535125	0.22690625	0.7350625
697	central	1	0.51921875	0.225359375	0.73290625
698	central	1	0.52321875	0.2253125	0.73578125
699	central	1	0.51696875	0.221609375	0.74003125
700	central	1	0.52575	0.222515625	0.73928125
701	central	1	0.5221875	0.22103125	0.734625
702	central	1	0.5201875	0.22003125	0.7413125
703	central	1	0.51203125	0.219828125	0.7375625
704	central	1	0.51325	0.22075	0.743125
705	central	1	0.51909375	0.223390625	0.73890625
706	central	1	0.52740625	0.222859375	0.73646875
707	central	1	0.54021875	0.2240625	0.73975
708	central	1	0.54078125	0.227328125	0.73303125
709	central	1	0.544875	0.228921875	0.729
710	central	1	0.539875	0.230375	0.73253125
711	central	1	0.5585625	0.232609375	0.72796875
712	central	1	0.560875	0.23596875	0.727875
713	central	1	0.571875	0.24103125	0.7214375
714	central	1	0.57528125	0.242984375	0.720875
715	central	1	0.584125	0.249296875	0.7143125
716	central	1	0.59953125	0.25321875	0.7128125
717	central	1	0.60915625	0.260234375	0.71346875
718	central	0	0.62878125	0.269125	0.70728125
719	central	0	0.64553125	0.272984375	0.7014375
720	central	0	0.663125	0.277125	0.69571875
721	central	0	0.66390625	0.284796875	0.69990625
722	central	0	0.66721875	0.289453125	0.6968125
723	central	0	0.68078125	0.295265625	0.6921875
724	central	0	0.694375	0.300484375	0.69146875
725	central	0	0.70296875	0.30403125	0.6858125
726	central	0	0.71475	0.312	0.68259375
727	central	0	0.72315625	0.312921875	0.6904375
728	central	0	0.7209375	0.32128125	0.6880625
729	central	0	0.72690625	0.317265625	0.68171875
730	central	0	0.734	0.314671875	0.6843125
731	central	0	0.71640625	0.307109375	0.69134375
732	central	0	0.6893125	0.3055	0.69025
733	central	0	0.67121875	0.29978125	0.69071875
734	central	0	0.67359375	0.293453125	0.69725
735	central	0	0.67321875	0.28925	0.697
736	central	0	0.62640625	0.279671875	0.7011875
737	central	0	0.63484375	0.273484375	0.70346875
738	central	0	0.65275	0.2675625	0.71121875
739	central	1	0.643375	0.2613125	0.71021875
740	central	1	0.6294375	0.256390625	0.71453125
741	central	1	0.61003125	0.249375	0.71903125
742	central	1	0.5895	0.244296875	0.72365625
743	central	1	0.58334375	0.238640625	0.7265625
744	central	1	0.570875	0.237625	0.72615625
745	central	1	0.5489375	0.232515625	0.72946875
746	central	1	0.54675	0.22971875	0.729625
747	central	1	0.5375	0.22453125	0.73775
748	central	1	0.528375	0.223984375	0.73590625
749	central	1	0.52003125	0.223328125	0.7371875
750	central	1	0.52659375	0.219546875	0.7401875
751	central	1	0.51746875	0.218625	0.7399375
752	central	1	0.51159375	0.21996875	0.74184375
753	central	1	0.5111875	0.218640625	0.744
754	central	1	0.5124375	0.2176875	0.74146875
755	central	1	0.5134375	0.21865625	0.7405
756	central	1	0.51271875	0.218625	0.74015625
757	central	1	0.51228125	0.218859375	0.7431875
758	central	1	0.519	0.219421875	0.7423125
759	central	1	0.52278125	0.220328125	0.740875
760	central	1	0.52853125	0.22253125	0.73746875
761	central	1	0.5388125	0.223625	0.73634375
762	central	1	0.5344375	0.2246875	0.739
763	central	1	0.5395625	0.227609375	0.73471875
764	central	1	0.54515625	0.23090625	0.73115625
765	central	1	0.5530625	0.233703125	0.7304375
766	central	1	0.55825	0.2381875	0.725
767	central	1	0.57225	0.241328125	0.7225
768	central	1	0.56246875	0.247765625	0.715375
769	central	1	0.589375	0.252828125	0.71675
770	central	1	0.61375	0.258984375	0.7150625
771	central	0	0.61803125	0.263984375	0.70965625
772	central	0	0.64153125	0.27334375	0.70271875
773	central	0	0.65746875	0.280375	0.70315625
774	central	0	0.65384375	0.28396875	0.69934375
775	central	0	0.6479375	0.291171875	0.69696875
776	central	0	0.6635625	0.295703125	0.69640625
777	central	0	0.69265625	0.30009375	0.68959375
778	central	0	0.70475	0.305453125	0.6878125
779	central	0	0.71284375	0.3084375	0.6884375
780	central	0	0.72775	0.314921875	0.6875
781	central	0	0.71640625	0.31425	0.68509375
782	central	0	0.72015625	0.307109375	0.68921875
783	central	0	0.69471875	0.303328125	0.6906875
784	central	0	0.68434375	0.297453125	0.69275
785	central	0	0.6763125	0.29271875	0.69315625
786	central	0	0.66609375	0.28546875	0.69646875
787	central	0	0.65259375	0.2799375	0.6940625
788	central	0	0.63028125	0.274	0.70603125
789	central	0	0.64221875	0.265859375	0.7081875
790	central	1	0.6355625	0.260109375	0.707625
791	central	1	0.60940625	0.254296875	0.71596875
792	central	1	0.6025	0.25021875	0.7166875
793	central	1	0.5965	0.24146875	0.72325
794	central	1	0.57284375	0.237796875	0.72371875
795	central	1	0.56509375	0.234078125	0.731375
796	central	1	0.553375	0.23140625	0.7329375
797	central	1	0.542625	0.22546875	0.7319375
798	central	1	0.5345	0.224703125	0.7394375
799	central	1	0.52278125	0.22246875	0.74134375
800	central	1	0.5224375	0.218984375	0.743625
801	central	1	0.5201875	0.219875	0.74125
802	central	1	0.5139375	0.216390625	0.742
803	central	1	0.49825	0.21775	0.74390625
804	central	1	0.5004375	0.217484375	0.74209375
805	central	1	0.49915625	0.216015625	0.745
806	central	1	0.5001875	0.21528125	0.738875
807	central	1	0.50921875	0.215359375	0.7421875
808	central	1	0.508125	0.21578125	0.7454375
809	central	1	0.51178125	0.216765625	0.7443125
810	central	1	0.51953125	0.2184375	0.74121875
811	central	1	0.52246875	0.2181875	0.74334375
812	central	1	0.51721875	0.220265625	0.74246875
813	central	1	0.52921875	0.2200625	0.73759375
814	central	1	0.5261875	0.223859375	0.737
815	central	1	0.5310625	0.22459375	0.73728125
816	central	1	0.54425	0.228875	0.73409375
817	central	1	0.552	0.2313125	0.72996875
818	central	1	0.55671875	0.23503125	0.7279375
819	central	1	0.56578125	0.24221875	0.72715625
820	central	1	0.57040625	0.245609375	0.7208125
821	central	1	0.5895	0.2511875	0.7155
822	central	1	0.60171875	0.255984375	0.7085625
823	central	0	0.6105	0.264375	0.709
824	central	0	0.62884375	0.27071875	0.70865625
825	central	0	0.6565	0.276578125	0.703125
826	central	0	0.660875	0.28428125	0.69871875
827	central	0	0.66675	0.289109375	0.69878125
828	central	0	0.6740625	0.294125	0.6914375
829	central	0	0.67965625	0.300453125	0.6884375
830	central	0	0.69528125	0.3030625	0.6909375
831	central	0	0.7220625	0.30928125	0.68565625
832	central	0	0.725125	0.314078125	0.686125
833	central	0	0.71334375	0.314484375	0.68534375
834	central	0	0.70990625	0.309046875	0.681125
835	central	0	0.7001875	0.30528125	0.6861875
836	central	0	0.6840625	0.299140625	0.6898125
837	central	0	0.67684375	0.290890625	0.69753125
838	central	0	0.66840625	0.284609375	0.696875
839	central	0	0.65771875	0.278578125	0.70390625
840	central	0	0.63228125	0.27403125	0.70471875
841	central	0	0.62859375	0.265375	0.70603125
842	central	1	0.61553125	0.261765625	0.7121875
843	central	1	0.60284375	0.254453125	0.71415625
844	central	1	0.586	0.246203125	0.71615625
845	central	1	0.5769375	0.241	0.72240625
846	central	1	0.57390625	0.23584375	0.73078125
847	central	1	0.56234375	0.232828125	0.73025
848	central	1	0.54465625	0.22803125	0.73603125
849	central	1	0.53678125	0.22534375	0.7371875
850	central	1	0.521125	0.2218125	0.738625
851	central	1	0.520625	0.22003125	0.7395
852	central	1	0.51103125	0.217296875	0.7393125
853	central	1	0.51175	0.216859375	0.74340625
854	central	1	0.51371875	0.216078125	0.7441875
855	central	1	0.50615625	0.21584375	0.74209375
856	central	1	0.49384375	0.213890625	0.745125
857	central	1	0.49578125	0.2126875	0.7470625
858	central	1	0.4965625	0.2138125	0.7484375
859	central	1	0.4931875	0.21446875	0.744625
860	central	1	0.506	0.213328125	0.74653125
861	central	1	0.50046875	0.213046875	0.74540625
862	central	1	0.4986875	0.214765625	0.7415
863	central	1	0.51371875	0.21584375	0.74525
864	central	1	0.51525	0.21684375	0.74403125
865	central	1	0.51296875	0.216703125	0.7446875
866	central	1	0.5154375	0.219453125	0.74103125
867	central	1	0.51934375	0.219421875	0.73725
868	central	1	0.531	0.22396875	0.7395625
869	central	1	0.53746875	0.226859375	0.738375
870	central	1	0.55328125	0.23121875	0.7311875
871	central	1	0.5498125	0.234265625	0.73084375
872	central	1	0.5615	0.240140625	0.726625
873	central	1	0.572625	0.242796875	0.72103125
874	central	1	0.58625	0.2489375	0.71921875
875	central	1	0.60740625	0.256359375	0.7126875
876	central	0	0.618375	0.261953125	0.7134375
877	central	0	0.625125	0.269265625	0.70621875
878	central	0	0.6584375	0.2795	0.7024375
879	central	0	0.64603125	0.280921875	0.70025
880	central	0	0.6716875	0.289	0.69584375
881	central	0	0.675125	0.29528125	0.68953125
882	central	0	0.70075	0.297890625	0.689875
883	central	0	0.7215625	0.304609375	0.68990625
884	central	0	0.7161875	0.310359375	0.6914375
885	central	0	0.71090625	0.31075	0.68934375
886	central	0	0.70140625	0.30403125	0.68965625
887	central	0	0.6898125	0.29715625	0.69128125
888	central	0	0.6679375	0.294890625	0.69415625
889	central	0	0.661625	0.284234375	0.6955625
890	central	0	0.65365625	0.279984375	0.7006875
891	central	0	0.643125	0.27496875	0.701875
892	central	0	0.62534375	0.2656875	0.71
893	central	1	0.61940625	0.2595625	0.713
894	central	1	0.6073125	0.25278125	0.71909375
895	central	1	0.58959375	0.24665625	0.72040625
896	central	1	0.5764375	0.2396875	0.72671875
897	central	1	0.56365625	0.235703125	0.7298125
898	central	1	0.55003125	0.231921875	0.729125
899	central	1	0.5391875	0.227859375	0.73484375
900	central	1	0.5339375	0.223296875	0.73621875
901	central	1	0.52140625	0.220859375	0.73928125
902	central	1	0.511875	0.21871875	0.73703125
903	central	1	0.51021875	0.218015625	0.74046875
904	central	1	0.50103125	0.214421875	0.7443125
905	central	1	0.49996875	0.214796875	0.74459375
906	central	1	0.50428125	0.213140625	0.74490625
907	central	1	0.5055	0.2141875	0.74090625
908	central	1	0.4931875	0.21421875	0.7468125
909	central	1	0.49059375	0.21284375	0.74596875
910	central	1	0.4956875	0.21184375	0.74503125
911	central	1	0.4975	0.21190625	0.74559375
912	central	1	0.50021875	0.21246875	0.74640625
913	central	1	0.49203125	0.21278125	0.747625
914	central	1	0.49890625	0.213953125	0.7464375
915	central	1	0.5135625	0.213328125	0.7461875
916	central	1	0.51378125	0.21465625	0.738625
917	central	1	0.51071875	0.216296875	0.743375
918	central	1	0.50521875	0.217671875	0.74003125
919	central	1	0.515	0.219375	0.7370625
920	central	1	0.52409375	0.221765625	0.73834375
921	central	1	0.53484375	0.22496875	0.73134375
922	central	1	0.5463125	0.230703125	0.73309375
923	central	1	0.55390625	0.23271875	0.7304375
924	central	1	0.566125	0.2348125	0.7295625
925	central	1	0.57096875	0.242890625	0.72640625
926	central	1	0.57903125	0.24921875	0.7165
927	central	1	0.5988125	0.258578125	0.7135
928	central	0	0.61040625	0.262875	0.70909375
929	central	0	0.6405625	0.269609375	0.70465625
930	central	0	0.64984375	0.27628125	0.7025
931	central	0	0.664125	0.28096875	0.704375
932	central	0	0.6785	0.2899375	0.6970625
933	central	0	0.69953125	0.293375	0.6935625
934	central	0	0.7035625	0.3023125	0.692375
935	central	0	0.7159375	0.306921875	0.6879375
936	central	0	0.70575	0.311015625	0.68946875
937	central	0	0.7018125	0.3090625	0.68484375
938	central	0	0.69340625	0.30684375	0.68359375
939	central	0	0.6866875	0.297265625	0.68859375
940	central	0	0.68559375	0.29490625	0.69109375
941	central	0	0.6599375	0.2873125	0.70053125
942	central	0	0.65828125	0.281890625	0.70165625
943	central	0	0.6433125	0.272984375	0.704125
944	central	0	0.6301875	0.2656875	0.71134375
945	central	1	0.61321875	0.259859375	0.712875
946	central	1	0.6039375	0.252171875	0.7149375
947	central	1	0.5835625	0.24759375	0.7184375
948	central	1	0.57146875	0.23903125	0.72415625
949	central	1	0.55465625	0.232859375	0.72703125
950	central	1	0.540625	0.230828125	0.72903125
951	central	1	0.53334375	0.226515625	0.73296875
952	central	1	0.526875	0.222375	0.73896875
953	central	1	0.5134375	0.21940625	0.73925
954	central	1	0.51	0.2173125	0.7388125
955	central	1	0.512125	0.215625	0.7415625
956	central	1	0.50184375	0.213390625	0.742875
957	central	1	0.4961875	0.21359375	0.74671875
958	central	1	0.49953125	0.21115625	0.74790625
959	central	1	0.50809375	0.2115	0.74221875
960	central	1	0.50371875	0.21125	0.74615625
961	central	1	0.48959375	0.21084375	0.74621875
962	central	1	0.4903125	0.21140625	0.7484375
963	central	1	0.48640625	0.210703125	0.74753125
964	central	1	0.49090625	0.2114375	0.74903125
965	central	1	0.4886875	0.21096875	0.74453125
966	central	1	0.49353125	0.21121875	0.74646875
967	central	1	0.484	0.21240625	0.74665625
968	central	1	0.4908125	0.212140625	0.74728125
969	central	1	0.4959375	0.215859375	0.74109375
970	central	1	0.49478125	0.216640625	0.7414375
971	central	1	0.5056875	0.217578125	0.74190625
972	central	1	0.5115625	0.2186875	0.7391875
973	central	1	0.51384375	0.221359375	0.738625
974	central	1	0.52390625	0.226125	0.73603125
975	central	1	0.5339375	0.227609375	0.73246875
976	central	1	0.55678125	0.231765625	0.72890625
977	central	1	0.5720625	0.237765625	0.72684375
978	central	1	0.58475	0.243828125	0.72215625
979	central	1	0.59696875	0.24890625	0.71915625
980	central	1	0.603375	0.256765625	0.71553125
981	central	0	0.61603125	0.263078125	0.708125
982	central	0	0.63903125	0.267734375	0.70496875
983	central	0	0.64475	0.275859375	0.70615625
984	central	0	0.66334375	0.284859375	0.697375
985	central	0	0.6861875	0.28771875	0.69503125
986	central	0	0.7026875	0.2964375	0.69215625
987	central	0	0.70775	0.30425	0.6876875
988	central	0	0.7094375	0.307	0.685375
989	central	0	0.685375	0.30690625	0.68615625
990	central	0	0.67771875	0.300203125	0.6904375
991	central	0	0.673375	0.293328125	0.6928125
992	central	0	0.65921875	0.28296875	0.70178125
993	central	0	0.64584375	0.281375	0.70140625
994	central	0	0.64384375	0.27378125	0.70196875
995	central	0	0.62796875	0.26603125	0.71015625
996	central	1	0.59146875	0.2611875	0.71271875
997	central	1	0.58803125	0.2530625	0.7203125
998	central	1	0.589875	0.246296875	0.72296875
999	central	1	0.57271875	0.240546875	0.725
1000	central	1	0.550375	0.234609375	0.727375
1001	central	1	0.54925	0.2299375	0.72884375
1002	central	1	0.524625	0.22578125	0.73665625
1003	central	1	0.52478125	0.221015625	0.73809375
1004	central	1	0.516125	0.2185625	0.7435625
1005	central	1	0.503625	0.216453125	0.74303125
1006	central	1	0.50559375	0.21528125	0.74453125
1007	central	1	0.50240625	0.214734375	0.74815625
1008	central	1	0.49584375	0.213625	0.74340625
1009	central	1	0.49221875	0.211390625	0.74578125
1010	central	1	0.4940625	0.212609375	0.7476875
1011	central	1	0.49571875	0.21040625	0.745375
1012	central	1	0.4920625	0.211609375	0.75015625
1013	central	1	0.48928125	0.210375	0.74628125
1014	central	1	0.49065625	0.210875	0.7471875
1015	central	1	0.48884375	0.212203125	0.74734375
1016	central	1	0.4831875	0.210265625	0.749125
1017	central	1	0.4835625	0.209484375	0.7495
1018	central	1	0.47821875	0.212328125	0.748375
1019	central	1	0.48446875	0.212203125	0.7484375
1020	central	1	0.48553125	0.21259375	0.74609375
1021	central	1	0.49234375	0.212375	0.74884375
1022	central	1	0.50134375	0.21446875	0.74321875
1023	central	1	0.50921875	0.21553125	0.741625
1024	central	1	0.51475	0.217265625	0.74175
1025	central	1	0.5110625	0.220296875	0.74003125
1026	central	1	0.5186875	0.22290625	0.738875
1027	central	1	0.53590625	0.2274375	0.7328125
1028	central	1	0.5596875	0.23103125	0.7270625
1029	central	1	0.567	0.234765625	0.72775
1030	central	1	0.58178125	0.24265625	0.72303125
1031	central	1	0.6095625	0.24590625	0.71884375
1032	central	1	0.62928125	0.256796875	0.7131875
1033	central	0	0.6261875	0.26259375	0.71096875
1034	central	0	0.63965625	0.271328125	0.7083125
1035	central	0	0.6534375	0.279046875	0.7024375
1036	central	0	0.6621875	0.28459375	0.70425
1037	central	0	0.6726875	0.289984375	0.6945625
1038	central	0	0.6901875	0.294703125	0.69
1039	central	0	0.69140625	0.30603125	0.68565625
1040	central	0	0.6933125	0.30559375	0.68853125
1041	central	0	0.6841875	0.306234375	0.68459375
1042	central	0	0.68809375	0.302515625	0.69571875
1043	central	0	0.6738125	0.29775	0.6923125
1044	central	0	0.6498125	0.2886875	0.69640625
1045	central	0	0.63996875	0.283359375	0.6983125
1046	central	0	0.63896875	0.274484375	0.70715625
1047	central	0	0.62065625	0.2695625	0.70559375
1048	central	1	0.60715625	0.25971875	0.708875
1049	central	1	0.587625	0.25590625	0.71559375
1050	central	1	0.58	0.246921875	0.71740625
1051	central	1	0.573875	0.24021875	0.72590625
1052	central	1	0.5538125	0.232625	0.7330625
1053	central	1	0.54421875	0.22921875	0.73346875
1054	central	1	0.5276875	0.224375	0.7368125
1055	central	1	0.51240625	0.222609375	0.7379375
1056	central	1	0.5213125	0.21775	0.74446875
1057	central	1	0.512125	0.216859375	0.74225
1058	central	1	0.499625	0.214703125	0.74540625
1059	central	1	0.49540625	0.213796875	0.74459375
1060	central	1	0.498125	0.2115	0.7446875
1061	central	1	0.49246875	0.211984375	0.746625
1062	central	1	0.492625	0.21040625	0.7459375
1063	central	1	0.48640625	0.209953125	0.74940625
1064	central	1	0.480125	0.209265625	0.7445625
1065	central	1	0.48521875	0.210703125	0.74996875
1066	central	1	0.48725	0.209484375	0.75403125
1067	central	1	0.48071875	0.209609375	0.7505625
1068	central	1	0.4775	0.20915625	0.748625
1069	central	1	0.47915625	0.20890625	0.7476875
1070	central	1	0.484625	0.210390625	0.75184375
1071	central	1	0.4780625	0.2111875	0.749375
1072	central	1	0.48975	0.211296875	0.748625
1073	central	1	0.49628125	0.211578125	0.74534375
1074	central	1	0.49575	0.211625	0.7424375
1075	central	1	0.4938125	0.213671875	0.74725
1076	central	1	0.49325	0.21559375	0.746
1077	central	1	0.51259375	0.217859375	0.74246875
1078	central	1	0.5119375	0.219546875	0.74203125
1079	central	1	0.52425	0.22371875	0.7330625
1080	central	1	0.53359375	0.226328125	0.73759375
1081	central	1	0.54978125	0.23209375	0.73225
1082	central	1	0.5645	0.237609375	0.72996875
1083	central	1	0.58815625	0.243265625	0.72540625
1084	central	1	0.60703125	0.24634375	0.71928125
1085	central	1	0.613375	0.257046875	0.71746875
1086	central	0	0.6276875	0.26278125	0.70946875
1087	central	0	0.649875	0.2699375	0.70446875
1088	central	0	0.65725	0.2784375	0.70378125
1089	central	0	0.66603125	0.288953125	0.6989375
1090	central	0	0.68528125	0.292953125	0.697125
1091	central	0	0.674	0.29821875	0.69321875
1092	central	0	0.68165625	0.302984375	0.6910625
1093	central	0	0.69171875	0.300109375	0.69065625
1094	central	0	0.6765625	0.29965625	0.6965625
1095	central	0	0.646375	0.29046875	0.6973125
1096	central	0	0.64496875	0.284734375	0.70159375
1097	central	0	0.63184375	0.275625	0.706375
1098	central	0	0.6170625	0.26903125	0.7044375
1099	central	1	0.61653125	0.261296875	0.71140625
1100	central	1	0.59515625	0.254859375	0.7128125
1101	central	1	0.5775	0.2473125	0.71728125
1102	central	1	0.56971875	0.239609375	0.72421875
1103	central	1	0.55340625	0.235203125	0.72871875
1104	central	1	0.54115625	0.228125	0.7321875
1105	central	1	0.52409375	0.226203125	0.7365
1106	central	1	0.51359375	0.2206875	0.74021875
1107	central	1	0.515375	0.216109375	0.7423125
1108	central	1	0.506875	0.2158125	0.74425
1109	central	1	0.49121875	0.215125	0.74509375
1110	central	1	0.49034375	0.211671875	0.7445
1111	central	1	0.48484375	0.213609375	0.74809375
1112	central	1	0.49390625	0.20978125	0.7490625
1113	central	1	0.49165625	0.211	0.74471875
1114	central	1	0.4834375	0.211359375	0.74815625
1115	central	1	0.47771875	0.21121875	0.747875
1116	central	1	0.47471875	0.210625	0.749375
1117	central	1	0.476875	0.210375	0.75121875
1118	central	1	0.47790625	0.2113125	0.745375
1119	central	1	0.48040625	0.209375	0.7485625
1120	central	1	0.4820625	0.21175	0.7499375
1121	central	1	0.47584375	0.21078125	0.75071875
1122	central	1	0.4784375	0.210234375	0.74896875
1123	central	1	0.47540625	0.20996875	0.75034375
1124	central	1	0.47925	0.21146875	0.75009375
1125	central	1	0.48446875	0.211890625	0.7458125
1126	central	1	0.4875625	0.211859375	0.745375
1127	central	1	0.49315625	0.213515625	0.7440625
1128	central	1	0.50153125	0.213390625	0.7424375
1129	central	1	0.50571875	0.21696875	0.7411875
1130	central	1	0.5178125	0.218609375	0.73925
1131	central	1	0.531625	0.22390625	0.739125
1132	central	1	0.5364375	0.2283125	0.734625
1133	central	1	0.545625	0.231859375	0.731375
1134	central	1	0.56696875	0.236625	0.72590625
1135	central	1	0.57159375	0.2444375	0.72146875
1136	central	1	0.606125	0.25021875	0.71965625
1137	central	1	0.61403125	0.25859375	0.7135
1138	central	0	0.6343125	0.264921875	0.71084375
1139	central	0	0.6515	0.27203125	0.70509375
1140	central	0	0.6658125	0.279046875	0.70175
1141	central	0	0.677875	0.287109375	0.69384375
1142	central	0	0.69440625	0.294140625	0.6926875
1143	central	0	0.68121875	0.30090625	0.693625
1144	central	0	0.67278125	0.3043125	0.6873125
1145	central	0	0.7025625	0.30259375	0.68690625
1146	central	0	0.68034375	0.29721875	0.69209375
1147	central	0	0.66075	0.292203125	0.6975
1148	central	0	0.6360625	0.28678125	0.6975
1149	central	0	0.63203125	0.27940625	0.70425
1150	central	0	0.6130625	0.267546875	0.707625
1151	central	0	0.6158125	0.262671875	0.711875
1152	central	1	0.599875	0.255328125	0.7183125
1153	central	1	0.5804375	0.247796875	0.71446875
1154	central	1	0.5590625	0.242234375	0.7275625
1155	central	1	0.55425	0.23484375	0.7275
1156	central	1	0.53853125	0.23159375	0.731375
1157	central	1	0.52971875	0.225578125	0.7323125
1158	central	1	0.51965625	0.221265625	0.740375
1159	central	1	0.50590625	0.21865625	0.739
1160	central	1	0.4905	0.21659375	0.74565625
1161	central	1	0.49153125	0.21546875	0.74090625
1162	central	1	0.4885	0.21215625	0.7478125
1163	central	1	0.4849375	0.212015625	0.7495625
1164	central	1	0.47625	0.210328125	0.748125
1165	central	1	0.4948125	0.210140625	0.747875
1166	central	1	0.48546875	0.209359375	0.74984375
1167	central	1	0.4784375	0.20959375	0.74746875
1168	central	1	0.4805625	0.2099375	0.75190625
1169	central	1	0.47090625	0.210078125	0.75146875
1170	central	1	0.47296875	0.209171875	0.74803125
1171	central	1	0.47728125	0.209125	0.750375
1172	central	1	0.47578125	0.209609375	0.7475625
1173	central	1	0.47909375	0.21015625	0.74996875
1174	central	1	0.47890625	0.210015625	0.74584375
1175	central	1	0.4821875	0.210484375	0.746875
1176	central	1	0.47859375	0.2099375	0.74765625
1177	central	1	0.4770625	0.21021875	0.74646875
1178	central	1	0.4846875	0.210515625	0.74728125
1179	central	1	0.49175	0.21253125	0.74896875
1180	central	1	0.498375	0.214265625	0.7446875
1181	central	1	0.499875	0.21478125	0.74621875
1182	central	1	0.51040625	0.21575	0.741625
1183	central	1	0.5198125	0.221796875	0.73765625
1184	central	1	0.52346875	0.224015625	0.7388125
1185	central	1	0.53340625	0.227875	0.732125
1186	central	1	0.5523125	0.232	0.73459375
1187	central	1	0.55346875	0.23921875	0.72396875
1188	central	1	0.56896875	0.24396875	0.72153125
1189	central	1	0.592125	0.2518125	0.72028125
1190	central	1	0.6030625	0.258078125	0.713
1191	central	0	0.62246875	0.26471875	0.705125
1192	central	0	0.63359375	0.272375	0.70684375
1193	central	0	0.657	0.281046875	0.70253125
1194	central	0	0.668	0.285703125	0.6993125
1195	central	0	0.67809375	0.293703125	0.690875
1196	central	0	0.67996875	0.3045625	0.6856875
1197	central	0	0.69365625	0.300890625	0.69040625
1198	central	0	0.6699375	0.293453125	0.6983125
1199	central	0	0.66315625	0.286859375	0.6990625
1200	central	0	0.64559375	0.279484375	0.703125
1201	central	0	0.61534375	0.27309375	0.698125
1202	central	0	0.61915625	0.2631875	0.71146875
1203	central	1	0.59553125	0.260109375	0.71284375
1204	central	1	0.58759375	0.249609375	0.716125
1205	central	1	0.5701875	0.24246875	0.72065625
1206	central	1	0.54953125	0.23515625	0.72609375
1207	central	1	0.55071875	0.2295	0.732375
1208	central	1	0.53765625	0.22415625	0.73953125
1209	central	1	0.5165625	0.22321875	0.740375
1210	central	1	0.5120625	0.220015625	0.7406875
1211	central	1	0.50028125	0.2165	0.74196875
1212	central	1	0.49565625	0.213265625	0.7465625
1213	central	1	0.4904375	0.212	0.74725
1214	central	1	0.4954375	0.212234375	0.74659375
1215	central	1	0.48440625	0.2095625	0.74809375
1216	central	1	0.4789375	0.210484375	0.75190625
1217	central	1	0.482375	0.209015625	0.7495
1218	central	1	0.47725	0.208796875	0.74721875
1219	central	1	0.4764375	0.208578125	0.7516875
1220	central	1	0.47821875	0.210546875	0.7483125
1221	central	1	0.471	0.210609375	0.74940625
1222	central	1	0.47684375	0.209640625	0.7459375
1223	central	1	0.48721875	0.209015625	0.7515
1224	central	1	0.483125	0.20959375	0.748375
1225	central	1	0.4785	0.20946875	0.751
1226	central	1	0.479875	0.208796875	0.75171875
1227	central	1	0.4823125	0.2101875	0.75165625
1228	central	1	0.4794375	0.210125	0.74615625
1229	central	1	0.48640625	0.209953125	0.749625
1230	central	1	0.48415625	0.21065625	0.74615625
1231	central	1	0.49228125	0.21203125	0.7510625
1232	central	1	0.490625	0.2145625	0.74684375
1233	central	1	0.4853125	0.216390625	0.74715625
1234	central	1	0.513875	0.21659375	0.7428125
1235	central	1	0.51209375	0.21953125	0.74025
1236	central	1	0.5204375	0.223375	0.7369375
1237	central	1	0.54275	0.2259375	0.7370625
1238	central	1	0.56	0.233921875	0.73059375
1239	central	1	0.56090625	0.239421875	0.73021875
1240	central	1	0.58003125	0.247671875	0.7229375
1241	central	1	0.59559375	0.25509375	0.7175
1242	central	1	0.62334375	0.260625	0.7116875
1243	central	0	0.636125	0.2681875	0.7050625
1244	central	0	0.6438125	0.277546875	0.69890625
1245	central	0	0.64921875	0.283515625	0.6971875
1246	central	0	0.67709375	0.28978125	0.6950625
1247	central	0	0.676125	0.29690625	0.69346875
1248	central	0	0.67978125	0.304640625	0.690375
1249	central	0	0.687625	0.302671875	0.686
1250	central	0	0.67315625	0.296875	0.695875
1251	central	0	0.6699375	0.28871875	0.695375
1252	central	0	0.65840625	0.280671875	0.7035
1253	central	0	0.6329375	0.275265625	0.7053125
1254	central	0	0.62578125	0.26684375	0.706875
1255	central	1	0.60265625	0.259421875	0.7125
1256	central	1	0.59384375	0.250140625	0.718625
1257	central	1	0.57915625	0.2454375	0.71978125
1258	central	1	0.5639375	0.238109375	0.72559375
1259	central	1	0.561375	0.231953125	0.73190625
1260	central	1	0.548625	0.226671875	0.7403125
1261	central	1	0.52546875	0.22315625	0.73559375
1262	central	1	0.5139375	0.21915625	0.7425
1263	central	1	0.50784375	0.21446875	0.74309375
1264	central	1	0.4995	0.21515625	0.7465
1265	central	1	0.494375	0.21275	0.7431875
1266	central	1	0.494	0.211734375	0.7468125
1267	central	1	0.490625	0.21121875	0.74690625
1268	central	1	0.48296875	0.210484375	0.74428125
1269	central	1	0.4834375	0.20921875	0.7450625
1270	central	1	0.48	0.210203125	0.74759375
1271	central	1	0.476625	0.209484375	0.75021875
1272	central	1	0.47321875	0.21040625	0.7465625
1273	central	1	0.467375	0.210296875	0.750875
1274	central	1	0.469625	0.209859375	0.74915625
1275	central	1	0.4700625	0.20940625	0.75153125
1276	central	1	0.47996875	0.209171875	0.74709375
1277	central	1	0.48440625	0.20965625	0.74771875
1278	central	1	0.46684375	0.209109375	0.75025
1279	central	1	0.46728125	0.2085	0.750875
1280	central	1	0.47521875	0.2095625	0.75134375
1281	central	1	0.47990625	0.21159375	0.7496875
1282	central	1	0.486125	0.209203125	0.74840625
1283	central	1	0.48321875	0.210796875	0.74984375
1284	central	1	0.48646875	0.212109375	0.75
1285	central	1	0.48465625	0.21315625	0.74865625
1286	central	1	0.489625	0.2161875	0.74684375
1287	central	1	0.50340625	0.217375	0.74340625
1288	central	1	0.5176875	0.22115625	0.73759375
1289	central	1	0.53375	0.223390625	0.738625
1290	central	1	0.53790625	0.22878125	0.73803125
1291	central	1	0.5578125	0.235015625	0.7271875
1292	central	1	0.5768125	0.23965625	0.7250625
1293	central	1	0.59490625	0.24715625	0.7201875
1294	central	1	0.6058125	0.25509375	0.71584375
1295	central	0	0.62896875	0.263203125	0.71115625
1296	central	0	0.64990625	0.271578125	0.7061875
1297	central	0	0.6465625	0.277359375	0.6998125
1298	central	0	0.65459375	0.2845	0.69634375
1299	central	0	0.6703125	0.291171875	0.702
1300	central	0	0.6783125	0.300734375	0.69234375
1301	central	0	0.68396875	0.298453125	0.69196875
1302	central	0	0.6735625	0.29071875	0.69903125
1303	central	0	0.6671875	0.283921875	0.69528125
1304	central	0	0.64659375	0.278015625	0.702375
1305	central	0	0.636125	0.267875	0.70725
1306	central	1	0.62196875	0.259984375	0.71459375
1307	central	1	0.6075625	0.25375	0.713
1308	central	1	0.5834375	0.245	0.72459375
1309	central	1	0.5655625	0.23896875	0.7293125
1310	central	1	0.55465625	0.234859375	0.72603125
1311	central	1	0.5413125	0.22965625	0.73465625
1312	central	1	0.53484375	0.22278125	0.73625
1313	central	1	0.517375	0.220078125	0.742875
1314	central	1	0.5046875	0.216734375	0.74278125
1315	central	1	0.4994375	0.2144375	0.74590625
1316	central	1	0.49378125	0.21365625	0.74634375
1317	central	1	0.49025	0.212609375	0.7475625
1318	central	1	0.48675	0.210671875	0.74996875
1319	central	1	0.4775625	0.2094375	0.75146875
1320	central	1	0.4780625	0.209984375	0.74778125
1321	central	1	0.48109375	0.210390625	0.7449375
1322	central	1	0.48134375	0.208578125	0.7456875
1323	central	1	0.48178125	0.2093125	0.74896875
1324	central	1	0.47353125	0.2090625	0.752125
1325	central	1	0.4725625	0.208953125	0.75209375
1326	central	1	0.47459375	0.20878125	0.7490625
1327	central	1	0.47340625	0.20903125	0.74959375
1328	central	1	0.47328125	0.20896875	0.74728125
1329	central	1	0.467625	0.21046875	0.74959375
1330	central	1	0.47140625	0.21015625	0.74815625
1331	central	1	0.4729375	0.209390625	0.751375
1332	central	1	0.47796875	0.20859375	0.7530625
1333	central	1	0.4795625	0.211359375	0.74890625
1334	central	1	0.47865625	0.209453125	0.74615625
1335	central	1	0.48328125	0.21021875	0.747375
1336	central	1	0.48465625	0.213046875	0.7459375
1337	central	1	0.48534375	0.21346875	0.74496875
1338	central	1	0.4863125	0.217421875	0.7461875
1339	central	1	0.5046875	0.2173125	0.73978125
1340	central	1	0.5246875	0.220765625	0.73690625
1341	central	1	0.5310625	0.22575	0.733
1342	central	1	0.54478125	0.2286875	0.7293125
1343	central	1	0.55021875	0.2359375	0.7265
1344	central	1	0.57459375	0.24440625	0.7225
1345	central	1	0.58865625	0.249875	0.72309375
1346	central	1	0.60175	0.2579375	0.71303125
1347	central	0	0.613125	0.2671875	0.71134375
1348	central	0	0.6456875	0.275328125	0.70246875
1349	central	0	0.6426875	0.2835625	0.6969375
1350	central	0	0.66925	0.28975	0.6951875
1351	central	0	0.66225	0.29459375	0.6948125
1352	central	0	0.69475	0.30146875	0.6911875
1353	central	0	0.69528125	0.302546875	0.691375
1354	central	0	0.6805625	0.29390625	0.69503125
1355	central	0	0.67921875	0.2855625	0.6981875
1356	central	0	0.64315625	0.278375	0.70334375
1357	central	0	0.64171875	0.27384375	0.70303125
1358	central	0	0.6205625	0.264171875	0.71375
1359	central	1	0.612	0.256	0.71471875
1360	central	1	0.58321875	0.2494375	0.71959375
1361	central	1	0.56290625	0.24175	0.72246875
1362	central	1	0.55684375	0.23753125	0.731875
1363	central	1	0.54778125	0.227515625	0.73225
1364	central	1	0.54028125	0.223828125	0.73428125
1365	central	1	0.5298125	0.2205625	0.7435
1366	central	1	0.50628125	0.216921875	0.7390625
1367	central	1	0.49803125	0.214578125	0.74509375
1368	central	1	0.49053125	0.21253125	0.7509375
1369	central	1	0.4943125	0.2110625	0.7460625
1370	central	1	0.495	0.21184375	0.7469375
1371	central	1	0.4849375	0.210578125	0.74940625
1372	central	1	0.4784375	0.210421875	0.750625
1373	central	1	0.47621875	0.20903125	0.74734375
1374	central	1	0.46678125	0.20990625	0.74859375
1375	central	1	0.47846875	0.209296875	0.7529375
1376	central	1	0.48259375	0.20909375	0.74696875
1377	central	1	0.4791875	0.210140625	0.75128125
1378	central	1	0.479	0.2101875	0.7491875
1379	central	1	0.476375	0.2094375	0.7498125
1380	central	1	0.47490625	0.210015625	0.7495625
1381	central	1	0.474	0.208453125	0.74634375
1382	central	1	0.476125	0.209046875	0.74753125
1383	central	1	0.47896875	0.207546875	0.74971875
1384	central	1	0.47403125	0.208953125	0.74778125
1385	central	1	0.48096875	0.21003125	0.7484375
1386	central	1	0.484875	0.20946875	0.74828125
1387	central	1	0.4805625	0.21025	0.75040625
1388	central	1	0.47771875	0.21109375	0.747
1389	central	1	0.47659375	0.212	0.74646875
1390	central	1	0.48675	0.213921875	0.7466875
1391	central	1	0.49225	0.215859375	0.7459375
1392	central	1	0.5056875	0.21921875	0.741875
1393	central	1	0.52528125	0.222203125	0.73765625
1394	central	1	0.5299375	0.22803125	0.73325
1395	central	1	0.539125	0.233046875	0.73296875
1396	central	1	0.5568125	0.240359375	0.727125
1397	central	1	0.56978125	0.24596875	0.72340625
1398	central	1	0.5914375	0.253390625	0.72115625
1399	central	1	0.59453125	0.25921875	0.71503125
1400	central	0	0.6290625	0.268375	0.7101875
1401	central	0	0.6503125	0.27528125	0.7010625
1402	central	0	0.6515	0.284921875	0.70028125
1403	central	0	0.66215625	0.29015625	0.69709375
1404	central	0	0.67965625	0.296359375	0.69846875
1405	central	0	0.67503125	0.297140625	0.694375
1406	central	0	0.67778125	0.289328125	0.69446875
1407	central	0	0.664375	0.28153125	0.70003125
1408	central	0	0.65128125	0.273890625	0.70246875
1409	central	0	0.63371875	0.2679375	0.7056875
1410	central	1	0.61609375	0.261171875	0.7153125
1411	central	1	0.59609375	0.25315625	0.71715625
1412	central	1	0.57321875	0.244203125	0.72053125
1413	central	1	0.56040625	0.23778125	0.72321875
1414	central	1	0.5503125	0.230703125	0.72915625
1415	central	1	0.53765625	0.22590625	0.73528125
1416	central	1	0.53440625	0.22215625	0.7351875
1417	central	1	0.5205625	0.21875	0.73990625
1418	central	1	0.5075	0.214890625	0.74796875
1419	central	1	0.4850625	0.213140625	0.74325
1420	central	1	0.48678125	0.2115	0.7473125
1421	central	1	0.485125	0.21165625	0.74859375
1422	central	1	0.49334375	0.211	0.74871875
1423	central	1	0.48896875	0.210203125	0.748875
1424	central	1	0.473	0.207796875	0.7475625
1425	central	1	0.47040625	0.21053125	0.74978125
1426	central	1	0.47121875	0.208859375	0.75078125
1427	central	1	0.4795	0.209171875	0.74925
1428	central	1	0.47321875	0.210359375	0.74940625
1429	central	1	0.4784375	0.208625	0.7488125
1430	central	1	0.4790625	0.209078125	0.75
1431	central	1	0.47684375	0.208765625	0.748625
1432	central	1	0.4783125	0.2099375	0.74715625
1433	central	1	0.48015625	0.208453125	0.747875
1434	central	1	0.48296875	0.20915625	0.7495625
1435	central	1	0.47740625	0.20934375	0.74965625
1436	central	1	0.47140625	0.209	0.749875
1437	central	1	0.47115625	0.210640625	0.7515625
1438	central	1	0.47559375	0.211359375	0.74990625
1439	central	1	0.4671875	0.21071875	0.74940625
1440	central	1	0.4715	0.2129375	0.74859375
1441	central	1	0.479125	0.213078125	0.74325
1442	central	1	0.4931875	0.216453125	0.7448125
1443	central	1	0.50740625	0.2176875	0.73934375
1444	central	1	0.52153125	0.21959375	0.74103125
1445	central	1	0.52334375	0.224671875	0.73871875
1446	central	1	0.53946875	0.229	0.73378125
1447	central	1	0.554625	0.234109375	0.73234375
1448	central	1	0.5606875	0.24084375	0.72196875
1449	central	1	0.583	0.248	0.72034375
1450	central	1	0.59615625	0.256609375	0.71371875
1451	central	0	0.604125	0.2630625	0.71084375
1452	central	0	0.64684375	0.270828125	0.70865625
1453	central	0	0.63646875	0.28084375	0.70459375
1454	central	0	0.65446875	0.284171875	0.69578125
1455	central	0	0.6530625	0.29228125	0.69375
1456	central	0	0.67925	0.2993125	0.6890625
1457	central	0	0.66671875	0.300375	0.68859375
1458	central	0	0.66540625	0.2899375	0.69478125
1459	central	0	0.6525	0.286296875	0.69453125
1460	central	0	0.65115625	0.27965625	0.70278125
1461	central	0	0.64634375	0.27128125	0.70790625
1462	central	0	0.62253125	0.261640625	0.70834375
1463	central	1	0.601875	0.255453125	0.71540625
1464	central	1	0.58434375	0.24725	0.7216875
1465	central	1	0.5708125	0.240859375	0.72428125
1466	central	1	0.55128125	0.234328125	0.7296875
1467	central	1	0.53815625	0.229515625	0.73209375
1468	central	1	0.5305	0.223390625	0.73421875
1469	central	1	0.5250625	0.2206875	0.74278125
1470	central	1	0.51740625	0.215953125	0.7438125
1471	central	1	0.50421875	0.2140625	0.74684375
1472	central	1	0.48715625	0.212328125	0.74696875
1473	central	1	0.48565625	0.21059375	0.74790625
1474	central	1	0.48440625	0.20925	0.7483125
1475	central	1	0.48375	0.20996875	0.74853125
1476	central	1	0.47025	0.20921875	0.7483125
1477	central	1	0.46875	0.210453125	0.74725
1478	central	1	0.4745	0.20915625	0.75253125
1479	central	1	0.47665625	0.209328125	0.74965625
1480	central	1	0.472375	0.2088125	0.75209375
1481	central	1	0.4729375	0.20784375	0.74821875
1482	central	1	0.47325	0.20871875	0.7499375
1483	central	1	0.470375	0.208640625	0.7534375
1484	central	1	0.47503125	0.209703125	0.7483125
1485	central	1	0.478875	0.20859375	0.74953125
1486	central	1	0.48103125	0.209265625	0.75
1487	central	1	0.4755625	0.21025	0.74615625
1488	central	1	0.46775	0.21015625	0.74946875
1489	central	1	0.47159375	0.2095625	0.7508125
1490	central	1	0.4716875	0.210390625	0.7488125
1491	central	1	0.46921875	0.209875	0.7503125
1492	central	1	0.4784375	0.210578125	0.74671875
1493	central	1	0.48040625	0.21140625	0.74315625
1494	central	1	0.49478125	0.214328125	0.74446875
1495	central	1	0.50353125	0.213515625	0.7419375
1496	central	1	0.518375	0.216484375	0.74146875
1497	central	1	0.52425	0.2216875	0.74025
1498	central	1	0.5285625	0.226609375	0.7348125
1499	central	1	0.54821875	0.230171875	0.73071875
1500	central	1	0.56346875	0.2380625	0.724375
1501	central	1	0.57715625	0.246046875	0.72253125
1502	central	1	0.5926875	0.2518125	0.71496875
1503	central	1	0.60909375	0.258296875	0.7135625
1504	central	0	0.63665625	0.266265625	0.70565625
1505	central	0	0.62821875	0.274765625	0.70603125
1506	central	0	0.6358125	0.2824375	0.702625
1507	central	0	0.65165625	0.291609375	0.694125
1508	central	0	0.66225	0.29628125	0.6954375
1509	central	0	0.67471875	0.297234375	0.6941875
1510	central	0	0.66671875	0.289234375	0.69584375
1511	central	0	0.657625	0.281359375	0.70071875
1512	central	0	0.6446875	0.275375	0.7018125
1513	central	0	0.62790625	0.265734375	0.70915625
1514	central	1	0.62146875	0.260515625	0.7123125
1515	central	1	0.59421875	0.2508125	0.7183125
1516	central	1	0.5705625	0.24396875	0.722125
1517	central	1	0.5534375	0.23634375	0.7279375
1518	central	1	0.5435	0.2314375	0.73065625
1519	central	1	0.535625	0.2260625	0.73784375
1520	central	1	0.528	0.220859375	0.74184375
1521	central	1	0.51996875	0.21775	0.73828125
1522	central	1	0.50584375	0.215578125	0.7440625
1523	central	1	0.49534375	0.21415625	0.744625
1524	central	1	0.489	0.211703125	0.74690625
1525	central	1	0.4904375	0.21175	0.74646875
1526	central	1	0.4803125	0.211015625	0.7494375
1527	central	1	0.4785625	0.209	0.74909375
1528	central	1	0.47840625	0.2093125	0.7498125
1529	central	1	0.4726875	0.208796875	0.7511875
1530	central	1	0.47353125	0.21059375	0.7508125
1531	central	1	0.47046875	0.20971875	0.74815625
1532	central	1	0.46509375	0.20890625	0.747875
1533	central	1	0.4639375	0.210015625	0.74815625
1534	central	1	0.47515625	0.208625	0.75340625
1535	central	1	0.48221875	0.209171875	0.74884375
1536	central	1	0.469625	0.210265625	0.75403125
1537	central	1	0.478875	0.208609375	0.753
1538	central	1	0.47253125	0.20875	0.7455625
1539	central	1	0.467125	0.20971875	0.751125
1540	central	1	0.47109375	0.20775	0.7500625
1541	central	1	0.47203125	0.2096875	0.747625
1542	central	1	0.4769375	0.211	0.74921875
1543	central	1	0.483	0.21078125	0.7474375
1544	central	1	0.48615625	0.211765625	0.74559375
1545	central	1	0.48653125	0.21140625	0.7481875
1546	central	1	0.49815625	0.2146875	0.74453125
1547	central	1	0.507	0.215390625	0.741625
1548	central	1	0.5136875	0.22121875	0.73978125
1549	central	1	0.53203125	0.225046875	0.7370625
1550	central	1	0.5305625	0.2269375	0.73515625
1551	central	1	0.5465625	0.2346875	0.73496875
1552	central	1	0.56725	0.239796875	0.7240625
1553	central	1	0.5821875	0.24828125	0.72146875
1554	central	1	0.59090625	0.25515625	0.7136875
1555	central	0	0.617625	0.2611875	0.709
1556	central	0	0.639625	0.2705	0.70503125
1557	central	0	0.64271875	0.2771875	0.701625
1558	central	0	0.6561875	0.28409375	0.70025
1559	central	0	0.66240625	0.2929375	0.694875
1560	central	0	0.67034375	0.301328125	0.6900625
1561	central	0	0.66925	0.29778125	0.6923125
1562	central	0	0.663375	0.290078125	0.69940625
1563	central	0	0.66934375	0.284625	0.699625
1564	central	0	0.651	0.278640625	0.70246875
1565	central	0	0.6330625	0.270140625	0.70378125
1566	central	0	0.620125	0.260953125	0.712375
1567	central	1	0.61084375	0.2541875	0.71553125
1568	central	1	0.5926875	0.2465	0.7201875
1569	central	1	0.5725625	0.2413125	0.7245
1570	central	1	0.5525625	0.2323125	0.73096875
1571	central	1	0.53609375	0.227359375	0.7330625
1572	central	1	0.53015625	0.22253125	0.73603125
1573	central	1	0.51896875	0.220390625	0.74034375
1574	central	1	0.50278125	0.216765625	0.74640625
1575	central	1	0.50353125	0.21359375	0.7444375
1576	central	1	0.49059375	0.213640625	0.7448125
1577	central	1	0.48653125	0.209765625	0.74653125
1578	central	1	0.4890625	0.20865625	0.75071875
1579	central	1	0.47975	0.210890625	0.7503125
1580	central	1	0.47571875	0.20965625	0.74821875
1581	central	1	0.47371875	0.20921875	0.7504375
1582	central	1	0.4704375	0.2096875	0.7465625
1583	central	1	0.469875	0.2081875	0.75121875
1584	central	1	0.46921875	0.2090625	0.7493125
1585	central	1	0.46875	0.209109375	0.75040625
1586	central	1	0.47	0.210375	0.7508125
1587	central	1	0.4869375	0.210015625	0.750625
1588	central	1	0.4798125	0.208640625	0.74978125
1589	central	1	0.47040625	0.209234375	0.75384375
1590	central	1	0.46640625	0.210375	0.746375
1591	central	1	0.465625	0.208953125	0.7491875
1592	central	1	0.4688125	0.209046875	0.75025
1593	central	1	0.4715	0.208859375	0.7465
1594	central	1	0.4800625	0.209640625	0.74578125
1595	central	1	0.48134375	0.20953125	0.74909375
1596	central	1	0.4810625	0.211234375	0.7483125
1597	central	1	0.48603125	0.211453125	0.7481875
1598	central	1	0.49465625	0.2144375	0.74815625
1599	central	1	0.5019375	0.214328125	0.744625
1600	central	1	0.50665625	0.2174375	0.744375
1601	central	1	0.5163125	0.221515625	0.7391875
1602	central	1	0.5215	0.225609375	0.7374375
1603	central	1	0.5266875	0.233640625	0.73
1604	central	1	0.557625	0.235015625	0.727625
1605	central	1	0.58234375	0.243671875	0.72271875
1606	central	1	0.58278125	0.25053125	0.718125
1607	central	1	0.60684375	0.25765625	0.71890625
1608	central	0	0.6355	0.266828125	0.70678125
1609	central	0	0.66115625	0.275359375	0.70275
1610	central	0	0.65771875	0.280890625	0.6995625
1611	central	0	0.66384375	0.289703125	0.69559375
1612	central	0	0.673375	0.297140625	0.69240625
1613	central	0	0.67346875	0.297515625	0.6913125
1614	central	0	0.6825625	0.28753125	0.6970625
1615	central	0	0.659	0.281640625	0.700375
1616	central	0	0.64253125	0.275015625	0.70184375
1617	central	0	0.63090625	0.266546875	0.70953125
1618	central	1	0.6099375	0.2594375	0.7140625
1619	central	1	0.6071875	0.252625	0.716625
1620	central	1	0.59225	0.2445	0.72159375
1621	central	1	0.570125	0.237453125	0.7255
1622	central	1	0.5523125	0.23025	0.733625
1623	central	1	0.53790625	0.2271875	0.73415625
1624	central	1	0.5245625	0.22046875	0.73778125
1625	central	1	0.5179375	0.217796875	0.74421875
1626	central	1	0.50540625	0.21478125	0.74396875
1627	central	1	0.49890625	0.213078125	0.7431875
1628	central	1	0.4924375	0.210015625	0.7460625
1629	central	1	0.48025	0.210953125	0.747875
1630	central	1	0.48415625	0.209875	0.7478125
1631	central	1	0.4726875	0.209359375	0.74928125
1632	central	1	0.476	0.2095	0.75075
1633	central	1	0.46534375	0.20990625	0.7485625
1634	central	1	0.4643125	0.20846875	0.7505625
1635	central	1	0.4729375	0.209625	0.74728125
1636	central	1	0.46421875	0.20865625	0.75453125
1637	central	1	0.4728125	0.2095625	0.75278125
1638	central	1	0.4781875	0.209015625	0.7510625
1639	central	1	0.4739375	0.209375	0.7481875
1640	central	1	0.4764375	0.20825	0.749875
1641	central	1	0.47225	0.208609375	0.74525
1642	central	1	0.4658125	0.207390625	0.75109375
1643	central	1	0.4685	0.209765625	0.74834375
1644	central	1	0.46896875	0.209421875	0.74765625
1645	central	1	0.4755	0.209125	0.7499375
1646	central	1	0.4795	0.208640625	0.7450625
1647	central	1	0.48475	0.209453125	0.75228125
1648	central	1	0.48784375	0.210515625	0.74815625
1649	central	1	0.48634375	0.212015625	0.74703125
1650	central	1	0.48290625	0.2145625	0.74803125
1651	central	1	0.49853125	0.217703125	0.7433125
1652	central	1	0.51496875	0.21853125	0.74109375
1653	central	1	0.522375	0.223703125	0.7385625
1654	central	1	0.536875	0.2271875	0.73315625
1655	central	1	0.5491875	0.2346875	0.72953125
1656	central	1	0.57090625	0.240359375	0.7250625
1657	central	1	0.5753125	0.246328125	0.71853125
1658	central	1	0.60396875	0.253875	0.71421875
1659	central	0	0.62303125	0.26365625	0.71121875
1660	central	0	0.65678125	0.270296875	0.70315625
1661	central	0	0.6705625	0.2789375	0.70090625
1662	central	0	0.673125	0.28471875	0.70271875
1663	central	0	0.67021875	0.293	0.69515625
1664	central	0	0.688375	0.300109375	0.693625
1665	central	0	0.688375	0.299859375	0.68915625
1666	central	0	0.6684375	0.293296875	0.6896875
1667	central	0	0.65978125	0.287109375	0.699625
1668	central	0	0.6483125	0.279125	0.701125
1669	central	0	0.64215625	0.268453125	0.70796875
1670	central	0	0.62015625	0.26334375	0.71196875
1671	central	1	0.618625	0.255171875	0.71428125
1672	central	1	0.604375	0.2490625	0.7175625
1673	central	1	0.58946875	0.24159375	0.72390625
1674	central	1	0.56375	0.232625	0.7250625
1675	central	1	0.55215625	0.228171875	0.73175
1676	central	1	0.53065625	0.224703125	0.735375
1677	central	1	0.51471875	0.22025	0.73765625
1678	central	1	0.515375	0.217140625	0.74384375
1679	central	1	0.50184375	0.2154375	0.74659375
1680	central	1	0.4941875	0.213109375	0.74425
1681	central	1	0.4816875	0.212265625	0.74796875
1682	central	1	0.48503125	0.2099375	0.7451875
1683	central	1	0.47634375	0.21025	0.7493125
1684	central	1	0.47715625	0.209609375	0.74646875
1685	central	1	0.46296875	0.210234375	0.7464375
1686	central	1	0.45809375	0.209921875	0.74890625
1687	central	1	0.47159375	0.20884375	0.7484375
1688	central	1	0.4724375	0.208234375	0.74775
1689	central	1	0.469125	0.208296875	0.7506875
1690	central	1	0.46784375	0.209078125	0.74803125
1691	central	1	0.46578125	0.21021875	0.748625
1692	central	1	0.4780625	0.21003125	0.75184375
1693	central	1	0.4784375	0.208984375	0.749625
1694	central	1	0.47315625	0.209046875	0.748375
1695	central	1	0.4670625	0.209984375	0.750625
1696	central	1	0.4655	0.20921875	0.74984375
1697	central	1	0.47471875	0.207484375	0.74709375
1698	central	1	0.4740625	0.20921875	0.75125
1699	central	1	0.47846875	0.209984375	0.7479375
1700	central	1	0.49109375	0.211125	0.7454375
1701	central	1	0.48646875	0.21240625	0.7506875
1702	central	1	0.48490625	0.213859375	0.74378125
1703	central	1	0.4903125	0.21675	0.7450625
1704	central	1	0.50846875	0.21825	0.738125
1705	central	1	0.51659375	0.222171875	0.7363125
1706	central	1	0.5298125	0.224953125	0.7339375
1707	central	1	0.539875	0.23159375	0.7310625
1708	central	1	0.570625	0.236296875	0.72778125
1709	central	1	0.58121875	0.2431875	0.72546875
1710	central	1	0.59909375	0.2505	0.71396875
1711	central	1	0.61653125	0.260078125	0.7135
1712	central	0	0.6316875	0.268078125	0.70128125
1713	central	0	0.64478125	0.275375	0.705375
1714	central	0	0.6595	0.283578125	0.698125
1715	central	0	0.67759375	0.291671875	0.69025
1716	central	0	0.69109375	0.294453125	0.6903125
1717	central	0	0.6739375	0.295453125	0.69509375
1718	central	0	0.642	0.29153125	0.69765625
1719	central	0	0.64240625	0.282078125	0.69721875
1720	central	0	0.6260625	0.27684375	0.7030625
1721	central	0	0.6349375	0.269046875	0.70628125
1722	central	1	0.6385625	0.261828125	0.7099375
1723	central	1	0.61028125	0.254890625	0.7208125
1724	central	1	0.60796875	0.2456875	0.72075
1725	central	1	0.58265625	0.23703125	0.72475
1726	central	1	0.55884375	0.230078125	0.731125
1727	central	1	0.53796875	0.22684375	0.7348125
1728	central	1	0.5211875	0.223484375	0.738
1729	central	1	0.51578125	0.219296875	0.73990625
1730	central	1	0.50959375	0.21578125	0.74015625
1731	central	1	0.49903125	0.214296875	0.74525
1732	central	1	0.4923125	0.213734375	0.74703125
1733	central	1	0.4789375	0.211828125	0.7499375
1734	central	1	0.477625	0.2104375	0.748875
1735	central	1	0.47665625	0.210453125	0.74790625
1736	central	1	0.47940625	0.210390625	0.75128125
1737	central	1	0.4725	0.208234375	0.75065625
1738	central	1	0.47446875	0.209625	0.74915625
1739	central	1	0.46778125	0.2094375	0.74984375
1740	central	1	0.47478125	0.208	0.75059375
1741	central	1	0.47671875	0.21003125	0.74675
1742	central	1	0.47059375	0.209625	0.7526875
1743	central	1	0.46634375	0.2094375	0.75315625
1744	central	1	0.4685	0.208546875	0.7474375
1745	central	1	0.475875	0.208484375	0.7520625
1746	central	1	0.4710625	0.20840625	0.74925
1747	central	1	0.47371875	0.210140625	0.74775
1748	central	1	0.46690625	0.210328125	0.7523125
1749	central	1	0.474375	0.21028125	0.75025
1750	central	1	0.487	0.2085625	0.74803125
1751	central	1	0.49334375	0.21134375	0.74890625
1752	central	1	0.4905	0.21225	0.74259375
1753	central	1	0.492	0.213125	0.7479375
1754	central	1	0.49159375	0.215375	0.74875
1755	central	1	0.505875	0.21771875	0.7399375
1756	central	1	0.51440625	0.22059375	0.73721875
1757	central	1	0.5341875	0.2258125	0.7368125
1758	central	1	0.5320625	0.229546875	0.73471875
1759	central	1	0.54409375	0.2355	0.72934375
1760	central	1	0.571625	0.241234375	0.72453125
1761	central	1	0.597	0.245828125	0.71865625
1762	central	1	0.61465625	0.257390625	0.7096875
1763	central	0	0.6234375	0.26721875	0.7074375
1764	central	0	0.62990625	0.273625	0.70365625
1765	central	0	0.64190625	0.28034375	0.70403125
1766	central	0	0.655125	0.286625	0.69678125
1767	central	0	0.67071875	0.29415625	0.69553125
1768	central	0	0.69171875	0.299328125	0.68284375
1769	central	0	0.67215625	0.30371875	0.688125
1770	central	0	0.6639375	0.29390625	0.6955
1771	central	0	0.64165625	0.28959375	0.69559375
1772	central	0	0.6508125	0.280296875	0.70140625
1773	central	0	0.6363125	0.27346875	0.7094375
1774	central	0	0.6300625	0.268515625	0.71028125
1775	central	1	0.61853125	0.25865625	0.7155
1776	central	1	0.5966875	0.250359375	0.71853125
1777	central	1	0.5924375	0.243046875	0.720875
1778	central	1	0.56384375	0.23896875	0.7256875
1779	central	1	0.55021875	0.231734375	0.7334375
1780	central	1	0.5291875	0.22590625	0.73984375
1781	central	1	0.51775	0.220765625	0.7409375
1782	central	1	0.5126875	0.2185625	0.74178125
1783	central	1	0.5088125	0.213453125	0.7421875
1784	central	1	0.4965	0.213515625	0.747125
1785	central	1	0.4913125	0.21096875	0.7470625
1786	central	1	0.48946875	0.209375	0.74703125
1787	central	1	0.48375	0.210328125	0.749375
1788	central	1	0.47765625	0.209515625	0.7531875
1789	central	1	0.48178125	0.21	0.74865625
1790	central	1	0.47884375	0.208609375	0.74921875
1791	central	1	0.4800625	0.210171875	0.749375
1792	central	1	0.48090625	0.208296875	0.7466875
1793	central	1	0.47303125	0.208296875	0.74884375
1794	central	1	0.46571875	0.210203125	0.7498125
1795	central	1	0.47809375	0.2093125	0.752
1796	central	1	0.4688125	0.210421875	0.7495625
1797	central	1	0.4745	0.209859375	0.7490625
1798	central	1	0.46634375	0.209625	0.7483125
1799	central	1	0.47025	0.20925	0.7474375
1800	central	1	0.46790625	0.20975	0.75209375
1801	central	1	0.47640625	0.21053125	0.74959375
1802	central	1	0.47665625	0.209234375	0.74846875
1803	central	1	0.478625	0.212578125	0.748625
1804	central	1	0.4835625	0.212078125	0.74878125
1805	central	1	0.49459375	0.212671875	0.746625
1806	central	1	0.4975625	0.2141875	0.746125
1807	central	1	0.4971875	0.217671875	0.7449375
1808	central	1	0.5139375	0.22	0.74434375
1809	central	1	0.52640625	0.223734375	0.740625
1810	central	1	0.537125	0.226984375	0.733625
1811	central	1	0.5390625	0.232828125	0.72746875
1812	central	1	0.55853125	0.23721875	0.72434375
1813	central	1	0.58696875	0.247796875	0.7195
1814	central	1	0.5943125	0.25559375	0.7163125
1815	central	0	0.6176875	0.261390625	0.7061875
1816	central	0	0.627625	0.27040625	0.70896875
1817	central	0	0.64646875	0.277609375	0.70465625
1818	central	0	0.655875	0.283421875	0.69696875
1819	central	0	0.66046875	0.291515625	0.6941875
1820	central	0	0.67009375	0.2985625	0.69246875
1821	central	0	0.68996875	0.30003125	0.690875
1822	central	0	0.66621875	0.2921875	0.694875
1823	central	0	0.64659375	0.286359375	0.69684375
1824	central	0	0.65234375	0.276921875	0.7030625
1825	central	0	0.63271875	0.270609375	0.70615625
1826	central	0	0.6148125	0.264078125	0.70884375
1827	central	1	0.6035625	0.2555625	0.7119375
1828	central	1	0.58759375	0.24878125	0.7205
1829	central	1	0.57546875	0.24165625	0.72246875
1830	central	1	0.5644375	0.233828125	0.72609375
1831	central	1	0.5411875	0.230453125	0.7308125
1832	central	1	0.52825	0.22559375	0.736125
1833	central	1	0.523375	0.2210625	0.73628125
1834	central	1	0.51346875	0.218875	0.7421875
1835	central	1	0.498875	0.21646875	0.745875
1836	central	1	0.503125	0.212609375	0.74928125
1837	central	1	0.501	0.212140625	0.7495
1838	central	1	0.49225	0.211265625	0.7475
1839	central	1	0.48890625	0.20965625	0.750875
1840	central	1	0.4849375	0.209515625	0.74859375
1841	central	1	0.48071875	0.209875	0.749875
1842	central	1	0.4803125	0.208921875	0.74803125
1843	central	1	0.47803125	0.20921875	0.74903125
1844	central	1	0.473875	0.2086875	0.75234375
1845	central	1	0.47678125	0.209796875	0.74625
1846	central	1	0.4718125	0.208796875	0.74615625
1847	central	1	0.47371875	0.208359375	0.75075
1848	central	1	0.47134375	0.20890625	0.750375
1849	central	1	0.477125	0.209953125	0.74846875
1850	central	1	0.46975	0.209015625	0.748625
1851	central	1	0.474875	0.209015625	0.746625
1852	central	1	0.4693125	0.209515625	0.74928125
1853	central	1	0.467875	0.209515625	0.747
1854	central	1	0.47759375	0.21196875	0.74678125
1855	central	1	0.48590625	0.21228125	0.747375
1856	central	1	0.4958125	0.212109375	0.74859375
1857	central	1	0.50503125	0.214609375	0.7430625
1858	central	1	0.51053125	0.21646875	0.7448125
1859	central	1	0.5128125	0.21875	0.7409375
1860	central	1	0.5235625	0.22184375	0.7355625
1861	central	1	0.52759375	0.227015625	0.73478125
1862	central	1	0.542625	0.2314375	0.732625
1863	central	1	0.55778125	0.238015625	0.7260625
1864	central	1	0.56684375	0.2459375	0.719
1865	central	1	0.5893125	0.2525625	0.714875
1866	central	1	0.6045	0.261515625	0.7084375
1867	central	0	0.6360625	0.268484375	0.70625
1868	central	0	0.64925	0.27509375	0.70271875
1869	central	0	0.65946875	0.282453125	0.70146875
1870	central	0	0.6655625	0.291	0.69653125
1871	central	0	0.67146875	0.2995	0.6946875
1872	central	0	0.679625	0.302203125	0.69509375
1873	central	0	0.6946875	0.303	0.6891875
1874	central	0	0.6875625	0.297546875	0.693375
1875	central	0	0.66921875	0.28815625	0.69440625
1876	central	0	0.6616875	0.285453125	0.70140625
1877	central	0	0.64521875	0.27571875	0.702
1878	central	0	0.63265625	0.2681875	0.708125
1879	central	1	0.63634375	0.262203125	0.7121875
1880	central	1	0.60790625	0.254515625	0.7215
1881	central	1	0.58121875	0.24659375	0.71859375
1882	central	1	0.57103125	0.240640625	0.724375
1883	central	1	0.55746875	0.233140625	0.72828125
1884	central	1	0.5350625	0.227046875	0.7363125
1885	central	1	0.5231875	0.225703125	0.73871875
1886	central	1	0.52128125	0.2210625	0.73965625
1887	central	1	0.508625	0.2164375	0.74115625
1888	central	1	0.50703125	0.217828125	0.74428125
1889	central	1	0.50071875	0.213125	0.7445
1890	central	1	0.494	0.211546875	0.7480625
1891	central	1	0.4933125	0.2106875	0.74684375
1892	central	1	0.48721875	0.21084375	0.748625
1893	central	1	0.47609375	0.209421875	0.7479375
1894	central	1	0.47971875	0.209296875	0.74403125
1895	central	1	0.47421875	0.2095625	0.75259375
1896	central	1	0.4705625	0.2101875	0.749375
1897	central	1	0.48290625	0.208265625	0.75240625
1898	central	1	0.4755625	0.20859375	0.75134375
1899	central	1	0.47615625	0.208703125	0.74996875
1900	central	1	0.48484375	0.209015625	0.74934375
1901	central	1	0.47909375	0.20940625	0.74690625
1902	central	1	0.47965625	0.208359375	0.751875
1903	central	1	0.47971875	0.2115	0.75146875
1904	central	1	0.4789375	0.2101875	0.748375
1905	central	1	0.481	0.2094375	0.74990625
1906	central	1	0.476875	0.211	0.7503125
1907	central	1	0.48325	0.21196875	0.7499375
1908	central	1	0.4965	0.212703125	0.74415625
1909	central	1	0.50234375	0.21390625	0.745125
1910	central	1	0.50771875	0.215796875	0.74128125
1911	central	1	0.516125	0.219078125	0.74146875
1912	central	1	0.5236875	0.222296875	0.74046875
1913	central	1	0.52690625	0.226984375	0.73528125
1914	central	1	0.54696875	0.2300625	0.72965625
1915	central	1	0.5625625	0.236953125	0.7270625
1916	central	1	0.5690625	0.244046875	0.72590625
1917	central	1	0.58615625	0.249703125	0.71571875
1918	central	1	0.60303125	0.2593125	0.71384375
1919	central	0	0.61721875	0.26453125	0.7035625
1920	central	0	0.64603125	0.276515625	0.70678125
1921	central	0	0.66909375	0.28265625	0.70475
1922	central	0	0.6684375	0.286546875	0.70103125
1923	central	0	0.6744375	0.292921875	0.6966875
1924	central	0	0.6813125	0.300171875	0.689875
1925	central	0	0.6925625	0.301046875	0.68675
1926	central	0	0.6854375	0.294109375	0.69459375
1927	central	0	0.660375	0.289203125	0.700375
1928	central	0	0.65525	0.28021875	0.700375
1929	central	0	0.63309375	0.273359375	0.6985625
1930	central	0	0.63853125	0.269609375	0.70759375
1931	central	1	0.6203125	0.25984375	0.7100625
1932	central	1	0.60125	0.251546875	0.717125
1933	central	1	0.58065625	0.246	0.72225
1934	central	1	0.56284375	0.23721875	0.7263125
1935	central	1	0.549125	0.23309375	0.7305
1936	central	1	0.5351875	0.228828125	0.7311875
1937	central	1	0.52703125	0.223421875	0.738625
1938	central	1	0.5186875	0.2211875	0.74153125
1939	central	1	0.50584375	0.217671875	0.74315625
1940	central	1	0.49375	0.21590625	0.7479375
1941	central	1	0.492	0.2139375	0.74271875
1942	central	1	0.4905625	0.21425	0.74534375
1943	central	1	0.48371875	0.211359375	0.75125
1944	central	1	0.4838125	0.210796875	0.748
1945	central	1	0.4826875	0.209328125	0.75040625
1946	central	1	0.4744375	0.209296875	0.7515625
1947	central	1	0.4813125	0.21109375	0.74896875
1948	central	1	0.47378125	0.2090625	0.745875
1949	central	1	0.477875	0.209078125	0.7495
1950	central	1	0.4731875	0.21009375	0.74684375
1951	central	1	0.47878125	0.209328125	0.74775
1952	central	1	0.48634375	0.210609375	0.750875
1953	central	1	0.48471875	0.209453125	0.74946875
1954	central	1	0.47990625	0.2095625	0.7468125
1955	central	1	0.47928125	0.209703125	0.748
1956	central	1	0.48734375	0.21125	0.74940625
1957	central	1	0.4893125	0.211109375	0.7474375
1958	central	1	0.4909375	0.211140625	0.7475
1959	central	1	0.4845	0.21203125	0.745
1960	central	1	0.4976875	0.214453125	0.74228125
1961	central	1	0.503875	0.216890625	0.73928125
1962	central	1	0.5129375	0.218640625	0.74121875
1963	central	1	0.52384375	0.22109375	0.73803125
1964	central	1	0.53909375	0.22671875	0.7359375
1965	central	1	0.54065625	0.230625	0.732375
1966	central	1	0.55965625	0.235484375	0.72875
1967	central	1	0.569625	0.242484375	0.7278125
1968	central	1	0.5801875	0.25025	0.7155
1969	central	1	0.6038125	0.25725	0.71753125
1970	central	0	0.61271875	0.2623125	0.70940625
1971	central	0	0.6433125	0.270453125	0.70575
1972	central	0	0.65434375	0.2753125	0.70215625
1973	central	0	0.67034375	0.28434375	0.6980625
1974	central	0	0.66315625	0.2938125	0.6968125
1975	central	0	0.68965625	0.29771875	0.6928125
1976	central	0	0.6961875	0.3023125	0.692375
1977	central	0	0.71040625	0.30840625	0.68675
1978	central	0	0.7	0.29990625	0.6900625
1979	central	0	0.675	0.29259375	0.6921875
1980	central	0	0.6639375	0.288390625	0.69796875
1981	central	0	0.6415625	0.280765625	0.69890625
1982	central	0	0.63896875	0.273078125	0.70421875
1983	central	0	0.6310625	0.26425	0.7070625
1984	central	1	0.61134375	0.25859375	0.70971875
1985	central	1	0.5966875	0.25146875	0.71865625
1986	central	1	0.57496875	0.24390625	0.72365625
1987	central	1	0.56984375	0.239078125	0.72646875
1988	central	1	0.5438125	0.230890625	0.73375
1989	central	1	0.53240625	0.227703125	0.73265625
1990	central	1	0.5286875	0.2225625	0.73934375
1991	central	1	0.51221875	0.221140625	0.74075
1992	central	1	0.49696875	0.219015625	0.7408125
1993	central	1	0.49634375	0.214890625	0.7461875
1994	central	1	0.498125	0.21328125	0.7424375
1995	central	1	0.4915625	0.213515625	0.7480625
1996	central	1	0.4839375	0.2116875	0.745375
1997	central	1	0.48746875	0.210859375	0.7445
1998	central	1	0.4778125	0.210828125	0.74834375
1999	central	1	0.4743125	0.20996875	0.74825
[truncated: 4,241 more rows]
