# Supplementary material for: Two simple movement mechanisms for spatial division of labour in social insects
Source: Nat Commun. 2022 Nov 15;13:6985. doi: 10.1038/s41467-022-34706-7 (PMC9666475; doi:10.1038/s41467-022-34706-7)
Supplement: Supplementary file 5 — Source Data [file 41467_2022_34706_MOESM5_ESM.zip › source_data/Figure_S14/MeanMovementCharacteristics,Leptothorax,FPA.csv]

cell_id	agent_type	Individual_Site_Similarity	Mean_Proportion_Time_Active	Mean_Speed_while_Active	Mean_Absolute_Turn_Angle_while_Active
1	central	0	0.692625	0.302265625	0.69515625
2	central	0	0.68578125	0.30178125	0.69515625
3	central	0	0.69615625	0.2999375	0.69890625
4	central	0	0.69034375	0.300296875	0.7045625
5	central	0	0.70059375	0.3005625	0.69640625
6	central	0	0.70903125	0.301734375	0.69675
7	central	0	0.69946875	0.3010625	0.6953125
8	central	0	0.6976875	0.302203125	0.696125
9	central	0	0.7000625	0.30071875	0.69628125
10	central	0	0.696875	0.300953125	0.69921875
11	central	0	0.7063125	0.3028125	0.6985625
12	central	0	0.71365625	0.30359375	0.699625
13	central	0	0.7109375	0.301390625	0.69609375
14	central	0	0.6921875	0.3020625	0.69925
15	central	0	0.6915625	0.299453125	0.699125
16	central	0	0.7041875	0.3024375	0.69515625
17	central	0	0.71165625	0.30109375	0.69703125
18	central	0	0.707125	0.3008125	0.697875
19	central	0	0.6994375	0.3039375	0.69521875
20	central	0	0.69496875	0.30225	0.6960625
21	central	0	0.69190625	0.301203125	0.6970625
22	central	0	0.68784375	0.302203125	0.69471875
23	central	0	0.6893125	0.30328125	0.69865625
24	central	0	0.7004375	0.300640625	0.69628125
25	central	0	0.696625	0.3020625	0.69534375
26	central	0	0.701625	0.302640625	0.6953125
27	central	0	0.70321875	0.30271875	0.6960625
28	central	0	0.69771875	0.3010625	0.69659375
29	central	0	0.690375	0.30071875	0.698125
30	central	0	0.6866875	0.300796875	0.69728125
31	central	0	0.68890625	0.299703125	0.7006875
32	central	0	0.70378125	0.29959375	0.69778125
33	central	0	0.69753125	0.29953125	0.69353125
34	central	0	0.68796875	0.30178125	0.69609375
35	central	0	0.695375	0.300015625	0.6966875
36	central	0	0.68646875	0.301640625	0.6965
37	central	0	0.6875625	0.30384375	0.6953125
38	central	0	0.68996875	0.302515625	0.69475
39	central	0	0.6900625	0.301328125	0.69340625
40	central	0	0.69309375	0.30071875	0.6983125
41	central	0	0.70775	0.30246875	0.693
42	central	0	0.69234375	0.298140625	0.69228125
43	central	0	0.683375	0.30271875	0.69503125
44	central	0	0.68296875	0.299703125	0.696375
45	central	0	0.69071875	0.301203125	0.69946875
46	central	0	0.6981875	0.300078125	0.69615625
47	central	0	0.70271875	0.3009375	0.69696875
48	central	0	0.69965625	0.2985625	0.69425
49	central	0	0.70115625	0.30009375	0.6956875
50	central	0	0.700125	0.300640625	0.69559375
51	central	0	0.68465625	0.3000625	0.69415625
52	central	0	0.6926875	0.300234375	0.694125
53	central	0	0.6998125	0.301890625	0.69540625
54	central	0	0.6928125	0.30315625	0.69328125
55	central	0	0.6928125	0.3019375	0.69490625
56	central	0	0.70309375	0.299953125	0.69184375
57	central	0	0.71121875	0.300296875	0.69478125
58	central	0	0.6934375	0.301484375	0.69884375
59	central	0	0.70171875	0.30065625	0.69771875
60	central	0	0.695125	0.299875	0.697125
61	central	0	0.70771875	0.302453125	0.6990625
62	central	0	0.69571875	0.3029375	0.69653125
63	central	0	0.70275	0.3023125	0.69984375
64	central	0	0.70096875	0.300984375	0.69703125
65	central	0	0.69603125	0.2981875	0.69425
66	central	0	0.6994375	0.301875	0.69303125
67	central	0	0.69578125	0.30096875	0.69528125
68	central	0	0.71390625	0.300359375	0.69503125
69	central	0	0.70878125	0.300671875	0.6978125
70	central	0	0.69621875	0.30021875	0.6964375
71	central	0	0.70953125	0.3020625	0.693
72	central	0	0.691375	0.300328125	0.695875
73	central	0	0.68721875	0.3021875	0.6924375
74	central	0	0.70028125	0.3004375	0.69921875
75	central	0	0.7061875	0.301234375	0.69371875
76	central	0	0.7105	0.299296875	0.7
77	central	0	0.70640625	0.30021875	0.694
78	central	0	0.69159375	0.301859375	0.69325
79	central	0	0.6921875	0.30028125	0.69615625
80	central	0	0.69065625	0.30084375	0.6975
81	central	0	0.6839375	0.299234375	0.69578125
82	central	0	0.6971875	0.30215625	0.6978125
83	central	0	0.689125	0.3014375	0.6958125
84	central	0	0.709625	0.301578125	0.69615625
85	central	0	0.697125	0.299484375	0.69646875
86	central	0	0.7045	0.300171875	0.69928125
87	central	0	0.7021875	0.301796875	0.699125
88	central	0	0.69921875	0.301609375	0.70078125
89	central	0	0.68859375	0.300828125	0.69890625
90	central	0	0.68915625	0.300359375	0.69571875
91	central	0	0.6929375	0.302375	0.695
92	central	0	0.70284375	0.301671875	0.69890625
93	central	0	0.703625	0.3008125	0.69653125
94	central	0	0.69521875	0.300203125	0.70065625
95	central	0	0.68478125	0.302046875	0.693625
96	central	0	0.68734375	0.301859375	0.69475
97	central	0	0.6860625	0.302953125	0.698
98	central	0	0.6923125	0.30121875	0.69665625
99	central	0	0.69790625	0.300953125	0.6978125
100	central	0	0.69428125	0.3015625	0.69925
101	central	0	0.7055625	0.300796875	0.6966875
102	central	0	0.69315625	0.302125	0.69540625
103	central	0	0.69615625	0.303609375	0.70025
104	central	0	0.70075	0.302625	0.6979375
105	central	0	0.69778125	0.302328125	0.69615625
106	central	0	0.6979375	0.302234375	0.69625
107	central	0	0.69903125	0.301546875	0.6910625
108	central	0	0.7175625	0.304125	0.6950625
109	central	0	0.71896875	0.30171875	0.69809375
110	central	0	0.70675	0.30325	0.693125
111	central	0	0.7109375	0.301203125	0.6978125
112	central	0	0.70028125	0.300984375	0.698375
113	central	0	0.707625	0.301328125	0.69528125
114	central	0	0.6998125	0.303078125	0.69540625
115	central	0	0.70890625	0.302125	0.69596875
116	central	0	0.69690625	0.300734375	0.69684375
117	central	0	0.686375	0.30078125	0.69734375
118	central	0	0.7045625	0.301265625	0.69659375
119	central	0	0.6915625	0.300015625	0.69740625
120	central	0	0.70046875	0.299453125	0.69525
121	central	0	0.707875	0.30290625	0.696875
122	central	0	0.70203125	0.302109375	0.6971875
123	central	0	0.70571875	0.302984375	0.696
124	central	0	0.70575	0.300390625	0.7003125
125	central	0	0.706375	0.30053125	0.69815625
126	central	0	0.70153125	0.3005	0.69803125
127	central	0	0.70778125	0.30225	0.69025
128	central	0	0.71078125	0.301578125	0.69946875
129	central	0	0.70178125	0.302125	0.6975625
130	central	0	0.702	0.30140625	0.69496875
131	central	0	0.68684375	0.3023125	0.69925
132	central	0	0.694625	0.302078125	0.694
133	central	0	0.69803125	0.30109375	0.70128125
134	central	0	0.68878125	0.300125	0.69625
135	central	0	0.69715625	0.30125	0.6948125
136	central	0	0.71103125	0.299875	0.69725
137	central	0	0.70246875	0.3029375	0.6935625
138	central	0	0.70865625	0.30190625	0.69921875
139	central	0	0.70915625	0.300765625	0.69990625
140	central	0	0.71440625	0.29996875	0.69640625
141	central	0	0.70053125	0.30034375	0.69696875
142	central	0	0.6915625	0.303328125	0.69540625
143	central	0	0.69953125	0.300109375	0.693125
144	central	0	0.70653125	0.30021875	0.7015
145	central	0	0.71225	0.29940625	0.6983125
146	central	0	0.70059375	0.300078125	0.697125
147	central	0	0.68659375	0.299984375	0.69728125
148	central	0	0.68825	0.301171875	0.69728125
149	central	0	0.69259375	0.301890625	0.695625
150	central	0	0.6920625	0.299046875	0.69884375
151	central	0	0.700125	0.30021875	0.69584375
152	central	0	0.704875	0.30059375	0.6965625
153	central	0	0.699875	0.30178125	0.6949375
154	central	0	0.70040625	0.304421875	0.6995625
155	central	0	0.69315625	0.303234375	0.6960625
156	central	0	0.6875625	0.3026875	0.695125
157	central	0	0.693875	0.301171875	0.69759375
158	central	0	0.6980625	0.303	0.6968125
159	central	0	0.7034375	0.30175	0.69865625
160	central	0	0.70534375	0.299484375	0.69534375
161	central	0	0.715875	0.301546875	0.69425
162	central	0	0.70759375	0.301046875	0.69478125
163	central	0	0.7119375	0.30140625	0.697625
164	central	0	0.70853125	0.30034375	0.69925
165	central	0	0.70209375	0.301296875	0.6968125
166	central	0	0.69590625	0.3031875	0.69721875
167	central	0	0.70640625	0.301046875	0.69659375
168	central	0	0.70540625	0.3013125	0.69825
169	central	0	0.69784375	0.302078125	0.699875
170	central	0	0.691875	0.300921875	0.6945625
171	central	0	0.69725	0.301515625	0.6963125
172	central	0	0.69921875	0.30146875	0.69596875
173	central	0	0.69996875	0.29965625	0.6965625
174	central	0	0.69853125	0.301765625	0.69759375
175	central	0	0.70178125	0.30315625	0.6958125
176	central	0	0.7	0.30275	0.69890625
177	central	0	0.69446875	0.30309375	0.69715625
178	central	0	0.69415625	0.302640625	0.6951875
179	central	0	0.7058125	0.299265625	0.69778125
180	central	0	0.70803125	0.3021875	0.69525
181	central	0	0.69790625	0.301578125	0.69890625
182	central	0	0.69265625	0.300859375	0.69584375
183	central	0	0.692875	0.300609375	0.699
184	central	0	0.70371875	0.30084375	0.6959375
185	central	0	0.7105	0.30103125	0.69490625
186	central	0	0.68371875	0.3000625	0.69371875
187	central	0	0.6821875	0.300390625	0.6991875
188	central	0	0.6953125	0.29959375	0.69834375
189	central	0	0.698	0.3015625	0.6953125
190	central	0	0.6949375	0.300890625	0.69671875
191	central	0	0.695	0.301984375	0.6961875
192	central	0	0.70759375	0.302	0.69503125
193	central	0	0.7095	0.300546875	0.6979375
194	central	0	0.7143125	0.301578125	0.69646875
195	central	0	0.7128125	0.301984375	0.6983125
196	central	0	0.707625	0.299828125	0.69721875
197	central	0	0.708875	0.30096875	0.69365625
198	central	0	0.6976875	0.300640625	0.69771875
199	central	0	0.6945	0.3015	0.69871875
200	central	0	0.6913125	0.302125	0.69953125
201	central	0	0.68246875	0.302	0.6988125
202	central	0	0.686375	0.30146875	0.69415625
203	central	0	0.69446875	0.301078125	0.69434375
204	central	0	0.6979375	0.301453125	0.69571875
205	central	0	0.68928125	0.300546875	0.700125
206	central	0	0.6976875	0.30028125	0.69615625
207	central	0	0.6996875	0.30196875	0.697875
208	central	0	0.7041875	0.3015	0.693625
209	central	0	0.69775	0.3026875	0.697875
210	central	0	0.69784375	0.298703125	0.6963125
211	central	0	0.70475	0.30246875	0.69428125
212	central	0	0.7059375	0.298828125	0.697375
213	central	0	0.70675	0.303546875	0.69665625
214	central	0	0.70725	0.30065625	0.6939375
215	central	0	0.7021875	0.300078125	0.693
216	central	0	0.6978125	0.300484375	0.69634375
217	central	0	0.69496875	0.30084375	0.69671875
218	central	0	0.6948125	0.301359375	0.695
219	central	0	0.70159375	0.301953125	0.69728125
220	central	0	0.7070625	0.302125	0.6953125
221	central	0	0.70646875	0.30159375	0.6998125
222	central	0	0.68578125	0.301828125	0.69725
223	central	0	0.683	0.302078125	0.69775
224	central	0	0.69525	0.300578125	0.6955625
225	central	0	0.70053125	0.3005625	0.69890625
226	central	0	0.701125	0.30265625	0.695375
227	central	0	0.694125	0.300625	0.69584375
228	central	0	0.70084375	0.30153125	0.6964375
229	central	0	0.70053125	0.3018125	0.69790625
230	central	0	0.69125	0.301875	0.69665625
231	central	0	0.70165625	0.299703125	0.69684375
232	central	0	0.70221875	0.302609375	0.69690625
233	central	0	0.70121875	0.300953125	0.6948125
234	central	0	0.70053125	0.30146875	0.6968125
235	central	0	0.69971875	0.299703125	0.69521875
236	central	0	0.694125	0.30221875	0.69515625
237	central	0	0.709	0.3010625	0.6970625
238	central	0	0.70075	0.301875	0.69628125
239	central	0	0.69684375	0.300578125	0.69615625
240	central	0	0.69515625	0.302453125	0.694375
241	central	0	0.6953125	0.30228125	0.70015625
242	central	0	0.70928125	0.29909375	0.69503125
243	central	0	0.69640625	0.30096875	0.696375
244	central	0	0.69809375	0.30059375	0.69709375
245	central	0	0.7195	0.303546875	0.69821875
246	central	0	0.71428125	0.299890625	0.7001875
247	central	0	0.70884375	0.30125	0.69559375
248	central	0	0.7041875	0.30028125	0.69521875
249	central	0	0.70040625	0.302046875	0.69640625
250	central	0	0.6944375	0.30071875	0.6985625
251	central	0	0.69975	0.301515625	0.698375
252	central	0	0.70565625	0.2998125	0.695875
253	central	0	0.69821875	0.30209375	0.69275
254	central	0	0.68246875	0.299203125	0.69509375
255	central	0	0.6849375	0.3020625	0.6933125
256	central	0	0.68690625	0.30171875	0.6983125
257	central	0	0.69634375	0.30265625	0.69390625
258	central	0	0.677625	0.302515625	0.69478125
259	central	0	0.69290625	0.300453125	0.69778125
260	central	0	0.698	0.3020625	0.69340625
261	central	0	0.701625	0.303375	0.69421875
262	central	0	0.69946875	0.301234375	0.69684375
263	central	0	0.70253125	0.30184375	0.6935
264	central	0	0.71309375	0.29884375	0.696125
265	central	0	0.707	0.299671875	0.6974375
266	central	0	0.7049375	0.3023125	0.69428125
267	central	0	0.7089375	0.30084375	0.69784375
268	central	0	0.69175	0.302125	0.69634375
269	central	0	0.69953125	0.302421875	0.6966875
270	central	0	0.70840625	0.300109375	0.69659375
271	central	0	0.7089375	0.300734375	0.6943125
272	central	0	0.702375	0.301703125	0.697
273	central	0	0.687	0.30153125	0.69484375
274	central	0	0.68284375	0.301671875	0.69490625
275	central	0	0.696125	0.30109375	0.69309375
276	central	0	0.69328125	0.30134375	0.69221875
277	central	0	0.701	0.301	0.69453125
278	central	0	0.693	0.300828125	0.69365625
279	central	0	0.700375	0.300609375	0.69965625
280	central	0	0.70146875	0.302359375	0.69609375
281	central	0	0.69653125	0.2979375	0.698875
282	central	0	0.69953125	0.300015625	0.695
283	central	0	0.70225	0.303265625	0.69653125
284	central	0	0.69953125	0.30153125	0.6996875
285	central	0	0.6931875	0.30040625	0.69396875
286	central	0	0.6860625	0.302453125	0.70115625
287	central	0	0.68984375	0.30203125	0.6989375
288	central	0	0.693625	0.301953125	0.69271875
289	central	0	0.704875	0.3019375	0.69634375
290	central	0	0.6981875	0.30275	0.69875
291	central	0	0.70028125	0.29896875	0.69453125
292	central	0	0.69853125	0.298734375	0.6981875
293	central	0	0.7025	0.301515625	0.69940625
294	central	0	0.708	0.303078125	0.69553125
295	central	0	0.6949375	0.30040625	0.697
296	central	0	0.693625	0.3030625	0.69653125
297	central	0	0.7021875	0.30115625	0.69559375
298	central	0	0.7114375	0.300734375	0.6968125
299	central	0	0.70940625	0.302546875	0.697875
300	central	0	0.6996875	0.30225	0.697
301	central	0	0.69559375	0.300140625	0.69640625
302	central	0	0.69078125	0.301078125	0.69528125
303	central	0	0.707625	0.300609375	0.69428125
304	central	0	0.70453125	0.300921875	0.69440625
305	central	0	0.6884375	0.298296875	0.69703125
306	central	0	0.69253125	0.302421875	0.7
307	central	0	0.6914375	0.30196875	0.69896875
308	central	0	0.68475	0.299234375	0.69715625
309	central	0	0.69009375	0.303546875	0.69453125
310	central	0	0.6983125	0.302421875	0.6931875
311	central	0	0.69234375	0.30115625	0.697
312	central	0	0.7081875	0.302875	0.7006875
313	central	0	0.70896875	0.301828125	0.694875
314	central	0	0.70515625	0.301375	0.69721875
315	central	0	0.708625	0.302046875	0.701625
316	central	0	0.71484375	0.30078125	0.69603125
317	central	0	0.71978125	0.30365625	0.69721875
318	central	0	0.6944375	0.301859375	0.69525
319	central	0	0.70378125	0.3010625	0.6969375
320	central	0	0.697625	0.30190625	0.69909375
321	central	0	0.6923125	0.301140625	0.69315625
322	central	0	0.7024375	0.300828125	0.6964375
323	central	0	0.717125	0.300921875	0.69475
324	central	0	0.696375	0.30075	0.69734375
325	central	0	0.701	0.302640625	0.6995
326	central	0	0.68903125	0.299703125	0.6975
327	central	0	0.69090625	0.30015625	0.6998125
328	central	0	0.69771875	0.302625	0.69615625
329	central	0	0.7010625	0.30078125	0.69725
330	central	0	0.70975	0.301671875	0.69690625
331	central	0	0.70725	0.301125	0.6985625
332	central	0	0.7011875	0.300796875	0.69928125
333	central	0	0.69975	0.300515625	0.69475
334	central	0	0.6995625	0.300359375	0.69528125
335	central	1	0.6928125	0.301171875	0.6968125
336	central	1	0.69109375	0.301671875	0.69634375
337	central	1	0.68953125	0.29875	0.69753125
338	central	1	0.68903125	0.30125	0.69696875
339	central	1	0.69509375	0.300421875	0.696125
340	central	1	0.68796875	0.3020625	0.6981875
341	central	1	0.6928125	0.30134375	0.69384375
342	central	1	0.69175	0.3005	0.6965625
343	central	0	0.7066875	0.30246875	0.69834375
344	central	0	0.70278125	0.30028125	0.69734375
345	central	0	0.6946875	0.301046875	0.69859375
346	central	0	0.70590625	0.301828125	0.694875
347	central	0	0.6978125	0.301953125	0.6979375
348	central	0	0.6911875	0.29959375	0.6971875
349	central	0	0.69128125	0.3009375	0.69384375
350	central	0	0.70459375	0.300203125	0.6969375
351	central	0	0.7078125	0.300375	0.70053125
352	central	0	0.69628125	0.3001875	0.6949375
353	central	0	0.6925	0.3021875	0.69490625
354	central	0	0.6985	0.300546875	0.6968125
355	central	0	0.69278125	0.301171875	0.69815625
356	central	0	0.697125	0.298734375	0.6995625
357	central	0	0.6966875	0.30259375	0.69578125
358	central	0	0.70640625	0.299859375	0.700875
359	central	0	0.706875	0.30053125	0.69834375
360	central	0	0.70615625	0.301375	0.6980625
361	central	0	0.69259375	0.30409375	0.69915625
362	central	0	0.69909375	0.30046875	0.69984375
363	central	0	0.7	0.30165625	0.69421875
364	central	0	0.70915625	0.299	0.6933125
365	central	0	0.70259375	0.300875	0.69621875
366	central	0	0.6978125	0.300359375	0.6936875
367	central	0	0.71446875	0.30225	0.69228125
368	central	0	0.7123125	0.3023125	0.6985
369	central	0	0.69621875	0.30209375	0.69846875
370	central	0	0.70215625	0.30340625	0.69628125
371	central	0	0.69709375	0.29996875	0.6960625
372	central	0	0.69484375	0.2995625	0.69775
373	central	0	0.708125	0.300078125	0.69684375
374	central	0	0.72240625	0.299390625	0.695875
375	central	0	0.70578125	0.30065625	0.7
376	central	0	0.6985625	0.300984375	0.69565625
377	central	0	0.69409375	0.299484375	0.69459375
378	central	0	0.6945625	0.30303125	0.70096875
379	central	0	0.6976875	0.301953125	0.69671875
380	central	0	0.70615625	0.30275	0.69809375
381	central	0	0.7090625	0.2983125	0.695875
382	central	0	0.7124375	0.302015625	0.6940625
383	central	0	0.7080625	0.301171875	0.6953125
384	central	1	0.70096875	0.30134375	0.6953125
385	central	1	0.6955	0.30046875	0.699625
386	central	1	0.69428125	0.302640625	0.69521875
387	central	1	0.701125	0.29984375	0.7001875
388	central	1	0.685875	0.30171875	0.69584375
389	central	1	0.69509375	0.30253125	0.6950625
390	central	1	0.708625	0.300609375	0.6960625
391	central	1	0.708125	0.301421875	0.69675
392	central	1	0.69671875	0.300515625	0.69771875
393	central	1	0.69925	0.3011875	0.6956875
394	central	1	0.70509375	0.30071875	0.70003125
395	central	1	0.70115625	0.3020625	0.69828125
396	central	1	0.696	0.303	0.69340625
397	central	1	0.7033125	0.302171875	0.69825
398	central	0	0.69615625	0.301453125	0.70034375
399	central	0	0.68746875	0.300671875	0.69334375
400	central	0	0.68709375	0.3015	0.696625
401	central	0	0.69546875	0.298625	0.6965625
402	central	0	0.6955625	0.30159375	0.69884375
403	central	0	0.69946875	0.30153125	0.69546875
404	central	0	0.68575	0.30321875	0.69596875
405	central	0	0.69271875	0.29990625	0.6945625
406	central	0	0.693	0.300796875	0.6941875
407	central	0	0.71334375	0.301734375	0.69246875
408	central	0	0.700625	0.30184375	0.69603125
409	central	0	0.706375	0.300703125	0.701625
410	central	0	0.70425	0.302265625	0.69621875
411	central	0	0.717625	0.301546875	0.69640625
412	central	0	0.6935625	0.302109375	0.6975
413	central	0	0.708125	0.3004375	0.6980625
414	central	0	0.70334375	0.30165625	0.69890625
415	central	0	0.70225	0.300203125	0.6995
416	central	0	0.70853125	0.300734375	0.6953125
417	central	0	0.7176875	0.300359375	0.70009375
418	central	0	0.70690625	0.30103125	0.69515625
419	central	0	0.710375	0.301609375	0.69928125
420	central	0	0.7015	0.298453125	0.69815625
421	central	0	0.70315625	0.301953125	0.6923125
422	central	0	0.69725	0.29925	0.6949375
423	central	0	0.70959375	0.300140625	0.69590625
424	central	0	0.71378125	0.300765625	0.69753125
425	central	0	0.71359375	0.3008125	0.6964375
426	central	0	0.71028125	0.303328125	0.69721875
427	central	0	0.7275	0.300515625	0.695
428	central	0	0.711	0.299203125	0.6979375
429	central	0	0.709375	0.3003125	0.69709375
430	central	0	0.70203125	0.301625	0.69753125
431	central	0	0.68965625	0.302046875	0.6993125
432	central	0	0.7011875	0.3015	0.69809375
433	central	0	0.7103125	0.29971875	0.6931875
434	central	1	0.70071875	0.30025	0.69453125
435	central	1	0.71071875	0.300765625	0.69384375
436	central	1	0.7041875	0.301796875	0.69728125
437	central	1	0.70346875	0.298703125	0.697375
438	central	1	0.7009375	0.301109375	0.69578125
439	central	1	0.70275	0.30009375	0.6965
440	central	1	0.70465625	0.300421875	0.6999375
441	central	1	0.69278125	0.30128125	0.69784375
442	central	1	0.69815625	0.3018125	0.6963125
443	central	1	0.6950625	0.30053125	0.69478125
444	central	1	0.6855625	0.301390625	0.6951875
445	central	1	0.699	0.3018125	0.69525
446	central	1	0.70571875	0.301421875	0.6986875
447	central	1	0.71003125	0.30171875	0.69959375
448	central	1	0.70125	0.3003125	0.69715625
449	central	1	0.71259375	0.30271875	0.69815625
450	central	1	0.69121875	0.302578125	0.695375
451	central	1	0.6955	0.299578125	0.69490625
452	central	0	0.68846875	0.302015625	0.695375
453	central	0	0.69728125	0.30071875	0.6961875
454	central	0	0.6961875	0.30121875	0.6965
455	central	0	0.69440625	0.299671875	0.69775
456	central	0	0.69375	0.301609375	0.6966875
457	central	0	0.697625	0.302125	0.6988125
458	central	0	0.6981875	0.30175	0.694125
459	central	0	0.7025625	0.300625	0.6949375
460	central	0	0.719625	0.299953125	0.69690625
461	central	0	0.71384375	0.3015	0.695625
462	central	0	0.70696875	0.300765625	0.6999375
463	central	0	0.704	0.30215625	0.69628125
464	central	0	0.70746875	0.302109375	0.6975
465	central	0	0.69771875	0.303078125	0.6959375
466	central	0	0.70371875	0.299828125	0.69475
467	central	0	0.6968125	0.30075	0.69521875
468	central	0	0.69690625	0.300328125	0.69965625
469	central	0	0.7130625	0.30071875	0.69503125
470	central	0	0.71034375	0.301640625	0.69765625
471	central	0	0.70696875	0.300828125	0.7025
472	central	0	0.6940625	0.30171875	0.7014375
473	central	0	0.70096875	0.29984375	0.6933125
474	central	0	0.70003125	0.30096875	0.69721875
475	central	0	0.71259375	0.30125	0.698
476	central	0	0.71259375	0.300578125	0.69390625
477	central	0	0.71271875	0.299765625	0.7
478	central	0	0.72775	0.3013125	0.698
479	central	0	0.72371875	0.3003125	0.69540625
480	central	0	0.70796875	0.301890625	0.6975
481	central	0	0.70921875	0.301828125	0.69909375
482	central	0	0.70021875	0.301890625	0.6956875
483	central	0	0.69790625	0.298984375	0.69553125
484	central	1	0.708125	0.30128125	0.69490625
485	central	1	0.7018125	0.30221875	0.70140625
486	central	1	0.69696875	0.3015	0.70025
487	central	1	0.7018125	0.302046875	0.69853125
488	central	1	0.70659375	0.3015	0.69984375
489	central	1	0.7071875	0.3003125	0.6985
490	central	1	0.7020625	0.30128125	0.69646875
491	central	1	0.70959375	0.300640625	0.6980625
492	central	1	0.69915625	0.3015625	0.6954375
493	central	1	0.69546875	0.301	0.6975
494	central	1	0.6911875	0.302328125	0.6960625
495	central	1	0.691375	0.30146875	0.69359375
496	central	1	0.6985	0.3043125	0.697125
497	central	1	0.70215625	0.302390625	0.6963125
498	central	1	0.7033125	0.30190625	0.695625
499	central	1	0.6975625	0.299390625	0.69596875
500	central	1	0.693125	0.300484375	0.69871875
501	central	1	0.68659375	0.302375	0.69359375
502	central	1	0.69403125	0.299265625	0.6970625
503	central	1	0.69028125	0.300703125	0.6986875
504	central	1	0.69053125	0.30053125	0.694
505	central	0	0.698875	0.30040625	0.7003125
506	central	0	0.70321875	0.301	0.69965625
507	central	0	0.69209375	0.300609375	0.69309375
508	central	0	0.70909375	0.3005625	0.697125
509	central	0	0.7059375	0.29990625	0.6953125
510	central	0	0.70703125	0.29878125	0.69671875
511	central	0	0.71634375	0.301375	0.696125
512	central	0	0.721625	0.301625	0.69440625
513	central	0	0.71575	0.302796875	0.6991875
514	central	0	0.70946875	0.30271875	0.69515625
515	central	0	0.6886875	0.302234375	0.699875
516	central	0	0.694	0.299765625	0.6948125
517	central	0	0.701875	0.300109375	0.693875
518	central	0	0.70440625	0.301359375	0.6955625
519	central	0	0.6931875	0.301890625	0.69771875
520	central	0	0.70421875	0.3028125	0.698875
521	central	0	0.69753125	0.299671875	0.69565625
522	central	0	0.7099375	0.302	0.69846875
523	central	0	0.71478125	0.30440625	0.7013125
524	central	0	0.7030625	0.299671875	0.697125
525	central	0	0.68909375	0.303171875	0.69596875
526	central	0	0.7005625	0.300765625	0.69703125
527	central	0	0.69484375	0.30103125	0.70021875
528	central	0	0.70371875	0.30365625	0.698125
529	central	0	0.7068125	0.302453125	0.6948125
530	central	0	0.71846875	0.3011875	0.6956875
531	central	0	0.7219375	0.3005625	0.6973125
532	central	0	0.71984375	0.30003125	0.69671875
533	central	0	0.70790625	0.3015625	0.69284375
534	central	0	0.71103125	0.303484375	0.69684375
535	central	1	0.7109375	0.30275	0.69390625
536	central	1	0.6996875	0.30125	0.693625
537	central	1	0.70653125	0.302328125	0.69796875
538	central	1	0.69621875	0.3005625	0.69465625
539	central	1	0.693125	0.300609375	0.69675
540	central	1	0.69696875	0.303234375	0.69609375
541	central	1	0.70934375	0.300796875	0.697875
542	central	1	0.70734375	0.30046875	0.69746875
543	central	1	0.70540625	0.302171875	0.7
544	central	1	0.70428125	0.300515625	0.69809375
545	central	1	0.71340625	0.301671875	0.69934375
546	central	1	0.69375	0.300953125	0.6973125
547	central	1	0.698875	0.301546875	0.6949375
548	central	1	0.6895625	0.300359375	0.6973125
549	central	1	0.69153125	0.301640625	0.696375
550	central	1	0.6889375	0.300640625	0.696625
551	central	1	0.69309375	0.304078125	0.69821875
552	central	1	0.681375	0.301859375	0.69765625
553	central	1	0.68471875	0.299875	0.6939375
554	central	1	0.68784375	0.300625	0.69465625
555	central	1	0.68078125	0.30140625	0.6961875
556	central	1	0.6886875	0.301234375	0.69446875
557	central	1	0.69675	0.303140625	0.69896875
558	central	1	0.70975	0.30071875	0.70284375
559	central	0	0.70190625	0.300359375	0.69346875
560	central	0	0.70690625	0.30078125	0.695
561	central	0	0.70359375	0.303578125	0.69334375
562	central	0	0.707625	0.302515625	0.6983125
563	central	0	0.7116875	0.300796875	0.698
564	central	0	0.7114375	0.301421875	0.694
565	central	0	0.718625	0.299828125	0.69965625
566	central	0	0.71553125	0.302421875	0.69609375
567	central	0	0.7045	0.30015625	0.7008125
568	central	0	0.69615625	0.299984375	0.6976875
569	central	0	0.6965625	0.302140625	0.6978125
570	central	0	0.70115625	0.30153125	0.69921875
571	central	0	0.700625	0.302390625	0.69903125
572	central	0	0.6944375	0.301375	0.69540625
573	central	0	0.68909375	0.2993125	0.6986875
574	central	0	0.70990625	0.2985	0.69565625
575	central	0	0.7064375	0.301515625	0.69878125
576	central	0	0.69390625	0.29959375	0.6940625
577	central	0	0.6985625	0.300703125	0.6968125
578	central	0	0.715125	0.300015625	0.69778125
579	central	0	0.70203125	0.3003125	0.69540625
580	central	0	0.7096875	0.300140625	0.694625
581	central	0	0.69925	0.29971875	0.69803125
582	central	0	0.71496875	0.30134375	0.6965625
583	central	0	0.71603125	0.300984375	0.69853125
584	central	0	0.70715625	0.301109375	0.69728125
585	central	0	0.70446875	0.30109375	0.69315625
586	central	1	0.7189375	0.3015625	0.69690625
587	central	1	0.7026875	0.30021875	0.69440625
588	central	1	0.7011875	0.303078125	0.6993125
589	central	1	0.70096875	0.30128125	0.694375
590	central	1	0.7009375	0.302375	0.69959375
591	central	1	0.70278125	0.298921875	0.699875
592	central	1	0.70215625	0.3005625	0.70084375
593	central	1	0.70403125	0.301125	0.6980625
594	central	1	0.69734375	0.30078125	0.69359375
595	central	1	0.69634375	0.30140625	0.698625
596	central	1	0.7089375	0.29971875	0.69690625
597	central	1	0.7011875	0.3028125	0.6970625
598	central	1	0.6911875	0.301921875	0.6954375
599	central	1	0.69375	0.30025	0.6968125
600	central	1	0.70025	0.303390625	0.6966875
601	central	1	0.7079375	0.300921875	0.6975
602	central	1	0.691875	0.3005625	0.69446875
603	central	1	0.69046875	0.300234375	0.69871875
604	central	1	0.68746875	0.300453125	0.695125
605	central	1	0.6896875	0.301328125	0.69675
606	central	1	0.68290625	0.30075	0.69803125
607	central	1	0.68853125	0.302	0.6974375
608	central	1	0.693375	0.303015625	0.69546875
609	central	1	0.7005625	0.302125	0.6936875
610	central	1	0.7041875	0.301125	0.69528125
611	central	1	0.70915625	0.3008125	0.69615625
612	central	0	0.7066875	0.300671875	0.69553125
613	central	0	0.71496875	0.30103125	0.6953125
614	central	0	0.7203125	0.3004375	0.69909375
615	central	0	0.7073125	0.300640625	0.69978125
616	central	0	0.7053125	0.30175	0.70065625
617	central	0	0.7115625	0.30240625	0.69546875
618	central	0	0.70578125	0.303796875	0.69590625
619	central	0	0.70346875	0.300609375	0.6981875
620	central	0	0.69253125	0.302359375	0.69928125
621	central	0	0.68596875	0.29978125	0.69609375
622	central	0	0.6910625	0.301546875	0.69359375
623	central	0	0.70603125	0.301796875	0.69915625
624	central	0	0.6965	0.30003125	0.69565625
625	central	0	0.6970625	0.300375	0.69675
626	central	0	0.699875	0.300609375	0.69565625
627	central	0	0.7001875	0.301640625	0.69828125
628	central	0	0.70221875	0.3014375	0.69384375
629	central	0	0.69440625	0.30296875	0.6989375
630	central	0	0.69953125	0.304640625	0.69859375
631	central	0	0.70571875	0.29953125	0.698875
632	central	0	0.69796875	0.303609375	0.6960625
633	central	0	0.6985625	0.302015625	0.695
634	central	0	0.71396875	0.30265625	0.696875
635	central	0	0.70884375	0.302078125	0.69821875
636	central	0	0.70815625	0.301078125	0.69296875
637	central	1	0.7135625	0.301890625	0.69765625
638	central	1	0.70409375	0.302296875	0.6955
639	central	1	0.6998125	0.30003125	0.6998125
640	central	1	0.7049375	0.301109375	0.6955
641	central	1	0.70015625	0.302375	0.695375
642	central	1	0.70321875	0.299296875	0.6965
643	central	1	0.71225	0.301234375	0.6960625
644	central	1	0.70571875	0.3018125	0.695375
645	central	1	0.701	0.300765625	0.6951875
646	central	1	0.7036875	0.300375	0.6970625
647	central	1	0.69578125	0.299609375	0.69796875
648	central	1	0.7009375	0.299265625	0.69703125
649	central	1	0.710875	0.3	0.69434375
650	central	1	0.69578125	0.301796875	0.69675
651	central	1	0.68771875	0.30003125	0.69603125
652	central	1	0.69984375	0.29959375	0.69478125
653	central	1	0.70809375	0.301078125	0.69728125
654	central	1	0.71096875	0.30184375	0.69775
655	central	1	0.7031875	0.30053125	0.69803125
656	central	1	0.68853125	0.30390625	0.698375
657	central	1	0.703625	0.3024375	0.6910625
658	central	1	0.6978125	0.302015625	0.697625
659	central	1	0.6911875	0.301515625	0.695375
660	central	1	0.69646875	0.3016875	0.7006875
661	central	1	0.6933125	0.30140625	0.69378125
662	central	1	0.7125	0.3013125	0.695875
663	central	1	0.70821875	0.301765625	0.69628125
664	central	1	0.70653125	0.3021875	0.69628125
665	central	0	0.69640625	0.30125	0.69746875
666	central	0	0.71584375	0.30025	0.69928125
667	central	0	0.7015625	0.300375	0.6925
668	central	0	0.70625	0.30078125	0.6975625
669	central	0	0.6985	0.300453125	0.6963125
670	central	0	0.69871875	0.302125	0.6985
671	central	0	0.69290625	0.300625	0.69240625
672	central	0	0.6945	0.30275	0.69890625
673	central	0	0.68028125	0.3028125	0.69890625
674	central	0	0.6863125	0.300875	0.69590625
675	central	0	0.69175	0.30109375	0.70003125
676	central	0	0.70475	0.30315625	0.6933125
677	central	0	0.703375	0.3013125	0.69721875
678	central	0	0.70590625	0.302203125	0.69509375
679	central	0	0.71078125	0.299828125	0.69646875
680	central	0	0.70203125	0.300171875	0.69896875
681	central	0	0.6906875	0.298546875	0.69703125
682	central	0	0.68921875	0.30065625	0.69359375
683	central	0	0.69609375	0.300140625	0.69275
684	central	0	0.691	0.301546875	0.6956875
685	central	0	0.70290625	0.30071875	0.69734375
686	central	0	0.7218125	0.30028125	0.69565625
687	central	0	0.71109375	0.300421875	0.70159375
688	central	1	0.71178125	0.30240625	0.6948125
689	central	1	0.71553125	0.300875	0.6954375
690	central	1	0.70334375	0.3011875	0.699
691	central	1	0.70109375	0.300171875	0.69371875
692	central	1	0.694125	0.301984375	0.6965625
693	central	1	0.69609375	0.301828125	0.69934375
694	central	1	0.7021875	0.300421875	0.69571875
695	central	1	0.70103125	0.30065625	0.6945625
696	central	1	0.698	0.299890625	0.69815625
697	central	1	0.70365625	0.3016875	0.69484375
698	central	1	0.70025	0.300875	0.6969375
699	central	1	0.703	0.301453125	0.69315625
700	central	1	0.70365625	0.301625	0.69284375
701	central	1	0.69603125	0.302953125	0.6974375
702	central	1	0.6825625	0.302375	0.6949375
703	central	1	0.6925	0.30034375	0.6983125
704	central	1	0.70884375	0.3001875	0.6955
705	central	1	0.71028125	0.301375	0.69740625
706	central	1	0.71325	0.30165625	0.69496875
707	central	1	0.70315625	0.299328125	0.69484375
708	central	1	0.70253125	0.302734375	0.69675
709	central	1	0.70665625	0.30184375	0.69959375
710	central	1	0.6971875	0.29940625	0.69578125
711	central	1	0.68546875	0.30115625	0.69459375
712	central	1	0.689125	0.301875	0.69809375
713	central	1	0.70275	0.299046875	0.695875
714	central	1	0.70134375	0.30203125	0.69753125
715	central	1	0.709375	0.302328125	0.69721875
716	central	1	0.703875	0.302328125	0.69915625
717	central	1	0.69984375	0.301265625	0.69925
718	central	0	0.68953125	0.3011875	0.6926875
719	central	0	0.6943125	0.30159375	0.69646875
720	central	0	0.6893125	0.301796875	0.6974375
721	central	0	0.70365625	0.30215625	0.693875
722	central	0	0.6901875	0.304640625	0.6959375
723	central	0	0.69971875	0.300375	0.69365625
724	central	0	0.68565625	0.301390625	0.69496875
725	central	0	0.6849375	0.300078125	0.697875
726	central	0	0.69453125	0.301203125	0.690125
727	central	0	0.6911875	0.300421875	0.6918125
728	central	0	0.69209375	0.30034375	0.69446875
729	central	0	0.68978125	0.302203125	0.69771875
730	central	0	0.70275	0.300859375	0.69296875
731	central	0	0.71578125	0.30259375	0.69859375
732	central	0	0.71571875	0.30134375	0.69415625
733	central	0	0.7073125	0.30003125	0.69384375
734	central	0	0.69746875	0.3011875	0.698
735	central	0	0.69140625	0.302359375	0.6965625
736	central	0	0.68865625	0.298890625	0.69765625
737	central	0	0.70515625	0.300359375	0.69678125
738	central	0	0.7181875	0.300640625	0.6960625
739	central	1	0.70903125	0.30203125	0.6998125
740	central	1	0.71271875	0.3025	0.69440625
741	central	1	0.716	0.301203125	0.696
742	central	1	0.71334375	0.29784375	0.69625
743	central	1	0.706125	0.2994375	0.69675
744	central	1	0.6985625	0.300703125	0.696125
745	central	1	0.69440625	0.3011875	0.7005
746	central	1	0.69121875	0.30178125	0.69846875
747	central	1	0.69453125	0.3013125	0.69725
748	central	1	0.6993125	0.30046875	0.69528125
749	central	1	0.69940625	0.3010625	0.6960625
750	central	1	0.70025	0.300328125	0.69646875
751	central	1	0.7076875	0.30053125	0.6960625
752	central	1	0.704	0.3010625	0.69784375
753	central	1	0.6966875	0.30075	0.699125
754	central	1	0.68671875	0.30103125	0.693625
755	central	1	0.69540625	0.302578125	0.69846875
756	central	1	0.70890625	0.30134375	0.695875
757	central	1	0.714125	0.3001875	0.696875
758	central	1	0.7098125	0.30125	0.6989375
759	central	1	0.7005	0.302375	0.69634375
760	central	1	0.70534375	0.300234375	0.69725
761	central	1	0.70384375	0.30334375	0.694875
762	central	1	0.69096875	0.302046875	0.69653125
763	central	1	0.6938125	0.30121875	0.69728125
764	central	1	0.68565625	0.302484375	0.6981875
765	central	1	0.698125	0.300859375	0.6951875
766	central	1	0.697625	0.300546875	0.697375
767	central	1	0.70446875	0.302234375	0.69603125
768	central	1	0.701625	0.300984375	0.69546875
769	central	1	0.68903125	0.30125	0.69740625
770	central	1	0.6825625	0.30284375	0.69715625
771	central	0	0.69521875	0.29975	0.69409375
772	central	0	0.699125	0.300765625	0.69328125
773	central	0	0.68334375	0.300234375	0.6958125
774	central	0	0.69971875	0.299046875	0.697
775	central	0	0.708	0.302375	0.69675
776	central	0	0.69996875	0.298421875	0.6975625
777	central	0	0.69753125	0.29959375	0.70190625
778	central	0	0.70115625	0.3025625	0.6981875
779	central	0	0.69596875	0.30115625	0.69825
780	central	0	0.6866875	0.302453125	0.69625
781	central	0	0.699	0.30021875	0.6976875
782	central	0	0.7021875	0.3018125	0.69859375
783	central	0	0.71559375	0.301515625	0.6955
784	central	0	0.71540625	0.30278125	0.69246875
785	central	0	0.711	0.301125	0.69559375
786	central	0	0.70659375	0.301671875	0.69821875
787	central	0	0.704	0.29959375	0.6938125
788	central	0	0.6948125	0.301828125	0.70021875
789	central	0	0.69984375	0.29853125	0.6984375
790	central	1	0.69634375	0.302234375	0.6965
791	central	1	0.7094375	0.300359375	0.6950625
792	central	1	0.7086875	0.300375	0.6965625
793	central	1	0.70059375	0.30065625	0.69925
794	central	1	0.70159375	0.301328125	0.69240625
795	central	1	0.70096875	0.300875	0.69646875
796	central	1	0.70728125	0.30096875	0.69390625
797	central	1	0.70028125	0.302234375	0.699
798	central	1	0.69415625	0.30140625	0.69528125
799	central	1	0.69496875	0.3023125	0.69446875
800	central	1	0.69821875	0.302265625	0.69671875
801	central	1	0.69671875	0.301671875	0.69846875
802	central	1	0.69128125	0.3013125	0.69678125
803	central	1	0.685875	0.3020625	0.69915625
804	central	1	0.6850625	0.299625	0.6954375
805	central	1	0.68515625	0.3001875	0.6945
806	central	1	0.690125	0.302296875	0.696
807	central	1	0.711	0.300296875	0.69665625
808	central	1	0.6976875	0.301796875	0.6981875
809	central	1	0.696375	0.302625	0.7000625
810	central	1	0.70140625	0.301109375	0.69621875
811	central	1	0.69565625	0.301390625	0.6984375
812	central	1	0.68725	0.301046875	0.6971875
813	central	1	0.690875	0.30021875	0.697125
814	central	1	0.69846875	0.30040625	0.69759375
815	central	1	0.69159375	0.30228125	0.696125
816	central	1	0.70190625	0.302046875	0.69515625
817	central	1	0.70221875	0.303609375	0.6954375
818	central	1	0.69859375	0.302234375	0.70028125
819	central	1	0.70978125	0.301984375	0.6954375
820	central	1	0.709125	0.302296875	0.6949375
821	central	1	0.70346875	0.3025625	0.69465625
822	central	1	0.700875	0.300203125	0.69675
823	central	0	0.70265625	0.298625	0.6965
824	central	0	0.69478125	0.300859375	0.69934375
825	central	0	0.69934375	0.302734375	0.69609375
826	central	0	0.6955	0.30003125	0.69625
827	central	0	0.69334375	0.30075	0.69871875
828	central	0	0.69553125	0.302375	0.694125
829	central	0	0.69159375	0.301890625	0.697875
830	central	0	0.6925	0.30196875	0.6956875
831	central	0	0.7011875	0.301921875	0.696125
832	central	0	0.69209375	0.301328125	0.692875
833	central	0	0.699625	0.3003125	0.6969375
834	central	0	0.70084375	0.302859375	0.69640625
835	central	0	0.7060625	0.3006875	0.69890625
836	central	0	0.70640625	0.2996875	0.69825
837	central	0	0.7076875	0.301421875	0.7
838	central	0	0.69725	0.30190625	0.69540625
839	central	0	0.6966875	0.302359375	0.69446875
840	central	0	0.701	0.30040625	0.701625
841	central	0	0.70446875	0.300546875	0.69825
842	central	1	0.70353125	0.301421875	0.69265625
843	central	1	0.7015	0.300875	0.6974375
844	central	1	0.6986875	0.30053125	0.697875
845	central	1	0.68984375	0.30284375	0.6951875
846	central	1	0.6880625	0.303234375	0.695625
847	central	1	0.697875	0.30225	0.69646875
848	central	1	0.702875	0.30153125	0.7006875
849	central	1	0.70384375	0.30128125	0.6991875
850	central	1	0.70115625	0.300953125	0.69671875
851	central	1	0.694625	0.298671875	0.69484375
852	central	1	0.699625	0.301203125	0.69425
853	central	1	0.6989375	0.30153125	0.69509375
854	central	1	0.68803125	0.302140625	0.69784375
855	central	1	0.68084375	0.301125	0.69934375
856	central	1	0.68890625	0.302953125	0.69878125
857	central	1	0.68021875	0.302046875	0.69946875
858	central	1	0.685625	0.302796875	0.6966875
859	central	1	0.69940625	0.30190625	0.69815625
860	central	1	0.7116875	0.301765625	0.69659375
861	central	1	0.69821875	0.303578125	0.69775
862	central	1	0.7019375	0.302953125	0.6956875
863	central	1	0.69496875	0.302859375	0.69684375
864	central	1	0.69784375	0.299890625	0.697125
865	central	1	0.6914375	0.300453125	0.69925
866	central	1	0.70284375	0.301796875	0.696125
867	central	1	0.70596875	0.3016875	0.69609375
868	central	1	0.699875	0.301765625	0.696625
869	central	1	0.69296875	0.30140625	0.696375
870	central	1	0.70053125	0.301265625	0.69659375
871	central	1	0.702875	0.301453125	0.69146875
872	central	1	0.706875	0.301234375	0.696375
873	central	1	0.70753125	0.3038125	0.6994375
874	central	1	0.71284375	0.302390625	0.69696875
875	central	1	0.70184375	0.30053125	0.6981875
876	central	0	0.69925	0.3005625	0.69965625
877	central	0	0.70553125	0.30125	0.69828125
878	central	0	0.69990625	0.299921875	0.69659375
879	central	0	0.68471875	0.30115625	0.69525
880	central	0	0.6828125	0.30175	0.693625
881	central	0	0.68465625	0.302109375	0.69715625
882	central	0	0.69328125	0.30028125	0.69496875
883	central	0	0.70334375	0.3015	0.69796875
884	central	0	0.69834375	0.300578125	0.6965
885	central	0	0.695875	0.30025	0.69665625
886	central	0	0.7045625	0.302046875	0.69671875
887	central	0	0.7195	0.3005625	0.69540625
888	central	0	0.7098125	0.30084375	0.69996875
889	central	0	0.70375	0.301125	0.69940625
890	central	0	0.69503125	0.30153125	0.6999375
891	central	0	0.69384375	0.301640625	0.69784375
892	central	0	0.6951875	0.301578125	0.69953125
893	central	1	0.69365625	0.300609375	0.699625
894	central	1	0.6910625	0.30109375	0.6960625
895	central	1	0.69465625	0.3005625	0.69853125
896	central	1	0.68903125	0.301	0.694875
897	central	1	0.695875	0.30075	0.69828125
898	central	1	0.7039375	0.30253125	0.6935625
899	central	1	0.7010625	0.30046875	0.69778125
900	central	1	0.69703125	0.299921875	0.69853125
901	central	1	0.7023125	0.29878125	0.698375
902	central	1	0.6849375	0.302703125	0.69484375
903	central	1	0.6833125	0.30259375	0.69671875
904	central	1	0.6974375	0.30028125	0.694625
905	central	1	0.69684375	0.300359375	0.695875
906	central	1	0.6915	0.30146875	0.69446875
907	central	1	0.68884375	0.30125	0.698625
908	central	1	0.68590625	0.300765625	0.69790625
909	central	1	0.68659375	0.300796875	0.6948125
910	central	1	0.68784375	0.30190625	0.6975
911	central	1	0.6970625	0.29978125	0.6984375
912	central	1	0.70459375	0.299046875	0.6961875
913	central	1	0.70009375	0.30134375	0.6975625
914	central	1	0.69225	0.3019375	0.69725
915	central	1	0.70015625	0.3006875	0.69846875
916	central	1	0.69046875	0.302171875	0.69515625
917	central	1	0.70196875	0.299171875	0.6973125
918	central	1	0.70503125	0.299609375	0.6968125
919	central	1	0.702375	0.301296875	0.69534375
920	central	1	0.6955	0.302890625	0.69725
921	central	1	0.7045	0.301515625	0.69646875
922	central	1	0.70415625	0.301140625	0.69434375
923	central	1	0.69809375	0.300359375	0.6953125
924	central	1	0.70065625	0.301375	0.6960625
925	central	1	0.71409375	0.30175	0.6944375
926	central	1	0.7071875	0.300859375	0.69878125
927	central	1	0.70740625	0.3015625	0.69475
928	central	0	0.70328125	0.301046875	0.69675
929	central	0	0.7036875	0.300828125	0.69865625
930	central	0	0.69728125	0.301671875	0.69925
931	central	0	0.67675	0.301875	0.695625
932	central	0	0.6920625	0.3018125	0.69428125
933	central	0	0.6904375	0.300421875	0.69703125
934	central	0	0.69459375	0.3019375	0.69528125
935	central	0	0.6949375	0.301953125	0.69834375
936	central	0	0.7015	0.297953125	0.697875
937	central	0	0.70546875	0.301640625	0.693625
938	central	0	0.70415625	0.30109375	0.6995625
939	central	0	0.70721875	0.301890625	0.69590625
940	central	0	0.7009375	0.300515625	0.69809375
941	central	0	0.6963125	0.299	0.69715625
942	central	0	0.6965	0.30025	0.70003125
943	central	0	0.6965	0.30103125	0.69825
944	central	0	0.68865625	0.30059375	0.69684375
945	central	1	0.678625	0.301640625	0.6969375
946	central	1	0.6775625	0.300390625	0.69434375
947	central	1	0.69375	0.3021875	0.6959375
948	central	1	0.6949375	0.301515625	0.6948125
949	central	1	0.686	0.299921875	0.6955
950	central	1	0.7016875	0.300296875	0.69521875
951	central	1	0.70009375	0.3019375	0.6980625
952	central	1	0.70384375	0.29953125	0.69775
953	central	1	0.69678125	0.3024375	0.69665625
954	central	1	0.68940625	0.303890625	0.69571875
955	central	1	0.688125	0.3013125	0.69675
956	central	1	0.685375	0.300984375	0.6935625
957	central	1	0.68940625	0.302375	0.696875
958	central	1	0.69140625	0.2999375	0.69690625
959	central	1	0.69746875	0.300390625	0.69834375
960	central	1	0.6921875	0.3018125	0.69778125
961	central	1	0.6915625	0.30184375	0.6938125
962	central	1	0.6865	0.300390625	0.6958125
963	central	1	0.67821875	0.300078125	0.69534375
964	central	1	0.70615625	0.300546875	0.69646875
965	central	1	0.70109375	0.30040625	0.69846875
966	central	1	0.6990625	0.30115625	0.6938125
967	central	1	0.6938125	0.299984375	0.696875
968	central	1	0.70425	0.30121875	0.70046875
969	central	1	0.70015625	0.3008125	0.69628125
970	central	1	0.7114375	0.300609375	0.69309375
971	central	1	0.71115625	0.300859375	0.69615625
972	central	1	0.70046875	0.3001875	0.695625
973	central	1	0.70315625	0.30225	0.69753125
974	central	1	0.71028125	0.29971875	0.69628125
975	central	1	0.69475	0.30334375	0.69715625
976	central	1	0.70253125	0.2998125	0.69440625
977	central	1	0.6889375	0.300859375	0.697625
978	central	1	0.698625	0.299984375	0.69953125
979	central	1	0.70359375	0.29965625	0.6961875
980	central	1	0.69959375	0.302203125	0.696
981	central	0	0.70925	0.3025625	0.6970625
982	central	0	0.7065	0.302203125	0.69646875
983	central	0	0.695375	0.301	0.700625
984	central	0	0.6933125	0.301390625	0.69565625
985	central	0	0.686	0.301296875	0.6971875
986	central	0	0.693125	0.300515625	0.69971875
987	central	0	0.695	0.30165625	0.69625
988	central	0	0.70459375	0.3020625	0.69365625
989	central	0	0.70628125	0.30121875	0.69646875
990	central	0	0.70271875	0.302015625	0.69428125
991	central	0	0.70103125	0.30090625	0.69403125
992	central	0	0.70253125	0.301859375	0.6981875
993	central	0	0.70296875	0.299546875	0.69671875
994	central	0	0.69803125	0.301703125	0.6979375
995	central	0	0.703875	0.301203125	0.694375
996	central	1	0.68475	0.3015625	0.6973125
997	central	1	0.6779375	0.303296875	0.69625
998	central	1	0.67821875	0.300296875	0.6979375
999	central	1	0.6811875	0.30315625	0.69575
1000	central	1	0.69021875	0.30175	0.69484375
1001	central	1	0.69440625	0.302171875	0.69553125
1002	central	1	0.70509375	0.30171875	0.69653125
1003	central	1	0.706	0.30059375	0.6935625
1004	central	1	0.7060625	0.30115625	0.69921875
1005	central	1	0.6970625	0.300671875	0.700375
1006	central	1	0.69975	0.2996875	0.69384375
1007	central	1	0.68640625	0.30221875	0.699
1008	central	1	0.68925	0.299671875	0.6945625
1009	central	1	0.68171875	0.29925	0.69696875
1010	central	1	0.690625	0.302421875	0.69678125
1011	central	1	0.6983125	0.301890625	0.69515625
1012	central	1	0.69721875	0.30259375	0.69753125
1013	central	1	0.6960625	0.300171875	0.69978125
1014	central	1	0.69659375	0.300046875	0.69765625
1015	central	1	0.6903125	0.30125	0.6930625
1016	central	1	0.70940625	0.301609375	0.69625
1017	central	1	0.7081875	0.301859375	0.69759375
1018	central	1	0.69696875	0.301	0.69503125
1019	central	1	0.70021875	0.302265625	0.69753125
1020	central	1	0.70546875	0.30021875	0.69871875
1021	central	1	0.706375	0.299296875	0.6946875
1022	central	1	0.71721875	0.30178125	0.69628125
1023	central	1	0.7094375	0.300390625	0.696875
1024	central	1	0.71096875	0.30090625	0.69528125
1025	central	1	0.70903125	0.300546875	0.694875
1026	central	1	0.70121875	0.3009375	0.699625
1027	central	1	0.69625	0.30265625	0.69778125
1028	central	1	0.691125	0.302578125	0.69790625
1029	central	1	0.6873125	0.300796875	0.69509375
1030	central	1	0.7011875	0.30196875	0.69603125
1031	central	1	0.699125	0.29925	0.695125
1032	central	1	0.71103125	0.3011875	0.69734375
1033	central	0	0.702	0.30171875	0.69796875
1034	central	0	0.70728125	0.30109375	0.69921875
1035	central	0	0.707	0.3023125	0.70153125
1036	central	0	0.71234375	0.3018125	0.6944375
1037	central	0	0.692875	0.302296875	0.69640625
1038	central	0	0.69215625	0.30178125	0.69253125
1039	central	0	0.6991875	0.30275	0.70084375
1040	central	0	0.695125	0.2991875	0.69640625
1041	central	0	0.6933125	0.301640625	0.69753125
1042	central	0	0.69596875	0.301515625	0.694625
1043	central	0	0.69375	0.30265625	0.69521875
1044	central	0	0.70103125	0.3004375	0.6928125
1045	central	0	0.69265625	0.300828125	0.70109375
1046	central	0	0.69825	0.29884375	0.69871875
1047	central	0	0.691875	0.30090625	0.69546875
1048	central	1	0.69115625	0.30128125	0.69875
1049	central	1	0.67909375	0.30165625	0.69428125
1050	central	1	0.68253125	0.300328125	0.69628125
1051	central	1	0.67434375	0.300609375	0.69434375
1052	central	1	0.68709375	0.300515625	0.69646875
1053	central	1	0.69521875	0.3016875	0.69515625
1054	central	1	0.6881875	0.301609375	0.69625
1055	central	1	0.7106875	0.301078125	0.6971875
1056	central	1	0.70421875	0.30103125	0.69459375
1057	central	1	0.7029375	0.301734375	0.695625
1058	central	1	0.696125	0.300671875	0.69915625
1059	central	1	0.68528125	0.302265625	0.69528125
1060	central	1	0.68459375	0.3001875	0.6983125
1061	central	1	0.68784375	0.299171875	0.69859375
1062	central	1	0.691875	0.30015625	0.69609375
1063	central	1	0.690875	0.3018125	0.6959375
1064	central	1	0.70409375	0.300078125	0.69915625
1065	central	1	0.693875	0.3006875	0.69684375
1066	central	1	0.69634375	0.30121875	0.69584375
1067	central	1	0.69328125	0.300375	0.70065625
1068	central	1	0.689	0.300328125	0.69834375
1069	central	1	0.70753125	0.3000625	0.69590625
1070	central	1	0.71128125	0.300703125	0.69503125
1071	central	1	0.6995625	0.3023125	0.69928125
1072	central	1	0.6905625	0.301203125	0.6964375
1073	central	1	0.70425	0.30109375	0.69884375
1074	central	1	0.710375	0.302109375	0.6965
1075	central	1	0.6915625	0.30290625	0.6954375
1076	central	1	0.69953125	0.299921875	0.69553125
1077	central	1	0.7108125	0.300328125	0.6985
1078	central	1	0.70534375	0.300859375	0.69871875
1079	central	1	0.69621875	0.298453125	0.696
1080	central	1	0.6924375	0.30253125	0.6963125
1081	central	1	0.68553125	0.3009375	0.69984375
1082	central	1	0.6955	0.303015625	0.6955625
1083	central	1	0.6999375	0.30128125	0.6984375
1084	central	1	0.7040625	0.30071875	0.694
1085	central	1	0.71240625	0.3011875	0.69321875
1086	central	0	0.715	0.3029375	0.69671875
1087	central	0	0.700625	0.301125	0.69215625
1088	central	0	0.68903125	0.301359375	0.6984375
1089	central	0	0.69290625	0.301765625	0.69846875
1090	central	0	0.68434375	0.303046875	0.69775
1091	central	0	0.696875	0.301015625	0.6986875
1092	central	0	0.693125	0.299890625	0.69815625
1093	central	0	0.68925	0.300109375	0.69259375
1094	central	0	0.68478125	0.3015	0.697
1095	central	0	0.69671875	0.303453125	0.698625
1096	central	0	0.6991875	0.302	0.69721875
1097	central	0	0.69303125	0.30221875	0.7019375
1098	central	0	0.6965625	0.30075	0.69596875
1099	central	1	0.68721875	0.302625	0.69959375
1100	central	1	0.6789375	0.30271875	0.69646875
1101	central	1	0.68403125	0.301296875	0.69609375
1102	central	1	0.687375	0.298578125	0.69984375
1103	central	1	0.69234375	0.302234375	0.69640625
1104	central	1	0.68953125	0.301609375	0.69978125
1105	central	1	0.69409375	0.300890625	0.699125
1106	central	1	0.70753125	0.302015625	0.70040625
1107	central	1	0.7193125	0.301953125	0.6968125
1108	central	1	0.7085625	0.30165625	0.69409375
1109	central	1	0.71071875	0.3008125	0.694875
1110	central	1	0.70246875	0.30115625	0.70028125
1111	central	1	0.682125	0.301046875	0.69853125
1112	central	1	0.6751875	0.301671875	0.69665625
1113	central	1	0.68440625	0.301625	0.69596875
1114	central	1	0.680875	0.30271875	0.694125
1115	central	1	0.6985625	0.299671875	0.69234375
1116	central	1	0.692375	0.301609375	0.69440625
1117	central	1	0.69696875	0.3000625	0.69771875
1118	central	1	0.6803125	0.3014375	0.69765625
1119	central	1	0.6928125	0.30284375	0.69490625
1120	central	1	0.68728125	0.299859375	0.69803125
1121	central	1	0.69025	0.299640625	0.69703125
1122	central	1	0.70003125	0.3	0.697375
1123	central	1	0.69096875	0.30103125	0.69228125
1124	central	1	0.6945	0.30009375	0.6999375
1125	central	1	0.707625	0.3030625	0.693125
1126	central	1	0.6998125	0.300828125	0.69446875
1127	central	1	0.70425	0.300234375	0.69665625
1128	central	1	0.7090625	0.30115625	0.69546875
1129	central	1	0.702625	0.30078125	0.69790625
1130	central	1	0.69921875	0.3019375	0.6956875
1131	central	1	0.68825	0.3008125	0.69825
1132	central	1	0.691375	0.3033125	0.69634375
1133	central	1	0.68078125	0.302765625	0.69771875
1134	central	1	0.6866875	0.302765625	0.696
1135	central	1	0.70821875	0.30075	0.69753125
1136	central	1	0.70828125	0.30046875	0.69478125
1137	central	1	0.717125	0.30115625	0.69653125
1138	central	0	0.711875	0.30228125	0.69721875
1139	central	0	0.6901875	0.301375	0.69853125
1140	central	0	0.69578125	0.29928125	0.6981875
1141	central	0	0.6796875	0.30196875	0.6986875
1142	central	0	0.68609375	0.3014375	0.6939375
1143	central	0	0.694375	0.301453125	0.698625
1144	central	0	0.69615625	0.29965625	0.69428125
1145	central	0	0.6986875	0.29990625	0.69325
1146	central	0	0.6901875	0.301515625	0.69825
1147	central	0	0.693875	0.300265625	0.694375
1148	central	0	0.705	0.301640625	0.69396875
1149	central	0	0.70146875	0.300234375	0.6945
1150	central	0	0.70790625	0.30059375	0.6955625
1151	central	0	0.69853125	0.30246875	0.70146875
1152	central	1	0.69496875	0.30271875	0.69734375
1153	central	1	0.69346875	0.30140625	0.6971875
1154	central	1	0.697375	0.30240625	0.697625
1155	central	1	0.68015625	0.301109375	0.69553125
1156	central	1	0.69059375	0.30240625	0.6945
1157	central	1	0.697	0.3010625	0.69259375
1158	central	1	0.70871875	0.302515625	0.69925
1159	central	1	0.70221875	0.299734375	0.6968125
1160	central	1	0.70234375	0.300640625	0.69803125
1161	central	1	0.7074375	0.298828125	0.69771875
1162	central	1	0.707125	0.30084375	0.70065625
1163	central	1	0.68175	0.301328125	0.69765625
1164	central	1	0.68821875	0.299671875	0.69640625
1165	central	1	0.700125	0.30003125	0.6976875
1166	central	1	0.70190625	0.301640625	0.69525
1167	central	1	0.70278125	0.30115625	0.69871875
1168	central	1	0.70978125	0.30065625	0.69865625
1169	central	1	0.7014375	0.30090625	0.691875
1170	central	1	0.68896875	0.30090625	0.699375
1171	central	1	0.69153125	0.30178125	0.69703125
1172	central	1	0.6893125	0.2995625	0.6964375
1173	central	1	0.6965	0.303046875	0.69475
1174	central	1	0.69678125	0.303875	0.69409375
1175	central	1	0.69475	0.3010625	0.698625
1176	central	1	0.699875	0.301546875	0.696375
1177	central	1	0.69590625	0.301203125	0.69759375
1178	central	1	0.6995625	0.301125	0.69859375
1179	central	1	0.69628125	0.3011875	0.699625
1180	central	1	0.70796875	0.302265625	0.69515625
1181	central	1	0.70225	0.300359375	0.69878125
1182	central	1	0.70028125	0.301265625	0.69471875
1183	central	1	0.69665625	0.30321875	0.697125
1184	central	1	0.6979375	0.301953125	0.69546875
1185	central	1	0.68971875	0.30171875	0.69321875
1186	central	1	0.69284375	0.3010625	0.69484375
1187	central	1	0.69690625	0.30196875	0.69425
1188	central	1	0.69334375	0.30178125	0.6993125
1189	central	1	0.70878125	0.301734375	0.69453125
1190	central	1	0.71240625	0.304015625	0.69646875
1191	central	0	0.707625	0.300859375	0.69646875
1192	central	0	0.70384375	0.302328125	0.69484375
1193	central	0	0.69703125	0.300609375	0.69790625
1194	central	0	0.6889375	0.303515625	0.6959375
1195	central	0	0.69253125	0.302390625	0.69846875
1196	central	0	0.692375	0.30109375	0.69603125
1197	central	0	0.6978125	0.30325	0.69634375
1198	central	0	0.69540625	0.2994375	0.69740625
1199	central	0	0.70103125	0.3028125	0.7023125
1200	central	0	0.70484375	0.30146875	0.69396875
1201	central	0	0.7045	0.302421875	0.6965625
1202	central	0	0.70771875	0.302734375	0.69546875
1203	central	1	0.70290625	0.30040625	0.69684375
1204	central	1	0.70521875	0.301078125	0.6954375
1205	central	1	0.6963125	0.302828125	0.69371875
1206	central	1	0.69625	0.301359375	0.69609375
1207	central	1	0.68071875	0.300703125	0.69490625
1208	central	1	0.6883125	0.302109375	0.69409375
1209	central	1	0.6958125	0.30225	0.69678125
1210	central	1	0.6898125	0.30215625	0.70053125
1211	central	1	0.703375	0.301515625	0.69296875
1212	central	1	0.707625	0.301265625	0.69371875
1213	central	1	0.7174375	0.30053125	0.69784375
1214	central	1	0.70171875	0.3013125	0.69578125
1215	central	1	0.69278125	0.30071875	0.698625
1216	central	1	0.7125625	0.30034375	0.69796875
1217	central	1	0.702625	0.301875	0.6938125
1218	central	1	0.712375	0.299859375	0.6930625
1219	central	1	0.701625	0.30215625	0.6984375
1220	central	1	0.70090625	0.3010625	0.69575
1221	central	1	0.701625	0.30259375	0.6936875
1222	central	1	0.6966875	0.303484375	0.69603125
1223	central	1	0.7070625	0.30190625	0.69621875
1224	central	1	0.71228125	0.301375	0.69459375
1225	central	1	0.70803125	0.300375	0.69790625
1226	central	1	0.6963125	0.300625	0.69546875
1227	central	1	0.70553125	0.30359375	0.69965625
1228	central	1	0.71059375	0.302515625	0.6948125
1229	central	1	0.700375	0.30046875	0.69628125
1230	central	1	0.6950625	0.301984375	0.6954375
1231	central	1	0.70215625	0.299984375	0.697875
1232	central	1	0.6941875	0.304046875	0.7020625
1233	central	1	0.69403125	0.299375	0.69559375
1234	central	1	0.69840625	0.30034375	0.69884375
1235	central	1	0.70534375	0.301203125	0.696
1236	central	1	0.69946875	0.301375	0.69665625
1237	central	1	0.696875	0.3008125	0.69846875
1238	central	1	0.6975	0.300265625	0.69775
1239	central	1	0.68821875	0.301609375	0.69265625
1240	central	1	0.70465625	0.302390625	0.69921875
1241	central	1	0.71684375	0.301765625	0.69546875
1242	central	1	0.71528125	0.302296875	0.69359375
1243	central	0	0.71503125	0.3015	0.6951875
1244	central	0	0.69946875	0.3018125	0.69609375
1245	central	0	0.69378125	0.301421875	0.69746875
1246	central	0	0.68771875	0.299734375	0.70046875
1247	central	0	0.68934375	0.301359375	0.699
1248	central	0	0.697625	0.300875	0.69746875
1249	central	0	0.69878125	0.30203125	0.6968125
1250	central	0	0.6975	0.302640625	0.69540625
1251	central	0	0.70003125	0.3015625	0.69646875
1252	central	0	0.69975	0.3005	0.69478125
1253	central	0	0.6958125	0.303125	0.69903125
1254	central	0	0.70228125	0.301359375	0.69584375
1255	central	1	0.70128125	0.30215625	0.69925
1256	central	1	0.69621875	0.3014375	0.698625
1257	central	1	0.70709375	0.2998125	0.698
1258	central	1	0.70075	0.3025	0.697125
1259	central	1	0.6955625	0.30175	0.69625
1260	central	1	0.692375	0.300078125	0.697625
1261	central	1	0.6968125	0.30296875	0.6925
1262	central	1	0.699875	0.300421875	0.69634375
1263	central	1	0.68475	0.301203125	0.69503125
1264	central	1	0.7101875	0.3028125	0.6981875
1265	central	1	0.70228125	0.3013125	0.69534375
1266	central	1	0.70984375	0.2995625	0.69334375
1267	central	1	0.7115	0.299875	0.698
1268	central	1	0.7104375	0.30021875	0.6955
1269	central	1	0.70921875	0.301734375	0.6979375
1270	central	1	0.704875	0.30284375	0.6964375
1271	central	1	0.69875	0.298359375	0.6964375
1272	central	1	0.7011875	0.3019375	0.69578125
1273	central	1	0.68915625	0.302	0.6985
1274	central	1	0.70175	0.302078125	0.69409375
1275	central	1	0.69503125	0.301234375	0.6978125
1276	central	1	0.70046875	0.301671875	0.6949375
1277	central	1	0.70434375	0.30234375	0.69403125
1278	central	1	0.7081875	0.30003125	0.6975625
1279	central	1	0.706125	0.300640625	0.696625
1280	central	1	0.70759375	0.301765625	0.6975625
1281	central	1	0.7101875	0.30146875	0.69590625
1282	central	1	0.6958125	0.30075	0.69625
1283	central	1	0.6959375	0.301984375	0.69475
1284	central	1	0.699	0.3030625	0.69609375
1285	central	1	0.69853125	0.301265625	0.697625
1286	central	1	0.70715625	0.304015625	0.69753125
1287	central	1	0.7066875	0.3005625	0.695125
1288	central	1	0.70478125	0.29921875	0.6969375
1289	central	1	0.69009375	0.30175	0.698
1290	central	1	0.68709375	0.301515625	0.6973125
1291	central	1	0.6945	0.30228125	0.69525
1292	central	1	0.69275	0.300921875	0.69678125
1293	central	1	0.71396875	0.30184375	0.69925
1294	central	1	0.70353125	0.30153125	0.6944375
1295	central	0	0.704625	0.300125	0.69646875
1296	central	0	0.69490625	0.300625	0.69628125
1297	central	0	0.70128125	0.299140625	0.69925
1298	central	0	0.69884375	0.301640625	0.69828125
1299	central	0	0.68471875	0.301125	0.6975
1300	central	0	0.69090625	0.29840625	0.6941875
1301	central	0	0.70153125	0.300625	0.69603125
1302	central	0	0.70878125	0.299953125	0.697
1303	central	0	0.696625	0.303640625	0.69365625
1304	central	0	0.69621875	0.3015	0.69771875
1305	central	0	0.699125	0.299625	0.69671875
1306	central	1	0.7005	0.302984375	0.694125
1307	central	1	0.68815625	0.30196875	0.6984375
1308	central	1	0.68975	0.300203125	0.69475
1309	central	1	0.69090625	0.301921875	0.69940625
1310	central	1	0.70025	0.300359375	0.69346875
1311	central	1	0.69478125	0.30028125	0.69896875
1312	central	1	0.70928125	0.3005	0.6990625
1313	central	1	0.695625	0.301390625	0.69678125
1314	central	1	0.69128125	0.302734375	0.696625
1315	central	1	0.69575	0.30121875	0.6974375
1316	central	1	0.7049375	0.2998125	0.6946875
1317	central	1	0.703875	0.3025625	0.69775
1318	central	1	0.70825	0.30071875	0.69940625
1319	central	1	0.7096875	0.299140625	0.693875
1320	central	1	0.70403125	0.300453125	0.69634375
1321	central	1	0.6983125	0.3014375	0.69825
1322	central	1	0.7033125	0.300421875	0.69634375
1323	central	1	0.69665625	0.30084375	0.6919375
1324	central	1	0.704125	0.302859375	0.69796875
1325	central	1	0.68903125	0.30021875	0.6984375
1326	central	1	0.6849375	0.3016875	0.698125
1327	central	1	0.68890625	0.30275	0.6995625
1328	central	1	0.70009375	0.300859375	0.697125
1329	central	1	0.70378125	0.30071875	0.6971875
1330	central	1	0.70253125	0.302	0.69590625
1331	central	1	0.720375	0.30109375	0.6945625
1332	central	1	0.71165625	0.301671875	0.69653125
1333	central	1	0.6938125	0.303390625	0.69340625
1334	central	1	0.69884375	0.301484375	0.6981875
1335	central	1	0.68884375	0.303421875	0.699875
1336	central	1	0.69959375	0.299234375	0.69503125
1337	central	1	0.70296875	0.29975	0.69825
1338	central	1	0.69803125	0.299828125	0.69653125
1339	central	1	0.6983125	0.301109375	0.694875
1340	central	1	0.7029375	0.30109375	0.69415625
1341	central	1	0.68178125	0.30078125	0.6976875
1342	central	1	0.6914375	0.30021875	0.695875
1343	central	1	0.69271875	0.301234375	0.6965
1344	central	1	0.6950625	0.30196875	0.69575
1345	central	1	0.7031875	0.30065625	0.69825
1346	central	1	0.6955	0.302	0.69753125
1347	central	0	0.6826875	0.301546875	0.70009375
1348	central	0	0.69084375	0.301109375	0.69759375
1349	central	0	0.6978125	0.302546875	0.69703125
1350	central	0	0.69428125	0.302875	0.69453125
1351	central	0	0.6870625	0.3026875	0.6973125
1352	central	0	0.68821875	0.30278125	0.6975625
1353	central	0	0.68390625	0.302828125	0.6966875
1354	central	0	0.70384375	0.302953125	0.69465625
1355	central	0	0.70034375	0.30003125	0.6963125
1356	central	0	0.68846875	0.3005625	0.69578125
1357	central	0	0.697	0.304	0.69615625
1358	central	0	0.69221875	0.304484375	0.7010625
1359	central	1	0.68771875	0.30159375	0.69775
1360	central	1	0.68896875	0.302671875	0.69384375
1361	central	1	0.7080625	0.30253125	0.6985625
1362	central	1	0.69771875	0.299703125	0.69778125
1363	central	1	0.68465625	0.302	0.6988125
1364	central	1	0.70090625	0.29971875	0.6963125
1365	central	1	0.69390625	0.299421875	0.6960625
1366	central	1	0.70459375	0.299890625	0.69971875
1367	central	1	0.69971875	0.30390625	0.6935
1368	central	1	0.701125	0.30234375	0.69915625
1369	central	1	0.7095	0.30278125	0.6976875
1370	central	1	0.70165625	0.302015625	0.69934375
1371	central	1	0.70259375	0.301765625	0.699
1372	central	1	0.7016875	0.30215625	0.6974375
1373	central	1	0.696125	0.301796875	0.6955
1374	central	1	0.69346875	0.304328125	0.69934375
1375	central	1	0.69753125	0.301234375	0.699125
1376	central	1	0.6975	0.30084375	0.69203125
1377	central	1	0.70690625	0.30003125	0.695875
1378	central	1	0.68475	0.302890625	0.69521875
1379	central	1	0.696125	0.3034375	0.6955
1380	central	1	0.6965	0.30121875	0.6993125
1381	central	1	0.7099375	0.300125	0.6940625
1382	central	1	0.70165625	0.302359375	0.69315625
1383	central	1	0.69928125	0.30128125	0.70021875
1384	central	1	0.71125	0.3019375	0.6949375
1385	central	1	0.71128125	0.300890625	0.695875
1386	central	1	0.70734375	0.300765625	0.69503125
1387	central	1	0.69684375	0.3028125	0.69565625
1388	central	1	0.6865	0.302421875	0.6968125
1389	central	1	0.70215625	0.300890625	0.6950625
1390	central	1	0.69390625	0.302046875	0.69709375
1391	central	1	0.6945625	0.301453125	0.6991875
1392	central	1	0.702625	0.30028125	0.69371875
1393	central	1	0.69615625	0.303046875	0.69634375
1394	central	1	0.69684375	0.30015625	0.69865625
1395	central	1	0.69421875	0.3023125	0.6960625
1396	central	1	0.69228125	0.301578125	0.6943125
1397	central	1	0.69184375	0.301765625	0.6961875
1398	central	1	0.69803125	0.301265625	0.6993125
1399	central	1	0.68928125	0.3013125	0.6939375
1400	central	0	0.69140625	0.30228125	0.6965625
1401	central	0	0.69496875	0.30075	0.69684375
1402	central	0	0.6888125	0.3	0.69590625
1403	central	0	0.69478125	0.301484375	0.69490625
1404	central	0	0.6874375	0.303265625	0.69534375
1405	central	0	0.70109375	0.30021875	0.6945625
1406	central	0	0.7054375	0.301796875	0.69334375
1407	central	0	0.7075625	0.3023125	0.6985
1408	central	0	0.7056875	0.30059375	0.6974375
1409	central	0	0.69046875	0.300421875	0.70175
1410	central	1	0.6925625	0.301328125	0.6999375
1411	central	1	0.6978125	0.30175	0.6974375
1412	central	1	0.6980625	0.299953125	0.69828125
1413	central	1	0.70165625	0.30090625	0.696875
1414	central	1	0.69309375	0.30034375	0.697625
1415	central	1	0.68765625	0.301109375	0.69521875
1416	central	1	0.6905	0.300328125	0.693375
1417	central	1	0.68921875	0.30084375	0.69803125
1418	central	1	0.69575	0.3031875	0.69428125
1419	central	1	0.702375	0.302296875	0.69834375
1420	central	1	0.693875	0.299875	0.69528125
1421	central	1	0.7018125	0.303140625	0.6948125
1422	central	1	0.70440625	0.302359375	0.69496875
1423	central	1	0.70940625	0.30078125	0.6949375
1424	central	1	0.69425	0.3015	0.69446875
1425	central	1	0.694375	0.300640625	0.69725
1426	central	1	0.6933125	0.3015	0.69778125
1427	central	1	0.684875	0.302265625	0.6969375
1428	central	1	0.69928125	0.301359375	0.69621875
1429	central	1	0.70775	0.299546875	0.69853125
1430	central	1	0.69746875	0.299359375	0.69490625
1431	central	1	0.69971875	0.301578125	0.69765625
1432	central	1	0.70753125	0.29978125	0.69446875
1433	central	1	0.69784375	0.3011875	0.69153125
1434	central	1	0.7028125	0.300640625	0.69596875
1435	central	1	0.70209375	0.30071875	0.69553125
1436	central	1	0.7	0.30321875	0.69184375
1437	central	1	0.7054375	0.3021875	0.6943125
1438	central	1	0.70384375	0.302375	0.70125
1439	central	1	0.6970625	0.30159375	0.69909375
1440	central	1	0.68796875	0.302109375	0.69534375
1441	central	1	0.694625	0.301265625	0.69796875
1442	central	1	0.6954375	0.301859375	0.6969375
1443	central	1	0.69575	0.30159375	0.69396875
1444	central	1	0.69925	0.300921875	0.69909375
1445	central	1	0.6948125	0.3006875	0.69859375
1446	central	1	0.6925	0.30134375	0.69734375
1447	central	1	0.69171875	0.303578125	0.695375
1448	central	1	0.69490625	0.30040625	0.6955
1449	central	1	0.69759375	0.300984375	0.69778125
1450	central	1	0.70453125	0.301546875	0.702875
1451	central	0	0.70340625	0.301796875	0.6923125
1452	central	0	0.6918125	0.3005	0.694625
1453	central	0	0.68484375	0.29953125	0.69875
1454	central	0	0.6923125	0.3	0.69359375
1455	central	0	0.689875	0.30346875	0.69725
1456	central	0	0.69221875	0.300296875	0.69771875
1457	central	0	0.68553125	0.301046875	0.693875
1458	central	0	0.70890625	0.300046875	0.69475
1459	central	0	0.71371875	0.299875	0.694
1460	central	0	0.7141875	0.30353125	0.69665625
1461	central	0	0.70175	0.301984375	0.693875
1462	central	0	0.69340625	0.301046875	0.69446875
1463	central	1	0.68878125	0.3009375	0.69465625
1464	central	1	0.6975625	0.300265625	0.70003125
1465	central	1	0.712625	0.30415625	0.69675
1466	central	1	0.69640625	0.3028125	0.695875
1467	central	1	0.6988125	0.303203125	0.69684375
1468	central	1	0.6936875	0.30096875	0.6970625
1469	central	1	0.6925	0.300453125	0.69740625
1470	central	1	0.68934375	0.3029375	0.698
1471	central	1	0.697125	0.30159375	0.69628125
1472	central	1	0.693125	0.301953125	0.69621875
1473	central	1	0.69928125	0.30196875	0.69909375
1474	central	1	0.7020625	0.300328125	0.69684375
1475	central	1	0.7040625	0.30025	0.69775
1476	central	1	0.7016875	0.302140625	0.69615625
1477	central	1	0.70153125	0.300796875	0.6943125
1478	central	1	0.69296875	0.3015625	0.69953125
1479	central	1	0.68653125	0.302953125	0.697
1480	central	1	0.68728125	0.300578125	0.69428125
1481	central	1	0.6986875	0.299859375	0.6961875
1482	central	1	0.703625	0.300625	0.6965
1483	central	1	0.682	0.30096875	0.69321875
1484	central	1	0.68440625	0.300171875	0.69421875
1485	central	1	0.69403125	0.301890625	0.6984375
1486	central	1	0.69371875	0.30084375	0.69496875
1487	central	1	0.70953125	0.30196875	0.696125
1488	central	1	0.69759375	0.30159375	0.6998125
1489	central	1	0.69690625	0.301203125	0.6973125
1490	central	1	0.6995	0.30165625	0.69953125
1491	central	1	0.70325	0.30184375	0.701375
1492	central	1	0.70084375	0.300078125	0.6943125
1493	central	1	0.69615625	0.30078125	0.6945625
1494	central	1	0.694375	0.3016875	0.69584375
1495	central	1	0.7005625	0.300734375	0.698125
1496	central	1	0.7023125	0.301203125	0.6989375
1497	central	1	0.70621875	0.30228125	0.69928125
1498	central	1	0.70934375	0.30171875	0.6964375
1499	central	1	0.69840625	0.30075	0.697
1500	central	1	0.68728125	0.30071875	0.6975
1501	central	1	0.69609375	0.300484375	0.69609375
1502	central	1	0.6953125	0.30115625	0.69425
1503	central	1	0.700125	0.302140625	0.697625
1504	central	0	0.69909375	0.301125	0.69746875
1505	central	0	0.68703125	0.301296875	0.6965
1506	central	0	0.69434375	0.3	0.69625
1507	central	0	0.69984375	0.30365625	0.69728125
1508	central	0	0.69175	0.30115625	0.6946875
1509	central	0	0.68853125	0.301921875	0.69603125
1510	central	0	0.70634375	0.301203125	0.697125
1511	central	0	0.71040625	0.30128125	0.6924375
1512	central	0	0.69440625	0.301125	0.69725
1513	central	0	0.69090625	0.30190625	0.69365625
1514	central	1	0.69959375	0.30028125	0.70025
1515	central	1	0.69346875	0.302515625	0.695625
1516	central	1	0.69390625	0.30271875	0.6969375
1517	central	1	0.69321875	0.2985	0.69996875
1518	central	1	0.70678125	0.30209375	0.69559375
1519	central	1	0.70390625	0.301734375	0.696375
1520	central	1	0.69546875	0.30234375	0.6998125
1521	central	1	0.69884375	0.301125	0.6946875
1522	central	1	0.69190625	0.300015625	0.697
1523	central	1	0.68809375	0.301234375	0.69378125
1524	central	1	0.698875	0.298890625	0.69465625
1525	central	1	0.70790625	0.300328125	0.6955
1526	central	1	0.70521875	0.30190625	0.69325
1527	central	1	0.71134375	0.30040625	0.69753125
1528	central	1	0.7073125	0.302265625	0.69959375
1529	central	1	0.70096875	0.302109375	0.6998125
1530	central	1	0.70084375	0.299203125	0.6971875
1531	central	1	0.6993125	0.3011875	0.6986875
1532	central	1	0.69603125	0.302734375	0.69465625
1533	central	1	0.69228125	0.3018125	0.70025
1534	central	1	0.6915	0.301734375	0.695875
1535	central	1	0.69384375	0.299671875	0.69759375
1536	central	1	0.6966875	0.2994375	0.69703125
1537	central	1	0.6939375	0.301515625	0.69734375
1538	central	1	0.6988125	0.301921875	0.69465625
1539	central	1	0.70221875	0.30378125	0.69721875
1540	central	1	0.68978125	0.30265625	0.699125
1541	central	1	0.68571875	0.301109375	0.69346875
1542	central	1	0.70228125	0.300984375	0.69596875
1543	central	1	0.70334375	0.30184375	0.69846875
1544	central	1	0.69434375	0.3013125	0.69771875
1545	central	1	0.6836875	0.3014375	0.6939375
1546	central	1	0.69009375	0.30240625	0.69690625
1547	central	1	0.69225	0.30059375	0.69725
1548	central	1	0.6950625	0.300921875	0.695625
1549	central	1	0.70828125	0.3006875	0.69634375
1550	central	1	0.70221875	0.30121875	0.6971875
1551	central	1	0.7029375	0.301875	0.69821875
1552	central	1	0.6939375	0.3019375	0.70040625
1553	central	1	0.69471875	0.300515625	0.69728125
1554	central	1	0.69228125	0.2995625	0.6945
1555	central	0	0.6998125	0.3018125	0.6956875
1556	central	0	0.699875	0.29934375	0.69778125
1557	central	0	0.68696875	0.301875	0.69684375
1558	central	0	0.68821875	0.301859375	0.69690625
1559	central	0	0.68696875	0.301859375	0.69665625
1560	central	0	0.68546875	0.30021875	0.69471875
1561	central	0	0.68846875	0.29790625	0.69546875
1562	central	0	0.703875	0.299625	0.6978125
1563	central	0	0.707375	0.30071875	0.6960625
1564	central	0	0.70853125	0.301828125	0.69671875
1565	central	0	0.6995625	0.303609375	0.69534375
1566	central	0	0.69703125	0.30021875	0.695125
1567	central	1	0.69578125	0.300984375	0.69265625
1568	central	1	0.68584375	0.301671875	0.7001875
1569	central	1	0.6865	0.30153125	0.6961875
1570	central	1	0.70171875	0.299625	0.69678125
1571	central	1	0.70653125	0.303	0.696625
1572	central	1	0.7055	0.301203125	0.69684375
1573	central	1	0.69778125	0.29984375	0.69890625
1574	central	1	0.69553125	0.30184375	0.6985625
1575	central	1	0.69421875	0.301203125	0.69765625
1576	central	1	0.6969375	0.3013125	0.69784375
1577	central	1	0.7	0.300515625	0.69859375
1578	central	1	0.7079375	0.302234375	0.69853125
1579	central	1	0.70778125	0.301515625	0.69875
1580	central	1	0.70803125	0.30025	0.69878125
1581	central	1	0.70453125	0.300953125	0.69584375
1582	central	1	0.68296875	0.300640625	0.69425
1583	central	1	0.6961875	0.301984375	0.69734375
1584	central	1	0.688875	0.300125	0.69815625
1585	central	1	0.70059375	0.301515625	0.69878125
1586	central	1	0.70334375	0.302921875	0.6999375
1587	central	1	0.69940625	0.3011875	0.69625
1588	central	1	0.69890625	0.300609375	0.69425
1589	central	1	0.70209375	0.300671875	0.69784375
1590	central	1	0.6983125	0.301765625	0.69521875
1591	central	1	0.70325	0.301828125	0.69471875
1592	central	1	0.6975625	0.302046875	0.69834375
1593	central	1	0.69940625	0.301421875	0.69596875
1594	central	1	0.70509375	0.302625	0.697875
1595	central	1	0.69278125	0.30175	0.69278125
1596	central	1	0.68865625	0.304171875	0.6986875
1597	central	1	0.68965625	0.301609375	0.699125
1598	central	1	0.68315625	0.301890625	0.6948125
1599	central	1	0.68878125	0.3005625	0.69865625
1600	central	1	0.70003125	0.30159375	0.69475
1601	central	1	0.7056875	0.30084375	0.696875
1602	central	1	0.69715625	0.298734375	0.6976875
1603	central	1	0.70425	0.301734375	0.69890625
1604	central	1	0.70315625	0.3010625	0.6958125
1605	central	1	0.69509375	0.301890625	0.6948125
1606	central	1	0.6956875	0.29990625	0.70075
1607	central	1	0.6903125	0.3024375	0.6978125
1608	central	0	0.6858125	0.301109375	0.6965
1609	central	0	0.69371875	0.30128125	0.697875
1610	central	0	0.6908125	0.30184375	0.6965
1611	central	0	0.68721875	0.299234375	0.6999375
1612	central	0	0.6771875	0.3014375	0.69546875
1613	central	0	0.70878125	0.30146875	0.69525
1614	central	0	0.7088125	0.301265625	0.6945
1615	central	0	0.7068125	0.300796875	0.6993125
1616	central	0	0.703	0.300796875	0.6960625
1617	central	0	0.69440625	0.30059375	0.6956875
1618	central	1	0.708125	0.302359375	0.69746875
1619	central	1	0.70771875	0.30171875	0.6955625
1620	central	1	0.70053125	0.30103125	0.69625
1621	central	1	0.699875	0.303109375	0.69659375
1622	central	1	0.69134375	0.302296875	0.69465625
1623	central	1	0.69378125	0.30115625	0.69578125
1624	central	1	0.697875	0.302	0.69796875
1625	central	1	0.69459375	0.300609375	0.69671875
1626	central	1	0.69571875	0.3015	0.69596875
1627	central	1	0.69321875	0.30184375	0.6968125
1628	central	1	0.69740625	0.301671875	0.6991875
1629	central	1	0.7111875	0.300078125	0.6991875
1630	central	1	0.7015	0.30153125	0.69646875
1631	central	1	0.70546875	0.3026875	0.697375
1632	central	1	0.70040625	0.302078125	0.6959375
1633	central	1	0.702125	0.30071875	0.6990625
1634	central	1	0.69778125	0.302109375	0.6961875
1635	central	1	0.69090625	0.302578125	0.69775
1636	central	1	0.69828125	0.300640625	0.69484375
1637	central	1	0.7025625	0.300046875	0.698375
1638	central	1	0.69846875	0.300203125	0.69740625
1639	central	1	0.69259375	0.30246875	0.69546875
1640	central	1	0.6943125	0.3005625	0.6985625
1641	central	1	0.70696875	0.300890625	0.69271875
1642	central	1	0.7114375	0.3006875	0.6971875
1643	central	1	0.69875	0.300421875	0.69596875
1644	central	1	0.6920625	0.30371875	0.69821875
1645	central	1	0.6884375	0.30128125	0.6955625
1646	central	1	0.70009375	0.301171875	0.69534375
1647	central	1	0.69778125	0.301640625	0.69828125
1648	central	1	0.68296875	0.300703125	0.69278125
1649	central	1	0.6905	0.3021875	0.69884375
1650	central	1	0.6834375	0.29978125	0.69971875
1651	central	1	0.696125	0.30121875	0.6943125
1652	central	1	0.6964375	0.30140625	0.69428125
1653	central	1	0.69996875	0.301484375	0.6985625
1654	central	1	0.7083125	0.301921875	0.69478125
1655	central	1	0.7055	0.300421875	0.69609375
1656	central	1	0.7071875	0.300671875	0.69625
1657	central	1	0.694	0.30153125	0.69571875
1658	central	1	0.6969375	0.3013125	0.69578125
1659	central	0	0.69940625	0.30028125	0.69828125
1660	central	0	0.70184375	0.3011875	0.69884375
1661	central	0	0.70265625	0.2998125	0.69778125
1662	central	0	0.69125	0.3010625	0.69825
1663	central	0	0.691	0.30115625	0.6985625
1664	central	0	0.69196875	0.2993125	0.69803125
1665	central	0	0.694	0.300875	0.69821875
1666	central	0	0.704625	0.302375	0.69709375
1667	central	0	0.6885	0.301203125	0.6961875
1668	central	0	0.70278125	0.30071875	0.69703125
1669	central	0	0.693125	0.300359375	0.69496875
1670	central	0	0.69975	0.302328125	0.69740625
1671	central	1	0.709	0.30171875	0.69665625
1672	central	1	0.70959375	0.300765625	0.69509375
1673	central	1	0.6928125	0.301046875	0.69571875
1674	central	1	0.68690625	0.303359375	0.69565625
1675	central	1	0.698625	0.300171875	0.7000625
1676	central	1	0.70165625	0.30009375	0.69965625
1677	central	1	0.69684375	0.302359375	0.69846875
1678	central	1	0.69409375	0.301984375	0.69659375
1679	central	1	0.6854375	0.3005625	0.69315625
1680	central	1	0.69221875	0.3005	0.694375
1681	central	1	0.69428125	0.302515625	0.69825
1682	central	1	0.70128125	0.300109375	0.6969375
1683	central	1	0.6951875	0.302875	0.6985625
1684	central	1	0.7111875	0.301640625	0.70278125
1685	central	1	0.71128125	0.30246875	0.69490625
1686	central	1	0.69815625	0.302234375	0.69903125
1687	central	1	0.70265625	0.301453125	0.69984375
1688	central	1	0.69296875	0.29946875	0.69471875
1689	central	1	0.69046875	0.303171875	0.701125
1690	central	1	0.69625	0.301	0.6963125
1691	central	1	0.69990625	0.300625	0.6986875
1692	central	1	0.6931875	0.30146875	0.695875
1693	central	1	0.70784375	0.300234375	0.6956875
1694	central	1	0.71321875	0.3008125	0.69340625
1695	central	1	0.71015625	0.301640625	0.69675
1696	central	1	0.69071875	0.300265625	0.69659375
1697	central	1	0.6788125	0.30184375	0.6995625
1698	central	1	0.68009375	0.302671875	0.69440625
1699	central	1	0.688875	0.303796875	0.6975625
1700	central	1	0.68825	0.3003125	0.69903125
1701	central	1	0.6940625	0.300890625	0.69621875
1702	central	1	0.70446875	0.30109375	0.69459375
1703	central	1	0.6925625	0.300609375	0.69609375
1704	central	1	0.6989375	0.30159375	0.69896875
1705	central	1	0.702625	0.302140625	0.697125
1706	central	1	0.70865625	0.30396875	0.69434375
1707	central	1	0.7076875	0.304140625	0.69653125
1708	central	1	0.7009375	0.302703125	0.6948125
1709	central	1	0.70321875	0.3025	0.6918125
1710	central	1	0.69115625	0.300171875	0.6990625
1711	central	1	0.7011875	0.30046875	0.698875
1712	central	0	0.6979375	0.30159375	0.6955
1713	central	0	0.69328125	0.30046875	0.69371875
1714	central	0	0.69321875	0.30125	0.69975
1715	central	0	0.6938125	0.301859375	0.693375
1716	central	0	0.69134375	0.302234375	0.70034375
1717	central	0	0.6899375	0.302171875	0.69575
1718	central	0	0.6860625	0.30328125	0.69684375
1719	central	0	0.6853125	0.299765625	0.6964375
1720	central	0	0.70259375	0.301109375	0.70040625
1721	central	0	0.7050625	0.29878125	0.6996875
1722	central	1	0.70553125	0.300984375	0.69859375
1723	central	1	0.6955625	0.301921875	0.69540625
1724	central	1	0.6998125	0.302546875	0.69946875
1725	central	1	0.69253125	0.3005625	0.69821875
1726	central	1	0.69125	0.302296875	0.69975
1727	central	1	0.699125	0.30059375	0.69821875
1728	central	1	0.699625	0.302765625	0.6948125
1729	central	1	0.69071875	0.301484375	0.69546875
1730	central	1	0.68715625	0.30053125	0.695
1731	central	1	0.68709375	0.29965625	0.6953125
1732	central	1	0.69440625	0.3005	0.70003125
1733	central	1	0.689625	0.300859375	0.69503125
1734	central	1	0.69715625	0.3011875	0.6965625
1735	central	1	0.70071875	0.300734375	0.70190625
1736	central	1	0.708	0.29846875	0.69525
1737	central	1	0.70315625	0.299671875	0.69759375
1738	central	1	0.70328125	0.300140625	0.697375
1739	central	1	0.7068125	0.3021875	0.7005625
1740	central	1	0.69940625	0.301921875	0.6965
1741	central	1	0.6804375	0.303890625	0.6986875
1742	central	1	0.705	0.29953125	0.695875
1743	central	1	0.70165625	0.30125	0.69603125
1744	central	1	0.714	0.302421875	0.6958125
1745	central	1	0.719375	0.30090625	0.69609375
1746	central	1	0.71890625	0.30065625	0.69484375
1747	central	1	0.6928125	0.301390625	0.69778125
1748	central	1	0.67315625	0.30284375	0.69721875
1749	central	1	0.68690625	0.29871875	0.698375
1750	central	1	0.7	0.300171875	0.696375
1751	central	1	0.70090625	0.30215625	0.6965625
1752	central	1	0.6895	0.30115625	0.69775
1753	central	1	0.69540625	0.302421875	0.6981875
1754	central	1	0.69221875	0.302375	0.69778125
1755	central	1	0.69521875	0.300984375	0.69671875
1756	central	1	0.7081875	0.301296875	0.7011875
1757	central	1	0.7063125	0.300265625	0.69703125
1758	central	1	0.70653125	0.3021875	0.69453125
1759	central	1	0.699875	0.301171875	0.695375
1760	central	1	0.70446875	0.30165625	0.695
1761	central	1	0.69671875	0.302390625	0.69915625
1762	central	1	0.6944375	0.300328125	0.69546875
1763	central	0	0.707875	0.29975	0.699875
1764	central	0	0.7014375	0.302015625	0.7005625
1765	central	0	0.693	0.301609375	0.6958125
1766	central	0	0.697625	0.301390625	0.6996875
1767	central	0	0.69903125	0.300515625	0.694375
1768	central	0	0.67925	0.30059375	0.69990625
1769	central	0	0.68478125	0.30046875	0.69559375
1770	central	0	0.69965625	0.299421875	0.69675
1771	central	0	0.68790625	0.301484375	0.6945
1772	central	0	0.6970625	0.30053125	0.693125
1773	central	0	0.704875	0.30059375	0.6964375
1774	central	0	0.71303125	0.301453125	0.69559375
1775	central	1	0.70321875	0.30190625	0.69640625
1776	central	1	0.6965625	0.30303125	0.699625
1777	central	1	0.7	0.303296875	0.69284375
1778	central	1	0.69934375	0.301609375	0.69834375
1779	central	1	0.70384375	0.300546875	0.69609375
1780	central	1	0.70703125	0.300046875	0.69540625
1781	central	1	0.70321875	0.3019375	0.6965
1782	central	1	0.6858125	0.300921875	0.69578125
1783	central	1	0.68840625	0.301078125	0.6940625
1784	central	1	0.70003125	0.301984375	0.69565625
1785	central	1	0.69621875	0.302125	0.6920625
1786	central	1	0.6925	0.29896875	0.69621875
1787	central	1	0.6823125	0.301453125	0.6950625
1788	central	1	0.6964375	0.300265625	0.69846875
1789	central	1	0.70109375	0.299140625	0.69778125
1790	central	1	0.7	0.3020625	0.69734375
1791	central	1	0.7044375	0.3015625	0.694125
1792	central	1	0.6993125	0.3025625	0.6973125
1793	central	1	0.6939375	0.30109375	0.69496875
1794	central	1	0.69865625	0.303203125	0.6961875
1795	central	1	0.69128125	0.30059375	0.69225
1796	central	1	0.694125	0.301703125	0.6971875
1797	central	1	0.712125	0.300046875	0.69840625
1798	central	1	0.7110625	0.302125	0.697
1799	central	1	0.70834375	0.30175	0.6953125
1800	central	1	0.68884375	0.303140625	0.69315625
1801	central	1	0.68865625	0.30165625	0.69734375
1802	central	1	0.70146875	0.3005625	0.69696875
1803	central	1	0.70003125	0.30059375	0.69428125
1804	central	1	0.69565625	0.301328125	0.69840625
1805	central	1	0.69978125	0.301109375	0.6950625
1806	central	1	0.69484375	0.30178125	0.69578125
1807	central	1	0.70665625	0.3023125	0.6945625
1808	central	1	0.69815625	0.3003125	0.69396875
1809	central	1	0.69884375	0.301875	0.6955
1810	central	1	0.70296875	0.303515625	0.6965
1811	central	1	0.70346875	0.300734375	0.69865625
1812	central	1	0.71034375	0.300484375	0.69925
1813	central	1	0.70671875	0.30284375	0.69440625
1814	central	1	0.699625	0.301234375	0.69590625
1815	central	0	0.7029375	0.301171875	0.6985
1816	central	0	0.7040625	0.3031875	0.69784375
1817	central	0	0.698875	0.30071875	0.696625
1818	central	0	0.698	0.299265625	0.697125
1819	central	0	0.698375	0.301890625	0.6975
1820	central	0	0.67925	0.2998125	0.6976875
1821	central	0	0.6973125	0.300765625	0.6963125
1822	central	0	0.70925	0.302375	0.694875
1823	central	0	0.7008125	0.30125	0.6971875
1824	central	0	0.71396875	0.300828125	0.6949375
1825	central	0	0.7066875	0.30321875	0.6984375
1826	central	0	0.7048125	0.30075	0.69515625
1827	central	1	0.70340625	0.300671875	0.6974375
1828	central	1	0.69784375	0.301171875	0.69625
1829	central	1	0.7065625	0.300984375	0.69821875
1830	central	1	0.7058125	0.30275	0.69803125
1831	central	1	0.70053125	0.29953125	0.696375
1832	central	1	0.696625	0.300421875	0.69584375
1833	central	1	0.685625	0.302234375	0.69678125
1834	central	1	0.68725	0.302859375	0.6985
1835	central	1	0.686375	0.29875	0.69334375
1836	central	1	0.6893125	0.30190625	0.69940625
1837	central	1	0.6990625	0.299984375	0.69534375
1838	central	1	0.69834375	0.2985625	0.696125
1839	central	1	0.69134375	0.300796875	0.69534375
1840	central	1	0.70009375	0.301359375	0.69815625
1841	central	1	0.701	0.302125	0.69384375
1842	central	1	0.70603125	0.302046875	0.6935625
1843	central	1	0.71021875	0.3009375	0.69675
1844	central	1	0.709375	0.29865625	0.69421875
1845	central	1	0.6963125	0.300734375	0.6986875
1846	central	1	0.68615625	0.30284375	0.698
1847	central	1	0.69878125	0.300984375	0.6943125
1848	central	1	0.698625	0.300796875	0.6958125
1849	central	1	0.69515625	0.301703125	0.69490625
1850	central	1	0.70140625	0.3011875	0.692625
1851	central	1	0.7005	0.30040625	0.69790625
1852	central	1	0.68678125	0.30115625	0.6966875
1853	central	1	0.68846875	0.299828125	0.69359375
1854	central	1	0.694375	0.302671875	0.70146875
1855	central	1	0.697625	0.300578125	0.6961875
1856	central	1	0.69353125	0.302453125	0.6988125
1857	central	1	0.69771875	0.3018125	0.69709375
1858	central	1	0.70271875	0.301703125	0.69428125
1859	central	1	0.705375	0.3024375	0.69690625
1860	central	1	0.69209375	0.30175	0.69509375
1861	central	1	0.69665625	0.301671875	0.696125
1862	central	1	0.6934375	0.30075	0.69515625
1863	central	1	0.698625	0.300828125	0.69675
1864	central	1	0.696875	0.30309375	0.6946875
1865	central	1	0.7056875	0.301890625	0.6969375
1866	central	1	0.70828125	0.29834375	0.69784375
1867	central	0	0.7080625	0.302375	0.6984375
1868	central	0	0.70228125	0.301734375	0.69446875
1869	central	0	0.70440625	0.299375	0.6974375
1870	central	0	0.704625	0.301609375	0.696875
1871	central	0	0.69053125	0.301390625	0.69975
1872	central	0	0.70125	0.299984375	0.69521875
1873	central	0	0.69553125	0.303953125	0.69890625
1874	central	0	0.6989375	0.301703125	0.69878125
1875	central	0	0.6975625	0.30334375	0.6966875
1876	central	0	0.70103125	0.3004375	0.69659375
1877	central	0	0.70621875	0.29884375	0.69496875
1878	central	0	0.7028125	0.3009375	0.69534375
1879	central	1	0.701875	0.2999375	0.69428125
1880	central	1	0.6971875	0.301828125	0.69446875
1881	central	1	0.70759375	0.302171875	0.69659375
1882	central	1	0.71096875	0.303328125	0.69721875
1883	central	1	0.715	0.30178125	0.6941875
1884	central	1	0.70646875	0.30165625	0.69496875
1885	central	1	0.69515625	0.3016875	0.69521875
1886	central	1	0.68359375	0.301109375	0.6964375
1887	central	1	0.69990625	0.300625	0.69596875
1888	central	1	0.6948125	0.30128125	0.7010625
1889	central	1	0.694125	0.303125	0.69796875
1890	central	1	0.70078125	0.30153125	0.692375
1891	central	1	0.70671875	0.3021875	0.6971875
1892	central	1	0.690625	0.301953125	0.70203125
1893	central	1	0.6874375	0.302109375	0.6959375
1894	central	1	0.70621875	0.3018125	0.69540625
1895	central	1	0.70071875	0.30290625	0.694875
1896	central	1	0.70215625	0.3035	0.699375
1897	central	1	0.69621875	0.2980625	0.69484375
1898	central	1	0.68996875	0.3003125	0.69815625
1899	central	1	0.69965625	0.302484375	0.6964375
1900	central	1	0.70371875	0.302359375	0.700875
1901	central	1	0.70040625	0.301296875	0.6971875
1902	central	1	0.704375	0.299140625	0.69678125
1903	central	1	0.7044375	0.2995	0.697375
1904	central	1	0.6906875	0.303453125	0.6969375
1905	central	1	0.68796875	0.3034375	0.69578125
1906	central	1	0.68278125	0.300984375	0.69734375
1907	central	1	0.69253125	0.300765625	0.6970625
1908	central	1	0.69421875	0.301	0.69596875
1909	central	1	0.69103125	0.300578125	0.6961875
1910	central	1	0.70559375	0.30134375	0.70003125
1911	central	1	0.70853125	0.30290625	0.69775
1912	central	1	0.7055625	0.300984375	0.6974375
1913	central	1	0.70259375	0.300359375	0.69403125
1914	central	1	0.70040625	0.303203125	0.6971875
1915	central	1	0.693375	0.301015625	0.69903125
1916	central	1	0.69346875	0.302453125	0.6993125
1917	central	1	0.6945625	0.302265625	0.69625
1918	central	1	0.700375	0.30165625	0.69515625
1919	central	0	0.7084375	0.301765625	0.6955
1920	central	0	0.71153125	0.30146875	0.694875
1921	central	0	0.7043125	0.302859375	0.69590625
1922	central	0	0.71315625	0.29984375	0.69596875
1923	central	0	0.71040625	0.30240625	0.696875
1924	central	0	0.7148125	0.30096875	0.7001875
1925	central	0	0.697375	0.3015625	0.69928125
1926	central	0	0.698375	0.3020625	0.69928125
1927	central	0	0.6983125	0.30215625	0.69765625
1928	central	0	0.70184375	0.2999375	0.69640625
1929	central	0	0.69896875	0.3018125	0.6946875
1930	central	0	0.705125	0.300546875	0.69796875
1931	central	1	0.7068125	0.299984375	0.69675
1932	central	1	0.70671875	0.300421875	0.695375
1933	central	1	0.70484375	0.30184375	0.69715625
1934	central	1	0.71390625	0.30015625	0.6963125
1935	central	1	0.713125	0.301265625	0.69603125
1936	central	1	0.69975	0.301609375	0.69665625
1937	central	1	0.70190625	0.30071875	0.6975
1938	central	1	0.69553125	0.3015625	0.69928125
1939	central	1	0.70034375	0.3006875	0.69771875
1940	central	1	0.691	0.2999375	0.6969375
1941	central	1	0.70321875	0.299671875	0.694875
1942	central	1	0.70615625	0.301703125	0.69796875
1943	central	1	0.7104375	0.3024375	0.69646875
1944	central	1	0.6951875	0.30071875	0.697125
1945	central	1	0.69209375	0.302046875	0.699
1946	central	1	0.70371875	0.30090625	0.69371875
1947	central	1	0.706625	0.30196875	0.69925
1948	central	1	0.7004375	0.300796875	0.6965
1949	central	1	0.69540625	0.300203125	0.69709375
1950	central	1	0.6935625	0.30109375	0.69559375
1951	central	1	0.70484375	0.30271875	0.6993125
1952	central	1	0.7011875	0.301640625	0.69484375
1953	central	1	0.6896875	0.301	0.6971875
1954	central	1	0.6838125	0.3	0.6944375
1955	central	1	0.6855625	0.302125	0.6945
1956	central	1	0.68915625	0.300421875	0.6946875
1957	central	1	0.68215625	0.300703125	0.6988125
1958	central	1	0.69284375	0.2993125	0.69640625
1959	central	1	0.69690625	0.299875	0.69565625
1960	central	1	0.69484375	0.302203125	0.6928125
1961	central	1	0.688125	0.3	0.6940625
1962	central	1	0.7058125	0.302984375	0.6955
1963	central	1	0.71578125	0.303421875	0.69909375
1964	central	1	0.70475	0.302015625	0.69590625
1965	central	1	0.70375	0.300640625	0.69740625
1966	central	1	0.6930625	0.30053125	0.6991875
1967	central	1	0.6974375	0.30278125	0.69684375
1968	central	1	0.69478125	0.30215625	0.697875
1969	central	1	0.70234375	0.299578125	0.69528125
1970	central	0	0.711625	0.300703125	0.6954375
1971	central	0	0.7078125	0.301453125	0.6943125
1972	central	0	0.70128125	0.301875	0.69534375
1973	central	0	0.7073125	0.3005	0.6990625
1974	central	0	0.7071875	0.302828125	0.69659375
1975	central	0	0.715375	0.300640625	0.6945625
1976	central	0	0.7105	0.301203125	0.69771875
1977	central	0	0.6985	0.300171875	0.6984375
1978	central	0	0.699	0.300515625	0.69365625
1979	central	0	0.689125	0.30146875	0.6958125
1980	central	0	0.70621875	0.30096875	0.69703125
1981	central	0	0.699	0.301453125	0.69903125
1982	central	0	0.70146875	0.303265625	0.6924375
1983	central	0	0.70828125	0.302296875	0.6985
1984	central	1	0.70859375	0.300546875	0.69584375
1985	central	1	0.70340625	0.300046875	0.693375
1986	central	1	0.6988125	0.300359375	0.693875
1987	central	1	0.69871875	0.300921875	0.695375
1988	central	1	0.695625	0.3003125	0.695625
1989	central	1	0.68303125	0.3009375	0.69175
1990	central	1	0.69559375	0.30128125	0.69515625
1991	central	1	0.7010625	0.302484375	0.69684375
1992	central	1	0.69553125	0.30090625	0.69953125
1993	central	1	0.69878125	0.30153125	0.69409375
1994	central	1	0.7058125	0.3003125	0.69896875
1995	central	1	0.69871875	0.302109375	0.6961875
1996	central	1	0.709625	0.2995625	0.6975625
1997	central	1	0.70128125	0.302015625	0.69746875
1998	central	1	0.691125	0.300421875	0.6955
1999	central	1	0.696875	0.303015625	0.6975
[truncated: 4,241 more rows]
