# Supplementary material for: Two simple movement mechanisms for spatial division of labour in social insects
Source: Nat Commun. 2022 Nov 15;13:6985. doi: 10.1038/s41467-022-34706-7 (PMC9666475; doi:10.1038/s41467-022-34706-7)
Supplement: Supplementary file 5 — Source Data [file 41467_2022_34706_MOESM5_ESM.zip › source_data/Figure_S14/MeanMovementCharacteristics,Leptothorax,LA.csv]

cell_id	agent_type	Individual_Site_Similarity	Mean_Proportion_Time_Active	Mean_Speed_while_Active	Mean_Absolute_Turn_Angle_while_Active
1	central	0	0.75884375	0.333640625	0.68128125
2	central	0	0.7590625	0.333640625	0.67915625
3	central	0	0.75371875	0.331734375	0.67659375
4	central	0	0.7440625	0.3309375	0.676125
5	central	0	0.74434375	0.32925	0.6746875
6	central	0	0.7450625	0.326546875	0.68040625
7	central	0	0.7555625	0.32409375	0.6809375
8	central	0	0.73909375	0.32346875	0.68134375
9	central	0	0.73390625	0.323421875	0.68209375
10	central	0	0.7318125	0.321203125	0.68015625
11	central	0	0.72503125	0.320984375	0.6819375
12	central	0	0.7269375	0.319015625	0.6846875
13	central	0	0.71753125	0.31775	0.68621875
14	central	0	0.70696875	0.3148125	0.689125
15	central	0	0.7025625	0.309578125	0.6868125
16	central	0	0.693375	0.30809375	0.68509375
17	central	0	0.686375	0.307125	0.68946875
18	central	0	0.69490625	0.305546875	0.6878125
19	central	0	0.6984375	0.300921875	0.69146875
20	central	0	0.67415625	0.3003125	0.69234375
21	central	0	0.674375	0.301453125	0.68646875
22	central	0	0.6880625	0.295375	0.6906875
23	central	0	0.6725625	0.296828125	0.69078125
24	central	0	0.6495625	0.297609375	0.69046875
25	central	0	0.66640625	0.297078125	0.6911875
26	central	0	0.67309375	0.295984375	0.6953125
27	central	0	0.6644375	0.297421875	0.69640625
28	central	0	0.668875	0.295984375	0.6955625
29	central	0	0.67328125	0.297046875	0.6903125
30	central	0	0.6786875	0.29821875	0.69240625
31	central	0	0.67665625	0.300359375	0.68834375
32	central	0	0.65890625	0.298140625	0.69275
33	central	0	0.67371875	0.301203125	0.6891875
34	central	0	0.7001875	0.30371875	0.691875
35	central	0	0.6924375	0.306421875	0.6884375
36	central	0	0.6913125	0.30609375	0.6875625
37	central	0	0.6993125	0.310046875	0.6916875
38	central	0	0.69459375	0.30878125	0.6878125
39	central	0	0.706125	0.3128125	0.68746875
40	central	0	0.71921875	0.314421875	0.686125
41	central	0	0.71965625	0.317046875	0.68
42	central	0	0.7365625	0.317234375	0.67925
43	central	0	0.74546875	0.31975	0.6835
44	central	0	0.7391875	0.322265625	0.68234375
45	central	0	0.75328125	0.321890625	0.676125
46	central	0	0.75578125	0.325953125	0.68128125
47	central	0	0.75146875	0.327015625	0.67925
48	central	0	0.7509375	0.329546875	0.68246875
49	central	0	0.7453125	0.329109375	0.675125
50	central	0	0.757125	0.3316875	0.68053125
51	central	0	0.764375	0.333828125	0.67534375
52	central	0	0.7486875	0.333046875	0.6801875
53	central	0	0.76084375	0.334140625	0.6776875
54	central	0	0.75575	0.33478125	0.67959375
55	central	0	0.75409375	0.328546875	0.67328125
56	central	0	0.75821875	0.326625	0.68328125
57	central	0	0.7341875	0.329859375	0.67540625
58	central	0	0.73521875	0.328546875	0.683625
59	central	0	0.74584375	0.325484375	0.6820625
60	central	0	0.7345	0.321390625	0.67915625
61	central	0	0.737875	0.321515625	0.68290625
62	central	0	0.73809375	0.319546875	0.681875
63	central	0	0.7226875	0.31615625	0.68334375
64	central	0	0.7323125	0.312671875	0.6864375
65	central	0	0.7215	0.30778125	0.6885625
66	central	0	0.7053125	0.307234375	0.68884375
67	central	0	0.677125	0.30765625	0.69209375
68	central	0	0.68175	0.303140625	0.68571875
69	central	0	0.678375	0.3001875	0.6904375
70	central	0	0.68740625	0.2975	0.69259375
71	central	0	0.6890625	0.299953125	0.69578125
72	central	0	0.68321875	0.29565625	0.693625
73	central	0	0.68234375	0.294609375	0.693625
74	central	0	0.682125	0.2934375	0.69446875
75	central	0	0.668875	0.290671875	0.691875
76	central	0	0.66728125	0.291578125	0.6941875
77	central	0	0.6743125	0.290359375	0.69378125
78	central	0	0.67046875	0.29284375	0.69628125
79	central	0	0.67628125	0.292984375	0.6956875
80	central	0	0.67828125	0.291671875	0.69440625
81	central	0	0.66603125	0.290609375	0.69153125
82	central	0	0.6589375	0.29084375	0.694875
83	central	0	0.6633125	0.291703125	0.69140625
84	central	0	0.66321875	0.295765625	0.698125
85	central	0	0.68428125	0.2956875	0.69809375
86	central	0	0.689875	0.300578125	0.69028125
87	central	0	0.690875	0.301859375	0.69184375
88	central	0	0.69428125	0.30590625	0.6881875
89	central	0	0.690875	0.302859375	0.69184375
90	central	0	0.70375	0.30915625	0.68496875
91	central	0	0.71765625	0.30965625	0.68565625
92	central	0	0.7218125	0.313125	0.687875
93	central	0	0.720125	0.313828125	0.68421875
94	central	0	0.73140625	0.317	0.68678125
95	central	0	0.73715625	0.31596875	0.681
96	central	0	0.74021875	0.319828125	0.68365625
97	central	0	0.749375	0.32121875	0.68246875
98	central	0	0.73909375	0.32384375	0.6804375
99	central	0	0.75715625	0.325078125	0.6845
100	central	0	0.752125	0.328765625	0.68109375
101	central	0	0.74315625	0.3275625	0.678625
102	central	0	0.75234375	0.3328125	0.6775
103	central	0	0.75396875	0.331703125	0.67471875
104	central	0	0.75715625	0.3320625	0.6746875
105	central	0	0.76540625	0.331421875	0.6785625
106	central	0	0.7631875	0.330390625	0.677
107	central	0	0.748	0.32875	0.67940625
108	central	0	0.7488125	0.32740625	0.68334375
109	central	0	0.74359375	0.32628125	0.6835625
110	central	0	0.73640625	0.323140625	0.684
111	central	0	0.7413125	0.321328125	0.68115625
112	central	0	0.7534375	0.320171875	0.6838125
113	central	0	0.7275	0.31765625	0.684625
114	central	0	0.7264375	0.3154375	0.68084375
115	central	0	0.71503125	0.314265625	0.68234375
116	central	0	0.7168125	0.31203125	0.68415625
117	central	0	0.70915625	0.30753125	0.68546875
118	central	0	0.71853125	0.304796875	0.69721875
119	central	0	0.699875	0.30353125	0.68940625
120	central	0	0.67609375	0.299578125	0.68965625
121	central	0	0.6761875	0.29846875	0.68953125
122	central	0	0.68128125	0.294484375	0.69234375
123	central	0	0.6860625	0.294046875	0.6966875
124	central	0	0.68296875	0.2908125	0.69446875
125	central	0	0.67546875	0.289	0.69278125
126	central	0	0.67690625	0.2891875	0.69790625
127	central	0	0.66828125	0.28709375	0.69815625
128	central	0	0.66575	0.29021875	0.69678125
129	central	0	0.66559375	0.28721875	0.701125
130	central	0	0.66478125	0.283828125	0.69834375
131	central	0	0.669125	0.28503125	0.69765625
132	central	0	0.6750625	0.285625	0.69590625
133	central	0	0.6776875	0.285796875	0.701375
134	central	0	0.65625	0.287171875	0.69821875
135	central	0	0.65390625	0.287	0.69809375
136	central	0	0.64796875	0.289015625	0.69575
137	central	0	0.66459375	0.293078125	0.69078125
138	central	0	0.6849375	0.290609375	0.69465625
139	central	0	0.686875	0.29303125	0.69128125
140	central	0	0.67296875	0.296515625	0.6916875
141	central	0	0.679375	0.30040625	0.69128125
142	central	0	0.70046875	0.2985625	0.69003125
143	central	0	0.71384375	0.3043125	0.689625
144	central	0	0.71675	0.308453125	0.68625
145	central	0	0.72915625	0.30653125	0.69165625
146	central	0	0.72284375	0.31125	0.6884375
147	central	0	0.7306875	0.314203125	0.684875
148	central	0	0.73046875	0.318109375	0.6833125
149	central	0	0.72109375	0.319734375	0.68534375
150	central	0	0.74309375	0.320890625	0.68365625
151	central	0	0.735	0.325125	0.68534375
152	central	0	0.72875	0.327921875	0.68265625
153	central	0	0.73884375	0.329515625	0.6759375
154	central	0	0.7315	0.3295	0.6756875
155	central	0	0.74403125	0.33209375	0.67665625
156	central	0	0.77071875	0.32953125	0.6771875
157	central	0	0.7590625	0.333140625	0.67653125
158	central	0	0.75078125	0.33228125	0.67628125
159	central	0	0.74225	0.327828125	0.68290625
160	central	0	0.759625	0.328515625	0.67740625
161	central	0	0.7371875	0.32234375	0.67890625
162	central	0	0.73578125	0.3235625	0.6830625
163	central	0	0.73003125	0.319484375	0.6831875
164	central	0	0.7458125	0.315078125	0.683125
165	central	0	0.7276875	0.313546875	0.68496875
166	central	0	0.70825	0.309140625	0.68478125
167	central	0	0.69221875	0.307390625	0.68240625
168	central	0	0.7086875	0.302625	0.6844375
169	central	0	0.7016875	0.3010625	0.69203125
170	central	0	0.6940625	0.300671875	0.6895625
171	central	0	0.6895625	0.297421875	0.68975
172	central	0	0.68515625	0.293953125	0.69584375
173	central	0	0.67403125	0.291875	0.69621875
174	central	0	0.662875	0.2899375	0.697625
175	central	0	0.66809375	0.2866875	0.6995
176	central	0	0.667375	0.287203125	0.6963125
177	central	0	0.67275	0.2818125	0.69715625
178	central	0	0.6659375	0.2814375	0.69690625
179	central	0	0.66453125	0.281234375	0.6964375
180	central	0	0.666	0.278109375	0.70040625
181	central	0	0.65853125	0.276890625	0.7026875
182	central	0	0.65990625	0.281578125	0.7033125
183	central	0	0.65290625	0.2778125	0.7
184	central	0	0.654875	0.27821875	0.703
185	central	0	0.6445625	0.2785625	0.70184375
186	central	0	0.64796875	0.279140625	0.70203125
187	central	0	0.6384375	0.28178125	0.7008125
188	central	0	0.64975	0.2823125	0.69765625
189	central	0	0.6635625	0.288578125	0.696
190	central	0	0.66878125	0.28684375	0.6985
191	central	0	0.666625	0.28828125	0.6973125
192	central	0	0.6736875	0.294578125	0.69471875
193	central	0	0.67371875	0.295	0.69171875
194	central	0	0.69359375	0.300015625	0.69134375
195	central	0	0.71015625	0.3033125	0.687875
196	central	0	0.709375	0.304140625	0.69203125
197	central	0	0.7095	0.308171875	0.68828125
198	central	0	0.715375	0.310015625	0.68959375
199	central	0	0.729875	0.31271875	0.68496875
200	central	0	0.72059375	0.317171875	0.68546875
201	central	0	0.7289375	0.316578125	0.6863125
202	central	0	0.7365	0.320078125	0.68340625
203	central	0	0.73603125	0.32084375	0.6799375
204	central	0	0.74365625	0.3219375	0.681125
205	central	0	0.74553125	0.3260625	0.67884375
206	central	0	0.7368125	0.326765625	0.67609375
207	central	0	0.75553125	0.33184375	0.68015625
208	central	0	0.76115625	0.330296875	0.678875
209	central	0	0.7546875	0.331015625	0.679875
210	central	0	0.74515625	0.3299375	0.67984375
211	central	0	0.74471875	0.32484375	0.68325
212	central	0	0.7508125	0.327765625	0.68353125
213	central	0	0.75053125	0.3216875	0.68125
214	central	0	0.749125	0.3199375	0.688375
215	central	0	0.73803125	0.3194375	0.68490625
216	central	0	0.73603125	0.31575	0.684625
217	central	0	0.72665625	0.309578125	0.68709375
218	central	0	0.70925	0.308859375	0.6871875
219	central	0	0.68684375	0.30853125	0.685
220	central	0	0.6996875	0.302703125	0.69409375
221	central	0	0.6905625	0.2998125	0.688625
222	central	0	0.682625	0.295703125	0.692875
223	central	0	0.6790625	0.295765625	0.6951875
224	central	0	0.683125	0.28765625	0.6975
225	central	0	0.67475	0.28559375	0.6983125
226	central	0	0.6495625	0.2866875	0.698875
227	central	0	0.6465	0.283359375	0.7004375
228	central	0	0.657	0.28184375	0.69825
229	central	0	0.6554375	0.279546875	0.7039375
230	central	0	0.6605	0.275578125	0.7035
231	central	0	0.6405625	0.273078125	0.70853125
232	central	0	0.643375	0.27434375	0.70634375
233	central	0	0.63334375	0.274078125	0.7011875
234	central	0	0.63578125	0.270640625	0.70553125
235	central	0	0.643875	0.27046875	0.70709375
236	central	0	0.6488125	0.27340625	0.7050625
237	central	0	0.61934375	0.275453125	0.7035625
238	central	0	0.62625	0.271890625	0.70353125
239	central	0	0.63628125	0.275515625	0.701125
240	central	0	0.623625	0.2776875	0.70228125
241	central	0	0.62871875	0.2795	0.699125
242	central	0	0.6615625	0.2791875	0.69784375
243	central	0	0.66359375	0.28434375	0.6970625
244	central	0	0.6631875	0.28871875	0.69584375
245	central	0	0.66471875	0.28925	0.695125
246	central	0	0.6624375	0.291	0.69625
247	central	0	0.6915	0.294453125	0.6968125
248	central	0	0.7094375	0.299140625	0.69021875
249	central	0	0.69371875	0.3028125	0.689625
250	central	0	0.6965625	0.306046875	0.6896875
251	central	0	0.70403125	0.306875	0.68975
252	central	0	0.6986875	0.30909375	0.68334375
253	central	0	0.7116875	0.31521875	0.682
254	central	0	0.737625	0.318234375	0.68740625
255	central	0	0.75778125	0.319921875	0.682375
256	central	0	0.75953125	0.321671875	0.68615625
257	central	0	0.75075	0.32453125	0.67359375
258	central	0	0.74909375	0.326921875	0.679125
259	central	0	0.73915625	0.32734375	0.68046875
260	central	0	0.74321875	0.332515625	0.67515625
261	central	0	0.749	0.33228125	0.6795625
262	central	0	0.7343125	0.32521875	0.6759375
263	central	0	0.74584375	0.324546875	0.6816875
264	central	0	0.737	0.322109375	0.6835
265	central	0	0.72721875	0.321015625	0.68103125
266	central	0	0.7376875	0.316890625	0.68578125
267	central	0	0.73603125	0.31603125	0.68490625
268	central	0	0.7145	0.308046875	0.69090625
269	central	0	0.69990625	0.309421875	0.68665625
270	central	0	0.69465625	0.30234375	0.69403125
271	central	0	0.69425	0.29803125	0.69453125
272	central	0	0.67603125	0.2981875	0.6918125
273	central	0	0.6655	0.292640625	0.6953125
274	central	0	0.6686875	0.291453125	0.698
275	central	0	0.667	0.28678125	0.69871875
276	central	0	0.66375	0.28215625	0.694625
277	central	0	0.6415	0.28296875	0.70328125
278	central	0	0.62578125	0.279421875	0.70359375
279	central	0	0.6309375	0.274078125	0.7025625
280	central	0	0.63796875	0.271328125	0.7013125
281	central	0	0.63765625	0.272875	0.7070625
282	central	0	0.63121875	0.27028125	0.701625
283	central	0	0.612875	0.2675625	0.70971875
284	central	0	0.62709375	0.26678125	0.70965625
285	central	0	0.619	0.267296875	0.711375
286	central	0	0.6170625	0.267625	0.7105625
287	central	0	0.62896875	0.264625	0.707625
288	central	0	0.62153125	0.266625	0.70903125
289	central	0	0.62028125	0.26665625	0.7058125
290	central	0	0.6308125	0.268671875	0.7104375
291	central	0	0.618	0.2695	0.7054375
292	central	0	0.62075	0.271328125	0.70053125
293	central	0	0.638625	0.27284375	0.70253125
294	central	0	0.65465625	0.276203125	0.6998125
295	central	0	0.65328125	0.2803125	0.7033125
296	central	0	0.6488125	0.284375	0.7021875
297	central	0	0.6540625	0.286859375	0.69515625
298	central	0	0.66815625	0.288421875	0.69728125
299	central	0	0.68665625	0.29453125	0.69325
300	central	0	0.6916875	0.29353125	0.695125
301	central	0	0.67925	0.29878125	0.6920625
302	central	0	0.685375	0.302140625	0.69196875
303	central	0	0.69834375	0.30440625	0.688125
304	central	0	0.711	0.309109375	0.686375
305	central	0	0.728	0.31159375	0.68671875
306	central	0	0.7353125	0.315390625	0.6840625
307	central	0	0.762625	0.317390625	0.6843125
308	central	0	0.76021875	0.32046875	0.68421875
309	central	0	0.75146875	0.322	0.6856875
310	central	0	0.73909375	0.328609375	0.6811875
311	central	0	0.73896875	0.32596875	0.67946875
312	central	0	0.75809375	0.331140625	0.67884375
313	central	0	0.74171875	0.3281875	0.6780625
314	central	0	0.7255625	0.326625	0.6818125
315	central	0	0.735875	0.32625	0.6795625
316	central	0	0.734375	0.323	0.68103125
317	central	0	0.72496875	0.31728125	0.68603125
318	central	0	0.7245	0.31471875	0.68465625
319	central	0	0.72490625	0.311140625	0.69078125
320	central	0	0.71315625	0.30928125	0.685625
321	central	0	0.705125	0.304046875	0.69509375
322	central	0	0.6913125	0.3015	0.6870625
323	central	0	0.68846875	0.29665625	0.69575
324	central	0	0.67740625	0.295296875	0.69353125
325	central	0	0.66459375	0.2893125	0.69471875
326	central	0	0.6576875	0.286046875	0.69740625
327	central	0	0.65453125	0.285109375	0.70178125
328	central	0	0.663625	0.27940625	0.70171875
329	central	0	0.64453125	0.275984375	0.7038125
330	central	0	0.6269375	0.273765625	0.70428125
331	central	0	0.62065625	0.270296875	0.70684375
332	central	0	0.62203125	0.268453125	0.7094375
333	central	0	0.6256875	0.263828125	0.706125
334	central	0	0.62815625	0.262421875	0.7133125
335	central	1	0.61165625	0.260796875	0.709625
336	central	1	0.60909375	0.25915625	0.713125
337	central	1	0.61296875	0.256640625	0.70990625
338	central	1	0.6174375	0.25828125	0.71025
339	central	1	0.60971875	0.259171875	0.7168125
340	central	1	0.60896875	0.2596875	0.71059375
341	central	1	0.616875	0.26090625	0.71715625
342	central	1	0.60634375	0.259859375	0.7134375
343	central	0	0.6101875	0.259546875	0.7093125
344	central	0	0.6088125	0.262328125	0.70878125
345	central	0	0.61259375	0.265296875	0.7054375
346	central	0	0.62246875	0.2684375	0.70671875
347	central	0	0.63840625	0.27290625	0.704875
348	central	0	0.6456875	0.27634375	0.7033125
349	central	0	0.6526875	0.279890625	0.7024375
350	central	0	0.65759375	0.27890625	0.697625
351	central	0	0.671875	0.28503125	0.69740625
352	central	0	0.67265625	0.28865625	0.69796875
353	central	0	0.67878125	0.29290625	0.6943125
354	central	0	0.68890625	0.294984375	0.6885
355	central	0	0.69	0.29946875	0.69296875
356	central	0	0.70146875	0.303828125	0.6916875
357	central	0	0.71146875	0.30721875	0.692125
358	central	0	0.729625	0.31190625	0.68065625
359	central	0	0.727875	0.31490625	0.69009375
360	central	0	0.74540625	0.317953125	0.68478125
361	central	0	0.7541875	0.32028125	0.679625
362	central	0	0.757375	0.323109375	0.6819375
363	central	0	0.753	0.32403125	0.67909375
364	central	0	0.74290625	0.32909375	0.679125
365	central	0	0.73265625	0.3248125	0.67971875
366	central	0	0.74534375	0.322671875	0.6821875
367	central	0	0.73553125	0.319125	0.6856875
368	central	0	0.72271875	0.31878125	0.68278125
369	central	0	0.71559375	0.317	0.68415625
370	central	0	0.70725	0.3121875	0.6850625
371	central	0	0.7031875	0.3098125	0.68703125
372	central	0	0.705	0.3031875	0.6859375
373	central	0	0.6871875	0.29965625	0.692625
374	central	0	0.68790625	0.296953125	0.69034375
375	central	0	0.67028125	0.29278125	0.6935625
376	central	0	0.6530625	0.28775	0.6970625
377	central	0	0.64496875	0.282625	0.69796875
378	central	0	0.65246875	0.279171875	0.7015625
379	central	0	0.65453125	0.279390625	0.70209375
380	central	0	0.64290625	0.271875	0.70453125
381	central	0	0.6325	0.269421875	0.70696875
382	central	0	0.61175	0.26396875	0.70603125
383	central	0	0.60878125	0.263203125	0.71096875
384	central	1	0.61375	0.261	0.71178125
385	central	1	0.60828125	0.2558125	0.71703125
386	central	1	0.60409375	0.254765625	0.71709375
387	central	1	0.60596875	0.254140625	0.717125
388	central	1	0.61203125	0.25309375	0.71453125
389	central	1	0.60375	0.25353125	0.7193125
390	central	1	0.5915	0.253015625	0.71375
391	central	1	0.59609375	0.25278125	0.71759375
392	central	1	0.58846875	0.250234375	0.71265625
393	central	1	0.59184375	0.253671875	0.71809375
394	central	1	0.59775	0.253859375	0.7171875
395	central	1	0.58971875	0.256234375	0.71853125
396	central	1	0.5925	0.257890625	0.7150625
397	central	1	0.59978125	0.261765625	0.7078125
398	central	0	0.61746875	0.263609375	0.71440625
399	central	0	0.62703125	0.265828125	0.70665625
400	central	0	0.6378125	0.2716875	0.70803125
401	central	0	0.650875	0.27378125	0.7025
402	central	0	0.6564375	0.276265625	0.70365625
403	central	0	0.65721875	0.2814375	0.70171875
404	central	0	0.6669375	0.28553125	0.69959375
405	central	0	0.68546875	0.28971875	0.69653125
406	central	0	0.6831875	0.29584375	0.6973125
407	central	0	0.69075	0.29759375	0.69171875
408	central	0	0.69603125	0.30221875	0.6900625
409	central	0	0.71475	0.3043125	0.6888125
410	central	0	0.7254375	0.311796875	0.68515625
411	central	0	0.727125	0.314703125	0.68265625
412	central	0	0.73240625	0.315328125	0.68525
413	central	0	0.74496875	0.32246875	0.6838125
414	central	0	0.75409375	0.322453125	0.68165625
415	central	0	0.7360625	0.3231875	0.684625
416	central	0	0.73615625	0.325609375	0.680375
417	central	0	0.745625	0.3268125	0.677875
418	central	0	0.74809375	0.32103125	0.68075
419	central	0	0.7396875	0.321265625	0.68365625
420	central	0	0.71246875	0.31721875	0.68640625
421	central	0	0.7148125	0.311578125	0.68703125
422	central	0	0.7081875	0.3101875	0.68909375
423	central	0	0.71096875	0.307234375	0.686125
424	central	0	0.70015625	0.301484375	0.69009375
425	central	0	0.68496875	0.299796875	0.6913125
426	central	0	0.66821875	0.2943125	0.69359375
427	central	0	0.6595	0.2913125	0.69134375
428	central	0	0.64796875	0.283578125	0.7005625
429	central	0	0.6439375	0.281421875	0.70190625
430	central	0	0.64534375	0.2766875	0.698125
431	central	0	0.65184375	0.272703125	0.70384375
432	central	0	0.6465625	0.2686875	0.71059375
433	central	0	0.64075	0.264265625	0.70934375
434	central	1	0.62875	0.2584375	0.70784375
435	central	1	0.60540625	0.256984375	0.71353125
436	central	1	0.60465625	0.253546875	0.71559375
437	central	1	0.59871875	0.252078125	0.7161875
438	central	1	0.6039375	0.249546875	0.71871875
439	central	1	0.5964375	0.247828125	0.72178125
440	central	1	0.60734375	0.2469375	0.71996875
441	central	1	0.586	0.2449375	0.71903125
442	central	1	0.57778125	0.2465	0.7234375
443	central	1	0.5850625	0.244921875	0.7205625
444	central	1	0.58396875	0.2455	0.71884375
445	central	1	0.57075	0.247796875	0.72175
446	central	1	0.57578125	0.247390625	0.7215
447	central	1	0.59028125	0.249921875	0.719875
448	central	1	0.59465625	0.2513125	0.7203125
449	central	1	0.587125	0.254046875	0.71884375
450	central	1	0.5959375	0.255796875	0.71315625
451	central	1	0.605	0.2605	0.70875
452	central	0	0.611875	0.261375	0.71153125
453	central	0	0.63221875	0.267765625	0.707125
454	central	0	0.6318125	0.268453125	0.70571875
455	central	0	0.647	0.272484375	0.7045625
456	central	0	0.6430625	0.277828125	0.7011875
457	central	0	0.64340625	0.283421875	0.696875
458	central	0	0.6765	0.2873125	0.69675
459	central	0	0.6698125	0.291953125	0.696125
460	central	0	0.69878125	0.29728125	0.692
461	central	0	0.7035	0.299015625	0.68790625
462	central	0	0.716625	0.30453125	0.68928125
463	central	0	0.73121875	0.309109375	0.68853125
464	central	0	0.72996875	0.3168125	0.68309375
465	central	0	0.73396875	0.31796875	0.687375
466	central	0	0.729625	0.3195625	0.68215625
467	central	0	0.7414375	0.320671875	0.68509375
468	central	0	0.73740625	0.320328125	0.67765625
469	central	0	0.75746875	0.320015625	0.67790625
470	central	0	0.73559375	0.319734375	0.68753125
471	central	0	0.7179375	0.31353125	0.680375
472	central	0	0.70634375	0.313203125	0.688
473	central	0	0.7013125	0.310734375	0.689875
474	central	0	0.6984375	0.303390625	0.68996875
475	central	0	0.68778125	0.300703125	0.69153125
476	central	0	0.681625	0.29478125	0.6899375
477	central	0	0.6705	0.291734375	0.692125
478	central	0	0.65478125	0.2848125	0.6948125
479	central	0	0.6505	0.28009375	0.69878125
480	central	0	0.6354375	0.277078125	0.7016875
481	central	0	0.6415	0.273171875	0.7011875
482	central	0	0.634125	0.26771875	0.70628125
483	central	0	0.61753125	0.266125	0.70659375
484	central	1	0.62565625	0.25996875	0.7146875
485	central	1	0.61484375	0.255578125	0.71546875
486	central	1	0.58959375	0.251421875	0.717875
487	central	1	0.5989375	0.249265625	0.7154375
488	central	1	0.59559375	0.247140625	0.72059375
489	central	1	0.5825625	0.245359375	0.7186875
490	central	1	0.5779375	0.240890625	0.722875
491	central	1	0.5853125	0.24140625	0.7250625
492	central	1	0.5770625	0.239421875	0.726125
493	central	1	0.56253125	0.238890625	0.725
494	central	1	0.5728125	0.240140625	0.72421875
495	central	1	0.57371875	0.239484375	0.72221875
496	central	1	0.568125	0.239171875	0.7235625
497	central	1	0.56378125	0.24015625	0.72375
498	central	1	0.5648125	0.240984375	0.72584375
499	central	1	0.57515625	0.242625	0.7210625
500	central	1	0.57721875	0.24603125	0.71984375
501	central	1	0.57834375	0.250015625	0.72059375
502	central	1	0.5865625	0.251296875	0.715875
503	central	1	0.60396875	0.253015625	0.714875
504	central	1	0.61128125	0.259203125	0.7165625
505	central	0	0.60725	0.26234375	0.70853125
506	central	0	0.6163125	0.26546875	0.710625
507	central	0	0.6321875	0.26884375	0.70721875
508	central	0	0.626875	0.27384375	0.70159375
509	central	0	0.63571875	0.280703125	0.70371875
510	central	0	0.64753125	0.284859375	0.69665625
511	central	0	0.6626875	0.2888125	0.6931875
512	central	0	0.6818125	0.292875	0.69353125
513	central	0	0.68903125	0.2963125	0.69359375
514	central	0	0.715125	0.301328125	0.6869375
515	central	0	0.71690625	0.304859375	0.6879375
516	central	0	0.7500625	0.30990625	0.68703125
517	central	0	0.7414375	0.31565625	0.68675
518	central	0	0.749	0.317140625	0.68209375
519	central	0	0.73584375	0.324109375	0.6791875
520	central	0	0.733375	0.324546875	0.68403125
521	central	0	0.74203125	0.317296875	0.68440625
522	central	0	0.73609375	0.3190625	0.682375
523	central	0	0.725	0.316953125	0.68571875
524	central	0	0.71175	0.310390625	0.6863125
525	central	0	0.69459375	0.308015625	0.68615625
526	central	0	0.6916875	0.30353125	0.68928125
527	central	0	0.6766875	0.30103125	0.691125
528	central	0	0.68259375	0.2953125	0.6920625
529	central	0	0.686625	0.28946875	0.69609375
530	central	0	0.66984375	0.283484375	0.69940625
531	central	0	0.645375	0.280765625	0.70209375
532	central	0	0.6505625	0.274765625	0.703875
533	central	0	0.63890625	0.26903125	0.7058125
534	central	0	0.62940625	0.264890625	0.70978125
535	central	1	0.61371875	0.261796875	0.7103125
536	central	1	0.61159375	0.2556875	0.71815625
537	central	1	0.59878125	0.25359375	0.71621875
538	central	1	0.5859375	0.247546875	0.718625
539	central	1	0.57859375	0.246828125	0.71925
540	central	1	0.58234375	0.241109375	0.72659375
541	central	1	0.5706875	0.2401875	0.72575
542	central	1	0.5641875	0.2384375	0.7265
543	central	1	0.55525	0.23709375	0.72490625
544	central	1	0.567625	0.23415625	0.7281875
545	central	1	0.5576875	0.233625	0.7285
546	central	1	0.55128125	0.235171875	0.72940625
547	central	1	0.55278125	0.234703125	0.73053125
548	central	1	0.56003125	0.2334375	0.72646875
549	central	1	0.553875	0.234671875	0.72715625
550	central	1	0.55028125	0.236	0.7278125
551	central	1	0.5595	0.23615625	0.7273125
552	central	1	0.56065625	0.23934375	0.723875
553	central	1	0.55296875	0.2405625	0.72128125
554	central	1	0.5711875	0.244484375	0.7251875
555	central	1	0.58471875	0.248140625	0.7240625
556	central	1	0.5875	0.2518125	0.7185625
557	central	1	0.5885	0.25278125	0.7135
558	central	1	0.59175	0.259078125	0.71175
559	central	0	0.60796875	0.262765625	0.70953125
560	central	0	0.6134375	0.266703125	0.70496875
561	central	0	0.62778125	0.272140625	0.70415625
562	central	0	0.63209375	0.277484375	0.70440625
563	central	0	0.63884375	0.282203125	0.700125
564	central	0	0.65053125	0.28875	0.69621875
565	central	0	0.67196875	0.29240625	0.68934375
566	central	0	0.69428125	0.29803125	0.6928125
567	central	0	0.703125	0.30053125	0.6898125
568	central	0	0.708875	0.30609375	0.6881875
569	central	0	0.7364375	0.30990625	0.68525
570	central	0	0.73921875	0.310890625	0.681875
571	central	0	0.73603125	0.316734375	0.6839375
572	central	0	0.73565625	0.320484375	0.68303125
573	central	0	0.72990625	0.32009375	0.68315625
574	central	0	0.7385	0.318234375	0.68440625
575	central	0	0.712	0.31125	0.6838125
576	central	0	0.69396875	0.3086875	0.69046875
577	central	0	0.68809375	0.30090625	0.68996875
578	central	0	0.67584375	0.299390625	0.69415625
579	central	0	0.6683125	0.295984375	0.69540625
580	central	0	0.6854375	0.287421875	0.69309375
581	central	0	0.668125	0.282578125	0.70290625
582	central	0	0.65246875	0.27709375	0.701
583	central	0	0.639125	0.272234375	0.70425
584	central	0	0.63965625	0.26759375	0.7035
585	central	0	0.6205625	0.261859375	0.709375
586	central	1	0.6031875	0.25903125	0.7165625
587	central	1	0.59209375	0.25265625	0.71346875
588	central	1	0.58334375	0.2481875	0.7158125
589	central	1	0.57809375	0.2438125	0.720875
590	central	1	0.56315625	0.240453125	0.72540625
591	central	1	0.56328125	0.238703125	0.7305
592	central	1	0.57084375	0.23428125	0.72884375
593	central	1	0.55540625	0.233828125	0.72659375
594	central	1	0.5483125	0.23184375	0.7334375
595	central	1	0.547875	0.2303125	0.73290625
596	central	1	0.54428125	0.22740625	0.7315
597	central	1	0.5359375	0.230578125	0.7310625
598	central	1	0.5383125	0.22928125	0.73203125
599	central	1	0.542125	0.22803125	0.73128125
600	central	1	0.5400625	0.2295	0.7333125
601	central	1	0.53596875	0.230203125	0.7324375
602	central	1	0.54109375	0.23046875	0.73525
603	central	1	0.5455	0.23321875	0.72878125
604	central	1	0.5419375	0.233640625	0.72921875
605	central	1	0.55528125	0.237109375	0.731
606	central	1	0.57634375	0.24078125	0.7233125
607	central	1	0.570875	0.242640625	0.72509375
608	central	1	0.5734375	0.246234375	0.718625
609	central	1	0.581125	0.250984375	0.719375
610	central	1	0.59434375	0.252625	0.71853125
611	central	1	0.61525	0.258578125	0.70959375
612	central	0	0.61578125	0.26584375	0.70796875
613	central	0	0.62065625	0.268703125	0.70584375
614	central	0	0.6306875	0.276515625	0.7026875
615	central	0	0.646875	0.27834375	0.70034375
616	central	0	0.66678125	0.285390625	0.69865625
617	central	0	0.6873125	0.291265625	0.6966875
618	central	0	0.7115625	0.298390625	0.69275
619	central	0	0.69728125	0.29990625	0.69275
620	central	0	0.7135625	0.305109375	0.691875
621	central	0	0.73359375	0.3141875	0.68728125
622	central	0	0.7418125	0.31159375	0.68828125
623	central	0	0.7456875	0.3185625	0.6828125
624	central	0	0.7531875	0.318921875	0.67653125
625	central	0	0.73709375	0.3185625	0.68328125
626	central	0	0.7353125	0.314859375	0.68484375
627	central	0	0.714375	0.311859375	0.68571875
628	central	0	0.694	0.306546875	0.69109375
629	central	0	0.6814375	0.301359375	0.68684375
630	central	0	0.6739375	0.298390625	0.69659375
631	central	0	0.67553125	0.292734375	0.69346875
632	central	0	0.6559375	0.288328125	0.69446875
633	central	0	0.64971875	0.281484375	0.70159375
634	central	0	0.65396875	0.27725	0.7024375
635	central	0	0.6271875	0.27021875	0.70521875
636	central	0	0.62771875	0.264453125	0.71134375
637	central	1	0.62528125	0.2605625	0.7096875
638	central	1	0.6015625	0.255171875	0.7166875
639	central	1	0.59015625	0.249078125	0.72078125
640	central	1	0.57265625	0.245171875	0.71709375
641	central	1	0.56534375	0.24028125	0.7250625
642	central	1	0.5635625	0.238046875	0.7261875
643	central	1	0.55253125	0.234859375	0.72559375
644	central	1	0.56346875	0.23146875	0.73246875
645	central	1	0.5461875	0.2296875	0.73309375
646	central	1	0.5466875	0.229375	0.7336875
647	central	1	0.5405625	0.227484375	0.73321875
648	central	1	0.53884375	0.226296875	0.73721875
649	central	1	0.53540625	0.225703125	0.7398125
650	central	1	0.53496875	0.224296875	0.73725
651	central	1	0.52753125	0.2250625	0.73346875
652	central	1	0.53525	0.2236875	0.734
653	central	1	0.52125	0.22484375	0.73609375
654	central	1	0.52359375	0.226125	0.731
655	central	1	0.5275625	0.226171875	0.73328125
656	central	1	0.52721875	0.229328125	0.7329375
657	central	1	0.53909375	0.232109375	0.73403125
658	central	1	0.5605625	0.23359375	0.72778125
659	central	1	0.549625	0.237	0.7233125
660	central	1	0.555	0.239203125	0.7270625
661	central	1	0.570375	0.242828125	0.7206875
662	central	1	0.5760625	0.24975	0.71575
663	central	1	0.5851875	0.251109375	0.71390625
664	central	1	0.59515625	0.257109375	0.70975
665	central	0	0.62046875	0.2645625	0.70934375
666	central	0	0.6213125	0.2686875	0.70575
667	central	0	0.63078125	0.2741875	0.7025625
668	central	0	0.6495	0.278140625	0.70303125
669	central	0	0.66475	0.2820625	0.69990625
670	central	0	0.6831875	0.291578125	0.69478125
671	central	0	0.7065625	0.29590625	0.693375
672	central	0	0.7030625	0.301328125	0.6856875
673	central	0	0.718125	0.3055	0.68521875
674	central	0	0.72825	0.311953125	0.6855
675	central	0	0.717875	0.31584375	0.683625
676	central	0	0.72596875	0.3191875	0.6845625
677	central	0	0.739125	0.316546875	0.6875625
678	central	0	0.7304375	0.314828125	0.68871875
679	central	0	0.70853125	0.307046875	0.6893125
680	central	0	0.7035	0.302875	0.69409375
681	central	0	0.6928125	0.296765625	0.6923125
682	central	0	0.67665625	0.292640625	0.69590625
683	central	0	0.665875	0.28634375	0.69503125
684	central	0	0.65415625	0.281078125	0.701875
685	central	0	0.64159375	0.2740625	0.70146875
686	central	0	0.6418125	0.268828125	0.70690625
687	central	0	0.6185625	0.265109375	0.710875
688	central	1	0.6126875	0.257609375	0.71571875
689	central	1	0.596875	0.251671875	0.71615625
690	central	1	0.58471875	0.247171875	0.71940625
691	central	1	0.5731875	0.2438125	0.7218125
692	central	1	0.5564375	0.23934375	0.72334375
693	central	1	0.555625	0.234015625	0.72934375
694	central	1	0.542	0.23234375	0.72865625
695	central	1	0.54134375	0.22925	0.73121875
696	central	1	0.547	0.225890625	0.7345
697	central	1	0.53353125	0.22528125	0.734875
698	central	1	0.52934375	0.223140625	0.737
699	central	1	0.5243125	0.22309375	0.74165625
700	central	1	0.5218125	0.220859375	0.7353125
701	central	1	0.52459375	0.221515625	0.73565625
702	central	1	0.52509375	0.22046875	0.73671875
703	central	1	0.514375	0.222453125	0.73653125
704	central	1	0.52065625	0.220015625	0.737625
705	central	1	0.5113125	0.22228125	0.74028125
706	central	1	0.51390625	0.223125	0.73425
707	central	1	0.52678125	0.226578125	0.74096875
708	central	1	0.5368125	0.22378125	0.73425
709	central	1	0.53796875	0.22778125	0.73525
710	central	1	0.54553125	0.22809375	0.72615625
711	central	1	0.54115625	0.232828125	0.73153125
712	central	1	0.546875	0.235484375	0.72715625
713	central	1	0.56209375	0.242203125	0.72434375
714	central	1	0.56484375	0.244484375	0.72196875
715	central	1	0.57421875	0.250484375	0.71721875
716	central	1	0.5999375	0.25634375	0.71725
717	central	1	0.6088125	0.26025	0.70978125
718	central	0	0.6175	0.2673125	0.70840625
719	central	0	0.64046875	0.27278125	0.7079375
720	central	0	0.655	0.277875	0.70321875
721	central	0	0.65825	0.284421875	0.6955625
722	central	0	0.6701875	0.2895625	0.6929375
723	central	0	0.689375	0.29721875	0.69471875
724	central	0	0.6958125	0.300921875	0.69215625
725	central	0	0.71165625	0.306453125	0.69040625
726	central	0	0.71271875	0.3110625	0.68646875
727	central	0	0.7135	0.316375	0.6874375
728	central	0	0.7311875	0.31525	0.68515625
729	central	0	0.72459375	0.312796875	0.68334375
730	central	0	0.7330625	0.313328125	0.686
731	central	0	0.72225	0.306359375	0.6853125
732	central	0	0.70446875	0.303765625	0.68965625
733	central	0	0.68784375	0.29690625	0.69453125
734	central	0	0.68253125	0.29146875	0.69503125
735	central	0	0.66765625	0.287515625	0.7013125
736	central	0	0.6564375	0.280046875	0.6996875
737	central	0	0.6435	0.27290625	0.70584375
738	central	0	0.62853125	0.26775	0.70821875
739	central	1	0.61671875	0.262171875	0.71084375
740	central	1	0.6015625	0.256203125	0.71403125
741	central	1	0.58684375	0.249046875	0.71675
742	central	1	0.56878125	0.24509375	0.72040625
743	central	1	0.56240625	0.24065625	0.72565625
744	central	1	0.54984375	0.235640625	0.7263125
745	central	1	0.5419375	0.232625	0.72859375
746	central	1	0.54234375	0.23078125	0.73584375
747	central	1	0.53184375	0.227046875	0.7326875
748	central	1	0.53990625	0.22453125	0.732625
749	central	1	0.52621875	0.2221875	0.73653125
750	central	1	0.528625	0.220625	0.739875
751	central	1	0.5261875	0.219453125	0.74215625
752	central	1	0.52475	0.21971875	0.74184375
753	central	1	0.52084375	0.2179375	0.73728125
754	central	1	0.5104375	0.217828125	0.74078125
755	central	1	0.5050625	0.21775	0.739125
756	central	1	0.501375	0.21934375	0.7433125
757	central	1	0.50803125	0.218875	0.74046875
758	central	1	0.49909375	0.21990625	0.74259375
759	central	1	0.5070625	0.220359375	0.7380625
760	central	1	0.5263125	0.220828125	0.73509375
761	central	1	0.52515625	0.2250625	0.7371875
762	central	1	0.53509375	0.224953125	0.737125
763	central	1	0.5324375	0.227984375	0.73528125
764	central	1	0.5334375	0.230671875	0.7325625
765	central	1	0.5305	0.233484375	0.726625
766	central	1	0.55040625	0.23784375	0.72746875
767	central	1	0.56471875	0.241875	0.7208125
768	central	1	0.57234375	0.248390625	0.71859375
769	central	1	0.5945625	0.251984375	0.71634375
770	central	1	0.60221875	0.255984375	0.714875
771	central	0	0.6174375	0.264421875	0.70825
772	central	0	0.64146875	0.271140625	0.70621875
773	central	0	0.6574375	0.2765625	0.70609375
774	central	0	0.65959375	0.285171875	0.69684375
775	central	0	0.679375	0.28884375	0.69840625
776	central	0	0.6989375	0.2949375	0.69290625
777	central	0	0.69228125	0.3016875	0.69021875
778	central	0	0.70365625	0.30471875	0.689875
779	central	0	0.707875	0.310453125	0.6860625
780	central	0	0.72171875	0.311578125	0.682125
781	central	0	0.715875	0.311328125	0.6835625
782	central	0	0.70671875	0.3075625	0.68815625
783	central	0	0.70403125	0.30053125	0.6901875
784	central	0	0.6924375	0.296921875	0.695875
785	central	0	0.67471875	0.289390625	0.695
786	central	0	0.66865625	0.2848125	0.69384375
787	central	0	0.649125	0.27934375	0.70178125
788	central	0	0.6386875	0.2744375	0.70409375
789	central	0	0.6185	0.266921875	0.70815625
790	central	1	0.595875	0.26078125	0.71290625
791	central	1	0.59440625	0.254828125	0.71246875
792	central	1	0.57421875	0.249859375	0.71709375
793	central	1	0.5578125	0.24409375	0.7238125
794	central	1	0.5500625	0.2386875	0.73153125
795	central	1	0.54771875	0.23459375	0.7284375
796	central	1	0.54303125	0.229359375	0.73290625
797	central	1	0.53421875	0.22628125	0.73475
798	central	1	0.530625	0.2243125	0.736875
799	central	1	0.5251875	0.222265625	0.73996875
800	central	1	0.52203125	0.220515625	0.7435
801	central	1	0.52721875	0.218203125	0.74215625
802	central	1	0.514125	0.218375	0.74003125
803	central	1	0.5124375	0.2170625	0.7433125
804	central	1	0.51375	0.217109375	0.74465625
805	central	1	0.50565625	0.21659375	0.74415625
806	central	1	0.5019375	0.21503125	0.7453125
807	central	1	0.49709375	0.216046875	0.74359375
808	central	1	0.4931875	0.21528125	0.7425625
809	central	1	0.49821875	0.21671875	0.7409375
810	central	1	0.4966875	0.217	0.744125
811	central	1	0.51115625	0.2174375	0.7424375
812	central	1	0.52884375	0.21990625	0.743
813	central	1	0.52459375	0.2215625	0.73571875
814	central	1	0.52421875	0.22203125	0.74053125
815	central	1	0.53128125	0.225375	0.7349375
816	central	1	0.522125	0.22796875	0.7364375
817	central	1	0.53459375	0.234453125	0.73221875
818	central	1	0.54971875	0.236890625	0.7255
819	central	1	0.574875	0.241234375	0.72484375
820	central	1	0.585375	0.2449375	0.72121875
821	central	1	0.5983125	0.250109375	0.71765625
822	central	1	0.60740625	0.258859375	0.7143125
823	central	0	0.62446875	0.266640625	0.7095
824	central	0	0.639375	0.273234375	0.70596875
825	central	0	0.66053125	0.2775	0.70096875
826	central	0	0.65721875	0.282015625	0.69959375
827	central	0	0.6838125	0.289484375	0.697875
828	central	0	0.69478125	0.2945	0.69134375
829	central	0	0.694375	0.30115625	0.69234375
830	central	0	0.7123125	0.3050625	0.68803125
831	central	0	0.71096875	0.311140625	0.68721875
832	central	0	0.720625	0.31578125	0.68075
833	central	0	0.71259375	0.3133125	0.686375
834	central	0	0.70959375	0.307046875	0.68771875
835	central	0	0.69165625	0.304796875	0.69553125
836	central	0	0.6843125	0.296296875	0.69146875
837	central	0	0.68753125	0.29121875	0.69753125
838	central	0	0.66946875	0.284265625	0.69565625
839	central	0	0.64846875	0.28115625	0.70215625
840	central	0	0.6308125	0.2725625	0.70425
841	central	0	0.61753125	0.2658125	0.70946875
842	central	1	0.6058125	0.26128125	0.7125625
843	central	1	0.59084375	0.253921875	0.71609375
844	central	1	0.57546875	0.248546875	0.72078125
845	central	1	0.57428125	0.240125	0.724
846	central	1	0.5479375	0.236625	0.728875
847	central	1	0.5383125	0.232765625	0.732375
848	central	1	0.52465625	0.228796875	0.73446875
849	central	1	0.5316875	0.22540625	0.73590625
850	central	1	0.5339375	0.2221875	0.73675
851	central	1	0.526375	0.219953125	0.73925
852	central	1	0.51553125	0.2175625	0.73803125
853	central	1	0.51078125	0.21853125	0.741125
854	central	1	0.5163125	0.217078125	0.74284375
855	central	1	0.50346875	0.21471875	0.745
856	central	1	0.50125	0.21403125	0.74740625
857	central	1	0.49325	0.21465625	0.74303125
858	central	1	0.50328125	0.212359375	0.74953125
859	central	1	0.4898125	0.213703125	0.746125
860	central	1	0.4871875	0.212703125	0.7436875
861	central	1	0.49828125	0.216421875	0.74615625
862	central	1	0.50509375	0.213828125	0.745875
863	central	1	0.50378125	0.215890625	0.74646875
864	central	1	0.5165625	0.21534375	0.741375
865	central	1	0.52121875	0.218015625	0.74009375
866	central	1	0.52015625	0.21921875	0.743125
867	central	1	0.51721875	0.222703125	0.73825
868	central	1	0.52484375	0.222609375	0.73696875
869	central	1	0.5310625	0.22665625	0.73615625
870	central	1	0.5456875	0.23075	0.735
871	central	1	0.56584375	0.23434375	0.7256875
872	central	1	0.57303125	0.239015625	0.725375
873	central	1	0.58403125	0.244046875	0.72290625
874	central	1	0.6100625	0.249390625	0.718125
875	central	1	0.621	0.257	0.71175
876	central	0	0.6365625	0.2608125	0.71534375
877	central	0	0.64540625	0.26925	0.705375
878	central	0	0.65828125	0.276375	0.7030625
879	central	0	0.6726875	0.281921875	0.6959375
880	central	0	0.69446875	0.287171875	0.6946875
881	central	0	0.69546875	0.292171875	0.69521875
882	central	0	0.697875	0.30059375	0.6909375
883	central	0	0.70040625	0.305	0.6841875
884	central	0	0.70365625	0.309296875	0.687625
885	central	0	0.71028125	0.310078125	0.68803125
886	central	0	0.6913125	0.305703125	0.68559375
887	central	0	0.68475	0.29846875	0.69384375
888	central	0	0.67759375	0.2914375	0.69434375
889	central	0	0.66053125	0.288453125	0.69790625
890	central	0	0.64215625	0.281625	0.69971875
891	central	0	0.63171875	0.273640625	0.6993125
892	central	0	0.6189375	0.26440625	0.71165625
893	central	1	0.60809375	0.255078125	0.71059375
894	central	1	0.59625	0.250765625	0.71721875
895	central	1	0.58371875	0.24528125	0.71925
896	central	1	0.57715625	0.239375	0.72134375
897	central	1	0.5488125	0.2351875	0.725875
898	central	1	0.5359375	0.23134375	0.73121875
899	central	1	0.5253125	0.229140625	0.735625
900	central	1	0.5106875	0.223703125	0.7366875
901	central	1	0.52175	0.2208125	0.73934375
902	central	1	0.5150625	0.21875	0.7385625
903	central	1	0.5105	0.217265625	0.74353125
904	central	1	0.5146875	0.215359375	0.74553125
905	central	1	0.511125	0.214203125	0.7455625
906	central	1	0.5048125	0.213140625	0.7444375
907	central	1	0.5035	0.21275	0.7475625
908	central	1	0.4936875	0.213484375	0.74528125
909	central	1	0.50215625	0.212890625	0.7439375
910	central	1	0.4974375	0.21290625	0.744
911	central	1	0.48596875	0.211546875	0.74840625
912	central	1	0.5001875	0.21178125	0.74815625
913	central	1	0.5059375	0.21265625	0.74928125
914	central	1	0.49384375	0.214703125	0.7450625
915	central	1	0.50796875	0.21521875	0.74790625
916	central	1	0.50728125	0.216375	0.74665625
917	central	1	0.50034375	0.218203125	0.74403125
918	central	1	0.51428125	0.217	0.739375
919	central	1	0.5235	0.21946875	0.743875
920	central	1	0.53009375	0.22171875	0.73753125
921	central	1	0.54746875	0.225265625	0.7341875
922	central	1	0.541875	0.2288125	0.73409375
923	central	1	0.553125	0.23371875	0.73021875
924	central	1	0.5683125	0.2376875	0.7269375
925	central	1	0.5985	0.2438125	0.7239375
926	central	1	0.60384375	0.248921875	0.7151875
927	central	1	0.6120625	0.256328125	0.712375
928	central	0	0.6231875	0.262828125	0.708875
929	central	0	0.641125	0.2673125	0.7090625
930	central	0	0.6680625	0.27675	0.70025
931	central	0	0.68196875	0.282078125	0.6985
932	central	0	0.68221875	0.289265625	0.6931875
933	central	0	0.6856875	0.294515625	0.69340625
934	central	0	0.68878125	0.301640625	0.6933125
935	central	0	0.70390625	0.308875	0.68578125
936	central	0	0.70775	0.31025	0.68975
937	central	0	0.704875	0.309671875	0.68778125
938	central	0	0.69065625	0.302515625	0.6879375
939	central	0	0.68065625	0.2995625	0.68984375
940	central	0	0.6701875	0.294328125	0.688875
941	central	0	0.6515625	0.2873125	0.6986875
942	central	0	0.65175	0.2796875	0.70459375
943	central	0	0.64103125	0.2740625	0.7048125
944	central	0	0.62590625	0.266984375	0.70234375
945	central	1	0.60946875	0.258765625	0.71290625
946	central	1	0.58771875	0.251890625	0.716125
947	central	1	0.58059375	0.24684375	0.7170625
948	central	1	0.56603125	0.23925	0.7260625
949	central	1	0.5508125	0.23459375	0.7285
950	central	1	0.53103125	0.23171875	0.7318125
951	central	1	0.53209375	0.225984375	0.73603125
952	central	1	0.51946875	0.22253125	0.738125
953	central	1	0.497375	0.219125	0.7383125
954	central	1	0.50375	0.218140625	0.74109375
955	central	1	0.5038125	0.216171875	0.74225
956	central	1	0.50103125	0.215296875	0.74828125
957	central	1	0.50490625	0.21328125	0.7449375
958	central	1	0.4963125	0.211703125	0.74775
959	central	1	0.48965625	0.211890625	0.74946875
960	central	1	0.492875	0.21196875	0.74946875
961	central	1	0.483125	0.212296875	0.74728125
962	central	1	0.49153125	0.208828125	0.75075
963	central	1	0.486375	0.21146875	0.747625
964	central	1	0.4853125	0.211265625	0.742
965	central	1	0.497625	0.211546875	0.75
966	central	1	0.49284375	0.211296875	0.7463125
967	central	1	0.50053125	0.210515625	0.748
968	central	1	0.4983125	0.213484375	0.7465
969	central	1	0.49884375	0.214546875	0.74659375
970	central	1	0.5091875	0.214609375	0.74725
971	central	1	0.51409375	0.21715625	0.73971875
972	central	1	0.5260625	0.219078125	0.74153125
973	central	1	0.522125	0.221609375	0.737875
974	central	1	0.53971875	0.224375	0.73534375
975	central	1	0.53390625	0.227609375	0.734125
976	central	1	0.54753125	0.232796875	0.7285625
977	central	1	0.5774375	0.237515625	0.7301875
978	central	1	0.593	0.24353125	0.72334375
979	central	1	0.59178125	0.24903125	0.72078125
980	central	1	0.604375	0.254265625	0.71496875
981	central	0	0.6220625	0.26334375	0.71340625
982	central	0	0.6298125	0.270421875	0.70596875
983	central	0	0.65009375	0.276921875	0.70090625
984	central	0	0.6731875	0.285265625	0.7003125
985	central	0	0.679875	0.2885	0.69825
986	central	0	0.69575	0.295484375	0.69
987	central	0	0.6846875	0.3024375	0.68903125
988	central	0	0.704125	0.30753125	0.68834375
989	central	0	0.68171875	0.304578125	0.68853125
990	central	0	0.67053125	0.299796875	0.6916875
991	central	0	0.6704375	0.293890625	0.6928125
992	central	0	0.67159375	0.286265625	0.69771875
993	central	0	0.64371875	0.280921875	0.6988125
994	central	0	0.6395	0.274296875	0.70084375
995	central	0	0.6251875	0.26696875	0.70928125
996	central	1	0.60753125	0.2595	0.7098125
997	central	1	0.589625	0.252390625	0.71709375
998	central	1	0.57709375	0.2478125	0.7189375
999	central	1	0.55171875	0.240015625	0.7245625
1000	central	1	0.54578125	0.234109375	0.72778125
1001	central	1	0.53565625	0.229390625	0.73509375
1002	central	1	0.53265625	0.224875	0.737375
1003	central	1	0.51778125	0.22103125	0.73725
1004	central	1	0.50553125	0.218890625	0.7405
1005	central	1	0.498	0.217109375	0.74484375
1006	central	1	0.5	0.215359375	0.7396875
1007	central	1	0.497875	0.213796875	0.74815625
1008	central	1	0.4990625	0.213265625	0.7490625
1009	central	1	0.48809375	0.21146875	0.74490625
1010	central	1	0.4756875	0.211	0.7469375
1011	central	1	0.48753125	0.21071875	0.74446875
1012	central	1	0.48375	0.21165625	0.74834375
1013	central	1	0.48915625	0.210375	0.74678125
1014	central	1	0.47890625	0.2103125	0.74834375
1015	central	1	0.476375	0.211078125	0.74553125
1016	central	1	0.482	0.210875	0.74890625
1017	central	1	0.4849375	0.211109375	0.7470625
1018	central	1	0.4885	0.21015625	0.74615625
1019	central	1	0.491625	0.2128125	0.74615625
1020	central	1	0.49009375	0.212890625	0.7455625
1021	central	1	0.501875	0.21425	0.74546875
1022	central	1	0.5075	0.21303125	0.74584375
1023	central	1	0.5154375	0.215734375	0.74046875
1024	central	1	0.51521875	0.21603125	0.74075
1025	central	1	0.52928125	0.22040625	0.73878125
1026	central	1	0.52340625	0.224	0.7405625
1027	central	1	0.5335	0.226859375	0.73196875
1028	central	1	0.55625	0.2340625	0.72834375
1029	central	1	0.576375	0.236	0.72796875
1030	central	1	0.5795	0.24278125	0.72409375
1031	central	1	0.58728125	0.249671875	0.7184375
1032	central	1	0.6014375	0.255546875	0.71759375
1033	central	0	0.6041875	0.260828125	0.71525
1034	central	0	0.62815625	0.270375	0.70890625
1035	central	0	0.6561875	0.27771875	0.70415625
1036	central	0	0.6700625	0.281296875	0.701125
1037	central	0	0.67303125	0.29034375	0.6916875
1038	central	0	0.675875	0.298359375	0.6899375
1039	central	0	0.68309375	0.303515625	0.69146875
1040	central	0	0.691875	0.307765625	0.687625
1041	central	0	0.686125	0.305625	0.68975
1042	central	0	0.67284375	0.3029375	0.691625
1043	central	0	0.66759375	0.293609375	0.68915625
1044	central	0	0.67284375	0.288671875	0.69271875
1045	central	0	0.65234375	0.282359375	0.7026875
1046	central	0	0.636875	0.272265625	0.70459375
1047	central	0	0.62740625	0.26825	0.7059375
1048	central	1	0.59990625	0.260421875	0.71021875
1049	central	1	0.58421875	0.252921875	0.71365625
1050	central	1	0.5783125	0.24796875	0.71928125
1051	central	1	0.5738125	0.23796875	0.72728125
1052	central	1	0.54965625	0.236359375	0.72775
1053	central	1	0.539875	0.22778125	0.73334375
1054	central	1	0.5170625	0.22578125	0.73665625
1055	central	1	0.5215625	0.221453125	0.74090625
1056	central	1	0.5155	0.219546875	0.74309375
1057	central	1	0.49884375	0.215515625	0.7481875
1058	central	1	0.49696875	0.215015625	0.7478125
1059	central	1	0.4964375	0.2138125	0.74684375
1060	central	1	0.4901875	0.212421875	0.7471875
1061	central	1	0.4919375	0.21134375	0.74828125
1062	central	1	0.4763125	0.211828125	0.746625
1063	central	1	0.48728125	0.21234375	0.748
1064	central	1	0.4835625	0.20921875	0.74725
1065	central	1	0.4800625	0.2108125	0.74884375
1066	central	1	0.47946875	0.2110625	0.74771875
1067	central	1	0.4788125	0.210015625	0.75209375
1068	central	1	0.479875	0.21115625	0.7479375
1069	central	1	0.47975	0.210203125	0.7428125
1070	central	1	0.48875	0.210890625	0.746625
1071	central	1	0.493625	0.210984375	0.7484375
1072	central	1	0.4895625	0.210453125	0.74865625
1073	central	1	0.49696875	0.21290625	0.7484375
1074	central	1	0.49815625	0.212296875	0.74815625
1075	central	1	0.50340625	0.214046875	0.74490625
1076	central	1	0.50496875	0.2149375	0.74334375
1077	central	1	0.51396875	0.215890625	0.73775
1078	central	1	0.5205625	0.21928125	0.73615625
1079	central	1	0.53140625	0.2235625	0.7355625
1080	central	1	0.53953125	0.226484375	0.7379375
1081	central	1	0.55425	0.2309375	0.7311875
1082	central	1	0.56109375	0.238046875	0.72528125
1083	central	1	0.57196875	0.2416875	0.72421875
1084	central	1	0.596	0.249390625	0.72140625
1085	central	1	0.60484375	0.257046875	0.711125
1086	central	0	0.60578125	0.262984375	0.7103125
1087	central	0	0.6289375	0.27221875	0.70715625
1088	central	0	0.65059375	0.277703125	0.70053125
1089	central	0	0.66784375	0.28490625	0.69925
1090	central	0	0.67828125	0.29271875	0.69334375
1091	central	0	0.67915625	0.299625	0.69203125
1092	central	0	0.67815625	0.3041875	0.6928125
1093	central	0	0.6789375	0.30196875	0.68953125
1094	central	0	0.67275	0.297203125	0.69465625
1095	central	0	0.6618125	0.292515625	0.69778125
1096	central	0	0.6643125	0.28440625	0.70075
1097	central	0	0.6560625	0.276453125	0.7043125
1098	central	0	0.63728125	0.2671875	0.70296875
1099	central	1	0.614	0.259390625	0.70928125
1100	central	1	0.5906875	0.25271875	0.71546875
1101	central	1	0.561875	0.245890625	0.722375
1102	central	1	0.5738125	0.240046875	0.726125
1103	central	1	0.56459375	0.235125	0.72628125
1104	central	1	0.54134375	0.229625	0.735375
1105	central	1	0.527125	0.225640625	0.74175
1106	central	1	0.5148125	0.222	0.73559375
1107	central	1	0.51584375	0.218796875	0.740875
1108	central	1	0.5051875	0.215	0.74440625
1109	central	1	0.4994375	0.214671875	0.74209375
1110	central	1	0.49428125	0.213078125	0.74228125
1111	central	1	0.48665625	0.212859375	0.7458125
1112	central	1	0.490375	0.21103125	0.7485625
1113	central	1	0.48646875	0.20928125	0.7503125
1114	central	1	0.4781875	0.21046875	0.74946875
1115	central	1	0.47403125	0.210625	0.74828125
1116	central	1	0.48121875	0.20990625	0.74803125
1117	central	1	0.48159375	0.2104375	0.74778125
1118	central	1	0.483875	0.208296875	0.75021875
1119	central	1	0.4795	0.210609375	0.74671875
1120	central	1	0.476	0.2085625	0.75140625
1121	central	1	0.48290625	0.210890625	0.748375
1122	central	1	0.48165625	0.209515625	0.7506875
1123	central	1	0.48659375	0.21	0.74959375
1124	central	1	0.49459375	0.211390625	0.7453125
1125	central	1	0.49621875	0.211234375	0.74596875
1126	central	1	0.48640625	0.213015625	0.74534375
1127	central	1	0.496875	0.213390625	0.74878125
1128	central	1	0.495625	0.215109375	0.74625
1129	central	1	0.50625	0.21509375	0.74071875
1130	central	1	0.52090625	0.219078125	0.74278125
1131	central	1	0.52546875	0.222109375	0.73221875
1132	central	1	0.54528125	0.226140625	0.7356875
1133	central	1	0.55903125	0.231671875	0.73046875
1134	central	1	0.56909375	0.235703125	0.723
1135	central	1	0.5824375	0.244375	0.7224375
1136	central	1	0.6001875	0.24903125	0.71728125
1137	central	1	0.61025	0.255625	0.7121875
1138	central	0	0.61171875	0.264375	0.70865625
1139	central	0	0.631625	0.27225	0.709125
1140	central	0	0.6605625	0.278640625	0.70165625
1141	central	0	0.6671875	0.28746875	0.69965625
1142	central	0	0.681625	0.291984375	0.6931875
1143	central	0	0.68484375	0.300984375	0.6925
1144	central	0	0.66584375	0.30628125	0.68675
1145	central	0	0.67384375	0.303609375	0.68946875
1146	central	0	0.6736875	0.299046875	0.694375
1147	central	0	0.6725625	0.289234375	0.69575
1148	central	0	0.6635	0.2850625	0.69359375
1149	central	0	0.6518125	0.27534375	0.7050625
1150	central	0	0.65153125	0.271109375	0.7071875
1151	central	0	0.63021875	0.262625	0.710625
1152	central	1	0.6099375	0.253265625	0.71578125
1153	central	1	0.58315625	0.24846875	0.7195
1154	central	1	0.56465625	0.240140625	0.72140625
1155	central	1	0.564	0.235828125	0.73234375
1156	central	1	0.55240625	0.230875	0.7349375
1157	central	1	0.5295	0.2264375	0.73415625
1158	central	1	0.51696875	0.222234375	0.74053125
1159	central	1	0.519625	0.217640625	0.7419375
1160	central	1	0.50321875	0.2159375	0.74440625
1161	central	1	0.49825	0.21521875	0.748375
1162	central	1	0.48553125	0.212015625	0.75090625
1163	central	1	0.48315625	0.21146875	0.74971875
1164	central	1	0.484	0.21134375	0.74765625
1165	central	1	0.47865625	0.208390625	0.74828125
1166	central	1	0.483875	0.2096875	0.74796875
1167	central	1	0.48359375	0.209890625	0.74928125
1168	central	1	0.4806875	0.20953125	0.74990625
1169	central	1	0.47784375	0.208421875	0.750625
1170	central	1	0.47440625	0.208890625	0.74809375
1171	central	1	0.48475	0.20859375	0.74571875
1172	central	1	0.472625	0.2095625	0.7520625
1173	central	1	0.4790625	0.209	0.7510625
1174	central	1	0.4813125	0.21059375	0.74884375
1175	central	1	0.4853125	0.210296875	0.74878125
1176	central	1	0.48171875	0.21090625	0.750125
1177	central	1	0.48546875	0.211875	0.747625
1178	central	1	0.48734375	0.21053125	0.7500625
1179	central	1	0.4834375	0.212265625	0.75196875
1180	central	1	0.49178125	0.21375	0.74546875
1181	central	1	0.4996875	0.21403125	0.7423125
1182	central	1	0.51046875	0.21934375	0.746
1183	central	1	0.51521875	0.21996875	0.7404375
1184	central	1	0.53178125	0.2235625	0.738
1185	central	1	0.54709375	0.2278125	0.73709375
1186	central	1	0.5544375	0.232234375	0.73115625
1187	central	1	0.55459375	0.23825	0.725125
1188	central	1	0.57453125	0.2426875	0.72540625
1189	central	1	0.59403125	0.251390625	0.72109375
1190	central	1	0.61621875	0.257640625	0.71053125
1191	central	0	0.6325	0.26721875	0.70684375
1192	central	0	0.64965625	0.272046875	0.7038125
1193	central	0	0.6648125	0.279921875	0.70240625
1194	central	0	0.6858125	0.287890625	0.69834375
1195	central	0	0.683375	0.294140625	0.69428125
1196	central	0	0.68234375	0.30071875	0.6903125
1197	central	0	0.67096875	0.29796875	0.6935
1198	central	0	0.66271875	0.291921875	0.695125
1199	central	0	0.660375	0.28803125	0.69815625
1200	central	0	0.64846875	0.280375	0.7039375
1201	central	0	0.6389375	0.270203125	0.70509375
1202	central	0	0.63278125	0.2634375	0.7115
1203	central	1	0.6115	0.256453125	0.71509375
1204	central	1	0.5830625	0.2501875	0.71871875
1205	central	1	0.57028125	0.24359375	0.72253125
1206	central	1	0.56596875	0.236859375	0.7260625
1207	central	1	0.55153125	0.231640625	0.7285625
1208	central	1	0.5439375	0.224921875	0.7388125
1209	central	1	0.5231875	0.221640625	0.74221875
1210	central	1	0.5146875	0.21865625	0.74090625
1211	central	1	0.50946875	0.2166875	0.743875
1212	central	1	0.4963125	0.213390625	0.74578125
1213	central	1	0.48771875	0.2125625	0.74740625
1214	central	1	0.48621875	0.212046875	0.74925
1215	central	1	0.47809375	0.211890625	0.74596875
1216	central	1	0.4765625	0.210390625	0.7494375
1217	central	1	0.47703125	0.21	0.747875
1218	central	1	0.48434375	0.2091875	0.75009375
1219	central	1	0.4793125	0.209765625	0.748375
1220	central	1	0.48715625	0.20865625	0.7515
1221	central	1	0.482125	0.210359375	0.75309375
1222	central	1	0.4731875	0.210203125	0.753
1223	central	1	0.47659375	0.208625	0.75028125
1224	central	1	0.4790625	0.209703125	0.74796875
1225	central	1	0.4764375	0.210421875	0.7545625
1226	central	1	0.47696875	0.20890625	0.75178125
1227	central	1	0.47815625	0.209671875	0.7439375
1228	central	1	0.4811875	0.210265625	0.7478125
1229	central	1	0.48740625	0.209140625	0.74871875
1230	central	1	0.48734375	0.210578125	0.7500625
1231	central	1	0.49753125	0.213578125	0.74765625
1232	central	1	0.50171875	0.2143125	0.74384375
1233	central	1	0.50084375	0.216296875	0.74521875
1234	central	1	0.509125	0.217140625	0.7381875
1235	central	1	0.5218125	0.21959375	0.7391875
1236	central	1	0.5365625	0.22315625	0.735625
1237	central	1	0.5425	0.229515625	0.73446875
1238	central	1	0.54403125	0.234609375	0.72790625
1239	central	1	0.56178125	0.241453125	0.72753125
1240	central	1	0.5911875	0.24696875	0.71984375
1241	central	1	0.60315625	0.252375	0.71503125
1242	central	1	0.621375	0.262234375	0.71284375
1243	central	0	0.64015625	0.26903125	0.71140625
1244	central	0	0.65559375	0.27653125	0.7028125
1245	central	0	0.67215625	0.28540625	0.69803125
1246	central	0	0.677625	0.290453125	0.69478125
1247	central	0	0.690625	0.2961875	0.690875
1248	central	0	0.68334375	0.302328125	0.6948125
1249	central	0	0.663125	0.300953125	0.68965625
1250	central	0	0.65734375	0.29528125	0.69271875
1251	central	0	0.66425	0.286	0.69859375
1252	central	0	0.656625	0.287203125	0.69884375
1253	central	0	0.6375	0.272234375	0.7045625
1254	central	0	0.6185	0.26684375	0.70625
1255	central	1	0.60796875	0.2593125	0.71340625
1256	central	1	0.59846875	0.25175	0.71603125
1257	central	1	0.570125	0.24309375	0.7229375
1258	central	1	0.57409375	0.237046875	0.72609375
1259	central	1	0.557125	0.23203125	0.73015625
1260	central	1	0.5488125	0.22709375	0.732375
1261	central	1	0.5295625	0.221640625	0.73625
1262	central	1	0.5245625	0.219265625	0.74309375
1263	central	1	0.50203125	0.215953125	0.7430625
1264	central	1	0.50228125	0.2144375	0.74334375
1265	central	1	0.4883125	0.21328125	0.74725
1266	central	1	0.49025	0.21215625	0.7449375
1267	central	1	0.4805	0.21121875	0.7493125
1268	central	1	0.48521875	0.21059375	0.75153125
1269	central	1	0.485	0.211671875	0.75140625
1270	central	1	0.48171875	0.2115	0.7494375
1271	central	1	0.47953125	0.2084375	0.751
1272	central	1	0.4856875	0.208921875	0.746
1273	central	1	0.4909375	0.2084375	0.74834375
1274	central	1	0.476	0.211015625	0.74928125
1275	central	1	0.47071875	0.209	0.751625
1276	central	1	0.4756875	0.2104375	0.74925
1277	central	1	0.4856875	0.2096875	0.75475
1278	central	1	0.48659375	0.208859375	0.7506875
1279	central	1	0.48090625	0.208546875	0.7548125
1280	central	1	0.47315625	0.209484375	0.74984375
1281	central	1	0.484125	0.210328125	0.749
1282	central	1	0.483375	0.21134375	0.7490625
1283	central	1	0.48725	0.211328125	0.7503125
1284	central	1	0.4924375	0.21190625	0.74440625
1285	central	1	0.49540625	0.213453125	0.7471875
1286	central	1	0.507625	0.21528125	0.74425
1287	central	1	0.52	0.217859375	0.7405625
1288	central	1	0.53175	0.22175	0.73640625
1289	central	1	0.547875	0.2234375	0.73390625
1290	central	1	0.551125	0.22921875	0.72978125
1291	central	1	0.55159375	0.23453125	0.72640625
1292	central	1	0.5789375	0.240203125	0.7243125
1293	central	1	0.59409375	0.24759375	0.71421875
1294	central	1	0.60871875	0.2553125	0.71640625
1295	central	0	0.62975	0.26371875	0.71178125
1296	central	0	0.629875	0.272265625	0.70709375
1297	central	0	0.66746875	0.27784375	0.6991875
1298	central	0	0.6835	0.2846875	0.7009375
1299	central	0	0.6775625	0.289421875	0.69246875
1300	central	0	0.68346875	0.29859375	0.6938125
1301	central	0	0.67975	0.299390625	0.6943125
1302	central	0	0.6673125	0.29128125	0.69721875
1303	central	0	0.659875	0.2845625	0.6983125
1304	central	0	0.6481875	0.27596875	0.69925
1305	central	0	0.62575	0.270640625	0.70503125
1306	central	1	0.612125	0.2625625	0.711875
1307	central	1	0.60990625	0.251875	0.71371875
1308	central	1	0.59190625	0.24775	0.71953125
1309	central	1	0.567	0.239984375	0.72596875
1310	central	1	0.557375	0.233109375	0.730875
1311	central	1	0.54421875	0.2283125	0.73509375
1312	central	1	0.540875	0.222828125	0.73465625
1313	central	1	0.52296875	0.21840625	0.74003125
1314	central	1	0.50490625	0.216484375	0.7428125
1315	central	1	0.5055625	0.213890625	0.7499375
1316	central	1	0.50003125	0.2135625	0.744625
1317	central	1	0.496375	0.213578125	0.74584375
1318	central	1	0.4800625	0.211125	0.74825
1319	central	1	0.490375	0.210296875	0.748
1320	central	1	0.49121875	0.20959375	0.747125
1321	central	1	0.49259375	0.209640625	0.746375
1322	central	1	0.4805	0.2089375	0.747625
1323	central	1	0.478625	0.207953125	0.7488125
1324	central	1	0.47465625	0.21	0.74890625
1325	central	1	0.471625	0.2101875	0.7489375
1326	central	1	0.47725	0.2081875	0.751125
1327	central	1	0.4683125	0.209421875	0.74859375
1328	central	1	0.48115625	0.210328125	0.74959375
1329	central	1	0.48621875	0.2084375	0.74990625
1330	central	1	0.48809375	0.207953125	0.75321875
1331	central	1	0.4741875	0.210578125	0.747875
1332	central	1	0.47865625	0.209125	0.747
1333	central	1	0.4748125	0.210109375	0.74671875
1334	central	1	0.48775	0.209578125	0.7473125
1335	central	1	0.49059375	0.210828125	0.74821875
1336	central	1	0.50321875	0.21125	0.74975
1337	central	1	0.50028125	0.214703125	0.7451875
1338	central	1	0.51015625	0.215109375	0.74490625
1339	central	1	0.5264375	0.217078125	0.7395
1340	central	1	0.5334375	0.22115625	0.73940625
1341	central	1	0.53521875	0.22484375	0.7361875
1342	central	1	0.5470625	0.2291875	0.73
1343	central	1	0.56209375	0.235671875	0.72846875
1344	central	1	0.58803125	0.2419375	0.72490625
1345	central	1	0.61209375	0.250484375	0.7180625
1346	central	1	0.62309375	0.255953125	0.7086875
1347	central	0	0.620125	0.266359375	0.709875
1348	central	0	0.643	0.27228125	0.701625
1349	central	0	0.66459375	0.279578125	0.700875
1350	central	0	0.6731875	0.286625	0.69346875
1351	central	0	0.67384375	0.29725	0.69428125
1352	central	0	0.6835	0.3025625	0.6935
1353	central	0	0.690375	0.2969375	0.68709375
1354	central	0	0.669625	0.2940625	0.6935625
1355	central	0	0.66728125	0.285171875	0.69815625
1356	central	0	0.64796875	0.28090625	0.70365625
1357	central	0	0.6295625	0.275578125	0.7054375
1358	central	0	0.61440625	0.26425	0.70790625
1359	central	1	0.60996875	0.257234375	0.7119375
1360	central	1	0.59646875	0.248578125	0.71584375
1361	central	1	0.5755625	0.2425625	0.72196875
1362	central	1	0.56596875	0.2349375	0.72765625
1363	central	1	0.54896875	0.22853125	0.730875
1364	central	1	0.5343125	0.226984375	0.73728125
1365	central	1	0.526	0.219484375	0.73771875
1366	central	1	0.51396875	0.21675	0.7415625
1367	central	1	0.50428125	0.214625	0.741375
1368	central	1	0.499125	0.21159375	0.744875
1369	central	1	0.50290625	0.21203125	0.74953125
1370	central	1	0.50490625	0.2108125	0.7515
1371	central	1	0.4846875	0.210265625	0.752625
1372	central	1	0.48734375	0.210265625	0.74734375
1373	central	1	0.484375	0.20934375	0.7514375
1374	central	1	0.4913125	0.208125	0.7495
1375	central	1	0.49315625	0.2094375	0.75175
1376	central	1	0.47790625	0.209921875	0.74940625
1377	central	1	0.46440625	0.209078125	0.75240625
1378	central	1	0.47434375	0.208578125	0.74803125
1379	central	1	0.4763125	0.208625	0.74840625
1380	central	1	0.481375	0.209609375	0.74675
1381	central	1	0.478125	0.20953125	0.7454375
1382	central	1	0.48128125	0.20840625	0.7514375
1383	central	1	0.47725	0.20884375	0.74928125
1384	central	1	0.47853125	0.209625	0.7509375
1385	central	1	0.480125	0.209015625	0.752875
1386	central	1	0.48284375	0.210171875	0.74784375
1387	central	1	0.486625	0.208875	0.7466875
1388	central	1	0.4900625	0.21121875	0.74790625
1389	central	1	0.49165625	0.21209375	0.7448125
1390	central	1	0.50078125	0.213078125	0.7488125
1391	central	1	0.5104375	0.217953125	0.74390625
1392	central	1	0.52496875	0.21865625	0.7423125
1393	central	1	0.52990625	0.22221875	0.73871875
1394	central	1	0.54059375	0.225984375	0.73403125
1395	central	1	0.54809375	0.23253125	0.73046875
1396	central	1	0.56615625	0.2380625	0.7276875
1397	central	1	0.59490625	0.243625	0.72575
1398	central	1	0.60128125	0.252828125	0.7164375
1399	central	1	0.61296875	0.25953125	0.71625
1400	central	0	0.633875	0.267234375	0.7093125
1401	central	0	0.65146875	0.2764375	0.704
1402	central	0	0.657625	0.285859375	0.697625
1403	central	0	0.66884375	0.28946875	0.69403125
1404	central	0	0.66690625	0.29821875	0.6925625
1405	central	0	0.67428125	0.295328125	0.6911875
1406	central	0	0.66821875	0.29096875	0.69790625
1407	central	0	0.65596875	0.281515625	0.7035
1408	central	0	0.6456875	0.27425	0.70640625
1409	central	0	0.62221875	0.267	0.70840625
1410	central	1	0.61165625	0.261375	0.715
1411	central	1	0.593	0.252140625	0.71925
1412	central	1	0.5745625	0.2436875	0.721
1413	central	1	0.56365625	0.237796875	0.722875
1414	central	1	0.54903125	0.232109375	0.73284375
1415	central	1	0.546125	0.226421875	0.73515625
1416	central	1	0.52690625	0.2205625	0.74040625
1417	central	1	0.5235625	0.218953125	0.740375
1418	central	1	0.5109375	0.214828125	0.74334375
1419	central	1	0.500125	0.214203125	0.74478125
1420	central	1	0.49840625	0.211703125	0.75103125
1421	central	1	0.497	0.21109375	0.74965625
1422	central	1	0.49115625	0.2116875	0.75071875
1423	central	1	0.48809375	0.21065625	0.7491875
1424	central	1	0.48665625	0.20784375	0.74803125
1425	central	1	0.48653125	0.209546875	0.7513125
1426	central	1	0.4830625	0.21009375	0.74853125
1427	central	1	0.47746875	0.208484375	0.74940625
1428	central	1	0.47409375	0.2099375	0.75003125
1429	central	1	0.46409375	0.209625	0.75246875
1430	central	1	0.47109375	0.209296875	0.748125
1431	central	1	0.47328125	0.209015625	0.748125
1432	central	1	0.47203125	0.209	0.74778125
1433	central	1	0.4684375	0.20909375	0.7499375
1434	central	1	0.47284375	0.208890625	0.746375
1435	central	1	0.48428125	0.209703125	0.7473125
1436	central	1	0.4793125	0.209765625	0.74928125
1437	central	1	0.47859375	0.2103125	0.74840625
1438	central	1	0.4815625	0.210328125	0.75121875
1439	central	1	0.48346875	0.212578125	0.75015625
1440	central	1	0.4841875	0.212671875	0.74896875
1441	central	1	0.49446875	0.213453125	0.7505625
1442	central	1	0.50428125	0.21446875	0.745125
1443	central	1	0.5065	0.2180625	0.74025
1444	central	1	0.52378125	0.21990625	0.7405625
1445	central	1	0.5325625	0.225234375	0.73846875
1446	central	1	0.54203125	0.226421875	0.7309375
1447	central	1	0.558625	0.234328125	0.72834375
1448	central	1	0.5680625	0.24184375	0.72125
1449	central	1	0.59365625	0.24765625	0.7203125
1450	central	1	0.5995	0.255140625	0.71309375
1451	central	0	0.6208125	0.264640625	0.708875
1452	central	0	0.62953125	0.273015625	0.70459375
1453	central	0	0.63959375	0.27771875	0.702875
1454	central	0	0.65621875	0.286921875	0.697375
1455	central	0	0.67103125	0.2914375	0.695
1456	central	0	0.68090625	0.29778125	0.69725
1457	central	0	0.68721875	0.29959375	0.692875
1458	central	0	0.67453125	0.29021875	0.69328125
1459	central	0	0.66428125	0.28546875	0.69625
1460	central	0	0.63978125	0.27671875	0.69965625
1461	central	0	0.6255	0.269265625	0.70434375
1462	central	0	0.606375	0.262171875	0.71025
1463	central	1	0.60365625	0.253421875	0.719125
1464	central	1	0.5800625	0.24928125	0.72159375
1465	central	1	0.572625	0.241296875	0.72490625
1466	central	1	0.554875	0.2351875	0.7281875
1467	central	1	0.5446875	0.23003125	0.73184375
1468	central	1	0.529625	0.225296875	0.73971875
1469	central	1	0.5204375	0.220359375	0.7378125
1470	central	1	0.52575	0.218078125	0.739
1471	central	1	0.50928125	0.215296875	0.74828125
1472	central	1	0.50609375	0.2125625	0.74978125
1473	central	1	0.50034375	0.2105625	0.74803125
1474	central	1	0.49134375	0.21065625	0.74753125
1475	central	1	0.48503125	0.21053125	0.74634375
1476	central	1	0.478875	0.210171875	0.74953125
1477	central	1	0.48334375	0.208765625	0.74784375
1478	central	1	0.484875	0.209578125	0.7470625
1479	central	1	0.47728125	0.20965625	0.746625
1480	central	1	0.4700625	0.209796875	0.75075
1481	central	1	0.47159375	0.20840625	0.7504375
1482	central	1	0.4736875	0.209171875	0.75171875
1483	central	1	0.4656875	0.2095	0.74978125
1484	central	1	0.46721875	0.20934375	0.751
1485	central	1	0.47509375	0.20921875	0.74946875
1486	central	1	0.46865625	0.210015625	0.74990625
1487	central	1	0.47265625	0.2108125	0.75153125
1488	central	1	0.47709375	0.209	0.75053125
1489	central	1	0.48440625	0.20909375	0.74765625
1490	central	1	0.47909375	0.210765625	0.74996875
1491	central	1	0.48090625	0.2100625	0.74621875
1492	central	1	0.47815625	0.211640625	0.7476875
1493	central	1	0.4875	0.211359375	0.7419375
1494	central	1	0.4961875	0.213078125	0.7503125
1495	central	1	0.51103125	0.214796875	0.7465625
1496	central	1	0.5184375	0.218328125	0.7415
1497	central	1	0.532625	0.220609375	0.736625
1498	central	1	0.53103125	0.227015625	0.73621875
1499	central	1	0.53896875	0.231	0.733375
1500	central	1	0.55621875	0.237578125	0.7270625
1501	central	1	0.5754375	0.245625	0.72484375
1502	central	1	0.6065625	0.251171875	0.7156875
1503	central	1	0.61203125	0.259828125	0.71171875
1504	central	0	0.6291875	0.264484375	0.709375
1505	central	0	0.64096875	0.274828125	0.70603125
1506	central	0	0.651125	0.281921875	0.6995625
1507	central	0	0.67678125	0.287359375	0.69928125
1508	central	0	0.68225	0.2950625	0.69459375
1509	central	0	0.67090625	0.295109375	0.69175
1510	central	0	0.6738125	0.289359375	0.69340625
1511	central	0	0.653125	0.28171875	0.69590625
1512	central	0	0.63628125	0.2731875	0.70165625
1513	central	0	0.622625	0.26671875	0.70978125
1514	central	1	0.60709375	0.25815625	0.71528125
1515	central	1	0.592125	0.25209375	0.72015625
1516	central	1	0.5805625	0.2425	0.725375
1517	central	1	0.54990625	0.2365625	0.72615625
1518	central	1	0.55434375	0.230703125	0.7331875
1519	central	1	0.53228125	0.2270625	0.7365625
1520	central	1	0.51440625	0.220953125	0.7405
1521	central	1	0.51840625	0.218703125	0.740875
1522	central	1	0.51696875	0.2161875	0.7458125
1523	central	1	0.51	0.213578125	0.74253125
1524	central	1	0.4993125	0.211421875	0.74875
1525	central	1	0.49778125	0.2103125	0.75103125
1526	central	1	0.48865625	0.21009375	0.75128125
1527	central	1	0.483	0.211015625	0.74896875
1528	central	1	0.48025	0.20990625	0.747
1529	central	1	0.4815625	0.2095625	0.75009375
1530	central	1	0.4849375	0.20875	0.7528125
1531	central	1	0.4776875	0.2096875	0.7513125
1532	central	1	0.478375	0.209375	0.74684375
1533	central	1	0.4715625	0.209953125	0.74915625
1534	central	1	0.47403125	0.21	0.74659375
1535	central	1	0.4719375	0.208453125	0.753375
1536	central	1	0.47315625	0.20965625	0.755125
1537	central	1	0.4706875	0.208859375	0.75071875
1538	central	1	0.4584375	0.2105	0.74925
1539	central	1	0.47	0.20903125	0.74759375
1540	central	1	0.4829375	0.210453125	0.74528125
1541	central	1	0.49071875	0.209125	0.7495
1542	central	1	0.48121875	0.210453125	0.75296875
1543	central	1	0.47871875	0.21065625	0.74940625
1544	central	1	0.4795625	0.211	0.7456875
1545	central	1	0.492125	0.213046875	0.7475625
1546	central	1	0.4985	0.213140625	0.74440625
1547	central	1	0.50878125	0.217890625	0.742375
1548	central	1	0.521625	0.22146875	0.7379375
1549	central	1	0.5323125	0.223265625	0.73515625
1550	central	1	0.5424375	0.228765625	0.7328125
1551	central	1	0.55078125	0.233453125	0.724875
1552	central	1	0.5606875	0.242109375	0.7249375
1553	central	1	0.59334375	0.248390625	0.71759375
1554	central	1	0.59984375	0.255421875	0.7093125
1555	central	0	0.6269375	0.263375	0.70840625
1556	central	0	0.631625	0.27015625	0.70596875
1557	central	0	0.64190625	0.278	0.70190625
1558	central	0	0.6606875	0.284953125	0.699375
1559	central	0	0.6760625	0.2945	0.6944375
1560	central	0	0.67253125	0.30115625	0.68965625
1561	central	0	0.64728125	0.3026875	0.68971875
1562	central	0	0.65871875	0.293125	0.69415625
1563	central	0	0.66478125	0.28546875	0.69884375
1564	central	0	0.65021875	0.27925	0.70084375
1565	central	0	0.6465625	0.270390625	0.70840625
1566	central	0	0.615375	0.262015625	0.7141875
1567	central	1	0.607125	0.25365625	0.712
1568	central	1	0.58	0.247625	0.72296875
1569	central	1	0.5628125	0.241484375	0.7249375
1570	central	1	0.5448125	0.234375	0.72621875
1571	central	1	0.53840625	0.2295625	0.7345
1572	central	1	0.52509375	0.223484375	0.73621875
1573	central	1	0.52346875	0.22053125	0.73878125
1574	central	1	0.5138125	0.216234375	0.74140625
1575	central	1	0.50325	0.2146875	0.74634375
1576	central	1	0.4960625	0.21375	0.7461875
1577	central	1	0.496875	0.21040625	0.7484375
1578	central	1	0.48675	0.211546875	0.74778125
1579	central	1	0.48628125	0.209703125	0.74634375
1580	central	1	0.48571875	0.210171875	0.7498125
1581	central	1	0.4911875	0.208390625	0.74834375
1582	central	1	0.493	0.209390625	0.74934375
1583	central	1	0.48859375	0.208609375	0.749875
1584	central	1	0.47540625	0.208890625	0.74615625
1585	central	1	0.46825	0.2095625	0.747375
1586	central	1	0.4756875	0.20825	0.7464375
1587	central	1	0.4635625	0.20784375	0.748875
1588	central	1	0.470875	0.209375	0.74684375
1589	central	1	0.4611875	0.21078125	0.74984375
1590	central	1	0.454625	0.20984375	0.75265625
1591	central	1	0.46196875	0.209125	0.750125
1592	central	1	0.471875	0.2095625	0.74675
1593	central	1	0.48259375	0.21046875	0.74859375
1594	central	1	0.488	0.20971875	0.7476875
1595	central	1	0.48190625	0.209640625	0.75134375
1596	central	1	0.48271875	0.210578125	0.74734375
1597	central	1	0.48371875	0.21134375	0.74209375
1598	central	1	0.49446875	0.213765625	0.74578125
1599	central	1	0.49775	0.216578125	0.74465625
1600	central	1	0.5025625	0.218671875	0.7433125
1601	central	1	0.522	0.221203125	0.74203125
1602	central	1	0.535375	0.2240625	0.73665625
1603	central	1	0.5549375	0.23059375	0.73121875
1604	central	1	0.5656875	0.23821875	0.72965625
1605	central	1	0.5815625	0.243703125	0.7249375
1606	central	1	0.60478125	0.25084375	0.71984375
1607	central	1	0.61153125	0.257828125	0.71265625
1608	central	0	0.628125	0.26621875	0.7085625
1609	central	0	0.643	0.2775625	0.7031875
1610	central	0	0.65815625	0.279640625	0.7018125
1611	central	0	0.6623125	0.289484375	0.69834375
1612	central	0	0.6710625	0.29715625	0.69890625
1613	central	0	0.663875	0.29659375	0.69009375
1614	central	0	0.655875	0.288203125	0.69528125
1615	central	0	0.655375	0.28209375	0.69771875
1616	central	0	0.659625	0.275359375	0.7015
1617	central	0	0.6283125	0.264578125	0.7105625
1618	central	1	0.60421875	0.260015625	0.711
1619	central	1	0.59278125	0.251015625	0.71821875
1620	central	1	0.5789375	0.24378125	0.7185625
1621	central	1	0.55709375	0.237875	0.72525
1622	central	1	0.55828125	0.232046875	0.73246875
1623	central	1	0.54159375	0.226796875	0.73584375
1624	central	1	0.5343125	0.222703125	0.73840625
1625	central	1	0.51678125	0.218515625	0.7398125
1626	central	1	0.50575	0.214375	0.7438125
1627	central	1	0.498375	0.21359375	0.74584375
1628	central	1	0.4950625	0.21159375	0.745875
1629	central	1	0.48478125	0.211859375	0.7471875
1630	central	1	0.48	0.210828125	0.748125
1631	central	1	0.487	0.210234375	0.74703125
1632	central	1	0.4874375	0.208625	0.75075
1633	central	1	0.48075	0.209671875	0.75165625
1634	central	1	0.47634375	0.20925	0.74459375
1635	central	1	0.47178125	0.20978125	0.7471875
1636	central	1	0.47315625	0.209234375	0.75228125
1637	central	1	0.46953125	0.21025	0.7498125
1638	central	1	0.4625	0.2105	0.75009375
1639	central	1	0.46046875	0.209640625	0.75134375
1640	central	1	0.46715625	0.209453125	0.7489375
1641	central	1	0.468875	0.21009375	0.7439375
1642	central	1	0.4654375	0.209375	0.7498125
1643	central	1	0.4679375	0.209265625	0.752375
1644	central	1	0.477625	0.20928125	0.7498125
1645	central	1	0.483625	0.20803125	0.7504375
1646	central	1	0.47940625	0.2098125	0.7480625
1647	central	1	0.48453125	0.210078125	0.75109375
1648	central	1	0.48434375	0.210109375	0.746
1649	central	1	0.48696875	0.21275	0.75125
1650	central	1	0.49365625	0.214109375	0.74540625
1651	central	1	0.4995625	0.215890625	0.741375
1652	central	1	0.52125	0.21878125	0.7401875
1653	central	1	0.5290625	0.223171875	0.73425
1654	central	1	0.54653125	0.22671875	0.7341875
1655	central	1	0.54965625	0.23571875	0.73040625
1656	central	1	0.571	0.24165625	0.7246875
1657	central	1	0.5984375	0.247546875	0.72109375
1658	central	1	0.6075625	0.255609375	0.7115625
1659	central	0	0.617875	0.26190625	0.7035
1660	central	0	0.63896875	0.2701875	0.707125
1661	central	0	0.6444375	0.28109375	0.70153125
1662	central	0	0.66840625	0.286875	0.69753125
1663	central	0	0.673	0.29390625	0.69496875
1664	central	0	0.65796875	0.29846875	0.693875
1665	central	0	0.671625	0.300359375	0.691875
1666	central	0	0.66303125	0.29415625	0.69559375
1667	central	0	0.6655	0.283703125	0.69471875
1668	central	0	0.65825	0.279	0.70278125
1669	central	0	0.637625	0.27171875	0.69909375
1670	central	0	0.6088125	0.264203125	0.7131875
1671	central	1	0.58953125	0.256921875	0.7199375
1672	central	1	0.5805	0.2500625	0.7201875
1673	central	1	0.56215625	0.240703125	0.72478125
1674	central	1	0.55815625	0.234328125	0.72828125
1675	central	1	0.55903125	0.228484375	0.731375
1676	central	1	0.546	0.224984375	0.737
1677	central	1	0.5311875	0.221484375	0.7385
1678	central	1	0.51734375	0.216546875	0.74409375
1679	central	1	0.49834375	0.215390625	0.7438125
1680	central	1	0.49753125	0.213078125	0.74515625
1681	central	1	0.48659375	0.211390625	0.74953125
1682	central	1	0.47884375	0.21034375	0.74909375
1683	central	1	0.4809375	0.210703125	0.74534375
1684	central	1	0.48025	0.2099375	0.74778125
1685	central	1	0.475875	0.20834375	0.75240625
1686	central	1	0.47384375	0.2071875	0.7503125
1687	central	1	0.46465625	0.2105625	0.75275
1688	central	1	0.47440625	0.21075	0.75046875
1689	central	1	0.47928125	0.2093125	0.7524375
1690	central	1	0.47309375	0.209609375	0.75240625
1691	central	1	0.4705625	0.210671875	0.74734375
1692	central	1	0.46803125	0.2089375	0.74725
1693	central	1	0.47221875	0.2094375	0.7486875
1694	central	1	0.47809375	0.208765625	0.74771875
1695	central	1	0.48453125	0.2093125	0.75128125
1696	central	1	0.48240625	0.209421875	0.75084375
1697	central	1	0.484125	0.209234375	0.7494375
1698	central	1	0.48159375	0.20984375	0.7455
1699	central	1	0.48284375	0.210875	0.74103125
1700	central	1	0.4856875	0.21153125	0.75003125
1701	central	1	0.49103125	0.21121875	0.7453125
1702	central	1	0.5046875	0.213328125	0.74321875
1703	central	1	0.50784375	0.21634375	0.74384375
1704	central	1	0.5114375	0.219546875	0.737625
1705	central	1	0.5269375	0.221453125	0.7411875
1706	central	1	0.541375	0.226546875	0.73278125
1707	central	1	0.54675	0.232875	0.73040625
1708	central	1	0.5589375	0.237625	0.728875
1709	central	1	0.567875	0.24634375	0.72365625
1710	central	1	0.5928125	0.254046875	0.71571875
1711	central	1	0.61075	0.259375	0.71234375
1712	central	0	0.62675	0.2686875	0.70628125
1713	central	0	0.646125	0.2736875	0.70215625
1714	central	0	0.65975	0.283921875	0.69971875
1715	central	0	0.675375	0.2895	0.69596875
1716	central	0	0.6660625	0.29571875	0.69784375
1717	central	0	0.6713125	0.296625	0.69253125
1718	central	0	0.66965625	0.2910625	0.6909375
1719	central	0	0.65475	0.281578125	0.69709375
1720	central	0	0.63365625	0.2745	0.70071875
1721	central	0	0.61753125	0.26834375	0.70503125
1722	central	1	0.60421875	0.263109375	0.71025
1723	central	1	0.59821875	0.25209375	0.7168125
1724	central	1	0.58359375	0.245296875	0.718125
1725	central	1	0.56328125	0.239109375	0.72634375
1726	central	1	0.55903125	0.232171875	0.72934375
1727	central	1	0.55059375	0.227484375	0.7368125
1728	central	1	0.53809375	0.2231875	0.73803125
1729	central	1	0.5151875	0.219640625	0.7396875
1730	central	1	0.50103125	0.216296875	0.74221875
1731	central	1	0.4985	0.214953125	0.7481875
1732	central	1	0.49390625	0.2134375	0.74928125
1733	central	1	0.48396875	0.2096875	0.7468125
1734	central	1	0.482875	0.21053125	0.75025
1735	central	1	0.48346875	0.209671875	0.74825
1736	central	1	0.48121875	0.208640625	0.74709375
1737	central	1	0.47690625	0.210140625	0.75115625
1738	central	1	0.47428125	0.208890625	0.7481875
1739	central	1	0.4741875	0.209265625	0.745125
1740	central	1	0.47659375	0.209609375	0.7485625
1741	central	1	0.46953125	0.20953125	0.74640625
1742	central	1	0.46575	0.20915625	0.74890625
1743	central	1	0.47034375	0.210625	0.748625
1744	central	1	0.47459375	0.210015625	0.75190625
1745	central	1	0.4774375	0.209890625	0.75
1746	central	1	0.47790625	0.20909375	0.74890625
1747	central	1	0.4791875	0.209578125	0.7485
1748	central	1	0.488125	0.2079375	0.75234375
1749	central	1	0.48203125	0.20996875	0.74625
1750	central	1	0.48509375	0.21103125	0.751625
1751	central	1	0.48175	0.209484375	0.74659375
1752	central	1	0.49471875	0.21196875	0.749
1753	central	1	0.50265625	0.2126875	0.7459375
1754	central	1	0.5124375	0.21471875	0.74071875
1755	central	1	0.51378125	0.21875	0.7373125
1756	central	1	0.52340625	0.221234375	0.7395625
1757	central	1	0.5378125	0.22428125	0.73203125
1758	central	1	0.55196875	0.231140625	0.7351875
1759	central	1	0.5638125	0.234828125	0.7268125
1760	central	1	0.57696875	0.241796875	0.72715625
1761	central	1	0.58921875	0.24828125	0.72028125
1762	central	1	0.60134375	0.25703125	0.71365625
1763	central	0	0.62425	0.265828125	0.7094375
1764	central	0	0.630875	0.27121875	0.70596875
1765	central	0	0.63921875	0.280328125	0.703875
1766	central	0	0.65225	0.2885625	0.6974375
1767	central	0	0.670875	0.295421875	0.69225
1768	central	0	0.6785	0.301546875	0.6908125
1769	central	0	0.6849375	0.300515625	0.68515625
1770	central	0	0.66390625	0.2945	0.69571875
1771	central	0	0.66328125	0.28940625	0.6986875
1772	central	0	0.6506875	0.279875	0.7049375
1773	central	0	0.631125	0.274796875	0.70028125
1774	central	0	0.6116875	0.2685	0.708
1775	central	1	0.6100625	0.258140625	0.7136875
1776	central	1	0.5960625	0.249734375	0.7165625
1777	central	1	0.57178125	0.243140625	0.72953125
1778	central	1	0.56246875	0.235375	0.7315
1779	central	1	0.54178125	0.231828125	0.73284375
1780	central	1	0.552875	0.2265	0.738375
1781	central	1	0.5250625	0.221890625	0.74059375
1782	central	1	0.51965625	0.217546875	0.7435625
1783	central	1	0.49625	0.21534375	0.7394375
1784	central	1	0.48696875	0.214765625	0.74459375
1785	central	1	0.48346875	0.210953125	0.74803125
1786	central	1	0.47859375	0.211546875	0.74628125
1787	central	1	0.48421875	0.210265625	0.74890625
1788	central	1	0.48125	0.211609375	0.74890625
1789	central	1	0.47878125	0.21009375	0.7488125
1790	central	1	0.4834375	0.20896875	0.74796875
1791	central	1	0.4806875	0.20984375	0.74578125
1792	central	1	0.47415625	0.208984375	0.753875
1793	central	1	0.4693125	0.2098125	0.7506875
1794	central	1	0.4644375	0.21003125	0.74915625
1795	central	1	0.4726875	0.2093125	0.74953125
1796	central	1	0.47659375	0.208671875	0.752
1797	central	1	0.483375	0.20890625	0.74790625
1798	central	1	0.48225	0.209140625	0.74996875
1799	central	1	0.48096875	0.2095	0.7451875
1800	central	1	0.48034375	0.209546875	0.74959375
1801	central	1	0.487875	0.210859375	0.7478125
1802	central	1	0.48584375	0.21	0.7474375
1803	central	1	0.483125	0.210671875	0.75003125
1804	central	1	0.48753125	0.21253125	0.744875
1805	central	1	0.494625	0.212375	0.7441875
1806	central	1	0.502625	0.2146875	0.745875
1807	central	1	0.5155	0.216625	0.73928125
1808	central	1	0.529375	0.220265625	0.73928125
1809	central	1	0.54246875	0.2226875	0.73675
1810	central	1	0.55678125	0.229390625	0.7335
1811	central	1	0.56340625	0.2324375	0.731
1812	central	1	0.5748125	0.239953125	0.72646875
1813	central	1	0.58275	0.2466875	0.72165625
1814	central	1	0.59884375	0.255484375	0.70965625
1815	central	0	0.6126875	0.26284375	0.71346875
1816	central	0	0.6249375	0.26796875	0.706125
1817	central	0	0.64278125	0.2764375	0.7026875
1818	central	0	0.65940625	0.28409375	0.70203125
1819	central	0	0.6725625	0.29134375	0.6951875
1820	central	0	0.68996875	0.2984375	0.6911875
1821	central	0	0.662	0.299015625	0.6915625
1822	central	0	0.67709375	0.29353125	0.6921875
1823	central	0	0.6613125	0.28284375	0.6986875
1824	central	0	0.64859375	0.279328125	0.69959375
1825	central	0	0.6329375	0.27021875	0.7060625
1826	central	0	0.60815625	0.26440625	0.71146875
1827	central	1	0.601	0.2565	0.716125
1828	central	1	0.58559375	0.24884375	0.71865625
1829	central	1	0.572	0.241921875	0.72378125
1830	central	1	0.56628125	0.234578125	0.72790625
1831	central	1	0.54334375	0.230578125	0.72803125
1832	central	1	0.53771875	0.22421875	0.74040625
1833	central	1	0.51675	0.222078125	0.73715625
1834	central	1	0.51525	0.217421875	0.73909375
1835	central	1	0.4985625	0.21621875	0.74253125
1836	central	1	0.48465625	0.214203125	0.747625
1837	central	1	0.48665625	0.2125	0.7486875
1838	central	1	0.47928125	0.21096875	0.74584375
1839	central	1	0.47784375	0.209734375	0.7496875
1840	central	1	0.4845625	0.210984375	0.75021875
1841	central	1	0.4894375	0.20934375	0.7469375
1842	central	1	0.48534375	0.20925	0.74875
1843	central	1	0.4855	0.208	0.74915625
1844	central	1	0.47090625	0.20909375	0.751125
1845	central	1	0.4781875	0.2101875	0.74940625
1846	central	1	0.4703125	0.209625	0.7488125
1847	central	1	0.48034375	0.209796875	0.74653125
1848	central	1	0.49209375	0.20884375	0.7470625
1849	central	1	0.4783125	0.2086875	0.75025
1850	central	1	0.4759375	0.2083125	0.749125
1851	central	1	0.48453125	0.208625	0.7473125
1852	central	1	0.49059375	0.210484375	0.7499375
1853	central	1	0.4874375	0.20984375	0.7458125
1854	central	1	0.48546875	0.210515625	0.7535
1855	central	1	0.48759375	0.212234375	0.74553125
1856	central	1	0.49978125	0.211703125	0.74521875
1857	central	1	0.50684375	0.21396875	0.74609375
1858	central	1	0.5135625	0.215765625	0.73909375
1859	central	1	0.52534375	0.220578125	0.7403125
1860	central	1	0.52534375	0.221953125	0.73659375
1861	central	1	0.5463125	0.227625	0.7313125
1862	central	1	0.55359375	0.232890625	0.726875
1863	central	1	0.56715625	0.235796875	0.72453125
1864	central	1	0.58409375	0.244484375	0.72209375
1865	central	1	0.60915625	0.253734375	0.71971875
1866	central	1	0.61484375	0.259109375	0.7153125
1867	central	0	0.6161875	0.267078125	0.7055
1868	central	0	0.6233125	0.2739375	0.7020625
1869	central	0	0.64715625	0.280640625	0.69721875
1870	central	0	0.659875	0.2924375	0.6943125
1871	central	0	0.6765625	0.297171875	0.696125
1872	central	0	0.67378125	0.302375	0.68921875
1873	central	0	0.68284375	0.30403125	0.68925
1874	central	0	0.68475	0.296875	0.6941875
1875	central	0	0.67140625	0.290171875	0.69671875
1876	central	0	0.6648125	0.2824375	0.69971875
1877	central	0	0.64465625	0.276125	0.698875
1878	central	0	0.62703125	0.267953125	0.705875
1879	central	1	0.61228125	0.26	0.7095
1880	central	1	0.59771875	0.255046875	0.716875
1881	central	1	0.58603125	0.24796875	0.7220625
1882	central	1	0.57053125	0.239390625	0.7221875
1883	central	1	0.5501875	0.232921875	0.72903125
1884	central	1	0.53534375	0.230484375	0.734375
1885	central	1	0.53025	0.22425	0.7368125
1886	central	1	0.5215625	0.22065625	0.7340625
1887	central	1	0.5125625	0.2168125	0.7415
1888	central	1	0.50275	0.216328125	0.7445625
1889	central	1	0.4925	0.21503125	0.74546875
1890	central	1	0.496375	0.211265625	0.74553125
1891	central	1	0.4834375	0.209640625	0.7498125
1892	central	1	0.47475	0.209484375	0.74878125
1893	central	1	0.48334375	0.2081875	0.7540625
1894	central	1	0.48275	0.209875	0.74753125
1895	central	1	0.4873125	0.20971875	0.749
1896	central	1	0.4911875	0.208484375	0.7521875
1897	central	1	0.48365625	0.209078125	0.74775
1898	central	1	0.48675	0.208953125	0.75115625
1899	central	1	0.47903125	0.2095	0.74809375
1900	central	1	0.4915625	0.21015625	0.7515
1901	central	1	0.48753125	0.209078125	0.7508125
1902	central	1	0.4773125	0.20934375	0.7495625
1903	central	1	0.4785	0.2093125	0.75425
1904	central	1	0.4894375	0.212125	0.74371875
1905	central	1	0.4869375	0.2106875	0.74909375
1906	central	1	0.48459375	0.209546875	0.7510625
1907	central	1	0.48275	0.212890625	0.74853125
1908	central	1	0.49596875	0.211421875	0.74621875
1909	central	1	0.51115625	0.2148125	0.743375
1910	central	1	0.51115625	0.217609375	0.7415
1911	central	1	0.53184375	0.219515625	0.74134375
1912	central	1	0.52453125	0.221359375	0.7365
1913	central	1	0.53328125	0.22565625	0.73171875
1914	central	1	0.5536875	0.230703125	0.730125
1915	central	1	0.5650625	0.236234375	0.72590625
1916	central	1	0.58546875	0.241234375	0.71921875
1917	central	1	0.60225	0.2499375	0.71984375
1918	central	1	0.62665625	0.257046875	0.71090625
1919	central	0	0.627375	0.26578125	0.71296875
1920	central	0	0.62965625	0.2733125	0.70578125
1921	central	0	0.63684375	0.28140625	0.70071875
1922	central	0	0.65471875	0.289515625	0.69565625
1923	central	0	0.669	0.292796875	0.69165625
1924	central	0	0.6711875	0.301328125	0.6920625
1925	central	0	0.68303125	0.300703125	0.688125
1926	central	0	0.6876875	0.2935625	0.6939375
1927	central	0	0.67359375	0.292015625	0.6961875
1928	central	0	0.64853125	0.282421875	0.6965625
1929	central	0	0.638375	0.2771875	0.69875
1930	central	0	0.64065625	0.267578125	0.70675
1931	central	1	0.6245	0.260765625	0.713375
1932	central	1	0.60846875	0.252703125	0.71271875
1933	central	1	0.58615625	0.245140625	0.72221875
1934	central	1	0.57025	0.239015625	0.7271875
1935	central	1	0.55621875	0.23290625	0.7308125
1936	central	1	0.54928125	0.22771875	0.73453125
1937	central	1	0.53628125	0.223328125	0.7391875
1938	central	1	0.52896875	0.219015625	0.7386875
1939	central	1	0.51234375	0.2176875	0.743
1940	central	1	0.514	0.21440625	0.74278125
1941	central	1	0.49796875	0.213515625	0.74775
1942	central	1	0.49253125	0.214265625	0.74615625
1943	central	1	0.486	0.21078125	0.74903125
1944	central	1	0.48784375	0.21109375	0.748875
1945	central	1	0.486375	0.209296875	0.74653125
1946	central	1	0.48303125	0.209984375	0.74434375
1947	central	1	0.48565625	0.21109375	0.74603125
1948	central	1	0.48034375	0.209734375	0.7478125
1949	central	1	0.4818125	0.211015625	0.74990625
1950	central	1	0.47765625	0.20934375	0.74828125
1951	central	1	0.48253125	0.20996875	0.74815625
1952	central	1	0.4871875	0.209890625	0.7521875
1953	central	1	0.48140625	0.20959375	0.74840625
1954	central	1	0.46771875	0.20925	0.747875
1955	central	1	0.4775	0.210140625	0.74740625
1956	central	1	0.481375	0.211234375	0.74525
1957	central	1	0.48125	0.211328125	0.75165625
1958	central	1	0.4795625	0.211390625	0.7459375
1959	central	1	0.4875625	0.213640625	0.75028125
1960	central	1	0.499375	0.21490625	0.74634375
1961	central	1	0.50959375	0.216203125	0.746
1962	central	1	0.51840625	0.22	0.74209375
1963	central	1	0.536	0.220625	0.73746875
1964	central	1	0.5355	0.226125	0.7355625
1965	central	1	0.5398125	0.2306875	0.73009375
1966	central	1	0.55509375	0.236078125	0.72303125
1967	central	1	0.57271875	0.241375	0.72465625
1968	central	1	0.5904375	0.24959375	0.72240625
1969	central	1	0.61265625	0.254609375	0.7156875
1970	central	0	0.635	0.264765625	0.70896875
1971	central	0	0.6369375	0.272421875	0.7063125
1972	central	0	0.6294375	0.27746875	0.7006875
1973	central	0	0.64790625	0.287859375	0.69571875
1974	central	0	0.6519375	0.293546875	0.6965
1975	central	0	0.656625	0.296921875	0.68840625
1976	central	0	0.66721875	0.3028125	0.6899375
1977	central	0	0.67253125	0.303390625	0.689375
1978	central	0	0.68121875	0.3000625	0.6890625
1979	central	0	0.6870625	0.29428125	0.6935
1980	central	0	0.6746875	0.287890625	0.69809375
1981	central	0	0.6633125	0.278109375	0.70153125
1982	central	0	0.65184375	0.27465625	0.70453125
1983	central	0	0.63990625	0.26484375	0.70675
1984	central	1	0.61096875	0.257125	0.71125
1985	central	1	0.60684375	0.25040625	0.7175625
1986	central	1	0.57921875	0.2444375	0.71759375
1987	central	1	0.5655	0.23796875	0.726875
1988	central	1	0.55725	0.232796875	0.72853125
1989	central	1	0.5509375	0.22771875	0.73575
1990	central	1	0.53103125	0.22325	0.73603125
1991	central	1	0.5201875	0.220390625	0.7379375
1992	central	1	0.5100625	0.218546875	0.74190625
1993	central	1	0.51215625	0.215015625	0.74453125
1994	central	1	0.49940625	0.21403125	0.74196875
1995	central	1	0.49140625	0.21159375	0.74534375
1996	central	1	0.49178125	0.211	0.74925
1997	central	1	0.4895625	0.2105625	0.750625
1998	central	1	0.486625	0.21025	0.7480625
1999	central	1	0.4970625	0.208859375	0.7491875
[truncated: 4,241 more rows]
