# Supplementary material for: Two simple movement mechanisms for spatial division of labour in social insects
Source: Nat Commun. 2022 Nov 15;13:6985. doi: 10.1038/s41467-022-34706-7 (PMC9666475; doi:10.1038/s41467-022-34706-7)
Supplement: Supplementary file 5 — Source Data [file 41467_2022_34706_MOESM5_ESM.zip › source_data/Figure_S14/MeanMovementCharacteristics,Temnothorax,BE.csv]

cell_id	agent_type	Individual_Site_Similarity	Mean_Proportion_Time_Active	Mean_Speed_while_Active	Mean_Absolute_Turn_Angle_while_Active
1	central	0	0.778877192982456	0.221842105263158	0.594157894736842
2	central	0	0.777017543859649	0.223289473684211	0.592578947368421
3	central	0	0.784456140350877	0.222631578947368	0.596122807017544
4	central	0	0.773333333333333	0.222482456140351	0.59259649122807
5	central	0	0.782859649122807	0.222754385964912	0.594298245614035
6	central	0	0.779052631578947	0.222289473684211	0.595982456140351
7	central	0	0.770859649122807	0.221964912280702	0.596982456140351
8	central	0	0.784736842105263	0.221412280701754	0.597368421052632
9	central	0	0.784175438596491	0.221122807017544	0.595350877192982
10	central	0	0.785157894736842	0.221640350877193	0.592052631578947
11	central	0	0.792175438596491	0.223745614035088	0.593578947368421
12	central	0	0.790614035087719	0.22259649122807	0.597614035087719
13	central	0	0.788298245614035	0.221780701754386	0.596122807017544
14	central	0	0.78740350877193	0.221350877192982	0.595701754385965
15	central	0	0.784614035087719	0.223324561403509	0.594526315789474
16	central	0	0.776842105263158	0.222149122807018	0.597122807017544
17	central	0	0.782368421052632	0.222263157894737	0.591912280701754
18	central	0	0.777614035087719	0.222543859649123	0.59280701754386
19	central	0	0.779157894736842	0.222105263157895	0.597140350877193
20	central	0	0.78778947368421	0.223710526315789	0.596105263157895
21	central	0	0.79440350877193	0.221184210526316	0.595245614035088
22	central	0	0.801438596491228	0.223228070175439	0.592649122807018
23	central	0	0.793736842105263	0.222780701754386	0.594157894736842
24	central	0	0.802982456140351	0.220780701754386	0.594105263157895
25	central	0	0.795298245614035	0.222140350877193	0.592473684210526
26	central	0	0.798385964912281	0.223578947368421	0.593982456140351
27	central	0	0.805263157894737	0.221947368421053	0.594368421052632
28	central	0	0.811210526315789	0.222078947368421	0.59680701754386
29	central	0	0.812438596491228	0.222254385964912	0.594736842105263
30	central	0	0.803263157894737	0.2225	0.596666666666667
31	central	0	0.804736842105263	0.222684210526316	0.593614035087719
32	central	0	0.803526315789474	0.222061403508772	0.594824561403509
33	central	0	0.797333333333333	0.221543859649123	0.593070175438596
34	central	0	0.805368421052632	0.221184210526316	0.592614035087719
35	central	0	0.793438596491228	0.222201754385965	0.595684210526316
36	central	0	0.780561403508772	0.222763157894737	0.593157894736842
37	central	0	0.781263157894737	0.223377192982456	0.595859649122807
38	central	0	0.800157894736842	0.222649122807018	0.59419298245614
39	central	0	0.808578947368421	0.221789473684211	0.596175438596491
40	central	0	0.810333333333333	0.222543859649123	0.594859649122807
41	central	0	0.804438596491228	0.22230701754386	0.595543859649123
42	central	0	0.798	0.221982456140351	0.596315789473684
43	central	0	0.803543859649123	0.22240350877193	0.594877192982456
44	central	0	0.804263157894737	0.220070175438596	0.595719298245614
45	central	0	0.786	0.223140350877193	0.59880701754386
46	central	0	0.798105263157895	0.221745614035088	0.593228070175439
47	central	0	0.794754385964912	0.221447368421053	0.594070175438596
48	central	0	0.790052631578947	0.221684210526316	0.594
49	central	0	0.785894736842105	0.223552631578947	0.594421052631579
50	central	0	0.788912280701754	0.223342105263158	0.595385964912281
51	central	0	0.791333333333333	0.22290350877193	0.594578947368421
52	central	0	0.798578947368421	0.221359649122807	0.596894736842105
53	central	0	0.789491228070175	0.22209649122807	0.598298245614035
54	central	0	0.793140350877193	0.224026315789474	0.597912280701754
55	central	0	0.792754385964912	0.222561403508772	0.594929824561404
56	central	0	0.781228070175439	0.223149122807018	0.593789473684211
57	central	0	0.789298245614035	0.223043859649123	0.597315789473684
58	central	0	0.786666666666667	0.220175438596491	0.594614035087719
59	central	0	0.78119298245614	0.222131578947368	0.597350877192982
60	central	0	0.788473684210526	0.222464912280702	0.60040350877193
61	central	0	0.790877192982456	0.221280701754386	0.594859649122807
62	central	0	0.779754385964912	0.221552631578947	0.593859649122807
63	central	0	0.788877192982456	0.221491228070175	0.592824561403509
64	central	0	0.784175438596491	0.222105263157895	0.591701754385965
65	central	0	0.774543859649123	0.223184210526316	0.597877192982456
66	central	0	0.779578947368421	0.222061403508772	0.595491228070175
67	central	0	0.775912280701754	0.221780701754386	0.594912280701754
68	central	0	0.768666666666667	0.22269298245614	0.596
69	central	0	0.769859649122807	0.223385964912281	0.596263157894737
70	central	0	0.781438596491228	0.220710526315789	0.591245614035088
71	central	0	0.789	0.222289473684211	0.597
72	central	0	0.782456140350877	0.221578947368421	0.595543859649123
73	central	0	0.789561403508772	0.222359649122807	0.59880701754386
74	central	0	0.788315789473684	0.221350877192982	0.593631578947368
75	central	0	0.770210526315789	0.220912280701754	0.595070175438596
76	central	0	0.779263157894737	0.221701754385965	0.599035087719298
77	central	0	0.767649122807018	0.223421052631579	0.59380701754386
78	central	0	0.770456140350877	0.221991228070175	0.596508771929825
79	central	0	0.773	0.221482456140351	0.594771929824561
80	central	0	0.795228070175439	0.220280701754386	0.598017543859649
81	central	0	0.791228070175439	0.223421052631579	0.595736842105263
82	central	0	0.790421052631579	0.221929824561404	0.595771929824561
83	central	0	0.780315789473684	0.222956140350877	0.592701754385965
84	central	0	0.792421052631579	0.222885964912281	0.593771929824561
85	central	0	0.789877192982456	0.220842105263158	0.594929824561404
86	central	0	0.779929824561403	0.221280701754386	0.597333333333333
87	central	0	0.777245614035088	0.223324561403509	0.595877192982456
88	central	0	0.786298245614035	0.221956140350877	0.591491228070175
89	central	0	0.777842105263158	0.221859649122807	0.597456140350877
90	central	0	0.786912280701754	0.222491228070175	0.595052631578947
91	central	0	0.791561403508772	0.222982456140351	0.595228070175439
92	central	0	0.782771929824561	0.221271929824561	0.597105263157895
93	central	0	0.78378947368421	0.222385964912281	0.593070175438596
94	central	0	0.783736842105263	0.220842105263158	0.595368421052632
95	central	0	0.787298245614035	0.221429824561404	0.595228070175439
96	central	0	0.780438596491228	0.223008771929825	0.595719298245614
97	central	0	0.797771929824561	0.221017543859649	0.595070175438596
98	central	0	0.798508771929825	0.222701754385965	0.597263157894737
99	central	0	0.807614035087719	0.221859649122807	0.595912280701754
100	central	0	0.808543859649123	0.222728070175439	0.596070175438596
101	central	0	0.798561403508772	0.223456140350877	0.594964912280702
102	central	0	0.799736842105263	0.22340350877193	0.593561403508772
103	central	0	0.817017543859649	0.22259649122807	0.595912280701754
104	central	0	0.82519298245614	0.221377192982456	0.597982456140351
105	central	0	0.810052631578947	0.224017543859649	0.597368421052632
106	central	0	0.808263157894737	0.22330701754386	0.597894736842105
107	central	0	0.795982456140351	0.223184210526316	0.593824561403509
108	central	0	0.790912280701754	0.222324561403509	0.59540350877193
109	central	0	0.796456140350877	0.221736842105263	0.595859649122807
110	central	0	0.786245614035088	0.223087719298246	0.593771929824561
111	central	0	0.789245614035088	0.22140350877193	0.595964912280702
112	central	0	0.783	0.222377192982456	0.594491228070175
113	central	0	0.793456140350877	0.223350877192982	0.591017543859649
114	central	0	0.820228070175439	0.220982456140351	0.597122807017544
115	central	0	0.805368421052632	0.222912280701754	0.593894736842105
116	central	0	0.795333333333333	0.222166666666667	0.595894736842105
117	central	0	0.797175438596491	0.223868421052632	0.597614035087719
118	central	0	0.802824561403509	0.223201754385965	0.593175438596491
119	central	0	0.805070175438596	0.222771929824561	0.59719298245614
120	central	0	0.788912280701754	0.222850877192982	0.593526315789474
121	central	0	0.788035087719298	0.221482456140351	0.594333333333333
122	central	0	0.785035087719298	0.221859649122807	0.598947368421053
123	central	0	0.781578947368421	0.222035087719298	0.596859649122807
124	central	0	0.776052631578947	0.222201754385965	0.595315789473684
125	central	0	0.793894736842105	0.221798245614035	0.596298245614035
126	central	0	0.783438596491228	0.223798245614035	0.597228070175439
127	central	0	0.791508771929825	0.222315789473684	0.593175438596491
128	central	0	0.800421052631579	0.22240350877193	0.594789473684211
129	central	0	0.790263157894737	0.221614035087719	0.593824561403509
130	central	0	0.789017543859649	0.223070175438597	0.595105263157895
131	central	0	0.785280701754386	0.221947368421053	0.596771929824561
132	central	0	0.782280701754386	0.221482456140351	0.593947368421053
133	central	0	0.784754385964912	0.222535087719298	0.599105263157895
134	central	0	0.778649122807018	0.221394736842105	0.595526315789474
135	central	0	0.78480701754386	0.223324561403509	0.592982456140351
136	central	0	0.778385964912281	0.222728070175439	0.596350877192982
137	central	0	0.769649122807018	0.223868421052632	0.595947368421053
138	central	0	0.783894736842105	0.221184210526316	0.594719298245614
139	central	0	0.781263157894737	0.221982456140351	0.595649122807018
140	central	0	0.777824561403509	0.222473684210526	0.595298245614035
141	central	0	0.777543859649123	0.221754385964912	0.59719298245614
142	central	0	0.769315789473684	0.221421052631579	0.594929824561404
143	central	0	0.770087719298246	0.221078947368421	0.596666666666667
144	central	0	0.763438596491228	0.221605263157895	0.60080701754386
145	central	0	0.782508771929825	0.221587719298246	0.593438596491228
146	central	0	0.780526315789474	0.222105263157895	0.594877192982456
147	central	0	0.777631578947368	0.222228070175439	0.593245614035088
148	central	0	0.776333333333333	0.223956140350877	0.597
149	central	0	0.788631578947368	0.220798245614035	0.594824561403509
150	central	0	0.780508771929825	0.221517543859649	0.596456140350877
151	central	0	0.773859649122807	0.221912280701754	0.592771929824561
152	central	0	0.77780701754386	0.222122807017544	0.593964912280702
153	central	0	0.766526315789474	0.222228070175439	0.591508771929825
154	central	0	0.764578947368421	0.222456140350877	0.595157894736842
155	central	0	0.778824561403509	0.223017543859649	0.592666666666667
156	central	0	0.797122807017544	0.220605263157895	0.596456140350877
157	central	0	0.798438596491228	0.223763157894737	0.596105263157895
158	central	0	0.803526315789474	0.222578947368421	0.598228070175439
159	central	0	0.792280701754386	0.221543859649123	0.593912280701754
160	central	0	0.787017543859649	0.22240350877193	0.597578947368421
161	central	0	0.790824561403509	0.220868421052632	0.59659649122807
162	central	0	0.780473684210526	0.222421052631579	0.597210526315789
163	central	0	0.785614035087719	0.222763157894737	0.593929824561404
164	central	0	0.774350877192982	0.222771929824561	0.595842105263158
165	central	0	0.775929824561403	0.221929824561404	0.595385964912281
166	central	0	0.781701754385965	0.221070175438597	0.591912280701754
167	central	0	0.781087719298246	0.221210526315789	0.594087719298246
168	central	0	0.785649122807018	0.22159649122807	0.596736842105263
169	central	0	0.787859649122807	0.222754385964912	0.596368421052632
170	central	0	0.774771929824561	0.222166666666667	0.595157894736842
171	central	0	0.776017543859649	0.222412280701754	0.594421052631579
172	central	0	0.781771929824561	0.221298245614035	0.592052631578947
173	central	0	0.796614035087719	0.221280701754386	0.596859649122807
174	central	0	0.790298245614035	0.223517543859649	0.59540350877193
175	central	0	0.806789473684211	0.221868421052632	0.596754385964912
176	central	0	0.810140350877193	0.222921052631579	0.595087719298246
177	central	0	0.798210526315789	0.223131578947368	0.596017543859649
178	central	0	0.794245614035088	0.223131578947368	0.592859649122807
179	central	0	0.804035087719298	0.221868421052632	0.592684210526316
180	central	0	0.816421052631579	0.222561403508772	0.595473684210526
181	central	0	0.805719298245614	0.222622807017544	0.596894736842105
182	central	0	0.800578947368421	0.222219298245614	0.593017543859649
183	central	0	0.823298245614035	0.222780701754386	0.592631578947368
184	central	0	0.799070175438596	0.222894736842105	0.595614035087719
185	central	0	0.787491228070175	0.222605263157895	0.592263157894737
186	central	0	0.788561403508772	0.223763157894737	0.595719298245614
187	central	0	0.785666666666667	0.224447368421053	0.59640350877193
188	central	0	0.791771929824561	0.221859649122807	0.597070175438596
189	central	0	0.79080701754386	0.221052631578947	0.594578947368421
190	central	0	0.796385964912281	0.221754385964912	0.596070175438596
191	central	0	0.799631578947368	0.221736842105263	0.594578947368421
192	central	0	0.788929824561403	0.223815789473684	0.597035087719298
193	central	0	0.800122807017544	0.222842105263158	0.592210526315789
194	central	0	0.79459649122807	0.223438596491228	0.593122807017544
195	central	0	0.800771929824561	0.221815789473684	0.594754385964912
196	central	0	0.792614035087719	0.222254385964912	0.596157894736842
197	central	0	0.795315789473684	0.223070175438597	0.596947368421053
198	central	0	0.78940350877193	0.22230701754386	0.594122807017544
199	central	0	0.781982456140351	0.219622807017544	0.590649122807018
200	central	0	0.789105263157895	0.221491228070175	0.595754385964912
201	central	0	0.782175438596491	0.222105263157895	0.594263157894737
202	central	0	0.784929824561403	0.224017543859649	0.599052631578947
203	central	0	0.779824561403509	0.223201754385965	0.595719298245614
204	central	0	0.786929824561403	0.221543859649123	0.592842105263158
205	central	0	0.798666666666667	0.223166666666667	0.595929824561404
206	central	0	0.791824561403509	0.219964912280702	0.594438596491228
207	central	0	0.783368421052632	0.223184210526316	0.595245614035088
208	central	0	0.790824561403509	0.221456140350877	0.595929824561404
209	central	0	0.782105263157895	0.222394736842105	0.598035087719298
210	central	0	0.78978947368421	0.222201754385965	0.594228070175439
211	central	0	0.776438596491228	0.223763157894737	0.596842105263158
212	central	0	0.781052631578947	0.222508771929825	0.593736842105263
213	central	0	0.770385964912281	0.222780701754386	0.596526315789474
214	central	0	0.774245614035088	0.220622807017544	0.593280701754386
215	central	0	0.781070175438596	0.223456140350877	0.595315789473684
216	central	0	0.778508771929825	0.222368421052632	0.595140350877193
217	central	0	0.777824561403509	0.224078947368421	0.595280701754386
218	central	0	0.768859649122807	0.222043859649123	0.593649122807018
219	central	0	0.775315789473684	0.221289473684211	0.597578947368421
220	central	0	0.769789473684211	0.223429824561404	0.598228070175439
221	central	0	0.773912280701754	0.221210526315789	0.598771929824561
222	central	0	0.776771929824561	0.220271929824561	0.594368421052632
223	central	0	0.778491228070175	0.223122807017544	0.595684210526316
224	central	0	0.785070175438596	0.221929824561404	0.597631578947368
225	central	0	0.790438596491228	0.222359649122807	0.595754385964912
226	central	0	0.783894736842105	0.223543859649123	0.596017543859649
227	central	0	0.780473684210526	0.222649122807018	0.592035087719298
228	central	0	0.779912280701754	0.222675438596491	0.594438596491228
229	central	0	0.766245614035088	0.224508771929825	0.592228070175439
230	central	0	0.772964912280702	0.222736842105263	0.595210526315789
231	central	0	0.783508771929825	0.221745614035088	0.59619298245614
232	central	0	0.789947368421053	0.222263157894737	0.596333333333333
233	central	0	0.805122807017544	0.220754385964912	0.596912280701754
234	central	0	0.78980701754386	0.223289473684211	0.592771929824561
235	central	0	0.783210526315789	0.222868421052632	0.593929824561404
236	central	0	0.781631578947368	0.222131578947368	0.593087719298246
237	central	0	0.780438596491228	0.221956140350877	0.591877192982456
238	central	0	0.78740350877193	0.222236842105263	0.593701754385965
239	central	0	0.782157894736842	0.222956140350877	0.594035087719298
240	central	0	0.776754385964912	0.223263157894737	0.595894736842105
241	central	0	0.771684210526316	0.224026315789474	0.596701754385965
242	central	0	0.776368421052632	0.223280701754386	0.594543859649123
243	central	0	0.788385964912281	0.223605263157895	0.595561403508772
244	central	0	0.781087719298246	0.222605263157895	0.597508771929825
245	central	0	0.786982456140351	0.221675438596491	0.59540350877193
246	central	0	0.775631578947368	0.223649122807018	0.596736842105263
247	central	0	0.773947368421053	0.222912280701754	0.593982456140351
248	central	0	0.787087719298246	0.223719298245614	0.592473684210526
249	central	0	0.796561403508772	0.222482456140351	0.597877192982456
250	central	0	0.806859649122807	0.222122807017544	0.594754385964912
251	central	0	0.807421052631579	0.222640350877193	0.595754385964912
252	central	0	0.795526315789474	0.221754385964912	0.595228070175439
253	central	0	0.799491228070175	0.222333333333333	0.594245614035088
254	central	0	0.799245614035088	0.223228070175439	0.595210526315789
255	central	0	0.805982456140351	0.222719298245614	0.594157894736842
256	central	0	0.812561403508772	0.222736842105263	0.600754385964912
257	central	0	0.813859649122807	0.222543859649123	0.595333333333333
258	central	0	0.813263157894737	0.221912280701754	0.596210526315789
259	central	0	0.801105263157895	0.222622807017544	0.597561403508772
260	central	0	0.790280701754386	0.221842105263158	0.596964912280702
261	central	0	0.79640350877193	0.220701754385965	0.596245614035088
262	central	0	0.791105263157895	0.22090350877193	0.595368421052632
263	central	0	0.793649122807017	0.222140350877193	0.599315789473684
264	central	0	0.790456140350877	0.22269298245614	0.593666666666667
265	central	0	0.79780701754386	0.223491228070175	0.594666666666667
266	central	0	0.783929824561403	0.221587719298246	0.59559649122807
267	central	0	0.782333333333333	0.222973684210526	0.599421052631579
268	central	0	0.785368421052632	0.222105263157895	0.598666666666667
269	central	0	0.787052631578947	0.22309649122807	0.594912280701754
270	central	0	0.785228070175439	0.22069298245614	0.596157894736842
271	central	0	0.781631578947368	0.222008771929825	0.595157894736842
272	central	0	0.782280701754386	0.221087719298246	0.593894736842105
273	central	0	0.784894736842105	0.223201754385965	0.596228070175439
274	central	0	0.78419298245614	0.221324561403509	0.594105263157895
275	central	0	0.781578947368421	0.221649122807018	0.597350877192982
276	central	0	0.787719298245614	0.22230701754386	0.596578947368421
277	central	0	0.779157894736842	0.223228070175439	0.595105263157895
278	central	0	0.777649122807018	0.223938596491228	0.596333333333333
279	central	0	0.782701754385965	0.22269298245614	0.591368421052632
280	central	0	0.790912280701754	0.221640350877193	0.595
281	central	0	0.793543859649123	0.221526315789474	0.590105263157895
282	central	0	0.79678947368421	0.221622807017544	0.593526315789474
283	central	0	0.785333333333333	0.222280701754386	0.59480701754386
284	central	0	0.785333333333333	0.222043859649123	0.593982456140351
285	central	0	0.790245614035088	0.222657894736842	0.594368421052632
286	central	0	0.779035087719298	0.221289473684211	0.597508771929825
287	central	0	0.776210526315789	0.222201754385965	0.595754385964912
288	central	0	0.771561403508772	0.223824561403509	0.594982456140351
289	central	0	0.776543859649123	0.221885964912281	0.599473684210526
290	central	0	0.775964912280702	0.222763157894737	0.595719298245614
291	central	0	0.776947368421053	0.222675438596491	0.590456140350877
292	central	0	0.786684210526316	0.221710526315789	0.595578947368421
293	central	0	0.776649122807018	0.223254385964912	0.595824561403509
294	central	0	0.762614035087719	0.222228070175439	0.594105263157895
295	central	0	0.769912280701754	0.223754385964912	0.591035087719298
296	central	0	0.767526315789474	0.222745614035088	0.59640350877193
297	central	0	0.777070175438596	0.222947368421053	0.59819298245614
298	central	0	0.780280701754386	0.222982456140351	0.593736842105263
299	central	0	0.781035087719298	0.223614035087719	0.596578947368421
300	central	0	0.778877192982456	0.221061403508772	0.594824561403509
301	central	0	0.781035087719298	0.22269298245614	0.594017543859649
302	central	0	0.776385964912281	0.223043859649123	0.59859649122807
303	central	0	0.768385964912281	0.221271929824561	0.596736842105263
304	central	0	0.77259649122807	0.222087719298246	0.595228070175439
305	central	0	0.777473684210526	0.221912280701754	0.594350877192982
306	central	0	0.782105263157895	0.222456140350877	0.592578947368421
307	central	0	0.782315789473684	0.221649122807018	0.596824561403509
308	central	0	0.79380701754386	0.223017543859649	0.597526315789474
309	central	0	0.798684210526316	0.222885964912281	0.593157894736842
310	central	0	0.787315789473684	0.222315789473684	0.592894736842105
311	central	0	0.78859649122807	0.221921052631579	0.597122807017544
312	central	0	0.782842105263158	0.222350877192982	0.598350877192982
313	central	0	0.782561403508772	0.222456140350877	0.593052631578947
314	central	0	0.790614035087719	0.220657894736842	0.59440350877193
315	central	0	0.791035087719298	0.221535087719298	0.594438596491228
316	central	0	0.787350877192982	0.223131578947368	0.596157894736842
317	central	0	0.778070175438596	0.221543859649123	0.597245614035088
318	central	0	0.773035087719298	0.222780701754386	0.596070175438596
319	central	0	0.778929824561403	0.222254385964912	0.599157894736842
320	central	0	0.78780701754386	0.221833333333333	0.591228070175439
321	central	0	0.789526315789474	0.221298245614035	0.597280701754386
322	central	0	0.788298245614035	0.22240350877193	0.596491228070175
323	central	0	0.784052631578947	0.220921052631579	0.592561403508772
324	central	0	0.780771929824561	0.222649122807018	0.594894736842105
325	central	0	0.793473684210526	0.223657894736842	0.596614035087719
326	central	0	0.792736842105263	0.221587719298246	0.594543859649123
327	central	0	0.808666666666667	0.223570175438597	0.593052631578947
328	central	0	0.802070175438596	0.222228070175439	0.593684210526316
329	central	0	0.792368421052632	0.222263157894737	0.595543859649123
330	central	0	0.802578947368421	0.222859649122807	0.595912280701754
331	central	0	0.801456140350877	0.223517543859649	0.593298245614035
332	central	0	0.795859649122807	0.225763157894737	0.595333333333333
333	central	0	0.809578947368421	0.221333333333333	0.595368421052632
334	central	0	0.806789473684211	0.220842105263158	0.593315789473684
335	central	0	0.802666666666667	0.221684210526316	0.594561403508772
336	central	0	0.793771929824561	0.223245614035088	0.59540350877193
337	central	0	0.775666666666667	0.222289473684211	0.594263157894737
338	central	0	0.787631578947368	0.221710526315789	0.595298245614035
339	central	0	0.789035087719298	0.22169298245614	0.593578947368421
340	central	0	0.793421052631579	0.223298245614035	0.595912280701754
341	central	0	0.794438596491228	0.221719298245614	0.595368421052632
342	central	0	0.793368421052632	0.221763157894737	0.594877192982456
343	central	0	0.782350877192982	0.220754385964912	0.594263157894737
344	central	0	0.774666666666667	0.222982456140351	0.593438596491228
345	central	0	0.779842105263158	0.223429824561404	0.59619298245614
346	central	0	0.77280701754386	0.222368421052632	0.596631578947368
347	central	0	0.78619298245614	0.222578947368421	0.595122807017544
348	central	0	0.784122807017544	0.222114035087719	0.595561403508772
349	central	0	0.780017543859649	0.220789473684211	0.597350877192982
350	central	0	0.77319298245614	0.221394736842105	0.596947368421053
351	central	0	0.776157894736842	0.222359649122807	0.596473684210526
352	central	0	0.78778947368421	0.219947368421053	0.597280701754386
353	central	0	0.781035087719298	0.223333333333333	0.596719298245614
354	central	0	0.774473684210526	0.222333333333333	0.596508771929825
355	central	0	0.786894736842105	0.221622807017544	0.594824561403509
356	central	0	0.795456140350877	0.223175438596491	0.593315789473684
357	central	0	0.793228070175439	0.221166666666667	0.596
358	central	0	0.781754385964912	0.222429824561404	0.595789473684211
359	central	0	0.782508771929825	0.222578947368421	0.594754385964912
360	central	0	0.788982456140351	0.22319298245614	0.595017543859649
361	central	0	0.793140350877193	0.223710526315789	0.596438596491228
362	central	0	0.783122807017544	0.222763157894737	0.595140350877193
363	central	0	0.771421052631579	0.224061403508772	0.598175438596491
364	central	0	0.779350877192982	0.221710526315789	0.594421052631579
365	central	0	0.784614035087719	0.223245614035088	0.593631578947368
366	central	0	0.780894736842105	0.223157894736842	0.595649122807018
367	central	0	0.782017543859649	0.223324561403509	0.597333333333333
368	central	0	0.792140350877193	0.221228070175439	0.595122807017544
369	central	0	0.777912280701754	0.222070175438597	0.595035087719298
370	central	0	0.776964912280702	0.223622807017544	0.595280701754386
371	central	0	0.773719298245614	0.221754385964912	0.59559649122807
372	central	0	0.769228070175439	0.220701754385965	0.59259649122807
373	central	0	0.77578947368421	0.223157894736842	0.596263157894737
374	central	0	0.787912280701754	0.221868421052632	0.593912280701754
375	central	0	0.786473684210526	0.221421052631579	0.596859649122807
376	central	0	0.783122807017544	0.223105263157895	0.594035087719298
377	central	0	0.777157894736842	0.221517543859649	0.59640350877193
378	central	0	0.788508771929825	0.222833333333333	0.594385964912281
379	central	0	0.785280701754386	0.221956140350877	0.59319298245614
380	central	0	0.776473684210526	0.222228070175439	0.597245614035088
381	central	0	0.792087719298246	0.223131578947368	0.596315789473684
382	central	0	0.782649122807018	0.221026315789474	0.593631578947368
383	central	0	0.780491228070175	0.220736842105263	0.596666666666667
384	central	0	0.784526315789474	0.221271929824561	0.595385964912281
385	central	0	0.780947368421053	0.222368421052632	0.596859649122807
386	central	0	0.779087719298246	0.222254385964912	0.595122807017544
387	central	0	0.781701754385965	0.221280701754386	0.594473684210526
388	central	0	0.787561403508772	0.220412280701754	0.595035087719298
389	central	0	0.783701754385965	0.221175438596491	0.596456140350877
390	central	0	0.781245614035088	0.222236842105263	0.596614035087719
391	central	0	0.786649122807018	0.222166666666667	0.594894736842105
392	central	0	0.779614035087719	0.222745614035088	0.595122807017544
393	central	0	0.772789473684211	0.222824561403509	0.597052631578947
394	central	0	0.76780701754386	0.222026315789474	0.594017543859649
395	central	0	0.781701754385965	0.221710526315789	0.596789473684211
396	central	0	0.789982456140351	0.221850877192982	0.596631578947368
397	central	0	0.795877192982456	0.222078947368421	0.596982456140351
398	central	0	0.787719298245614	0.22209649122807	0.595210526315789
399	central	0	0.770035087719298	0.222991228070175	0.597491228070175
400	central	0	0.782754385964912	0.222228070175439	0.594947368421053
401	central	0	0.789035087719298	0.22290350877193	0.595070175438596
402	central	0	0.792526315789474	0.223526315789474	0.595438596491228
403	central	0	0.79159649122807	0.222105263157895	0.596859649122807
404	central	0	0.788333333333333	0.221473684210526	0.594438596491228
405	central	0	0.791438596491228	0.223552631578947	0.598701754385965
406	central	0	0.801736842105263	0.223543859649123	0.59659649122807
407	central	0	0.796701754385965	0.222640350877193	0.596350877192982
408	central	0	0.793666666666667	0.222526315789474	0.593842105263158
409	central	0	0.799245614035088	0.223482456140351	0.598508771929825
410	central	0	0.791228070175439	0.221754385964912	0.595508771929825
411	central	0	0.787947368421053	0.22190350877193	0.596280701754386
412	central	0	0.788070175438596	0.222078947368421	0.592754385964912
413	central	0	0.781543859649123	0.223526315789474	0.594859649122807
414	central	0	0.770842105263158	0.220640350877193	0.593052631578947
415	central	0	0.784719298245614	0.221885964912281	0.597982456140351
416	central	0	0.788754385964912	0.223877192982456	0.595982456140351
417	central	0	0.787649122807017	0.221438596491228	0.595526315789474
418	central	0	0.794929824561403	0.222587719298246	0.593421052631579
419	central	0	0.782438596491228	0.221570175438597	0.59540350877193
420	central	0	0.775631578947368	0.222622807017544	0.599438596491228
421	central	0	0.77778947368421	0.22059649122807	0.593912280701754
422	central	0	0.785508771929825	0.221640350877193	0.597473684210526
423	central	0	0.781140350877193	0.221017543859649	0.595052631578947
424	central	0	0.786333333333333	0.221447368421053	0.593
425	central	0	0.779859649122807	0.221552631578947	0.594719298245614
426	central	0	0.778473684210526	0.223	0.593263157894737
427	central	0	0.782666666666667	0.221649122807018	0.595719298245614
428	central	0	0.78180701754386	0.221201754385965	0.593719298245614
429	central	0	0.775350877192982	0.221271929824561	0.59559649122807
430	central	0	0.776912280701754	0.223149122807018	0.594157894736842
431	central	0	0.795245614035088	0.224263157894737	0.593543859649123
432	central	0	0.792912280701754	0.223175438596491	0.598263157894737
433	central	0	0.783543859649123	0.221482456140351	0.592701754385965
434	central	0	0.790543859649123	0.221710526315789	0.595105263157895
435	central	0	0.790578947368421	0.222456140350877	0.593333333333333
436	central	0	0.799052631578947	0.221657894736842	0.596333333333333
437	central	0	0.784228070175439	0.220166666666667	0.593684210526316
438	central	0	0.782649122807018	0.223052631578947	0.595368421052632
439	central	0	0.786508771929825	0.222508771929825	0.594631578947368
440	central	0	0.783701754385965	0.222324561403509	0.594280701754386
441	central	0	0.780421052631579	0.222771929824561	0.595421052631579
442	central	0	0.786894736842105	0.221464912280702	0.596666666666667
443	central	0	0.79319298245614	0.223368421052632	0.594859649122807
444	central	0	0.788964912280702	0.222456140350877	0.595614035087719
445	central	0	0.776491228070175	0.219929824561404	0.59480701754386
446	central	0	0.784245614035088	0.223824561403509	0.59240350877193
447	central	0	0.776631578947368	0.223043859649123	0.599298245614035
448	central	0	0.78619298245614	0.222622807017544	0.598280701754386
449	central	0	0.784017543859649	0.22240350877193	0.592228070175439
450	central	0	0.786912280701754	0.223122807017544	0.595649122807018
451	central	0	0.781614035087719	0.219710526315789	0.595824561403509
452	central	0	0.778456140350877	0.222622807017544	0.596842105263158
453	central	0	0.784824561403509	0.22240350877193	0.592543859649123
454	central	0	0.781175438596491	0.221605263157895	0.595
455	central	0	0.783666666666667	0.222763157894737	0.594175438596491
456	central	0	0.778140350877193	0.221166666666667	0.596859649122807
457	central	0	0.783421052631579	0.221894736842105	0.595263157894737
458	central	0	0.786614035087719	0.223236842105263	0.595473684210526
459	central	0	0.779719298245614	0.221921052631579	0.59219298245614
460	central	0	0.788175438596491	0.220543859649123	0.595491228070175
461	central	0	0.784964912280702	0.221245614035088	0.595824561403509
462	central	0	0.782771929824561	0.221780701754386	0.598105263157895
463	central	0	0.782912280701754	0.220254385964912	0.591684210526316
464	central	0	0.789245614035088	0.223149122807018	0.594526315789474
465	central	0	0.782	0.222684210526316	0.593508771929825
466	central	0	0.783070175438596	0.222008771929825	0.595771929824561
467	central	0	0.775859649122807	0.222622807017544	0.59780701754386
468	central	0	0.78340350877193	0.221894736842105	0.59359649122807
469	central	0	0.774701754385965	0.221140350877193	0.596578947368421
470	central	0	0.771473684210526	0.222535087719298	0.594526315789474
471	central	0	0.781964912280702	0.223166666666667	0.593578947368421
472	central	0	0.790315789473684	0.223368421052632	0.594052631578947
473	central	0	0.790280701754386	0.223087719298246	0.594929824561404
474	central	0	0.78659649122807	0.22080701754386	0.595017543859649
475	central	0	0.775578947368421	0.22309649122807	0.593263157894737
476	central	0	0.780578947368421	0.222114035087719	0.596263157894737
477	central	0	0.787017543859649	0.222578947368421	0.596157894736842
478	central	0	0.79478947368421	0.222447368421053	0.596210526315789
479	central	0	0.791543859649123	0.221140350877193	0.593666666666667
480	central	0	0.781315789473684	0.221754385964912	0.594982456140351
481	central	0	0.795298245614035	0.221298245614035	0.595298245614035
482	central	0	0.791245614035088	0.222228070175439	0.596333333333333
483	central	0	0.785824561403509	0.223377192982456	0.597263157894737
484	central	0	0.781508771929825	0.22219298245614	0.594929824561404
485	central	0	0.77719298245614	0.222991228070175	0.593526315789474
486	central	0	0.784157894736842	0.223535087719298	0.595754385964912
487	central	0	0.781842105263158	0.221877192982456	0.595122807017544
488	central	0	0.777578947368421	0.222710526315789	0.596315789473684
489	central	0	0.779035087719298	0.222271929824561	0.596122807017544
490	central	0	0.782912280701754	0.221798245614035	0.593789473684211
491	central	0	0.776719298245614	0.221973684210526	0.595456140350877
492	central	0	0.782052631578947	0.223105263157895	0.591736842105263
493	central	0	0.779526315789474	0.223149122807018	0.592912280701754
494	central	0	0.780666666666667	0.223605263157895	0.595157894736842
495	central	0	0.782210526315789	0.22209649122807	0.596175438596491
496	central	0	0.782228070175439	0.222947368421053	0.596087719298246
497	central	0	0.786701754385965	0.223271929824561	0.592368421052632
498	central	0	0.782561403508772	0.221219298245614	0.593526315789474
499	central	0	0.778210526315789	0.222184210526316	0.599263157894737
500	central	0	0.778070175438596	0.220850877192982	0.593543859649123
501	central	0	0.778964912280702	0.222885964912281	0.593333333333333
502	central	0	0.771578947368421	0.222719298245614	0.595561403508772
503	central	0	0.765421052631579	0.222578947368421	0.596982456140351
504	central	0	0.764456140350877	0.222561403508772	0.596526315789474
505	central	0	0.77240350877193	0.223359649122807	0.596035087719298
506	central	0	0.778824561403509	0.221640350877193	0.595561403508772
507	central	0	0.773771929824561	0.223956140350877	0.596210526315789
508	central	0	0.780228070175439	0.222640350877193	0.597052631578947
509	central	0	0.786087719298246	0.224359649122807	0.59540350877193
510	central	0	0.783368421052632	0.222228070175439	0.598035087719298
511	central	0	0.784666666666667	0.222201754385965	0.597035087719298
512	central	0	0.791824561403509	0.221482456140351	0.600631578947368
513	central	0	0.797438596491228	0.224254385964912	0.597210526315789
514	central	0	0.787719298245614	0.221061403508772	0.596877192982456
515	central	0	0.786263157894737	0.222429824561404	0.593771929824561
516	central	0	0.782017543859649	0.222859649122807	0.598140350877193
517	central	0	0.784666666666667	0.222719298245614	0.598122807017544
518	central	0	0.777561403508772	0.220745614035088	0.595684210526316
519	central	0	0.779122807017544	0.223254385964912	0.592315789473684
520	central	0	0.783368421052632	0.224324561403509	0.596157894736842
521	central	0	0.783631578947368	0.222333333333333	0.595368421052632
522	central	0	0.784245614035088	0.221157894736842	0.598087719298246
523	central	0	0.768210526315789	0.223429824561404	0.596578947368421
524	central	0	0.786947368421053	0.222359649122807	0.593964912280702
525	central	0	0.787122807017544	0.222315789473684	0.593526315789474
526	central	0	0.778473684210526	0.222350877192982	0.596561403508772
527	central	0	0.772157894736842	0.221517543859649	0.596385964912281
528	central	0	0.777771929824561	0.224368421052632	0.594157894736842
529	central	0	0.790350877192982	0.220456140350877	0.595649122807018
530	central	0	0.783754385964912	0.220412280701754	0.594122807017544
531	central	0	0.782245614035088	0.223219298245614	0.596228070175439
532	central	0	0.776877192982456	0.222535087719298	0.59680701754386
533	central	0	0.779561403508772	0.222561403508772	0.59859649122807
534	central	0	0.78919298245614	0.222394736842105	0.594561403508772
535	central	0	0.78678947368421	0.222719298245614	0.595333333333333
536	central	0	0.783964912280702	0.223359649122807	0.59359649122807
537	central	0	0.790508771929825	0.220982456140351	0.595771929824561
538	central	0	0.78778947368421	0.222368421052632	0.596824561403509
539	central	0	0.78480701754386	0.221394736842105	0.595228070175439
540	central	0	0.777701754385965	0.221561403508772	0.595912280701754
541	central	0	0.783228070175439	0.223078947368421	0.598
542	central	0	0.781701754385965	0.224052631578947	0.59280701754386
543	central	0	0.77840350877193	0.223236842105263	0.59580701754386
544	central	0	0.773666666666667	0.223254385964912	0.596982456140351
545	central	0	0.766035087719298	0.221114035087719	0.594754385964912
546	central	0	0.776421052631579	0.224114035087719	0.596385964912281
547	central	0	0.782333333333333	0.222333333333333	0.594771929824561
548	central	0	0.793315789473684	0.220842105263158	0.596526315789474
549	central	0	0.786508771929825	0.221666666666667	0.594315789473684
550	central	0	0.776491228070175	0.222701754385965	0.595298245614035
551	central	0	0.784666666666667	0.221438596491228	0.595912280701754
552	central	0	0.787263157894737	0.221605263157895	0.595
553	central	0	0.784421052631579	0.221982456140351	0.596385964912281
554	central	0	0.797754385964912	0.22169298245614	0.594491228070175
555	central	0	0.791982456140351	0.223219298245614	0.592368421052632
556	central	0	0.794631578947368	0.223771929824561	0.597368421052632
557	central	0	0.785877192982456	0.22219298245614	0.593754385964912
558	central	0	0.780315789473684	0.2235	0.595526315789474
559	central	0	0.778210526315789	0.220719298245614	0.596421052631579
560	central	0	0.767157894736842	0.223061403508772	0.594175438596491
561	central	0	0.773035087719298	0.222614035087719	0.593561403508772
562	central	0	0.779087719298246	0.222464912280702	0.595684210526316
563	central	0	0.774754385964912	0.222956140350877	0.597473684210526
564	central	0	0.77880701754386	0.222122807017544	0.594052631578947
565	central	0	0.777824561403509	0.222622807017544	0.595789473684211
566	central	0	0.782298245614035	0.221166666666667	0.594894736842105
567	central	0	0.784263157894737	0.221245614035088	0.596105263157895
568	central	0	0.778877192982456	0.222850877192982	0.598543859649123
569	central	0	0.775631578947368	0.223517543859649	0.597631578947368
570	central	0	0.790526315789474	0.222657894736842	0.595122807017544
571	central	0	0.803982456140351	0.221517543859649	0.594526315789474
572	central	0	0.78078947368421	0.223105263157895	0.59219298245614
573	central	0	0.785157894736842	0.223342105263158	0.594666666666667
574	central	0	0.786473684210526	0.222649122807018	0.597614035087719
575	central	0	0.779894736842105	0.220210526315789	0.59740350877193
576	central	0	0.773894736842105	0.223482456140351	0.595947368421053
577	central	0	0.762473684210526	0.223885964912281	0.592105263157895
578	central	0	0.76159649122807	0.222131578947368	0.596438596491228
579	central	0	0.760228070175439	0.224122807017544	0.592508771929825
580	central	0	0.772614035087719	0.221543859649123	0.594350877192982
581	central	0	0.78180701754386	0.222219298245614	0.594491228070175
582	central	0	0.781385964912281	0.224798245614035	0.593929824561404
583	central	0	0.788719298245614	0.222315789473684	0.596350877192982
584	central	0	0.785578947368421	0.222149122807018	0.592719298245614
585	central	0	0.774684210526316	0.222254385964912	0.594789473684211
586	central	0	0.777052631578947	0.221570175438597	0.59640350877193
587	central	0	0.780333333333333	0.223359649122807	0.597035087719298
588	central	0	0.787035087719298	0.223166666666667	0.595140350877193
589	central	0	0.790824561403509	0.221868421052632	0.597035087719298
590	central	0	0.798964912280702	0.222587719298246	0.59240350877193
591	central	0	0.799	0.222228070175439	0.595929824561404
592	central	0	0.781526315789474	0.222280701754386	0.596649122807018
593	central	0	0.793035087719298	0.221719298245614	0.598210526315789
594	central	0	0.792228070175439	0.22180701754386	0.596070175438596
595	central	0	0.783298245614035	0.223087719298246	0.596649122807018
596	central	0	0.781877192982456	0.221631578947368	0.592947368421053
597	central	0	0.781438596491228	0.221771929824561	0.595842105263158
598	central	0	0.776035087719298	0.224561403508772	0.595280701754386
599	central	0	0.779526315789474	0.222333333333333	0.595719298245614
600	central	0	0.784491228070175	0.222780701754386	0.599649122807018
601	central	0	0.788	0.222719298245614	0.593017543859649
602	central	0	0.771526315789474	0.220921052631579	0.594245614035088
603	central	0	0.779578947368421	0.221078947368421	0.59380701754386
604	central	0	0.787105263157895	0.223631578947368	0.593614035087719
605	central	0	0.786947368421053	0.222842105263158	0.597824561403509
606	central	0	0.785385964912281	0.222175438596491	0.595842105263158
607	central	0	0.781228070175439	0.22319298245614	0.596684210526316
608	central	0	0.78378947368421	0.222438596491228	0.598894736842105
609	central	0	0.787894736842105	0.223078947368421	0.596543859649123
610	central	0	0.784631578947368	0.222280701754386	0.592929824561404
611	central	0	0.783912280701754	0.221780701754386	0.596614035087719
612	central	0	0.787561403508772	0.22359649122807	0.594929824561404
613	central	0	0.782070175438596	0.221982456140351	0.598298245614035
614	central	0	0.783526315789474	0.222508771929825	0.596070175438596
615	central	0	0.781929824561403	0.223	0.594526315789474
616	central	0	0.782912280701754	0.222078947368421	0.595263157894737
617	central	0	0.773210526315789	0.222973684210526	0.591964912280702
618	central	0	0.789438596491228	0.223184210526316	0.595771929824561
619	central	0	0.785578947368421	0.222789473684211	0.595929824561404
620	central	0	0.778210526315789	0.223675438596491	0.593631578947368
621	central	0	0.774421052631579	0.221333333333333	0.593052631578947
622	central	0	0.777456140350877	0.220114035087719	0.593421052631579
623	central	0	0.78659649122807	0.222815789473684	0.596245614035088
624	central	0	0.788491228070175	0.222289473684211	0.598087719298246
625	central	0	0.784298245614035	0.220622807017544	0.594245614035088
626	central	0	0.777333333333333	0.22169298245614	0.594508771929825
627	central	0	0.780140350877193	0.221008771929825	0.597526315789474
628	central	0	0.78380701754386	0.223745614035088	0.599912280701754
629	central	0	0.776719298245614	0.223666666666667	0.597473684210526
630	central	0	0.778614035087719	0.222543859649123	0.596105263157895
631	central	0	0.804526315789474	0.223850877192982	0.596701754385965
632	central	0	0.787877192982456	0.222087719298246	0.595771929824561
633	central	0	0.777701754385965	0.223245614035088	0.594859649122807
634	central	0	0.782508771929825	0.222508771929825	0.593912280701754
635	central	0	0.77459649122807	0.22309649122807	0.592789473684211
636	central	0	0.766771929824561	0.221850877192982	0.594210526315789
637	central	0	0.784947368421053	0.223719298245614	0.599105263157895
638	central	0	0.784210526315789	0.224043859649123	0.597473684210526
639	central	0	0.790245614035088	0.222657894736842	0.596701754385965
640	central	0	0.781947368421053	0.222728070175439	0.593508771929825
641	central	0	0.780421052631579	0.222877192982456	0.594631578947368
642	central	0	0.763350877192982	0.221912280701754	0.595719298245614
643	central	0	0.778	0.222526315789474	0.596859649122807
644	central	0	0.776175438596491	0.223482456140351	0.592719298245614
645	central	0	0.781894736842105	0.221877192982456	0.596070175438596
646	central	0	0.780719298245614	0.221131578947368	0.596543859649123
647	central	0	0.793280701754386	0.222605263157895	0.598771929824561
648	central	0	0.789263157894737	0.221517543859649	0.596631578947368
649	central	0	0.785947368421053	0.223885964912281	0.593789473684211
650	central	0	0.780456140350877	0.222657894736842	0.593964912280702
651	central	0	0.785122807017544	0.221877192982456	0.596175438596491
652	central	0	0.779543859649123	0.222745614035088	0.596175438596491
653	central	0	0.769421052631579	0.222622807017544	0.594701754385965
654	central	0	0.761438596491228	0.22319298245614	0.596491228070175
655	central	0	0.757122807017544	0.221631578947368	0.594578947368421
656	central	0	0.762105263157895	0.22169298245614	0.596491228070175
657	central	0	0.786859649122807	0.221982456140351	0.597385964912281
658	central	0	0.790701754385965	0.222631578947368	0.596508771929825
659	central	0	0.779666666666667	0.223412280701754	0.596298245614035
660	central	0	0.784824561403509	0.222640350877193	0.595719298245614
661	central	0	0.772280701754386	0.220877192982456	0.592210526315789
662	central	0	0.77119298245614	0.221359649122807	0.593666666666667
663	central	0	0.782894736842105	0.223447368421053	0.597350877192982
664	central	0	0.791561403508772	0.221850877192982	0.595315789473684
665	central	0	0.788385964912281	0.222684210526316	0.594070175438596
666	central	0	0.799122807017544	0.223885964912281	0.591912280701754
667	central	0	0.794526315789474	0.222675438596491	0.594754385964912
668	central	0	0.788561403508772	0.220745614035088	0.594824561403509
669	central	0	0.795140350877193	0.222201754385965	0.598315789473684
670	central	0	0.79519298245614	0.22209649122807	0.593824561403509
671	central	0	0.793473684210526	0.221929824561404	0.597824561403509
672	central	0	0.792140350877193	0.221622807017544	0.594315789473684
673	central	0	0.782859649122807	0.223675438596491	0.593789473684211
674	central	0	0.793263157894737	0.223780701754386	0.593017543859649
675	central	0	0.78140350877193	0.222	0.596543859649123
676	central	0	0.774578947368421	0.222526315789474	0.596859649122807
677	central	0	0.779438596491228	0.222254385964912	0.600070175438596
678	central	0	0.781719298245614	0.221780701754386	0.596842105263158
679	central	0	0.775842105263158	0.222780701754386	0.594754385964912
680	central	0	0.776736842105263	0.222649122807018	0.596175438596491
681	central	0	0.773684210526316	0.221640350877193	0.596298245614035
682	central	0	0.780385964912281	0.222964912280702	0.593982456140351
683	central	0	0.790421052631579	0.221201754385965	0.592701754385965
684	central	0	0.786701754385965	0.223719298245614	0.598105263157895
685	central	0	0.781456140350877	0.222043859649123	0.594666666666667
686	central	0	0.790210526315789	0.222798245614035	0.597456140350877
687	central	0	0.794368421052632	0.220868421052632	0.590245614035088
688	central	0	0.773684210526316	0.222298245614035	0.595561403508772
689	central	0	0.781771929824561	0.222456140350877	0.59580701754386
690	central	0	0.782947368421053	0.222745614035088	0.597175438596491
691	central	0	0.788421052631579	0.222070175438597	0.594877192982456
692	central	0	0.774631578947368	0.223771929824561	0.597228070175439
693	central	0	0.77978947368421	0.223184210526316	0.594140350877193
694	central	0	0.776631578947368	0.222710526315789	0.595771929824561
695	central	0	0.785894736842105	0.224052631578947	0.594140350877193
696	central	0	0.772947368421053	0.223078947368421	0.593754385964912
697	central	0	0.771771929824561	0.221377192982456	0.593929824561404
698	central	0	0.788122807017544	0.222868421052632	0.594859649122807
699	central	0	0.790508771929825	0.223228070175439	0.598526315789474
700	central	0	0.775	0.221368421052632	0.594754385964912
701	central	0	0.770350877192982	0.220947368421053	0.595561403508772
702	central	0	0.768771929824561	0.221728070175439	0.594421052631579
703	central	0	0.77440350877193	0.220798245614035	0.593157894736842
704	central	0	0.783771929824561	0.221622807017544	0.598017543859649
705	central	0	0.775649122807018	0.222385964912281	0.596684210526316
706	central	0	0.793105263157895	0.220201754385965	0.593122807017544
707	central	0	0.783614035087719	0.2215	0.591543859649123
708	central	0	0.787315789473684	0.222894736842105	0.594719298245614
709	central	0	0.777561403508772	0.223114035087719	0.595122807017544
710	central	0	0.778824561403509	0.222026315789474	0.593508771929825
711	central	0	0.763333333333333	0.223736842105263	0.592666666666667
712	central	0	0.775035087719298	0.221842105263158	0.600789473684211
713	central	0	0.778052631578947	0.222780701754386	0.597543859649123
714	central	0	0.779052631578947	0.220973684210526	0.596105263157895
715	central	0	0.775859649122807	0.223473684210526	0.595298245614035
716	central	0	0.768280701754386	0.222359649122807	0.592438596491228
717	central	0	0.772701754385965	0.225140350877193	0.597105263157895
718	central	1	0.769035087719298	0.221280701754386	0.596701754385965
719	central	1	0.774842105263158	0.221271929824561	0.59580701754386
720	central	1	0.771315789473684	0.220447368421053	0.59140350877193
721	central	1	0.779087719298246	0.22180701754386	0.594035087719298
722	central	1	0.779543859649123	0.221701754385965	0.597842105263158
723	central	1	0.780438596491228	0.221684210526316	0.59640350877193
724	central	1	0.779122807017544	0.221701754385965	0.591964912280702
725	central	1	0.787631578947368	0.222491228070175	0.596894736842105
726	central	1	0.782754385964912	0.222552631578947	0.595859649122807
727	central	1	0.777947368421053	0.221614035087719	0.594877192982456
728	central	0	0.773561403508772	0.222236842105263	0.592052631578947
729	central	0	0.773438596491228	0.221254385964912	0.59159649122807
730	central	0	0.765684210526316	0.221710526315789	0.596140350877193
731	central	0	0.768228070175439	0.221491228070175	0.597859649122807
732	central	0	0.78780701754386	0.221763157894737	0.596929824561404
733	central	0	0.795842105263158	0.223368421052632	0.593982456140351
734	central	0	0.776526315789474	0.223701754385965	0.59419298245614
735	central	0	0.774	0.221640350877193	0.596894736842105
736	central	0	0.785350877192982	0.223324561403509	0.596105263157895
737	central	0	0.765157894736842	0.222771929824561	0.59680701754386
738	central	0	0.77719298245614	0.221342105263158	0.593421052631579
739	central	0	0.777456140350877	0.222771929824561	0.596421052631579
740	central	0	0.779070175438596	0.222631578947368	0.596771929824561
741	central	0	0.786245614035088	0.223368421052632	0.593368421052632
742	central	0	0.79559649122807	0.222263157894737	0.594842105263158
743	central	0	0.796421052631579	0.222885964912281	0.594947368421053
744	central	0	0.797245614035088	0.221649122807018	0.595684210526316
745	central	0	0.806157894736842	0.223385964912281	0.594157894736842
746	central	0	0.803964912280702	0.222263157894737	0.596087719298246
747	central	0	0.791561403508772	0.222964912280702	0.596947368421053
748	central	0	0.79980701754386	0.223210526315789	0.592789473684211
749	central	0	0.790842105263158	0.222771929824561	0.593824561403509
750	central	0	0.784438596491228	0.223236842105263	0.599280701754386
751	central	0	0.77880701754386	0.22169298245614	0.595385964912281
752	central	0	0.766298245614035	0.221649122807018	0.597491228070175
753	central	0	0.775052631578947	0.221543859649123	0.594070175438596
754	central	0	0.77419298245614	0.221482456140351	0.596350877192982
755	central	0	0.772964912280702	0.222570175438597	0.595473684210526
756	central	0	0.765122807017544	0.223649122807018	0.595947368421053
757	central	0	0.776140350877193	0.220815789473684	0.595421052631579
758	central	0	0.783701754385965	0.2225	0.595824561403509
759	central	0	0.782947368421053	0.223684210526316	0.598087719298246
760	central	0	0.779122807017544	0.223254385964912	0.595894736842105
761	central	0	0.787649122807017	0.223666666666667	0.595684210526316
762	central	0	0.789157894736842	0.221771929824561	0.596140350877193
763	central	0	0.779122807017544	0.222763157894737	0.596736842105263
764	central	0	0.772175438596491	0.222271929824561	0.595070175438596
765	central	0	0.780350877192982	0.22240350877193	0.597035087719298
766	central	0	0.783649122807018	0.222491228070175	0.592280701754386
767	central	0	0.792473684210526	0.221587719298246	0.596947368421053
768	central	0	0.779526315789474	0.22259649122807	0.596105263157895
769	central	0	0.771982456140351	0.222140350877193	0.593315789473684
770	central	0	0.786561403508772	0.222377192982456	0.595859649122807
771	central	0	0.786508771929825	0.222631578947368	0.591964912280702
772	central	0	0.781157894736842	0.220701754385965	0.594929824561404
773	central	0	0.772175438596491	0.22230701754386	0.594245614035088
774	central	0	0.783964912280702	0.22180701754386	0.593438596491228
775	central	0	0.784859649122807	0.221052631578947	0.597684210526316
776	central	0	0.774385964912281	0.221938596491228	0.597175438596491
777	central	0	0.760912280701754	0.221763157894737	0.597017543859649
778	central	0	0.768385964912281	0.221666666666667	0.592315789473684
779	central	0	0.766982456140351	0.222385964912281	0.599157894736842
780	central	0	0.773263157894737	0.221271929824561	0.593263157894737
781	central	0	0.780315789473684	0.223614035087719	0.597561403508772
782	central	0	0.783157894736842	0.222649122807018	0.596894736842105
783	central	0	0.786701754385965	0.222754385964912	0.595561403508772
784	central	0	0.783035087719298	0.222236842105263	0.593298245614035
785	central	0	0.77819298245614	0.222	0.593771929824561
786	central	0	0.78259649122807	0.223070175438597	0.593859649122807
787	central	0	0.764894736842105	0.221859649122807	0.595385964912281
788	central	0	0.765929824561403	0.221956140350877	0.593701754385965
789	central	0	0.776105263157895	0.222368421052632	0.59580701754386
790	central	1	0.779824561403509	0.223263157894737	0.595456140350877
791	central	1	0.77419298245614	0.22159649122807	0.594947368421053
792	central	1	0.76559649122807	0.222236842105263	0.595070175438596
793	central	1	0.764122807017544	0.222298245614035	0.596666666666667
794	central	1	0.776438596491228	0.222745614035088	0.593701754385965
795	central	1	0.764824561403509	0.22109649122807	0.593877192982456
796	central	1	0.773456140350877	0.222649122807018	0.59480701754386
797	central	1	0.783894736842105	0.221649122807018	0.593824561403509
798	central	1	0.783140350877193	0.221929824561404	0.595701754385965
799	central	1	0.784052631578947	0.22280701754386	0.59380701754386
800	central	1	0.789385964912281	0.223947368421053	0.596754385964912
801	central	1	0.776771929824561	0.221561403508772	0.596684210526316
802	central	1	0.776736842105263	0.222736842105263	0.594175438596491
803	central	1	0.780315789473684	0.222517543859649	0.595473684210526
804	central	1	0.790929824561403	0.222070175438597	0.596
805	central	1	0.779245614035088	0.221289473684211	0.592315789473684
806	central	1	0.778736842105263	0.222991228070175	0.593350877192982
807	central	1	0.76919298245614	0.22090350877193	0.597052631578947
808	central	0	0.779736842105263	0.220587719298246	0.595263157894737
809	central	0	0.789508771929825	0.223570175438597	0.596368421052632
810	central	0	0.785456140350877	0.221850877192982	0.595508771929825
811	central	0	0.779122807017544	0.221815789473684	0.598035087719298
812	central	0	0.771438596491228	0.222324561403509	0.595035087719298
813	central	0	0.771438596491228	0.223052631578947	0.595614035087719
814	central	0	0.776947368421053	0.221456140350877	0.596157894736842
815	central	0	0.783491228070175	0.222622807017544	0.59540350877193
816	central	0	0.784543859649123	0.222228070175439	0.593385964912281
817	central	0	0.787649122807018	0.222710526315789	0.596298245614035
818	central	0	0.806438596491228	0.223263157894737	0.596561403508772
819	central	0	0.794561403508772	0.221298245614035	0.592263157894737
820	central	0	0.79119298245614	0.222456140350877	0.593526315789474
821	central	0	0.792017543859649	0.223438596491228	0.593684210526316
822	central	0	0.79819298245614	0.220877192982456	0.594666666666667
823	central	0	0.791719298245614	0.221578947368421	0.596964912280702
824	central	0	0.804035087719298	0.222236842105263	0.591368421052632
825	central	0	0.803719298245614	0.223377192982456	0.597368421052632
826	central	0	0.78578947368421	0.223587719298246	0.595017543859649
827	central	0	0.786719298245614	0.223131578947368	0.595070175438596
828	central	0	0.772684210526316	0.223122807017544	0.595491228070175
829	central	0	0.774929824561403	0.223587719298246	0.593438596491228
830	central	0	0.768	0.22230701754386	0.594228070175439
831	central	0	0.776157894736842	0.223105263157895	0.597526315789474
832	central	0	0.763491228070175	0.221666666666667	0.591
833	central	0	0.77040350877193	0.224236842105263	0.599052631578947
834	central	0	0.781070175438596	0.222236842105263	0.598175438596491
835	central	0	0.777614035087719	0.223043859649123	0.596929824561404
836	central	0	0.78219298245614	0.221745614035088	0.596526315789474
837	central	0	0.790701754385965	0.221254385964912	0.595035087719298
838	central	0	0.774947368421053	0.221719298245614	0.596771929824561
839	central	0	0.765491228070175	0.221543859649123	0.589421052631579
840	central	0	0.781175438596491	0.221561403508772	0.597912280701754
841	central	0	0.791228070175439	0.221535087719298	0.591649122807018
842	central	0	0.791754385964912	0.222526315789474	0.596684210526316
843	central	0	0.78240350877193	0.221578947368421	0.597614035087719
844	central	0	0.782298245614035	0.221543859649123	0.59419298245614
845	central	0	0.781263157894737	0.221342105263158	0.594684210526316
846	central	0	0.793649122807017	0.222885964912281	0.597280701754386
847	central	0	0.799035087719298	0.222833333333333	0.597578947368421
848	central	0	0.801070175438596	0.222491228070175	0.590140350877193
849	central	0	0.79859649122807	0.221938596491228	0.596087719298246
850	central	0	0.794842105263158	0.222517543859649	0.597842105263158
851	central	0	0.795649122807017	0.220868421052632	0.594561403508772
852	central	0	0.775719298245614	0.22330701754386	0.59859649122807
853	central	0	0.776614035087719	0.221771929824561	0.595105263157895
854	central	0	0.780070175438596	0.222078947368421	0.595649122807018
855	central	0	0.765385964912281	0.222105263157895	0.595140350877193
856	central	0	0.767070175438596	0.222771929824561	0.59519298245614
857	central	0	0.776526315789474	0.222315789473684	0.597543859649123
858	central	0	0.775666666666667	0.221789473684211	0.593473684210526
859	central	0	0.777140350877193	0.223885964912281	0.596561403508772
860	central	0	0.781859649122807	0.222719298245614	0.596315789473684
861	central	0	0.778684210526316	0.223333333333333	0.593947368421053
862	central	0	0.777210526315789	0.223324561403509	0.599
863	central	1	0.775298245614035	0.222140350877193	0.594578947368421
864	central	1	0.77059649122807	0.221921052631579	0.596754385964912
865	central	1	0.775929824561403	0.222140350877193	0.59559649122807
866	central	1	0.774877192982456	0.223885964912281	0.595859649122807
867	central	1	0.773543859649123	0.222771929824561	0.596894736842105
868	central	1	0.775245614035088	0.222017543859649	0.596456140350877
869	central	1	0.769210526315789	0.222552631578947	0.596824561403509
870	central	1	0.759771929824561	0.222815789473684	0.597263157894737
871	central	1	0.761263157894737	0.222482456140351	0.594105263157895
872	central	1	0.782122807017544	0.223868421052632	0.597035087719298
873	central	1	0.784947368421053	0.220280701754386	0.595508771929825
874	central	1	0.790736842105263	0.224140350877193	0.597508771929825
875	central	1	0.782649122807018	0.222684210526316	0.593964912280702
876	central	1	0.779245614035088	0.222631578947368	0.596771929824561
877	central	1	0.772631578947368	0.221359649122807	0.59840350877193
878	central	1	0.780491228070175	0.223491228070175	0.597298245614035
879	central	1	0.776035087719298	0.22180701754386	0.597210526315789
880	central	1	0.783859649122807	0.223017543859649	0.593315789473684
881	central	1	0.787035087719298	0.221280701754386	0.592
882	central	1	0.782824561403509	0.222824561403509	0.595824561403509
883	central	1	0.778175438596491	0.223359649122807	0.593964912280702
884	central	1	0.777877192982456	0.224184210526316	0.59580701754386
885	central	1	0.785561403508772	0.22240350877193	0.59419298245614
886	central	0	0.78659649122807	0.223184210526316	0.594280701754386
887	central	0	0.783526315789474	0.223842105263158	0.596719298245614
888	central	0	0.769543859649123	0.221833333333333	0.594649122807018
889	central	0	0.770631578947368	0.222491228070175	0.595052631578947
890	central	0	0.777140350877193	0.222368421052632	0.594245614035088
891	central	0	0.784649122807017	0.22240350877193	0.595982456140351
892	central	0	0.780894736842105	0.222289473684211	0.593789473684211
893	central	0	0.802543859649123	0.222070175438597	0.592017543859649
894	central	0	0.802666666666667	0.223280701754386	0.594035087719298
895	central	0	0.799912280701754	0.220552631578947	0.593070175438596
896	central	0	0.794947368421053	0.221631578947368	0.59680701754386
897	central	0	0.792859649122807	0.223482456140351	0.599
898	central	0	0.793947368421053	0.223	0.596929824561404
899	central	0	0.803421052631579	0.221561403508772	0.595649122807018
900	central	0	0.805350877192982	0.221254385964912	0.595526315789474
901	central	0	0.799263157894737	0.221833333333333	0.597157894736842
902	central	0	0.788719298245614	0.222385964912281	0.59640350877193
903	central	0	0.797824561403509	0.224122807017544	0.593859649122807
904	central	0	0.784982456140351	0.222543859649123	0.594228070175439
905	central	0	0.769719298245614	0.223315789473684	0.594877192982456
906	central	0	0.774052631578947	0.222131578947368	0.594280701754386
907	central	0	0.774491228070175	0.222508771929825	0.594824561403509
908	central	0	0.766070175438596	0.223377192982456	0.595649122807018
909	central	0	0.775578947368421	0.221350877192982	0.593824561403509
910	central	0	0.776701754385965	0.222912280701754	0.597789473684211
911	central	0	0.783263157894737	0.223210526315789	0.59419298245614
912	central	0	0.784561403508772	0.222885964912281	0.596736842105263
913	central	0	0.793421052631579	0.222298245614035	0.598333333333333
914	central	0	0.790561403508772	0.222052631578947	0.593157894736842
915	central	0	0.781140350877193	0.223719298245614	0.596017543859649
916	central	0	0.775912280701754	0.222552631578947	0.593263157894737
917	central	0	0.783666666666667	0.221298245614035	0.595947368421053
918	central	0	0.77519298245614	0.223201754385965	0.597473684210526
919	central	0	0.779614035087719	0.223412280701754	0.59859649122807
920	central	0	0.780666666666667	0.222245614035088	0.599368421052632
921	central	0	0.788561403508772	0.222447368421053	0.595982456140351
922	central	0	0.789105263157895	0.222464912280702	0.596035087719298
923	central	0	0.790701754385965	0.222938596491228	0.594771929824561
924	central	0	0.790719298245614	0.223464912280702	0.595614035087719
925	central	0	0.805491228070175	0.222324561403509	0.593701754385965
926	central	0	0.807035087719298	0.221429824561404	0.595789473684211
927	central	0	0.80219298245614	0.223578947368421	0.593964912280702
928	central	0	0.779894736842105	0.221140350877193	0.594771929824561
929	central	0	0.789982456140351	0.221842105263158	0.594929824561404
930	central	0	0.795017543859649	0.22319298245614	0.598
931	central	0	0.777070175438596	0.222947368421053	0.593631578947368
932	central	0	0.771122807017544	0.222429824561404	0.595333333333333
933	central	0	0.780508771929825	0.22419298245614	0.597070175438596
934	central	0	0.776491228070175	0.222052631578947	0.595824561403509
935	central	0	0.774263157894737	0.221877192982456	0.595
936	central	0	0.775070175438596	0.223789473684211	0.594526315789474
937	central	0	0.783754385964912	0.221342105263158	0.594508771929825
938	central	1	0.773614035087719	0.222938596491228	0.596017543859649
939	central	1	0.776210526315789	0.22290350877193	0.594877192982456
940	central	1	0.767052631578947	0.223350877192982	0.597
941	central	1	0.78040350877193	0.222210526315789	0.599789473684211
942	central	1	0.772789473684211	0.222938596491228	0.599157894736842
943	central	1	0.779631578947368	0.223	0.595649122807018
944	central	1	0.774543859649123	0.222552631578947	0.594526315789474
945	central	1	0.76580701754386	0.223824561403509	0.596070175438596
946	central	1	0.765912280701754	0.223508771929825	0.593087719298246
947	central	1	0.766912280701754	0.223201754385965	0.596473684210526
948	central	1	0.776491228070175	0.221745614035088	0.595754385964912
949	central	1	0.774035087719298	0.220973684210526	0.59559649122807
950	central	1	0.783526315789474	0.222026315789474	0.593614035087719
951	central	1	0.785105263157895	0.222728070175439	0.59580701754386
952	central	1	0.769491228070175	0.222026315789474	0.595736842105263
953	central	1	0.771859649122807	0.222385964912281	0.595245614035088
954	central	1	0.773333333333333	0.223289473684211	0.595438596491228
955	central	1	0.779912280701754	0.223631578947368	0.595701754385965
956	central	1	0.772578947368421	0.222649122807018	0.596105263157895
957	central	1	0.775175438596491	0.222149122807018	0.596
958	central	1	0.783087719298246	0.222061403508772	0.595561403508772
959	central	1	0.784684210526316	0.221570175438597	0.594175438596491
960	central	1	0.791842105263158	0.222429824561404	0.595947368421053
961	central	1	0.788929824561403	0.223236842105263	0.59359649122807
962	central	1	0.784122807017544	0.223052631578947	0.596140350877193
963	central	1	0.785719298245614	0.223035087719298	0.597684210526316
964	central	0	0.779122807017544	0.22280701754386	0.594438596491228
965	central	0	0.77140350877193	0.223464912280702	0.596771929824561
966	central	0	0.768719298245614	0.221219298245614	0.594245614035088
967	central	0	0.773140350877193	0.221675438596491	0.595982456140351
968	central	0	0.781070175438596	0.22380701754386	0.593368421052632
969	central	0	0.805438596491228	0.221666666666667	0.594017543859649
970	central	0	0.806298245614035	0.221087719298246	0.597228070175439
971	central	0	0.789842105263158	0.221552631578947	0.59519298245614
972	central	0	0.799771929824561	0.223429824561404	0.594122807017544
973	central	0	0.797894736842105	0.222298245614035	0.590666666666667
974	central	0	0.792157894736842	0.222824561403509	0.595947368421053
975	central	0	0.797245614035088	0.221938596491228	0.595982456140351
976	central	0	0.79419298245614	0.222271929824561	0.597526315789474
977	central	0	0.792964912280702	0.221350877192982	0.59640350877193
978	central	0	0.791368421052632	0.221763157894737	0.596684210526316
979	central	0	0.788684210526316	0.223289473684211	0.593157894736842
980	central	0	0.78419298245614	0.221912280701754	0.594543859649123
981	central	0	0.773982456140351	0.221614035087719	0.597701754385965
982	central	0	0.768105263157895	0.223052631578947	0.593964912280702
983	central	0	0.783824561403509	0.221991228070175	0.590982456140351
984	central	0	0.782684210526316	0.223517543859649	0.595666666666667
985	central	0	0.774842105263158	0.222780701754386	0.59459649122807
986	central	0	0.77340350877193	0.220877192982456	0.595719298245614
987	central	0	0.790842105263158	0.223491228070175	0.597543859649123
988	central	0	0.787333333333333	0.222675438596491	0.593280701754386
989	central	0	0.787666666666667	0.222964912280702	0.595824561403509
990	central	0	0.78819298245614	0.223473684210526	0.594350877192982
991	central	0	0.774684210526316	0.221710526315789	0.593842105263158
992	central	0	0.774157894736842	0.224824561403509	0.596333333333333
993	central	0	0.768842105263158	0.220833333333333	0.595368421052632
994	central	0	0.764456140350877	0.222359649122807	0.598368421052632
995	central	0	0.777210526315789	0.220666666666667	0.594561403508772
996	central	0	0.78459649122807	0.222973684210526	0.598736842105263
997	central	0	0.783631578947368	0.22340350877193	0.595421052631579
998	central	0	0.787701754385965	0.221438596491228	0.594017543859649
999	central	0	0.793859649122807	0.221885964912281	0.590228070175439
1000	central	0	0.79780701754386	0.221456140350877	0.596491228070175
1001	central	0	0.815017543859649	0.222043859649123	0.598666666666667
1002	central	0	0.797543859649123	0.22219298245614	0.595684210526316
1003	central	0	0.786315789473684	0.222517543859649	0.597087719298246
1004	central	0	0.772614035087719	0.223070175438597	0.595736842105263
1005	central	0	0.786280701754386	0.222324561403509	0.590491228070175
1006	central	0	0.789684210526316	0.221254385964912	0.594982456140351
1007	central	0	0.772947368421053	0.22259649122807	0.593578947368421
1008	central	0	0.779578947368421	0.223070175438597	0.590912280701754
1009	central	0	0.789701754385965	0.220877192982456	0.593754385964912
1010	central	0	0.773263157894737	0.22340350877193	0.595842105263158
1011	central	0	0.776877192982456	0.223421052631579	0.597649122807018
1012	central	1	0.77459649122807	0.221938596491228	0.599298245614035
1013	central	1	0.784210526315789	0.220219298245614	0.596456140350877
1014	central	1	0.772561403508772	0.222798245614035	0.595473684210526
1015	central	1	0.772824561403509	0.223473684210526	0.594614035087719
1016	central	1	0.781315789473684	0.222587719298246	0.594315789473684
1017	central	1	0.775491228070175	0.221219298245614	0.596614035087719
1018	central	1	0.767631578947368	0.221429824561404	0.593315789473684
1019	central	1	0.772491228070175	0.223350877192982	0.598491228070175
1020	central	1	0.761245614035088	0.222614035087719	0.593210526315789
1021	central	1	0.755578947368421	0.222728070175439	0.597087719298246
1022	central	1	0.767578947368421	0.222078947368421	0.596719298245614
1023	central	1	0.767070175438596	0.221842105263158	0.596017543859649
1024	central	1	0.768473684210526	0.22140350877193	0.595824561403509
1025	central	1	0.769052631578947	0.222070175438597	0.599719298245614
1026	central	1	0.781175438596491	0.222157894736842	0.592052631578947
1027	central	1	0.772859649122807	0.222929824561404	0.595736842105263
1028	central	1	0.768333333333333	0.221008771929825	0.592035087719298
1029	central	1	0.779578947368421	0.222052631578947	0.59480701754386
1030	central	1	0.776543859649123	0.222105263157895	0.595754385964912
1031	central	1	0.783526315789474	0.222184210526316	0.598280701754386
1032	central	1	0.77878947368421	0.223035087719298	0.596298245614035
1033	central	1	0.775438596491228	0.2215	0.594368421052632
1034	central	1	0.778350877192982	0.223657894736842	0.595684210526316
1035	central	1	0.794175438596491	0.2235	0.596789473684211
1036	central	1	0.789894736842105	0.220561403508772	0.595
1037	central	1	0.783175438596491	0.221956140350877	0.595456140350877
1038	central	1	0.779087719298246	0.222350877192982	0.595982456140351
1039	central	1	0.771666666666667	0.222008771929825	0.593350877192982
1040	central	1	0.779175438596491	0.221377192982456	0.593614035087719
1041	central	1	0.769964912280702	0.223543859649123	0.593333333333333
1042	central	0	0.775368421052632	0.22269298245614	0.593649122807018
1043	central	0	0.778315789473684	0.222184210526316	0.595771929824561
1044	central	0	0.784298245614035	0.222035087719298	0.597438596491228
1045	central	0	0.798929824561403	0.221929824561404	0.594105263157895
1046	central	0	0.794385964912281	0.222070175438597	0.592491228070175
1047	central	0	0.782877192982456	0.221877192982456	0.594894736842105
1048	central	0	0.791	0.221	0.594649122807018
1049	central	0	0.78940350877193	0.221157894736842	0.594315789473684
1050	central	0	0.785438596491228	0.221833333333333	0.595491228070175
1051	central	0	0.794947368421053	0.222412280701754	0.593438596491228
1052	central	0	0.795175438596491	0.221622807017544	0.597140350877193
1053	central	0	0.796526315789474	0.22290350877193	0.597947368421053
1054	central	0	0.787315789473684	0.223236842105263	0.596719298245614
1055	central	0	0.776789473684211	0.222666666666667	0.594263157894737
1056	central	0	0.775684210526316	0.221087719298246	0.592473684210526
1057	central	0	0.777298245614035	0.22319298245614	0.593877192982456
1058	central	0	0.785859649122807	0.220149122807018	0.593070175438596
1059	central	0	0.790122807017544	0.222815789473684	0.592964912280702
1060	central	0	0.778	0.220894736842105	0.595614035087719
1061	central	0	0.775719298245614	0.2225	0.594035087719298
1062	central	0	0.771649122807018	0.223052631578947	0.597263157894737
1063	central	0	0.778526315789474	0.222982456140351	0.599210526315789
1064	central	0	0.783771929824561	0.221964912280702	0.600210526315789
1065	central	0	0.768789473684211	0.222228070175439	0.591894736842105
1066	central	0	0.788210526315789	0.222342105263158	0.594578947368421
1067	central	0	0.785368421052632	0.222622807017544	0.596122807017544
1068	central	0	0.778842105263158	0.222885964912281	0.595157894736842
1069	central	0	0.767122807017544	0.222622807017544	0.596140350877193
1070	central	0	0.771684210526316	0.223377192982456	0.591035087719298
1071	central	0	0.785719298245614	0.222491228070175	0.596649122807018
1072	central	0	0.781543859649123	0.222359649122807	0.596245614035088
1073	central	0	0.780666666666667	0.223052631578947	0.595298245614035
1074	central	0	0.791245614035088	0.221885964912281	0.590456140350877
1075	central	0	0.799263157894737	0.221824561403509	0.593140350877193
1076	central	0	0.795543859649123	0.221263157894737	0.595561403508772
1077	central	0	0.799263157894737	0.220754385964912	0.596894736842105
1078	central	0	0.802228070175439	0.221824561403509	0.594578947368421
1079	central	0	0.790491228070175	0.220675438596491	0.597087719298246
1080	central	0	0.776438596491228	0.221263157894737	0.596140350877193
1081	central	0	0.78040350877193	0.221771929824561	0.596315789473684
1082	central	0	0.77878947368421	0.223228070175439	0.596561403508772
1083	central	0	0.787385964912281	0.22259649122807	0.593228070175439
1084	central	0	0.782263157894737	0.223219298245614	0.590228070175439
1085	central	0	0.790508771929825	0.221315789473684	0.594473684210526
1086	central	0	0.799912280701754	0.222298245614035	0.596245614035088
1087	central	1	0.792350877192982	0.22140350877193	0.595017543859649
1088	central	1	0.782035087719298	0.222368421052632	0.597754385964912
1089	central	1	0.775087719298246	0.222622807017544	0.593245614035088
1090	central	1	0.773877192982456	0.223833333333333	0.596684210526316
1091	central	1	0.775456140350877	0.223210526315789	0.595684210526316
1092	central	1	0.768929824561403	0.221728070175439	0.596842105263158
1093	central	1	0.777508771929825	0.221429824561404	0.594736842105263
1094	central	1	0.772771929824561	0.221	0.593157894736842
1095	central	1	0.774350877192982	0.222526315789474	0.597438596491228
1096	central	1	0.770666666666667	0.221815789473684	0.597350877192982
1097	central	1	0.765210526315789	0.223877192982456	0.596035087719298
1098	central	1	0.762859649122807	0.221684210526316	0.593877192982456
1099	central	1	0.778666666666667	0.222201754385965	0.592543859649123
1100	central	1	0.781649122807018	0.222236842105263	0.595912280701754
1101	central	1	0.772526315789474	0.223552631578947	0.595087719298246
1102	central	1	0.774070175438596	0.222640350877193	0.595315789473684
1103	central	1	0.767175438596491	0.222587719298246	0.596491228070175
1104	central	1	0.767473684210526	0.220570175438596	0.595543859649123
1105	central	1	0.769333333333333	0.222710526315789	0.594052631578947
1106	central	1	0.771578947368421	0.222342105263158	0.596245614035088
1107	central	1	0.777	0.223438596491228	0.591228070175439
1108	central	1	0.779859649122807	0.221543859649123	0.595859649122807
1109	central	1	0.781631578947368	0.221219298245614	0.593543859649123
1110	central	1	0.773368421052632	0.223333333333333	0.598122807017544
1111	central	1	0.766631578947368	0.222991228070175	0.593666666666667
1112	central	1	0.782754385964912	0.223798245614035	0.592982456140351
1113	central	1	0.784245614035088	0.222	0.592473684210526
1114	central	1	0.768824561403509	0.224482456140351	0.595771929824561
1115	central	1	0.761649122807018	0.221842105263158	0.596263157894737
1116	central	1	0.770877192982456	0.223140350877193	0.595228070175439
1117	central	1	0.774701754385965	0.222008771929825	0.594964912280702
1118	central	1	0.774982456140351	0.222526315789474	0.595631578947368
1119	central	1	0.783175438596491	0.222517543859649	0.593649122807018
1120	central	0	0.787824561403509	0.221947368421053	0.594
1121	central	0	0.782684210526316	0.221508771929825	0.594263157894737
1122	central	0	0.788298245614035	0.221070175438597	0.594175438596491
1123	central	0	0.793298245614035	0.224377192982456	0.596245614035088
1124	central	0	0.783368421052632	0.223280701754386	0.596631578947368
1125	central	0	0.79719298245614	0.221798245614035	0.594877192982456
1126	central	0	0.789210526315789	0.223587719298246	0.596771929824561
1127	central	0	0.794842105263158	0.223429824561404	0.594333333333333
1128	central	0	0.801438596491228	0.222526315789474	0.593122807017544
1129	central	0	0.800157894736842	0.222482456140351	0.597666666666667
1130	central	0	0.794894736842105	0.223315789473684	0.595701754385965
1131	central	0	0.777859649122807	0.221798245614035	0.594631578947368
1132	central	0	0.781122807017544	0.221912280701754	0.597508771929825
1133	central	0	0.781368421052632	0.222447368421053	0.588859649122807
1134	central	0	0.776157894736842	0.221035087719298	0.595982456140351
1135	central	0	0.784649122807018	0.222771929824561	0.59340350877193
1136	central	0	0.777333333333333	0.222719298245614	0.596982456140351
1137	central	0	0.777385964912281	0.223421052631579	0.597105263157895
1138	central	0	0.764789473684211	0.223342105263158	0.592964912280702
1139	central	0	0.76819298245614	0.222728070175439	0.594315789473684
1140	central	0	0.772982456140351	0.222219298245614	0.592859649122807
1141	central	0	0.777228070175439	0.223061403508772	0.594
1142	central	0	0.79640350877193	0.222877192982456	0.592719298245614
1143	central	0	0.786929824561403	0.221973684210526	0.596456140350877
1144	central	0	0.779736842105263	0.222385964912281	0.592842105263158
1145	central	0	0.770526315789474	0.222666666666667	0.59340350877193
1146	central	0	0.778157894736842	0.222815789473684	0.589982456140351
1147	central	0	0.785649122807017	0.222035087719298	0.597561403508772
1148	central	0	0.791508771929825	0.220649122807018	0.595894736842105
1149	central	0	0.800087719298246	0.221421052631579	0.598508771929825
1150	central	0	0.795228070175439	0.222131578947368	0.59780701754386
1151	central	0	0.806456140350877	0.221780701754386	0.597543859649123
1152	central	0	0.799122807017544	0.22319298245614	0.594964912280702
1153	central	0	0.79180701754386	0.221236842105263	0.595964912280702
1154	central	0	0.778543859649123	0.221991228070175	0.594368421052632
1155	central	0	0.781157894736842	0.223640350877193	0.594333333333333
1156	central	0	0.770035087719298	0.221850877192982	0.593140350877193
1157	central	0	0.78	0.222798245614035	0.594
1158	central	0	0.785649122807017	0.222526315789474	0.595333333333333
1159	central	0	0.790087719298246	0.222035087719298	0.597315789473684
1160	central	0	0.779070175438596	0.222114035087719	0.594035087719298
1161	central	1	0.79059649122807	0.223245614035088	0.59859649122807
1162	central	1	0.790982456140351	0.222745614035088	0.595245614035088
1163	central	1	0.793824561403509	0.22309649122807	0.594385964912281
1164	central	1	0.78559649122807	0.222491228070175	0.594526315789474
1165	central	1	0.771035087719298	0.221245614035088	0.599228070175439
1166	central	1	0.776649122807018	0.221517543859649	0.597280701754386
1167	central	1	0.778491228070175	0.222868421052632	0.595859649122807
1168	central	1	0.779368421052632	0.222421052631579	0.594298245614035
1169	central	1	0.775105263157895	0.222649122807018	0.597245614035088
1170	central	1	0.776754385964912	0.222289473684211	0.596298245614035
1171	central	1	0.778350877192982	0.222535087719298	0.596157894736842
1172	central	1	0.782105263157895	0.221298245614035	0.593350877192982
1173	central	1	0.762350877192982	0.222736842105263	0.595315789473684
1174	central	1	0.775052631578947	0.223245614035088	0.599736842105263
1175	central	1	0.771105263157895	0.221780701754386	0.595491228070175
1176	central	1	0.781157894736842	0.222131578947368	0.595894736842105
1177	central	1	0.779701754385965	0.220052631578947	0.593982456140351
1178	central	1	0.773508771929825	0.222157894736842	0.595929824561404
1179	central	1	0.772649122807018	0.222114035087719	0.596491228070175
1180	central	1	0.768666666666667	0.223245614035088	0.596385964912281
1181	central	1	0.778631578947368	0.221122807017544	0.591947368421053
1182	central	1	0.782	0.220780701754386	0.594122807017544
1183	central	1	0.777210526315789	0.222798245614035	0.596210526315789
1184	central	1	0.782473684210526	0.222377192982456	0.59780701754386
1185	central	1	0.773631578947368	0.221859649122807	0.595035087719298
1186	central	1	0.771684210526316	0.222131578947368	0.597070175438596
1187	central	1	0.774982456140351	0.220815789473684	0.597035087719298
1188	central	1	0.778105263157895	0.222710526315789	0.597333333333333
1189	central	1	0.772473684210526	0.222464912280702	0.598859649122807
1190	central	1	0.759280701754386	0.223473684210526	0.595824561403509
1191	central	1	0.764736842105263	0.221956140350877	0.594771929824561
1192	central	1	0.775421052631579	0.221517543859649	0.596210526315789
1193	central	1	0.770561403508772	0.222675438596491	0.594877192982456
1194	central	1	0.780649122807018	0.221710526315789	0.596508771929825
1195	central	1	0.785157894736842	0.222359649122807	0.594140350877193
1196	central	0	0.793631578947368	0.221456140350877	0.594912280701754
1197	central	0	0.785631578947368	0.222543859649123	0.593964912280702
1198	central	0	0.789877192982456	0.221605263157895	0.597842105263158
1199	central	0	0.783824561403509	0.220921052631579	0.595368421052632
1200	central	0	0.799298245614035	0.220842105263158	0.597824561403509
1201	central	0	0.791315789473684	0.222868421052632	0.594701754385965
1202	central	0	0.784929824561403	0.221350877192982	0.593877192982456
1203	central	0	0.791175438596491	0.221850877192982	0.595298245614035
1204	central	0	0.796508771929825	0.221842105263158	0.599052631578947
1205	central	0	0.793771929824561	0.22209649122807	0.599052631578947
1206	central	0	0.785175438596491	0.223429824561404	0.593350877192982
1207	central	0	0.783491228070175	0.223315789473684	0.595578947368421
1208	central	0	0.774736842105263	0.221491228070175	0.594754385964912
1209	central	0	0.780070175438596	0.222061403508772	0.597280701754386
1210	central	0	0.779894736842105	0.22319298245614	0.598070175438596
1211	central	0	0.767736842105263	0.223149122807018	0.594087719298246
1212	central	0	0.770578947368421	0.221359649122807	0.595157894736842
1213	central	0	0.773666666666667	0.222456140350877	0.592315789473684
1214	central	0	0.765368421052632	0.221736842105263	0.593315789473684
1215	central	0	0.769070175438596	0.22319298245614	0.595666666666667
1216	central	0	0.772666666666667	0.223228070175439	0.594140350877193
1217	central	0	0.774824561403509	0.222719298245614	0.595456140350877
1218	central	0	0.788333333333333	0.221535087719298	0.596754385964912
1219	central	0	0.787614035087719	0.223043859649123	0.594
1220	central	0	0.786	0.222991228070175	0.59419298245614
1221	central	0	0.777280701754386	0.22190350877193	0.595666666666667
1222	central	0	0.777912280701754	0.22080701754386	0.594228070175439
1223	central	0	0.776754385964912	0.222333333333333	0.592719298245614
1224	central	0	0.780614035087719	0.223131578947368	0.591157894736842
1225	central	0	0.793263157894737	0.22030701754386	0.59580701754386
1226	central	0	0.788491228070175	0.220701754385965	0.593017543859649
1227	central	0	0.781877192982456	0.222368421052632	0.591631578947368
1228	central	0	0.793333333333333	0.221008771929825	0.591561403508772
1229	central	0	0.786561403508772	0.222701754385965	0.597
1230	central	0	0.778263157894737	0.221894736842105	0.595508771929825
1231	central	0	0.784298245614035	0.220508771929825	0.594543859649123
1232	central	0	0.787122807017544	0.22180701754386	0.598122807017544
1233	central	0	0.777736842105263	0.223771929824561	0.592649122807018
1234	central	0	0.78	0.222140350877193	0.597491228070175
1235	central	0	0.788473684210526	0.221342105263158	0.594473684210526
1236	central	0	0.780526315789474	0.222228070175439	0.595140350877193
1237	central	1	0.777842105263158	0.221877192982456	0.595912280701754
1238	central	1	0.793771929824561	0.223587719298246	0.594385964912281
1239	central	1	0.784157894736842	0.221614035087719	0.595894736842105
1240	central	1	0.784263157894737	0.223491228070175	0.594789473684211
1241	central	1	0.781210526315789	0.221771929824561	0.594964912280702
1242	central	1	0.779929824561403	0.219359649122807	0.594052631578947
1243	central	1	0.772298245614035	0.223175438596491	0.593789473684211
1244	central	1	0.782701754385965	0.222921052631579	0.595421052631579
1245	central	1	0.77619298245614	0.22069298245614	0.595491228070175
1246	central	1	0.781614035087719	0.222894736842105	0.595350877192982
1247	central	1	0.779719298245614	0.221921052631579	0.596473684210526
1248	central	1	0.777175438596491	0.220877192982456	0.594087719298246
1249	central	1	0.782421052631579	0.22259649122807	0.594421052631579
1250	central	1	0.779368421052632	0.221526315789474	0.597789473684211
1251	central	1	0.780385964912281	0.222578947368421	0.593385964912281
1252	central	1	0.772543859649123	0.22240350877193	0.592491228070175
1253	central	1	0.772754385964912	0.222394736842105	0.597122807017544
1254	central	1	0.773105263157895	0.222350877192982	0.594877192982456
1255	central	1	0.774368421052632	0.223052631578947	0.595614035087719
1256	central	1	0.77659649122807	0.221614035087719	0.594649122807018
1257	central	1	0.783263157894737	0.224271929824561	0.593526315789474
1258	central	1	0.785070175438596	0.222070175438597	0.596526315789474
1259	central	1	0.782701754385965	0.223280701754386	0.595543859649123
1260	central	1	0.782491228070175	0.222333333333333	0.593701754385965
1261	central	1	0.779017543859649	0.221070175438597	0.595473684210526
1262	central	1	0.773701754385965	0.221535087719298	0.595894736842105
1263	central	1	0.769789473684211	0.222473684210526	0.597859649122807
1264	central	1	0.764350877192982	0.221263157894737	0.597842105263158
1265	central	1	0.767245614035088	0.222482456140351	0.594456140350877
1266	central	1	0.764	0.222377192982456	0.595368421052632
1267	central	1	0.768456140350877	0.222868421052632	0.595771929824561
1268	central	1	0.773473684210526	0.222982456140351	0.593456140350877
1269	central	1	0.769315789473684	0.222622807017544	0.596122807017544
1270	central	1	0.779526315789474	0.223956140350877	0.595789473684211
1271	central	1	0.783684210526316	0.222456140350877	0.593929824561404
1272	central	1	0.786280701754386	0.223535087719298	0.598929824561404
1273	central	1	0.791385964912281	0.222315789473684	0.594649122807018
1274	central	0	0.786912280701754	0.222377192982456	0.595754385964912
1275	central	0	0.791140350877193	0.221438596491228	0.59619298245614
1276	central	0	0.786964912280702	0.22259649122807	0.59780701754386
1277	central	0	0.791649122807018	0.222622807017544	0.592701754385965
1278	central	0	0.781228070175439	0.22219298245614	0.596543859649123
1279	central	0	0.778736842105263	0.22390350877193	0.595245614035088
1280	central	0	0.796175438596491	0.223885964912281	0.597105263157895
1281	central	0	0.796561403508772	0.221149122807018	0.593315789473684
1282	central	0	0.781122807017544	0.222245614035088	0.594070175438596
1283	central	0	0.785438596491228	0.222763157894737	0.594719298245614
1284	central	0	0.780105263157895	0.223719298245614	0.594719298245614
1285	central	0	0.771649122807018	0.222236842105263	0.592684210526316
1286	central	0	0.784052631578947	0.221622807017544	0.597052631578947
1287	central	0	0.769070175438596	0.223833333333333	0.592385964912281
1288	central	0	0.766350877192982	0.221280701754386	0.595561403508772
1289	central	0	0.772666666666667	0.221815789473684	0.592912280701754
1290	central	0	0.776175438596491	0.222710526315789	0.595578947368421
1291	central	0	0.770877192982456	0.222394736842105	0.596526315789474
1292	central	0	0.776140350877193	0.220780701754386	0.596017543859649
1293	central	0	0.777438596491228	0.222587719298246	0.598052631578947
1294	central	0	0.785824561403509	0.221622807017544	0.597526315789474
1295	central	0	0.781438596491228	0.223666666666667	0.592350877192982
1296	central	0	0.783473684210526	0.223201754385965	0.593666666666667
1297	central	0	0.773684210526316	0.221710526315789	0.595473684210526
1298	central	0	0.766298245614035	0.224315789473684	0.597052631578947
1299	central	0	0.777	0.222517543859649	0.595894736842105
1300	central	0	0.792350877192982	0.222649122807018	0.595070175438596
1301	central	0	0.793912280701754	0.223368421052632	0.59619298245614
1302	central	0	0.795473684210526	0.222157894736842	0.593333333333333
1303	central	0	0.795578947368421	0.220850877192982	0.594666666666667
1304	central	0	0.782052631578947	0.222482456140351	0.592701754385965
1305	central	0	0.778228070175439	0.222701754385965	0.595245614035088
1306	central	0	0.777964912280702	0.222412280701754	0.598035087719298
1307	central	0	0.795456140350877	0.222482456140351	0.592421052631579
1308	central	0	0.791035087719298	0.221780701754386	0.59480701754386
1309	central	0	0.78259649122807	0.221543859649123	0.595736842105263
1310	central	0	0.784894736842105	0.222315789473684	0.595701754385965
1311	central	1	0.777684210526316	0.222421052631579	0.593859649122807
1312	central	1	0.783105263157895	0.223570175438597	0.594684210526316
1313	central	1	0.783491228070175	0.222456140350877	0.594245614035088
1314	central	1	0.778122807017544	0.222640350877193	0.592912280701754
1315	central	1	0.778157894736842	0.221482456140351	0.594087719298246
1316	central	1	0.781894736842105	0.222175438596491	0.597526315789474
1317	central	1	0.788122807017544	0.221684210526316	0.596298245614035
1318	central	1	0.787	0.221570175438597	0.596824561403509
1319	central	1	0.771789473684211	0.222526315789474	0.592684210526316
1320	central	1	0.774947368421053	0.222754385964912	0.596666666666667
1321	central	1	0.767473684210526	0.22190350877193	0.595789473684211
1322	central	1	0.772543859649123	0.221412280701754	0.591842105263158
1323	central	1	0.790859649122807	0.221938596491228	0.592736842105263
1324	central	1	0.777035087719298	0.222815789473684	0.595368421052632
1325	central	1	0.780157894736842	0.221324561403509	0.593105263157895
1326	central	1	0.784508771929825	0.222868421052632	0.594385964912281
1327	central	1	0.766280701754386	0.221245614035088	0.594877192982456
1328	central	1	0.778035087719298	0.223271929824561	0.596473684210526
1329	central	1	0.777122807017544	0.223254385964912	0.597491228070175
1330	central	1	0.784122807017544	0.22190350877193	0.594035087719298
1331	central	1	0.784859649122807	0.222929824561404	0.594421052631579
1332	central	1	0.787684210526316	0.222017543859649	0.593947368421053
1333	central	1	0.782719298245614	0.22190350877193	0.595508771929825
1334	central	1	0.790894736842105	0.221780701754386	0.594421052631579
1335	central	1	0.789929824561403	0.223043859649123	0.593245614035088
1336	central	1	0.788771929824561	0.222912280701754	0.596122807017544
1337	central	1	0.774964912280702	0.222280701754386	0.593105263157895
1338	central	1	0.771701754385965	0.222842105263158	0.595508771929825
1339	central	1	0.770368421052632	0.220929824561404	0.593614035087719
1340	central	1	0.759789473684211	0.222236842105263	0.592157894736842
1341	central	1	0.763508771929825	0.222324561403509	0.596578947368421
1342	central	1	0.770035087719298	0.222833333333333	0.596017543859649
1343	central	1	0.772982456140351	0.223263157894737	0.592368421052632
1344	central	1	0.775877192982456	0.22269298245614	0.595649122807018
1345	central	1	0.767789473684211	0.222429824561404	0.59380701754386
1346	central	1	0.775543859649123	0.22419298245614	0.591982456140351
1347	central	1	0.778912280701754	0.222771929824561	0.591964912280702
1348	central	1	0.782210526315789	0.221894736842105	0.597771929824561
1349	central	1	0.786929824561403	0.222885964912281	0.593017543859649
1350	central	1	0.793491228070175	0.222535087719298	0.594421052631579
1351	central	0	0.784245614035088	0.222491228070175	0.595350877192982
1352	central	0	0.775701754385965	0.224614035087719	0.595280701754386
1353	central	0	0.780578947368421	0.222429824561404	0.594087719298246
1354	central	0	0.782649122807018	0.221263157894737	0.595824561403509
1355	central	0	0.789157894736842	0.221368421052632	0.595035087719298
1356	central	0	0.785315789473684	0.223061403508772	0.590421052631579
1357	central	0	0.785175438596491	0.221745614035088	0.596719298245614
1358	central	0	0.780175438596491	0.222350877192982	0.596508771929825
1359	central	0	0.782754385964912	0.221736842105263	0.595947368421053
1360	central	0	0.781	0.221377192982456	0.593368421052632
1361	central	0	0.785947368421053	0.22169298245614	0.597456140350877
1362	central	0	0.774771929824561	0.223017543859649	0.595421052631579
1363	central	0	0.779859649122807	0.223842105263158	0.592140350877193
1364	central	0	0.768964912280702	0.221912280701754	0.594947368421053
1365	central	0	0.764157894736842	0.221587719298246	0.594368421052632
1366	central	0	0.765122807017544	0.222640350877193	0.596614035087719
1367	central	0	0.776175438596491	0.221228070175439	0.595859649122807
1368	central	0	0.783508771929825	0.223087719298246	0.594105263157895
1369	central	0	0.779017543859649	0.22240350877193	0.595894736842105
1370	central	0	0.769631578947368	0.223157894736842	0.595456140350877
1371	central	0	0.781859649122807	0.222377192982456	0.594280701754386
1372	central	0	0.791842105263158	0.222771929824561	0.59819298245614
1373	central	0	0.783894736842105	0.222429824561404	0.591035087719298
1374	central	0	0.780561403508772	0.222885964912281	0.59619298245614
1375	central	0	0.783614035087719	0.221859649122807	0.593859649122807
1376	central	0	0.786666666666667	0.222368421052632	0.594456140350877
1377	central	0	0.800771929824561	0.222236842105263	0.593491228070175
1378	central	0	0.792280701754386	0.221561403508772	0.594228070175439
1379	central	0	0.786982456140351	0.220605263157895	0.595964912280702
1380	central	0	0.803052631578947	0.222131578947368	0.594315789473684
1381	central	0	0.798333333333333	0.220412280701754	0.595298245614035
1382	central	0	0.79	0.220429824561404	0.595684210526316
1383	central	0	0.778070175438596	0.223640350877193	0.594421052631579
1384	central	0	0.779842105263158	0.221456140350877	0.592631578947368
1385	central	0	0.795964912280702	0.221947368421053	0.591666666666667
1386	central	0	0.784929824561403	0.220947368421053	0.597070175438596
1387	central	1	0.771175438596491	0.221789473684211	0.595157894736842
1388	central	1	0.78059649122807	0.221754385964912	0.601666666666667
1389	central	1	0.776982456140351	0.223236842105263	0.597385964912281
1390	central	1	0.76359649122807	0.221649122807018	0.592649122807018
1391	central	1	0.768947368421053	0.223263157894737	0.595894736842105
1392	central	1	0.774	0.220640350877193	0.594842105263158
1393	central	1	0.789964912280702	0.222561403508772	0.593070175438596
1394	central	1	0.789859649122807	0.221894736842105	0.596421052631579
1395	central	1	0.783859649122807	0.223026315789474	0.595719298245614
1396	central	1	0.768666666666667	0.222929824561404	0.595947368421053
1397	central	1	0.766298245614035	0.221043859649123	0.593070175438596
1398	central	1	0.770473684210526	0.221964912280702	0.595561403508772
1399	central	1	0.788719298245614	0.223640350877193	0.593122807017544
1400	central	1	0.787964912280702	0.220964912280702	0.593789473684211
1401	central	1	0.788157894736842	0.22209649122807	0.594754385964912
1402	central	1	0.775298245614035	0.222894736842105	0.593877192982456
1403	central	1	0.769649122807018	0.221429824561404	0.593210526315789
1404	central	1	0.775017543859649	0.222184210526316	0.593122807017544
1405	central	1	0.779140350877193	0.223114035087719	0.594087719298246
1406	central	1	0.790631578947368	0.222122807017544	0.594122807017544
1407	central	1	0.792947368421053	0.223640350877193	0.59780701754386
1408	central	1	0.794438596491228	0.220798245614035	0.596982456140351
1409	central	1	0.800649122807017	0.221447368421053	0.594894736842105
1410	central	1	0.782105263157895	0.223245614035088	0.595508771929825
1411	central	1	0.780175438596491	0.222561403508772	0.594035087719298
1412	central	1	0.788017543859649	0.221719298245614	0.595140350877193
1413	central	1	0.787350877192982	0.221263157894737	0.594526315789474
1414	central	1	0.781701754385965	0.223394736842105	0.597719298245614
1415	central	1	0.772280701754386	0.222622807017544	0.596140350877193
1416	central	1	0.775210526315789	0.219842105263158	0.599122807017544
1417	central	1	0.782105263157895	0.222850877192982	0.596894736842105
1418	central	1	0.769877192982456	0.221175438596491	0.598385964912281
1419	central	1	0.764666666666667	0.223491228070175	0.597315789473684
1420	central	1	0.777771929824561	0.221938596491228	0.594929824561404
1421	central	1	0.771315789473684	0.221315789473684	0.59819298245614
1422	central	1	0.775140350877193	0.221947368421053	0.596736842105263
1423	central	1	0.776210526315789	0.222736842105263	0.594421052631579
1424	central	1	0.778578947368421	0.222859649122807	0.596087719298246
1425	central	1	0.781385964912281	0.222526315789474	0.594736842105263
1426	central	1	0.785736842105263	0.222482456140351	0.596666666666667
1427	central	1	0.786157894736842	0.220552631578947	0.594508771929825
1428	central	0	0.785070175438596	0.221149122807018	0.593561403508772
1429	central	0	0.780473684210526	0.221587719298246	0.592912280701754
1430	central	0	0.781754385964912	0.223289473684211	0.593754385964912
1431	central	0	0.784385964912281	0.222289473684211	0.592701754385965
1432	central	0	0.796701754385965	0.223938596491228	0.592842105263158
1433	central	0	0.787631578947368	0.220412280701754	0.597508771929825
1434	central	0	0.795122807017544	0.224385964912281	0.595456140350877
1435	central	0	0.785649122807017	0.22269298245614	0.594842105263158
1436	central	0	0.789771929824561	0.221736842105263	0.594070175438596
1437	central	0	0.783894736842105	0.221605263157895	0.597350877192982
1438	central	0	0.760140350877193	0.222763157894737	0.594824561403509
1439	central	0	0.779157894736842	0.220043859649123	0.593157894736842
1440	central	0	0.774140350877193	0.223964912280702	0.595701754385965
1441	central	0	0.77380701754386	0.22119298245614	0.594982456140351
1442	central	0	0.767982456140351	0.222315789473684	0.594842105263158
1443	central	0	0.778280701754386	0.223157894736842	0.593333333333333
1444	central	0	0.786350877192982	0.222105263157895	0.594157894736842
1445	central	0	0.775017543859649	0.222254385964912	0.595877192982456
1446	central	0	0.780473684210526	0.222421052631579	0.594017543859649
1447	central	0	0.781543859649123	0.221780701754386	0.594842105263158
1448	central	0	0.789649122807018	0.223236842105263	0.596614035087719
1449	central	0	0.777771929824561	0.221842105263158	0.592912280701754
1450	central	0	0.76980701754386	0.223078947368421	0.596649122807018
1451	central	0	0.782754385964912	0.222578947368421	0.595280701754386
1452	central	0	0.787140350877193	0.22269298245614	0.595614035087719
1453	central	0	0.79340350877193	0.222280701754386	0.597175438596491
1454	central	0	0.793824561403509	0.223114035087719	0.59580701754386
1455	central	0	0.797122807017544	0.221684210526316	0.593228070175439
1456	central	0	0.801842105263158	0.223210526315789	0.595210526315789
1457	central	0	0.79378947368421	0.221105263157895	0.598368421052632
1458	central	0	0.780052631578947	0.223061403508772	0.590947368421053
1459	central	0	0.777982456140351	0.223868421052632	0.597912280701754
1460	central	0	0.787526315789474	0.222666666666667	0.600035087719298
1461	central	1	0.786824561403509	0.223131578947368	0.597368421052632
1462	central	1	0.769280701754386	0.22069298245614	0.598877192982456
1463	central	1	0.759298245614035	0.222429824561404	0.593877192982456
1464	central	1	0.773298245614035	0.221859649122807	0.593105263157895
1465	central	1	0.777035087719298	0.221833333333333	0.59540350877193
1466	central	1	0.779385964912281	0.222657894736842	0.595298245614035
1467	central	1	0.776929824561403	0.222631578947368	0.59819298245614
1468	central	1	0.785368421052632	0.22209649122807	0.59619298245614
1469	central	1	0.783368421052632	0.223245614035088	0.595789473684211
1470	central	1	0.780263157894737	0.222368421052632	0.594105263157895
1471	central	1	0.78480701754386	0.221859649122807	0.593087719298246
1472	central	1	0.779614035087719	0.22169298245614	0.595614035087719
1473	central	1	0.770070175438596	0.222412280701754	0.594701754385965
1474	central	1	0.777122807017544	0.22280701754386	0.595035087719298
1475	central	1	0.791982456140351	0.222921052631579	0.593140350877193
1476	central	1	0.789508771929825	0.222947368421053	0.594701754385965
1477	central	1	0.78340350877193	0.223114035087719	0.596
1478	central	1	0.765333333333333	0.221219298245614	0.592842105263158
1479	central	1	0.770280701754386	0.222710526315789	0.593315789473684
1480	central	1	0.789912280701754	0.221938596491228	0.596912280701754
1481	central	1	0.799421052631579	0.222552631578947	0.597649122807018
1482	central	1	0.795543859649123	0.222377192982456	0.596456140350877
1483	central	1	0.781894736842105	0.220657894736842	0.595842105263158
1484	central	1	0.795333333333333	0.223570175438597	0.593947368421053
1485	central	1	0.796333333333333	0.221535087719298	0.596982456140351
1486	central	1	0.781491228070175	0.221157894736842	0.592614035087719
1487	central	1	0.781263157894737	0.223754385964912	0.597087719298246
1488	central	1	0.790982456140351	0.221947368421053	0.595385964912281
1489	central	1	0.778017543859649	0.223122807017544	0.597736842105263
1490	central	1	0.783631578947368	0.222114035087719	0.595035087719298
1491	central	1	0.782666666666667	0.222394736842105	0.594122807017544
1492	central	1	0.79240350877193	0.222771929824561	0.597052631578947
1493	central	1	0.77119298245614	0.222894736842105	0.592824561403509
1494	central	1	0.773228070175439	0.221640350877193	0.594122807017544
1495	central	1	0.782578947368421	0.219964912280702	0.599157894736842
1496	central	1	0.785052631578947	0.220921052631579	0.593245614035088
1497	central	1	0.770157894736842	0.222271929824561	0.594649122807018
1498	central	1	0.771228070175439	0.221780701754386	0.594947368421053
1499	central	1	0.775947368421053	0.223473684210526	0.594982456140351
1500	central	1	0.774210526315789	0.221815789473684	0.593368421052632
1501	central	1	0.770789473684211	0.223026315789474	0.594526315789474
1502	central	1	0.785052631578947	0.222789473684211	0.596982456140351
1503	central	1	0.78080701754386	0.221657894736842	0.596070175438596
1504	central	0	0.778666666666667	0.221973684210526	0.59459649122807
1505	central	0	0.771701754385965	0.222842105263158	0.593385964912281
1506	central	0	0.787754385964912	0.221894736842105	0.595157894736842
1507	central	0	0.796666666666667	0.221991228070175	0.597631578947368
1508	central	0	0.79140350877193	0.221605263157895	0.594964912280702
1509	central	0	0.791894736842105	0.221350877192982	0.597771929824561
1510	central	0	0.782228070175439	0.222614035087719	0.596157894736842
1511	central	0	0.780087719298246	0.222780701754386	0.599280701754386
1512	central	0	0.790736842105263	0.221894736842105	0.595210526315789
1513	central	0	0.782649122807018	0.221078947368421	0.595894736842105
1514	central	0	0.785842105263158	0.222675438596491	0.593894736842105
1515	central	0	0.786684210526316	0.221929824561404	0.59280701754386
1516	central	0	0.775087719298246	0.222122807017544	0.594614035087719
1517	central	0	0.766666666666667	0.22280701754386	0.593526315789474
1518	central	0	0.771315789473684	0.222701754385965	0.597982456140351
1519	central	0	0.780894736842105	0.221921052631579	0.595280701754386
1520	central	0	0.784508771929825	0.224298245614035	0.597438596491228
1521	central	0	0.776754385964912	0.222008771929825	0.597561403508772
1522	central	0	0.781614035087719	0.222614035087719	0.597157894736842
1523	central	0	0.791842105263158	0.221710526315789	0.596052631578947
1524	central	0	0.787315789473684	0.222359649122807	0.595719298245614
1525	central	0	0.787771929824561	0.220078947368421	0.598982456140351
1526	central	0	0.773438596491228	0.221964912280702	0.595543859649123
1527	central	0	0.77340350877193	0.222824561403509	0.593824561403509
1528	central	0	0.774070175438596	0.223087719298246	0.591385964912281
1529	central	0	0.778	0.222921052631579	0.594736842105263
1530	central	0	0.800736842105263	0.222122807017544	0.594140350877193
1531	central	0	0.790245614035088	0.221228070175439	0.596614035087719
1532	central	0	0.807175438596491	0.2225	0.597245614035088
1533	central	0	0.80059649122807	0.221122807017544	0.596052631578947
1534	central	0	0.783754385964912	0.222517543859649	0.596982456140351
1535	central	0	0.784122807017544	0.222342105263158	0.593877192982456
1536	central	0	0.774912280701754	0.221035087719298	0.595614035087719
1537	central	1	0.77640350877193	0.221850877192982	0.593754385964912
1538	central	1	0.776491228070175	0.222342105263158	0.595842105263158
1539	central	1	0.785385964912281	0.222315789473684	0.596438596491228
1540	central	1	0.773280701754386	0.22130701754386	0.594035087719298
1541	central	1	0.769315789473684	0.224236842105263	0.594912280701754
1542	central	1	0.784771929824561	0.223517543859649	0.595842105263158
1543	central	1	0.776877192982456	0.222929824561404	0.595456140350877
1544	central	1	0.774508771929825	0.220859649122807	0.592701754385965
1545	central	1	0.783438596491228	0.220710526315789	0.59380701754386
1546	central	1	0.779385964912281	0.223649122807018	0.594614035087719
1547	central	1	0.782894736842105	0.223517543859649	0.596070175438596
1548	central	1	0.784350877192982	0.222122807017544	0.59459649122807
1549	central	1	0.778771929824561	0.22090350877193	0.595947368421053
1550	central	1	0.787929824561403	0.221842105263158	0.594070175438596
1551	central	1	0.783473684210526	0.223017543859649	0.591578947368421
1552	central	1	0.792228070175439	0.222087719298246	0.597052631578947
1553	central	1	0.785771929824561	0.222719298245614	0.598298245614035
1554	central	1	0.778508771929825	0.221166666666667	0.596421052631579
1555	central	1	0.779578947368421	0.220754385964912	0.594526315789474
1556	central	1	0.781228070175439	0.221640350877193	0.596543859649123
1557	central	1	0.78759649122807	0.223008771929825	0.592333333333333
1558	central	1	0.786350877192982	0.22280701754386	0.594824561403509
1559	central	1	0.785614035087719	0.223780701754386	0.595842105263158
1560	central	1	0.790947368421053	0.221956140350877	0.597789473684211
1561	central	1	0.797245614035088	0.222684210526316	0.594105263157895
1562	central	1	0.793526315789474	0.220929824561404	0.594280701754386
1563	central	1	0.781263157894737	0.222087719298246	0.590771929824561
1564	central	1	0.785649122807018	0.223043859649123	0.594087719298246
1565	central	1	0.785280701754386	0.223622807017544	0.597175438596491
1566	central	1	0.787649122807018	0.220622807017544	0.596052631578947
1567	central	1	0.796929824561403	0.22240350877193	0.597456140350877
1568	central	1	0.78778947368421	0.22269298245614	0.594017543859649
1569	central	1	0.781824561403509	0.223578947368421	0.595877192982456
1570	central	1	0.763929824561403	0.221701754385965	0.593666666666667
1571	central	1	0.779140350877193	0.222236842105263	0.596315789473684
1572	central	1	0.78359649122807	0.221517543859649	0.593859649122807
1573	central	1	0.770035087719298	0.222087719298246	0.596087719298246
1574	central	1	0.761035087719298	0.221789473684211	0.597350877192982
1575	central	1	0.774070175438596	0.220035087719298	0.59440350877193
1576	central	1	0.770456140350877	0.221236842105263	0.59559649122807
1577	central	1	0.77219298245614	0.222684210526316	0.594473684210526
1578	central	1	0.771105263157895	0.221368421052632	0.593280701754386
1579	central	1	0.774438596491228	0.222026315789474	0.597
1580	central	1	0.770666666666667	0.221964912280702	0.594105263157895
1581	central	1	0.773877192982456	0.221561403508772	0.598210526315789
1582	central	0	0.778140350877193	0.223850877192982	0.594157894736842
1583	central	0	0.785666666666667	0.223991228070175	0.595175438596491
1584	central	0	0.787684210526316	0.221885964912281	0.595491228070175
1585	central	0	0.784894736842105	0.223789473684211	0.594508771929825
1586	central	0	0.78159649122807	0.222394736842105	0.595947368421053
1587	central	0	0.785912280701754	0.2245	0.598035087719298
1588	central	0	0.796578947368421	0.221412280701754	0.595982456140351
1589	central	0	0.791701754385965	0.223657894736842	0.595561403508772
1590	central	0	0.787333333333333	0.221982456140351	0.594649122807018
1591	central	0	0.783543859649123	0.224464912280702	0.594947368421053
1592	central	0	0.786894736842105	0.221236842105263	0.594719298245614
1593	central	0	0.791210526315789	0.22369298245614	0.593105263157895
1594	central	0	0.775578947368421	0.222982456140351	0.594368421052632
1595	central	0	0.772473684210526	0.221526315789474	0.596649122807018
1596	central	0	0.779017543859649	0.221236842105263	0.594350877192982
1597	central	0	0.776894736842105	0.221842105263158	0.595385964912281
1598	central	0	0.784245614035088	0.222280701754386	0.591684210526316
1599	central	0	0.794877192982456	0.223991228070175	0.596280701754386
1600	central	0	0.793824561403509	0.223631578947368	0.595877192982456
1601	central	0	0.788649122807018	0.221710526315789	0.597
1602	central	0	0.784122807017544	0.221535087719298	0.597070175438596
1603	central	0	0.782298245614035	0.222184210526316	0.594771929824561
1604	central	0	0.782526315789474	0.222473684210526	0.598087719298246
1605	central	0	0.784245614035088	0.222508771929825	0.595245614035088
1606	central	0	0.785561403508772	0.221350877192982	0.59259649122807
1607	central	0	0.781035087719298	0.222631578947368	0.597035087719298
1608	central	0	0.793561403508772	0.223236842105263	0.595666666666667
1609	central	0	0.785298245614035	0.222087719298246	0.596947368421053
1610	central	0	0.778385964912281	0.220105263157895	0.594859649122807
1611	central	0	0.774421052631579	0.222973684210526	0.596824561403509
1612	central	1	0.760824561403509	0.224614035087719	0.594087719298246
1613	central	1	0.778508771929825	0.221385964912281	0.597175438596491
1614	central	1	0.77780701754386	0.221429824561404	0.594333333333333
1615	central	1	0.785438596491228	0.221921052631579	0.593315789473684
1616	central	1	0.774859649122807	0.222184210526316	0.594350877192982
1617	central	1	0.774771929824561	0.222912280701754	0.592578947368421
1618	central	1	0.767421052631579	0.222850877192982	0.594929824561404
1619	central	1	0.771964912280702	0.223324561403509	0.599333333333333
1620	central	1	0.777122807017544	0.220570175438596	0.596280701754386
1621	central	1	0.772771929824561	0.222140350877193	0.595929824561404
1622	central	1	0.764701754385965	0.222219298245614	0.595421052631579
1623	central	1	0.790736842105263	0.220982456140351	0.593754385964912
1624	central	1	0.778350877192982	0.222491228070175	0.593245614035088
1625	central	1	0.780070175438596	0.22430701754386	0.595298245614035
1626	central	1	0.786263157894737	0.222263157894737	0.595438596491228
1627	central	1	0.78640350877193	0.221754385964912	0.593456140350877
1628	central	1	0.782315789473684	0.221885964912281	0.596771929824561
1629	central	1	0.780912280701754	0.222798245614035	0.597052631578947
1630	central	1	0.772736842105263	0.221938596491228	0.595947368421053
1631	central	1	0.773122807017544	0.223921052631579	0.593035087719298
1632	central	1	0.769771929824561	0.222429824561404	0.59740350877193
1633	central	1	0.777280701754386	0.221166666666667	0.596561403508772
1634	central	1	0.781719298245614	0.223526315789474	0.594491228070175
1635	central	1	0.780894736842105	0.222342105263158	0.597578947368421
1636	central	1	0.796228070175439	0.221754385964912	0.595087719298246
1637	central	1	0.795333333333333	0.222114035087719	0.593842105263158
1638	central	1	0.790561403508772	0.222640350877193	0.59480701754386
1639	central	1	0.791070175438596	0.222052631578947	0.595315789473684
1640	central	1	0.785070175438596	0.222675438596491	0.596578947368421
1641	central	1	0.784754385964912	0.222140350877193	0.595368421052632
1642	central	1	0.786754385964912	0.221885964912281	0.593491228070175
1643	central	1	0.780859649122807	0.224061403508772	0.595649122807018
1644	central	1	0.779684210526316	0.223947368421053	0.598
1645	central	1	0.773228070175439	0.223210526315789	0.59659649122807
1646	central	1	0.769684210526316	0.22140350877193	0.595017543859649
1647	central	1	0.775789473684211	0.222473684210526	0.593263157894737
1648	central	1	0.773157894736842	0.221473684210526	0.592228070175439
1649	central	1	0.751491228070175	0.223991228070175	0.595105263157895
1650	central	1	0.766491228070175	0.221640350877193	0.596245614035088
1651	central	1	0.774315789473684	0.22209649122807	0.592631578947368
1652	central	1	0.778543859649123	0.221421052631579	0.595456140350877
1653	central	1	0.776368421052632	0.222035087719298	0.595140350877193
1654	central	1	0.765614035087719	0.221938596491228	0.595666666666667
1655	central	1	0.774122807017544	0.222842105263158	0.594122807017544
1656	central	1	0.772280701754386	0.221350877192982	0.593964912280702
1657	central	1	0.779350877192982	0.224043859649123	0.596561403508772
1658	central	0	0.767385964912281	0.22190350877193	0.593649122807018
1659	central	0	0.785473684210526	0.221070175438597	0.598754385964912
1660	central	0	0.784105263157895	0.221868421052632	0.598421052631579
1661	central	0	0.781280701754386	0.222271929824561	0.594421052631579
1662	central	0	0.78319298245614	0.222535087719298	0.596701754385965
1663	central	0	0.794771929824561	0.223543859649123	0.595824561403509
1664	central	0	0.798245614035088	0.223377192982456	0.593666666666667
1665	central	0	0.786684210526316	0.22219298245614	0.595631578947368
1666	central	0	0.785245614035088	0.221570175438597	0.593333333333333
1667	central	0	0.783526315789474	0.221938596491228	0.594982456140351
1668	central	0	0.789842105263158	0.221728070175439	0.598280701754386
1669	central	0	0.793473684210526	0.2215	0.596298245614035
1670	central	0	0.776894736842105	0.221973684210526	0.595421052631579
1671	central	0	0.782578947368421	0.221824561403509	0.596052631578947
1672	central	0	0.775473684210526	0.222263157894737	0.594315789473684
1673	central	0	0.784263157894737	0.221894736842105	0.595175438596491
1674	central	0	0.783859649122807	0.222649122807018	0.595508771929825
1675	central	0	0.804421052631579	0.221526315789474	0.594263157894737
1676	central	0	0.803543859649123	0.222254385964912	0.594964912280702
1677	central	0	0.794719298245614	0.222675438596491	0.59459649122807
1678	central	0	0.801140350877193	0.223008771929825	0.596789473684211
1679	central	0	0.790385964912281	0.221964912280702	0.593157894736842
1680	central	0	0.793228070175439	0.223289473684211	0.594105263157895
1681	central	0	0.781	0.222184210526316	0.594877192982456
1682	central	0	0.779736842105263	0.222008771929825	0.595614035087719
1683	central	0	0.780210526315789	0.223131578947368	0.595140350877193
1684	central	0	0.785929824561403	0.222350877192982	0.595964912280702
1685	central	0	0.792754385964912	0.222447368421053	0.595877192982456
1686	central	0	0.785438596491228	0.222991228070175	0.596877192982456
1687	central	1	0.77540350877193	0.220885964912281	0.593543859649123
1688	central	1	0.770385964912281	0.222359649122807	0.59759649122807
1689	central	1	0.775280701754386	0.221464912280702	0.592754385964912
1690	central	1	0.782561403508772	0.222236842105263	0.591280701754386
1691	central	1	0.776929824561403	0.222263157894737	0.594017543859649
1692	central	1	0.780754385964912	0.221342105263158	0.598228070175439
1693	central	1	0.772719298245614	0.222771929824561	0.593649122807018
1694	central	1	0.780771929824561	0.222421052631579	0.593456140350877
1695	central	1	0.775982456140351	0.221508771929825	0.598438596491228
1696	central	1	0.775491228070175	0.222640350877193	0.594719298245614
1697	central	1	0.780947368421053	0.220728070175439	0.599315789473684
1698	central	1	0.782578947368421	0.222043859649123	0.595578947368421
1699	central	1	0.781543859649123	0.223859649122807	0.596649122807018
1700	central	1	0.781035087719298	0.222912280701754	0.594736842105263
1701	central	1	0.77878947368421	0.222964912280702	0.591684210526316
1702	central	1	0.787175438596491	0.222350877192982	0.593789473684211
1703	central	1	0.79619298245614	0.221026315789474	0.59359649122807
1704	central	1	0.788842105263158	0.22309649122807	0.596649122807018
1705	central	1	0.787122807017544	0.221543859649123	0.595315789473684
1706	central	1	0.786666666666667	0.221719298245614	0.596368421052632
1707	central	1	0.775421052631579	0.223008771929825	0.594508771929825
1708	central	1	0.764947368421053	0.222271929824561	0.597315789473684
1709	central	1	0.779157894736842	0.221131578947368	0.59419298245614
1710	central	1	0.776333333333333	0.221649122807018	0.597578947368421
1711	central	1	0.781508771929825	0.223114035087719	0.596771929824561
1712	central	1	0.783649122807018	0.222333333333333	0.592947368421053
1713	central	1	0.787421052631579	0.221877192982456	0.594052631578947
1714	central	1	0.780649122807018	0.222429824561404	0.595578947368421
1715	central	1	0.776017543859649	0.22140350877193	0.594245614035088
1716	central	1	0.78059649122807	0.222087719298246	0.597157894736842
1717	central	1	0.786842105263158	0.223622807017544	0.596263157894737
1718	central	1	0.787315789473684	0.224833333333333	0.594017543859649
1719	central	1	0.784771929824561	0.220491228070175	0.593017543859649
1720	central	1	0.78180701754386	0.22219298245614	0.596754385964912
1721	central	1	0.783157894736842	0.221991228070175	0.595456140350877
1722	central	1	0.773754385964912	0.221947368421053	0.594543859649123
1723	central	1	0.771526315789474	0.221842105263158	0.595350877192982
1724	central	1	0.76019298245614	0.22180701754386	0.593421052631579
1725	central	1	0.756298245614035	0.221859649122807	0.596684210526316
1726	central	1	0.753017543859649	0.223614035087719	0.592578947368421
1727	central	1	0.763543859649123	0.221289473684211	0.595701754385965
1728	central	1	0.781578947368421	0.222947368421053	0.594385964912281
1729	central	1	0.780684210526316	0.221482456140351	0.598035087719298
1730	central	1	0.772719298245614	0.222929824561404	0.594666666666667
1731	central	1	0.767456140350877	0.221412280701754	0.595736842105263
1732	central	1	0.765964912280702	0.222236842105263	0.594964912280702
1733	central	1	0.767491228070175	0.221701754385965	0.596228070175439
1734	central	1	0.775789473684211	0.222675438596491	0.594140350877193
1735	central	0	0.778754385964912	0.223184210526316	0.595210526315789
1736	central	0	0.772157894736842	0.222552631578947	0.597473684210526
1737	central	0	0.776473684210526	0.224078947368421	0.597368421052632
1738	central	0	0.773385964912281	0.221543859649123	0.596736842105263
1739	central	0	0.780421052631579	0.222184210526316	0.593912280701754
1740	central	0	0.790122807017544	0.223114035087719	0.594298245614035
1741	central	0	0.79559649122807	0.22169298245614	0.592368421052632
1742	central	0	0.795666666666667	0.224228070175439	0.595105263157895
1743	central	0	0.789298245614035	0.223447368421053	0.594789473684211
1744	central	0	0.771719298245614	0.220684210526316	0.594754385964912
1745	central	0	0.798035087719298	0.221385964912281	0.596947368421053
1746	central	0	0.788824561403509	0.223	0.595684210526316
1747	central	0	0.782842105263158	0.222482456140351	0.598421052631579
1748	central	0	0.787017543859649	0.222877192982456	0.597526315789474
1749	central	0	0.78578947368421	0.221491228070175	0.594789473684211
1750	central	0	0.784912280701754	0.221429824561404	0.595859649122807
1751	central	0	0.803280701754386	0.22230701754386	0.594385964912281
1752	central	0	0.79340350877193	0.221394736842105	0.594491228070175
1753	central	0	0.785701754385965	0.223771929824561	0.597421052631579
1754	central	0	0.790052631578947	0.221526315789474	0.593508771929825
1755	central	0	0.785631578947368	0.221912280701754	0.595105263157895
1756	central	0	0.787649122807018	0.221298245614035	0.597842105263158
1757	central	0	0.780280701754386	0.223491228070175	0.597859649122807
1758	central	0	0.795035087719298	0.222201754385965	0.594824561403509
1759	central	0	0.802947368421053	0.221394736842105	0.595385964912281
1760	central	0	0.802964912280702	0.222438596491228	0.596894736842105
1761	central	0	0.789157894736842	0.222517543859649	0.594175438596491
1762	central	1	0.782333333333333	0.222824561403509	0.594859649122807
1763	central	1	0.773017543859649	0.222149122807018	0.597350877192982
1764	central	1	0.773017543859649	0.222377192982456	0.596421052631579
1765	central	1	0.776877192982456	0.222105263157895	0.59519298245614
1766	central	1	0.785105263157895	0.222061403508772	0.597771929824561
1767	central	1	0.790122807017544	0.221745614035088	0.595649122807018
1768	central	1	0.77980701754386	0.221877192982456	0.599105263157895
1769	central	1	0.784701754385965	0.222438596491228	0.595561403508772
1770	central	1	0.782701754385965	0.220991228070175	0.597719298245614
1771	central	1	0.778210526315789	0.224	0.597017543859649
1772	central	1	0.781912280701754	0.222105263157895	0.593280701754386
1773	central	1	0.782385964912281	0.221456140350877	0.593789473684211
1774	central	1	0.779982456140351	0.223605263157895	0.595228070175439
1775	central	1	0.766157894736842	0.221964912280702	0.596035087719298
1776	central	1	0.777473684210526	0.222850877192982	0.594526315789474
1777	central	1	0.786228070175439	0.223771929824561	0.596842105263158
1778	central	1	0.783052631578947	0.222964912280702	0.595333333333333
1779	central	1	0.784929824561403	0.221877192982456	0.594526315789474
1780	central	1	0.788859649122807	0.222526315789474	0.594578947368421
1781	central	1	0.784140350877193	0.222429824561404	0.593087719298246
1782	central	1	0.781929824561403	0.221649122807018	0.597754385964912
1783	central	1	0.764789473684211	0.222087719298246	0.593929824561404
1784	central	1	0.769912280701754	0.222421052631579	0.594964912280702
1785	central	1	0.772736842105263	0.221956140350877	0.593578947368421
1786	central	1	0.77259649122807	0.222675438596491	0.598087719298246
1787	central	1	0.780859649122807	0.223447368421053	0.595140350877193
1788	central	1	0.779666666666667	0.221754385964912	0.593368421052632
1789	central	1	0.785859649122807	0.222763157894737	0.597122807017544
1790	central	1	0.780824561403509	0.223052631578947	0.594631578947368
1791	central	1	0.779719298245614	0.221780701754386	0.595298245614035
1792	central	1	0.786964912280702	0.222350877192982	0.596947368421053
1793	central	1	0.789	0.222421052631579	0.594385964912281
1794	central	1	0.774	0.221210526315789	0.592140350877193
1795	central	1	0.785719298245614	0.222412280701754	0.593964912280702
1796	central	1	0.786	0.222991228070175	0.592263157894737
1797	central	1	0.782964912280702	0.223771929824561	0.596877192982456
1798	central	1	0.785	0.221377192982456	0.59519298245614
1799	central	1	0.763456140350877	0.222991228070175	0.597561403508772
1800	central	1	0.759526315789474	0.222008771929825	0.592684210526316
1801	central	1	0.765280701754386	0.222842105263158	0.594929824561404
1802	central	1	0.763140350877193	0.221543859649123	0.596947368421053
1803	central	1	0.772824561403509	0.223815789473684	0.59859649122807
1804	central	1	0.774947368421053	0.222859649122807	0.594473684210526
1805	central	1	0.769912280701754	0.22130701754386	0.596070175438596
1806	central	1	0.772771929824561	0.222245614035088	0.598947368421053
1807	central	1	0.767298245614035	0.222464912280702	0.596508771929825
1808	central	1	0.761789473684211	0.221631578947368	0.593701754385965
1809	central	1	0.77180701754386	0.222885964912281	0.591631578947368
1810	central	1	0.774087719298246	0.221298245614035	0.596684210526316
1811	central	0	0.772438596491228	0.222535087719298	0.597789473684211
1812	central	0	0.772140350877193	0.222412280701754	0.59359649122807
1813	central	0	0.781649122807018	0.221078947368421	0.594754385964912
1814	central	0	0.773508771929825	0.222798245614035	0.596175438596491
1815	central	0	0.780912280701754	0.223429824561404	0.597421052631579
1816	central	0	0.797561403508772	0.224	0.596684210526316
1817	central	0	0.805491228070175	0.221236842105263	0.595456140350877
1818	central	0	0.79978947368421	0.221789473684211	0.593333333333333
1819	central	0	0.79159649122807	0.221184210526316	0.594368421052632
1820	central	0	0.788210526315789	0.222456140350877	0.597543859649123
1821	central	0	0.794245614035088	0.222868421052632	0.592210526315789
1822	central	0	0.789105263157895	0.222385964912281	0.595736842105263
1823	central	0	0.793175438596491	0.222271929824561	0.597140350877193
1824	central	0	0.790964912280702	0.220570175438596	0.591754385964912
1825	central	0	0.787052631578947	0.220947368421053	0.598350877192982
1826	central	0	0.799017543859649	0.222245614035088	0.597491228070175
1827	central	0	0.797333333333333	0.2215	0.595561403508772
1828	central	0	0.805210526315789	0.223289473684211	0.596456140350877
1829	central	0	0.799333333333333	0.221763157894737	0.595368421052632
1830	central	0	0.792561403508772	0.222710526315789	0.596684210526316
1831	central	0	0.792017543859649	0.221421052631579	0.593543859649123
1832	central	0	0.790912280701754	0.222710526315789	0.593631578947368
1833	central	0	0.785543859649123	0.224017543859649	0.597
1834	central	0	0.780421052631579	0.222587719298246	0.595052631578947
1835	central	0	0.790684210526316	0.222324561403509	0.590929824561404
1836	central	0	0.805719298245614	0.223122807017544	0.593
1837	central	0	0.795877192982456	0.222210526315789	0.593105263157895
1838	central	1	0.800649122807017	0.221517543859649	0.595210526315789
1839	central	1	0.786877192982456	0.223166666666667	0.591736842105263
1840	central	1	0.778649122807018	0.222614035087719	0.597578947368421
1841	central	1	0.77340350877193	0.223184210526316	0.592789473684211
1842	central	1	0.779666666666667	0.22259649122807	0.598263157894737
1843	central	1	0.790070175438596	0.223394736842105	0.596157894736842
1844	central	1	0.786526315789474	0.222868421052632	0.595157894736842
1845	central	1	0.782333333333333	0.222157894736842	0.592368421052632
1846	central	1	0.789228070175439	0.221657894736842	0.595421052631579
1847	central	1	0.777385964912281	0.222324561403509	0.597491228070175
1848	central	1	0.775754385964912	0.222570175438597	0.596228070175439
1849	central	1	0.784052631578947	0.222736842105263	0.593789473684211
1850	central	1	0.775122807017544	0.223798245614035	0.594964912280702
1851	central	1	0.767052631578947	0.223385964912281	0.595368421052632
1852	central	1	0.765438596491228	0.222105263157895	0.593526315789474
1853	central	1	0.775	0.222666666666667	0.596245614035088
1854	central	1	0.77259649122807	0.222666666666667	0.594105263157895
1855	central	1	0.780842105263158	0.224675438596491	0.594912280701754
1856	central	1	0.777684210526316	0.222438596491228	0.594122807017544
1857	central	1	0.785157894736842	0.221	0.592771929824561
1858	central	1	0.781526315789474	0.221771929824561	0.595298245614035
1859	central	1	0.777070175438596	0.221280701754386	0.593842105263158
1860	central	1	0.778280701754386	0.222456140350877	0.594701754385965
1861	central	1	0.781614035087719	0.221982456140351	0.598070175438596
1862	central	1	0.780333333333333	0.221684210526316	0.596824561403509
1863	central	1	0.773719298245614	0.221877192982456	0.597087719298246
1864	central	1	0.766578947368421	0.222236842105263	0.59540350877193
1865	central	1	0.787333333333333	0.221061403508772	0.594666666666667
1866	central	1	0.792684210526316	0.221508771929825	0.595140350877193
1867	central	1	0.782842105263158	0.223421052631579	0.594929824561404
1868	central	1	0.789894736842105	0.223754385964912	0.596456140350877
1869	central	1	0.792912280701754	0.22340350877193	0.595052631578947
1870	central	1	0.78319298245614	0.221631578947368	0.600631578947368
1871	central	1	0.784473684210526	0.222061403508772	0.59540350877193
1872	central	1	0.783421052631579	0.22240350877193	0.595666666666667
1873	central	1	0.776035087719298	0.22190350877193	0.595929824561404
1874	central	1	0.784315789473684	0.220166666666667	0.59540350877193
1875	central	1	0.777368421052632	0.221535087719298	0.597842105263158
1876	central	1	0.767140350877193	0.222385964912281	0.595912280701754
1877	central	1	0.773228070175439	0.22340350877193	0.595210526315789
1878	central	1	0.769754385964912	0.222701754385965	0.598719298245614
1879	central	1	0.775473684210526	0.221973684210526	0.594210526315789
1880	central	1	0.78480701754386	0.222175438596491	0.592140350877193
1881	central	1	0.777087719298246	0.222894736842105	0.59140350877193
1882	central	1	0.780245614035088	0.22309649122807	0.59340350877193
1883	central	1	0.773824561403509	0.221982456140351	0.595245614035088
1884	central	1	0.772421052631579	0.222254385964912	0.591684210526316
1885	central	1	0.764894736842105	0.222315789473684	0.598368421052632
1886	central	1	0.770438596491228	0.222587719298246	0.595070175438596
1887	central	1	0.763298245614035	0.221482456140351	0.592421052631579
1888	central	0	0.771087719298246	0.222464912280702	0.594122807017544
1889	central	0	0.774298245614035	0.22340350877193	0.59919298245614
1890	central	0	0.77619298245614	0.22180701754386	0.597052631578947
1891	central	0	0.770754385964912	0.221938596491228	0.595877192982456
1892	central	0	0.780122807017544	0.222166666666667	0.593438596491228
1893	central	0	0.796385964912281	0.221157894736842	0.595122807017544
1894	central	0	0.794385964912281	0.220184210526316	0.595842105263158
1895	central	0	0.787754385964912	0.223149122807018	0.594877192982456
1896	central	0	0.792754385964912	0.220236842105263	0.595649122807018
1897	central	0	0.798771929824561	0.222157894736842	0.597842105263158
1898	central	0	0.79778947368421	0.222464912280702	0.595701754385965
1899	central	0	0.787	0.22180701754386	0.596649122807018
1900	central	0	0.79459649122807	0.221728070175439	0.594245614035088
1901	central	0	0.802508771929825	0.222184210526316	0.594175438596491
1902	central	0	0.811368421052632	0.221114035087719	0.594701754385965
1903	central	0	0.796631578947368	0.221578947368421	0.595877192982456
1904	central	0	0.791473684210526	0.22169298245614	0.597
1905	central	0	0.796614035087719	0.225087719298246	0.594491228070175
1906	central	0	0.805140350877193	0.221228070175439	0.592508771929825
1907	central	0	0.801929824561403	0.222657894736842	0.595298245614035
1908	central	0	0.790140350877193	0.221526315789474	0.596017543859649
1909	central	0	0.790614035087719	0.223675438596491	0.592298245614035
1910	central	0	0.785543859649123	0.221070175438597	0.595157894736842
1911	central	0	0.786421052631579	0.222657894736842	0.598578947368421
1912	central	0	0.80180701754386	0.221078947368421	0.599070175438596
1913	central	1	0.791456140350877	0.22359649122807	0.597421052631579
1914	central	1	0.791	0.2215	0.59519298245614
1915	central	1	0.781929824561403	0.222736842105263	0.594614035087719
1916	central	1	0.775070175438596	0.221280701754386	0.593298245614035
1917	central	1	0.770684210526316	0.222070175438597	0.593631578947368
1918	central	1	0.783842105263158	0.223385964912281	0.595964912280702
1919	central	1	0.796877192982456	0.220236842105263	0.594228070175439
1920	central	1	0.778526315789474	0.223043859649123	0.597438596491228
1921	central	1	0.78759649122807	0.222342105263158	0.590666666666667
1922	central	1	0.781877192982456	0.223315789473684	0.595877192982456
1923	central	1	0.770947368421053	0.222719298245614	0.597017543859649
1924	central	1	0.781087719298246	0.221412280701754	0.596719298245614
1925	central	1	0.769824561403509	0.223315789473684	0.596175438596491
1926	central	1	0.772684210526316	0.222385964912281	0.596456140350877
1927	central	1	0.778087719298246	0.221640350877193	0.590456140350877
1928	central	1	0.768385964912281	0.222061403508772	0.593087719298246
1929	central	1	0.777508771929825	0.223035087719298	0.59540350877193
1930	central	1	0.778175438596491	0.222166666666667	0.598245614035088
1931	central	1	0.773	0.224052631578947	0.597350877192982
1932	central	1	0.783315789473684	0.223526315789474	0.594140350877193
1933	central	1	0.788087719298246	0.222	0.595561403508772
1934	central	1	0.789105263157895	0.222657894736842	0.595052631578947
1935	central	1	0.777666666666667	0.222912280701754	0.593456140350877
1936	central	1	0.769771929824561	0.22319298245614	0.595719298245614
1937	central	1	0.783105263157895	0.222447368421053	0.594421052631579
1938	central	1	0.776228070175439	0.223245614035088	0.594561403508772
1939	central	1	0.773947368421053	0.222149122807018	0.594508771929825
1940	central	1	0.776912280701754	0.224280701754386	0.595368421052632
1941	central	1	0.777543859649123	0.221684210526316	0.593280701754386
1942	central	1	0.773842105263158	0.223333333333333	0.596789473684211
1943	central	1	0.784157894736842	0.220614035087719	0.596526315789474
1944	central	1	0.798877192982456	0.22140350877193	0.595280701754386
1945	central	1	0.790614035087719	0.222184210526316	0.591666666666667
1946	central	1	0.789	0.220850877192982	0.594964912280702
1947	central	1	0.784982456140351	0.221412280701754	0.593
1948	central	1	0.77359649122807	0.22380701754386	0.59719298245614
1949	central	1	0.780649122807018	0.220842105263158	0.591754385964912
1950	central	1	0.771877192982456	0.221763157894737	0.594842105263158
1951	central	1	0.769473684210526	0.221412280701754	0.597385964912281
1952	central	1	0.783263157894737	0.221508771929825	0.594350877192982
1953	central	1	0.783754385964912	0.221728070175439	0.593824561403509
1954	central	1	0.772543859649123	0.222929824561404	0.596
1955	central	1	0.776649122807018	0.222570175438597	0.595157894736842
1956	central	1	0.782105263157895	0.2215	0.594754385964912
1957	central	1	0.780912280701754	0.220929824561404	0.596964912280702
1958	central	1	0.782228070175439	0.222710526315789	0.595350877192982
1959	central	1	0.766684210526316	0.223798245614035	0.596912280701754
1960	central	1	0.762789473684211	0.221526315789474	0.596368421052632
1961	central	1	0.764508771929825	0.222771929824561	0.593175438596491
1962	central	1	0.769543859649123	0.222921052631579	0.594105263157895
1963	central	1	0.767684210526316	0.223245614035088	0.594140350877193
1964	central	0	0.774561403508772	0.220842105263158	0.594964912280702
1965	central	0	0.780263157894737	0.224157894736842	0.59559649122807
1966	central	0	0.783719298245614	0.222184210526316	0.59740350877193
1967	central	0	0.790105263157895	0.221947368421053	0.596298245614035
1968	central	0	0.798438596491228	0.222140350877193	0.594561403508772
1969	central	0	0.796368421052632	0.222245614035088	0.598561403508772
1970	central	0	0.799561403508772	0.221219298245614	0.593964912280702
1971	central	0	0.787	0.221289473684211	0.594543859649123
1972	central	0	0.784543859649123	0.222333333333333	0.595543859649123
1973	central	0	0.792964912280702	0.224324561403509	0.59819298245614
1974	central	0	0.78619298245614	0.222236842105263	0.597263157894737
1975	central	0	0.791912280701754	0.222052631578947	0.596526315789474
1976	central	0	0.785456140350877	0.223043859649123	0.595280701754386
1977	central	0	0.797824561403509	0.222421052631579	0.597333333333333
1978	central	0	0.805736842105263	0.221701754385965	0.593771929824561
1979	central	0	0.798315789473684	0.222824561403509	0.595228070175439
1980	central	0	0.785421052631579	0.220850877192982	0.597526315789474
1981	central	0	0.776263157894737	0.223315789473684	0.596771929824561
1982	central	0	0.791368421052632	0.223438596491228	0.597561403508772
1983	central	0	0.788526315789474	0.223921052631579	0.594350877192982
1984	central	0	0.791526315789474	0.222824561403509	0.593473684210526
1985	central	0	0.790438596491228	0.222394736842105	0.59540350877193
1986	central	0	0.793912280701754	0.221210526315789	0.594298245614035
1987	central	0	0.793666666666667	0.221035087719298	0.593035087719298
1988	central	0	0.789175438596491	0.221745614035088	0.596070175438596
1989	central	1	0.786508771929825	0.221271929824561	0.599929824561404
1990	central	1	0.786245614035088	0.222184210526316	0.598701754385965
1991	central	1	0.790684210526316	0.223008771929825	0.59740350877193
1992	central	1	0.798473684210526	0.222359649122807	0.593122807017544
1993	central	1	0.780561403508772	0.221701754385965	0.600964912280702
1994	central	1	0.765614035087719	0.223008771929825	0.597771929824561
1995	central	1	0.772263157894737	0.222570175438597	0.597701754385965
1996	central	1	0.78678947368421	0.221675438596491	0.597052631578947
1997	central	1	0.794263157894737	0.22190350877193	0.596298245614035
1998	central	1	0.78678947368421	0.220842105263158	0.593894736842105
1999	central	1	0.771438596491228	0.2225	0.592684210526316
[truncated: 11,377 more rows]
