# Supplementary material for: Two simple movement mechanisms for spatial division of labour in social insects
Source: Nat Commun. 2022 Nov 15;13:6985. doi: 10.1038/s41467-022-34706-7 (PMC9666475; doi:10.1038/s41467-022-34706-7)
Supplement: Supplementary file 5 — Source Data [file 41467_2022_34706_MOESM5_ESM.zip › source_data/Figure_S14/MeanMovementCharacteristics,Temnothorax,BE+LA.csv]

cell_id	agent_type	Individual_Site_Similarity	Mean_Proportion_Time_Active	Mean_Speed_while_Active	Mean_Absolute_Turn_Angle_while_Active
1	central	0	0.845614035087719	0.248035087719298	0.581333333333333
2	central	0	0.835894736842105	0.246140350877193	0.581017543859649
3	central	0	0.852157894736842	0.247605263157895	0.573947368421053
4	central	0	0.846789473684211	0.24759649122807	0.583912280701754
5	central	0	0.850894736842105	0.248078947368421	0.577263157894737
6	central	0	0.854385964912281	0.246710526315789	0.581561403508772
7	central	0	0.850122807017544	0.24509649122807	0.580298245614035
8	central	0	0.855228070175439	0.245298245614035	0.581719298245614
9	central	0	0.850052631578947	0.248894736842105	0.582526315789474
10	central	0	0.835666666666667	0.245964912280702	0.578438596491228
11	central	0	0.847175438596491	0.244754385964912	0.580157894736842
12	central	0	0.833140350877193	0.247175438596491	0.583315789473684
13	central	0	0.848385964912281	0.247798245614035	0.583035087719298
14	central	0	0.844298245614035	0.247245614035088	0.577508771929825
15	central	0	0.846929824561404	0.246140350877193	0.581824561403509
16	central	0	0.849526315789474	0.246105263157895	0.580877192982456
17	central	0	0.852	0.245675438596491	0.582385964912281
18	central	0	0.839438596491228	0.246377192982456	0.579719298245614
19	central	0	0.827754385964912	0.245543859649123	0.585438596491228
20	central	0	0.826578947368421	0.244508771929825	0.578754385964912
21	central	0	0.827491228070175	0.241780701754386	0.576964912280702
22	central	0	0.829105263157895	0.243105263157895	0.580754385964912
23	central	0	0.819649122807018	0.242868421052632	0.580438596491228
24	central	0	0.824	0.243456140350877	0.584315789473684
25	central	0	0.840719298245614	0.242640350877193	0.581350877192982
26	central	0	0.838298245614035	0.24190350877193	0.583859649122807
27	central	0	0.819982456140351	0.240798245614035	0.585877192982456
28	central	0	0.803456140350877	0.241368421052632	0.58059649122807
29	central	0	0.806263157894737	0.23909649122807	0.584
30	central	0	0.816736842105263	0.238412280701754	0.581754385964912
31	central	0	0.822719298245614	0.241482456140351	0.584982456140351
32	central	0	0.824719298245614	0.240429824561403	0.581824561403509
33	central	0	0.813771929824561	0.238228070175439	0.584912280701754
34	central	0	0.820385964912281	0.236824561403509	0.581263157894737
35	central	0	0.813228070175439	0.236657894736842	0.584543859649123
36	central	0	0.793842105263158	0.237	0.584122807017544
37	central	0	0.792385964912281	0.235921052631579	0.583333333333333
38	central	0	0.806315789473684	0.238578947368421	0.587
39	central	0	0.797228070175439	0.237912280701754	0.585228070175439
40	central	0	0.799526315789474	0.236245614035088	0.581964912280702
41	central	0	0.807666666666667	0.236587719298246	0.578982456140351
42	central	0	0.81759649122807	0.237254385964912	0.581473684210526
43	central	0	0.81919298245614	0.238078947368421	0.587877192982456
44	central	0	0.818649122807018	0.23630701754386	0.584035087719298
45	central	0	0.814543859649123	0.23890350877193	0.583754385964912
46	central	0	0.814736842105263	0.239315789473684	0.578245614035088
47	central	0	0.816	0.239649122807018	0.582210526315789
48	central	0	0.810982456140351	0.241114035087719	0.585842105263158
49	central	0	0.817842105263158	0.242342105263158	0.583385964912281
50	central	0	0.828561403508772	0.240315789473684	0.583561403508772
51	central	0	0.81919298245614	0.243456140350877	0.580666666666667
52	central	0	0.816087719298246	0.242894736842105	0.580175438596491
53	central	0	0.82340350877193	0.240043859649123	0.580421052631579
54	central	0	0.833315789473684	0.242754385964912	0.583824561403509
55	central	0	0.845017543859649	0.242824561403509	0.579175438596491
56	central	0	0.828736842105263	0.244526315789474	0.581333333333333
57	central	0	0.815561403508772	0.244263157894737	0.57980701754386
58	central	0	0.827912280701754	0.244631578947368	0.57919298245614
59	central	0	0.837280701754386	0.243157894736842	0.581929824561404
60	central	0	0.842105263157895	0.245921052631579	0.582438596491228
61	central	0	0.853982456140351	0.244368421052632	0.581771929824561
62	central	0	0.854298245614035	0.245745614035088	0.578385964912281
63	central	0	0.841561403508772	0.243771929824561	0.579771929824561
64	central	0	0.837736842105263	0.247649122807018	0.578719298245614
65	central	0	0.851035087719298	0.245938596491228	0.582385964912281
66	central	0	0.855438596491228	0.246605263157895	0.577175438596491
67	central	0	0.839473684210526	0.247771929824561	0.575736842105263
68	central	0	0.83421052631579	0.244052631578947	0.579666666666667
69	central	0	0.830649122807018	0.245078947368421	0.578157894736842
70	central	0	0.844666666666667	0.246140350877193	0.576631578947368
71	central	0	0.838228070175439	0.245578947368421	0.580631578947368
72	central	0	0.846140350877193	0.24830701754386	0.579070175438597
73	central	0	0.851473684210526	0.247614035087719	0.58359649122807
74	central	0	0.840701754385965	0.246482456140351	0.577754385964912
75	central	0	0.831877192982456	0.247736842105263	0.578070175438597
76	central	0	0.834087719298246	0.247026315789474	0.577210526315789
77	central	0	0.823456140350877	0.247245614035088	0.577526315789474
78	central	0	0.846543859649123	0.248824561403509	0.578491228070175
79	central	0	0.844438596491228	0.244736842105263	0.581333333333333
80	central	0	0.839280701754386	0.248763157894737	0.578
81	central	0	0.862070175438597	0.243394736842105	0.579017543859649
82	central	0	0.857280701754386	0.248894736842105	0.578982456140351
83	central	0	0.857543859649123	0.244508771929825	0.58180701754386
84	central	0	0.850263157894737	0.247035087719298	0.580035087719298
85	central	0	0.841719298245614	0.245	0.578052631578947
86	central	0	0.842736842105263	0.245122807017544	0.579157894736842
87	central	0	0.834157894736842	0.246535087719298	0.582964912280702
88	central	0	0.843771929824561	0.246254385964912	0.578245614035088
89	central	0	0.843789473684211	0.246728070175439	0.580245614035088
90	central	0	0.851631578947368	0.245570175438596	0.58119298245614
91	central	0	0.854684210526316	0.245289473684211	0.583684210526316
92	central	0	0.846157894736842	0.245122807017544	0.581736842105263
93	central	0	0.846017543859649	0.245315789473684	0.583543859649123
94	central	0	0.836526315789474	0.241561403508772	0.580701754385965
95	central	0	0.821771929824561	0.243473684210526	0.582912280701754
96	central	0	0.831877192982456	0.244535087719298	0.582035087719298
97	central	0	0.828614035087719	0.242175438596491	0.584947368421053
98	central	0	0.828333333333333	0.241	0.584210526315789
99	central	0	0.829701754385965	0.240131578947368	0.580578947368421
100	central	0	0.821245614035088	0.241640350877193	0.58280701754386
101	central	0	0.822035087719298	0.243070175438596	0.584719298245614
102	central	0	0.815736842105263	0.240298245614035	0.588035087719298
103	central	0	0.809508771929825	0.239456140350877	0.583315789473684
104	central	0	0.812631578947368	0.239315789473684	0.584228070175439
105	central	0	0.81959649122807	0.238008771929825	0.584122807017544
106	central	0	0.80378947368421	0.237324561403509	0.586017543859649
107	central	0	0.810087719298246	0.235929824561404	0.583859649122807
108	central	0	0.811561403508772	0.238622807017544	0.585263157894737
109	central	0	0.808315789473684	0.237675438596491	0.583122807017544
110	central	0	0.827035087719298	0.235078947368421	0.584473684210526
111	central	0	0.796105263157895	0.235289473684211	0.584964912280702
112	central	0	0.78780701754386	0.236640350877193	0.586245614035088
113	central	0	0.78759649122807	0.235850877192982	0.584842105263158
114	central	0	0.79259649122807	0.234131578947368	0.585438596491228
115	central	0	0.792491228070175	0.236052631578947	0.583631578947368
116	central	0	0.79978947368421	0.234070175438596	0.583964912280702
117	central	0	0.792912280701754	0.235043859649123	0.58719298245614
118	central	0	0.809912280701754	0.236649122807018	0.57980701754386
119	central	0	0.813385964912281	0.237035087719298	0.578368421052632
120	central	0	0.804140350877193	0.238140350877193	0.584649122807018
121	central	0	0.81319298245614	0.238201754385965	0.580421052631579
122	central	0	0.810666666666667	0.237412280701754	0.584701754385965
123	central	0	0.818298245614035	0.237298245614035	0.578105263157895
124	central	0	0.819385964912281	0.241324561403509	0.586614035087719
125	central	0	0.824508771929825	0.238701754385965	0.583684210526316
126	central	0	0.825333333333333	0.240473684210526	0.583719298245614
127	central	0	0.818543859649123	0.239061403508772	0.582684210526316
128	central	0	0.819929824561404	0.240798245614035	0.58459649122807
129	central	0	0.819859649122807	0.241921052631579	0.578964912280702
130	central	0	0.835157894736842	0.241263157894737	0.58
131	central	0	0.820894736842105	0.244228070175439	0.581859649122807
132	central	0	0.828175438596491	0.244245614035088	0.581157894736842
133	central	0	0.838771929824561	0.242359649122807	0.585684210526316
134	central	0	0.835315789473684	0.245017543859649	0.581526315789474
135	central	0	0.832052631578947	0.246850877192982	0.579912280701754
136	central	0	0.842526315789474	0.245482456140351	0.58440350877193
137	central	0	0.838947368421053	0.245359649122807	0.581122807017544
138	central	0	0.832157894736842	0.245859649122807	0.581824561403509
139	central	0	0.850333333333333	0.245	0.580421052631579
140	central	0	0.831298245614035	0.245429824561403	0.581245614035088
141	central	0	0.848368421052632	0.24719298245614	0.57859649122807
142	central	0	0.846175438596491	0.246464912280702	0.580140350877193
143	central	0	0.841438596491228	0.248149122807018	0.576947368421053
144	central	0	0.84180701754386	0.247447368421053	0.576824561403509
145	central	0	0.848017543859649	0.246482456140351	0.579824561403509
146	central	0	0.847456140350877	0.246964912280702	0.580175438596491
147	central	0	0.845017543859649	0.247517543859649	0.57919298245614
148	central	0	0.847736842105263	0.244710526315789	0.582859649122807
149	central	0	0.838456140350877	0.249043859649123	0.578456140350877
150	central	0	0.834298245614035	0.248078947368421	0.581491228070175
151	central	0	0.819122807017544	0.247842105263158	0.580649122807018
152	central	0	0.812614035087719	0.24930701754386	0.581157894736842
153	central	0	0.829929824561404	0.247877192982456	0.579929824561404
154	central	0	0.838298245614035	0.248377192982456	0.580280701754386
155	central	0	0.836771929824561	0.248254385964912	0.580491228070175
156	central	0	0.847350877192982	0.247219298245614	0.578754385964912
157	central	0	0.847912280701754	0.246508771929825	0.575719298245614
158	central	0	0.859157894736842	0.244254385964912	0.578456140350877
159	central	0	0.860350877192982	0.245438596491228	0.581421052631579
160	central	0	0.848087719298246	0.246412280701754	0.581140350877193
161	central	0	0.842912280701754	0.246640350877193	0.577771929824561
162	central	0	0.833754385964912	0.247008771929825	0.576526315789474
163	central	0	0.842543859649123	0.247087719298246	0.576456140350877
164	central	0	0.843736842105263	0.244078947368421	0.575666666666667
165	central	0	0.852701754385965	0.244868421052632	0.580649122807018
166	central	0	0.842052631578947	0.245035087719298	0.578228070175439
167	central	0	0.858245614035088	0.245964912280702	0.577859649122807
168	central	0	0.864070175438597	0.245614035087719	0.582736842105263
169	central	0	0.860736842105263	0.24409649122807	0.578736842105263
170	central	0	0.834087719298246	0.246377192982456	0.580175438596491
171	central	0	0.830315789473684	0.244780701754386	0.580298245614035
172	central	0	0.82840350877193	0.240342105263158	0.58159649122807
173	central	0	0.825824561403509	0.238368421052632	0.583385964912281
174	central	0	0.818736842105263	0.241824561403509	0.579561403508772
175	central	0	0.815754385964912	0.240614035087719	0.581929824561404
176	central	0	0.815947368421053	0.239929824561403	0.582561403508772
177	central	0	0.815578947368421	0.239254385964912	0.586543859649123
178	central	0	0.801245614035088	0.238219298245614	0.584245614035088
179	central	0	0.809771929824561	0.238236842105263	0.584035087719298
180	central	0	0.814614035087719	0.239114035087719	0.580035087719298
181	central	0	0.803350877192982	0.236859649122807	0.581263157894737
182	central	0	0.808052631578947	0.235842105263158	0.581491228070175
183	central	0	0.802631578947368	0.235771929824561	0.582701754385965
184	central	0	0.813175438596491	0.233850877192982	0.585087719298246
185	central	0	0.805035087719298	0.232640350877193	0.584614035087719
186	central	0	0.805052631578947	0.232184210526316	0.586789473684211
187	central	0	0.798473684210526	0.234122807017544	0.584070175438597
188	central	0	0.782754385964912	0.232815789473684	0.585508771929825
189	central	0	0.789631578947368	0.231964912280702	0.585526315789474
190	central	0	0.797	0.233561403508772	0.581157894736842
191	central	0	0.796368421052632	0.23340350877193	0.585543859649123
192	central	0	0.793754385964912	0.232622807017544	0.585649122807018
193	central	0	0.804	0.231885964912281	0.585438596491228
194	central	0	0.799842105263158	0.232245614035088	0.583701754385965
195	central	0	0.795052631578947	0.234842105263158	0.582105263157895
196	central	0	0.795578947368421	0.232342105263158	0.584070175438597
197	central	0	0.798017543859649	0.233535087719298	0.585666666666667
198	central	0	0.819052631578947	0.234456140350877	0.584087719298246
199	central	0	0.811982456140351	0.235149122807018	0.588368421052632
200	central	0	0.822228070175439	0.235315789473684	0.587701754385965
201	central	0	0.823035087719298	0.236447368421053	0.584614035087719
202	central	0	0.805280701754386	0.237675438596491	0.582368421052632
203	central	0	0.812701754385965	0.23880701754386	0.585052631578947
204	central	0	0.798754385964912	0.237605263157895	0.58380701754386
205	central	0	0.806701754385965	0.240236842105263	0.580614035087719
206	central	0	0.811631578947368	0.239456140350877	0.578350877192982
207	central	0	0.823368421052632	0.240850877192982	0.583
208	central	0	0.821175438596491	0.242701754385965	0.581649122807018
209	central	0	0.831456140350877	0.242833333333333	0.580719298245614
210	central	0	0.835456140350877	0.243464912280702	0.580982456140351
211	central	0	0.839385964912281	0.243219298245614	0.583315789473684
212	central	0	0.834368421052632	0.242236842105263	0.579350877192982
213	central	0	0.828035087719298	0.245798245614035	0.57719298245614
214	central	0	0.837719298245614	0.243973684210526	0.578543859649123
215	central	0	0.825508771929825	0.243236842105263	0.577631578947368
216	central	0	0.841877192982456	0.245342105263158	0.583543859649123
217	central	0	0.845929824561404	0.245964912280702	0.583087719298246
218	central	0	0.841	0.246114035087719	0.578438596491228
219	central	0	0.845070175438597	0.243912280701754	0.578385964912281
220	central	0	0.836473684210526	0.245754385964912	0.577333333333333
221	central	0	0.849912280701754	0.246263157894737	0.581631578947368
222	central	0	0.846	0.247570175438596	0.578578947368421
223	central	0	0.84780701754386	0.247236842105263	0.576754385964912
224	central	0	0.860736842105263	0.247289473684211	0.578842105263158
225	central	0	0.844105263157895	0.245473684210526	0.580964912280702
226	central	0	0.833087719298246	0.247833333333333	0.579982456140351
227	central	0	0.823947368421053	0.246140350877193	0.576684210526316
228	central	0	0.824824561403509	0.249271929824561	0.58419298245614
229	central	0	0.848666666666667	0.248535087719298	0.584491228070175
230	central	0	0.837421052631579	0.24730701754386	0.579947368421053
231	central	0	0.854017543859649	0.245947368421053	0.578982456140351
232	central	0	0.849333333333333	0.245421052631579	0.580508771929825
233	central	0	0.842719298245614	0.246780701754386	0.580561403508772
234	central	0	0.847929824561404	0.249429824561404	0.581263157894737
235	central	0	0.844508771929825	0.248035087719298	0.578754385964912
236	central	0	0.849754385964912	0.247719298245614	0.580052631578947
237	central	0	0.839964912280702	0.247921052631579	0.577754385964912
238	central	0	0.842684210526316	0.246070175438596	0.580719298245614
239	central	0	0.850333333333333	0.243754385964912	0.579631578947368
240	central	0	0.846824561403509	0.244359649122807	0.583122807017544
241	central	0	0.851385964912281	0.243745614035088	0.580684210526316
242	central	0	0.84419298245614	0.243087719298246	0.581859649122807
243	central	0	0.856543859649123	0.245517543859649	0.578526315789474
244	central	0	0.853543859649123	0.24480701754386	0.581666666666667
245	central	0	0.83559649122807	0.244333333333333	0.583368421052632
246	central	0	0.826719298245614	0.243736842105263	0.577947368421053
247	central	0	0.824175438596491	0.239780701754386	0.581263157894737
248	central	0	0.815350877192982	0.239947368421053	0.582157894736842
249	central	0	0.817543859649123	0.239736842105263	0.583877192982456
250	central	0	0.821438596491228	0.239456140350877	0.583982456140351
251	central	0	0.820684210526316	0.237956140350877	0.580491228070175
252	central	0	0.814350877192982	0.237271929824561	0.584210526315789
253	central	0	0.811263157894737	0.237070175438596	0.585315789473684
254	central	0	0.825964912280702	0.236763157894737	0.584070175438596
255	central	0	0.811508771929825	0.234771929824561	0.584754385964912
256	central	0	0.798385964912281	0.234649122807018	0.586421052631579
257	central	0	0.801771929824561	0.232745614035088	0.583561403508772
258	central	0	0.795350877192982	0.233	0.586105263157895
259	central	0	0.817140350877193	0.231342105263158	0.589929824561404
260	central	0	0.800438596491228	0.232491228070175	0.586175438596491
261	central	0	0.799771929824561	0.229710526315789	0.587578947368421
262	central	0	0.802333333333333	0.229798245614035	0.587771929824561
263	central	0	0.804649122807018	0.229368421052632	0.587263157894737
264	central	0	0.794543859649123	0.229526315789474	0.587245614035088
265	central	0	0.807578947368421	0.230552631578947	0.588
266	central	0	0.787719298245614	0.230587719298246	0.587614035087719
267	central	0	0.781771929824561	0.226859649122807	0.588070175438596
268	central	0	0.809228070175439	0.229526315789474	0.585298245614035
269	central	0	0.813087719298246	0.229657894736842	0.58880701754386
270	central	0	0.793052631578947	0.22840350877193	0.586859649122807
271	central	0	0.783614035087719	0.230438596491228	0.583280701754386
272	central	0	0.788228070175439	0.22980701754386	0.582508771929825
273	central	0	0.809368421052632	0.231342105263158	0.587964912280702
274	central	0	0.807789473684211	0.235	0.590719298245614
275	central	0	0.802701754385965	0.233201754385965	0.584789473684211
276	central	0	0.813666666666667	0.233333333333333	0.583315789473684
277	central	0	0.808578947368421	0.234052631578947	0.586771929824561
278	central	0	0.809140350877193	0.235763157894737	0.583929824561404
279	central	0	0.79659649122807	0.235666666666667	0.582842105263158
280	central	0	0.803929824561403	0.235473684210526	0.584649122807018
281	central	0	0.809736842105263	0.238359649122807	0.582736842105263
282	central	0	0.805210526315789	0.239710526315789	0.583649122807018
283	central	0	0.823877192982456	0.239561403508772	0.586052631578947
284	central	0	0.840526315789474	0.240394736842105	0.581719298245614
285	central	0	0.847175438596491	0.242263157894737	0.581438596491228
286	central	0	0.846228070175439	0.241798245614035	0.582789473684211
287	central	0	0.846017543859649	0.242956140350877	0.580122807017544
288	central	0	0.83359649122807	0.244017543859649	0.581578947368421
289	central	0	0.825736842105263	0.245614035087719	0.582754385964912
290	central	0	0.836175438596491	0.244105263157895	0.579684210526316
291	central	0	0.834157894736842	0.245149122807018	0.58140350877193
292	central	0	0.857929824561404	0.246447368421053	0.581017543859649
293	central	0	0.83519298245614	0.243456140350877	0.579526315789474
294	central	0	0.842350877192982	0.246885964912281	0.580719298245614
295	central	0	0.854140350877193	0.246043859649123	0.579771929824561
296	central	0	0.852929824561404	0.247078947368421	0.577070175438597
297	central	0	0.846140350877193	0.246614035087719	0.578491228070175
298	central	0	0.832333333333333	0.247640350877193	0.58119298245614
299	central	0	0.848877192982456	0.246561403508772	0.579578947368421
300	central	0	0.838	0.244070175438596	0.582122807017544
301	central	0	0.834894736842105	0.246157894736842	0.581
302	central	0	0.828842105263158	0.245921052631579	0.577754385964912
303	central	0	0.841701754385965	0.246771929824561	0.583298245614035
304	central	0	0.850105263157895	0.247982456140351	0.580684210526316
305	central	0	0.84040350877193	0.249719298245614	0.581929824561404
306	central	0	0.84459649122807	0.24909649122807	0.582333333333333
307	central	0	0.85559649122807	0.245701754385965	0.581368421052632
308	central	0	0.858754385964912	0.244991228070175	0.584157894736842
309	central	0	0.843175438596491	0.247385964912281	0.57759649122807
310	central	0	0.840368421052632	0.246938596491228	0.581473684210526
311	central	0	0.84380701754386	0.246526315789474	0.576859649122807
312	central	0	0.85459649122807	0.24659649122807	0.576947368421053
313	central	0	0.84419298245614	0.249333333333333	0.579736842105263
314	central	0	0.844666666666667	0.245763157894737	0.580543859649123
315	central	0	0.858736842105263	0.243991228070175	0.581122807017544
316	central	0	0.849087719298246	0.245535087719298	0.581070175438597
317	central	0	0.836982456140351	0.244868421052632	0.577350877192982
318	central	0	0.85559649122807	0.24280701754386	0.58140350877193
319	central	0	0.84121052631579	0.244561403508772	0.580087719298246
320	central	0	0.839491228070175	0.245271929824561	0.582824561403509
321	central	0	0.841122807017544	0.244061403508772	0.578649122807018
322	central	0	0.824491228070175	0.242394736842105	0.575561403508772
323	central	0	0.825824561403509	0.239938596491228	0.582842105263158
324	central	0	0.825035087719298	0.242745614035088	0.58040350877193
325	central	0	0.830929824561404	0.24130701754386	0.586350877192982
326	central	0	0.827333333333333	0.236736842105263	0.58240350877193
327	central	0	0.818771929824561	0.237052631578947	0.582333333333333
328	central	0	0.816859649122807	0.237280701754386	0.584719298245614
329	central	0	0.818526315789474	0.236456140350877	0.582070175438597
330	central	0	0.818947368421053	0.234438596491228	0.584491228070175
331	central	0	0.810421052631579	0.233166666666667	0.588421052631579
332	central	0	0.786982456140351	0.23459649122807	0.587771929824561
333	central	0	0.783929824561403	0.231385964912281	0.583473684210526
334	central	0	0.781491228070175	0.229710526315789	0.582438596491228
335	central	0	0.798578947368421	0.22769298245614	0.59040350877193
336	central	0	0.810017543859649	0.22790350877193	0.588175438596491
337	central	0	0.806543859649123	0.226368421052632	0.589368421052632
338	central	0	0.785157894736842	0.226464912280702	0.590701754385965
339	central	0	0.800333333333333	0.224254385964912	0.589245614035088
340	central	0	0.796859649122807	0.225675438596491	0.589982456140351
341	central	0	0.78419298245614	0.225991228070175	0.590842105263158
342	central	0	0.786368421052632	0.22390350877193	0.591526315789474
343	central	0	0.780315789473684	0.224421052631579	0.584350877192982
344	central	0	0.790754385964912	0.225561403508772	0.586719298245614
345	central	0	0.798719298245614	0.225324561403509	0.586789473684211
346	central	0	0.786684210526316	0.224859649122807	0.589421052631579
347	central	0	0.779824561403509	0.224947368421053	0.589684210526316
348	central	0	0.781684210526316	0.226684210526316	0.587122807017544
349	central	0	0.785122807017544	0.228833333333333	0.586701754385965
350	central	0	0.794614035087719	0.228640350877193	0.588666666666667
351	central	0	0.795140350877193	0.228921052631579	0.587614035087719
352	central	0	0.801701754385965	0.229359649122807	0.587017543859649
353	central	0	0.799105263157895	0.230543859649123	0.584666666666667
354	central	0	0.798719298245614	0.232561403508772	0.585210526315789
355	central	0	0.810649122807018	0.232070175438596	0.589087719298246
356	central	0	0.801964912280702	0.231885964912281	0.586157894736842
357	central	0	0.809736842105263	0.23509649122807	0.587
358	central	0	0.820385964912281	0.23680701754386	0.582754385964912
359	central	0	0.812666666666667	0.239429824561404	0.583561403508772
360	central	0	0.823842105263158	0.239622807017544	0.585140350877193
361	central	0	0.837	0.238956140350877	0.578719298245614
362	central	0	0.834543859649123	0.241201754385965	0.582508771929825
363	central	0	0.835087719298246	0.242938596491228	0.579122807017544
364	central	0	0.840736842105263	0.241456140350877	0.580175438596491
365	central	0	0.846631578947368	0.242833333333333	0.581052631578947
366	central	0	0.84180701754386	0.242964912280702	0.586087719298246
367	central	0	0.846070175438597	0.245780701754386	0.583017543859649
368	central	0	0.857315789473684	0.244087719298246	0.580298245614035
369	central	0	0.847280701754386	0.24580701754386	0.578368421052632
370	central	0	0.838877192982456	0.245035087719298	0.584263157894737
371	central	0	0.845789473684211	0.245771929824561	0.582087719298246
372	central	0	0.850456140350877	0.247271929824561	0.575385964912281
373	central	0	0.856157894736842	0.245052631578947	0.577859649122807
374	central	0	0.844017543859649	0.247359649122807	0.577456140350877
375	central	0	0.834140350877193	0.246684210526316	0.579543859649123
376	central	0	0.84340350877193	0.246815789473684	0.576157894736842
377	central	0	0.829771929824561	0.248385964912281	0.577947368421053
378	central	0	0.839736842105263	0.247570175438596	0.578789473684211
379	central	0	0.841298245614035	0.245728070175439	0.580842105263158
380	central	0	0.842649122807018	0.245771929824561	0.577666666666667
381	central	0	0.852842105263158	0.247833333333333	0.578245614035088
382	central	0	0.836105263157895	0.247719298245614	0.579052631578947
383	central	0	0.846947368421053	0.246526315789474	0.582368421052632
384	central	0	0.850912280701754	0.247745614035088	0.58119298245614
385	central	0	0.835701754385965	0.245719298245614	0.580964912280702
386	central	0	0.846315789473684	0.245964912280702	0.582350877192982
387	central	0	0.852912280701754	0.248333333333333	0.583526315789474
388	central	0	0.846649122807018	0.246666666666667	0.581473684210526
389	central	0	0.845912280701754	0.244473684210526	0.581017543859649
390	central	0	0.851263157894737	0.2445	0.580789473684211
391	central	0	0.85319298245614	0.245964912280702	0.582561403508772
392	central	0	0.849456140350877	0.2445	0.583614035087719
393	central	0	0.836789473684211	0.243754385964912	0.579368421052632
394	central	0	0.855789473684211	0.240570175438596	0.582947368421053
395	central	0	0.83619298245614	0.243271929824561	0.581578947368421
396	central	0	0.834280701754386	0.242201754385965	0.582438596491228
397	central	0	0.843298245614035	0.241885964912281	0.581
398	central	0	0.809473684210526	0.241929824561403	0.582578947368421
399	central	0	0.814122807017544	0.240438596491228	0.583824561403509
400	central	0	0.817982456140351	0.239517543859649	0.586052631578947
401	central	0	0.816245614035088	0.235578947368421	0.583631578947368
402	central	0	0.817228070175439	0.235245614035088	0.585771929824561
403	central	0	0.815456140350877	0.234219298245614	0.584140350877193
404	central	0	0.818649122807018	0.232289473684211	0.582473684210526
405	central	0	0.814070175438596	0.234008771929825	0.587263157894737
406	central	0	0.814526315789474	0.229947368421053	0.58540350877193
407	central	0	0.798245614035088	0.227824561403509	0.587561403508772
408	central	0	0.794263157894737	0.226842105263158	0.588824561403509
409	central	0	0.793210526315789	0.225605263157895	0.586438596491228
410	central	0	0.791280701754386	0.223763157894737	0.587035087719298
411	central	0	0.792736842105263	0.223631578947368	0.587666666666667
412	central	0	0.79680701754386	0.223859649122807	0.590614035087719
413	central	0	0.771982456140351	0.222710526315789	0.590789473684211
414	central	0	0.783210526315789	0.220184210526316	0.591789473684211
415	central	0	0.784771929824561	0.220078947368421	0.591561403508772
416	central	0	0.77040350877193	0.22240350877193	0.591280701754386
417	central	0	0.773736842105263	0.219491228070175	0.591140350877193
418	central	0	0.780491228070175	0.219745614035088	0.592543859649123
419	central	0	0.777701754385965	0.22090350877193	0.591140350877193
420	central	0	0.778842105263158	0.221385964912281	0.594052631578947
421	central	0	0.780824561403509	0.21990350877193	0.589754385964912
422	central	0	0.761877192982456	0.221675438596491	0.590736842105263
423	central	0	0.765473684210526	0.220956140350877	0.592210526315789
424	central	0	0.776210526315789	0.223263157894737	0.592263157894737
425	central	0	0.777052631578947	0.222964912280702	0.587631578947368
426	central	0	0.790473684210526	0.225710526315789	0.591140350877193
427	central	0	0.798649122807017	0.225622807017544	0.588824561403509
428	central	0	0.795824561403509	0.227921052631579	0.588473684210526
429	central	0	0.793333333333333	0.229070175438596	0.586456140350877
430	central	0	0.808175438596491	0.229570175438596	0.585263157894737
431	central	0	0.802561403508772	0.231771929824561	0.587842105263158
432	central	0	0.809491228070175	0.231105263157895	0.587614035087719
433	central	0	0.805245614035088	0.234412280701754	0.582684210526316
434	central	0	0.812859649122807	0.234894736842105	0.586754385964912
435	central	0	0.810719298245614	0.238377192982456	0.583456140350877
436	central	0	0.81140350877193	0.237464912280702	0.584105263157895
437	central	0	0.815368421052632	0.236815789473684	0.584140350877193
438	central	0	0.835771929824561	0.23980701754386	0.584175438596491
439	central	0	0.840491228070175	0.24169298245614	0.581491228070175
440	central	0	0.843543859649123	0.241789473684211	0.584859649122807
441	central	0	0.844456140350877	0.241140350877193	0.580684210526316
442	central	0	0.836157894736842	0.243771929824561	0.586631578947368
443	central	0	0.833491228070175	0.245008771929825	0.585912280701754
444	central	0	0.830964912280702	0.245385964912281	0.578578947368421
445	central	0	0.842438596491228	0.244482456140351	0.584070175438596
446	central	0	0.834526315789474	0.244710526315789	0.579982456140351
447	central	0	0.845842105263158	0.243684210526316	0.581543859649123
448	central	0	0.862035087719298	0.246675438596491	0.579842105263158
449	central	0	0.852982456140351	0.245728070175439	0.581087719298246
450	central	0	0.853175438596491	0.244228070175439	0.579508771929825
451	central	0	0.838789473684211	0.247491228070175	0.581964912280702
452	central	0	0.840666666666667	0.244017543859649	0.578842105263158
453	central	0	0.828859649122807	0.245912280701754	0.580543859649123
454	central	0	0.831491228070175	0.245982456140351	0.580368421052632
455	central	0	0.837771929824561	0.243850877192982	0.57840350877193
456	central	0	0.844385964912281	0.24880701754386	0.580263157894737
457	central	0	0.839614035087719	0.248394736842105	0.582017543859649
458	central	0	0.837070175438597	0.246385964912281	0.578280701754386
459	central	0	0.841912280701754	0.246929824561403	0.580228070175439
460	central	0	0.835122807017544	0.246517543859649	0.577666666666667
461	central	0	0.856438596491228	0.247122807017544	0.580701754385965
462	central	0	0.855280701754386	0.246578947368421	0.578824561403509
463	central	0	0.853350877192982	0.245	0.581052631578947
464	central	0	0.858929824561404	0.245622807017544	0.582438596491228
465	central	0	0.847614035087719	0.246017543859649	0.582894736842105
466	central	0	0.858543859649123	0.243842105263158	0.583438596491228
467	central	0	0.862543859649123	0.242421052631579	0.57659649122807
468	central	0	0.854052631578947	0.243043859649123	0.582964912280702
469	central	0	0.832438596491228	0.243763157894737	0.579438596491228
470	central	0	0.826017543859649	0.242078947368421	0.58159649122807
471	central	0	0.840666666666667	0.242921052631579	0.578859649122807
472	central	0	0.84521052631579	0.243640350877193	0.582210526315789
473	central	0	0.839052631578947	0.241859649122807	0.586877192982456
474	central	0	0.825701754385965	0.24069298245614	0.582789473684211
475	central	0	0.81280701754386	0.238482456140351	0.579824561403509
476	central	0	0.819842105263158	0.238885964912281	0.581789473684211
477	central	0	0.812	0.232385964912281	0.583298245614035
478	central	0	0.810719298245614	0.234298245614035	0.586070175438597
479	central	0	0.804473684210526	0.231675438596491	0.583561403508772
480	central	0	0.800280701754386	0.230982456140351	0.588877192982456
481	central	0	0.804929824561403	0.228017543859649	0.586736842105263
482	central	0	0.79978947368421	0.229464912280702	0.588122807017544
483	central	0	0.795350877192982	0.226	0.590894736842105
484	central	0	0.776122807017544	0.226535087719298	0.589526315789474
485	central	0	0.775	0.223622807017544	0.590157894736842
486	central	0	0.76219298245614	0.222070175438597	0.588263157894737
487	central	0	0.770228070175439	0.219719298245614	0.589771929824561
488	central	0	0.784245614035088	0.218912280701754	0.594385964912281
489	central	0	0.768438596491228	0.218684210526316	0.59119298245614
490	central	0	0.767122807017544	0.218166666666667	0.592491228070175
491	central	0	0.763087719298246	0.216140350877193	0.596315789473684
492	central	0	0.768140350877193	0.216473684210526	0.593736842105263
493	central	0	0.75980701754386	0.215464912280702	0.592719298245614
494	central	0	0.758	0.215508771929825	0.589947368421053
495	central	0	0.768491228070175	0.214964912280702	0.596228070175439
496	central	0	0.766947368421053	0.214771929824561	0.589824561403509
497	central	0	0.764070175438596	0.214815789473684	0.593894736842105
498	central	0	0.758070175438596	0.216929824561404	0.59480701754386
499	central	0	0.756228070175439	0.216736842105263	0.593070175438596
500	central	0	0.766473684210526	0.217394736842105	0.590964912280702
501	central	0	0.763157894736842	0.218333333333333	0.592789473684211
502	central	0	0.765052631578947	0.220657894736842	0.586350877192982
503	central	0	0.785543859649123	0.221464912280702	0.593491228070175
504	central	0	0.792210526315789	0.222535087719298	0.588701754385965
505	central	0	0.790526315789474	0.224535087719298	0.590105263157895
506	central	0	0.793526315789474	0.225824561403509	0.591228070175439
507	central	0	0.805859649122807	0.226938596491228	0.58719298245614
508	central	0	0.80580701754386	0.228421052631579	0.587491228070175
509	central	0	0.802385964912281	0.229859649122807	0.586508771929825
510	central	0	0.813719298245614	0.231280701754386	0.585614035087719
511	central	0	0.814385964912281	0.231754385964912	0.58540350877193
512	central	0	0.804035087719298	0.234833333333333	0.589736842105263
513	central	0	0.815210526315789	0.236868421052632	0.584245614035088
514	central	0	0.817280701754386	0.239552631578947	0.58559649122807
515	central	0	0.825157894736842	0.237631578947368	0.579912280701754
516	central	0	0.830877192982456	0.238482456140351	0.578912280701754
517	central	0	0.830877192982456	0.242570175438596	0.580526315789474
518	central	0	0.834736842105263	0.244508771929825	0.581157894736842
519	central	0	0.823701754385965	0.243815789473684	0.579368421052632
520	central	0	0.823122807017544	0.242350877192982	0.58159649122807
521	central	0	0.838842105263158	0.242622807017544	0.584157894736842
522	central	0	0.841754385964912	0.242938596491228	0.580228070175439
523	central	0	0.826491228070175	0.244868421052632	0.578473684210526
524	central	0	0.844228070175439	0.248666666666667	0.58080701754386
525	central	0	0.853175438596491	0.24630701754386	0.575438596491228
526	central	0	0.853894736842105	0.246131578947368	0.577666666666667
527	central	0	0.836947368421053	0.247578947368421	0.581035087719298
528	central	0	0.839912280701754	0.246789473684211	0.579859649122807
529	central	0	0.836228070175439	0.244982456140351	0.582894736842105
530	central	0	0.825842105263158	0.248008771929825	0.578842105263158
531	central	0	0.824122807017544	0.243877192982456	0.581175438596491
532	central	0	0.832614035087719	0.245447368421053	0.582140350877193
533	central	0	0.836245614035088	0.248114035087719	0.583052631578947
534	central	0	0.828122807017544	0.246482456140351	0.582350877192982
535	central	0	0.833087719298246	0.246894736842105	0.581421052631579
536	central	0	0.84040350877193	0.245289473684211	0.581228070175439
537	central	0	0.865684210526316	0.24609649122807	0.577350877192982
538	central	0	0.852877192982456	0.2455	0.579666666666667
539	central	0	0.851122807017544	0.247114035087719	0.581842105263158
540	central	0	0.862473684210526	0.246657894736842	0.580666666666667
541	central	0	0.842964912280702	0.245605263157895	0.58059649122807
542	central	0	0.848315789473684	0.242614035087719	0.575438596491228
543	central	0	0.853561403508772	0.243517543859649	0.577578947368421
544	central	0	0.83719298245614	0.244385964912281	0.581263157894737
545	central	0	0.832578947368421	0.243184210526316	0.579228070175439
546	central	0	0.83280701754386	0.240026315789474	0.583491228070175
547	central	0	0.836473684210526	0.240289473684211	0.585333333333333
548	central	0	0.836175438596491	0.239105263157895	0.582
549	central	0	0.833298245614035	0.237271929824561	0.583245614035088
550	central	0	0.813719298245614	0.237061403508772	0.581122807017544
551	central	0	0.809140350877193	0.235245614035088	0.579333333333333
552	central	0	0.815947368421053	0.235464912280702	0.586
553	central	0	0.810824561403509	0.232877192982456	0.58340350877193
554	central	0	0.818666666666667	0.230789473684211	0.589333333333333
555	central	0	0.790912280701754	0.228631578947368	0.585543859649123
556	central	0	0.785122807017544	0.228324561403509	0.590315789473684
557	central	0	0.791929824561403	0.223570175438597	0.59040350877193
558	central	0	0.789614035087719	0.225114035087719	0.589859649122807
559	central	0	0.786877192982456	0.220491228070175	0.590473684210526
560	central	0	0.778736842105263	0.220517543859649	0.589842105263158
561	central	0	0.766280701754386	0.218315789473684	0.592315789473684
562	central	0	0.764701754385965	0.216131578947368	0.593140350877193
563	central	0	0.766736842105263	0.214885964912281	0.599912280701754
564	central	0	0.766333333333333	0.213666666666667	0.594543859649123
565	central	0	0.764684210526316	0.211719298245614	0.596017543859649
566	central	0	0.761280701754386	0.20940350877193	0.597438596491228
567	central	0	0.759350877192982	0.209087719298246	0.595877192982456
568	central	0	0.766140350877193	0.209482456140351	0.594877192982456
569	central	0	0.753315789473684	0.210043859649123	0.59740350877193
570	central	0	0.747017543859649	0.209254385964912	0.59740350877193
571	central	0	0.755771929824561	0.209105263157895	0.598368421052632
572	central	0	0.761315789473684	0.20959649122807	0.595666666666667
573	central	0	0.748315789473684	0.209535087719298	0.596719298245614
574	central	0	0.74380701754386	0.213298245614035	0.597684210526316
575	central	0	0.751842105263158	0.209017543859649	0.60080701754386
576	central	0	0.749526315789474	0.212342105263158	0.594122807017544
577	central	0	0.751614035087719	0.214254385964912	0.592122807017544
578	central	0	0.768859649122807	0.215350877192982	0.592754385964912
579	central	0	0.772456140350877	0.218	0.595122807017544
580	central	0	0.769561403508772	0.218385964912281	0.589228070175439
581	central	0	0.776666666666667	0.22030701754386	0.589298245614035
582	central	0	0.793824561403509	0.223631578947368	0.588122807017544
583	central	0	0.792087719298246	0.224763157894737	0.58840350877193
584	central	0	0.793315789473684	0.226280701754386	0.592631578947368
585	central	0	0.807228070175439	0.229052631578947	0.588701754385965
586	central	0	0.81419298245614	0.229684210526316	0.586017543859649
587	central	0	0.812912280701754	0.230228070175439	0.587719298245614
588	central	0	0.816561403508772	0.233850877192982	0.587964912280702
589	central	0	0.802491228070175	0.236649122807018	0.585666666666667
590	central	0	0.802561403508772	0.237824561403509	0.582421052631579
591	central	0	0.808456140350877	0.238763157894737	0.580719298245614
592	central	0	0.819578947368421	0.237640350877193	0.584473684210526
593	central	0	0.820473684210526	0.24069298245614	0.583964912280702
594	central	0	0.813228070175439	0.241026315789474	0.580175438596491
595	central	0	0.819035087719298	0.242447368421053	0.582771929824561
596	central	0	0.826561403508772	0.242964912280702	0.578912280701754
597	central	0	0.833561403508772	0.242114035087719	0.579245614035088
598	central	0	0.835017543859649	0.244921052631579	0.581649122807018
599	central	0	0.839368421052632	0.244122807017544	0.581894736842105
600	central	0	0.849964912280702	0.244377192982456	0.582701754385965
601	central	0	0.84480701754386	0.246657894736842	0.580087719298246
602	central	0	0.843543859649123	0.246219298245614	0.578333333333333
603	central	0	0.839421052631579	0.24719298245614	0.579473684210526
604	central	0	0.842701754385965	0.247640350877193	0.580350877192982
605	central	0	0.842666666666667	0.245535087719298	0.581368421052632
606	central	0	0.82740350877193	0.247228070175439	0.57880701754386
607	central	0	0.833017543859649	0.246289473684211	0.58059649122807
608	central	0	0.834087719298246	0.243649122807018	0.584228070175439
609	central	0	0.818052631578947	0.246877192982456	0.581
610	central	0	0.819649122807018	0.245078947368421	0.581228070175439
611	central	0	0.825842105263158	0.246964912280702	0.578473684210526
612	central	0	0.826491228070175	0.247385964912281	0.580964912280702
613	central	0	0.857964912280702	0.245035087719298	0.582315789473684
614	central	0	0.855228070175439	0.243587719298246	0.579754385964912
615	central	0	0.843508771929825	0.246605263157895	0.579508771929825
616	central	0	0.84719298245614	0.242605263157895	0.578122807017544
617	central	0	0.855666666666667	0.244552631578947	0.577438596491228
618	central	0	0.854052631578947	0.244973684210526	0.58080701754386
619	central	0	0.831438596491228	0.242	0.582315789473684
620	central	0	0.832982456140351	0.243842105263158	0.581263157894737
621	central	0	0.834	0.240210526315789	0.580280701754386
622	central	0	0.826333333333333	0.240929824561403	0.583280701754386
623	central	0	0.826771929824561	0.240684210526316	0.586631578947368
624	central	0	0.840385964912281	0.238675438596491	0.586245614035088
625	central	0	0.839315789473684	0.238052631578947	0.582
626	central	0	0.823421052631579	0.236149122807018	0.585859649122807
627	central	0	0.808473684210526	0.235535087719298	0.585789473684211
628	central	0	0.804719298245614	0.230377192982456	0.58459649122807
629	central	0	0.800438596491228	0.230429824561404	0.588140350877193
630	central	0	0.804929824561403	0.227780701754386	0.585526315789474
631	central	0	0.813754385964912	0.22690350877193	0.590245614035088
632	central	0	0.783684210526316	0.22509649122807	0.589210526315789
633	central	0	0.779982456140351	0.221798245614035	0.587456140350877
634	central	0	0.785701754385965	0.220447368421053	0.590263157894737
635	central	0	0.776982456140351	0.218631578947368	0.591210526315789
636	central	0	0.769649122807018	0.214684210526316	0.59459649122807
637	central	0	0.77459649122807	0.213421052631579	0.596421052631579
638	central	0	0.761052631578947	0.21030701754386	0.594789473684211
639	central	0	0.758105263157895	0.210421052631579	0.596982456140351
640	central	0	0.753210526315789	0.209675438596491	0.59640350877193
641	central	0	0.759175438596491	0.206921052631579	0.596508771929825
642	central	0	0.747631578947368	0.20709649122807	0.599736842105263
643	central	0	0.750438596491228	0.205508771929825	0.596210526315789
644	central	0	0.740578947368421	0.204271929824561	0.598245614035088
645	central	0	0.753087719298246	0.204578947368421	0.597526315789474
646	central	0	0.742842105263158	0.202815789473684	0.599789473684211
647	central	0	0.744684210526316	0.201631578947368	0.601421052631579
648	central	0	0.741385964912281	0.204043859649123	0.602280701754386
649	central	0	0.741824561403509	0.203394736842105	0.595982456140351
650	central	0	0.726175438596491	0.205333333333333	0.599105263157895
651	central	0	0.73559649122807	0.20530701754386	0.599157894736842
652	central	0	0.73519298245614	0.20680701754386	0.597684210526316
653	central	0	0.730087719298246	0.207043859649123	0.600842105263158
654	central	0	0.740385964912281	0.209157894736842	0.601035087719298
655	central	0	0.756228070175439	0.212385964912281	0.598385964912281
656	central	0	0.761122807017544	0.21140350877193	0.594228070175439
657	central	0	0.781017543859649	0.214412280701754	0.592947368421053
658	central	0	0.789947368421053	0.215421052631579	0.596070175438596
659	central	0	0.785438596491228	0.218350877192982	0.590543859649123
660	central	0	0.783859649122807	0.222517543859649	0.591385964912281
661	central	0	0.795385964912281	0.222201754385965	0.591684210526316
662	central	0	0.800894736842105	0.223368421052632	0.59140350877193
663	central	0	0.799017543859649	0.226894736842105	0.589087719298246
664	central	0	0.806280701754386	0.22980701754386	0.585754385964912
665	central	0	0.807350877192982	0.229631578947368	0.585456140350877
666	central	0	0.797245614035088	0.232280701754386	0.584982456140351
667	central	0	0.804947368421053	0.234833333333333	0.587017543859649
668	central	0	0.793456140350877	0.235342105263158	0.583684210526316
669	central	0	0.810754385964912	0.238587719298246	0.580964912280702
670	central	0	0.822052631578947	0.239921052631579	0.579122807017544
671	central	0	0.818789473684211	0.241649122807018	0.580877192982456
672	central	0	0.822947368421053	0.240464912280702	0.585070175438597
673	central	0	0.843052631578947	0.241947368421053	0.581561403508772
674	central	0	0.831912280701754	0.242754385964912	0.580666666666667
675	central	0	0.830350877192983	0.244333333333333	0.582263157894737
676	central	0	0.842245614035088	0.243859649122807	0.578333333333333
677	central	0	0.849280701754386	0.244657894736842	0.581789473684211
678	central	0	0.860631578947368	0.247508771929825	0.580473684210526
679	central	0	0.851526315789474	0.244087719298246	0.581526315789474
680	central	0	0.848578947368421	0.244482456140351	0.582719298245614
681	central	0	0.842298245614035	0.24709649122807	0.58380701754386
682	central	0	0.838245614035088	0.248280701754386	0.578473684210526
683	central	0	0.825140350877193	0.244991228070175	0.582315789473684
684	central	0	0.830438596491228	0.247491228070175	0.582649122807018
685	central	0	0.832859649122807	0.247921052631579	0.576508771929825
686	central	0	0.832385964912281	0.244745614035088	0.578298245614035
687	central	0	0.841315789473684	0.246622807017544	0.581245614035088
688	central	0	0.83880701754386	0.247368421052632	0.577473684210526
689	central	0	0.844631578947368	0.246526315789474	0.579035087719298
690	central	0	0.85080701754386	0.245605263157895	0.580947368421053
691	central	0	0.849035087719298	0.244798245614035	0.578473684210526
692	central	0	0.855877192982456	0.244508771929825	0.581333333333333
693	central	0	0.853894736842105	0.244640350877193	0.584368421052632
694	central	0	0.847385964912281	0.243114035087719	0.577017543859649
695	central	0	0.843	0.242578947368421	0.585245614035088
696	central	0	0.823684210526316	0.241991228070175	0.582017543859649
697	central	0	0.830245614035088	0.240052631578947	0.586543859649123
698	central	0	0.834736842105263	0.240245614035088	0.58480701754386
699	central	0	0.827982456140351	0.237263157894737	0.587701754385965
700	central	0	0.829736842105263	0.237263157894737	0.583438596491228
701	central	0	0.808701754385965	0.235157894736842	0.584719298245614
702	central	0	0.805614035087719	0.234166666666667	0.584350877192982
703	central	0	0.807614035087719	0.231149122807018	0.585175438596491
704	central	0	0.798052631578947	0.228622807017544	0.585543859649123
705	central	0	0.787561403508772	0.226298245614035	0.594421052631579
706	central	0	0.809666666666667	0.223140350877193	0.588754385964912
707	central	0	0.790298245614035	0.220157894736842	0.588315789473684
708	central	0	0.78240350877193	0.217771929824561	0.592912280701754
709	central	0	0.770912280701754	0.216447368421053	0.592157894736842
710	central	0	0.761666666666667	0.212850877192982	0.594350877192982
711	central	0	0.755649122807018	0.210052631578947	0.593666666666667
712	central	0	0.762456140350877	0.208201754385965	0.598842105263158
713	central	0	0.75319298245614	0.207543859649123	0.597473684210526
714	central	0	0.741842105263158	0.204701754385965	0.598
715	central	0	0.747824561403509	0.202017543859649	0.598649122807018
716	central	0	0.746947368421053	0.199982456140351	0.599982456140351
717	central	0	0.737473684210526	0.200429824561404	0.597929824561404
718	central	1	0.735368421052632	0.19780701754386	0.604157894736842
719	central	1	0.734771929824561	0.198605263157895	0.603912280701754
720	central	1	0.736543859649123	0.19830701754386	0.605263157894737
721	central	1	0.729631578947368	0.197	0.604543859649123
722	central	1	0.737982456140351	0.196473684210526	0.600736842105263
723	central	1	0.731228070175439	0.199578947368421	0.601929824561404
724	central	1	0.730210526315789	0.198280701754386	0.601017543859649
725	central	1	0.733859649122807	0.199350877192982	0.603263157894737
726	central	1	0.736877192982456	0.198464912280702	0.602877192982456
727	central	1	0.724508771929825	0.200728070175439	0.60259649122807
728	central	0	0.721964912280702	0.200561403508772	0.60159649122807
729	central	0	0.726719298245614	0.202973684210526	0.597701754385965
730	central	0	0.740157894736842	0.203614035087719	0.600894736842105
731	central	0	0.759614035087719	0.205552631578947	0.59819298245614
732	central	0	0.76319298245614	0.207114035087719	0.596491228070175
733	central	0	0.774105263157895	0.210578947368421	0.598719298245614
734	central	0	0.775333333333333	0.212	0.595421052631579
735	central	0	0.786929824561403	0.215157894736842	0.597508771929825
736	central	0	0.783473684210526	0.217921052631579	0.594245614035088
737	central	0	0.787350877192982	0.218754385964912	0.58980701754386
738	central	0	0.792859649122807	0.221438596491228	0.589578947368421
739	central	0	0.793824561403509	0.226008771929825	0.589263157894737
740	central	0	0.784456140350877	0.226912280701754	0.59380701754386
741	central	0	0.796894736842105	0.232289473684211	0.585912280701754
742	central	0	0.802912280701754	0.230973684210526	0.586438596491228
743	central	0	0.797947368421053	0.234622807017544	0.583473684210526
744	central	0	0.800105263157895	0.233771929824561	0.586789473684211
745	central	0	0.807789473684211	0.23719298245614	0.585473684210526
746	central	0	0.815157894736842	0.239184210526316	0.584614035087719
747	central	0	0.821157894736842	0.238298245614035	0.581175438596491
748	central	0	0.828263157894737	0.242201754385965	0.579245614035088
749	central	0	0.815017543859649	0.242429824561403	0.579614035087719
750	central	0	0.819561403508772	0.24230701754386	0.583684210526316
751	central	0	0.821491228070175	0.241947368421053	0.580508771929825
752	central	0	0.836771929824561	0.24569298245614	0.586649122807018
753	central	0	0.849526315789474	0.245921052631579	0.580122807017544
754	central	0	0.842877192982456	0.245921052631579	0.579456140350877
755	central	0	0.84659649122807	0.243815789473684	0.582789473684211
756	central	0	0.842157894736842	0.247622807017544	0.579736842105263
757	central	0	0.839666666666667	0.247342105263158	0.581087719298246
758	central	0	0.833245614035088	0.246894736842105	0.579157894736842
759	central	0	0.833543859649123	0.246745614035088	0.583175438596491
760	central	0	0.830982456140351	0.246859649122807	0.579228070175439
761	central	0	0.848964912280702	0.247464912280702	0.58119298245614
762	central	0	0.844824561403509	0.246491228070175	0.579105263157895
763	central	0	0.843175438596491	0.245964912280702	0.576
764	central	0	0.847228070175439	0.245289473684211	0.577789473684211
765	central	0	0.84040350877193	0.244850877192982	0.580842105263158
766	central	0	0.840298245614035	0.242868421052632	0.583228070175439
767	central	0	0.85359649122807	0.244210526315789	0.580368421052632
768	central	0	0.853684210526316	0.243824561403509	0.58240350877193
769	central	0	0.839070175438597	0.246824561403509	0.580894736842105
770	central	0	0.841649122807018	0.24359649122807	0.580385964912281
771	central	0	0.826035087719298	0.243868421052632	0.584333333333333
772	central	0	0.817824561403509	0.240666666666667	0.580298245614035
773	central	0	0.815385964912281	0.239166666666667	0.584175438596491
774	central	0	0.821315789473684	0.239149122807018	0.584333333333333
775	central	0	0.825649122807018	0.237429824561404	0.584157894736842
776	central	0	0.82	0.235710526315789	0.584140350877193
777	central	0	0.82559649122807	0.233552631578947	0.58680701754386
778	central	0	0.802982456140351	0.229824561403509	0.586473684210526
779	central	0	0.786438596491228	0.229736842105263	0.589614035087719
780	central	0	0.787052631578947	0.227622807017544	0.588
781	central	0	0.797877192982456	0.222622807017544	0.594456140350877
782	central	0	0.786175438596491	0.221350877192982	0.590122807017544
783	central	0	0.792298245614035	0.219552631578947	0.591719298245614
784	central	0	0.779929824561403	0.212631578947368	0.591263157894737
785	central	0	0.771543859649123	0.211105263157895	0.598105263157895
786	central	0	0.761473684210526	0.209833333333333	0.596719298245614
787	central	0	0.757298245614035	0.208350877192982	0.595736842105263
788	central	0	0.753912280701754	0.204491228070175	0.600210526315789
789	central	0	0.75180701754386	0.202333333333333	0.603631578947368
790	central	1	0.724649122807018	0.199912280701754	0.603157894736842
791	central	1	0.727982456140351	0.197859649122807	0.604701754385965
792	central	1	0.734140350877193	0.197587719298246	0.602
793	central	1	0.72759649122807	0.196201754385965	0.604228070175439
794	central	1	0.719526315789474	0.195482456140351	0.60559649122807
795	central	1	0.716947368421053	0.192982456140351	0.599877192982456
796	central	1	0.717350877192982	0.192061403508772	0.603263157894737
797	central	1	0.73219298245614	0.193929824561404	0.603982456140351
798	central	1	0.720543859649123	0.192385964912281	0.60580701754386
799	central	1	0.713385964912281	0.19130701754386	0.60859649122807
800	central	1	0.718666666666667	0.192438596491228	0.61019298245614
801	central	1	0.72	0.192973684210526	0.605070175438596
802	central	1	0.717701754385965	0.193078947368421	0.604105263157895
803	central	1	0.71359649122807	0.192991228070175	0.604614035087719
804	central	1	0.720035087719298	0.195271929824561	0.606421052631579
805	central	1	0.723543859649123	0.196315789473684	0.602561403508772
806	central	1	0.728912280701754	0.198236842105263	0.600631578947368
807	central	1	0.733684210526316	0.199543859649123	0.600929824561404
808	central	0	0.748947368421053	0.20090350877193	0.602578947368421
809	central	0	0.752859649122807	0.202175438596491	0.601561403508772
810	central	0	0.764473684210526	0.207754385964912	0.601438596491228
811	central	0	0.767087719298246	0.206219298245614	0.600245614035088
812	central	0	0.761175438596491	0.212377192982456	0.594333333333333
813	central	0	0.792175438596491	0.214324561403509	0.591666666666667
814	central	0	0.784719298245614	0.217552631578947	0.59240350877193
815	central	0	0.782350877192982	0.219631578947368	0.595263157894737
816	central	0	0.791456140350877	0.220157894736842	0.593087719298246
817	central	0	0.78240350877193	0.225052631578947	0.588543859649123
818	central	0	0.801245614035088	0.228105263157895	0.585456140350877
819	central	0	0.810842105263158	0.229035087719298	0.587894736842105
820	central	0	0.807350877192982	0.232850877192982	0.588964912280702
821	central	0	0.815631578947368	0.233385964912281	0.587491228070175
822	central	0	0.816859649122807	0.235973684210526	0.585245614035088
823	central	0	0.819649122807018	0.238359649122807	0.589263157894737
824	central	0	0.824578947368421	0.240122807017544	0.583982456140351
825	central	0	0.810333333333333	0.242912280701754	0.586105263157895
826	central	0	0.822684210526316	0.241631578947368	0.584157894736842
827	central	0	0.820912280701754	0.2415	0.582263157894737
828	central	0	0.83759649122807	0.244570175438596	0.583017543859649
829	central	0	0.840175438596491	0.243464912280702	0.582298245614035
830	central	0	0.834561403508772	0.246157894736842	0.583263157894737
831	central	0	0.842473684210526	0.244517543859649	0.579315789473684
832	central	0	0.836245614035088	0.244885964912281	0.579438596491228
833	central	0	0.853614035087719	0.248280701754386	0.583894736842105
834	central	0	0.847140350877193	0.24740350877193	0.579456140350877
835	central	0	0.838438596491228	0.246947368421053	0.579543859649123
836	central	0	0.842631578947368	0.247324561403509	0.58059649122807
837	central	0	0.860122807017544	0.245587719298246	0.580859649122807
838	central	0	0.853140350877193	0.247412280701754	0.582
839	central	0	0.838035087719298	0.245236842105263	0.578929824561404
840	central	0	0.831614035087719	0.24530701754386	0.579824561403509
841	central	0	0.836859649122807	0.247026315789474	0.580228070175439
842	central	0	0.849245614035088	0.243649122807018	0.581736842105263
843	central	0	0.848842105263158	0.244929824561403	0.580070175438597
844	central	0	0.844280701754386	0.243175438596491	0.580280701754386
845	central	0	0.842947368421053	0.243078947368421	0.581070175438597
846	central	0	0.83440350877193	0.242473684210526	0.584105263157895
847	central	0	0.814771929824561	0.240982456140351	0.580701754385965
848	central	0	0.812140350877193	0.239684210526316	0.581649122807018
849	central	0	0.816754385964912	0.237754385964912	0.581894736842105
850	central	0	0.811122807017544	0.239070175438596	0.584228070175439
851	central	0	0.819280701754386	0.233315789473684	0.582789473684211
852	central	0	0.812105263157895	0.231771929824561	0.588333333333333
853	central	0	0.804491228070175	0.229517543859649	0.587298245614035
854	central	0	0.791087719298246	0.226535087719298	0.586508771929825
855	central	0	0.786684210526316	0.223394736842105	0.591140350877193
856	central	0	0.789631578947368	0.222780701754386	0.593473684210526
857	central	0	0.785	0.217824561403509	0.592947368421053
858	central	0	0.770561403508772	0.215991228070175	0.59319298245614
859	central	0	0.764105263157895	0.214008771929825	0.596333333333333
860	central	0	0.760245614035088	0.207149122807018	0.598736842105263
861	central	0	0.744421052631579	0.20430701754386	0.59880701754386
862	central	0	0.754438596491228	0.202894736842105	0.60119298245614
863	central	1	0.740350877192982	0.200315789473684	0.599035087719298
864	central	1	0.743298245614035	0.197385964912281	0.602842105263158
865	central	1	0.726964912280702	0.195526315789474	0.606877192982456
866	central	1	0.713157894736842	0.196052631578947	0.606754385964912
867	central	1	0.716649122807018	0.193640350877193	0.606526315789474
868	central	1	0.715649122807018	0.190271929824561	0.607087719298246
869	central	1	0.711894736842105	0.190473684210526	0.609052631578947
870	central	1	0.713631578947368	0.189877192982456	0.607666666666667
871	central	1	0.70159649122807	0.187771929824561	0.607245614035088
872	central	1	0.710684210526316	0.187350877192982	0.607789473684211
873	central	1	0.712421052631579	0.186666666666667	0.612578947368421
874	central	1	0.71440350877193	0.186491228070175	0.611105263157895
875	central	1	0.720666666666667	0.186385964912281	0.609894736842105
876	central	1	0.712438596491228	0.186701754385965	0.609859649122807
877	central	1	0.709614035087719	0.189771929824561	0.611666666666667
878	central	1	0.709473684210526	0.188280701754386	0.607614035087719
879	central	1	0.70059649122807	0.188605263157895	0.608122807017544
880	central	1	0.712421052631579	0.191342105263158	0.611368421052632
881	central	1	0.714333333333333	0.192342105263158	0.612140350877193
882	central	1	0.718385964912281	0.193754385964912	0.60780701754386
883	central	1	0.728438596491228	0.194087719298246	0.603543859649123
884	central	1	0.739298245614035	0.197061403508772	0.603719298245614
885	central	1	0.741280701754386	0.200131578947368	0.601561403508772
886	central	0	0.743947368421053	0.202105263157895	0.602280701754386
887	central	0	0.758017543859649	0.204421052631579	0.602456140350877
888	central	0	0.769280701754386	0.207789473684211	0.599438596491228
889	central	0	0.781912280701754	0.210763157894737	0.598175438596491
890	central	0	0.771614035087719	0.213447368421053	0.593631578947368
891	central	0	0.78	0.216412280701754	0.594824561403509
892	central	0	0.785631578947368	0.218640350877193	0.588473684210526
893	central	0	0.804421052631579	0.221438596491228	0.590859649122807
894	central	0	0.807526315789474	0.2265	0.58780701754386
895	central	0	0.791631578947368	0.228175438596491	0.590947368421053
896	central	0	0.801508771929825	0.231271929824561	0.584929824561404
897	central	0	0.809877192982456	0.232201754385965	0.586421052631579
898	central	0	0.807719298245614	0.236570175438596	0.58440350877193
899	central	0	0.820368421052632	0.238614035087719	0.585824561403509
900	central	0	0.810175438596491	0.240885964912281	0.580175438596491
901	central	0	0.818842105263158	0.237868421052632	0.581473684210526
902	central	0	0.829701754385965	0.241649122807018	0.580263157894737
903	central	0	0.838964912280702	0.242938596491228	0.582543859649123
904	central	0	0.825578947368421	0.243517543859649	0.578122807017544
905	central	0	0.828070175438597	0.244824561403509	0.581947368421053
906	central	0	0.82819298245614	0.24469298245614	0.581929824561404
907	central	0	0.825298245614035	0.245982456140351	0.58059649122807
908	central	0	0.850333333333333	0.248043859649123	0.581614035087719
909	central	0	0.844561403508772	0.245421052631579	0.58119298245614
910	central	0	0.835754385964912	0.245035087719298	0.580421052631579
911	central	0	0.830491228070175	0.244763157894737	0.580719298245614
912	central	0	0.841	0.247877192982456	0.579789473684211
913	central	0	0.850491228070175	0.246157894736842	0.579929824561404
914	central	0	0.849491228070175	0.247710526315789	0.578368421052632
915	central	0	0.841508771929825	0.24659649122807	0.578035087719298
916	central	0	0.839421052631579	0.244859649122807	0.581017543859649
917	central	0	0.833473684210526	0.246631578947368	0.582508771929825
918	central	0	0.836245614035088	0.244359649122807	0.583035087719298
919	central	0	0.851912280701754	0.244561403508772	0.579561403508772
920	central	0	0.841491228070175	0.243763157894737	0.57959649122807
921	central	0	0.843508771929825	0.241052631578947	0.583333333333333
922	central	0	0.844421052631579	0.242429824561404	0.581859649122807
923	central	0	0.829754385964912	0.239412280701754	0.582333333333333
924	central	0	0.812052631578947	0.23880701754386	0.583982456140351
925	central	0	0.806543859649123	0.235561403508772	0.586473684210526
926	central	0	0.79780701754386	0.235219298245614	0.581684210526316
927	central	0	0.802929824561403	0.232517543859649	0.584912280701754
928	central	0	0.804456140350877	0.231245614035088	0.584087719298246
929	central	0	0.796561403508772	0.227833333333333	0.586929824561404
930	central	0	0.78419298245614	0.225017543859649	0.587684210526316
931	central	0	0.783456140350877	0.221947368421053	0.591
932	central	0	0.788473684210526	0.219771929824561	0.592
933	central	0	0.773526315789474	0.213701754385965	0.593701754385965
934	central	0	0.766578947368421	0.210912280701754	0.594228070175439
935	central	0	0.756140350877193	0.208614035087719	0.594912280701754
936	central	0	0.740947368421053	0.206578947368421	0.600368421052632
937	central	0	0.735929824561404	0.202026315789474	0.600052631578947
938	central	1	0.737280701754386	0.19840350877193	0.600456140350877
939	central	1	0.735385964912281	0.197271929824561	0.602666666666667
940	central	1	0.733070175438597	0.194526315789474	0.605982456140351
941	central	1	0.725017543859649	0.192649122807018	0.604982456140351
942	central	1	0.707105263157895	0.190833333333333	0.608175438596491
943	central	1	0.709017543859649	0.188754385964912	0.608385964912281
944	central	1	0.702385964912281	0.186464912280702	0.608929824561404
945	central	1	0.703964912280702	0.186315789473684	0.610368421052632
946	central	1	0.703649122807018	0.184070175438596	0.60940350877193
947	central	1	0.699526315789474	0.184798245614035	0.613228070175439
948	central	1	0.700315789473684	0.183043859649123	0.613491228070175
949	central	1	0.703736842105263	0.183464912280702	0.61019298245614
950	central	1	0.708719298245614	0.181421052631579	0.613105263157895
951	central	1	0.70940350877193	0.182745614035088	0.614035087719298
952	central	1	0.712228070175439	0.181850877192982	0.609210526315789
953	central	1	0.704368421052632	0.183956140350877	0.61480701754386
954	central	1	0.700912280701754	0.182254385964912	0.614438596491228
955	central	1	0.702087719298246	0.185201754385965	0.610385964912281
956	central	1	0.695719298245614	0.186894736842105	0.613456140350877
957	central	1	0.702578947368421	0.186026315789474	0.611263157894737
958	central	1	0.71321052631579	0.187245614035088	0.611912280701754
959	central	1	0.713122807017544	0.188640350877193	0.608245614035088
960	central	1	0.713614035087719	0.190491228070175	0.607877192982456
961	central	1	0.720947368421053	0.192333333333333	0.603736842105263
962	central	1	0.726543859649123	0.194368421052632	0.603771929824561
963	central	1	0.728105263157895	0.197552631578947	0.60240350877193
964	central	0	0.736508771929825	0.200842105263158	0.600631578947368
965	central	0	0.75319298245614	0.205780701754386	0.601701754385965
966	central	0	0.761894736842105	0.208780701754386	0.599385964912281
967	central	0	0.763508771929825	0.210921052631579	0.597771929824561
968	central	0	0.764508771929825	0.214070175438596	0.58959649122807
969	central	0	0.784947368421053	0.215780701754386	0.589894736842105
970	central	0	0.800438596491228	0.219912280701754	0.590649122807018
971	central	0	0.787964912280702	0.223964912280702	0.589578947368421
972	central	0	0.800333333333333	0.226482456140351	0.589035087719298
973	central	0	0.799385964912281	0.228754385964912	0.588333333333333
974	central	0	0.798350877192982	0.232008771929825	0.583298245614035
975	central	0	0.792368421052632	0.234464912280702	0.585175438596491
976	central	0	0.80640350877193	0.236535087719298	0.582087719298246
977	central	0	0.81419298245614	0.237421052631579	0.583842105263158
978	central	0	0.826947368421053	0.240289473684211	0.578719298245614
979	central	0	0.839017543859649	0.240070175438596	0.581824561403509
980	central	0	0.842175438596491	0.241114035087719	0.580052631578947
981	central	0	0.818017543859649	0.244552631578947	0.57940350877193
982	central	0	0.823263157894737	0.243166666666667	0.580035087719298
983	central	0	0.815859649122807	0.243157894736842	0.579614035087719
984	central	0	0.840385964912281	0.245245614035088	0.579842105263158
985	central	0	0.839508771929825	0.24430701754386	0.581438596491228
986	central	0	0.838421052631579	0.24809649122807	0.57621052631579
987	central	0	0.840859649122807	0.24519298245614	0.577122807017544
988	central	0	0.838315789473684	0.244921052631579	0.585052631578947
989	central	0	0.84659649122807	0.247649122807018	0.580754385964912
990	central	0	0.849298245614035	0.246929824561403	0.583368421052632
991	central	0	0.844543859649123	0.244421052631579	0.585508771929825
992	central	0	0.837350877192982	0.245271929824561	0.577701754385965
993	central	0	0.826228070175439	0.244008771929825	0.580614035087719
994	central	0	0.830438596491228	0.243614035087719	0.582771929824561
995	central	0	0.822982456140351	0.244070175438596	0.582736842105263
996	central	0	0.833578947368421	0.243263157894737	0.579842105263158
997	central	0	0.820175438596491	0.240587719298246	0.579631578947368
998	central	0	0.827701754385965	0.238815789473684	0.582771929824561
999	central	0	0.813771929824561	0.239771929824561	0.583315789473684
1000	central	0	0.801017543859649	0.236570175438596	0.583719298245614
1001	central	0	0.804298245614035	0.235236842105263	0.58380701754386
1002	central	0	0.81380701754386	0.232333333333333	0.585842105263158
1003	central	0	0.796421052631579	0.228157894736842	0.585666666666667
1004	central	0	0.800228070175439	0.225885964912281	0.588087719298246
1005	central	0	0.807614035087719	0.223070175438597	0.592824561403509
1006	central	0	0.797578947368421	0.21869298245614	0.590157894736842
1007	central	0	0.790263157894737	0.215754385964912	0.590912280701754
1008	central	0	0.770736842105263	0.210701754385965	0.597280701754386
1009	central	0	0.76280701754386	0.209885964912281	0.59580701754386
1010	central	0	0.748543859649123	0.205912280701754	0.600350877192982
1011	central	0	0.747438596491228	0.200938596491228	0.600350877192982
1012	central	1	0.728263157894737	0.198929824561404	0.603982456140351
1013	central	1	0.716666666666667	0.196157894736842	0.605105263157895
1014	central	1	0.721982456140351	0.192578947368421	0.60259649122807
1015	central	1	0.716017543859649	0.189394736842105	0.60640350877193
1016	central	1	0.716052631578947	0.188947368421053	0.610456140350877
1017	central	1	0.704543859649123	0.1865	0.611017543859649
1018	central	1	0.692263157894737	0.184421052631579	0.612526315789474
1019	central	1	0.696578947368421	0.18390350877193	0.610701754385965
1020	central	1	0.700771929824561	0.183412280701754	0.610982456140351
1021	central	1	0.697245614035088	0.179859649122807	0.611684210526316
1022	central	1	0.690982456140351	0.179359649122807	0.611456140350877
1023	central	1	0.687350877192982	0.177964912280702	0.612333333333333
1024	central	1	0.701298245614035	0.179149122807018	0.614175438596491
1025	central	1	0.685017543859649	0.179236842105263	0.615491228070175
1026	central	1	0.685929824561404	0.179219298245614	0.612701754385965
1027	central	1	0.681421052631579	0.179026315789474	0.613157894736842
1028	central	1	0.683333333333333	0.179464912280702	0.613631578947368
1029	central	1	0.686561403508772	0.179087719298246	0.615017543859649
1030	central	1	0.678929824561403	0.179464912280702	0.616157894736842
1031	central	1	0.679105263157895	0.180157894736842	0.615964912280702
1032	central	1	0.674	0.181438596491228	0.613929824561404
1033	central	1	0.689263157894737	0.182684210526316	0.610754385964912
1034	central	1	0.710456140350877	0.184315789473684	0.613175438596491
1035	central	1	0.708245614035088	0.185587719298246	0.609456140350877
1036	central	1	0.702333333333333	0.186850877192982	0.610824561403509
1037	central	1	0.71919298245614	0.188789473684211	0.611701754385965
1038	central	1	0.713789473684211	0.19159649122807	0.606035087719298
1039	central	1	0.720631578947368	0.192649122807018	0.603666666666667
1040	central	1	0.732140350877193	0.197736842105263	0.603771929824561
1041	central	1	0.743456140350877	0.201061403508772	0.598456140350877
1042	central	0	0.749280701754386	0.202640350877193	0.601842105263158
1043	central	0	0.757087719298246	0.206368421052632	0.597929824561404
1044	central	0	0.753614035087719	0.210982456140351	0.596631578947368
1045	central	0	0.772947368421053	0.214701754385965	0.59119298245614
1046	central	0	0.793210526315789	0.216175438596491	0.590614035087719
1047	central	0	0.778210526315789	0.221	0.587824561403509
1048	central	0	0.781140350877193	0.226333333333333	0.587456140350877
1049	central	0	0.807035087719298	0.228078947368421	0.587824561403509
1050	central	0	0.799824561403509	0.232552631578947	0.585929824561404
1051	central	0	0.796701754385965	0.231956140350877	0.582771929824561
1052	central	0	0.806438596491228	0.233885964912281	0.585947368421053
1053	central	0	0.817561403508772	0.239745614035088	0.588736842105263
1054	central	0	0.83459649122807	0.235850877192982	0.583877192982456
1055	central	0	0.840298245614035	0.240684210526316	0.58259649122807
1056	central	0	0.838263157894737	0.242885964912281	0.580719298245614
1057	central	0	0.822842105263158	0.243061403508772	0.581543859649123
1058	central	0	0.828333333333333	0.241631578947368	0.579245614035088
1059	central	0	0.830947368421053	0.243956140350877	0.582929824561404
1060	central	0	0.825052631578947	0.244640350877193	0.578175438596491
1061	central	0	0.829859649122807	0.245508771929825	0.581526315789474
1062	central	0	0.848771929824561	0.246666666666667	0.582894736842105
1063	central	0	0.849035087719298	0.245359649122807	0.580263157894737
1064	central	0	0.831684210526316	0.246535087719298	0.578929824561404
1065	central	0	0.831578947368421	0.244605263157895	0.582789473684211
1066	central	0	0.843368421052632	0.246456140350877	0.581298245614035
1067	central	0	0.853017543859649	0.244956140350877	0.580578947368421
1068	central	0	0.847017543859649	0.245491228070175	0.580052631578947
1069	central	0	0.836912280701754	0.241535087719298	0.581982456140351
1070	central	0	0.828701754385965	0.246561403508772	0.579508771929825
1071	central	0	0.817947368421053	0.243973684210526	0.582438596491228
1072	central	0	0.833333333333333	0.242359649122807	0.580368421052632
1073	central	0	0.815473684210526	0.241026315789474	0.581824561403509
1074	central	0	0.817543859649123	0.238763157894737	0.584982456140351
1075	central	0	0.818561403508772	0.236236842105263	0.585263157894737
1076	central	0	0.806754385964912	0.234587719298246	0.586824561403509
1077	central	0	0.80740350877193	0.233385964912281	0.588982456140351
1078	central	0	0.808456140350877	0.232684210526316	0.583421052631579
1079	central	0	0.799929824561403	0.228649122807018	0.585964912280702
1080	central	0	0.79359649122807	0.223710526315789	0.592368421052632
1081	central	0	0.788982456140351	0.222745614035088	0.588438596491228
1082	central	0	0.791105263157895	0.215736842105263	0.592719298245614
1083	central	0	0.785122807017544	0.215842105263158	0.593789473684211
1084	central	0	0.773210526315789	0.208798245614035	0.600087719298246
1085	central	0	0.762649122807018	0.206219298245614	0.60040350877193
1086	central	0	0.745684210526316	0.202991228070175	0.601649122807018
1087	central	1	0.729614035087719	0.199254385964912	0.600771929824561
1088	central	1	0.730666666666667	0.194736842105263	0.606350877192982
1089	central	1	0.711298245614035	0.192035087719298	0.608877192982456
1090	central	1	0.708333333333333	0.18890350877193	0.61119298245614
1091	central	1	0.701017543859649	0.187956140350877	0.609789473684211
1092	central	1	0.694228070175439	0.18559649122807	0.613631578947368
1093	central	1	0.698982456140351	0.182956140350877	0.615280701754386
1094	central	1	0.691894736842105	0.181622807017544	0.615385964912281
1095	central	1	0.695508771929825	0.179508771929825	0.614087719298246
1096	central	1	0.688877192982456	0.178219298245614	0.615824561403509
1097	central	1	0.696964912280702	0.1775	0.616140350877193
1098	central	1	0.691175438596491	0.178157894736842	0.615824561403509
1099	central	1	0.673175438596491	0.178622807017544	0.615456140350877
1100	central	1	0.68259649122807	0.174991228070175	0.61719298245614
1101	central	1	0.690298245614035	0.176587719298246	0.615912280701754
1102	central	1	0.684438596491228	0.174236842105263	0.615491228070175
1103	central	1	0.669087719298246	0.175763157894737	0.613964912280702
1104	central	1	0.676	0.175798245614035	0.617561403508772
1105	central	1	0.677245614035088	0.17640350877193	0.615824561403509
1106	central	1	0.67859649122807	0.176219298245614	0.61459649122807
1107	central	1	0.663228070175439	0.17640350877193	0.618087719298246
1108	central	1	0.663982456140351	0.178184210526316	0.617175438596491
1109	central	1	0.667122807017544	0.179157894736842	0.616315789473684
1110	central	1	0.683228070175439	0.180929824561403	0.617982456140351
1111	central	1	0.696877192982456	0.179885964912281	0.611982456140351
1112	central	1	0.699175438596491	0.181982456140351	0.614298245614035
1113	central	1	0.697526315789474	0.18409649122807	0.610438596491228
1114	central	1	0.703228070175439	0.187324561403509	0.612245614035088
1115	central	1	0.702842105263158	0.18730701754386	0.607877192982456
1116	central	1	0.71459649122807	0.19040350877193	0.605771929824561
1117	central	1	0.727877192982456	0.194087719298246	0.606526315789474
1118	central	1	0.730385964912281	0.198324561403509	0.603333333333333
1119	central	1	0.746210526315789	0.200342105263158	0.602087719298246
1120	central	0	0.74959649122807	0.202798245614035	0.599
1121	central	0	0.754561403508772	0.207798245614035	0.594473684210526
1122	central	0	0.774684210526316	0.212473684210526	0.593578947368421
1123	central	0	0.764894736842105	0.215114035087719	0.595350877192982
1124	central	0	0.76680701754386	0.218824561403509	0.593649122807018
1125	central	0	0.78240350877193	0.22269298245614	0.593280701754386
1126	central	0	0.795701754385965	0.224719298245614	0.589824561403509
1127	central	0	0.803368421052632	0.229149122807018	0.586666666666667
1128	central	0	0.803333333333333	0.23319298245614	0.587263157894737
1129	central	0	0.805035087719298	0.234491228070175	0.584
1130	central	0	0.80659649122807	0.236412280701754	0.584877192982456
1131	central	0	0.82159649122807	0.239815789473684	0.586087719298246
1132	central	0	0.826561403508772	0.239736842105263	0.581578947368421
1133	central	0	0.823122807017544	0.243666666666667	0.581701754385965
1134	central	0	0.81959649122807	0.240842105263158	0.585964912280702
1135	central	0	0.826175438596491	0.243868421052632	0.581508771929825
1136	central	0	0.82821052631579	0.244017543859649	0.580754385964912
1137	central	0	0.837877192982456	0.245333333333333	0.577614035087719
1138	central	0	0.840105263157895	0.244447368421053	0.578421052631579
1139	central	0	0.846	0.245561403508772	0.577859649122807
1140	central	0	0.828385964912281	0.248385964912281	0.576912280701754
1141	central	0	0.82921052631579	0.246017543859649	0.583035087719298
1142	central	0	0.84521052631579	0.247105263157895	0.577263157894737
1143	central	0	0.845701754385965	0.24609649122807	0.58280701754386
1144	central	0	0.834789473684211	0.2435	0.580087719298246
1145	central	0	0.833561403508772	0.243605263157895	0.580385964912281
1146	central	0	0.82480701754386	0.243324561403509	0.583350877192982
1147	central	0	0.806315789473684	0.242122807017544	0.58219298245614
1148	central	0	0.803473684210526	0.241061403508772	0.588
1149	central	0	0.818789473684211	0.240087719298246	0.587333333333333
1150	central	0	0.825228070175439	0.238350877192982	0.585614035087719
1151	central	0	0.820157894736842	0.235008771929825	0.584964912280702
1152	central	0	0.801719298245614	0.230552631578947	0.589508771929825
1153	central	0	0.808157894736842	0.230526315789474	0.585789473684211
1154	central	0	0.795561403508772	0.227868421052632	0.588438596491228
1155	central	0	0.783842105263158	0.221780701754386	0.589543859649123
1156	central	0	0.774877192982456	0.218736842105263	0.59259649122807
1157	central	0	0.779070175438596	0.216798245614035	0.592245614035088
1158	central	0	0.779614035087719	0.211	0.593614035087719
1159	central	0	0.763631578947368	0.206429824561404	0.597491228070175
1160	central	0	0.757614035087719	0.203149122807018	0.601175438596491
1161	central	1	0.737210526315789	0.199368421052632	0.600438596491228
1162	central	1	0.72459649122807	0.195947368421053	0.603964912280702
1163	central	1	0.72	0.190868421052632	0.604877192982456
1164	central	1	0.713964912280702	0.189754385964912	0.611210526315789
1165	central	1	0.7	0.185622807017544	0.613561403508772
1166	central	1	0.69421052631579	0.182973684210526	0.61119298245614
1167	central	1	0.697666666666667	0.183078947368421	0.610982456140351
1168	central	1	0.69159649122807	0.180043859649123	0.615789473684211
1169	central	1	0.686719298245614	0.178631578947368	0.614122807017544
1170	central	1	0.681842105263158	0.177973684210526	0.616070175438596
1171	central	1	0.679473684210526	0.175587719298246	0.616578947368421
1172	central	1	0.668736842105263	0.175166666666667	0.617421052631579
1173	central	1	0.676228070175439	0.174543859649123	0.615508771929825
1174	central	1	0.682508771929825	0.174710526315789	0.616929824561404
1175	central	1	0.680070175438596	0.174631578947368	0.618929824561404
1176	central	1	0.685754385964912	0.174921052631579	0.618035087719298
1177	central	1	0.686947368421053	0.173921052631579	0.618614035087719
1178	central	1	0.684087719298246	0.174	0.615789473684211
1179	central	1	0.677491228070175	0.174578947368421	0.619438596491228
1180	central	1	0.67240350877193	0.174280701754386	0.618719298245614
1181	central	1	0.663105263157895	0.173035087719298	0.617736842105263
1182	central	1	0.664631578947368	0.1745	0.617754385964912
1183	central	1	0.661140350877193	0.175140350877193	0.617280701754386
1184	central	1	0.66740350877193	0.176315789473684	0.618929824561404
1185	central	1	0.675736842105263	0.176131578947368	0.618157894736842
1186	central	1	0.668087719298246	0.176675438596491	0.61519298245614
1187	central	1	0.683824561403509	0.178754385964912	0.613877192982456
1188	central	1	0.690578947368421	0.178026315789474	0.614298245614035
1189	central	1	0.695438596491228	0.181771929824561	0.613614035087719
1190	central	1	0.699456140350877	0.184052631578947	0.611982456140351
1191	central	1	0.702859649122807	0.184824561403509	0.611280701754386
1192	central	1	0.708631578947368	0.188456140350877	0.610245614035088
1193	central	1	0.733508771929825	0.190078947368421	0.60919298245614
1194	central	1	0.740526315789474	0.193868421052632	0.601666666666667
1195	central	1	0.743456140350877	0.196043859649123	0.601842105263158
1196	central	0	0.755315789473684	0.201157894736842	0.597508771929825
1197	central	0	0.761982456140351	0.205789473684211	0.60040350877193
1198	central	0	0.766578947368421	0.20859649122807	0.595473684210526
1199	central	0	0.764122807017544	0.213526315789474	0.595877192982456
1200	central	0	0.757526315789474	0.217921052631579	0.595350877192982
1201	central	0	0.767649122807018	0.222842105263158	0.595614035087719
1202	central	0	0.784701754385965	0.224938596491228	0.590912280701754
1203	central	0	0.796631578947368	0.22680701754386	0.58959649122807
1204	central	0	0.789210526315789	0.230482456140351	0.587491228070175
1205	central	0	0.790929824561403	0.23459649122807	0.585368421052632
1206	central	0	0.794701754385965	0.236517543859649	0.583526315789474
1207	central	0	0.814508771929825	0.238947368421053	0.585228070175439
1208	central	0	0.82621052631579	0.240491228070175	0.58440350877193
1209	central	0	0.818684210526316	0.241008771929825	0.579649122807018
1210	central	0	0.83180701754386	0.241552631578947	0.57919298245614
1211	central	0	0.835368421052632	0.24280701754386	0.581070175438597
1212	central	0	0.830508771929825	0.244824561403509	0.578929824561404
1213	central	0	0.840017543859649	0.244921052631579	0.580070175438597
1214	central	0	0.835771929824561	0.245456140350877	0.580280701754386
1215	central	0	0.833754385964912	0.247157894736842	0.578736842105263
1216	central	0	0.817912280701754	0.248105263157895	0.579456140350877
1217	central	0	0.829	0.245517543859649	0.580228070175439
1218	central	0	0.837298245614035	0.245175438596491	0.581649122807018
1219	central	0	0.84359649122807	0.245438596491228	0.58180701754386
1220	central	0	0.842614035087719	0.242552631578947	0.584105263157895
1221	central	0	0.837122807017544	0.242131578947368	0.578929824561404
1222	central	0	0.822719298245614	0.243570175438596	0.577263157894737
1223	central	0	0.821473684210526	0.242833333333333	0.580982456140351
1224	central	0	0.801614035087719	0.240885964912281	0.579614035087719
1225	central	0	0.810298245614035	0.240052631578947	0.583438596491228
1226	central	0	0.815315789473684	0.236991228070175	0.580087719298246
1227	central	0	0.808017543859649	0.235552631578947	0.587035087719298
1228	central	0	0.804105263157895	0.228736842105263	0.585210526315789
1229	central	0	0.785421052631579	0.229008771929825	0.589
1230	central	0	0.78640350877193	0.225894736842105	0.590982456140351
1231	central	0	0.776894736842105	0.22290350877193	0.585614035087719
1232	central	0	0.767859649122807	0.219710526315789	0.590245614035088
1233	central	0	0.768491228070175	0.214184210526316	0.593298245614035
1234	central	0	0.767350877192982	0.208666666666667	0.594789473684211
1235	central	0	0.749298245614035	0.205105263157895	0.602157894736842
1236	central	0	0.732771929824561	0.200561403508772	0.598140350877193
1237	central	1	0.727649122807018	0.196491228070175	0.604421052631579
1238	central	1	0.711333333333333	0.191622807017544	0.606754385964912
1239	central	1	0.697771929824561	0.190675438596491	0.604333333333333
1240	central	1	0.694578947368421	0.187017543859649	0.611298245614035
1241	central	1	0.684912280701754	0.184140350877193	0.611842105263158
1242	central	1	0.690052631578947	0.181605263157895	0.614543859649123
1243	central	1	0.698754385964912	0.179140350877193	0.614649122807018
1244	central	1	0.679315789473684	0.177254385964912	0.615543859649123
1245	central	1	0.668438596491228	0.176710526315789	0.61559649122807
1246	central	1	0.67340350877193	0.175824561403509	0.614964912280702
1247	central	1	0.672631578947368	0.174622807017544	0.619543859649123
1248	central	1	0.669087719298246	0.174359649122807	0.618210526315789
1249	central	1	0.664035087719298	0.172938596491228	0.620333333333333
1250	central	1	0.670210526315789	0.173315789473684	0.618017543859649
1251	central	1	0.667350877192982	0.172368421052632	0.620666666666667
1252	central	1	0.683754385964912	0.172026315789474	0.619070175438596
1253	central	1	0.681438596491228	0.173070175438596	0.619245614035088
1254	central	1	0.67940350877193	0.172473684210526	0.620245614035088
1255	central	1	0.672105263157895	0.172578947368421	0.620491228070175
1256	central	1	0.667456140350877	0.173377192982456	0.620982456140351
1257	central	1	0.672456140350877	0.172640350877193	0.618087719298246
1258	central	1	0.658701754385965	0.172026315789474	0.621368421052632
1259	central	1	0.659157894736842	0.17380701754386	0.620245614035088
1260	central	1	0.664947368421053	0.17290350877193	0.621157894736842
1261	central	1	0.662982456140351	0.173868421052632	0.617298245614035
1262	central	1	0.669578947368421	0.174508771929825	0.618438596491228
1263	central	1	0.66940350877193	0.175605263157895	0.621263157894737
1264	central	1	0.670754385964912	0.174614035087719	0.618438596491228
1265	central	1	0.689684210526316	0.177315789473684	0.618719298245614
1266	central	1	0.689719298245614	0.179175438596491	0.615350877192982
1267	central	1	0.704824561403509	0.180754385964912	0.61140350877193
1268	central	1	0.709421052631579	0.18240350877193	0.611561403508772
1269	central	1	0.722	0.185473684210526	0.611421052631579
1270	central	1	0.718684210526316	0.187640350877193	0.608157894736842
1271	central	1	0.726894736842105	0.191157894736842	0.604491228070175
1272	central	1	0.737894736842105	0.194666666666667	0.603578947368421
1273	central	1	0.744701754385965	0.199228070175439	0.602087719298246
1274	central	0	0.740350877192982	0.20209649122807	0.598964912280702
1275	central	0	0.741	0.206947368421053	0.595614035087719
1276	central	0	0.750210526315789	0.209482456140351	0.595929824561404
1277	central	0	0.754982456140351	0.213842105263158	0.594877192982456
1278	central	0	0.766508771929825	0.220491228070175	0.591350877192982
1279	central	0	0.781649122807018	0.226201754385965	0.58919298245614
1280	central	0	0.792140350877193	0.227385964912281	0.585298245614035
1281	central	0	0.78280701754386	0.230964912280702	0.585140350877193
1282	central	0	0.791315789473684	0.234061403508772	0.583982456140351
1283	central	0	0.802473684210526	0.236842105263158	0.585473684210526
1284	central	0	0.820666666666667	0.238280701754386	0.583263157894737
1285	central	0	0.835701754385965	0.240526315789474	0.581280701754386
1286	central	0	0.811105263157895	0.241219298245614	0.579456140350877
1287	central	0	0.829894736842105	0.241201754385965	0.584438596491228
1288	central	0	0.826105263157895	0.243131578947368	0.578
1289	central	0	0.838771929824561	0.244271929824561	0.579105263157895
1290	central	0	0.847561403508772	0.245412280701754	0.581964912280702
1291	central	0	0.838122807017544	0.244421052631579	0.580175438596491
1292	central	0	0.821877192982456	0.244570175438596	0.580228070175439
1293	central	0	0.850666666666667	0.244991228070175	0.580385964912281
1294	central	0	0.847245614035088	0.244228070175439	0.579473684210526
1295	central	0	0.839614035087719	0.244245614035088	0.585684210526316
1296	central	0	0.838526315789474	0.243236842105263	0.584649122807018
1297	central	0	0.826	0.243561403508772	0.583719298245614
1298	central	0	0.836491228070175	0.241429824561403	0.579736842105263
1299	central	0	0.829263157894737	0.237166666666667	0.579912280701754
1300	central	0	0.814842105263158	0.239543859649123	0.580649122807018
1301	central	0	0.807754385964912	0.236508771929825	0.583245614035088
1302	central	0	0.803245614035088	0.233657894736842	0.583649122807018
1303	central	0	0.795298245614035	0.23059649122807	0.586754385964912
1304	central	0	0.80259649122807	0.227684210526316	0.586631578947368
1305	central	0	0.784684210526316	0.225640350877193	0.587561403508772
1306	central	0	0.779140350877193	0.219622807017544	0.593122807017544
1307	central	0	0.773421052631579	0.215754385964912	0.590333333333333
1308	central	0	0.767017543859649	0.211368421052632	0.596175438596491
1309	central	0	0.765789473684211	0.205824561403509	0.596070175438596
1310	central	0	0.744228070175439	0.203342105263158	0.602070175438596
1311	central	1	0.72180701754386	0.198289473684211	0.600666666666667
1312	central	1	0.706070175438597	0.194447368421053	0.604263157894737
1313	central	1	0.696929824561404	0.188780701754386	0.606964912280702
1314	central	1	0.700228070175439	0.188114035087719	0.608087719298246
1315	central	1	0.688	0.184333333333333	0.612052631578947
1316	central	1	0.686964912280702	0.180289473684211	0.61440350877193
1317	central	1	0.674368421052632	0.179350877192982	0.615438596491228
1318	central	1	0.676561403508772	0.177131578947368	0.618
1319	central	1	0.674017543859649	0.175736842105263	0.616877192982456
1320	central	1	0.672456140350877	0.173868421052632	0.618
1321	central	1	0.665122807017544	0.175228070175439	0.621789473684211
1322	central	1	0.660157894736842	0.173078947368421	0.620087719298246
1323	central	1	0.659649122807018	0.171701754385965	0.61959649122807
1324	central	1	0.646473684210526	0.172105263157895	0.622
1325	central	1	0.664508771929825	0.17080701754386	0.618087719298246
1326	central	1	0.65978947368421	0.171271929824561	0.619736842105263
1327	central	1	0.659473684210526	0.171473684210526	0.616070175438596
1328	central	1	0.672964912280702	0.170105263157895	0.619473684210526
1329	central	1	0.678052631578947	0.170657894736842	0.621631578947368
1330	central	1	0.672263157894737	0.172271929824561	0.621491228070175
1331	central	1	0.662631578947368	0.171456140350877	0.622824561403509
1332	central	1	0.666438596491228	0.17030701754386	0.621736842105263
1333	central	1	0.662631578947368	0.170228070175439	0.623228070175439
1334	central	1	0.661964912280702	0.171359649122807	0.618140350877193
1335	central	1	0.672385964912281	0.172280701754386	0.620052631578947
1336	central	1	0.662473684210526	0.173140350877193	0.618719298245614
1337	central	1	0.657736842105263	0.171815789473684	0.620964912280702
1338	central	1	0.659894736842105	0.173491228070175	0.622368421052632
1339	central	1	0.658175438596491	0.174210526315789	0.62019298245614
1340	central	1	0.669842105263158	0.175894736842105	0.615315789473684
1341	central	1	0.679070175438596	0.17469298245614	0.618964912280702
1342	central	1	0.679561403508772	0.178535087719298	0.615157894736842
1343	central	1	0.692438596491228	0.17740350877193	0.615526315789474
1344	central	1	0.696491228070175	0.181526315789474	0.61419298245614
1345	central	1	0.704842105263158	0.182561403508772	0.610140350877193
1346	central	1	0.712105263157895	0.185710526315789	0.613912280701754
1347	central	1	0.728333333333333	0.188710526315789	0.610385964912281
1348	central	1	0.737157894736842	0.19180701754386	0.607385964912281
1349	central	1	0.731263157894737	0.196105263157895	0.606754385964912
1350	central	1	0.738052631578947	0.199666666666667	0.599894736842105
1351	central	0	0.741280701754386	0.205587719298246	0.602315789473684
1352	central	0	0.752122807017544	0.208885964912281	0.598280701754386
1353	central	0	0.757684210526316	0.213701754385965	0.595315789473684
1354	central	0	0.762368421052632	0.219228070175439	0.591578947368421
1355	central	0	0.771105263157895	0.222385964912281	0.58840350877193
1356	central	0	0.779824561403509	0.227421052631579	0.591052631578947
1357	central	0	0.789631578947368	0.230315789473684	0.585561403508772
1358	central	0	0.809771929824561	0.231561403508772	0.586473684210526
1359	central	0	0.818228070175439	0.235385964912281	0.583824561403509
1360	central	0	0.830263157894737	0.239043859649123	0.585122807017544
1361	central	0	0.823350877192982	0.240254385964912	0.584350877192982
1362	central	0	0.824771929824561	0.23990350877193	0.581824561403509
1363	central	0	0.842561403508772	0.240017543859649	0.582456140350877
1364	central	0	0.848526315789474	0.242052631578947	0.584
1365	central	0	0.845087719298246	0.245149122807018	0.584368421052632
1366	central	0	0.851157894736842	0.242728070175439	0.582491228070175
1367	central	0	0.833771929824561	0.245368421052632	0.581105263157895
1368	central	0	0.834649122807018	0.245842105263158	0.578666666666667
1369	central	0	0.839368421052632	0.247114035087719	0.577543859649123
1370	central	0	0.841175438596491	0.244017543859649	0.58240350877193
1371	central	0	0.837421052631579	0.244149122807018	0.583859649122807
1372	central	0	0.842456140350877	0.241719298245614	0.582438596491228
1373	central	0	0.827736842105263	0.241763157894737	0.582368421052632
1374	central	0	0.822333333333333	0.242105263157895	0.579508771929825
1375	central	0	0.827614035087719	0.240526315789474	0.581561403508772
1376	central	0	0.828982456140351	0.239052631578947	0.582929824561404
1377	central	0	0.812631578947368	0.236315789473684	0.581701754385965
1378	central	0	0.811368421052632	0.231482456140351	0.587754385964912
1379	central	0	0.809666666666667	0.227991228070175	0.587859649122807
1380	central	0	0.792385964912281	0.225710526315789	0.586894736842105
1381	central	0	0.784035087719298	0.22209649122807	0.593052631578947
1382	central	0	0.775526315789474	0.21880701754386	0.592280701754386
1383	central	0	0.780280701754386	0.215114035087719	0.594842105263158
1384	central	0	0.75980701754386	0.209385964912281	0.59419298245614
1385	central	0	0.753421052631579	0.206736842105263	0.597614035087719
1386	central	0	0.746666666666667	0.201982456140351	0.604824561403509
1387	central	1	0.720684210526316	0.196412280701754	0.605964912280702
1388	central	1	0.701894736842105	0.192026315789474	0.610157894736842
1389	central	1	0.705473684210526	0.187736842105263	0.605719298245614
1390	central	1	0.690789473684211	0.184622807017544	0.610789473684211
1391	central	1	0.679929824561403	0.180719298245614	0.614929824561404
1392	central	1	0.677070175438596	0.180210526315789	0.612491228070175
1393	central	1	0.668526315789474	0.177991228070175	0.614017543859649
1394	central	1	0.672666666666667	0.175236842105263	0.618333333333333
1395	central	1	0.663263157894737	0.174035087719298	0.617473684210526
1396	central	1	0.664701754385965	0.173017543859649	0.620157894736842
1397	central	1	0.674912280701754	0.173614035087719	0.617614035087719
1398	central	1	0.660263157894737	0.171043859649123	0.617877192982456
1399	central	1	0.647052631578947	0.171622807017544	0.619315789473684
1400	central	1	0.647578947368421	0.169921052631579	0.621578947368421
1401	central	1	0.644105263157895	0.171035087719298	0.622877192982456
1402	central	1	0.651122807017544	0.170535087719298	0.622824561403509
1403	central	1	0.656684210526316	0.1685	0.621859649122807
1404	central	1	0.661228070175439	0.170728070175439	0.62459649122807
1405	central	1	0.666631578947368	0.168956140350877	0.623666666666667
1406	central	1	0.672105263157895	0.168912280701754	0.624684210526316
1407	central	1	0.65559649122807	0.168052631578947	0.620912280701754
1408	central	1	0.642421052631579	0.170052631578947	0.62340350877193
1409	central	1	0.650894736842105	0.170570175438596	0.623210526315789
1410	central	1	0.649736842105263	0.171070175438596	0.621087719298246
1411	central	1	0.643140350877193	0.170359649122807	0.622894736842105
1412	central	1	0.653280701754386	0.17090350877193	0.626140350877193
1413	central	1	0.649578947368421	0.170166666666667	0.619157894736842
1414	central	1	0.651719298245614	0.171052631578947	0.618578947368421
1415	central	1	0.655561403508772	0.172491228070175	0.621122807017544
1416	central	1	0.663719298245614	0.171877192982456	0.623649122807018
1417	central	1	0.661122807017544	0.17280701754386	0.617631578947368
1418	central	1	0.662263157894737	0.173473684210526	0.618333333333333
1419	central	1	0.678438596491228	0.17480701754386	0.619228070175439
1420	central	1	0.673859649122807	0.175938596491228	0.615894736842105
1421	central	1	0.687	0.178438596491228	0.614736842105263
1422	central	1	0.687964912280702	0.179719298245614	0.616614035087719
1423	central	1	0.701421052631579	0.183728070175439	0.612385964912281
1424	central	1	0.723912280701754	0.185271929824561	0.609508771929825
1425	central	1	0.737771929824561	0.190061403508772	0.609894736842105
1426	central	1	0.730508771929825	0.193877192982456	0.606456140350877
1427	central	1	0.744526315789474	0.19840350877193	0.602315789473684
1428	central	0	0.750508771929825	0.202868421052632	0.599105263157895
1429	central	0	0.756771929824561	0.209780701754386	0.599
1430	central	0	0.756719298245614	0.213166666666667	0.593561403508772
1431	central	0	0.761508771929825	0.216587719298246	0.593245614035088
1432	central	0	0.775350877192982	0.221421052631579	0.591877192982456
1433	central	0	0.791947368421053	0.226842105263158	0.588
1434	central	0	0.798333333333333	0.229657894736842	0.58919298245614
1435	central	0	0.816385964912281	0.233728070175439	0.585649122807018
1436	central	0	0.81719298245614	0.234754385964912	0.583684210526316
1437	central	0	0.823228070175439	0.236149122807018	0.582614035087719
1438	central	0	0.83840350877193	0.239482456140351	0.581824561403509
1439	central	0	0.849157894736842	0.23990350877193	0.579631578947368
1440	central	0	0.839684210526316	0.243640350877193	0.580175438596491
1441	central	0	0.842333333333333	0.242061403508772	0.583456140350877
1442	central	0	0.844087719298246	0.2435	0.581649122807018
1443	central	0	0.841105263157895	0.243201754385965	0.581526315789474
1444	central	0	0.83621052631579	0.244728070175439	0.578842105263158
1445	central	0	0.833052631578947	0.24490350877193	0.582385964912281
1446	central	0	0.827122807017544	0.246289473684211	0.578754385964912
1447	central	0	0.822578947368421	0.242570175438596	0.581912280701754
1448	central	0	0.815421052631579	0.240973684210526	0.583070175438597
1449	central	0	0.825017543859649	0.241298245614035	0.582228070175439
1450	central	0	0.827982456140351	0.240385964912281	0.580789473684211
1451	central	0	0.823438596491228	0.238219298245614	0.582175438596491
1452	central	0	0.802912280701754	0.234491228070175	0.583140350877193
1453	central	0	0.807070175438596	0.235368421052632	0.586561403508772
1454	central	0	0.800701754385965	0.230324561403509	0.582684210526316
1455	central	0	0.808456140350877	0.226587719298246	0.587
1456	central	0	0.785438596491228	0.221824561403509	0.594684210526316
1457	central	0	0.767824561403509	0.218736842105263	0.59419298245614
1458	central	0	0.763771929824561	0.212964912280702	0.597964912280702
1459	central	0	0.760578947368421	0.208877192982456	0.595280701754386
1460	central	0	0.747561403508772	0.204149122807018	0.597456140350877
1461	central	1	0.743087719298246	0.198070175438597	0.605280701754386
1462	central	1	0.725385964912281	0.193008771929825	0.608385964912281
1463	central	1	0.714105263157895	0.187315789473684	0.607350877192982
1464	central	1	0.698263157894737	0.186526315789474	0.609175438596491
1465	central	1	0.684315789473684	0.182254385964912	0.611789473684211
1466	central	1	0.680912280701754	0.178535087719298	0.615456140350877
1467	central	1	0.673	0.178921052631579	0.613789473684211
1468	central	1	0.663877192982456	0.175710526315789	0.618210526315789
1469	central	1	0.65859649122807	0.175789473684211	0.618912280701754
1470	central	1	0.660859649122807	0.174517543859649	0.618929824561404
1471	central	1	0.669105263157895	0.172482456140351	0.620315789473684
1472	central	1	0.671543859649123	0.171956140350877	0.619877192982456
1473	central	1	0.659105263157895	0.172114035087719	0.620491228070175
1474	central	1	0.640175438596491	0.170578947368421	0.619456140350877
1475	central	1	0.645842105263158	0.169210526315789	0.622543859649123
1476	central	1	0.638771929824561	0.170649122807018	0.622912280701754
1477	central	1	0.636614035087719	0.170035087719298	0.621421052631579
1478	central	1	0.641157894736842	0.170535087719298	0.620350877192982
1479	central	1	0.636771929824561	0.168964912280702	0.619263157894737
1480	central	1	0.651614035087719	0.168561403508772	0.622228070175439
1481	central	1	0.65919298245614	0.168736842105263	0.62459649122807
1482	central	1	0.654017543859649	0.16959649122807	0.621736842105263
1483	central	1	0.641842105263158	0.168508771929825	0.622649122807018
1484	central	1	0.641771929824561	0.168991228070175	0.624052631578947
1485	central	1	0.640982456140351	0.170140350877193	0.622929824561404
1486	central	1	0.636245614035088	0.169798245614035	0.618701754385965
1487	central	1	0.634561403508772	0.169157894736842	0.621350877192982
1488	central	1	0.648578947368421	0.169298245614035	0.623649122807018
1489	central	1	0.647052631578947	0.170912280701754	0.62240350877193
1490	central	1	0.646824561403509	0.171140350877193	0.624280701754386
1491	central	1	0.649754385964912	0.170543859649123	0.618859649122807
1492	central	1	0.649456140350877	0.170710526315789	0.621824561403509
1493	central	1	0.655122807017544	0.171043859649123	0.621350877192982
1494	central	1	0.661315789473684	0.172982456140351	0.617859649122807
1495	central	1	0.671333333333333	0.172482456140351	0.615350877192982
1496	central	1	0.667754385964912	0.17569298245614	0.615298245614035
1497	central	1	0.669298245614035	0.177035087719298	0.618368421052632
1498	central	1	0.676210526315789	0.177394736842105	0.617035087719298
1499	central	1	0.694824561403509	0.181464912280702	0.61740350877193
1500	central	1	0.717245614035088	0.186447368421053	0.610526315789474
1501	central	1	0.715175438596491	0.189228070175439	0.609087719298246
1502	central	1	0.722947368421053	0.1915	0.606035087719298
1503	central	1	0.738684210526316	0.196166666666667	0.605614035087719
1504	central	0	0.744561403508772	0.200754385964912	0.602491228070175
1505	central	0	0.754245614035088	0.206684210526316	0.593543859649123
1506	central	0	0.750824561403509	0.211675438596491	0.598070175438596
1507	central	0	0.764859649122807	0.214973684210526	0.598315789473684
1508	central	0	0.786649122807018	0.222052631578947	0.59340350877193
1509	central	0	0.793333333333333	0.224464912280702	0.591824561403509
1510	central	0	0.807175438596491	0.229535087719298	0.58780701754386
1511	central	0	0.809543859649123	0.230833333333333	0.584649122807018
1512	central	0	0.810947368421053	0.234684210526316	0.581508771929825
1513	central	0	0.812105263157895	0.234710526315789	0.581140350877193
1514	central	0	0.828122807017544	0.240991228070175	0.582438596491228
1515	central	0	0.830087719298246	0.243008771929825	0.579245614035088
1516	central	0	0.832614035087719	0.243149122807018	0.583894736842105
1517	central	0	0.841052631578947	0.242157894736842	0.583140350877193
1518	central	0	0.84240350877193	0.243947368421053	0.57719298245614
1519	central	0	0.837894736842105	0.244956140350877	0.584175438596491
1520	central	0	0.829122807017544	0.246578947368421	0.577543859649123
1521	central	0	0.839929824561404	0.246429824561403	0.579473684210526
1522	central	0	0.830842105263158	0.244263157894737	0.579333333333333
1523	central	0	0.82680701754386	0.244482456140351	0.584614035087719
1524	central	0	0.823508771929825	0.239508771929825	0.58340350877193
1525	central	0	0.814157894736842	0.240543859649123	0.580087719298246
1526	central	0	0.819982456140351	0.238578947368421	0.581438596491228
1527	central	0	0.819350877192982	0.238859649122807	0.583333333333333
1528	central	0	0.812543859649123	0.234859649122807	0.582614035087719
1529	central	0	0.808245614035088	0.23280701754386	0.587122807017544
1530	central	0	0.810684210526316	0.229771929824561	0.587245614035088
1531	central	0	0.801	0.226894736842105	0.586473684210526
1532	central	0	0.796456140350877	0.222429824561404	0.590684210526316
1533	central	0	0.770649122807018	0.216789473684211	0.598385964912281
1534	central	0	0.753631578947368	0.210798245614035	0.595298245614035
1535	central	0	0.755157894736842	0.206333333333333	0.600052631578947
1536	central	0	0.746578947368421	0.202149122807018	0.602140350877193
1537	central	1	0.725912280701754	0.196859649122807	0.603719298245614
1538	central	1	0.714771929824561	0.191964912280702	0.606578947368421
1539	central	1	0.709929824561404	0.188622807017544	0.609
1540	central	1	0.715298245614035	0.184666666666667	0.610421052631579
1541	central	1	0.695087719298246	0.180324561403509	0.612526315789474
1542	central	1	0.681649122807018	0.179289473684211	0.613298245614035
1543	central	1	0.674982456140351	0.176587719298246	0.616561403508772
1544	central	1	0.671719298245614	0.175543859649123	0.615736842105263
1545	central	1	0.664929824561403	0.173482456140351	0.615122807017544
1546	central	1	0.654333333333333	0.172561403508772	0.620140350877193
1547	central	1	0.663649122807017	0.171675438596491	0.620631578947368
1548	central	1	0.659473684210526	0.170675438596491	0.619245614035088
1549	central	1	0.658508771929825	0.169921052631579	0.623438596491228
1550	central	1	0.647842105263158	0.169210526315789	0.619789473684211
1551	central	1	0.649543859649123	0.169789473684211	0.622087719298246
1552	central	1	0.641228070175439	0.169982456140351	0.622315789473684
1553	central	1	0.633228070175439	0.169342105263158	0.622035087719298
1554	central	1	0.63019298245614	0.169	0.622421052631579
1555	central	1	0.619947368421053	0.168833333333333	0.623614035087719
1556	central	1	0.631122807017544	0.169649122807018	0.622157894736842
1557	central	1	0.643842105263158	0.169157894736842	0.622438596491228
1558	central	1	0.648087719298246	0.168798245614035	0.625771929824561
1559	central	1	0.645508771929825	0.168026315789474	0.623754385964912
1560	central	1	0.645947368421053	0.169184210526316	0.620771929824561
1561	central	1	0.632947368421053	0.169614035087719	0.623
1562	central	1	0.634701754385965	0.168929824561404	0.620421052631579
1563	central	1	0.640526315789474	0.169552631578947	0.620894736842105
1564	central	1	0.64580701754386	0.16809649122807	0.623543859649123
1565	central	1	0.641561403508772	0.169684210526316	0.619456140350877
1566	central	1	0.638736842105263	0.169614035087719	0.623526315789474
1567	central	1	0.646175438596491	0.169061403508772	0.624842105263158
1568	central	1	0.654842105263158	0.169912280701754	0.622894736842105
1569	central	1	0.653105263157895	0.171035087719298	0.622438596491228
1570	central	1	0.658315789473684	0.171166666666667	0.620491228070175
1571	central	1	0.662964912280702	0.171921052631579	0.620666666666667
1572	central	1	0.675105263157895	0.172324561403509	0.617491228070175
1573	central	1	0.673035087719298	0.174973684210526	0.619157894736842
1574	central	1	0.660842105263158	0.176614035087719	0.617736842105263
1575	central	1	0.667947368421053	0.177675438596491	0.613385964912281
1576	central	1	0.694614035087719	0.179587719298246	0.616017543859649
1577	central	1	0.709964912280702	0.182324561403509	0.613684210526316
1578	central	1	0.71559649122807	0.185157894736842	0.607350877192982
1579	central	1	0.727035087719298	0.191043859649123	0.607771929824561
1580	central	1	0.741280701754386	0.195912280701754	0.604140350877193
1581	central	1	0.741333333333333	0.198964912280702	0.602614035087719
1582	central	0	0.747877192982456	0.20469298245614	0.59680701754386
1583	central	0	0.751210526315789	0.210421052631579	0.599491228070175
1584	central	0	0.764105263157895	0.215587719298246	0.592245614035088
1585	central	0	0.784894736842105	0.21790350877193	0.588964912280702
1586	central	0	0.815456140350877	0.224377192982456	0.590280701754386
1587	central	0	0.802228070175439	0.229614035087719	0.586877192982456
1588	central	0	0.802105263157895	0.232131578947368	0.587947368421053
1589	central	0	0.814368421052632	0.234412280701754	0.584298245614035
1590	central	0	0.819771929824561	0.23569298245614	0.58819298245614
1591	central	0	0.828614035087719	0.237728070175439	0.583561403508772
1592	central	0	0.836824561403509	0.238964912280702	0.582719298245614
1593	central	0	0.833491228070175	0.241359649122807	0.579298245614035
1594	central	0	0.831982456140351	0.244824561403509	0.583649122807018
1595	central	0	0.831070175438597	0.244394736842105	0.582561403508772
1596	central	0	0.836684210526316	0.245675438596491	0.581245614035088
1597	central	0	0.840140350877193	0.244438596491228	0.581122807017544
1598	central	0	0.826263157894737	0.241719298245614	0.582824561403509
1599	central	0	0.830649122807018	0.242377192982456	0.582701754385965
1600	central	0	0.817649122807018	0.241184210526316	0.583157894736842
1601	central	0	0.825543859649123	0.239438596491228	0.584754385964912
1602	central	0	0.821877192982456	0.237631578947368	0.582543859649123
1603	central	0	0.813508771929825	0.235385964912281	0.58280701754386
1604	central	0	0.803438596491228	0.231368421052632	0.584754385964912
1605	central	0	0.809017543859649	0.229166666666667	0.587789473684211
1606	central	0	0.804105263157895	0.224131578947368	0.587894736842105
1607	central	0	0.800087719298246	0.219771929824561	0.592561403508772
1608	central	0	0.774842105263158	0.218298245614035	0.597473684210526
1609	central	0	0.753789473684211	0.212026315789474	0.595754385964912
1610	central	0	0.732578947368421	0.207438596491228	0.597877192982456
1611	central	0	0.739894736842105	0.202508771929825	0.600368421052632
1612	central	1	0.728859649122807	0.195175438596491	0.602771929824561
1613	central	1	0.713175438596491	0.191219298245614	0.606122807017544
1614	central	1	0.698140350877193	0.18690350877193	0.609350877192982
1615	central	1	0.698228070175439	0.184745614035088	0.613912280701754
1616	central	1	0.700280701754386	0.179587719298246	0.615
1617	central	1	0.691526315789474	0.176736842105263	0.616350877192982
1618	central	1	0.678684210526316	0.176122807017544	0.619157894736842
1619	central	1	0.677333333333333	0.173956140350877	0.619385964912281
1620	central	1	0.65680701754386	0.172359649122807	0.620508771929825
1621	central	1	0.649701754385965	0.172438596491228	0.619105263157895
1622	central	1	0.652842105263158	0.171254385964912	0.623280701754386
1623	central	1	0.656842105263158	0.170026315789474	0.621701754385965
1624	central	1	0.642385964912281	0.170315789473684	0.622228070175439
1625	central	1	0.653385964912281	0.170280701754386	0.622684210526316
1626	central	1	0.650263157894737	0.167535087719298	0.622719298245614
1627	central	1	0.638333333333333	0.169938596491228	0.620052631578947
1628	central	1	0.636140350877193	0.169736842105263	0.624947368421053
1629	central	1	0.629333333333333	0.168587719298246	0.623877192982456
1630	central	1	0.631385964912281	0.169280701754386	0.621508771929825
1631	central	1	0.634491228070175	0.167736842105263	0.623052631578947
1632	central	1	0.636456140350877	0.168061403508772	0.624035087719298
1633	central	1	0.63859649122807	0.168333333333333	0.620631578947368
1634	central	1	0.634491228070175	0.167956140350877	0.626789473684211
1635	central	1	0.645578947368421	0.167921052631579	0.626561403508772
1636	central	1	0.624508771929825	0.167824561403509	0.620280701754386
1637	central	1	0.628578947368421	0.167684210526316	0.623245614035088
1638	central	1	0.636	0.169070175438596	0.622421052631579
1639	central	1	0.643350877192982	0.168350877192982	0.622508771929825
1640	central	1	0.642298245614035	0.167824561403509	0.623368421052632
1641	central	1	0.633789473684211	0.169157894736842	0.62140350877193
1642	central	1	0.635947368421053	0.16869298245614	0.621333333333333
1643	central	1	0.635	0.169447368421053	0.62080701754386
1644	central	1	0.644508771929825	0.171078947368421	0.620456140350877
1645	central	1	0.649947368421053	0.169456140350877	0.620298245614035
1646	central	1	0.665105263157895	0.169710526315789	0.622649122807018
1647	central	1	0.665842105263158	0.170578947368421	0.619561403508772
1648	central	1	0.665157894736842	0.173114035087719	0.618456140350877
1649	central	1	0.656947368421053	0.173824561403509	0.618491228070175
1650	central	1	0.65559649122807	0.173894736842105	0.62119298245614
1651	central	1	0.668157894736842	0.176701754385965	0.615333333333333
1652	central	1	0.687982456140351	0.178421052631579	0.615912280701754
1653	central	1	0.703684210526316	0.181912280701754	0.614561403508772
1654	central	1	0.718456140350877	0.185456140350877	0.611070175438596
1655	central	1	0.720824561403509	0.189114035087719	0.608035087719298
1656	central	1	0.730438596491228	0.193675438596491	0.604771929824561
1657	central	1	0.728894736842105	0.199166666666667	0.600508771929825
1658	central	0	0.729122807017544	0.206061403508772	0.601929824561404
1659	central	0	0.752087719298246	0.209956140350877	0.594982456140351
1660	central	0	0.777736842105263	0.21169298245614	0.595614035087719
1661	central	0	0.784929824561403	0.219842105263158	0.58880701754386
1662	central	0	0.784964912280702	0.224026315789474	0.589578947368421
1663	central	0	0.807333333333333	0.226324561403509	0.585105263157895
1664	central	0	0.815666666666667	0.23109649122807	0.586315789473684
1665	central	0	0.827122807017544	0.233859649122807	0.58280701754386
1666	central	0	0.826982456140351	0.237280701754386	0.587140350877193
1667	central	0	0.84240350877193	0.238219298245614	0.582175438596491
1668	central	0	0.844070175438597	0.239350877192982	0.58040350877193
1669	central	0	0.828701754385965	0.240280701754386	0.582105263157895
1670	central	0	0.83721052631579	0.240368421052632	0.576684210526316
1671	central	0	0.834701754385965	0.244236842105263	0.577491228070175
1672	central	0	0.83440350877193	0.243850877192982	0.582666666666667
1673	central	0	0.847982456140351	0.244842105263158	0.582052631578947
1674	central	0	0.841491228070175	0.242763157894737	0.57940350877193
1675	central	0	0.829561403508772	0.242394736842105	0.58459649122807
1676	central	0	0.82759649122807	0.241254385964912	0.58240350877193
1677	central	0	0.831543859649123	0.240824561403509	0.583245614035088
1678	central	0	0.833666666666667	0.237271929824561	0.583754385964912
1679	central	0	0.817035087719298	0.235938596491228	0.584175438596491
1680	central	0	0.802877192982456	0.23309649122807	0.585
1681	central	0	0.796105263157895	0.230622807017544	0.582210526315789
1682	central	0	0.803175438596491	0.223938596491228	0.589543859649123
1683	central	0	0.783649122807018	0.219570175438596	0.592491228070175
1684	central	0	0.768719298245614	0.21480701754386	0.593263157894737
1685	central	0	0.762929824561404	0.210763157894737	0.596070175438596
1686	central	0	0.739456140350877	0.205228070175439	0.598350877192982
1687	central	1	0.718368421052632	0.201570175438596	0.603754385964912
1688	central	1	0.730877192982456	0.194359649122807	0.603894736842105
1689	central	1	0.725421052631579	0.189824561403509	0.607385964912281
1690	central	1	0.703631578947368	0.185008771929825	0.612333333333333
1691	central	1	0.690877192982456	0.18269298245614	0.611894736842105
1692	central	1	0.685964912280702	0.180552631578947	0.614157894736842
1693	central	1	0.695473684210526	0.177131578947368	0.615526315789474
1694	central	1	0.67980701754386	0.174991228070175	0.619561403508772
1695	central	1	0.675473684210526	0.172991228070175	0.616684210526316
1696	central	1	0.659824561403509	0.171078947368421	0.619350877192982
1697	central	1	0.646561403508772	0.170894736842105	0.623105263157895
1698	central	1	0.653982456140351	0.170385964912281	0.621929824561404
1699	central	1	0.657122807017544	0.16940350877193	0.620631578947368
1700	central	1	0.655614035087719	0.168614035087719	0.625859649122807
1701	central	1	0.639473684210526	0.168315789473684	0.622105263157895
1702	central	1	0.641666666666667	0.168535087719298	0.620649122807018
1703	central	1	0.647824561403509	0.169184210526316	0.625245614035088
1704	central	1	0.644333333333333	0.168491228070175	0.619333333333333
1705	central	1	0.634315789473684	0.167324561403509	0.621210526315789
1706	central	1	0.638122807017544	0.168657894736842	0.624947368421053
1707	central	1	0.641070175438596	0.167035087719298	0.625456140350877
1708	central	1	0.632122807017544	0.16819298245614	0.620298245614035
1709	central	1	0.618	0.168035087719298	0.623771929824561
1710	central	1	0.612456140350877	0.168271929824561	0.619877192982456
1711	central	1	0.63019298245614	0.168482456140351	0.624649122807018
1712	central	1	0.639631578947368	0.168850877192982	0.623298245614035
1713	central	1	0.630298245614035	0.168254385964912	0.624052631578947
1714	central	1	0.629649122807018	0.169421052631579	0.622280701754386
1715	central	1	0.641385964912281	0.168631578947368	0.623561403508772
1716	central	1	0.635052631578947	0.168614035087719	0.621263157894737
1717	central	1	0.630263157894737	0.168763157894737	0.62180701754386
1718	central	1	0.624421052631579	0.169114035087719	0.621438596491228
1719	central	1	0.631561403508772	0.168640350877193	0.620631578947368
1720	central	1	0.631508771929825	0.168385964912281	0.625719298245614
1721	central	1	0.644666666666667	0.169631578947368	0.622666666666667
1722	central	1	0.648298245614035	0.169526315789474	0.622070175438596
1723	central	1	0.654929824561403	0.17069298245614	0.620052631578947
1724	central	1	0.666631578947368	0.170561403508772	0.619719298245614
1725	central	1	0.659087719298246	0.171035087719298	0.62080701754386
1726	central	1	0.652245614035088	0.17190350877193	0.619859649122807
1727	central	1	0.658982456140351	0.174412280701754	0.619491228070175
1728	central	1	0.675	0.176447368421053	0.618210526315789
1729	central	1	0.694631578947368	0.176473684210526	0.617
1730	central	1	0.699087719298246	0.179780701754386	0.610947368421053
1731	central	1	0.692228070175439	0.184245614035088	0.611087719298246
1732	central	1	0.703771929824561	0.188087719298246	0.611385964912281
1733	central	1	0.724157894736842	0.193122807017544	0.604035087719298
1734	central	1	0.717122807017544	0.196333333333333	0.603912280701754
1735	central	0	0.747035087719298	0.203710526315789	0.599719298245614
1736	central	0	0.754964912280702	0.207631578947368	0.598736842105263
1737	central	0	0.77180701754386	0.214535087719298	0.595052631578947
1738	central	0	0.775614035087719	0.217780701754386	0.590385964912281
1739	central	0	0.797350877192982	0.2225	0.588701754385965
1740	central	0	0.80859649122807	0.227342105263158	0.592877192982456
1741	central	0	0.816824561403509	0.231622807017544	0.58859649122807
1742	central	0	0.827421052631579	0.23309649122807	0.58540350877193
1743	central	0	0.838438596491228	0.236605263157895	0.584157894736842
1744	central	0	0.837631578947368	0.239368421052632	0.57980701754386
1745	central	0	0.839684210526316	0.238350877192982	0.580982456140351
1746	central	0	0.835175438596491	0.24019298245614	0.578631578947368
1747	central	0	0.835368421052632	0.241236842105263	0.581298245614035
1748	central	0	0.837649122807018	0.245570175438596	0.579421052631579
1749	central	0	0.841070175438597	0.242517543859649	0.578789473684211
1750	central	0	0.837052631578947	0.244219298245614	0.582736842105263
1751	central	0	0.826298245614035	0.239114035087719	0.581052631578947
1752	central	0	0.827052631578947	0.238008771929825	0.582456140350877
1753	central	0	0.823666666666667	0.2385	0.585877192982456
1754	central	0	0.816070175438597	0.23459649122807	0.581508771929825
1755	central	0	0.812105263157895	0.231517543859649	0.588298245614035
1756	central	0	0.802473684210526	0.229070175438597	0.582315789473684
1757	central	0	0.787842105263158	0.225842105263158	0.589824561403509
1758	central	0	0.764736842105263	0.219850877192982	0.590140350877193
1759	central	0	0.766122807017544	0.217271929824561	0.591684210526316
1760	central	0	0.769315789473684	0.208912280701754	0.594438596491228
1761	central	0	0.742824561403509	0.203842105263158	0.598
1762	central	1	0.720017543859649	0.199070175438597	0.602947368421053
1763	central	1	0.720982456140351	0.194026315789474	0.604263157894737
1764	central	1	0.717824561403509	0.188631578947368	0.611385964912281
1765	central	1	0.696421052631579	0.185447368421053	0.610052631578947
1766	central	1	0.691140350877193	0.181543859649123	0.616333333333333
1767	central	1	0.692368421052632	0.179	0.61380701754386
1768	central	1	0.677350877192982	0.175649122807018	0.616105263157895
1769	central	1	0.666684210526316	0.174210526315789	0.620157894736842
1770	central	1	0.670368421052632	0.173526315789474	0.62019298245614
1771	central	1	0.662035087719298	0.171122807017544	0.622543859649123
1772	central	1	0.639456140350877	0.171342105263158	0.62180701754386
1773	central	1	0.643561403508772	0.17019298245614	0.624508771929825
1774	central	1	0.648333333333333	0.168771929824561	0.620982456140351
1775	central	1	0.646684210526316	0.170026315789474	0.623526315789474
1776	central	1	0.633736842105263	0.169982456140351	0.62119298245614
1777	central	1	0.633859649122807	0.168754385964912	0.619157894736842
1778	central	1	0.640842105263158	0.168421052631579	0.621526315789474
1779	central	1	0.647614035087719	0.168263157894737	0.62059649122807
1780	central	1	0.637210526315789	0.168780701754386	0.624771929824561
1781	central	1	0.639508771929825	0.168649122807018	0.623438596491228
1782	central	1	0.631385964912281	0.16790350877193	0.622614035087719
1783	central	1	0.635070175438596	0.167938596491228	0.624614035087719
1784	central	1	0.626070175438596	0.168166666666667	0.621736842105263
1785	central	1	0.62319298245614	0.168842105263158	0.625526315789474
1786	central	1	0.627578947368421	0.167789473684211	0.621333333333333
1787	central	1	0.638543859649123	0.168701754385965	0.625333333333333
1788	central	1	0.634982456140351	0.167271929824561	0.621666666666667
1789	central	1	0.637912280701754	0.167675438596491	0.62580701754386
1790	central	1	0.633578947368421	0.166491228070175	0.62380701754386
1791	central	1	0.631929824561403	0.168298245614035	0.616912280701754
1792	central	1	0.62919298245614	0.168815789473684	0.622824561403509
1793	central	1	0.633666666666667	0.168605263157895	0.621561403508772
1794	central	1	0.633087719298246	0.168570175438597	0.623666666666667
1795	central	1	0.63859649122807	0.168719298245614	0.624526315789474
1796	central	1	0.636491228070175	0.167421052631579	0.622491228070175
1797	central	1	0.639052631578947	0.168517543859649	0.621508771929825
1798	central	1	0.645140350877193	0.169131578947368	0.622982456140351
1799	central	1	0.649245614035088	0.170394736842105	0.622421052631579
1800	central	1	0.654614035087719	0.170438596491228	0.620526315789474
1801	central	1	0.656947368421053	0.171166666666667	0.621912280701754
1802	central	1	0.654736842105263	0.171324561403509	0.619877192982456
1803	central	1	0.656842105263158	0.174061403508772	0.61859649122807
1804	central	1	0.664456140350877	0.174631578947368	0.620438596491228
1805	central	1	0.670649122807017	0.177175438596491	0.618684210526316
1806	central	1	0.683087719298246	0.179447368421053	0.615210526315789
1807	central	1	0.676771929824561	0.183280701754386	0.609561403508772
1808	central	1	0.711649122807018	0.188184210526316	0.608736842105263
1809	central	1	0.713701754385965	0.190368421052632	0.608315789473684
1810	central	1	0.729175438596491	0.19619298245614	0.604947368421053
1811	central	0	0.749736842105263	0.201570175438596	0.600631578947368
1812	central	0	0.752684210526316	0.208070175438596	0.595491228070175
1813	central	0	0.764631578947368	0.213938596491228	0.595649122807018
1814	central	0	0.787350877192982	0.218894736842105	0.591350877192982
1815	central	0	0.786438596491228	0.224482456140351	0.592438596491228
1816	central	0	0.812122807017544	0.226052631578947	0.587122807017544
1817	central	0	0.821	0.230140350877193	0.590070175438596
1818	central	0	0.822368421052632	0.235657894736842	0.584842105263158
1819	central	0	0.831929824561404	0.236938596491228	0.584035087719298
1820	central	0	0.839350877192982	0.237412280701754	0.578245614035088
1821	central	0	0.840350877192983	0.240122807017544	0.578964912280702
1822	central	0	0.83380701754386	0.23959649122807	0.581298245614035
1823	central	0	0.83719298245614	0.242701754385965	0.582298245614035
1824	central	0	0.851789473684211	0.242473684210526	0.578824561403509
1825	central	0	0.835175438596491	0.243938596491228	0.580052631578947
1826	central	0	0.834438596491228	0.24440350877193	0.583298245614035
1827	central	0	0.829228070175439	0.241789473684211	0.58180701754386
1828	central	0	0.810561403508772	0.239149122807018	0.583859649122807
1829	central	0	0.810877192982456	0.236929824561404	0.581245614035088
1830	central	0	0.817719298245614	0.235570175438596	0.584333333333333
1831	central	0	0.796824561403509	0.232710526315789	0.585877192982456
1832	central	0	0.794859649122807	0.228982456140351	0.587456140350877
1833	central	0	0.790368421052632	0.224973684210526	0.587824561403509
1834	central	0	0.776087719298246	0.221236842105263	0.589684210526316
1835	central	0	0.772421052631579	0.213657894736842	0.592877192982456
1836	central	0	0.76240350877193	0.209315789473684	0.596473684210526
1837	central	0	0.749070175438596	0.204754385964912	0.599456140350877
1838	central	1	0.720842105263158	0.199228070175439	0.601315789473684
1839	central	1	0.715719298245614	0.193921052631579	0.606315789473684
1840	central	1	0.696947368421053	0.18780701754386	0.609842105263158
1841	central	1	0.69059649122807	0.183394736842105	0.612543859649123
1842	central	1	0.694736842105263	0.180657894736842	0.613701754385965
1843	central	1	0.684912280701754	0.177412280701754	0.613736842105263
1844	central	1	0.668087719298246	0.174473684210526	0.615228070175439
1845	central	1	0.671175438596491	0.172736842105263	0.619157894736842
1846	central	1	0.675385964912281	0.1715	0.621701754385965
1847	central	1	0.660315789473684	0.171228070175439	0.618859649122807
1848	central	1	0.650543859649123	0.170131578947368	0.622719298245614
1849	central	1	0.635736842105263	0.169622807017544	0.622070175438596
1850	central	1	0.646649122807018	0.169315789473684	0.619894736842105
1851	central	1	0.637280701754386	0.168482456140351	0.621561403508772
1852	central	1	0.636842105263158	0.168236842105263	0.623105263157895
1853	central	1	0.626333333333333	0.169017543859649	0.624438596491228
1854	central	1	0.630684210526316	0.168614035087719	0.620754385964912
1855	central	1	0.634631578947368	0.168298245614035	0.624508771929825
1856	central	1	0.629824561403509	0.167754385964912	0.625035087719298
1857	central	1	0.627719298245614	0.166605263157895	0.622894736842105
1858	central	1	0.627561403508772	0.168438596491228	0.619859649122807
1859	central	1	0.619964912280702	0.167921052631579	0.62259649122807
1860	central	1	0.627175438596491	0.168640350877193	0.626017543859649
1861	central	1	0.619719298245614	0.167526315789474	0.61959649122807
1862	central	1	0.628824561403509	0.167271929824561	0.624263157894737
1863	central	1	0.642473684210526	0.167245614035088	0.622543859649123
1864	central	1	0.643210526315789	0.168043859649123	0.625
1865	central	1	0.633070175438596	0.167842105263158	0.623105263157895
1866	central	1	0.629350877192982	0.169035087719298	0.622877192982456
1867	central	1	0.641929824561403	0.167324561403509	0.623964912280702
1868	central	1	0.645964912280702	0.168035087719298	0.624052631578947
1869	central	1	0.636210526315789	0.167035087719298	0.625052631578947
1870	central	1	0.639754385964912	0.169087719298246	0.622438596491228
1871	central	1	0.638157894736842	0.169614035087719	0.627456140350877
1872	central	1	0.638210526315789	0.168517543859649	0.625122807017544
1873	central	1	0.631684210526316	0.168614035087719	0.622456140350877
1874	central	1	0.63719298245614	0.168061403508772	0.621982456140351
1875	central	1	0.638684210526316	0.169377192982456	0.623666666666667
1876	central	1	0.635877192982456	0.171815789473684	0.621877192982456
1877	central	1	0.652771929824561	0.170736842105263	0.622087719298246
1878	central	1	0.64219298245614	0.170640350877193	0.624719298245614
1879	central	1	0.655	0.17019298245614	0.621719298245614
1880	central	1	0.652263157894737	0.173298245614035	0.619368421052632
1881	central	1	0.657438596491228	0.17390350877193	0.615631578947368
1882	central	1	0.654070175438596	0.175605263157895	0.616578947368421
1883	central	1	0.672105263157895	0.179289473684211	0.614614035087719
1884	central	1	0.687070175438596	0.181728070175439	0.612842105263158
1885	central	1	0.707017543859649	0.186570175438596	0.609385964912281
1886	central	1	0.718263157894737	0.191201754385965	0.605736842105263
1887	central	1	0.724280701754386	0.194578947368421	0.606701754385965
1888	central	0	0.740789473684211	0.200298245614035	0.599754385964912
1889	central	0	0.759385964912281	0.206824561403509	0.600859649122807
1890	central	0	0.77919298245614	0.212289473684211	0.596526315789474
1891	central	0	0.78019298245614	0.216175438596491	0.593087719298246
1892	central	0	0.785719298245614	0.221333333333333	0.59319298245614
1893	central	0	0.813561403508772	0.22709649122807	0.588035087719298
1894	central	0	0.818929824561404	0.230394736842105	0.584140350877193
1895	central	0	0.818631578947368	0.234052631578947	0.586649122807018
1896	central	0	0.833228070175439	0.235850877192982	0.585438596491228
1897	central	0	0.836561403508772	0.238017543859649	0.579877192982456
1898	central	0	0.835263157894737	0.241657894736842	0.578666666666667
1899	central	0	0.843473684210526	0.242850877192982	0.582824561403509
1900	central	0	0.853350877192982	0.243175438596491	0.583859649122807
1901	central	0	0.83780701754386	0.245780701754386	0.582491228070175
1902	central	0	0.822105263157895	0.240745614035088	0.582947368421053
1903	central	0	0.830017543859649	0.241070175438596	0.581859649122807
1904	central	0	0.809456140350877	0.238482456140351	0.581385964912281
1905	central	0	0.806508771929825	0.233289473684211	0.582350877192982
1906	central	0	0.792877192982456	0.233061403508772	0.585017543859649
1907	central	0	0.802456140350877	0.228254385964912	0.589140350877193
1908	central	0	0.778	0.22340350877193	0.587947368421053
1909	central	0	0.770561403508772	0.220640350877193	0.593754385964912
1910	central	0	0.773070175438596	0.215026315789474	0.593631578947368
1911	central	0	0.755701754385965	0.208517543859649	0.593894736842105
1912	central	0	0.737438596491228	0.204982456140351	0.599491228070175
1913	central	1	0.727017543859649	0.195657894736842	0.602280701754386
1914	central	1	0.715438596491228	0.191754385964912	0.607350877192982
1915	central	1	0.699666666666667	0.187728070175439	0.610473684210526
1916	central	1	0.687368421052632	0.185157894736842	0.612421052631579
1917	central	1	0.684578947368421	0.180026315789474	0.615701754385965
1918	central	1	0.678035087719298	0.17690350877193	0.61340350877193
1919	central	1	0.677456140350877	0.175140350877193	0.619842105263158
1920	central	1	0.661701754385965	0.173710526315789	0.619421052631579
1921	central	1	0.661982456140351	0.171666666666667	0.622
1922	central	1	0.660473684210526	0.169824561403509	0.621824561403509
1923	central	1	0.654035087719298	0.170535087719298	0.620456140350877
1924	central	1	0.651122807017544	0.169868421052632	0.621245614035088
1925	central	1	0.634421052631579	0.168780701754386	0.619789473684211
1926	central	1	0.629280701754386	0.168078947368421	0.623122807017544
1927	central	1	0.623736842105263	0.168754385964912	0.62259649122807
1928	central	1	0.628438596491228	0.167631578947368	0.621333333333333
1929	central	1	0.621228070175439	0.169078947368421	0.621491228070175
1930	central	1	0.629754385964912	0.16780701754386	0.622333333333333
1931	central	1	0.622859649122807	0.166929824561404	0.625245614035088
1932	central	1	0.630894736842105	0.168947368421053	0.622719298245614
1933	central	1	0.628491228070175	0.166956140350877	0.624140350877193
1934	central	1	0.614017543859649	0.167517543859649	0.622175438596491
1935	central	1	0.613859649122807	0.167122807017544	0.624631578947368
1936	central	1	0.620122807017544	0.167131578947368	0.622526315789474
1937	central	1	0.631	0.166429824561404	0.625210526315789
1938	central	1	0.63319298245614	0.168228070175439	0.62140350877193
1939	central	1	0.63240350877193	0.167333333333333	0.625
1940	central	1	0.636771929824561	0.167324561403509	0.621315789473684
1941	central	1	0.624421052631579	0.168587719298246	0.622526315789474
1942	central	1	0.626877192982456	0.167833333333333	0.621456140350877
1943	central	1	0.638964912280702	0.167008771929825	0.622280701754386
1944	central	1	0.651140350877193	0.169166666666667	0.624070175438596
1945	central	1	0.635824561403509	0.167921052631579	0.624526315789474
1946	central	1	0.646982456140351	0.168149122807018	0.626421052631579
1947	central	1	0.633754385964912	0.16830701754386	0.623456140350877
1948	central	1	0.633561403508772	0.167649122807018	0.623789473684211
1949	central	1	0.637157894736842	0.170438596491228	0.623736842105263
1950	central	1	0.648824561403509	0.168026315789474	0.620614035087719
1951	central	1	0.639982456140351	0.167552631578947	0.621333333333333
1952	central	1	0.643508771929825	0.168763157894737	0.622649122807018
1953	central	1	0.64740350877193	0.169684210526316	0.623614035087719
1954	central	1	0.629947368421053	0.171087719298246	0.620456140350877
1955	central	1	0.643754385964912	0.171526315789474	0.621017543859649
1956	central	1	0.651228070175439	0.17230701754386	0.618350877192982
1957	central	1	0.645526315789474	0.174324561403509	0.617456140350877
1958	central	1	0.652438596491228	0.175526315789474	0.617070175438596
1959	central	1	0.671333333333333	0.178956140350877	0.614649122807018
1960	central	1	0.678754385964912	0.182763157894737	0.613947368421053
1961	central	1	0.708578947368421	0.185614035087719	0.608070175438596
1962	central	1	0.719333333333333	0.188877192982456	0.60780701754386
1963	central	1	0.727035087719298	0.196956140350877	0.604666666666667
1964	central	0	0.741070175438596	0.199947368421053	0.601964912280702
1965	central	0	0.767105263157895	0.205675438596491	0.599298245614035
1966	central	0	0.770421052631579	0.21019298245614	0.595964912280702
1967	central	0	0.787473684210526	0.218526315789474	0.590315789473684
1968	central	0	0.797	0.22390350877193	0.590473684210526
1969	central	0	0.811754385964912	0.227684210526316	0.587719298245614
1970	central	0	0.822017543859649	0.231008771929825	0.586508771929825
1971	central	0	0.832982456140351	0.233219298245614	0.584368421052632
1972	central	0	0.829789473684211	0.236868421052632	0.586245614035088
1973	central	0	0.824666666666667	0.239105263157895	0.583736842105263
1974	central	0	0.826017543859649	0.242429824561403	0.582982456140351
1975	central	0	0.829385964912281	0.243912280701754	0.579614035087719
1976	central	0	0.837684210526316	0.243543859649123	0.583421052631579
1977	central	0	0.825964912280702	0.243254385964912	0.582052631578947
1978	central	0	0.832228070175439	0.241798245614035	0.581929824561404
1979	central	0	0.833666666666667	0.240245614035088	0.583333333333333
1980	central	0	0.834561403508772	0.237429824561404	0.58359649122807
1981	central	0	0.824035087719298	0.233429824561404	0.586087719298246
1982	central	0	0.804070175438596	0.234271929824561	0.588210526315789
1983	central	0	0.79440350877193	0.229464912280702	0.578175438596491
1984	central	0	0.788894736842105	0.224078947368421	0.591614035087719
1985	central	0	0.775350877192982	0.220429824561404	0.58940350877193
1986	central	0	0.780210526315789	0.213622807017544	0.59540350877193
1987	central	0	0.750438596491228	0.211280701754386	0.59359649122807
1988	central	0	0.734438596491228	0.204035087719298	0.601350877192982
1989	central	1	0.724771929824561	0.198359649122807	0.604508771929825
1990	central	1	0.717	0.19209649122807	0.603719298245614
1991	central	1	0.699070175438597	0.188631578947368	0.612684210526316
1992	central	1	0.695035087719298	0.182640350877193	0.614929824561404
1993	central	1	0.683508771929825	0.179131578947368	0.612298245614035
1994	central	1	0.676122807017544	0.176675438596491	0.617087719298246
1995	central	1	0.669385964912281	0.175833333333333	0.616421052631579
1996	central	1	0.663263157894737	0.172035087719298	0.620947368421053
1997	central	1	0.651210526315789	0.171035087719298	0.622473684210526
1998	central	1	0.662228070175439	0.170078947368421	0.621736842105263
1999	central	1	0.655473684210526	0.169991228070175	0.621157894736842
[truncated: 11,377 more rows]
