# Supplementary material for: Two simple movement mechanisms for spatial division of labour in social insects
Source: Nat Commun. 2022 Nov 15;13:6985. doi: 10.1038/s41467-022-34706-7 (PMC9666475; doi:10.1038/s41467-022-34706-7)
Supplement: Supplementary file 5 — Source Data [file 41467_2022_34706_MOESM5_ESM.zip › source_data/Figure_S14/MeanMovementCharacteristics,Temnothorax,FPA.csv]

cell_id	agent_type	Individual_Site_Similarity	Mean_Proportion_Time_Active	Mean_Speed_while_Active	Mean_Absolute_Turn_Angle_while_Active
1	central	0	0.793052631578947	0.22330701754386	0.593017543859649
2	central	0	0.769263157894737	0.222333333333333	0.596175438596491
3	central	0	0.77478947368421	0.223587719298246	0.591684210526316
4	central	0	0.776508771929825	0.222201754385965	0.593333333333333
5	central	0	0.781912280701754	0.223543859649123	0.59319298245614
6	central	0	0.780964912280702	0.220666666666667	0.598087719298246
7	central	0	0.787298245614035	0.223149122807018	0.59480701754386
8	central	0	0.789052631578947	0.222956140350877	0.593912280701754
9	central	0	0.778526315789474	0.2225	0.596122807017544
10	central	0	0.766456140350877	0.222324561403509	0.59480701754386
11	central	0	0.753228070175439	0.222763157894737	0.595631578947368
12	central	0	0.770543859649123	0.222877192982456	0.592754385964912
13	central	0	0.781824561403509	0.222140350877193	0.594491228070175
14	central	0	0.77580701754386	0.22159649122807	0.591754385964912
15	central	0	0.768087719298246	0.222017543859649	0.594491228070175
16	central	0	0.770894736842105	0.220649122807018	0.599771929824561
17	central	0	0.781508771929825	0.222657894736842	0.594684210526316
18	central	0	0.787578947368421	0.222614035087719	0.593228070175439
19	central	0	0.782052631578947	0.22180701754386	0.592578947368421
20	central	0	0.790298245614035	0.222622807017544	0.59280701754386
21	central	0	0.78040350877193	0.221491228070175	0.594859649122807
22	central	0	0.77719298245614	0.221912280701754	0.595964912280702
23	central	0	0.775105263157895	0.222245614035088	0.597385964912281
24	central	0	0.780561403508772	0.221701754385965	0.59580701754386
25	central	0	0.784649122807018	0.222719298245614	0.592368421052632
26	central	0	0.780771929824561	0.220605263157895	0.597087719298246
27	central	0	0.772912280701754	0.22269298245614	0.594543859649123
28	central	0	0.771877192982456	0.219763157894737	0.595140350877193
29	central	0	0.772754385964912	0.222201754385965	0.594350877192982
30	central	0	0.766684210526316	0.221745614035088	0.597105263157895
31	central	0	0.772982456140351	0.222956140350877	0.597526315789474
32	central	0	0.768385964912281	0.223464912280702	0.595122807017544
33	central	0	0.771105263157895	0.222850877192982	0.599070175438596
34	central	0	0.778	0.222289473684211	0.594947368421053
35	central	0	0.767736842105263	0.222824561403509	0.596421052631579
36	central	0	0.774087719298246	0.22080701754386	0.591929824561404
37	central	0	0.794052631578947	0.221219298245614	0.593298245614035
38	central	0	0.788350877192982	0.222026315789474	0.59559649122807
39	central	0	0.785140350877193	0.222157894736842	0.594543859649123
40	central	0	0.780684210526316	0.223271929824561	0.596105263157895
41	central	0	0.780035087719298	0.221947368421053	0.592894736842105
42	central	0	0.791421052631579	0.221122807017544	0.593491228070175
43	central	0	0.780245614035088	0.223657894736842	0.595842105263158
44	central	0	0.776684210526316	0.2215	0.595543859649123
45	central	0	0.769701754385965	0.220850877192982	0.596561403508772
46	central	0	0.760122807017544	0.222219298245614	0.594491228070175
47	central	0	0.777298245614035	0.222631578947368	0.591350877192982
48	central	0	0.752631578947368	0.224263157894737	0.593087719298246
49	central	0	0.759087719298246	0.222342105263158	0.597473684210526
50	central	0	0.762280701754386	0.223394736842105	0.590140350877193
51	central	0	0.770894736842105	0.2225	0.594789473684211
52	central	0	0.768666666666667	0.222535087719298	0.593245614035088
53	central	0	0.766298245614035	0.223447368421053	0.596649122807018
54	central	0	0.757508771929825	0.222263157894737	0.595684210526316
55	central	0	0.762140350877193	0.222684210526316	0.593929824561404
56	central	0	0.768947368421053	0.22090350877193	0.597175438596491
57	central	0	0.761649122807018	0.222271929824561	0.595315789473684
58	central	0	0.766070175438596	0.221701754385965	0.594070175438596
59	central	0	0.768824561403509	0.222929824561404	0.594842105263158
60	central	0	0.778578947368421	0.223649122807018	0.595701754385965
61	central	0	0.762526315789474	0.221921052631579	0.596
62	central	0	0.766719298245614	0.22369298245614	0.596087719298246
63	central	0	0.764631578947368	0.223350877192982	0.59259649122807
64	central	0	0.769438596491228	0.221298245614035	0.596438596491228
65	central	0	0.767701754385965	0.221008771929825	0.591421052631579
66	central	0	0.777526315789474	0.220956140350877	0.597333333333333
67	central	0	0.791385964912281	0.22209649122807	0.59740350877193
68	central	0	0.798543859649123	0.221649122807018	0.59719298245614
69	central	0	0.793526315789474	0.222289473684211	0.594298245614035
70	central	0	0.80319298245614	0.221245614035088	0.597824561403509
71	central	0	0.782105263157895	0.224131578947368	0.600280701754386
72	central	0	0.79478947368421	0.221894736842105	0.595070175438596
73	central	0	0.786666666666667	0.222622807017544	0.595298245614035
74	central	0	0.777087719298246	0.222684210526316	0.599964912280702
75	central	0	0.766350877192982	0.221482456140351	0.592105263157895
76	central	0	0.774456140350877	0.223754385964912	0.595245614035088
77	central	0	0.782842105263158	0.22359649122807	0.591456140350877
78	central	0	0.774350877192982	0.22219298245614	0.596526315789474
79	central	0	0.782508771929825	0.224675438596491	0.599912280701754
80	central	0	0.768280701754386	0.222561403508772	0.596298245614035
81	central	0	0.772122807017544	0.221605263157895	0.589754385964912
82	central	0	0.77940350877193	0.22240350877193	0.59319298245614
83	central	0	0.770245614035088	0.224666666666667	0.595175438596491
84	central	0	0.795105263157895	0.222850877192982	0.596508771929825
85	central	0	0.786543859649123	0.222385964912281	0.594666666666667
86	central	0	0.781456140350877	0.224035087719298	0.593543859649123
87	central	0	0.783157894736842	0.221850877192982	0.595385964912281
88	central	0	0.787280701754386	0.221166666666667	0.597736842105263
89	central	0	0.768385964912281	0.223561403508772	0.593070175438596
90	central	0	0.774263157894737	0.222728070175439	0.594298245614035
91	central	0	0.775017543859649	0.223850877192982	0.596421052631579
92	central	0	0.786561403508772	0.222684210526316	0.594456140350877
93	central	0	0.782649122807018	0.22319298245614	0.593175438596491
94	central	0	0.796491228070175	0.222649122807018	0.594666666666667
95	central	0	0.787245614035088	0.221315789473684	0.593315789473684
96	central	0	0.786438596491228	0.223	0.594385964912281
97	central	0	0.772087719298246	0.223315789473684	0.596280701754386
98	central	0	0.775982456140351	0.222491228070175	0.595368421052632
99	central	0	0.785508771929825	0.223377192982456	0.59140350877193
100	central	0	0.782087719298246	0.221877192982456	0.595035087719298
101	central	0	0.783385964912281	0.22369298245614	0.595368421052632
102	central	0	0.79580701754386	0.223008771929825	0.596859649122807
103	central	0	0.780122807017544	0.223324561403509	0.593947368421053
104	central	0	0.778684210526316	0.220868421052632	0.596719298245614
105	central	0	0.785578947368421	0.220719298245614	0.594315789473684
106	central	0	0.789122807017544	0.221771929824561	0.593982456140351
107	central	0	0.767526315789474	0.222061403508772	0.594929824561404
108	central	0	0.779263157894737	0.221798245614035	0.595438596491228
109	central	0	0.772614035087719	0.222885964912281	0.597438596491228
110	central	0	0.771105263157895	0.221359649122807	0.595385964912281
111	central	0	0.777122807017544	0.223394736842105	0.596350877192982
112	central	0	0.789368421052632	0.222298245614035	0.593245614035088
113	central	0	0.798824561403509	0.2235	0.596035087719298
114	central	0	0.796614035087719	0.223368421052632	0.595368421052632
115	central	0	0.790456140350877	0.223412280701754	0.599859649122807
116	central	0	0.798877192982456	0.220315789473684	0.597122807017544
117	central	0	0.783842105263158	0.221824561403509	0.598350877192982
118	central	0	0.784508771929825	0.222938596491228	0.59540350877193
119	central	0	0.781298245614035	0.222859649122807	0.598087719298246
120	central	0	0.78140350877193	0.221394736842105	0.595368421052632
121	central	0	0.768157894736842	0.221631578947368	0.595964912280702
122	central	0	0.767578947368421	0.2205	0.597333333333333
123	central	0	0.764631578947368	0.220982456140351	0.598631578947368
124	central	0	0.763385964912281	0.221570175438597	0.594578947368421
125	central	0	0.768052631578947	0.223394736842105	0.596666666666667
126	central	0	0.775368421052632	0.221745614035088	0.594929824561404
127	central	0	0.771456140350877	0.222877192982456	0.600140350877193
128	central	0	0.767140350877193	0.222280701754386	0.593543859649123
129	central	0	0.775070175438596	0.22040350877193	0.596491228070175
130	central	0	0.759052631578947	0.222157894736842	0.596649122807018
131	central	0	0.760701754385965	0.222640350877193	0.596543859649123
132	central	0	0.75259649122807	0.222087719298246	0.595824561403509
133	central	0	0.769771929824561	0.221947368421053	0.596842105263158
134	central	0	0.765649122807018	0.222710526315789	0.594982456140351
135	central	0	0.765561403508772	0.222473684210526	0.595701754385965
136	central	0	0.772631578947368	0.222035087719298	0.59380701754386
137	central	0	0.770105263157895	0.223131578947368	0.595771929824561
138	central	0	0.773561403508772	0.222543859649123	0.596754385964912
139	central	0	0.765228070175439	0.221780701754386	0.595473684210526
140	central	0	0.76719298245614	0.22219298245614	0.596508771929825
141	central	0	0.775736842105263	0.221701754385965	0.596175438596491
142	central	0	0.793684210526316	0.221035087719298	0.596280701754386
143	central	0	0.795684210526316	0.222842105263158	0.592385964912281
144	central	0	0.795929824561403	0.220087719298246	0.595508771929825
145	central	0	0.791157894736842	0.222210526315789	0.596964912280702
146	central	0	0.787175438596491	0.224236842105263	0.595543859649123
147	central	0	0.786070175438596	0.223368421052632	0.595684210526316
148	central	0	0.782245614035088	0.224026315789474	0.593754385964912
149	central	0	0.775526315789474	0.222771929824561	0.594070175438596
150	central	0	0.767543859649123	0.22340350877193	0.596087719298246
151	central	0	0.779859649122807	0.222991228070175	0.591456140350877
152	central	0	0.791052631578947	0.222789473684211	0.597385964912281
153	central	0	0.777666666666667	0.221763157894737	0.593543859649123
154	central	0	0.778456140350877	0.222201754385965	0.596438596491228
155	central	0	0.776421052631579	0.21990350877193	0.596280701754386
156	central	0	0.770631578947368	0.221912280701754	0.595087719298246
157	central	0	0.776	0.220798245614035	0.594719298245614
158	central	0	0.770842105263158	0.22269298245614	0.596473684210526
159	central	0	0.769210526315789	0.222543859649123	0.594140350877193
160	central	0	0.791929824561403	0.222043859649123	0.594210526315789
161	central	0	0.798666666666667	0.222122807017544	0.596736842105263
162	central	0	0.786649122807018	0.221605263157895	0.594719298245614
163	central	0	0.782684210526316	0.221657894736842	0.596578947368421
164	central	0	0.778280701754386	0.222482456140351	0.595666666666667
165	central	0	0.778298245614035	0.221140350877193	0.595245614035088
166	central	0	0.780684210526316	0.223859649122807	0.593877192982456
167	central	0	0.782140350877193	0.221070175438597	0.593087719298246
168	central	0	0.77440350877193	0.222894736842105	0.596614035087719
169	central	0	0.78940350877193	0.221219298245614	0.59640350877193
170	central	0	0.789298245614035	0.222210526315789	0.592
171	central	0	0.785298245614035	0.220140350877193	0.594929824561404
172	central	0	0.78880701754386	0.221964912280702	0.595333333333333
173	central	0	0.791385964912281	0.221973684210526	0.598421052631579
174	central	0	0.775736842105263	0.222219298245614	0.596578947368421
175	central	0	0.786122807017544	0.222236842105263	0.596157894736842
176	central	0	0.78940350877193	0.222052631578947	0.593578947368421
177	central	0	0.792438596491228	0.221622807017544	0.593526315789474
178	central	0	0.784964912280702	0.223412280701754	0.593508771929825
179	central	0	0.789	0.223385964912281	0.594824561403509
180	central	0	0.782631578947368	0.222728070175439	0.593736842105263
181	central	0	0.782070175438596	0.223052631578947	0.594789473684211
182	central	0	0.779964912280702	0.222877192982456	0.597666666666667
183	central	0	0.780385964912281	0.223719298245614	0.595491228070175
184	central	0	0.777842105263158	0.222728070175439	0.594052631578947
185	central	0	0.798842105263158	0.222728070175439	0.596298245614035
186	central	0	0.782140350877193	0.221570175438597	0.59359649122807
187	central	0	0.782315789473684	0.22130701754386	0.596210526315789
188	central	0	0.774122807017544	0.224035087719298	0.596175438596491
189	central	0	0.780017543859649	0.22090350877193	0.594543859649123
190	central	0	0.792368421052632	0.222517543859649	0.594087719298246
191	central	0	0.781122807017544	0.222184210526316	0.596052631578947
192	central	0	0.784894736842105	0.222298245614035	0.593543859649123
193	central	0	0.79059649122807	0.223166666666667	0.596614035087719
194	central	0	0.784491228070175	0.222517543859649	0.595982456140351
195	central	0	0.784350877192982	0.223815789473684	0.596350877192982
196	central	0	0.78359649122807	0.222614035087719	0.59319298245614
197	central	0	0.775421052631579	0.224087719298246	0.593035087719298
198	central	0	0.773491228070175	0.220921052631579	0.593614035087719
199	central	0	0.76259649122807	0.221780701754386	0.594947368421053
200	central	0	0.761894736842105	0.221833333333333	0.594210526315789
201	central	0	0.774912280701754	0.221087719298246	0.597614035087719
202	central	0	0.771368421052632	0.222236842105263	0.596315789473684
203	central	0	0.771912280701754	0.221456140350877	0.597561403508772
204	central	0	0.777912280701754	0.223350877192982	0.597105263157895
205	central	0	0.772157894736842	0.222166666666667	0.597543859649123
206	central	0	0.766210526315789	0.221543859649123	0.596473684210526
207	central	0	0.761877192982456	0.223324561403509	0.595859649122807
208	central	0	0.763736842105263	0.221350877192982	0.597473684210526
209	central	0	0.768140350877193	0.223412280701754	0.595982456140351
210	central	0	0.762982456140351	0.222087719298246	0.593666666666667
211	central	0	0.773736842105263	0.222342105263158	0.595105263157895
212	central	0	0.774421052631579	0.221894736842105	0.595947368421053
213	central	0	0.768526315789474	0.22119298245614	0.594578947368421
214	central	0	0.770964912280702	0.222447368421053	0.596736842105263
215	central	0	0.773982456140351	0.222140350877193	0.593210526315789
216	central	0	0.771315789473684	0.222412280701754	0.595052631578947
217	central	0	0.77359649122807	0.222456140350877	0.594491228070175
218	central	0	0.785701754385965	0.224842105263158	0.592947368421053
219	central	0	0.790421052631579	0.223043859649123	0.594087719298246
220	central	0	0.791666666666667	0.222491228070175	0.596385964912281
221	central	0	0.779859649122807	0.223675438596491	0.598719298245614
222	central	0	0.77540350877193	0.222035087719298	0.593368421052632
223	central	0	0.77240350877193	0.222008771929825	0.593017543859649
224	central	0	0.789929824561403	0.222771929824561	0.597140350877193
225	central	0	0.787964912280702	0.221526315789474	0.595631578947368
226	central	0	0.769508771929825	0.221491228070175	0.597298245614035
227	central	0	0.758017543859649	0.222315789473684	0.591842105263158
228	central	0	0.774157894736842	0.221578947368421	0.594438596491228
229	central	0	0.787421052631579	0.221166666666667	0.597684210526316
230	central	0	0.772684210526316	0.221964912280702	0.595561403508772
231	central	0	0.777122807017544	0.222710526315789	0.594929824561404
232	central	0	0.773298245614035	0.22140350877193	0.592964912280702
233	central	0	0.768649122807018	0.223289473684211	0.595771929824561
234	central	0	0.777385964912281	0.223342105263158	0.593157894736842
235	central	0	0.787894736842105	0.22380701754386	0.597280701754386
236	central	0	0.788982456140351	0.222236842105263	0.599631578947368
237	central	0	0.775438596491228	0.222377192982456	0.59340350877193
238	central	0	0.776912280701754	0.223815789473684	0.594456140350877
239	central	0	0.772456140350877	0.221543859649123	0.595754385964912
240	central	0	0.790561403508772	0.222526315789474	0.594350877192982
241	central	0	0.795017543859649	0.222754385964912	0.593070175438596
242	central	0	0.795385964912281	0.220964912280702	0.595140350877193
243	central	0	0.78878947368421	0.222271929824561	0.594631578947368
244	central	0	0.784578947368421	0.222754385964912	0.594245614035088
245	central	0	0.781	0.221561403508772	0.598210526315789
246	central	0	0.777070175438596	0.223263157894737	0.592736842105263
247	central	0	0.786473684210526	0.222956140350877	0.596385964912281
248	central	0	0.783526315789474	0.223201754385965	0.594754385964912
249	central	0	0.786298245614035	0.224815789473684	0.598228070175439
250	central	0	0.787649122807018	0.222157894736842	0.595280701754386
251	central	0	0.794263157894737	0.222289473684211	0.595438596491228
252	central	0	0.783350877192982	0.223921052631579	0.599929824561404
253	central	0	0.776614035087719	0.223122807017544	0.595175438596491
254	central	0	0.777912280701754	0.222228070175439	0.596824561403509
255	central	0	0.788491228070175	0.221850877192982	0.596631578947368
256	central	0	0.788122807017544	0.221877192982456	0.596210526315789
257	central	0	0.78578947368421	0.222438596491228	0.595929824561404
258	central	0	0.785701754385965	0.221964912280702	0.597859649122807
259	central	0	0.78159649122807	0.222719298245614	0.59619298245614
260	central	0	0.785508771929825	0.223684210526316	0.595122807017544
261	central	0	0.794912280701754	0.22230701754386	0.591859649122807
262	central	0	0.790245614035088	0.223570175438597	0.59419298245614
263	central	0	0.779298245614035	0.222359649122807	0.594385964912281
264	central	0	0.764210526315789	0.222263157894737	0.593280701754386
265	central	0	0.775701754385965	0.22230701754386	0.597561403508772
266	central	0	0.795824561403509	0.221061403508772	0.594035087719298
267	central	0	0.775684210526316	0.222991228070175	0.596877192982456
268	central	0	0.780210526315789	0.222008771929825	0.596070175438596
269	central	0	0.787228070175439	0.222315789473684	0.59580701754386
270	central	0	0.787912280701754	0.223333333333333	0.59380701754386
271	central	0	0.786842105263158	0.221640350877193	0.596438596491228
272	central	0	0.782421052631579	0.223210526315789	0.596105263157895
273	central	0	0.780842105263158	0.222964912280702	0.59559649122807
274	central	0	0.771877192982456	0.222324561403509	0.594754385964912
275	central	0	0.766964912280702	0.221561403508772	0.594631578947368
276	central	0	0.771859649122807	0.222280701754386	0.596526315789474
277	central	0	0.776438596491228	0.222736842105263	0.596456140350877
278	central	0	0.771508771929825	0.222833333333333	0.594877192982456
279	central	0	0.772245614035088	0.222912280701754	0.592105263157895
280	central	0	0.790035087719298	0.222394736842105	0.594877192982456
281	central	0	0.772824561403509	0.222666666666667	0.59740350877193
282	central	0	0.787087719298246	0.222833333333333	0.599105263157895
283	central	0	0.769456140350877	0.221614035087719	0.594263157894737
284	central	0	0.777052631578947	0.221543859649123	0.593421052631579
285	central	0	0.769298245614035	0.22240350877193	0.591157894736842
286	central	0	0.775105263157895	0.220894736842105	0.598105263157895
287	central	0	0.784175438596491	0.221614035087719	0.597350877192982
288	central	0	0.781877192982456	0.222377192982456	0.597824561403509
289	central	0	0.77159649122807	0.223271929824561	0.593
290	central	0	0.765929824561403	0.222298245614035	0.594035087719298
291	central	0	0.764140350877193	0.221719298245614	0.595280701754386
292	central	0	0.777350877192982	0.221570175438597	0.594543859649123
293	central	0	0.777736842105263	0.222166666666667	0.590842105263158
294	central	0	0.785280701754386	0.221219298245614	0.594929824561404
295	central	0	0.790631578947368	0.22090350877193	0.591842105263158
296	central	0	0.786982456140351	0.221552631578947	0.594754385964912
297	central	0	0.781105263157895	0.223719298245614	0.592684210526316
298	central	0	0.784491228070175	0.223105263157895	0.594877192982456
299	central	0	0.792052631578947	0.221947368421053	0.598929824561404
300	central	0	0.786719298245614	0.222017543859649	0.595263157894737
301	central	0	0.773017543859649	0.220298245614035	0.596228070175439
302	central	0	0.769982456140351	0.221982456140351	0.595526315789474
303	central	0	0.761140350877193	0.223175438596491	0.59780701754386
304	central	0	0.773631578947368	0.223052631578947	0.593789473684211
305	central	0	0.773421052631579	0.221894736842105	0.596614035087719
306	central	0	0.761087719298246	0.222017543859649	0.594456140350877
307	central	0	0.77478947368421	0.222175438596491	0.591964912280702
308	central	0	0.781982456140351	0.221526315789474	0.594666666666667
309	central	0	0.772526315789474	0.222280701754386	0.595052631578947
310	central	0	0.77	0.222964912280702	0.596508771929825
311	central	0	0.775280701754386	0.221491228070175	0.598070175438596
312	central	0	0.792578947368421	0.221140350877193	0.594964912280702
313	central	0	0.779982456140351	0.223491228070175	0.591982456140351
314	central	0	0.77119298245614	0.220798245614035	0.597561403508772
315	central	0	0.764649122807018	0.222535087719298	0.596649122807018
316	central	0	0.773	0.221859649122807	0.597140350877193
317	central	0	0.778385964912281	0.224114035087719	0.594912280701754
318	central	0	0.784929824561403	0.221114035087719	0.594701754385965
319	central	0	0.785526315789474	0.222684210526316	0.59359649122807
320	central	0	0.791385964912281	0.222991228070175	0.592929824561404
321	central	0	0.788368421052632	0.221798245614035	0.59240350877193
322	central	0	0.774666666666667	0.220850877192982	0.589842105263158
323	central	0	0.771666666666667	0.222631578947368	0.598035087719298
324	central	0	0.783526315789474	0.222140350877193	0.593842105263158
325	central	0	0.781385964912281	0.224263157894737	0.597614035087719
326	central	0	0.795350877192982	0.222780701754386	0.591771929824561
327	central	0	0.797947368421053	0.222026315789474	0.594912280701754
328	central	0	0.796491228070175	0.221912280701754	0.595035087719298
329	central	0	0.779947368421053	0.222491228070175	0.592824561403509
330	central	0	0.772087719298246	0.222368421052632	0.591122807017544
331	central	0	0.788824561403509	0.222149122807018	0.593473684210526
332	central	0	0.788771929824561	0.222868421052632	0.593035087719298
333	central	0	0.786929824561403	0.221771929824561	0.596842105263158
334	central	0	0.789877192982456	0.222657894736842	0.594350877192982
335	central	0	0.788315789473684	0.220964912280702	0.595526315789474
336	central	0	0.783245614035088	0.222482456140351	0.598912280701754
337	central	0	0.781614035087719	0.221850877192982	0.594771929824561
338	central	0	0.78378947368421	0.220956140350877	0.593894736842105
339	central	0	0.782684210526316	0.223026315789474	0.594701754385965
340	central	0	0.77680701754386	0.222736842105263	0.597701754385965
341	central	0	0.770947368421053	0.223464912280702	0.593561403508772
342	central	0	0.775298245614035	0.220719298245614	0.593385964912281
343	central	0	0.783035087719298	0.223938596491228	0.597157894736842
344	central	0	0.783333333333333	0.222754385964912	0.594263157894737
345	central	0	0.78780701754386	0.222412280701754	0.594526315789474
346	central	0	0.786315789473684	0.222008771929825	0.596228070175439
347	central	0	0.787035087719298	0.220254385964912	0.592929824561404
348	central	0	0.785771929824561	0.222184210526316	0.594315789473684
349	central	0	0.780017543859649	0.221649122807018	0.592947368421053
350	central	0	0.776368421052632	0.222561403508772	0.595421052631579
351	central	0	0.769157894736842	0.222991228070175	0.595333333333333
352	central	0	0.77119298245614	0.221614035087719	0.594456140350877
353	central	0	0.772614035087719	0.223236842105263	0.593684210526316
354	central	0	0.771017543859649	0.222438596491228	0.595526315789474
355	central	0	0.774491228070175	0.220973684210526	0.594491228070175
356	central	0	0.781228070175439	0.221622807017544	0.595491228070175
357	central	0	0.78340350877193	0.222131578947368	0.593877192982456
358	central	0	0.77559649122807	0.222105263157895	0.595666666666667
359	central	0	0.777421052631579	0.222482456140351	0.594789473684211
360	central	0	0.783385964912281	0.223289473684211	0.597017543859649
361	central	0	0.789578947368421	0.222359649122807	0.593877192982456
362	central	0	0.775561403508772	0.221552631578947	0.596771929824561
363	central	0	0.769210526315789	0.222412280701754	0.595771929824561
364	central	0	0.779315789473684	0.221833333333333	0.593982456140351
365	central	0	0.782526315789474	0.224377192982456	0.595456140350877
366	central	0	0.775947368421053	0.222394736842105	0.594561403508772
367	central	0	0.77040350877193	0.220877192982456	0.596157894736842
368	central	0	0.772842105263158	0.221964912280702	0.597578947368421
369	central	0	0.794421052631579	0.223394736842105	0.595719298245614
370	central	0	0.790982456140351	0.221578947368421	0.595666666666667
371	central	0	0.782105263157895	0.223315789473684	0.593859649122807
372	central	0	0.78580701754386	0.221315789473684	0.597122807017544
373	central	0	0.780245614035088	0.221657894736842	0.593824561403509
374	central	0	0.773315789473684	0.221219298245614	0.595842105263158
375	central	0	0.790526315789474	0.222245614035088	0.59919298245614
376	central	0	0.792561403508772	0.222754385964912	0.595298245614035
377	central	0	0.793	0.220859649122807	0.593859649122807
378	central	0	0.782456140350877	0.224131578947368	0.593070175438596
379	central	0	0.768368421052632	0.221684210526316	0.595210526315789
380	central	0	0.767947368421053	0.221877192982456	0.593947368421053
381	central	0	0.768771929824561	0.222052631578947	0.594157894736842
382	central	0	0.771491228070175	0.225008771929825	0.595122807017544
383	central	0	0.780298245614035	0.221087719298246	0.596298245614035
384	central	0	0.772719298245614	0.222640350877193	0.593631578947368
385	central	0	0.774842105263158	0.221263157894737	0.599333333333333
386	central	0	0.77080701754386	0.222289473684211	0.594438596491228
387	central	0	0.772877192982456	0.222824561403509	0.596333333333333
388	central	0	0.779754385964912	0.221236842105263	0.594350877192982
389	central	0	0.769912280701754	0.221008771929825	0.592350877192982
390	central	0	0.764614035087719	0.223429824561404	0.595175438596491
391	central	0	0.781350877192982	0.220991228070175	0.594333333333333
392	central	0	0.771385964912281	0.222394736842105	0.594438596491228
393	central	0	0.78078947368421	0.221114035087719	0.593456140350877
394	central	0	0.787456140350877	0.222964912280702	0.594385964912281
395	central	0	0.784140350877193	0.221640350877193	0.596631578947368
396	central	0	0.785140350877193	0.222385964912281	0.593438596491228
397	central	0	0.785105263157895	0.221605263157895	0.598070175438596
398	central	0	0.783684210526316	0.221166666666667	0.595280701754386
399	central	0	0.786578947368421	0.222087719298246	0.594175438596491
400	central	0	0.792263157894737	0.223061403508772	0.594491228070175
401	central	0	0.783877192982456	0.221850877192982	0.593017543859649
402	central	0	0.79278947368421	0.221921052631579	0.593701754385965
403	central	0	0.796929824561403	0.222929824561404	0.596438596491228
404	central	0	0.793912280701754	0.22109649122807	0.595526315789474
405	central	0	0.782122807017544	0.223175438596491	0.595614035087719
406	central	0	0.77419298245614	0.222552631578947	0.59540350877193
407	central	0	0.79019298245614	0.222657894736842	0.594859649122807
408	central	0	0.790719298245614	0.222149122807018	0.59680701754386
409	central	0	0.793754385964912	0.223219298245614	0.594649122807018
410	central	0	0.785122807017544	0.22230701754386	0.59580701754386
411	central	0	0.772982456140351	0.223017543859649	0.596508771929825
412	central	0	0.770508771929825	0.222473684210526	0.593491228070175
413	central	0	0.776912280701754	0.222368421052632	0.594894736842105
414	central	0	0.775894736842105	0.222289473684211	0.594842105263158
415	central	0	0.776859649122807	0.221938596491228	0.594070175438596
416	central	0	0.784052631578947	0.220877192982456	0.596280701754386
417	central	0	0.773280701754386	0.221122807017544	0.595508771929825
418	central	0	0.781052631578947	0.222938596491228	0.592105263157895
419	central	0	0.781929824561403	0.221736842105263	0.593157894736842
420	central	0	0.782333333333333	0.222675438596491	0.593508771929825
421	central	0	0.78740350877193	0.222201754385965	0.592771929824561
422	central	0	0.770385964912281	0.223868421052632	0.593877192982456
423	central	0	0.778684210526316	0.221912280701754	0.593210526315789
424	central	0	0.777701754385965	0.222850877192982	0.595719298245614
425	central	0	0.783561403508772	0.221649122807018	0.595561403508772
426	central	0	0.773614035087719	0.223315789473684	0.597789473684211
427	central	0	0.767105263157895	0.220780701754386	0.593315789473684
428	central	0	0.77319298245614	0.220394736842105	0.596684210526316
429	central	0	0.767508771929825	0.224271929824561	0.594456140350877
430	central	0	0.780368421052632	0.222175438596491	0.593824561403509
431	central	0	0.780491228070175	0.221298245614035	0.595614035087719
432	central	0	0.785280701754386	0.221482456140351	0.593333333333333
433	central	0	0.775491228070175	0.220763157894737	0.594298245614035
434	central	0	0.770368421052632	0.221868421052632	0.596684210526316
435	central	0	0.778526315789474	0.2215	0.595701754385965
436	central	0	0.777438596491228	0.2215	0.593456140350877
437	central	0	0.77559649122807	0.223315789473684	0.592070175438596
438	central	0	0.760438596491228	0.223052631578947	0.597070175438596
439	central	0	0.77580701754386	0.220973684210526	0.595912280701754
440	central	0	0.775771929824561	0.221991228070175	0.594614035087719
441	central	0	0.784245614035088	0.221754385964912	0.596175438596491
442	central	0	0.774631578947368	0.222570175438597	0.596561403508772
443	central	0	0.779561403508772	0.222350877192982	0.597105263157895
444	central	0	0.792947368421053	0.222622807017544	0.596070175438596
445	central	0	0.794666666666667	0.219447368421053	0.592842105263158
446	central	0	0.783245614035088	0.221175438596491	0.593526315789474
447	central	0	0.778666666666667	0.22209649122807	0.594
448	central	0	0.784350877192982	0.22209649122807	0.594894736842105
449	central	0	0.78378947368421	0.223236842105263	0.596631578947368
450	central	0	0.775421052631579	0.221482456140351	0.593578947368421
451	central	0	0.791631578947368	0.222438596491228	0.594877192982456
452	central	0	0.790175438596491	0.221377192982456	0.594298245614035
453	central	0	0.779508771929825	0.221719298245614	0.595368421052632
454	central	0	0.775070175438596	0.221850877192982	0.596719298245614
455	central	0	0.763701754385965	0.221385964912281	0.591526315789474
456	central	0	0.75440350877193	0.222570175438597	0.593666666666667
457	central	0	0.773631578947368	0.224289473684211	0.594754385964912
458	central	0	0.779350877192982	0.222473684210526	0.595087719298246
459	central	0	0.778070175438596	0.224078947368421	0.600456140350877
460	central	0	0.769754385964912	0.222578947368421	0.59340350877193
461	central	0	0.774122807017544	0.222482456140351	0.594912280701754
462	central	0	0.772298245614035	0.22140350877193	0.594052631578947
463	central	0	0.767701754385965	0.224035087719298	0.593684210526316
464	central	0	0.774456140350877	0.223333333333333	0.595052631578947
465	central	0	0.772614035087719	0.223061403508772	0.597877192982456
466	central	0	0.773245614035088	0.223675438596491	0.595964912280702
467	central	0	0.784666666666667	0.223017543859649	0.598894736842105
468	central	0	0.77580701754386	0.222359649122807	0.594122807017544
469	central	0	0.773350877192982	0.222517543859649	0.59419298245614
470	central	0	0.79	0.22390350877193	0.59459649122807
471	central	0	0.790035087719298	0.222157894736842	0.599526315789474
472	central	0	0.782964912280702	0.222578947368421	0.592719298245614
473	central	0	0.777719298245614	0.221885964912281	0.596543859649123
474	central	0	0.782	0.22319298245614	0.596017543859649
475	central	0	0.785543859649123	0.220868421052632	0.597333333333333
476	central	0	0.78480701754386	0.22190350877193	0.59459649122807
477	central	0	0.783245614035088	0.221736842105263	0.592456140350877
478	central	0	0.780929824561403	0.222254385964912	0.595
479	central	0	0.782543859649123	0.222885964912281	0.595368421052632
480	central	0	0.785543859649123	0.222526315789474	0.595385964912281
481	central	0	0.793017543859649	0.220561403508772	0.594684210526316
482	central	0	0.785631578947368	0.222728070175439	0.59780701754386
483	central	0	0.774631578947368	0.223438596491228	0.596368421052632
484	central	0	0.793315789473684	0.222377192982456	0.594842105263158
485	central	0	0.797964912280702	0.222921052631579	0.594684210526316
486	central	0	0.793333333333333	0.221421052631579	0.597315789473684
487	central	0	0.778087719298246	0.221043859649123	0.598666666666667
488	central	0	0.772070175438596	0.222578947368421	0.594947368421053
489	central	0	0.772105263157895	0.222254385964912	0.598385964912281
490	central	0	0.777578947368421	0.222105263157895	0.592228070175439
491	central	0	0.777561403508772	0.222289473684211	0.596894736842105
492	central	0	0.773964912280702	0.222149122807018	0.595035087719298
493	central	0	0.779035087719298	0.222140350877193	0.597315789473684
494	central	0	0.778508771929825	0.222684210526316	0.597350877192982
495	central	0	0.787421052631579	0.220228070175439	0.596087719298246
496	central	0	0.786543859649123	0.221938596491228	0.591719298245614
497	central	0	0.785350877192982	0.221640350877193	0.594473684210526
498	central	0	0.771947368421053	0.225429824561404	0.596543859649123
499	central	0	0.774368421052632	0.221824561403509	0.595105263157895
500	central	0	0.770175438596491	0.221570175438597	0.593122807017544
501	central	0	0.778333333333333	0.223245614035088	0.592140350877193
502	central	0	0.77740350877193	0.221429824561404	0.591508771929825
503	central	0	0.774385964912281	0.222114035087719	0.592947368421053
504	central	0	0.780666666666667	0.222868421052632	0.594333333333333
505	central	0	0.770070175438596	0.223780701754386	0.593982456140351
506	central	0	0.769789473684211	0.220771929824561	0.59859649122807
507	central	0	0.768929824561403	0.223263157894737	0.593508771929825
508	central	0	0.77940350877193	0.222684210526316	0.597473684210526
509	central	0	0.780754385964912	0.221833333333333	0.593982456140351
510	central	0	0.76978947368421	0.222614035087719	0.595122807017544
511	central	0	0.775105263157895	0.221561403508772	0.595824561403509
512	central	0	0.785017543859649	0.22140350877193	0.592245614035088
513	central	0	0.78178947368421	0.222587719298246	0.594614035087719
514	central	0	0.785543859649123	0.222842105263158	0.595859649122807
515	central	0	0.773842105263158	0.223245614035088	0.596789473684211
516	central	0	0.775052631578947	0.222385964912281	0.596701754385965
517	central	0	0.782280701754386	0.222149122807018	0.593491228070175
518	central	0	0.774052631578947	0.22219298245614	0.592719298245614
519	central	0	0.791017543859649	0.222377192982456	0.59519298245614
520	central	0	0.798263157894737	0.222061403508772	0.596350877192982
521	central	0	0.791947368421053	0.22219298245614	0.595736842105263
522	central	0	0.785157894736842	0.224324561403509	0.592824561403509
523	central	0	0.77619298245614	0.220894736842105	0.594122807017544
524	central	0	0.774280701754386	0.222868421052632	0.596122807017544
525	central	0	0.775368421052632	0.223912280701754	0.594859649122807
526	central	0	0.77880701754386	0.220824561403509	0.593947368421053
527	central	0	0.787842105263158	0.220280701754386	0.595859649122807
528	central	0	0.776964912280702	0.221842105263158	0.593473684210526
529	central	0	0.776701754385965	0.223921052631579	0.596736842105263
530	central	0	0.775649122807018	0.223517543859649	0.595491228070175
531	central	0	0.77359649122807	0.222008771929825	0.596684210526316
532	central	0	0.75840350877193	0.221377192982456	0.595526315789474
533	central	0	0.787473684210526	0.222166666666667	0.59640350877193
534	central	0	0.780859649122807	0.221605263157895	0.595631578947368
535	central	0	0.777543859649123	0.221719298245614	0.593368421052632
536	central	0	0.760982456140351	0.223	0.596175438596491
537	central	0	0.773561403508772	0.22290350877193	0.594122807017544
538	central	0	0.773350877192982	0.222456140350877	0.592771929824561
539	central	0	0.778298245614035	0.221587719298246	0.593421052631579
540	central	0	0.780719298245614	0.222052631578947	0.598578947368421
541	central	0	0.779456140350877	0.220780701754386	0.597052631578947
542	central	0	0.77519298245614	0.221973684210526	0.592754385964912
543	central	0	0.768929824561403	0.222359649122807	0.596736842105263
544	central	0	0.781982456140351	0.223	0.592070175438596
545	central	0	0.781684210526316	0.222421052631579	0.590754385964912
546	central	0	0.78759649122807	0.222201754385965	0.593421052631579
547	central	0	0.794122807017544	0.222245614035088	0.598
548	central	0	0.772210526315789	0.222894736842105	0.595929824561404
549	central	0	0.767140350877193	0.221754385964912	0.596894736842105
550	central	0	0.767859649122807	0.222894736842105	0.596982456140351
551	central	0	0.774894736842105	0.22069298245614	0.59380701754386
552	central	0	0.780438596491228	0.222157894736842	0.595157894736842
553	central	0	0.789631578947368	0.222377192982456	0.598263157894737
554	central	0	0.777473684210526	0.223684210526316	0.593614035087719
555	central	0	0.785421052631579	0.222298245614035	0.594508771929825
556	central	0	0.775070175438596	0.222587719298246	0.593333333333333
557	central	0	0.787964912280702	0.221447368421053	0.597035087719298
558	central	0	0.781947368421053	0.222087719298246	0.59540350877193
559	central	0	0.77159649122807	0.22190350877193	0.594701754385965
560	central	0	0.786526315789474	0.223561403508772	0.596684210526316
561	central	0	0.790929824561403	0.222842105263158	0.595280701754386
562	central	0	0.777666666666667	0.221833333333333	0.595315789473684
563	central	0	0.773421052631579	0.222035087719298	0.596035087719298
564	central	0	0.780684210526316	0.223947368421053	0.592035087719298
565	central	0	0.779929824561403	0.223850877192982	0.593877192982456
566	central	0	0.777929824561403	0.221859649122807	0.597385964912281
567	central	0	0.777614035087719	0.221342105263158	0.595649122807018
568	central	0	0.782456140350877	0.224377192982456	0.593140350877193
569	central	0	0.777526315789474	0.223166666666667	0.595859649122807
570	central	0	0.788333333333333	0.221377192982456	0.593543859649123
571	central	0	0.786859649122807	0.222815789473684	0.592736842105263
572	central	0	0.791157894736842	0.221394736842105	0.596263157894737
573	central	0	0.78980701754386	0.223166666666667	0.59459649122807
574	central	0	0.766824561403509	0.221991228070175	0.594508771929825
575	central	0	0.767561403508772	0.222614035087719	0.595421052631579
576	central	0	0.770473684210526	0.220929824561404	0.596263157894737
577	central	0	0.777649122807018	0.22209649122807	0.596842105263158
578	central	0	0.789017543859649	0.222964912280702	0.59659649122807
579	central	0	0.781228070175439	0.222473684210526	0.596052631578947
580	central	0	0.77419298245614	0.222342105263158	0.59280701754386
581	central	0	0.776473684210526	0.22259649122807	0.594035087719298
582	central	0	0.776561403508772	0.223394736842105	0.597385964912281
583	central	0	0.779315789473684	0.221964912280702	0.597684210526316
584	central	0	0.782526315789474	0.223333333333333	0.599350877192982
585	central	0	0.790859649122807	0.221885964912281	0.597368421052632
586	central	0	0.788280701754386	0.222929824561404	0.598280701754386
587	central	0	0.789912280701754	0.222657894736842	0.595736842105263
588	central	0	0.788614035087719	0.2235	0.598245614035088
589	central	0	0.79678947368421	0.223622807017544	0.594859649122807
590	central	0	0.778947368421053	0.223394736842105	0.590859649122807
591	central	0	0.782438596491228	0.223201754385965	0.591684210526316
592	central	0	0.78040350877193	0.222885964912281	0.597
593	central	0	0.784438596491228	0.223771929824561	0.595526315789474
594	central	0	0.790263157894737	0.221850877192982	0.593631578947368
595	central	0	0.78778947368421	0.222956140350877	0.597087719298246
596	central	0	0.79819298245614	0.222201754385965	0.600105263157895
597	central	0	0.79578947368421	0.223824561403509	0.59319298245614
598	central	0	0.785666666666667	0.221921052631579	0.595578947368421
599	central	0	0.779649122807018	0.222359649122807	0.591929824561404
600	central	0	0.779543859649123	0.222973684210526	0.596421052631579
601	central	0	0.782245614035088	0.222973684210526	0.596035087719298
602	central	0	0.772543859649123	0.221342105263158	0.592298245614035
603	central	0	0.784280701754386	0.222228070175439	0.591561403508772
604	central	0	0.791578947368421	0.221605263157895	0.593877192982456
605	central	0	0.777982456140351	0.222008771929825	0.598315789473684
606	central	0	0.776526315789474	0.223324561403509	0.598754385964912
607	central	0	0.782385964912281	0.222219298245614	0.596649122807018
608	central	0	0.772508771929825	0.223026315789474	0.596894736842105
609	central	0	0.787684210526316	0.220587719298246	0.593561403508772
610	central	0	0.782631578947368	0.222333333333333	0.595684210526316
611	central	0	0.775263157894737	0.222210526315789	0.595877192982456
612	central	0	0.780964912280702	0.221771929824561	0.595894736842105
613	central	0	0.771263157894737	0.221649122807018	0.596228070175439
614	central	0	0.783	0.221614035087719	0.598438596491228
615	central	0	0.776456140350877	0.221473684210526	0.596736842105263
616	central	0	0.774824561403509	0.223526315789474	0.599824561403509
617	central	0	0.782175438596491	0.220289473684211	0.592754385964912
618	central	0	0.784684210526316	0.221754385964912	0.598385964912281
619	central	0	0.788157894736842	0.221508771929825	0.597298245614035
620	central	0	0.780491228070175	0.222868421052632	0.597245614035088
621	central	0	0.778526315789474	0.222228070175439	0.597736842105263
622	central	0	0.779105263157895	0.222140350877193	0.591333333333333
623	central	0	0.778929824561403	0.222973684210526	0.596719298245614
624	central	0	0.77959649122807	0.220824561403509	0.594140350877193
625	central	0	0.775456140350877	0.223245614035088	0.591701754385965
626	central	0	0.780105263157895	0.222140350877193	0.596526315789474
627	central	0	0.775719298245614	0.221754385964912	0.594947368421053
628	central	0	0.780315789473684	0.222228070175439	0.596561403508772
629	central	0	0.788280701754386	0.222061403508772	0.598508771929825
630	central	0	0.788982456140351	0.222517543859649	0.595280701754386
631	central	0	0.785649122807018	0.220017543859649	0.594035087719298
632	central	0	0.783473684210526	0.22369298245614	0.594824561403509
633	central	0	0.794245614035088	0.221868421052632	0.596929824561404
634	central	0	0.784526315789474	0.221956140350877	0.594368421052632
635	central	0	0.777052631578947	0.224210526315789	0.593070175438596
636	central	0	0.77580701754386	0.223877192982456	0.594929824561404
637	central	0	0.780315789473684	0.221885964912281	0.598614035087719
638	central	0	0.780894736842105	0.22540350877193	0.594824561403509
639	central	0	0.772087719298246	0.222456140350877	0.597771929824561
640	central	0	0.768912280701754	0.222359649122807	0.596894736842105
641	central	0	0.776964912280702	0.221921052631579	0.595736842105263
642	central	0	0.773982456140351	0.22359649122807	0.59740350877193
643	central	0	0.775631578947368	0.221728070175439	0.594947368421053
644	central	0	0.776280701754386	0.223271929824561	0.593491228070175
645	central	0	0.792	0.221184210526316	0.595859649122807
646	central	0	0.787122807017544	0.223245614035088	0.593421052631579
647	central	0	0.784245614035088	0.222166666666667	0.594894736842105
648	central	0	0.786052631578947	0.221956140350877	0.594263157894737
649	central	0	0.787	0.221105263157895	0.592526315789474
650	central	0	0.781473684210526	0.223078947368421	0.59380701754386
651	central	0	0.777929824561403	0.222640350877193	0.598052631578947
652	central	0	0.769578947368421	0.222324561403509	0.593614035087719
653	central	0	0.772	0.222368421052632	0.59340350877193
654	central	0	0.784245614035088	0.224649122807018	0.597508771929825
655	central	0	0.78340350877193	0.222324561403509	0.595385964912281
656	central	0	0.779578947368421	0.223017543859649	0.595508771929825
657	central	0	0.782982456140351	0.222464912280702	0.593754385964912
658	central	0	0.787912280701754	0.221868421052632	0.596157894736842
659	central	0	0.783719298245614	0.221385964912281	0.59559649122807
660	central	0	0.787842105263158	0.221859649122807	0.593473684210526
661	central	0	0.797157894736842	0.223701754385965	0.594298245614035
662	central	0	0.786982456140351	0.222684210526316	0.593526315789474
663	central	0	0.787561403508772	0.220912280701754	0.596210526315789
664	central	0	0.784894736842105	0.222552631578947	0.595824561403509
665	central	0	0.789368421052632	0.221789473684211	0.599263157894737
666	central	0	0.783666666666667	0.222350877192982	0.596543859649123
667	central	0	0.775456140350877	0.221973684210526	0.594333333333333
668	central	0	0.788228070175439	0.223754385964912	0.596508771929825
669	central	0	0.771263157894737	0.222315789473684	0.593245614035088
670	central	0	0.779157894736842	0.223114035087719	0.596491228070175
671	central	0	0.773771929824561	0.222789473684211	0.595859649122807
672	central	0	0.782070175438596	0.221754385964912	0.597122807017544
673	central	0	0.784859649122807	0.223657894736842	0.592877192982456
674	central	0	0.774280701754386	0.221710526315789	0.596017543859649
675	central	0	0.769877192982456	0.225	0.594719298245614
676	central	0	0.782070175438596	0.221324561403509	0.59559649122807
677	central	0	0.778894736842105	0.222947368421053	0.596087719298246
678	central	0	0.764087719298246	0.223649122807018	0.598105263157895
679	central	0	0.777649122807018	0.222842105263158	0.596578947368421
680	central	0	0.786473684210526	0.220675438596491	0.594473684210526
681	central	0	0.797298245614035	0.222710526315789	0.598982456140351
682	central	0	0.788298245614035	0.222245614035088	0.592315789473684
683	central	0	0.786614035087719	0.219640350877193	0.597385964912281
684	central	0	0.778754385964912	0.224482456140351	0.589719298245614
685	central	0	0.785157894736842	0.224298245614035	0.594105263157895
686	central	0	0.777017543859649	0.223175438596491	0.594245614035088
687	central	0	0.784157894736842	0.22190350877193	0.594561403508772
688	central	0	0.790035087719298	0.221587719298246	0.597298245614035
689	central	0	0.783947368421053	0.223429824561404	0.594561403508772
690	central	0	0.779175438596491	0.22190350877193	0.59580701754386
691	central	0	0.78019298245614	0.219631578947368	0.593929824561404
692	central	0	0.769789473684211	0.221754385964912	0.592631578947368
693	central	0	0.79159649122807	0.220657894736842	0.595263157894737
694	central	0	0.791526315789474	0.222859649122807	0.594789473684211
695	central	0	0.792087719298246	0.222	0.59580701754386
696	central	0	0.785771929824561	0.221885964912281	0.594842105263158
697	central	0	0.780017543859649	0.222657894736842	0.596508771929825
698	central	0	0.77419298245614	0.222438596491228	0.592947368421053
699	central	0	0.787912280701754	0.222070175438597	0.595754385964912
700	central	0	0.783912280701754	0.222210526315789	0.594543859649123
701	central	0	0.784771929824561	0.221964912280702	0.595964912280702
702	central	0	0.774035087719298	0.223850877192982	0.597228070175439
703	central	0	0.772614035087719	0.22209649122807	0.593105263157895
704	central	0	0.777649122807018	0.222438596491228	0.598473684210526
705	central	0	0.784947368421053	0.222201754385965	0.592473684210526
706	central	0	0.797105263157895	0.221359649122807	0.595771929824561
707	central	0	0.793140350877193	0.222570175438597	0.596017543859649
708	central	0	0.801649122807018	0.222394736842105	0.595052631578947
709	central	0	0.778157894736842	0.223087719298246	0.595228070175439
710	central	0	0.778789473684211	0.222245614035088	0.594666666666667
711	central	0	0.789	0.222473684210526	0.593368421052632
712	central	0	0.788017543859649	0.222526315789474	0.595719298245614
713	central	0	0.786666666666667	0.221087719298246	0.595
714	central	0	0.779666666666667	0.221622807017544	0.594789473684211
715	central	0	0.769140350877193	0.223263157894737	0.596070175438596
716	central	0	0.770070175438596	0.221464912280702	0.595087719298246
717	central	0	0.775456140350877	0.223666666666667	0.599789473684211
718	central	1	0.776315789473684	0.221754385964912	0.596263157894737
719	central	1	0.781263157894737	0.222245614035088	0.596666666666667
720	central	1	0.786473684210526	0.221035087719298	0.595017543859649
721	central	1	0.784666666666667	0.222114035087719	0.595508771929825
722	central	1	0.772473684210526	0.222675438596491	0.598263157894737
723	central	1	0.779578947368421	0.223877192982456	0.593157894736842
724	central	1	0.783298245614035	0.223614035087719	0.593614035087719
725	central	1	0.796157894736842	0.221342105263158	0.594070175438596
726	central	1	0.787947368421053	0.22190350877193	0.595140350877193
727	central	1	0.768228070175439	0.221657894736842	0.593631578947368
728	central	0	0.767701754385965	0.221973684210526	0.598526315789474
729	central	0	0.776263157894737	0.22240350877193	0.593526315789474
730	central	0	0.779578947368421	0.220640350877193	0.593280701754386
731	central	0	0.778228070175439	0.22290350877193	0.59440350877193
732	central	0	0.783842105263158	0.222271929824561	0.593228070175439
733	central	0	0.778543859649123	0.222280701754386	0.595631578947368
734	central	0	0.784719298245614	0.221631578947368	0.594771929824561
735	central	0	0.784877192982456	0.222315789473684	0.598140350877193
736	central	0	0.791947368421053	0.22209649122807	0.595614035087719
737	central	0	0.781842105263158	0.222394736842105	0.596
738	central	0	0.786736842105263	0.222368421052632	0.595508771929825
739	central	0	0.788578947368421	0.223552631578947	0.595228070175439
740	central	0	0.783719298245614	0.222166666666667	0.591631578947368
741	central	0	0.781385964912281	0.22259649122807	0.597631578947368
742	central	0	0.786052631578947	0.222350877192982	0.594526315789474
743	central	0	0.786421052631579	0.22209649122807	0.594017543859649
744	central	0	0.777	0.222921052631579	0.595298245614035
745	central	0	0.777438596491228	0.222298245614035	0.592157894736842
746	central	0	0.768754385964912	0.222140350877193	0.596824561403509
747	central	0	0.766912280701754	0.224666666666667	0.595157894736842
748	central	0	0.774052631578947	0.222719298245614	0.595982456140351
749	central	0	0.771052631578947	0.223491228070175	0.595175438596491
750	central	0	0.776736842105263	0.221552631578947	0.596491228070175
751	central	0	0.774736842105263	0.220991228070175	0.595491228070175
752	central	0	0.776578947368421	0.220166666666667	0.59519298245614
753	central	0	0.775473684210526	0.221763157894737	0.596245614035088
754	central	0	0.774508771929825	0.222482456140351	0.592122807017544
755	central	0	0.771263157894737	0.221526315789474	0.594684210526316
756	central	0	0.772824561403509	0.222280701754386	0.596140350877193
757	central	0	0.779894736842105	0.222456140350877	0.598649122807018
758	central	0	0.782649122807018	0.223166666666667	0.595368421052632
759	central	0	0.781754385964912	0.222333333333333	0.593947368421053
760	central	0	0.775052631578947	0.22	0.593157894736842
761	central	0	0.781456140350877	0.223368421052632	0.591298245614035
762	central	0	0.78380701754386	0.221324561403509	0.594491228070175
763	central	0	0.77940350877193	0.222026315789474	0.591017543859649
764	central	0	0.779175438596491	0.223429824561404	0.596508771929825
765	central	0	0.789947368421053	0.222535087719298	0.599122807017544
766	central	0	0.783947368421053	0.222552631578947	0.593350877192982
767	central	0	0.785912280701754	0.22319298245614	0.595
768	central	0	0.782561403508772	0.220438596491228	0.592070175438596
769	central	0	0.769491228070175	0.222517543859649	0.594350877192982
770	central	0	0.780385964912281	0.221754385964912	0.593456140350877
771	central	0	0.787666666666667	0.222526315789474	0.595035087719298
772	central	0	0.775684210526316	0.223245614035088	0.596526315789474
773	central	0	0.78278947368421	0.223412280701754	0.595631578947368
774	central	0	0.790578947368421	0.221877192982456	0.596929824561404
775	central	0	0.785052631578947	0.220061403508772	0.598929824561404
776	central	0	0.780070175438596	0.220263157894737	0.592894736842105
777	central	0	0.783070175438596	0.223640350877193	0.595157894736842
778	central	0	0.769614035087719	0.221859649122807	0.596140350877193
779	central	0	0.775684210526316	0.223184210526316	0.596666666666667
780	central	0	0.765315789473684	0.221964912280702	0.596070175438596
781	central	0	0.77640350877193	0.221254385964912	0.596701754385965
782	central	0	0.777771929824561	0.222333333333333	0.596245614035088
783	central	0	0.793105263157895	0.222438596491228	0.594175438596491
784	central	0	0.783017543859649	0.221754385964912	0.596894736842105
785	central	0	0.782280701754386	0.221771929824561	0.594947368421053
786	central	0	0.775333333333333	0.222052631578947	0.594842105263158
787	central	0	0.781385964912281	0.224236842105263	0.593859649122807
788	central	0	0.792614035087719	0.222236842105263	0.594947368421053
789	central	0	0.794017543859649	0.222929824561404	0.597543859649123
790	central	1	0.782771929824561	0.222543859649123	0.594157894736842
791	central	1	0.778719298245614	0.221833333333333	0.595649122807018
792	central	1	0.789719298245614	0.223447368421053	0.597526315789474
793	central	1	0.781263157894737	0.221771929824561	0.596350877192982
794	central	1	0.778666666666667	0.223535087719298	0.593491228070175
795	central	1	0.782175438596491	0.222026315789474	0.597210526315789
796	central	1	0.772877192982456	0.223166666666667	0.594228070175439
797	central	1	0.79078947368421	0.221517543859649	0.598543859649123
798	central	1	0.782842105263158	0.221929824561404	0.594017543859649
799	central	1	0.779228070175439	0.222798245614035	0.59959649122807
800	central	1	0.791175438596491	0.220605263157895	0.592877192982456
801	central	1	0.791912280701754	0.221008771929825	0.592368421052632
802	central	1	0.790385964912281	0.224131578947368	0.598
803	central	1	0.786315789473684	0.223271929824561	0.594578947368421
804	central	1	0.77959649122807	0.222342105263158	0.596052631578947
805	central	1	0.790543859649123	0.220464912280702	0.594912280701754
806	central	1	0.78078947368421	0.221035087719298	0.593771929824561
807	central	1	0.783052631578947	0.222526315789474	0.596175438596491
808	central	0	0.784438596491228	0.221254385964912	0.594614035087719
809	central	0	0.77959649122807	0.223982456140351	0.598210526315789
810	central	0	0.779929824561403	0.220228070175439	0.597368421052632
811	central	0	0.778385964912281	0.223763157894737	0.595157894736842
812	central	0	0.781631578947368	0.22230701754386	0.595649122807018
813	central	0	0.78478947368421	0.221078947368421	0.598228070175439
814	central	0	0.781824561403509	0.223824561403509	0.597561403508772
815	central	0	0.778087719298246	0.222745614035088	0.595543859649123
816	central	0	0.778736842105263	0.222219298245614	0.593614035087719
817	central	0	0.786578947368421	0.222184210526316	0.596631578947368
818	central	0	0.783666666666667	0.222447368421053	0.595736842105263
819	central	0	0.78178947368421	0.220964912280702	0.593105263157895
820	central	0	0.788385964912281	0.222	0.59419298245614
821	central	0	0.792228070175439	0.222535087719298	0.595877192982456
822	central	0	0.776964912280702	0.221149122807018	0.59519298245614
823	central	0	0.771052631578947	0.224052631578947	0.594070175438596
824	central	0	0.776157894736842	0.223377192982456	0.596210526315789
825	central	0	0.780824561403509	0.222114035087719	0.592333333333333
826	central	0	0.792631578947368	0.222535087719298	0.589842105263158
827	central	0	0.779070175438596	0.221877192982456	0.596859649122807
828	central	0	0.770070175438596	0.224912280701754	0.595666666666667
829	central	0	0.769701754385965	0.221754385964912	0.595947368421053
830	central	0	0.775842105263158	0.221850877192982	0.596385964912281
831	central	0	0.77240350877193	0.221517543859649	0.593263157894737
832	central	0	0.771578947368421	0.221938596491228	0.594929824561404
833	central	0	0.770350877192982	0.223070175438597	0.600140350877193
834	central	0	0.772438596491228	0.222254385964912	0.596771929824561
835	central	0	0.78380701754386	0.219815789473684	0.597719298245614
836	central	0	0.78259649122807	0.221587719298246	0.595824561403509
837	central	0	0.792245614035088	0.220122807017544	0.595228070175439
838	central	0	0.790070175438596	0.222842105263158	0.593280701754386
839	central	0	0.780210526315789	0.222043859649123	0.596438596491228
840	central	0	0.780719298245614	0.224333333333333	0.597017543859649
841	central	0	0.779614035087719	0.222754385964912	0.596298245614035
842	central	0	0.779035087719298	0.221122807017544	0.595385964912281
843	central	0	0.771684210526316	0.221763157894737	0.593105263157895
844	central	0	0.765421052631579	0.222622807017544	0.594631578947368
845	central	0	0.762333333333333	0.222570175438597	0.595964912280702
846	central	0	0.768684210526316	0.222157894736842	0.595894736842105
847	central	0	0.773385964912281	0.223342105263158	0.59559649122807
848	central	0	0.784982456140351	0.222736842105263	0.593140350877193
849	central	0	0.788210526315789	0.222271929824561	0.596561403508772
850	central	0	0.786421052631579	0.223359649122807	0.597456140350877
851	central	0	0.783894736842105	0.222438596491228	0.598824561403509
852	central	0	0.780105263157895	0.223271929824561	0.596438596491228
853	central	0	0.783929824561403	0.222333333333333	0.598298245614035
854	central	0	0.761771929824561	0.221894736842105	0.594543859649123
855	central	0	0.777982456140351	0.222263157894737	0.595578947368421
856	central	0	0.78159649122807	0.222561403508772	0.596210526315789
857	central	0	0.77740350877193	0.222543859649123	0.596789473684211
858	central	0	0.784105263157895	0.223149122807018	0.595298245614035
859	central	0	0.776614035087719	0.221859649122807	0.597122807017544
860	central	0	0.78119298245614	0.220517543859649	0.595017543859649
861	central	0	0.775666666666667	0.221938596491228	0.596614035087719
862	central	0	0.776105263157895	0.223114035087719	0.59280701754386
863	central	1	0.780140350877193	0.221578947368421	0.59459649122807
864	central	1	0.79280701754386	0.220552631578947	0.593350877192982
865	central	1	0.78280701754386	0.221719298245614	0.594105263157895
866	central	1	0.788385964912281	0.224561403508772	0.594368421052632
867	central	1	0.781508771929825	0.222105263157895	0.597982456140351
868	central	1	0.789035087719298	0.222850877192982	0.595070175438596
869	central	1	0.788736842105263	0.222447368421053	0.598385964912281
870	central	1	0.78840350877193	0.222482456140351	0.595280701754386
871	central	1	0.779771929824561	0.222789473684211	0.595350877192982
872	central	1	0.782631578947368	0.221201754385965	0.594228070175439
873	central	1	0.786105263157895	0.223675438596491	0.595894736842105
874	central	1	0.78340350877193	0.220982456140351	0.596824561403509
875	central	1	0.788719298245614	0.222710526315789	0.598561403508772
876	central	1	0.786578947368421	0.22219298245614	0.59419298245614
877	central	1	0.779964912280702	0.221614035087719	0.596175438596491
878	central	1	0.790912280701754	0.222289473684211	0.595087719298246
879	central	1	0.784350877192982	0.222964912280702	0.593824561403509
880	central	1	0.788491228070175	0.222236842105263	0.594210526315789
881	central	1	0.784631578947368	0.224464912280702	0.593947368421053
882	central	1	0.786368421052632	0.222763157894737	0.596456140350877
883	central	1	0.787017543859649	0.221271929824561	0.594964912280702
884	central	1	0.778614035087719	0.22340350877193	0.595491228070175
885	central	1	0.777894736842105	0.222859649122807	0.594736842105263
886	central	0	0.783631578947368	0.222719298245614	0.595684210526316
887	central	0	0.778842105263158	0.222859649122807	0.597228070175439
888	central	0	0.773859649122807	0.221438596491228	0.593105263157895
889	central	0	0.783	0.223131578947368	0.592228070175439
890	central	0	0.769543859649123	0.221894736842105	0.597298245614035
891	central	0	0.786929824561403	0.222184210526316	0.595473684210526
892	central	0	0.786877192982456	0.222254385964912	0.59640350877193
893	central	0	0.782894736842105	0.22419298245614	0.595508771929825
894	central	0	0.791736842105263	0.224333333333333	0.589964912280702
895	central	0	0.780385964912281	0.221552631578947	0.597543859649123
896	central	0	0.791280701754386	0.222131578947368	0.59519298245614
897	central	0	0.794824561403509	0.222771929824561	0.597578947368421
898	central	0	0.782175438596491	0.220964912280702	0.595245614035088
899	central	0	0.784263157894737	0.220526315789474	0.595087719298246
900	central	0	0.785894736842105	0.222842105263158	0.597070175438596
901	central	0	0.790122807017544	0.223289473684211	0.598105263157895
902	central	0	0.787280701754386	0.223043859649123	0.596771929824561
903	central	0	0.775421052631579	0.221947368421053	0.595035087719298
904	central	0	0.775105263157895	0.223622807017544	0.599228070175439
905	central	0	0.770771929824561	0.222859649122807	0.59480701754386
906	central	0	0.78	0.222710526315789	0.597140350877193
907	central	0	0.771543859649123	0.221771929824561	0.594070175438596
908	central	0	0.781771929824561	0.222622807017544	0.597017543859649
909	central	0	0.776456140350877	0.222008771929825	0.596315789473684
910	central	0	0.77478947368421	0.221412280701754	0.595456140350877
911	central	0	0.784350877192982	0.222271929824561	0.596052631578947
912	central	0	0.788280701754386	0.222166666666667	0.595491228070175
913	central	0	0.790719298245614	0.22140350877193	0.593859649122807
914	central	0	0.792122807017544	0.222008771929825	0.595438596491228
915	central	0	0.787315789473684	0.223385964912281	0.598
916	central	0	0.789333333333333	0.221728070175439	0.593982456140351
917	central	0	0.775877192982456	0.220675438596491	0.594438596491228
918	central	0	0.778684210526316	0.222026315789474	0.596842105263158
919	central	0	0.767842105263158	0.223324561403509	0.593508771929825
920	central	0	0.764122807017544	0.223421052631579	0.59240350877193
921	central	0	0.763052631578947	0.222385964912281	0.595421052631579
922	central	0	0.762	0.221850877192982	0.594035087719298
923	central	0	0.772105263157895	0.222368421052632	0.596350877192982
924	central	0	0.780736842105263	0.222780701754386	0.594561403508772
925	central	0	0.778070175438596	0.223491228070175	0.595561403508772
926	central	0	0.777	0.222429824561404	0.596385964912281
927	central	0	0.78919298245614	0.222754385964912	0.596122807017544
928	central	0	0.776473684210526	0.223491228070175	0.595228070175439
929	central	0	0.783561403508772	0.221578947368421	0.596894736842105
930	central	0	0.777157894736842	0.222298245614035	0.596631578947368
931	central	0	0.784491228070175	0.222666666666667	0.596315789473684
932	central	0	0.792947368421053	0.221657894736842	0.597649122807018
933	central	0	0.777649122807018	0.221201754385965	0.594684210526316
934	central	0	0.781210526315789	0.222798245614035	0.596280701754386
935	central	0	0.779175438596491	0.221973684210526	0.595298245614035
936	central	0	0.772578947368421	0.22309649122807	0.593789473684211
937	central	0	0.772824561403509	0.221394736842105	0.596859649122807
938	central	1	0.770701754385965	0.22290350877193	0.595070175438596
939	central	1	0.779666666666667	0.221429824561404	0.599070175438596
940	central	1	0.774421052631579	0.223333333333333	0.596929824561404
941	central	1	0.782315789473684	0.222526315789474	0.595543859649123
942	central	1	0.777842105263158	0.222359649122807	0.591771929824561
943	central	1	0.790631578947368	0.222719298245614	0.595754385964912
944	central	1	0.780315789473684	0.221412280701754	0.596684210526316
945	central	1	0.777824561403509	0.222289473684211	0.596210526315789
946	central	1	0.781	0.222587719298246	0.595982456140351
947	central	1	0.781508771929825	0.222175438596491	0.597385964912281
948	central	1	0.782859649122807	0.221929824561404	0.595578947368421
949	central	1	0.783771929824561	0.223315789473684	0.598982456140351
950	central	1	0.785105263157895	0.222368421052632	0.595526315789474
951	central	1	0.792543859649123	0.221429824561404	0.594087719298246
952	central	1	0.795087719298246	0.222982456140351	0.596105263157895
953	central	1	0.780736842105263	0.221219298245614	0.59840350877193
954	central	1	0.779982456140351	0.223087719298246	0.595508771929825
955	central	1	0.787210526315789	0.221640350877193	0.595578947368421
956	central	1	0.78059649122807	0.222377192982456	0.595017543859649
957	central	1	0.787877192982456	0.221780701754386	0.597333333333333
958	central	1	0.792964912280702	0.222491228070175	0.598245614035088
959	central	1	0.785614035087719	0.22330701754386	0.59540350877193
960	central	1	0.775385964912281	0.222017543859649	0.592350877192982
961	central	1	0.775719298245614	0.22090350877193	0.593421052631579
962	central	1	0.776368421052632	0.222912280701754	0.595491228070175
963	central	1	0.782087719298246	0.221745614035088	0.595491228070175
964	central	0	0.781333333333333	0.221333333333333	0.595385964912281
965	central	0	0.77219298245614	0.223359649122807	0.593228070175439
966	central	0	0.771087719298246	0.22359649122807	0.597035087719298
967	central	0	0.772280701754386	0.224166666666667	0.599175438596491
968	central	0	0.777719298245614	0.2225	0.595052631578947
969	central	0	0.784368421052632	0.222289473684211	0.597070175438596
970	central	0	0.780894736842105	0.222368421052632	0.593245614035088
971	central	0	0.787017543859649	0.222114035087719	0.595385964912281
972	central	0	0.784368421052632	0.221377192982456	0.593350877192982
973	central	0	0.792666666666667	0.222736842105263	0.594982456140351
974	central	0	0.778701754385965	0.221842105263158	0.599333333333333
975	central	0	0.777368421052632	0.221710526315789	0.596789473684211
976	central	0	0.786421052631579	0.222561403508772	0.600473684210526
977	central	0	0.780017543859649	0.221149122807018	0.597859649122807
978	central	0	0.78478947368421	0.222315789473684	0.596333333333333
979	central	0	0.785210526315789	0.221657894736842	0.593666666666667
980	central	0	0.778157894736842	0.223491228070175	0.594473684210526
981	central	0	0.772894736842105	0.223271929824561	0.597070175438596
982	central	0	0.781701754385965	0.221464912280702	0.599
983	central	0	0.77819298245614	0.221561403508772	0.596859649122807
984	central	0	0.781421052631579	0.222385964912281	0.59280701754386
985	central	0	0.782333333333333	0.221105263157895	0.595666666666667
986	central	0	0.786754385964912	0.222105263157895	0.601
987	central	0	0.780824561403509	0.221210526315789	0.596543859649123
988	central	0	0.78519298245614	0.222710526315789	0.596543859649123
989	central	0	0.788842105263158	0.221947368421053	0.598982456140351
990	central	0	0.800438596491228	0.221280701754386	0.594508771929825
991	central	0	0.783122807017544	0.221385964912281	0.597210526315789
992	central	0	0.781456140350877	0.221885964912281	0.595070175438596
993	central	0	0.78678947368421	0.222789473684211	0.595385964912281
994	central	0	0.781508771929825	0.219885964912281	0.595035087719298
995	central	0	0.776157894736842	0.223122807017544	0.59640350877193
996	central	0	0.780298245614035	0.222210526315789	0.594666666666667
997	central	0	0.767701754385965	0.222219298245614	0.596017543859649
998	central	0	0.763263157894737	0.222789473684211	0.598035087719298
999	central	0	0.777228070175439	0.222026315789474	0.593105263157895
1000	central	0	0.773473684210526	0.223087719298246	0.597350877192982
1001	central	0	0.779333333333333	0.221491228070175	0.593701754385965
1002	central	0	0.781894736842105	0.220394736842105	0.594877192982456
1003	central	0	0.778631578947368	0.222894736842105	0.596140350877193
1004	central	0	0.781456140350877	0.223131578947368	0.59259649122807
1005	central	0	0.778912280701754	0.222780701754386	0.596070175438596
1006	central	0	0.775771929824561	0.223947368421053	0.593859649122807
1007	central	0	0.776	0.221447368421053	0.593508771929825
1008	central	0	0.784719298245614	0.22159649122807	0.594614035087719
1009	central	0	0.785298245614035	0.22319298245614	0.596035087719298
1010	central	0	0.783210526315789	0.222842105263158	0.596614035087719
1011	central	0	0.787578947368421	0.222324561403509	0.594666666666667
1012	central	1	0.788105263157895	0.221035087719298	0.596105263157895
1013	central	1	0.779263157894737	0.223087719298246	0.596859649122807
1014	central	1	0.767052631578947	0.222578947368421	0.595947368421053
1015	central	1	0.770368421052632	0.222526315789474	0.593771929824561
1016	central	1	0.779982456140351	0.222149122807018	0.595298245614035
1017	central	1	0.788140350877193	0.223140350877193	0.596982456140351
1018	central	1	0.788877192982456	0.222622807017544	0.595526315789474
1019	central	1	0.778543859649123	0.221815789473684	0.596824561403509
1020	central	1	0.784175438596491	0.221675438596491	0.597561403508772
1021	central	1	0.788666666666667	0.221535087719298	0.595385964912281
1022	central	1	0.789210526315789	0.222456140350877	0.593175438596491
1023	central	1	0.774684210526316	0.221929824561404	0.596
1024	central	1	0.779210526315789	0.223210526315789	0.595789473684211
1025	central	1	0.782263157894737	0.221894736842105	0.59580701754386
1026	central	1	0.79278947368421	0.222631578947368	0.592385964912281
1027	central	1	0.789894736842105	0.222315789473684	0.595859649122807
1028	central	1	0.788631578947368	0.221982456140351	0.594894736842105
1029	central	1	0.767508771929825	0.221894736842105	0.596385964912281
1030	central	1	0.775385964912281	0.221719298245614	0.595964912280702
1031	central	1	0.785140350877193	0.222552631578947	0.595543859649123
1032	central	1	0.776754385964912	0.222333333333333	0.596280701754386
1033	central	1	0.782859649122807	0.222780701754386	0.592017543859649
1034	central	1	0.790701754385965	0.222412280701754	0.593649122807018
1035	central	1	0.779157894736842	0.222412280701754	0.592175438596491
1036	central	1	0.779912280701754	0.221973684210526	0.595157894736842
1037	central	1	0.788473684210526	0.22330701754386	0.595771929824561
1038	central	1	0.789350877192982	0.222938596491228	0.593929824561404
1039	central	1	0.787982456140351	0.222254385964912	0.593052631578947
1040	central	1	0.765877192982456	0.222666666666667	0.592561403508772
1041	central	1	0.765631578947368	0.222456140350877	0.593087719298246
1042	central	0	0.784631578947368	0.222210526315789	0.594350877192982
1043	central	0	0.782631578947368	0.223526315789474	0.592228070175439
1044	central	0	0.794368421052632	0.221061403508772	0.594473684210526
1045	central	0	0.786947368421053	0.221763157894737	0.598649122807018
1046	central	0	0.785017543859649	0.222254385964912	0.594701754385965
1047	central	0	0.778105263157895	0.222938596491228	0.598
1048	central	0	0.786508771929825	0.221719298245614	0.596210526315789
1049	central	0	0.779052631578947	0.224333333333333	0.595280701754386
1050	central	0	0.784298245614035	0.223114035087719	0.590982456140351
1051	central	0	0.789	0.222105263157895	0.598385964912281
1052	central	0	0.778912280701754	0.223070175438597	0.593087719298246
1053	central	0	0.776140350877193	0.222201754385965	0.592526315789474
1054	central	0	0.785175438596491	0.221359649122807	0.596210526315789
1055	central	0	0.771385964912281	0.221298245614035	0.595245614035088
1056	central	0	0.769456140350877	0.221771929824561	0.594087719298246
1057	central	0	0.771035087719298	0.222394736842105	0.596017543859649
1058	central	0	0.782526315789474	0.222508771929825	0.591754385964912
1059	central	0	0.782491228070175	0.223263157894737	0.593526315789474
1060	central	0	0.77678947368421	0.223219298245614	0.601070175438596
1061	central	0	0.784491228070175	0.221447368421053	0.596491228070175
1062	central	0	0.777368421052632	0.223570175438597	0.596684210526316
1063	central	0	0.771947368421053	0.222324561403509	0.594842105263158
1064	central	0	0.780719298245614	0.222964912280702	0.594877192982456
1065	central	0	0.782035087719298	0.222289473684211	0.596333333333333
1066	central	0	0.783947368421053	0.22130701754386	0.596368421052632
1067	central	0	0.782228070175439	0.221622807017544	0.593473684210526
1068	central	0	0.791	0.223491228070175	0.597052631578947
1069	central	0	0.789070175438596	0.222464912280702	0.593017543859649
1070	central	0	0.789578947368421	0.221078947368421	0.596140350877193
1071	central	0	0.769070175438596	0.22290350877193	0.597035087719298
1072	central	0	0.781070175438596	0.221675438596491	0.594157894736842
1073	central	0	0.767824561403509	0.222394736842105	0.595087719298246
1074	central	0	0.772578947368421	0.222412280701754	0.594087719298246
1075	central	0	0.766964912280702	0.224228070175439	0.596350877192982
1076	central	0	0.774894736842105	0.220789473684211	0.595859649122807
1077	central	0	0.776877192982456	0.223622807017544	0.597350877192982
1078	central	0	0.788929824561403	0.222061403508772	0.596421052631579
1079	central	0	0.787842105263158	0.221210526315789	0.594105263157895
1080	central	0	0.772824561403509	0.222815789473684	0.596210526315789
1081	central	0	0.785070175438596	0.220815789473684	0.592298245614035
1082	central	0	0.779385964912281	0.221438596491228	0.595017543859649
1083	central	0	0.77659649122807	0.222333333333333	0.598333333333333
1084	central	0	0.787157894736842	0.222771929824561	0.595929824561404
1085	central	0	0.790631578947368	0.222614035087719	0.595526315789474
1086	central	0	0.775982456140351	0.222078947368421	0.592561403508772
1087	central	1	0.778526315789474	0.22240350877193	0.593842105263158
1088	central	1	0.779421052631579	0.222877192982456	0.598894736842105
1089	central	1	0.788035087719298	0.222149122807018	0.595877192982456
1090	central	1	0.777245614035088	0.224482456140351	0.596087719298246
1091	central	1	0.771140350877193	0.219412280701754	0.593649122807018
1092	central	1	0.776894736842105	0.222333333333333	0.596438596491228
1093	central	1	0.777122807017544	0.221315789473684	0.595070175438596
1094	central	1	0.78019298245614	0.221254385964912	0.595070175438596
1095	central	1	0.776	0.221684210526316	0.597473684210526
1096	central	1	0.788771929824561	0.222552631578947	0.595614035087719
1097	central	1	0.781070175438596	0.222456140350877	0.593947368421053
1098	central	1	0.790245614035088	0.222552631578947	0.593298245614035
1099	central	1	0.775894736842105	0.223228070175439	0.597578947368421
1100	central	1	0.779947368421053	0.222745614035088	0.594245614035088
1101	central	1	0.787035087719298	0.221078947368421	0.593561403508772
1102	central	1	0.793210526315789	0.222675438596491	0.594666666666667
1103	central	1	0.789315789473684	0.222982456140351	0.592122807017544
1104	central	1	0.791561403508772	0.223561403508772	0.595719298245614
1105	central	1	0.775280701754386	0.223061403508772	0.599140350877193
1106	central	1	0.776771929824561	0.223640350877193	0.594666666666667
1107	central	1	0.78880701754386	0.221184210526316	0.597368421052632
1108	central	1	0.783157894736842	0.222289473684211	0.598087719298246
1109	central	1	0.783561403508772	0.222131578947368	0.595087719298246
1110	central	1	0.78478947368421	0.221061403508772	0.594859649122807
1111	central	1	0.784385964912281	0.222201754385965	0.598228070175439
1112	central	1	0.784578947368421	0.223017543859649	0.595859649122807
1113	central	1	0.78340350877193	0.2235	0.595982456140351
1114	central	1	0.785508771929825	0.221394736842105	0.597315789473684
1115	central	1	0.784964912280702	0.22209649122807	0.594614035087719
1116	central	1	0.76940350877193	0.224236842105263	0.596122807017544
1117	central	1	0.774157894736842	0.222780701754386	0.596210526315789
1118	central	1	0.778631578947368	0.222789473684211	0.595280701754386
1119	central	1	0.775122807017544	0.220754385964912	0.596543859649123
1120	central	0	0.793771929824561	0.222859649122807	0.593491228070175
1121	central	0	0.799263157894737	0.222675438596491	0.597157894736842
1122	central	0	0.788263157894737	0.222491228070175	0.592157894736842
1123	central	0	0.76840350877193	0.222859649122807	0.590684210526316
1124	central	0	0.772842105263158	0.222087719298246	0.594385964912281
1125	central	0	0.776877192982456	0.220561403508772	0.593280701754386
1126	central	0	0.778947368421053	0.220482456140351	0.596175438596491
1127	central	0	0.787456140350877	0.224728070175439	0.594631578947368
1128	central	0	0.786561403508772	0.222140350877193	0.599684210526316
1129	central	0	0.78340350877193	0.22340350877193	0.595578947368421
1130	central	0	0.782298245614035	0.22359649122807	0.594824561403509
1131	central	0	0.772631578947368	0.221728070175439	0.596578947368421
1132	central	0	0.77040350877193	0.221789473684211	0.595456140350877
1133	central	0	0.769631578947368	0.221824561403509	0.595666666666667
1134	central	0	0.776877192982456	0.221298245614035	0.595964912280702
1135	central	0	0.778105263157895	0.221017543859649	0.593385964912281
1136	central	0	0.785824561403509	0.223052631578947	0.596649122807018
1137	central	0	0.77940350877193	0.221131578947368	0.59480701754386
1138	central	0	0.776456140350877	0.221377192982456	0.594456140350877
1139	central	0	0.774543859649123	0.22180701754386	0.595684210526316
1140	central	0	0.778368421052632	0.225061403508772	0.59559649122807
1141	central	0	0.765789473684211	0.223578947368421	0.597
1142	central	0	0.780491228070175	0.22240350877193	0.591789473684211
1143	central	0	0.783649122807018	0.222228070175439	0.596543859649123
1144	central	0	0.781754385964912	0.223026315789474	0.594052631578947
1145	central	0	0.789	0.22209649122807	0.593964912280702
1146	central	0	0.78580701754386	0.222526315789474	0.59759649122807
1147	central	0	0.782298245614035	0.222394736842105	0.594017543859649
1148	central	0	0.766614035087719	0.223140350877193	0.595771929824561
1149	central	0	0.766491228070175	0.223771929824561	0.593877192982456
1150	central	0	0.761754385964912	0.221526315789474	0.593929824561404
1151	central	0	0.764912280701754	0.222324561403509	0.597035087719298
1152	central	0	0.78078947368421	0.221245614035088	0.593684210526316
1153	central	0	0.791842105263158	0.222754385964912	0.597666666666667
1154	central	0	0.788421052631579	0.222052631578947	0.593280701754386
1155	central	0	0.791263157894737	0.222368421052632	0.597
1156	central	0	0.790280701754386	0.223008771929825	0.593719298245614
1157	central	0	0.785210526315789	0.222868421052632	0.596421052631579
1158	central	0	0.783543859649123	0.221175438596491	0.595982456140351
1159	central	0	0.780087719298246	0.221043859649123	0.594210526315789
1160	central	0	0.789333333333333	0.222394736842105	0.594385964912281
1161	central	1	0.783649122807018	0.223087719298246	0.594964912280702
1162	central	1	0.783421052631579	0.2225	0.594105263157895
1163	central	1	0.796631578947368	0.223271929824561	0.597508771929825
1164	central	1	0.791333333333333	0.222324561403509	0.592333333333333
1165	central	1	0.79119298245614	0.221929824561404	0.596245614035088
1166	central	1	0.782649122807018	0.221263157894737	0.594736842105263
1167	central	1	0.765070175438596	0.222570175438597	0.595614035087719
1168	central	1	0.775438596491228	0.221842105263158	0.597508771929825
1169	central	1	0.782315789473684	0.223052631578947	0.596245614035088
1170	central	1	0.781508771929825	0.221350877192982	0.595315789473684
1171	central	1	0.779701754385965	0.222175438596491	0.594438596491228
1172	central	1	0.792157894736842	0.221885964912281	0.594456140350877
1173	central	1	0.780350877192982	0.221929824561404	0.597035087719298
1174	central	1	0.774982456140351	0.222508771929825	0.594578947368421
1175	central	1	0.779842105263158	0.221359649122807	0.597228070175439
1176	central	1	0.786368421052632	0.223105263157895	0.598210526315789
1177	central	1	0.797859649122807	0.224087719298246	0.595175438596491
1178	central	1	0.792877192982456	0.222289473684211	0.593543859649123
1179	central	1	0.790701754385965	0.221921052631579	0.593877192982456
1180	central	1	0.775245614035088	0.222938596491228	0.59559649122807
1181	central	1	0.778491228070175	0.222254385964912	0.597017543859649
1182	central	1	0.771157894736842	0.223535087719298	0.59719298245614
1183	central	1	0.781122807017544	0.222728070175439	0.598
1184	central	1	0.777859649122807	0.221745614035088	0.59740350877193
1185	central	1	0.775649122807018	0.221526315789474	0.59719298245614
1186	central	1	0.780333333333333	0.22280701754386	0.597789473684211
1187	central	1	0.790052631578947	0.222377192982456	0.596842105263158
1188	central	1	0.793736842105263	0.222105263157895	0.595052631578947
1189	central	1	0.787701754385965	0.22340350877193	0.595
1190	central	1	0.797736842105263	0.220105263157895	0.595228070175439
1191	central	1	0.775736842105263	0.222587719298246	0.59240350877193
1192	central	1	0.768456140350877	0.22259649122807	0.592894736842105
1193	central	1	0.77880701754386	0.222526315789474	0.59440350877193
1194	central	1	0.770982456140351	0.221614035087719	0.59440350877193
1195	central	1	0.77180701754386	0.22269298245614	0.59559649122807
1196	central	0	0.783473684210526	0.221061403508772	0.594385964912281
1197	central	0	0.79340350877193	0.222122807017544	0.596877192982456
1198	central	0	0.777333333333333	0.22309649122807	0.59419298245614
1199	central	0	0.767824561403509	0.223078947368421	0.598894736842105
1200	central	0	0.773438596491228	0.222175438596491	0.596508771929825
1201	central	0	0.781438596491228	0.22330701754386	0.594508771929825
1202	central	0	0.781280701754386	0.223368421052632	0.594491228070175
1203	central	0	0.776210526315789	0.222605263157895	0.597140350877193
1204	central	0	0.77859649122807	0.221245614035088	0.596228070175439
1205	central	0	0.786035087719298	0.22059649122807	0.59440350877193
1206	central	0	0.768	0.222324561403509	0.598298245614035
1207	central	0	0.772087719298246	0.222780701754386	0.595035087719298
1208	central	0	0.767070175438596	0.223026315789474	0.595368421052632
1209	central	0	0.768280701754386	0.222017543859649	0.593491228070175
1210	central	0	0.786140350877193	0.221245614035088	0.592614035087719
1211	central	0	0.78640350877193	0.222324561403509	0.593017543859649
1212	central	0	0.787947368421053	0.222736842105263	0.593368421052632
1213	central	0	0.783859649122807	0.221789473684211	0.59519298245614
1214	central	0	0.777035087719298	0.222535087719298	0.594964912280702
1215	central	0	0.778859649122807	0.223561403508772	0.596280701754386
1216	central	0	0.773263157894737	0.222885964912281	0.594175438596491
1217	central	0	0.776736842105263	0.221149122807018	0.592228070175439
1218	central	0	0.77580701754386	0.220842105263158	0.596508771929825
1219	central	0	0.781877192982456	0.222	0.594684210526316
1220	central	0	0.77519298245614	0.223114035087719	0.594298245614035
1221	central	0	0.782087719298246	0.220026315789474	0.593421052631579
1222	central	0	0.787333333333333	0.223333333333333	0.594280701754386
1223	central	0	0.773	0.222333333333333	0.593263157894737
1224	central	0	0.772210526315789	0.222456140350877	0.597438596491228
1225	central	0	0.77840350877193	0.222394736842105	0.59580701754386
1226	central	0	0.77059649122807	0.221561403508772	0.594859649122807
1227	central	0	0.759508771929825	0.222929824561404	0.599614035087719
1228	central	0	0.771	0.220754385964912	0.598649122807018
1229	central	0	0.774912280701754	0.221456140350877	0.593877192982456
1230	central	0	0.792070175438596	0.223122807017544	0.594912280701754
1231	central	0	0.788894736842105	0.223263157894737	0.597245614035088
1232	central	0	0.786894736842105	0.220780701754386	0.599298245614035
1233	central	0	0.780122807017544	0.222061403508772	0.592315789473684
1234	central	0	0.786561403508772	0.222184210526316	0.593947368421053
1235	central	0	0.785315789473684	0.221298245614035	0.595877192982456
1236	central	0	0.785491228070175	0.221833333333333	0.592789473684211
1237	central	1	0.792473684210526	0.223175438596491	0.594543859649123
1238	central	1	0.794315789473684	0.22359649122807	0.596333333333333
1239	central	1	0.79659649122807	0.222078947368421	0.593263157894737
1240	central	1	0.803912280701754	0.223798245614035	0.593350877192982
1241	central	1	0.786561403508772	0.222175438596491	0.593263157894737
1242	central	1	0.768228070175439	0.221789473684211	0.596456140350877
1243	central	1	0.772070175438596	0.223114035087719	0.595228070175439
1244	central	1	0.771859649122807	0.223342105263158	0.595228070175439
1245	central	1	0.780473684210526	0.223052631578947	0.59380701754386
1246	central	1	0.796561403508772	0.222421052631579	0.598421052631579
1247	central	1	0.788140350877193	0.223342105263158	0.596105263157895
1248	central	1	0.790421052631579	0.224070175438597	0.598385964912281
1249	central	1	0.77878947368421	0.221157894736842	0.59640350877193
1250	central	1	0.780035087719298	0.222289473684211	0.597543859649123
1251	central	1	0.783438596491228	0.222666666666667	0.596385964912281
1252	central	1	0.784964912280702	0.222552631578947	0.595631578947368
1253	central	1	0.79640350877193	0.222587719298246	0.595
1254	central	1	0.799947368421053	0.221324561403509	0.597298245614035
1255	central	1	0.792157894736842	0.220491228070175	0.597578947368421
1256	central	1	0.777385964912281	0.221877192982456	0.596491228070175
1257	central	1	0.772859649122807	0.222456140350877	0.595421052631579
1258	central	1	0.766947368421053	0.222754385964912	0.595561403508772
1259	central	1	0.770543859649123	0.222473684210526	0.594824561403509
1260	central	1	0.769578947368421	0.221350877192982	0.596333333333333
1261	central	1	0.763789473684211	0.222131578947368	0.596140350877193
1262	central	1	0.78359649122807	0.222684210526316	0.595245614035088
1263	central	1	0.801859649122807	0.22309649122807	0.594087719298246
1264	central	1	0.794263157894737	0.222035087719298	0.597350877192982
1265	central	1	0.78919298245614	0.223622807017544	0.593561403508772
1266	central	1	0.784122807017544	0.222578947368421	0.596035087719298
1267	central	1	0.777491228070175	0.221675438596491	0.596701754385965
1268	central	1	0.766631578947368	0.223464912280702	0.597561403508772
1269	central	1	0.773912280701754	0.222517543859649	0.595754385964912
1270	central	1	0.785368421052632	0.22209649122807	0.595228070175439
1271	central	1	0.776333333333333	0.222263157894737	0.595491228070175
1272	central	1	0.774859649122807	0.222	0.596245614035088
1273	central	1	0.787614035087719	0.221587719298246	0.596017543859649
1274	central	0	0.791771929824561	0.22309649122807	0.592859649122807
1275	central	0	0.786122807017544	0.222464912280702	0.597140350877193
1276	central	0	0.77740350877193	0.222263157894737	0.592877192982456
1277	central	0	0.772964912280702	0.221105263157895	0.594754385964912
1278	central	0	0.775	0.222017543859649	0.59480701754386
1279	central	0	0.783508771929825	0.221859649122807	0.596
1280	central	0	0.778333333333333	0.222684210526316	0.596578947368421
1281	central	0	0.779333333333333	0.221456140350877	0.594701754385965
1282	central	0	0.772175438596491	0.222359649122807	0.596245614035088
1283	central	0	0.759456140350877	0.223087719298246	0.594280701754386
1284	central	0	0.76240350877193	0.222271929824561	0.594017543859649
1285	central	0	0.767263157894737	0.221280701754386	0.596929824561404
1286	central	0	0.787245614035088	0.221728070175439	0.594894736842105
1287	central	0	0.793052631578947	0.222359649122807	0.592964912280702
1288	central	0	0.794385964912281	0.223087719298246	0.595298245614035
1289	central	0	0.800157894736842	0.222745614035088	0.592333333333333
1290	central	0	0.785105263157895	0.222587719298246	0.597035087719298
1291	central	0	0.772175438596491	0.222622807017544	0.592
1292	central	0	0.777	0.221675438596491	0.598175438596491
1293	central	0	0.78359649122807	0.222675438596491	0.594228070175439
1294	central	0	0.774824561403509	0.220763157894737	0.594894736842105
1295	central	0	0.765175438596491	0.221324561403509	0.596421052631579
1296	central	0	0.782280701754386	0.221675438596491	0.598561403508772
1297	central	0	0.776228070175439	0.223298245614035	0.595964912280702
1298	central	0	0.765842105263158	0.222368421052632	0.594824561403509
1299	central	0	0.77559649122807	0.221728070175439	0.593298245614035
1300	central	0	0.784824561403509	0.221728070175439	0.595315789473684
1301	central	0	0.784859649122807	0.221798245614035	0.597
1302	central	0	0.769473684210526	0.222245614035088	0.594842105263158
1303	central	0	0.764824561403509	0.221885964912281	0.593456140350877
1304	central	0	0.770508771929825	0.221377192982456	0.600456140350877
1305	central	0	0.784052631578947	0.221087719298246	0.595263157894737
1306	central	0	0.77619298245614	0.220333333333333	0.595
1307	central	0	0.775017543859649	0.223070175438597	0.592719298245614
1308	central	0	0.773736842105263	0.222438596491228	0.59459649122807
1309	central	0	0.778543859649123	0.223263157894737	0.593421052631579
1310	central	0	0.799719298245614	0.221333333333333	0.595280701754386
1311	central	1	0.791543859649123	0.222947368421053	0.593385964912281
1312	central	1	0.794684210526316	0.222517543859649	0.596561403508772
1313	central	1	0.799	0.222043859649123	0.594385964912281
1314	central	1	0.808578947368421	0.221377192982456	0.596912280701754
1315	central	1	0.793614035087719	0.222438596491228	0.596456140350877
1316	central	1	0.797070175438596	0.221587719298246	0.596438596491228
1317	central	1	0.783561403508772	0.224184210526316	0.598052631578947
1318	central	1	0.77540350877193	0.221017543859649	0.597263157894737
1319	central	1	0.77419298245614	0.221868421052632	0.593701754385965
1320	central	1	0.781245614035088	0.220938596491228	0.596456140350877
1321	central	1	0.783666666666667	0.221350877192982	0.594824561403509
1322	central	1	0.78280701754386	0.223473684210526	0.595719298245614
1323	central	1	0.795017543859649	0.22319298245614	0.594368421052632
1324	central	1	0.796824561403509	0.222570175438597	0.594245614035088
1325	central	1	0.802929824561403	0.222543859649123	0.59459649122807
1326	central	1	0.786578947368421	0.223561403508772	0.597578947368421
1327	central	1	0.785894736842105	0.222438596491228	0.594719298245614
1328	central	1	0.791315789473684	0.223385964912281	0.59519298245614
1329	central	1	0.798210526315789	0.221078947368421	0.59619298245614
1330	central	1	0.786017543859649	0.222280701754386	0.595456140350877
1331	central	1	0.778087719298246	0.221728070175439	0.595578947368421
1332	central	1	0.762333333333333	0.22240350877193	0.594280701754386
1333	central	1	0.779491228070175	0.221359649122807	0.593929824561404
1334	central	1	0.777982456140351	0.221263157894737	0.595263157894737
1335	central	1	0.770456140350877	0.223842105263158	0.594087719298246
1336	central	1	0.770614035087719	0.221833333333333	0.594298245614035
1337	central	1	0.779912280701754	0.224175438596491	0.595859649122807
1338	central	1	0.786350877192982	0.221885964912281	0.597526315789474
1339	central	1	0.791175438596491	0.223201754385965	0.595210526315789
1340	central	1	0.78219298245614	0.221728070175439	0.595280701754386
1341	central	1	0.786736842105263	0.222315789473684	0.597263157894737
1342	central	1	0.774982456140351	0.222184210526316	0.593964912280702
1343	central	1	0.764228070175439	0.223850877192982	0.596070175438596
1344	central	1	0.781157894736842	0.222026315789474	0.596105263157895
1345	central	1	0.787561403508772	0.222877192982456	0.598105263157895
1346	central	1	0.774543859649123	0.223780701754386	0.595210526315789
1347	central	1	0.767350877192982	0.223315789473684	0.595456140350877
1348	central	1	0.774912280701754	0.221833333333333	0.594701754385965
1349	central	1	0.794350877192982	0.223166666666667	0.594087719298246
1350	central	1	0.783210526315789	0.221561403508772	0.595894736842105
1351	central	0	0.789035087719298	0.22259649122807	0.59380701754386
1352	central	0	0.781438596491228	0.223578947368421	0.59459649122807
1353	central	0	0.779631578947368	0.223219298245614	0.595157894736842
1354	central	0	0.785666666666667	0.222070175438597	0.597017543859649
1355	central	0	0.773280701754386	0.220543859649123	0.595666666666667
1356	central	0	0.782824561403509	0.222359649122807	0.595052631578947
1357	central	0	0.779473684210526	0.222052631578947	0.597438596491228
1358	central	0	0.771578947368421	0.223421052631579	0.597508771929825
1359	central	0	0.759929824561403	0.223035087719298	0.595947368421053
1360	central	0	0.764421052631579	0.223657894736842	0.594245614035088
1361	central	0	0.773052631578947	0.222333333333333	0.596666666666667
1362	central	0	0.784350877192982	0.2215	0.594543859649123
1363	central	0	0.79619298245614	0.221991228070175	0.598350877192982
1364	central	0	0.792631578947368	0.220649122807018	0.59680701754386
1365	central	0	0.789105263157895	0.222701754385965	0.597964912280702
1366	central	0	0.779210526315789	0.222973684210526	0.597052631578947
1367	central	0	0.775122807017544	0.22040350877193	0.596350877192982
1368	central	0	0.765017543859649	0.222912280701754	0.596315789473684
1369	central	0	0.774543859649123	0.220701754385965	0.594631578947368
1370	central	0	0.780859649122807	0.221771929824561	0.590719298245614
1371	central	0	0.770473684210526	0.220824561403509	0.595508771929825
1372	central	0	0.766508771929825	0.221412280701754	0.598508771929825
1373	central	0	0.790894736842105	0.222394736842105	0.595421052631579
1374	central	0	0.780105263157895	0.222649122807018	0.595298245614035
1375	central	0	0.760508771929825	0.222517543859649	0.592859649122807
1376	central	0	0.760929824561403	0.221043859649123	0.59640350877193
1377	central	0	0.774315789473684	0.222342105263158	0.599087719298246
1378	central	0	0.775035087719298	0.221210526315789	0.597052631578947
1379	central	0	0.77059649122807	0.223298245614035	0.593912280701754
1380	central	0	0.762789473684211	0.222008771929825	0.595684210526316
1381	central	0	0.773070175438596	0.223078947368421	0.593350877192982
1382	central	0	0.782070175438596	0.22080701754386	0.594473684210526
1383	central	0	0.768473684210526	0.220982456140351	0.596421052631579
1384	central	0	0.771105263157895	0.223377192982456	0.593947368421053
1385	central	0	0.778736842105263	0.221543859649123	0.597087719298246
1386	central	0	0.791228070175439	0.222877192982456	0.595122807017544
1387	central	1	0.796070175438596	0.222605263157895	0.596614035087719
1388	central	1	0.788578947368421	0.223385964912281	0.594105263157895
1389	central	1	0.791649122807017	0.221666666666667	0.594298245614035
1390	central	1	0.795842105263158	0.2225	0.595210526315789
1391	central	1	0.797456140350877	0.221342105263158	0.595947368421053
1392	central	1	0.795526315789474	0.221982456140351	0.594631578947368
1393	central	1	0.798350877192982	0.222131578947368	0.595035087719298
1394	central	1	0.79180701754386	0.222850877192982	0.592771929824561
1395	central	1	0.774052631578947	0.222710526315789	0.595614035087719
1396	central	1	0.782526315789474	0.22219298245614	0.594894736842105
1397	central	1	0.788438596491228	0.222131578947368	0.595070175438596
1398	central	1	0.783929824561403	0.223508771929825	0.593070175438596
1399	central	1	0.774859649122807	0.222982456140351	0.595982456140351
1400	central	1	0.775631578947368	0.221517543859649	0.591719298245614
1401	central	1	0.791736842105263	0.2225	0.594298245614035
1402	central	1	0.796771929824561	0.222657894736842	0.597140350877193
1403	central	1	0.781122807017544	0.221429824561404	0.594052631578947
1404	central	1	0.791964912280702	0.221263157894737	0.597333333333333
1405	central	1	0.79980701754386	0.223184210526316	0.595298245614035
1406	central	1	0.776824561403509	0.220649122807018	0.593614035087719
1407	central	1	0.783385964912281	0.222438596491228	0.595263157894737
1408	central	1	0.77540350877193	0.223175438596491	0.594228070175439
1409	central	1	0.768491228070175	0.221438596491228	0.595771929824561
1410	central	1	0.777491228070175	0.222728070175439	0.594508771929825
1411	central	1	0.777578947368421	0.223289473684211	0.596157894736842
1412	central	1	0.776157894736842	0.221394736842105	0.594543859649123
1413	central	1	0.779666666666667	0.222052631578947	0.593666666666667
1414	central	1	0.789456140350877	0.222061403508772	0.593842105263158
1415	central	1	0.780385964912281	0.22269298245614	0.594561403508772
1416	central	1	0.786719298245614	0.221008771929825	0.594298245614035
1417	central	1	0.781982456140351	0.223508771929825	0.595245614035088
1418	central	1	0.775473684210526	0.221561403508772	0.59580701754386
1419	central	1	0.771228070175439	0.223	0.594175438596491
1420	central	1	0.770210526315789	0.221622807017544	0.594649122807018
1421	central	1	0.77059649122807	0.224026315789474	0.594859649122807
1422	central	1	0.782052631578947	0.22269298245614	0.597157894736842
1423	central	1	0.775	0.222710526315789	0.597245614035088
1424	central	1	0.772473684210526	0.221956140350877	0.594456140350877
1425	central	1	0.774824561403509	0.222789473684211	0.595245614035088
1426	central	1	0.771666666666667	0.223	0.594543859649123
1427	central	1	0.78480701754386	0.221947368421053	0.595368421052632
1428	central	0	0.783035087719298	0.222271929824561	0.593771929824561
1429	central	0	0.77619298245614	0.223254385964912	0.594
1430	central	0	0.784122807017544	0.222833333333333	0.595140350877193
1431	central	0	0.776859649122807	0.222640350877193	0.597508771929825
1432	central	0	0.78619298245614	0.221377192982456	0.597105263157895
1433	central	0	0.779526315789474	0.222657894736842	0.597929824561404
1434	central	0	0.779947368421053	0.222	0.597368421052632
1435	central	0	0.77480701754386	0.223377192982456	0.595175438596491
1436	central	0	0.771859649122807	0.222728070175439	0.594701754385965
1437	central	0	0.779052631578947	0.224035087719298	0.595543859649123
1438	central	0	0.771684210526316	0.220219298245614	0.593859649122807
1439	central	0	0.78478947368421	0.221263157894737	0.597543859649123
1440	central	0	0.778473684210526	0.222517543859649	0.591684210526316
1441	central	0	0.786333333333333	0.221736842105263	0.59419298245614
1442	central	0	0.781859649122807	0.221719298245614	0.596701754385965
1443	central	0	0.785824561403509	0.222754385964912	0.596947368421053
1444	central	0	0.775122807017544	0.22319298245614	0.595561403508772
1445	central	0	0.785298245614035	0.221894736842105	0.594456140350877
1446	central	0	0.78578947368421	0.221	0.595491228070175
1447	central	0	0.76359649122807	0.223289473684211	0.593298245614035
1448	central	0	0.765157894736842	0.223789473684211	0.593578947368421
1449	central	0	0.776719298245614	0.224666666666667	0.59419298245614
1450	central	0	0.763736842105263	0.221061403508772	0.594122807017544
1451	central	0	0.770526315789474	0.223219298245614	0.595491228070175
1452	central	0	0.772456140350877	0.222991228070175	0.596052631578947
1453	central	0	0.770666666666667	0.223552631578947	0.595649122807018
1454	central	0	0.769789473684211	0.222342105263158	0.593877192982456
1455	central	0	0.76559649122807	0.223131578947368	0.596070175438596
1456	central	0	0.778561403508772	0.220684210526316	0.591736842105263
1457	central	0	0.77480701754386	0.223043859649123	0.597631578947368
1458	central	0	0.778350877192982	0.222	0.59719298245614
1459	central	0	0.769315789473684	0.221122807017544	0.594649122807018
1460	central	0	0.785263157894737	0.221482456140351	0.593736842105263
1461	central	1	0.787350877192982	0.221412280701754	0.595157894736842
1462	central	1	0.793771929824561	0.222850877192982	0.594578947368421
1463	central	1	0.786298245614035	0.222815789473684	0.594245614035088
1464	central	1	0.783824561403509	0.222991228070175	0.595438596491228
1465	central	1	0.77978947368421	0.220640350877193	0.596719298245614
1466	central	1	0.785210526315789	0.222464912280702	0.594333333333333
1467	central	1	0.79280701754386	0.222228070175439	0.595368421052632
1468	central	1	0.790298245614035	0.220850877192982	0.595614035087719
1469	central	1	0.79078947368421	0.221929824561404	0.595245614035088
1470	central	1	0.787105263157895	0.223078947368421	0.594543859649123
1471	central	1	0.777263157894737	0.22159649122807	0.596666666666667
1472	central	1	0.779175438596491	0.222289473684211	0.593385964912281
1473	central	1	0.779070175438596	0.221964912280702	0.596070175438596
1474	central	1	0.77559649122807	0.223666666666667	0.597543859649123
1475	central	1	0.786877192982456	0.222991228070175	0.595438596491228
1476	central	1	0.782263157894737	0.223263157894737	0.595052631578947
1477	central	1	0.794649122807017	0.222614035087719	0.594245614035088
1478	central	1	0.784140350877193	0.223131578947368	0.594245614035088
1479	central	1	0.776666666666667	0.222587719298246	0.595526315789474
1480	central	1	0.781035087719298	0.221324561403509	0.594087719298246
1481	central	1	0.776912280701754	0.223298245614035	0.591894736842105
1482	central	1	0.775508771929825	0.222921052631579	0.597631578947368
1483	central	1	0.779175438596491	0.222657894736842	0.596070175438596
1484	central	1	0.770438596491228	0.221877192982456	0.593754385964912
1485	central	1	0.767947368421053	0.22330701754386	0.59659649122807
1486	central	1	0.779438596491228	0.222289473684211	0.594421052631579
1487	central	1	0.785210526315789	0.223754385964912	0.594859649122807
1488	central	1	0.782771929824561	0.222578947368421	0.595473684210526
1489	central	1	0.787070175438596	0.222228070175439	0.591649122807018
1490	central	1	0.783070175438596	0.221877192982456	0.596719298245614
1491	central	1	0.777526315789474	0.223	0.593649122807018
1492	central	1	0.772719298245614	0.222052631578947	0.593982456140351
1493	central	1	0.774649122807018	0.222245614035088	0.594491228070175
1494	central	1	0.778122807017544	0.223412280701754	0.595719298245614
1495	central	1	0.770771929824561	0.222438596491228	0.59319298245614
1496	central	1	0.769421052631579	0.222982456140351	0.59419298245614
1497	central	1	0.77619298245614	0.221508771929825	0.596859649122807
1498	central	1	0.780736842105263	0.223219298245614	0.596859649122807
1499	central	1	0.779561403508772	0.221245614035088	0.592
1500	central	1	0.777824561403509	0.221315789473684	0.592824561403509
1501	central	1	0.766684210526316	0.221657894736842	0.595070175438596
1502	central	1	0.775578947368421	0.223026315789474	0.598140350877193
1503	central	1	0.782087719298246	0.223271929824561	0.593508771929825
1504	central	0	0.781210526315789	0.223263157894737	0.598280701754386
1505	central	0	0.772175438596491	0.223236842105263	0.594491228070175
1506	central	0	0.774859649122807	0.221675438596491	0.593543859649123
1507	central	0	0.777333333333333	0.222061403508772	0.596614035087719
1508	central	0	0.77980701754386	0.223052631578947	0.594859649122807
1509	central	0	0.78280701754386	0.221657894736842	0.599035087719298
1510	central	0	0.78859649122807	0.222657894736842	0.592631578947368
1511	central	0	0.774157894736842	0.222789473684211	0.596614035087719
1512	central	0	0.777421052631579	0.222254385964912	0.596087719298246
1513	central	0	0.774298245614035	0.22190350877193	0.596649122807018
1514	central	0	0.778719298245614	0.222684210526316	0.594543859649123
1515	central	0	0.774824561403509	0.222359649122807	0.596684210526316
1516	central	0	0.783315789473684	0.221052631578947	0.592017543859649
1517	central	0	0.782982456140351	0.223570175438597	0.597350877192982
1518	central	0	0.77919298245614	0.223315789473684	0.59619298245614
1519	central	0	0.774701754385965	0.222447368421053	0.592947368421053
1520	central	0	0.767754385964912	0.222868421052632	0.59019298245614
1521	central	0	0.77940350877193	0.222824561403509	0.59580701754386
1522	central	0	0.773122807017544	0.222640350877193	0.595614035087719
1523	central	0	0.774824561403509	0.223824561403509	0.597491228070175
1524	central	0	0.76580701754386	0.221798245614035	0.595122807017544
1525	central	0	0.780982456140351	0.221719298245614	0.594438596491228
1526	central	0	0.78619298245614	0.222728070175439	0.594052631578947
1527	central	0	0.777614035087719	0.220491228070175	0.597070175438596
1528	central	0	0.781122807017544	0.222359649122807	0.595035087719298
1529	central	0	0.776754385964912	0.221868421052632	0.596017543859649
1530	central	0	0.767894736842105	0.222535087719298	0.593789473684211
1531	central	0	0.764561403508772	0.221780701754386	0.596368421052632
1532	central	0	0.778894736842105	0.221789473684211	0.59480701754386
1533	central	0	0.785964912280702	0.222280701754386	0.594684210526316
1534	central	0	0.775929824561403	0.223254385964912	0.597824561403509
1535	central	0	0.781771929824561	0.221245614035088	0.59419298245614
1536	central	0	0.789105263157895	0.223245614035088	0.596771929824561
1537	central	1	0.781350877192982	0.222973684210526	0.596315789473684
1538	central	1	0.783017543859649	0.22290350877193	0.592947368421053
1539	central	1	0.786578947368421	0.224017543859649	0.59519298245614
1540	central	1	0.787052631578947	0.223017543859649	0.59559649122807
1541	central	1	0.789929824561403	0.223114035087719	0.593736842105263
1542	central	1	0.791912280701754	0.220456140350877	0.592877192982456
1543	central	1	0.799719298245614	0.222	0.594684210526316
1544	central	1	0.789578947368421	0.223280701754386	0.593280701754386
1545	central	1	0.787035087719298	0.221631578947368	0.595631578947368
1546	central	1	0.79019298245614	0.221359649122807	0.59480701754386
1547	central	1	0.778456140350877	0.221368421052632	0.595228070175439
1548	central	1	0.773280701754386	0.222605263157895	0.597105263157895
1549	central	1	0.772280701754386	0.221885964912281	0.594754385964912
1550	central	1	0.774964912280702	0.222535087719298	0.594771929824561
1551	central	1	0.771298245614035	0.224052631578947	0.59519298245614
1552	central	1	0.783280701754386	0.222061403508772	0.592385964912281
1553	central	1	0.788087719298246	0.222421052631579	0.596561403508772
1554	central	1	0.786263157894737	0.221640350877193	0.592
1555	central	1	0.770631578947368	0.222956140350877	0.595666666666667
1556	central	1	0.774684210526316	0.222552631578947	0.595701754385965
1557	central	1	0.781631578947368	0.221052631578947	0.596087719298246
1558	central	1	0.770491228070175	0.222008771929825	0.596631578947368
1559	central	1	0.78680701754386	0.220964912280702	0.595298245614035
1560	central	1	0.781385964912281	0.222228070175439	0.595368421052632
1561	central	1	0.767228070175439	0.223017543859649	0.596543859649123
1562	central	1	0.780105263157895	0.223315789473684	0.59380701754386
1563	central	1	0.788175438596491	0.222701754385965	0.594614035087719
1564	central	1	0.784263157894737	0.220824561403509	0.597175438596491
1565	central	1	0.787719298245614	0.223035087719298	0.595175438596491
1566	central	1	0.793087719298246	0.220622807017544	0.594140350877193
1567	central	1	0.774578947368421	0.223885964912281	0.596771929824561
1568	central	1	0.772701754385965	0.222894736842105	0.595438596491228
1569	central	1	0.771701754385965	0.223833333333333	0.595210526315789
1570	central	1	0.773526315789474	0.22090350877193	0.594210526315789
1571	central	1	0.775385964912281	0.223377192982456	0.595719298245614
1572	central	1	0.779561403508772	0.222649122807018	0.596578947368421
1573	central	1	0.775561403508772	0.221710526315789	0.594631578947368
1574	central	1	0.77119298245614	0.221780701754386	0.594456140350877
1575	central	1	0.778543859649123	0.221947368421053	0.594070175438596
1576	central	1	0.77080701754386	0.222587719298246	0.594385964912281
1577	central	1	0.769333333333333	0.222833333333333	0.594508771929825
1578	central	1	0.781578947368421	0.222508771929825	0.595824561403509
1579	central	1	0.78219298245614	0.221798245614035	0.596859649122807
1580	central	1	0.784719298245614	0.221657894736842	0.593719298245614
1581	central	1	0.784157894736842	0.221710526315789	0.598333333333333
1582	central	0	0.785070175438596	0.221587719298246	0.59540350877193
1583	central	0	0.78678947368421	0.2215	0.594333333333333
1584	central	0	0.790526315789474	0.2225	0.597684210526316
1585	central	0	0.795333333333333	0.222026315789474	0.596035087719298
1586	central	0	0.780280701754386	0.222622807017544	0.598438596491228
1587	central	0	0.797368421052632	0.223149122807018	0.597315789473684
1588	central	0	0.793140350877193	0.223	0.596789473684211
1589	central	0	0.776649122807018	0.222929824561404	0.596280701754386
1590	central	0	0.779859649122807	0.22190350877193	0.594526315789474
1591	central	0	0.775052631578947	0.221359649122807	0.595526315789474
1592	central	0	0.777684210526316	0.221973684210526	0.596368421052632
1593	central	0	0.778947368421053	0.222473684210526	0.592315789473684
1594	central	0	0.782947368421053	0.221219298245614	0.595929824561404
1595	central	0	0.776210526315789	0.222771929824561	0.595035087719298
1596	central	0	0.78559649122807	0.221315789473684	0.593263157894737
1597	central	0	0.781052631578947	0.221771929824561	0.59819298245614
1598	central	0	0.785578947368421	0.220763157894737	0.595017543859649
1599	central	0	0.774684210526316	0.22180701754386	0.597701754385965
1600	central	0	0.775491228070175	0.222929824561404	0.596438596491228
1601	central	0	0.783087719298246	0.224087719298246	0.595298245614035
1602	central	0	0.79180701754386	0.223166666666667	0.595666666666667
1603	central	0	0.772543859649123	0.222570175438597	0.593701754385965
1604	central	0	0.778771929824561	0.221298245614035	0.594964912280702
1605	central	0	0.772456140350877	0.221385964912281	0.593666666666667
1606	central	0	0.766	0.222833333333333	0.596719298245614
1607	central	0	0.770438596491228	0.222175438596491	0.595561403508772
1608	central	0	0.778859649122807	0.22280701754386	0.594228070175439
1609	central	0	0.776263157894737	0.221412280701754	0.592
1610	central	0	0.775017543859649	0.222078947368421	0.595245614035088
1611	central	0	0.792438596491228	0.222228070175439	0.595929824561404
1612	central	1	0.801824561403509	0.222078947368421	0.593894736842105
1613	central	1	0.788912280701754	0.222473684210526	0.594894736842105
1614	central	1	0.782526315789474	0.222473684210526	0.593842105263158
1615	central	1	0.785228070175439	0.221447368421053	0.59759649122807
1616	central	1	0.788070175438596	0.222675438596491	0.597070175438596
1617	central	1	0.788473684210526	0.221245614035088	0.594789473684211
1618	central	1	0.785842105263158	0.220780701754386	0.597578947368421
1619	central	1	0.793754385964912	0.223315789473684	0.594157894736842
1620	central	1	0.791929824561403	0.221578947368421	0.596561403508772
1621	central	1	0.793631578947368	0.222263157894737	0.597789473684211
1622	central	1	0.782280701754386	0.223236842105263	0.594210526315789
1623	central	1	0.777140350877193	0.222666666666667	0.596508771929825
1624	central	1	0.78080701754386	0.222157894736842	0.594122807017544
1625	central	1	0.778982456140351	0.221280701754386	0.597333333333333
1626	central	1	0.766052631578947	0.223254385964912	0.596280701754386
1627	central	1	0.777912280701754	0.223517543859649	0.596052631578947
1628	central	1	0.784859649122807	0.222473684210526	0.595649122807018
1629	central	1	0.779684210526316	0.222921052631579	0.594719298245614
1630	central	1	0.781526315789474	0.223666666666667	0.595175438596491
1631	central	1	0.776473684210526	0.223122807017544	0.59519298245614
1632	central	1	0.780947368421053	0.222912280701754	0.59559649122807
1633	central	1	0.778561403508772	0.222675438596491	0.596263157894737
1634	central	1	0.788666666666667	0.220754385964912	0.59980701754386
1635	central	1	0.782508771929825	0.223263157894737	0.593894736842105
1636	central	1	0.782070175438596	0.223201754385965	0.593438596491228
1637	central	1	0.77919298245614	0.220114035087719	0.595649122807018
1638	central	1	0.780754385964912	0.223263157894737	0.592824561403509
1639	central	1	0.779175438596491	0.222219298245614	0.595929824561404
1640	central	1	0.786736842105263	0.22259649122807	0.597087719298246
1641	central	1	0.791631578947368	0.222149122807018	0.596859649122807
1642	central	1	0.793298245614035	0.224508771929825	0.594912280701754
1643	central	1	0.785017543859649	0.223342105263158	0.595280701754386
1644	central	1	0.781368421052632	0.221578947368421	0.597333333333333
1645	central	1	0.778754385964912	0.222833333333333	0.596789473684211
1646	central	1	0.778754385964912	0.222912280701754	0.597368421052632
1647	central	1	0.775631578947368	0.223464912280702	0.595087719298246
1648	central	1	0.767491228070175	0.223245614035088	0.594754385964912
1649	central	1	0.764385964912281	0.222868421052632	0.592789473684211
1650	central	1	0.75819298245614	0.222070175438597	0.593754385964912
1651	central	1	0.784526315789474	0.222719298245614	0.594736842105263
1652	central	1	0.768228070175439	0.221728070175439	0.594368421052632
1653	central	1	0.768894736842105	0.221763157894737	0.594929824561404
1654	central	1	0.774631578947368	0.222438596491228	0.595122807017544
1655	central	1	0.789	0.221666666666667	0.59740350877193
1656	central	1	0.785350877192982	0.223447368421053	0.593666666666667
1657	central	1	0.786368421052632	0.221684210526316	0.595929824561404
1658	central	0	0.786456140350877	0.2215	0.597859649122807
1659	central	0	0.790245614035088	0.221254385964912	0.596789473684211
1660	central	0	0.792649122807018	0.222508771929825	0.592754385964912
1661	central	0	0.789350877192982	0.223438596491228	0.59440350877193
1662	central	0	0.782701754385965	0.223342105263158	0.598982456140351
1663	central	0	0.796333333333333	0.222166666666667	0.596894736842105
1664	central	0	0.788228070175439	0.221008771929825	0.596017543859649
1665	central	0	0.78280701754386	0.223078947368421	0.594842105263158
1666	central	0	0.774614035087719	0.221771929824561	0.592736842105263
1667	central	0	0.782719298245614	0.221412280701754	0.593280701754386
1668	central	0	0.77680701754386	0.223149122807018	0.595
1669	central	0	0.786263157894737	0.222482456140351	0.596368421052632
1670	central	0	0.790035087719298	0.219938596491228	0.596333333333333
1671	central	0	0.777017543859649	0.222298245614035	0.596736842105263
1672	central	0	0.775947368421053	0.222114035087719	0.596
1673	central	0	0.779087719298246	0.222105263157895	0.598771929824561
1674	central	0	0.799421052631579	0.223245614035088	0.597210526315789
1675	central	0	0.789228070175439	0.222245614035088	0.598894736842105
1676	central	0	0.771982456140351	0.223885964912281	0.593666666666667
1677	central	0	0.770578947368421	0.220728070175439	0.596543859649123
1678	central	0	0.786245614035088	0.222315789473684	0.596912280701754
1679	central	0	0.780929824561403	0.222526315789474	0.592473684210526
1680	central	0	0.768280701754386	0.220719298245614	0.597754385964912
1681	central	0	0.775087719298246	0.223122807017544	0.594280701754386
1682	central	0	0.77659649122807	0.221482456140351	0.597333333333333
1683	central	0	0.782824561403509	0.221929824561404	0.594859649122807
1684	central	0	0.786947368421053	0.221675438596491	0.592929824561404
1685	central	0	0.767649122807018	0.22330701754386	0.596473684210526
1686	central	0	0.766842105263158	0.223973684210526	0.597105263157895
1687	central	1	0.785052631578947	0.222061403508772	0.593771929824561
1688	central	1	0.793	0.223964912280702	0.595842105263158
1689	central	1	0.79940350877193	0.222175438596491	0.595438596491228
1690	central	1	0.789228070175439	0.221929824561404	0.593456140350877
1691	central	1	0.795105263157895	0.222008771929825	0.597421052631579
1692	central	1	0.777245614035088	0.222517543859649	0.59559649122807
1693	central	1	0.786491228070175	0.221728070175439	0.595508771929825
1694	central	1	0.786877192982456	0.223210526315789	0.595894736842105
1695	central	1	0.794631578947368	0.221964912280702	0.597666666666667
1696	central	1	0.789614035087719	0.222245614035088	0.598245614035088
1697	central	1	0.787052631578947	0.222342105263158	0.59859649122807
1698	central	1	0.784105263157895	0.22330701754386	0.59740350877193
1699	central	1	0.779947368421053	0.222157894736842	0.596087719298246
1700	central	1	0.772631578947368	0.221771929824561	0.593473684210526
1701	central	1	0.774263157894737	0.223719298245614	0.59480701754386
1702	central	1	0.767649122807018	0.222973684210526	0.595280701754386
1703	central	1	0.766140350877193	0.22259649122807	0.596175438596491
1704	central	1	0.773719298245614	0.222447368421053	0.594649122807018
1705	central	1	0.780842105263158	0.222236842105263	0.596350877192982
1706	central	1	0.768666666666667	0.222061403508772	0.596894736842105
1707	central	1	0.766245614035088	0.223175438596491	0.592824561403509
1708	central	1	0.775070175438596	0.223368421052632	0.595473684210526
1709	central	1	0.781666666666667	0.222921052631579	0.596228070175439
1710	central	1	0.793894736842105	0.223271929824561	0.596824561403509
1711	central	1	0.790491228070175	0.223149122807018	0.595298245614035
1712	central	1	0.788421052631579	0.223105263157895	0.596052631578947
1713	central	1	0.784245614035088	0.222043859649123	0.597035087719298
1714	central	1	0.773052631578947	0.220412280701754	0.600964912280702
1715	central	1	0.778175438596491	0.222078947368421	0.59759649122807
1716	central	1	0.791385964912281	0.222447368421053	0.598526315789474
1717	central	1	0.787	0.220263157894737	0.594175438596491
1718	central	1	0.788631578947368	0.221298245614035	0.595421052631579
1719	central	1	0.791105263157895	0.221631578947368	0.595491228070175
1720	central	1	0.784754385964912	0.222956140350877	0.596157894736842
1721	central	1	0.79140350877193	0.221535087719298	0.593122807017544
1722	central	1	0.782649122807017	0.223131578947368	0.596859649122807
1723	central	1	0.774	0.222614035087719	0.595736842105263
1724	central	1	0.776175438596491	0.221649122807018	0.595298245614035
1725	central	1	0.767175438596491	0.221701754385965	0.596175438596491
1726	central	1	0.767438596491228	0.223175438596491	0.597140350877193
1727	central	1	0.772210526315789	0.222491228070175	0.594105263157895
1728	central	1	0.772175438596491	0.22180701754386	0.591228070175439
1729	central	1	0.763175438596491	0.22319298245614	0.593842105263158
1730	central	1	0.785035087719298	0.222561403508772	0.594228070175439
1731	central	1	0.775789473684211	0.221929824561404	0.593947368421053
1732	central	1	0.781017543859649	0.222359649122807	0.594824561403509
1733	central	1	0.789578947368421	0.221859649122807	0.595631578947368
1734	central	1	0.796087719298246	0.220780701754386	0.597
1735	central	0	0.803894736842105	0.221921052631579	0.593526315789474
1736	central	0	0.79659649122807	0.220473684210526	0.595385964912281
1737	central	0	0.791842105263158	0.222342105263158	0.594315789473684
1738	central	0	0.791578947368421	0.222271929824561	0.593175438596491
1739	central	0	0.780771929824561	0.222035087719298	0.596473684210526
1740	central	0	0.781157894736842	0.223850877192982	0.592263157894737
1741	central	0	0.774578947368421	0.223140350877193	0.598508771929825
1742	central	0	0.772245614035088	0.221473684210526	0.595140350877193
1743	central	0	0.777929824561403	0.222728070175439	0.595035087719298
1744	central	0	0.777526315789474	0.221149122807018	0.593070175438596
1745	central	0	0.776421052631579	0.222289473684211	0.595666666666667
1746	central	0	0.787754385964912	0.221780701754386	0.594666666666667
1747	central	0	0.783368421052632	0.2225	0.596298245614035
1748	central	0	0.762438596491228	0.222657894736842	0.597017543859649
1749	central	0	0.795122807017544	0.223078947368421	0.591157894736842
1750	central	0	0.789385964912281	0.223482456140351	0.596631578947368
1751	central	0	0.785333333333333	0.222561403508772	0.593771929824561
1752	central	0	0.769175438596491	0.222710526315789	0.595105263157895
1753	central	0	0.765631578947368	0.223385964912281	0.594
1754	central	0	0.786315789473684	0.221675438596491	0.596052631578947
1755	central	0	0.786175438596491	0.223149122807018	0.596175438596491
1756	central	0	0.787964912280702	0.219894736842105	0.593438596491228
1757	central	0	0.780122807017544	0.222464912280702	0.595368421052632
1758	central	0	0.779859649122807	0.223789473684211	0.595087719298246
1759	central	0	0.777087719298246	0.225219298245614	0.597842105263158
1760	central	0	0.775087719298246	0.221482456140351	0.597719298245614
1761	central	0	0.775912280701754	0.223157894736842	0.595859649122807
1762	central	1	0.780964912280702	0.222789473684211	0.594912280701754
1763	central	1	0.780350877192982	0.222052631578947	0.59459649122807
1764	central	1	0.791929824561403	0.221570175438597	0.596456140350877
1765	central	1	0.794771929824561	0.222210526315789	0.595894736842105
1766	central	1	0.798912280701754	0.221763157894737	0.598684210526316
1767	central	1	0.795385964912281	0.22019298245614	0.595754385964912
1768	central	1	0.785298245614035	0.223535087719298	0.595666666666667
1769	central	1	0.783877192982456	0.221508771929825	0.598
1770	central	1	0.79019298245614	0.221587719298246	0.593473684210526
1771	central	1	0.800719298245614	0.220561403508772	0.595526315789474
1772	central	1	0.78219298245614	0.222166666666667	0.597157894736842
1773	central	1	0.784947368421053	0.222859649122807	0.595771929824561
1774	central	1	0.785157894736842	0.223140350877193	0.594333333333333
1775	central	1	0.780947368421053	0.220535087719298	0.595859649122807
1776	central	1	0.78340350877193	0.223780701754386	0.596578947368421
1777	central	1	0.775210526315789	0.223017543859649	0.598263157894737
1778	central	1	0.768964912280702	0.222087719298246	0.595280701754386
1779	central	1	0.780859649122807	0.221570175438597	0.593771929824561
1780	central	1	0.782982456140351	0.221719298245614	0.59680701754386
1781	central	1	0.773771929824561	0.222157894736842	0.594526315789474
1782	central	1	0.773228070175439	0.22190350877193	0.597140350877193
1783	central	1	0.778052631578947	0.222166666666667	0.594070175438596
1784	central	1	0.779508771929825	0.222842105263158	0.594280701754386
1785	central	1	0.77659649122807	0.222815789473684	0.596140350877193
1786	central	1	0.796508771929825	0.221289473684211	0.591017543859649
1787	central	1	0.785666666666667	0.222263157894737	0.595614035087719
1788	central	1	0.783035087719298	0.222087719298246	0.592631578947368
1789	central	1	0.783122807017544	0.221456140350877	0.594105263157895
1790	central	1	0.773087719298246	0.221912280701754	0.596035087719298
1791	central	1	0.785543859649123	0.223429824561404	0.598333333333333
1792	central	1	0.78778947368421	0.221228070175439	0.592561403508772
1793	central	1	0.794964912280702	0.221780701754386	0.597456140350877
1794	central	1	0.794333333333333	0.222614035087719	0.596719298245614
1795	central	1	0.787964912280702	0.223921052631579	0.595719298245614
1796	central	1	0.788228070175439	0.223315789473684	0.59480701754386
1797	central	1	0.777508771929825	0.223552631578947	0.593719298245614
1798	central	1	0.784754385964912	0.22230701754386	0.597157894736842
1799	central	1	0.78178947368421	0.221052631578947	0.591315789473684
1800	central	1	0.779929824561403	0.222342105263158	0.595017543859649
1801	central	1	0.776771929824561	0.221798245614035	0.596157894736842
1802	central	1	0.776210526315789	0.222631578947368	0.594649122807018
1803	central	1	0.772649122807018	0.221947368421053	0.592631578947368
1804	central	1	0.777701754385965	0.220885964912281	0.594210526315789
1805	central	1	0.785280701754386	0.221324561403509	0.596
1806	central	1	0.786087719298246	0.221622807017544	0.596719298245614
1807	central	1	0.775122807017544	0.221394736842105	0.59419298245614
1808	central	1	0.775631578947368	0.222289473684211	0.594947368421053
1809	central	1	0.787385964912281	0.222315789473684	0.599736842105263
1810	central	1	0.802508771929825	0.222385964912281	0.597350877192982
1811	central	0	0.810175438596491	0.220850877192982	0.595157894736842
1812	central	0	0.794824561403509	0.223149122807018	0.595210526315789
1813	central	0	0.801140350877193	0.221087719298246	0.593771929824561
1814	central	0	0.788228070175439	0.221710526315789	0.593736842105263
1815	central	0	0.78119298245614	0.221754385964912	0.597350877192982
1816	central	0	0.780929824561403	0.223868421052632	0.595614035087719
1817	central	0	0.785491228070175	0.221824561403509	0.592649122807018
1818	central	0	0.782701754385965	0.223070175438597	0.593385964912281
1819	central	0	0.779578947368421	0.221964912280702	0.594578947368421
1820	central	0	0.787263157894737	0.225385964912281	0.595333333333333
1821	central	0	0.792456140350877	0.223061403508772	0.599649122807018
1822	central	0	0.789491228070175	0.220789473684211	0.595087719298246
1823	central	0	0.787877192982456	0.221921052631579	0.597508771929825
1824	central	0	0.776561403508772	0.222710526315789	0.594052631578947
1825	central	0	0.794438596491228	0.222149122807018	0.596456140350877
1826	central	0	0.798315789473684	0.220877192982456	0.595035087719298
1827	central	0	0.785	0.223728070175439	0.594280701754386
1828	central	0	0.773017543859649	0.223289473684211	0.595070175438596
1829	central	0	0.766947368421053	0.222482456140351	0.595701754385965
1830	central	0	0.771122807017544	0.223894736842105	0.59519298245614
1831	central	0	0.780964912280702	0.223245614035088	0.594649122807018
1832	central	0	0.780368421052632	0.223438596491228	0.592315789473684
1833	central	0	0.781087719298246	0.223561403508772	0.595473684210526
1834	central	0	0.785315789473684	0.222377192982456	0.594228070175439
1835	central	0	0.79280701754386	0.222122807017544	0.595947368421053
1836	central	0	0.766157894736842	0.222491228070175	0.596789473684211
1837	central	0	0.773666666666667	0.221570175438597	0.595385964912281
1838	central	1	0.774333333333333	0.222254385964912	0.592561403508772
1839	central	1	0.773666666666667	0.222868421052632	0.597912280701754
1840	central	1	0.782982456140351	0.222298245614035	0.59880701754386
1841	central	1	0.787701754385965	0.221473684210526	0.593719298245614
1842	central	1	0.795245614035088	0.222728070175439	0.593350877192982
1843	central	1	0.794122807017544	0.222570175438597	0.595473684210526
1844	central	1	0.793157894736842	0.222482456140351	0.598298245614035
1845	central	1	0.793771929824561	0.221789473684211	0.596087719298246
1846	central	1	0.787280701754386	0.223412280701754	0.596122807017544
1847	central	1	0.792859649122807	0.220885964912281	0.594280701754386
1848	central	1	0.789719298245614	0.222789473684211	0.596543859649123
1849	central	1	0.792122807017544	0.222815789473684	0.596315789473684
1850	central	1	0.785947368421053	0.221754385964912	0.59819298245614
1851	central	1	0.794947368421053	0.223754385964912	0.596561403508772
1852	central	1	0.796438596491228	0.221131578947368	0.594789473684211
1853	central	1	0.779456140350877	0.222140350877193	0.595771929824561
1854	central	1	0.78380701754386	0.221763157894737	0.597701754385965
1855	central	1	0.782701754385965	0.222754385964912	0.59340350877193
1856	central	1	0.779719298245614	0.223377192982456	0.596175438596491
1857	central	1	0.776982456140351	0.221982456140351	0.597438596491228
1858	central	1	0.784105263157895	0.221078947368421	0.598736842105263
1859	central	1	0.774754385964912	0.222438596491228	0.598929824561404
1860	central	1	0.781385964912281	0.220631578947368	0.595578947368421
1861	central	1	0.783964912280702	0.222771929824561	0.596385964912281
1862	central	1	0.794175438596491	0.2215	0.595614035087719
1863	central	1	0.793140350877193	0.22119298245614	0.594350877192982
1864	central	1	0.788982456140351	0.222447368421053	0.594140350877193
1865	central	1	0.790578947368421	0.222587719298246	0.591228070175439
1866	central	1	0.787280701754386	0.221894736842105	0.591684210526316
1867	central	1	0.780280701754386	0.222631578947368	0.596087719298246
1868	central	1	0.790070175438596	0.222973684210526	0.595333333333333
1869	central	1	0.792684210526316	0.222745614035088	0.594491228070175
1870	central	1	0.794350877192982	0.222105263157895	0.593719298245614
1871	central	1	0.79078947368421	0.222315789473684	0.596877192982456
1872	central	1	0.788438596491228	0.222552631578947	0.597982456140351
1873	central	1	0.782385964912281	0.223394736842105	0.596526315789474
1874	central	1	0.786561403508772	0.222780701754386	0.595684210526316
1875	central	1	0.792614035087719	0.220526315789474	0.594578947368421
1876	central	1	0.794017543859649	0.221517543859649	0.592789473684211
1877	central	1	0.780649122807018	0.221561403508772	0.594508771929825
1878	central	1	0.778228070175439	0.223315789473684	0.595298245614035
1879	central	1	0.769736842105263	0.221315789473684	0.596070175438596
1880	central	1	0.777052631578947	0.223140350877193	0.591912280701754
1881	central	1	0.783350877192982	0.221543859649123	0.59440350877193
1882	central	1	0.783157894736842	0.221543859649123	0.595473684210526
1883	central	1	0.776561403508772	0.222438596491228	0.594877192982456
1884	central	1	0.768035087719298	0.221578947368421	0.595982456140351
1885	central	1	0.768298245614035	0.222824561403509	0.593684210526316
1886	central	1	0.788877192982456	0.223105263157895	0.591947368421053
1887	central	1	0.804385964912281	0.222631578947368	0.59659649122807
1888	central	0	0.796017543859649	0.225228070175439	0.59440350877193
1889	central	0	0.790491228070175	0.222675438596491	0.593140350877193
1890	central	0	0.796333333333333	0.222412280701754	0.593543859649123
1891	central	0	0.785842105263158	0.222464912280702	0.595421052631579
1892	central	0	0.777210526315789	0.222087719298246	0.594894736842105
1893	central	0	0.780649122807018	0.223298245614035	0.594456140350877
1894	central	0	0.785157894736842	0.222078947368421	0.593473684210526
1895	central	0	0.785157894736842	0.222385964912281	0.596052631578947
1896	central	0	0.780561403508772	0.22140350877193	0.595052631578947
1897	central	0	0.784526315789474	0.222631578947368	0.593140350877193
1898	central	0	0.778070175438596	0.221657894736842	0.596035087719298
1899	central	0	0.787175438596491	0.221026315789474	0.596210526315789
1900	central	0	0.787929824561403	0.222061403508772	0.597385964912281
1901	central	0	0.786263157894737	0.221271929824561	0.593
1902	central	0	0.788824561403509	0.222754385964912	0.592842105263158
1903	central	0	0.777350877192982	0.222061403508772	0.597859649122807
1904	central	0	0.772385964912281	0.223105263157895	0.594842105263158
1905	central	0	0.773087719298246	0.222842105263158	0.596859649122807
1906	central	0	0.77759649122807	0.222587719298246	0.594894736842105
1907	central	0	0.771543859649123	0.22209649122807	0.594263157894737
1908	central	0	0.778263157894737	0.223342105263158	0.596701754385965
1909	central	0	0.770017543859649	0.221824561403509	0.596684210526316
1910	central	0	0.783385964912281	0.223210526315789	0.596508771929825
1911	central	0	0.785122807017544	0.223026315789474	0.595964912280702
1912	central	0	0.768280701754386	0.220973684210526	0.595789473684211
1913	central	1	0.779263157894737	0.223210526315789	0.596298245614035
1914	central	1	0.778298245614035	0.221964912280702	0.598298245614035
1915	central	1	0.779736842105263	0.221491228070175	0.596561403508772
1916	central	1	0.77780701754386	0.223657894736842	0.595175438596491
1917	central	1	0.787456140350877	0.221921052631579	0.596561403508772
1918	central	1	0.77319298245614	0.221622807017544	0.592578947368421
1919	central	1	0.789508771929825	0.221929824561404	0.594157894736842
1920	central	1	0.794052631578947	0.222850877192982	0.598105263157895
1921	central	1	0.791070175438596	0.223368421052632	0.596157894736842
1922	central	1	0.791157894736842	0.221026315789474	0.595543859649123
1923	central	1	0.784684210526316	0.222017543859649	0.596684210526316
1924	central	1	0.789280701754386	0.223842105263158	0.594877192982456
1925	central	1	0.785842105263158	0.223368421052632	0.601385964912281
1926	central	1	0.790771929824561	0.223131578947368	0.595736842105263
1927	central	1	0.796245614035088	0.222008771929825	0.597263157894737
1928	central	1	0.776473684210526	0.222447368421053	0.593877192982456
1929	central	1	0.785175438596491	0.223245614035088	0.597280701754386
1930	central	1	0.780491228070175	0.222070175438597	0.595526315789474
1931	central	1	0.78140350877193	0.223043859649123	0.599421052631579
1932	central	1	0.781263157894737	0.222605263157895	0.596736842105263
1933	central	1	0.785385964912281	0.222254385964912	0.59480701754386
1934	central	1	0.787508771929825	0.222254385964912	0.593964912280702
1935	central	1	0.788315789473684	0.222728070175439	0.596070175438596
1936	central	1	0.788298245614035	0.222236842105263	0.597350877192982
1937	central	1	0.796666666666667	0.222377192982456	0.595315789473684
1938	central	1	0.790842105263158	0.221710526315789	0.594228070175439
1939	central	1	0.793087719298246	0.22269298245614	0.593666666666667
1940	central	1	0.78880701754386	0.223684210526316	0.593368421052632
1941	central	1	0.782754385964912	0.221473684210526	0.596473684210526
1942	central	1	0.769333333333333	0.222438596491228	0.595982456140351
1943	central	1	0.774368421052632	0.222280701754386	0.594052631578947
1944	central	1	0.783701754385965	0.223026315789474	0.594964912280702
1945	central	1	0.781333333333333	0.221605263157895	0.594719298245614
1946	central	1	0.78359649122807	0.223491228070175	0.596578947368421
1947	central	1	0.787736842105263	0.222271929824561	0.596280701754386
1948	central	1	0.780491228070175	0.222657894736842	0.593333333333333
1949	central	1	0.78078947368421	0.222982456140351	0.594140350877193
1950	central	1	0.785561403508772	0.223201754385965	0.597526315789474
1951	central	1	0.783684210526316	0.223289473684211	0.595666666666667
1952	central	1	0.785754385964912	0.222973684210526	0.595087719298246
1953	central	1	0.78180701754386	0.221780701754386	0.596052631578947
1954	central	1	0.775333333333333	0.221578947368421	0.597631578947368
1955	central	1	0.785263157894737	0.221473684210526	0.594964912280702
1956	central	1	0.784315789473684	0.221657894736842	0.599543859649123
1957	central	1	0.791684210526316	0.221561403508772	0.595631578947368
1958	central	1	0.778438596491228	0.221719298245614	0.593701754385965
1959	central	1	0.773017543859649	0.221842105263158	0.595929824561404
1960	central	1	0.771701754385965	0.222526315789474	0.59259649122807
1961	central	1	0.781368421052632	0.222254385964912	0.593929824561404
1962	central	1	0.790491228070175	0.221368421052632	0.596894736842105
1963	central	1	0.795684210526316	0.222947368421053	0.596824561403509
1964	central	0	0.787280701754386	0.221412280701754	0.596982456140351
1965	central	0	0.791245614035088	0.22219298245614	0.595456140350877
1966	central	0	0.789561403508772	0.221771929824561	0.595982456140351
1967	central	0	0.775754385964912	0.221394736842105	0.59359649122807
1968	central	0	0.786210526315789	0.221728070175439	0.593561403508772
1969	central	0	0.784947368421053	0.221763157894737	0.594754385964912
1970	central	0	0.786473684210526	0.222482456140351	0.596122807017544
1971	central	0	0.794859649122807	0.223429824561404	0.594894736842105
1972	central	0	0.783175438596491	0.222833333333333	0.596035087719298
1973	central	0	0.770719298245614	0.221201754385965	0.591842105263158
1974	central	0	0.792456140350877	0.222271929824561	0.594789473684211
1975	central	0	0.775298245614035	0.221736842105263	0.595245614035088
1976	central	0	0.784087719298246	0.223517543859649	0.593473684210526
1977	central	0	0.791350877192982	0.223087719298246	0.593947368421053
1978	central	0	0.784070175438596	0.221526315789474	0.598438596491228
1979	central	0	0.790473684210526	0.222605263157895	0.594771929824561
1980	central	0	0.779140350877193	0.220298245614035	0.593298245614035
1981	central	0	0.772912280701754	0.221368421052632	0.596035087719298
1982	central	0	0.768877192982456	0.222271929824561	0.592105263157895
1983	central	0	0.781	0.224149122807018	0.596456140350877
1984	central	0	0.787017543859649	0.223991228070175	0.592578947368421
1985	central	0	0.780491228070175	0.221929824561404	0.595543859649123
1986	central	0	0.787877192982456	0.220333333333333	0.595228070175439
1987	central	0	0.785578947368421	0.221947368421053	0.596912280701754
1988	central	0	0.771964912280702	0.223473684210526	0.592719298245614
1989	central	1	0.766280701754386	0.222236842105263	0.597491228070175
1990	central	1	0.771614035087719	0.221421052631579	0.596614035087719
1991	central	1	0.785368421052632	0.221789473684211	0.595894736842105
1992	central	1	0.788035087719298	0.221938596491228	0.595210526315789
1993	central	1	0.788543859649123	0.22180701754386	0.594701754385965
1994	central	1	0.767649122807018	0.222631578947368	0.598438596491228
1995	central	1	0.775315789473684	0.221842105263158	0.593894736842105
1996	central	1	0.787140350877193	0.222614035087719	0.596456140350877
1997	central	1	0.789719298245614	0.222552631578947	0.596508771929825
1998	central	1	0.790736842105263	0.222543859649123	0.596438596491228
1999	central	1	0.787263157894737	0.222026315789474	0.596771929824561
[truncated: 11,377 more rows]
