# Supplementary material for: Two simple movement mechanisms for spatial division of labour in social insects
Source: Nat Commun. 2022 Nov 15;13:6985. doi: 10.1038/s41467-022-34706-7 (PMC9666475; doi:10.1038/s41467-022-34706-7)
Supplement: Supplementary file 5 — Source Data [file 41467_2022_34706_MOESM5_ESM.zip › source_data/Figure_S14/MeanMovementCharacteristics,Temnothorax,LA.csv]

cell_id	agent_type	Individual_Site_Similarity	Mean_Proportion_Time_Active	Mean_Speed_while_Active	Mean_Absolute_Turn_Angle_while_Active
1	central	0	0.837456140350877	0.246842105263158	0.577982456140351
2	central	0	0.838315789473684	0.246508771929825	0.582245614035088
3	central	0	0.839947368421053	0.247122807017544	0.578526315789474
4	central	0	0.835964912280702	0.248736842105263	0.577719298245614
5	central	0	0.838280701754386	0.249640350877193	0.580175438596491
6	central	0	0.839122807017544	0.245570175438596	0.578315789473684
7	central	0	0.850824561403509	0.245017543859649	0.577666666666667
8	central	0	0.836350877192982	0.24640350877193	0.582964912280702
9	central	0	0.83180701754386	0.246315789473684	0.577929824561404
10	central	0	0.842526315789474	0.246368421052632	0.580140350877193
11	central	0	0.842298245614035	0.245342105263158	0.579491228070175
12	central	0	0.850789473684211	0.245850877192982	0.58219298245614
13	central	0	0.841105263157895	0.248245614035088	0.57859649122807
14	central	0	0.845561403508772	0.246149122807018	0.579614035087719
15	central	0	0.845508771929825	0.245263157894737	0.579210526315789
16	central	0	0.843298245614035	0.241298245614035	0.584157894736842
17	central	0	0.83119298245614	0.246017543859649	0.580280701754386
18	central	0	0.838052631578947	0.245587719298246	0.578298245614035
19	central	0	0.833789473684211	0.244868421052632	0.579350877192982
20	central	0	0.834508771929825	0.24240350877193	0.576263157894737
21	central	0	0.833578947368421	0.244421052631579	0.580912280701754
22	central	0	0.834719298245614	0.242789473684211	0.579526315789474
23	central	0	0.842842105263158	0.240833333333333	0.579421052631579
24	central	0	0.837859649122807	0.244122807017544	0.581666666666667
25	central	0	0.847105263157895	0.242201754385965	0.581175438596491
26	central	0	0.819649122807018	0.242526315789474	0.581982456140351
27	central	0	0.822701754385965	0.24290350877193	0.582561403508772
28	central	0	0.824052631578947	0.239815789473684	0.583245614035088
29	central	0	0.808368421052632	0.242263157894737	0.583456140350877
30	central	0	0.812666666666667	0.240122807017544	0.583473684210526
31	central	0	0.807210526315789	0.240517543859649	0.583491228070175
32	central	0	0.812263157894737	0.238640350877193	0.581561403508772
33	central	0	0.815614035087719	0.238622807017544	0.588350877192982
34	central	0	0.810561403508772	0.238280701754386	0.584333333333333
35	central	0	0.802982456140351	0.239815789473684	0.585280701754386
36	central	0	0.802438596491228	0.236438596491228	0.583929824561404
37	central	0	0.796315789473684	0.238964912280702	0.584736842105263
38	central	0	0.803666666666667	0.237956140350877	0.580140350877193
39	central	0	0.79880701754386	0.237122807017544	0.582684210526316
40	central	0	0.784701754385965	0.240017543859649	0.585614035087719
41	central	0	0.787228070175439	0.236517543859649	0.58280701754386
42	central	0	0.788438596491228	0.237289473684211	0.584859649122807
43	central	0	0.802350877192982	0.236833333333333	0.583122807017544
44	central	0	0.819228070175439	0.23830701754386	0.582666666666667
45	central	0	0.809982456140351	0.237912280701754	0.584350877192982
46	central	0	0.798333333333333	0.236271929824561	0.578315789473684
47	central	0	0.805543859649123	0.240877192982456	0.579859649122807
48	central	0	0.818473684210526	0.239219298245614	0.578157894736842
49	central	0	0.814368421052632	0.240535087719298	0.581140350877193
50	central	0	0.823	0.241368421052632	0.586964912280702
51	central	0	0.826526315789474	0.241087719298246	0.581789473684211
52	central	0	0.832228070175439	0.24090350877193	0.582456140350877
53	central	0	0.814	0.241017543859649	0.583228070175439
54	central	0	0.815736842105263	0.242824561403509	0.583280701754386
55	central	0	0.816298245614035	0.24240350877193	0.582052631578947
56	central	0	0.82419298245614	0.244333333333333	0.579157894736842
57	central	0	0.826754385964912	0.243798245614035	0.580982456140351
58	central	0	0.825491228070175	0.245228070175439	0.58080701754386
59	central	0	0.814894736842105	0.243789473684211	0.579736842105263
60	central	0	0.820649122807018	0.245315789473684	0.582245614035088
61	central	0	0.834508771929825	0.245324561403509	0.575263157894737
62	central	0	0.839877192982456	0.246578947368421	0.579052631578947
63	central	0	0.844578947368421	0.246929824561403	0.575736842105263
64	central	0	0.827	0.247982456140351	0.579438596491228
65	central	0	0.837228070175439	0.246342105263158	0.579385964912281
66	central	0	0.851140350877193	0.244245614035088	0.580228070175439
67	central	0	0.850280701754386	0.248035087719298	0.581157894736842
68	central	0	0.836052631578947	0.246122807017544	0.576298245614035
69	central	0	0.855385964912281	0.246412280701754	0.579719298245614
70	central	0	0.847631578947368	0.24569298245614	0.581649122807018
71	central	0	0.83140350877193	0.246447368421053	0.580122807017544
72	central	0	0.849894736842105	0.248684210526316	0.583526315789474
73	central	0	0.839912280701754	0.248070175438596	0.579684210526316
74	central	0	0.847771929824561	0.248666666666667	0.579859649122807
75	central	0	0.838333333333333	0.245666666666667	0.580894736842105
76	central	0	0.839421052631579	0.247614035087719	0.580298245614035
77	central	0	0.839070175438597	0.247377192982456	0.580298245614035
78	central	0	0.842298245614035	0.247929824561404	0.578666666666667
79	central	0	0.849929824561404	0.248271929824561	0.57659649122807
80	central	0	0.847964912280702	0.247798245614035	0.577157894736842
81	central	0	0.839912280701754	0.245	0.578543859649123
82	central	0	0.835333333333333	0.24719298245614	0.580877192982456
83	central	0	0.840771929824561	0.245912280701754	0.57621052631579
84	central	0	0.829017543859649	0.247789473684211	0.584245614035088
85	central	0	0.831175438596491	0.248342105263158	0.579842105263158
86	central	0	0.834771929824561	0.246052631578947	0.57880701754386
87	central	0	0.838701754385965	0.245614035087719	0.581421052631579
88	central	0	0.842368421052632	0.246657894736842	0.581543859649123
89	central	0	0.832929824561404	0.245973684210526	0.580912280701754
90	central	0	0.839122807017544	0.247017543859649	0.584245614035088
91	central	0	0.842385964912281	0.244561403508772	0.577859649122807
92	central	0	0.852877192982456	0.244421052631579	0.581842105263158
93	central	0	0.832736842105263	0.244552631578947	0.577035087719298
94	central	0	0.833052631578947	0.245675438596491	0.581333333333333
95	central	0	0.842140350877193	0.244394736842105	0.581263157894737
96	central	0	0.835824561403509	0.242026315789474	0.581578947368421
97	central	0	0.836175438596491	0.244324561403509	0.579824561403509
98	central	0	0.835350877192982	0.2405	0.583666666666667
99	central	0	0.834701754385965	0.242991228070175	0.582859649122807
100	central	0	0.846263157894737	0.241640350877193	0.580789473684211
101	central	0	0.832017543859649	0.242964912280702	0.580052631578947
102	central	0	0.814087719298246	0.243324561403509	0.581298245614035
103	central	0	0.813771929824561	0.240859649122807	0.582614035087719
104	central	0	0.815982456140351	0.239649122807018	0.583771929824561
105	central	0	0.823701754385965	0.238052631578947	0.584982456140351
106	central	0	0.810719298245614	0.237622807017544	0.585947368421053
107	central	0	0.802701754385965	0.237657894736842	0.585157894736842
108	central	0	0.809263157894737	0.236026315789474	0.583578947368421
109	central	0	0.813947368421053	0.235535087719298	0.583614035087719
110	central	0	0.812228070175439	0.234956140350877	0.585105263157895
111	central	0	0.797052631578947	0.233578947368421	0.583912280701754
112	central	0	0.792280701754386	0.235552631578947	0.579263157894737
113	central	0	0.794912280701754	0.234131578947368	0.581561403508772
114	central	0	0.793228070175439	0.235447368421053	0.585070175438596
115	central	0	0.788754385964912	0.234666666666667	0.583157894736842
116	central	0	0.785947368421053	0.234605263157895	0.587245614035088
117	central	0	0.792912280701754	0.235710526315789	0.586912280701754
118	central	0	0.806157894736842	0.234877192982456	0.583666666666667
119	central	0	0.808947368421053	0.235701754385965	0.585298245614035
120	central	0	0.810789473684211	0.236429824561404	0.583140350877193
121	central	0	0.795982456140351	0.236377192982456	0.584350877192982
122	central	0	0.788666666666667	0.236956140350877	0.585035087719298
123	central	0	0.812701754385965	0.237245614035088	0.585561403508772
124	central	0	0.820912280701754	0.237614035087719	0.582771929824561
125	central	0	0.818421052631579	0.238026315789474	0.585526315789474
126	central	0	0.824280701754386	0.239122807017544	0.582350877192982
127	central	0	0.820017543859649	0.239666666666667	0.584210526315789
128	central	0	0.820666666666667	0.240780701754386	0.582561403508772
129	central	0	0.819701754385965	0.241789473684211	0.580614035087719
130	central	0	0.826438596491228	0.240394736842105	0.582719298245614
131	central	0	0.835017543859649	0.244210526315789	0.582
132	central	0	0.823824561403509	0.243	0.58059649122807
133	central	0	0.822263157894737	0.241780701754386	0.582350877192982
134	central	0	0.820473684210526	0.243517543859649	0.581122807017544
135	central	0	0.823315789473684	0.245447368421053	0.578736842105263
136	central	0	0.825877192982456	0.242842105263158	0.582508771929825
137	central	0	0.844771929824561	0.245631578947368	0.576824561403509
138	central	0	0.833157894736842	0.248324561403509	0.581543859649123
139	central	0	0.840087719298246	0.245315789473684	0.580298245614035
140	central	0	0.83240350877193	0.243464912280702	0.580964912280702
141	central	0	0.829245614035088	0.244728070175439	0.580982456140351
142	central	0	0.832	0.245149122807018	0.578649122807018
143	central	0	0.837684210526316	0.244675438596491	0.58019298245614
144	central	0	0.838561403508772	0.245991228070175	0.584263157894737
145	central	0	0.846333333333333	0.247798245614035	0.578105263157895
146	central	0	0.827140350877193	0.248122807017544	0.580929824561404
147	central	0	0.827561403508772	0.246885964912281	0.578929824561404
148	central	0	0.849666666666667	0.246228070175439	0.581017543859649
149	central	0	0.853368421052632	0.248385964912281	0.575894736842105
150	central	0	0.843736842105263	0.247017543859649	0.579263157894737
151	central	0	0.843350877192982	0.249438596491228	0.579824561403509
152	central	0	0.84421052631579	0.248008771929825	0.579350877192982
153	central	0	0.852245614035088	0.248429824561404	0.579736842105263
154	central	0	0.844666666666667	0.247456140350877	0.577122807017544
155	central	0	0.861508771929825	0.245763157894737	0.582175438596491
156	central	0	0.849614035087719	0.247368421052632	0.581491228070175
157	central	0	0.842263157894737	0.246815789473684	0.582894736842105
158	central	0	0.84119298245614	0.247412280701754	0.579210526315789
159	central	0	0.838666666666667	0.246061403508772	0.578771929824561
160	central	0	0.847561403508772	0.245149122807018	0.581228070175439
161	central	0	0.824649122807018	0.244745614035088	0.578877192982456
162	central	0	0.841228070175439	0.247026315789474	0.581035087719298
163	central	0	0.842017543859649	0.245736842105263	0.580666666666667
164	central	0	0.848157894736842	0.246815789473684	0.584280701754386
165	central	0	0.836736842105263	0.242894736842105	0.580824561403509
166	central	0	0.824491228070175	0.243736842105263	0.581315789473684
167	central	0	0.832	0.245438596491228	0.579754385964912
168	central	0	0.837719298245614	0.244298245614035	0.581982456140351
169	central	0	0.826473684210526	0.242473684210526	0.580438596491228
170	central	0	0.82021052631579	0.244263157894737	0.58019298245614
171	central	0	0.829614035087719	0.243991228070175	0.582035087719298
172	central	0	0.836105263157895	0.243649122807018	0.581877192982456
173	central	0	0.82821052631579	0.241622807017544	0.582122807017544
174	central	0	0.824631578947368	0.240842105263158	0.583
175	central	0	0.832368421052632	0.24019298245614	0.581526315789474
176	central	0	0.83521052631579	0.240438596491228	0.581877192982456
177	central	0	0.826842105263158	0.241728070175439	0.582877192982456
178	central	0	0.818228070175439	0.237	0.58059649122807
179	central	0	0.803684210526316	0.237114035087719	0.583754385964912
180	central	0	0.81119298245614	0.236754385964912	0.581070175438597
181	central	0	0.809877192982456	0.237482456140351	0.585754385964912
182	central	0	0.808666666666667	0.235912280701754	0.578894736842105
183	central	0	0.800736842105263	0.233780701754386	0.583210526315789
184	central	0	0.807614035087719	0.235245614035088	0.586
185	central	0	0.800263157894737	0.234745614035088	0.587964912280702
186	central	0	0.800017543859649	0.232956140350877	0.58459649122807
187	central	0	0.795491228070175	0.232929824561404	0.587894736842105
188	central	0	0.787666666666667	0.234201754385965	0.586333333333333
189	central	0	0.798035087719298	0.231368421052632	0.589842105263158
190	central	0	0.79719298245614	0.231877192982456	0.588491228070175
191	central	0	0.796473684210526	0.232938596491228	0.587877192982456
192	central	0	0.782157894736842	0.23180701754386	0.584824561403509
193	central	0	0.804210526315789	0.233359649122807	0.585263157894737
194	central	0	0.809543859649123	0.23230701754386	0.584122807017544
195	central	0	0.807491228070175	0.232184210526316	0.585105263157895
196	central	0	0.79059649122807	0.234614035087719	0.583859649122807
197	central	0	0.787842105263158	0.232991228070175	0.584842105263158
198	central	0	0.783017543859649	0.233482456140351	0.584912280701754
199	central	0	0.787859649122807	0.234684210526316	0.581912280701754
200	central	0	0.809210526315789	0.236271929824561	0.585228070175439
201	central	0	0.813649122807018	0.236464912280702	0.586456140350877
202	central	0	0.807771929824561	0.237850877192982	0.585035087719298
203	central	0	0.808561403508772	0.238833333333333	0.581052631578947
204	central	0	0.808070175438596	0.238210526315789	0.586157894736842
205	central	0	0.827157894736842	0.239149122807018	0.585368421052632
206	central	0	0.835105263157895	0.240789473684211	0.583245614035088
207	central	0	0.835263157894737	0.241631578947368	0.583649122807018
208	central	0	0.827157894736842	0.241701754385965	0.581736842105263
209	central	0	0.829122807017544	0.243175438596491	0.582684210526316
210	central	0	0.832438596491228	0.243052631578947	0.585157894736842
211	central	0	0.829	0.241263157894737	0.582526315789474
212	central	0	0.825035087719298	0.244008771929825	0.580298245614035
213	central	0	0.834052631578947	0.244280701754386	0.579122807017544
214	central	0	0.837701754385965	0.245087719298246	0.578684210526316
215	central	0	0.838491228070175	0.246114035087719	0.581105263157895
216	central	0	0.84119298245614	0.245710526315789	0.580982456140351
217	central	0	0.834350877192983	0.247157894736842	0.579280701754386
218	central	0	0.827684210526316	0.247271929824561	0.582789473684211
219	central	0	0.827736842105263	0.246982456140351	0.577157894736842
220	central	0	0.827105263157895	0.248087719298246	0.582578947368421
221	central	0	0.814719298245614	0.246885964912281	0.583052631578947
222	central	0	0.83419298245614	0.245236842105263	0.579157894736842
223	central	0	0.840701754385965	0.246561403508772	0.579385964912281
224	central	0	0.849280701754386	0.247517543859649	0.575719298245614
225	central	0	0.850649122807018	0.247035087719298	0.581771929824561
226	central	0	0.846140350877193	0.247842105263158	0.576175438596491
227	central	0	0.83819298245614	0.247570175438596	0.57640350877193
228	central	0	0.84421052631579	0.247605263157895	0.573894736842105
229	central	0	0.849578947368421	0.249026315789474	0.582859649122807
230	central	0	0.848228070175439	0.248929824561404	0.578
231	central	0	0.863087719298246	0.24759649122807	0.581017543859649
232	central	0	0.836438596491228	0.246491228070175	0.580736842105263
233	central	0	0.83921052631579	0.246894736842105	0.583350877192982
234	central	0	0.847754385964912	0.244561403508772	0.579280701754386
235	central	0	0.83980701754386	0.247219298245614	0.581912280701754
236	central	0	0.846666666666667	0.244210526315789	0.582754385964912
237	central	0	0.84340350877193	0.246245614035088	0.582315789473684
238	central	0	0.84959649122807	0.245991228070175	0.580736842105263
239	central	0	0.850105263157895	0.245236842105263	0.58080701754386
240	central	0	0.848929824561404	0.245236842105263	0.581473684210526
241	central	0	0.838350877192982	0.246263157894737	0.581263157894737
242	central	0	0.829105263157895	0.242842105263158	0.583473684210526
243	central	0	0.82640350877193	0.242657894736842	0.581754385964912
244	central	0	0.827298245614035	0.242385964912281	0.583105263157895
245	central	0	0.811859649122807	0.243921052631579	0.578631578947368
246	central	0	0.819666666666667	0.242008771929825	0.582228070175439
247	central	0	0.834087719298246	0.24219298245614	0.583105263157895
248	central	0	0.828894736842105	0.239894736842105	0.582561403508772
249	central	0	0.822122807017544	0.242447368421053	0.581263157894737
250	central	0	0.824929824561404	0.240210526315789	0.580368421052632
251	central	0	0.810035087719298	0.240736842105263	0.582912280701754
252	central	0	0.810701754385965	0.237324561403509	0.580333333333333
253	central	0	0.813859649122807	0.234929824561404	0.580473684210526
254	central	0	0.782631578947368	0.235219298245614	0.581052631578947
255	central	0	0.795824561403509	0.235061403508772	0.583508771929825
256	central	0	0.795929824561403	0.234315789473684	0.587578947368421
257	central	0	0.798035087719298	0.234394736842105	0.585438596491228
258	central	0	0.811631578947368	0.231008771929825	0.586245614035088
259	central	0	0.807877192982456	0.233456140350877	0.585035087719298
260	central	0	0.806771929824561	0.23059649122807	0.589614035087719
261	central	0	0.789561403508772	0.230649122807018	0.588245614035088
262	central	0	0.792543859649123	0.228061403508772	0.587070175438596
263	central	0	0.778736842105263	0.2295	0.585122807017544
264	central	0	0.794561403508772	0.229035087719298	0.586105263157895
265	central	0	0.800035087719298	0.229087719298246	0.587122807017544
266	central	0	0.799947368421053	0.227754385964912	0.586438596491228
267	central	0	0.801210526315789	0.229350877192982	0.586
268	central	0	0.797456140350877	0.230008771929825	0.585315789473684
269	central	0	0.823070175438597	0.228535087719298	0.58659649122807
270	central	0	0.804543859649123	0.228815789473684	0.591666666666667
271	central	0	0.791526315789474	0.231078947368421	0.586754385964912
272	central	0	0.799	0.228894736842105	0.588175438596491
273	central	0	0.792561403508772	0.231412280701754	0.583666666666667
274	central	0	0.78480701754386	0.232342105263158	0.584929824561404
275	central	0	0.786017543859649	0.234859649122807	0.581070175438597
276	central	0	0.800280701754386	0.233350877192982	0.581877192982456
277	central	0	0.820298245614035	0.235114035087719	0.583631578947368
278	central	0	0.815368421052632	0.235131578947368	0.58580701754386
279	central	0	0.802631578947368	0.235605263157895	0.583666666666667
280	central	0	0.800929824561403	0.237552631578947	0.58240350877193
281	central	0	0.817578947368421	0.237973684210526	0.581614035087719
282	central	0	0.819421052631579	0.239131578947368	0.586245614035088
283	central	0	0.817491228070175	0.239350877192982	0.582473684210526
284	central	0	0.818964912280702	0.23919298245614	0.583298245614035
285	central	0	0.828526315789474	0.241728070175439	0.58159649122807
286	central	0	0.827438596491228	0.242219298245614	0.58180701754386
287	central	0	0.833140350877193	0.242780701754386	0.580333333333333
288	central	0	0.826175438596491	0.242991228070175	0.580263157894737
289	central	0	0.831526315789474	0.245333333333333	0.583035087719298
290	central	0	0.832421052631579	0.243421052631579	0.578578947368421
291	central	0	0.841701754385965	0.245359649122807	0.583350877192982
292	central	0	0.850228070175439	0.248175438596491	0.580929824561404
293	central	0	0.832385964912281	0.244964912280702	0.580508771929825
294	central	0	0.84221052631579	0.246280701754386	0.58019298245614
295	central	0	0.839228070175439	0.247947368421053	0.580771929824561
296	central	0	0.836368421052632	0.245789473684211	0.584438596491228
297	central	0	0.832789473684211	0.245675438596491	0.580140350877193
298	central	0	0.838771929824561	0.249228070175439	0.580280701754386
299	central	0	0.833719298245614	0.247245614035088	0.577561403508772
300	central	0	0.854666666666667	0.246675438596491	0.578105263157895
301	central	0	0.852473684210526	0.246157894736842	0.582140350877193
302	central	0	0.847894736842105	0.244745614035088	0.580754385964912
303	central	0	0.845543859649123	0.247087719298246	0.580684210526316
304	central	0	0.847543859649123	0.246236842105263	0.582964912280702
305	central	0	0.853736842105263	0.247666666666667	0.580631578947368
306	central	0	0.856	0.247710526315789	0.580017543859649
307	central	0	0.863105263157895	0.247035087719298	0.579842105263158
308	central	0	0.850929824561404	0.248728070175439	0.57819298245614
309	central	0	0.830228070175439	0.249701754385965	0.580912280701754
310	central	0	0.842859649122807	0.245728070175439	0.581824561403509
311	central	0	0.838263157894737	0.247473684210526	0.58040350877193
312	central	0	0.844017543859649	0.246789473684211	0.578
313	central	0	0.867017543859649	0.245815789473684	0.578228070175439
314	central	0	0.847368421052632	0.246017543859649	0.579912280701754
315	central	0	0.848964912280702	0.245377192982456	0.579350877192982
316	central	0	0.843982456140351	0.245666666666667	0.577824561403509
317	central	0	0.846035087719298	0.245377192982456	0.58140350877193
318	central	0	0.830561403508772	0.242061403508772	0.580263157894737
319	central	0	0.825105263157895	0.241210526315789	0.580543859649123
320	central	0	0.825087719298246	0.243140350877193	0.580859649122807
321	central	0	0.811789473684211	0.243385964912281	0.583175438596491
322	central	0	0.818894736842105	0.241614035087719	0.583824561403509
323	central	0	0.815456140350877	0.240421052631579	0.577947368421053
324	central	0	0.829684210526316	0.240377192982456	0.583315789473684
325	central	0	0.810245614035088	0.238833333333333	0.581280701754386
326	central	0	0.809	0.240447368421053	0.585649122807018
327	central	0	0.809947368421053	0.236429824561404	0.585561403508772
328	central	0	0.802298245614035	0.235482456140351	0.583052631578947
329	central	0	0.811368421052632	0.234710526315789	0.583175438596491
330	central	0	0.804877192982456	0.234526315789474	0.582228070175439
331	central	0	0.788105263157895	0.233745614035088	0.581543859649123
332	central	0	0.791964912280702	0.233166666666667	0.58619298245614
333	central	0	0.790526315789474	0.230473684210526	0.583736842105263
334	central	0	0.800894736842105	0.230517543859649	0.585456140350877
335	central	0	0.801719298245614	0.229473684210526	0.588631578947368
336	central	0	0.803280701754386	0.228157894736842	0.586859649122807
337	central	0	0.78619298245614	0.226640350877193	0.587385964912281
338	central	0	0.779666666666667	0.227017543859649	0.588421052631579
339	central	0	0.769666666666667	0.225991228070175	0.588929824561404
340	central	0	0.770491228070175	0.226236842105263	0.590754385964912
341	central	0	0.776035087719298	0.225973684210526	0.589649122807018
342	central	0	0.794666666666667	0.223938596491228	0.588526315789474
343	central	0	0.794368421052632	0.22519298245614	0.587157894736842
344	central	0	0.791649122807017	0.223938596491228	0.587982456140351
345	central	0	0.790491228070175	0.226315789473684	0.586385964912281
346	central	0	0.794438596491228	0.225815789473684	0.59019298245614
347	central	0	0.795508771929825	0.22669298245614	0.58680701754386
348	central	0	0.790877192982456	0.227201754385965	0.590245614035088
349	central	0	0.786052631578947	0.225605263157895	0.585877192982456
350	central	0	0.772543859649123	0.228175438596491	0.590824561403509
351	central	0	0.777719298245614	0.229429824561404	0.587701754385965
352	central	0	0.78940350877193	0.231289473684211	0.588912280701754
353	central	0	0.798	0.231973684210526	0.584298245614035
354	central	0	0.811736842105263	0.234254385964912	0.58580701754386
355	central	0	0.813140350877193	0.232991228070175	0.582052631578947
356	central	0	0.794473684210526	0.235289473684211	0.58380701754386
357	central	0	0.802929824561403	0.235105263157895	0.583912280701754
358	central	0	0.815719298245614	0.238070175438596	0.586368421052632
359	central	0	0.812947368421053	0.238921052631579	0.583719298245614
360	central	0	0.815298245614035	0.239614035087719	0.585824561403509
361	central	0	0.817157894736842	0.240350877192982	0.585
362	central	0	0.82421052631579	0.241368421052632	0.576385964912281
363	central	0	0.832947368421053	0.242982456140351	0.584649122807018
364	central	0	0.829298245614035	0.242684210526316	0.585385964912281
365	central	0	0.819017543859649	0.245263157894737	0.583824561403509
366	central	0	0.819947368421053	0.240263157894737	0.580859649122807
367	central	0	0.823245614035088	0.245157894736842	0.57759649122807
368	central	0	0.842438596491228	0.244245614035088	0.577385964912281
369	central	0	0.840526315789474	0.248070175438596	0.579
370	central	0	0.840473684210526	0.247061403508772	0.580842105263158
371	central	0	0.843684210526316	0.246473684210526	0.58140350877193
372	central	0	0.848771929824561	0.246877192982456	0.581543859649123
373	central	0	0.847438596491228	0.247026315789474	0.578771929824561
374	central	0	0.834912280701754	0.248763157894737	0.579315789473684
375	central	0	0.841789473684211	0.24509649122807	0.578614035087719
376	central	0	0.840228070175439	0.246956140350877	0.577245614035088
377	central	0	0.835526315789474	0.247815789473684	0.578842105263158
378	central	0	0.849526315789474	0.245315789473684	0.581105263157895
379	central	0	0.844701754385965	0.245684210526316	0.577614035087719
380	central	0	0.84840350877193	0.248736842105263	0.580228070175439
381	central	0	0.844508771929825	0.2475	0.580052631578947
382	central	0	0.85480701754386	0.247587719298246	0.57940350877193
383	central	0	0.853105263157895	0.247929824561404	0.578684210526316
384	central	0	0.840473684210526	0.248342105263158	0.578263157894737
385	central	0	0.841508771929825	0.246035087719298	0.579298245614035
386	central	0	0.852526315789474	0.247236842105263	0.57840350877193
387	central	0	0.839719298245614	0.248824561403509	0.581578947368421
388	central	0	0.846350877192982	0.247175438596491	0.58159649122807
389	central	0	0.845824561403509	0.246219298245614	0.580210526315789
390	central	0	0.846649122807018	0.245105263157895	0.579842105263158
391	central	0	0.83959649122807	0.244833333333333	0.580491228070175
392	central	0	0.840964912280702	0.244	0.580333333333333
393	central	0	0.82180701754386	0.242754385964912	0.583473684210526
394	central	0	0.817649122807018	0.242526315789474	0.583473684210526
395	central	0	0.812543859649123	0.243166666666667	0.582929824561404
396	central	0	0.799736842105263	0.24280701754386	0.579105263157895
397	central	0	0.809526315789474	0.241105263157895	0.579877192982456
398	central	0	0.811280701754386	0.241008771929825	0.581157894736842
399	central	0	0.810052631578947	0.239719298245614	0.581929824561404
400	central	0	0.809157894736842	0.238333333333333	0.582280701754386
401	central	0	0.806456140350877	0.236561403508772	0.581473684210526
402	central	0	0.803175438596491	0.235798245614035	0.586333333333333
403	central	0	0.806017543859649	0.234324561403509	0.587368421052632
404	central	0	0.817263157894737	0.234114035087719	0.585421052631579
405	central	0	0.815280701754386	0.230657894736842	0.587491228070175
406	central	0	0.786438596491228	0.231614035087719	0.586280701754386
407	central	0	0.774070175438596	0.227894736842105	0.588526315789474
408	central	0	0.778070175438596	0.228771929824561	0.587719298245614
409	central	0	0.78780701754386	0.225964912280702	0.591701754385965
410	central	0	0.784350877192982	0.224543859649123	0.589421052631579
411	central	0	0.790473684210526	0.224578947368421	0.588947368421053
412	central	0	0.792543859649123	0.224929824561404	0.589385964912281
413	central	0	0.764035087719298	0.222921052631579	0.590228070175439
414	central	0	0.769543859649123	0.222385964912281	0.590824561403509
415	central	0	0.767824561403509	0.221035087719298	0.589350877192982
416	central	0	0.768228070175439	0.220315789473684	0.589736842105263
417	central	0	0.78059649122807	0.220956140350877	0.591701754385965
418	central	0	0.788736842105263	0.220026315789474	0.59
419	central	0	0.781052631578947	0.22119298245614	0.591771929824561
420	central	0	0.781912280701754	0.219324561403509	0.590333333333333
421	central	0	0.78359649122807	0.220421052631579	0.590964912280702
422	central	0	0.783947368421053	0.221561403508772	0.591508771929825
423	central	0	0.77978947368421	0.222605263157895	0.588175438596491
424	central	0	0.781122807017544	0.221438596491228	0.591578947368421
425	central	0	0.778421052631579	0.222745614035088	0.592210526315789
426	central	0	0.780561403508772	0.224824561403509	0.58759649122807
427	central	0	0.780666666666667	0.226140350877193	0.588912280701754
428	central	0	0.791210526315789	0.225350877192982	0.588105263157895
429	central	0	0.791912280701754	0.228043859649123	0.586719298245614
430	central	0	0.794947368421053	0.231710526315789	0.588017543859649
431	central	0	0.791947368421053	0.231754385964912	0.585824561403509
432	central	0	0.799157894736842	0.232771929824561	0.588631578947368
433	central	0	0.804333333333333	0.235333333333333	0.585298245614035
434	central	0	0.808701754385965	0.236078947368421	0.581842105263158
435	central	0	0.807157894736842	0.235868421052632	0.586263157894737
436	central	0	0.799526315789474	0.237684210526316	0.584
437	central	0	0.801157894736842	0.236780701754386	0.583526315789474
438	central	0	0.823789473684211	0.238868421052632	0.583842105263158
439	central	0	0.823280701754386	0.239210526315789	0.584982456140351
440	central	0	0.815684210526316	0.243894736842105	0.582035087719298
441	central	0	0.82040350877193	0.242894736842105	0.584105263157895
442	central	0	0.822473684210526	0.244649122807018	0.578561403508772
443	central	0	0.825228070175439	0.244114035087719	0.577438596491228
444	central	0	0.830228070175439	0.242517543859649	0.582666666666667
445	central	0	0.834578947368421	0.245052631578947	0.582631578947368
446	central	0	0.831263157894737	0.243640350877193	0.578894736842105
447	central	0	0.843368421052632	0.243815789473684	0.581719298245614
448	central	0	0.849526315789474	0.246517543859649	0.581719298245614
449	central	0	0.851526315789474	0.245631578947368	0.584245614035088
450	central	0	0.83980701754386	0.247122807017544	0.577052631578947
451	central	0	0.84319298245614	0.244201754385965	0.578701754385965
452	central	0	0.826508771929825	0.246333333333333	0.58240350877193
453	central	0	0.832754385964912	0.244552631578947	0.581385964912281
454	central	0	0.834350877192982	0.247614035087719	0.581947368421053
455	central	0	0.849526315789474	0.245771929824561	0.580263157894737
456	central	0	0.85440350877193	0.247368421052632	0.578578947368421
457	central	0	0.851701754385965	0.245359649122807	0.577508771929825
458	central	0	0.848017543859649	0.244675438596491	0.580385964912281
459	central	0	0.851649122807018	0.245710526315789	0.580929824561404
460	central	0	0.84780701754386	0.245938596491228	0.577701754385965
461	central	0	0.853350877192982	0.247736842105263	0.582894736842105
462	central	0	0.848175438596491	0.24869298245614	0.578859649122807
463	central	0	0.842298245614035	0.245289473684211	0.582877192982456
464	central	0	0.837701754385965	0.244745614035088	0.577701754385965
465	central	0	0.839280701754386	0.244763157894737	0.576771929824561
466	central	0	0.834473684210526	0.247245614035088	0.582491228070175
467	central	0	0.833315789473684	0.243105263157895	0.58240350877193
468	central	0	0.827912280701754	0.244157894736842	0.582210526315789
469	central	0	0.832333333333333	0.244956140350877	0.578912280701754
470	central	0	0.833666666666667	0.243254385964912	0.581385964912281
471	central	0	0.82621052631579	0.241087719298246	0.582666666666667
472	central	0	0.818035087719298	0.240973684210526	0.581228070175439
473	central	0	0.802771929824561	0.240877192982456	0.585771929824561
474	central	0	0.820614035087719	0.238122807017544	0.581719298245614
475	central	0	0.815578947368421	0.239245614035088	0.583631578947368
476	central	0	0.803526315789474	0.238728070175439	0.579894736842105
477	central	0	0.798175438596491	0.235201754385965	0.584157894736842
478	central	0	0.796631578947368	0.233087719298246	0.582631578947368
479	central	0	0.79	0.235105263157895	0.587491228070175
480	central	0	0.794456140350877	0.229535087719298	0.58480701754386
481	central	0	0.796491228070175	0.228	0.587877192982456
482	central	0	0.79459649122807	0.227342105263158	0.586298245614035
483	central	0	0.770157894736842	0.226719298245614	0.592912280701754
484	central	0	0.773473684210526	0.223438596491228	0.587719298245614
485	central	0	0.774263157894737	0.226017543859649	0.589473684210526
486	central	0	0.773614035087719	0.220815789473684	0.591105263157895
487	central	0	0.775473684210526	0.219333333333333	0.590631578947368
488	central	0	0.771964912280702	0.219535087719298	0.594035087719298
489	central	0	0.766280701754386	0.216359649122807	0.589508771929825
490	central	0	0.756385964912281	0.215429824561403	0.592
491	central	0	0.759842105263158	0.217026315789474	0.595649122807018
492	central	0	0.769228070175439	0.215745614035088	0.594368421052632
493	central	0	0.769017543859649	0.215017543859649	0.594245614035088
494	central	0	0.77059649122807	0.213640350877193	0.595052631578947
495	central	0	0.760701754385965	0.214385964912281	0.595666666666667
496	central	0	0.764210526315789	0.215894736842105	0.592122807017544
497	central	0	0.766754385964912	0.214850877192982	0.596350877192982
498	central	0	0.766824561403509	0.214649122807018	0.596421052631579
499	central	0	0.773614035087719	0.217078947368421	0.595280701754386
500	central	0	0.778684210526316	0.217245614035088	0.59280701754386
501	central	0	0.770122807017544	0.216728070175439	0.592385964912281
502	central	0	0.754894736842105	0.219710526315789	0.594473684210526
503	central	0	0.77719298245614	0.221771929824561	0.592245614035088
504	central	0	0.774982456140351	0.223131578947368	0.590824561403509
505	central	0	0.782	0.22440350877193	0.589859649122807
506	central	0	0.785929824561403	0.224210526315789	0.587701754385965
507	central	0	0.791719298245614	0.228131578947368	0.585701754385965
508	central	0	0.792350877192982	0.228675438596491	0.584175438596491
509	central	0	0.794087719298246	0.227543859649123	0.590982456140351
510	central	0	0.798456140350877	0.232447368421053	0.586280701754386
511	central	0	0.799421052631579	0.231982456140351	0.586368421052632
512	central	0	0.795912280701754	0.235184210526316	0.582456140350877
513	central	0	0.800736842105263	0.234649122807018	0.581964912280702
514	central	0	0.816526315789474	0.238552631578947	0.586438596491228
515	central	0	0.818684210526316	0.239508771929825	0.582631578947368
516	central	0	0.81959649122807	0.239324561403509	0.58140350877193
517	central	0	0.817824561403509	0.238649122807018	0.58859649122807
518	central	0	0.826754385964912	0.241412280701754	0.581105263157895
519	central	0	0.830894736842105	0.242122807017544	0.58380701754386
520	central	0	0.830105263157895	0.242245614035088	0.584333333333333
521	central	0	0.834543859649123	0.243578947368421	0.583508771929825
522	central	0	0.830333333333333	0.245438596491228	0.581491228070175
523	central	0	0.84640350877193	0.244666666666667	0.582070175438597
524	central	0	0.854824561403509	0.246061403508772	0.579263157894737
525	central	0	0.856649122807018	0.245675438596491	0.58319298245614
526	central	0	0.853649122807018	0.248210526315789	0.57619298245614
527	central	0	0.836526315789474	0.246508771929825	0.578684210526316
528	central	0	0.850052631578947	0.246701754385965	0.582035087719298
529	central	0	0.840017543859649	0.248149122807018	0.579754385964912
530	central	0	0.837526315789474	0.246508771929825	0.579614035087719
531	central	0	0.835315789473684	0.245333333333333	0.582666666666667
532	central	0	0.856070175438597	0.248043859649123	0.582771929824561
533	central	0	0.848929824561404	0.244359649122807	0.581298245614035
534	central	0	0.847350877192982	0.245868421052632	0.582298245614035
535	central	0	0.853789473684211	0.246885964912281	0.577789473684211
536	central	0	0.844157894736842	0.247859649122807	0.583736842105263
537	central	0	0.840245614035088	0.246473684210526	0.581526315789474
538	central	0	0.846140350877193	0.248675438596491	0.580701754385965
539	central	0	0.83959649122807	0.245105263157895	0.579017543859649
540	central	0	0.840228070175439	0.24469298245614	0.582701754385965
541	central	0	0.838526315789474	0.246614035087719	0.58059649122807
542	central	0	0.836754385964912	0.246464912280702	0.583473684210526
543	central	0	0.829508771929825	0.242578947368421	0.578736842105263
544	central	0	0.840245614035088	0.242763157894737	0.580578947368421
545	central	0	0.831263157894737	0.244491228070175	0.581017543859649
546	central	0	0.815631578947368	0.240885964912281	0.585245614035088
547	central	0	0.812526315789474	0.24069298245614	0.584105263157895
548	central	0	0.803087719298246	0.239605263157895	0.582157894736842
549	central	0	0.809631578947368	0.237140350877193	0.58419298245614
550	central	0	0.806350877192982	0.236535087719298	0.582333333333333
551	central	0	0.799929824561403	0.235377192982456	0.583684210526316
552	central	0	0.801263157894737	0.235114035087719	0.58559649122807
553	central	0	0.794105263157895	0.232184210526316	0.588228070175439
554	central	0	0.789859649122807	0.229947368421053	0.584894736842105
555	central	0	0.792368421052632	0.229657894736842	0.584719298245614
556	central	0	0.783859649122807	0.228552631578947	0.587333333333333
557	central	0	0.787368421052632	0.226543859649123	0.589157894736842
558	central	0	0.78878947368421	0.223973684210526	0.589491228070175
559	central	0	0.769421052631579	0.221815789473684	0.59159649122807
560	central	0	0.767087719298246	0.21740350877193	0.593543859649123
561	central	0	0.751298245614035	0.218368421052632	0.592421052631579
562	central	0	0.753298245614035	0.217254385964912	0.594
563	central	0	0.763578947368421	0.215166666666667	0.594947368421053
564	central	0	0.763368421052632	0.212438596491228	0.595701754385965
565	central	0	0.755614035087719	0.212701754385965	0.594140350877193
566	central	0	0.751315789473684	0.210008771929825	0.595245614035088
567	central	0	0.755368421052632	0.211666666666667	0.594035087719298
568	central	0	0.761649122807018	0.210552631578947	0.600333333333333
569	central	0	0.760438596491228	0.209245614035088	0.59540350877193
570	central	0	0.757526315789474	0.207280701754386	0.598052631578947
571	central	0	0.753105263157895	0.209947368421053	0.598070175438596
572	central	0	0.748894736842105	0.210175438596491	0.595543859649123
573	central	0	0.769333333333333	0.210385964912281	0.599263157894737
574	central	0	0.764684210526316	0.209798245614035	0.594017543859649
575	central	0	0.752298245614035	0.211947368421053	0.595947368421053
576	central	0	0.761578947368421	0.212438596491228	0.593508771929825
577	central	0	0.769210526315789	0.213228070175439	0.594333333333333
578	central	0	0.770315789473684	0.214912280701754	0.595052631578947
579	central	0	0.77059649122807	0.215561403508772	0.59119298245614
580	central	0	0.774842105263158	0.216912280701754	0.591473684210526
581	central	0	0.77980701754386	0.220754385964912	0.59180701754386
582	central	0	0.789824561403509	0.22340350877193	0.590614035087719
583	central	0	0.778350877192982	0.224561403508772	0.58780701754386
584	central	0	0.782473684210526	0.227263157894737	0.590157894736842
585	central	0	0.793350877192982	0.229359649122807	0.588210526315789
586	central	0	0.779771929824561	0.22919298245614	0.588122807017544
587	central	0	0.793122807017544	0.231429824561404	0.588561403508772
588	central	0	0.806859649122807	0.234491228070175	0.584526315789474
589	central	0	0.802315789473684	0.234543859649123	0.583947368421053
590	central	0	0.820175438596491	0.234859649122807	0.585543859649123
591	central	0	0.816368421052632	0.23809649122807	0.582631578947368
592	central	0	0.827	0.239429824561404	0.581315789473684
593	central	0	0.821526315789474	0.240535087719298	0.586719298245614
594	central	0	0.833877192982456	0.24180701754386	0.582
595	central	0	0.834561403508772	0.243614035087719	0.582333333333333
596	central	0	0.845561403508772	0.244833333333333	0.584298245614035
597	central	0	0.842631578947368	0.243245614035088	0.584701754385965
598	central	0	0.838543859649123	0.245605263157895	0.580245614035088
599	central	0	0.842736842105263	0.24369298245614	0.58359649122807
600	central	0	0.853052631578947	0.245385964912281	0.580631578947368
601	central	0	0.858894736842105	0.244552631578947	0.580631578947368
602	central	0	0.853	0.24580701754386	0.578491228070175
603	central	0	0.859438596491228	0.246736842105263	0.580684210526316
604	central	0	0.859052631578947	0.246114035087719	0.579912280701754
605	central	0	0.848614035087719	0.245991228070175	0.582245614035088
606	central	0	0.852526315789474	0.248859649122807	0.578157894736842
607	central	0	0.856666666666667	0.245780701754386	0.576175438596491
608	central	0	0.859543859649123	0.246701754385965	0.576526315789474
609	central	0	0.84821052631579	0.244640350877193	0.581298245614035
610	central	0	0.841491228070175	0.244070175438596	0.583
611	central	0	0.83859649122807	0.245228070175439	0.580543859649123
612	central	0	0.844526315789474	0.246385964912281	0.582052631578947
613	central	0	0.846157894736842	0.247149122807018	0.578684210526316
614	central	0	0.837087719298246	0.245947368421053	0.581368421052632
615	central	0	0.845140350877193	0.244447368421053	0.580210526315789
616	central	0	0.841333333333333	0.246122807017544	0.582578947368421
617	central	0	0.831175438596491	0.244561403508772	0.585175438596491
618	central	0	0.83380701754386	0.244842105263158	0.58
619	central	0	0.821736842105263	0.242280701754386	0.58259649122807
620	central	0	0.824701754385965	0.242964912280702	0.582
621	central	0	0.820070175438597	0.2415	0.583087719298246
622	central	0	0.807491228070175	0.239877192982456	0.583315789473684
623	central	0	0.804912280701754	0.239026315789474	0.582385964912281
624	central	0	0.803122807017544	0.238087719298246	0.584070175438596
625	central	0	0.804421052631579	0.238587719298246	0.58659649122807
626	central	0	0.801842105263158	0.236464912280702	0.588842105263158
627	central	0	0.803719298245614	0.234868421052632	0.588
628	central	0	0.802561403508772	0.231	0.585105263157895
629	central	0	0.806140350877193	0.231438596491228	0.58559649122807
630	central	0	0.780543859649123	0.229622807017544	0.586087719298246
631	central	0	0.778052631578947	0.226719298245614	0.590175438596491
632	central	0	0.781175438596491	0.222728070175439	0.589894736842105
633	central	0	0.773210526315789	0.224675438596491	0.590684210526316
634	central	0	0.773771929824561	0.218666666666667	0.59280701754386
635	central	0	0.772315789473684	0.217350877192982	0.592228070175439
636	central	0	0.768614035087719	0.21530701754386	0.591122807017544
637	central	0	0.751912280701754	0.213947368421053	0.595631578947368
638	central	0	0.738947368421053	0.211342105263158	0.593508771929825
639	central	0	0.745421052631579	0.211131578947368	0.595438596491228
640	central	0	0.742070175438597	0.208122807017544	0.593456140350877
641	central	0	0.746087719298246	0.207254385964912	0.597719298245614
642	central	0	0.740754385964912	0.205482456140351	0.599719298245614
643	central	0	0.740561403508772	0.204482456140351	0.599684210526316
644	central	0	0.747333333333333	0.203026315789474	0.601877192982456
645	central	0	0.736701754385965	0.203131578947368	0.598543859649123
646	central	0	0.740350877192982	0.203710526315789	0.600631578947368
647	central	0	0.736315789473684	0.203219298245614	0.599157894736842
648	central	0	0.737280701754386	0.204210526315789	0.601368421052632
649	central	0	0.753491228070175	0.203964912280702	0.59980701754386
650	central	0	0.756701754385965	0.204938596491228	0.599368421052632
651	central	0	0.742421052631579	0.205991228070175	0.599614035087719
652	central	0	0.735333333333333	0.208017543859649	0.598491228070175
653	central	0	0.75240350877193	0.207359649122807	0.597684210526316
654	central	0	0.748035087719298	0.208350877192982	0.597368421052632
655	central	0	0.755280701754386	0.210543859649123	0.597035087719298
656	central	0	0.758701754385965	0.21390350877193	0.594245614035088
657	central	0	0.758385964912281	0.213833333333333	0.59659649122807
658	central	0	0.776	0.215508771929825	0.595912280701754
659	central	0	0.783719298245614	0.218131578947368	0.587035087719298
660	central	0	0.782578947368421	0.218973684210526	0.590157894736842
661	central	0	0.786122807017544	0.222385964912281	0.588105263157895
662	central	0	0.785526315789474	0.226254385964912	0.587842105263158
663	central	0	0.786315789473684	0.226614035087719	0.588947368421053
664	central	0	0.791964912280702	0.229833333333333	0.585947368421053
665	central	0	0.78440350877193	0.229710526315789	0.588
666	central	0	0.787368421052632	0.232868421052632	0.587491228070175
667	central	0	0.796842105263158	0.234842105263158	0.583280701754386
668	central	0	0.817280701754386	0.23590350877193	0.583561403508772
669	central	0	0.824140350877193	0.238614035087719	0.582842105263158
670	central	0	0.823508771929825	0.24030701754386	0.582315789473684
671	central	0	0.83121052631579	0.240131578947368	0.584543859649123
672	central	0	0.839614035087719	0.241815789473684	0.580789473684211
673	central	0	0.84519298245614	0.243070175438596	0.584245614035088
674	central	0	0.842859649122807	0.242140350877193	0.580771929824561
675	central	0	0.83780701754386	0.243070175438596	0.580543859649123
676	central	0	0.849140350877193	0.243289473684211	0.581982456140351
677	central	0	0.84559649122807	0.245815789473684	0.582649122807018
678	central	0	0.846929824561404	0.244517543859649	0.579964912280702
679	central	0	0.858017543859649	0.243763157894737	0.578140350877193
680	central	0	0.855473684210526	0.246219298245614	0.580824561403509
681	central	0	0.845526315789474	0.24630701754386	0.580385964912281
682	central	0	0.841912280701754	0.246964912280702	0.580350877192982
683	central	0	0.847754385964912	0.24369298245614	0.577298245614035
684	central	0	0.847140350877193	0.244605263157895	0.579263157894737
685	central	0	0.835017543859649	0.246421052631579	0.582526315789474
686	central	0	0.835140350877193	0.250280701754386	0.577701754385965
687	central	0	0.832614035087719	0.245543859649123	0.580824561403509
688	central	0	0.832929824561404	0.247350877192982	0.576333333333333
689	central	0	0.841473684210526	0.245122807017544	0.582631578947368
690	central	0	0.823947368421053	0.246885964912281	0.582122807017544
691	central	0	0.845140350877193	0.245368421052632	0.578298245614035
692	central	0	0.843771929824561	0.244228070175439	0.578649122807018
693	central	0	0.826315789473684	0.244736842105263	0.586912280701754
694	central	0	0.828754385964912	0.240552631578947	0.580140350877193
695	central	0	0.821684210526316	0.241552631578947	0.581122807017544
696	central	0	0.824035087719298	0.243780701754386	0.585315789473684
697	central	0	0.814	0.241526315789474	0.582614035087719
698	central	0	0.805017543859649	0.239789473684211	0.582684210526316
699	central	0	0.78880701754386	0.237087719298246	0.58540350877193
700	central	0	0.789649122807017	0.237535087719298	0.586210526315789
701	central	0	0.794298245614035	0.234912280701754	0.584175438596491
702	central	0	0.797771929824561	0.23440350877193	0.584298245614035
703	central	0	0.794070175438596	0.231622807017544	0.588070175438597
704	central	0	0.799947368421053	0.229122807017544	0.589385964912281
705	central	0	0.787298245614035	0.226956140350877	0.588929824561404
706	central	0	0.777649122807018	0.223359649122807	0.587543859649123
707	central	0	0.77580701754386	0.219517543859649	0.589929824561404
708	central	0	0.769017543859649	0.219482456140351	0.591859649122807
709	central	0	0.766438596491228	0.214929824561403	0.596298245614035
710	central	0	0.765385964912281	0.213921052631579	0.597280701754386
711	central	0	0.764438596491228	0.210684210526316	0.593052631578947
712	central	0	0.747578947368421	0.209482456140351	0.595631578947368
713	central	0	0.733947368421053	0.207763157894737	0.599368421052632
714	central	0	0.727175438596491	0.20559649122807	0.596947368421053
715	central	0	0.735684210526316	0.203982456140351	0.601912280701754
716	central	0	0.732684210526316	0.201482456140351	0.601368421052632
717	central	0	0.721614035087719	0.201035087719298	0.604631578947368
718	central	1	0.734385964912281	0.199789473684211	0.602122807017544
719	central	1	0.732543859649123	0.198324561403509	0.603578947368421
720	central	1	0.720912280701754	0.197008771929825	0.604421052631579
721	central	1	0.711438596491228	0.196859649122807	0.604736842105263
722	central	1	0.715035087719298	0.19890350877193	0.603561403508772
723	central	1	0.730210526315789	0.198833333333333	0.601315789473684
724	central	1	0.741140350877193	0.198736842105263	0.604859649122807
725	central	1	0.735122807017544	0.19880701754386	0.603824561403509
726	central	1	0.737631578947368	0.199043859649123	0.603228070175439
727	central	1	0.732210526315789	0.200456140350877	0.599368421052632
728	central	0	0.727929824561404	0.200719298245614	0.603315789473684
729	central	0	0.72840350877193	0.201614035087719	0.601894736842105
730	central	0	0.739719298245614	0.205105263157895	0.600842105263158
731	central	0	0.745912280701754	0.205456140350877	0.59840350877193
732	central	0	0.754912280701754	0.206956140350877	0.597298245614035
733	central	0	0.75580701754386	0.210605263157895	0.592947368421053
734	central	0	0.763701754385965	0.209938596491228	0.594263157894737
735	central	0	0.778842105263158	0.214842105263158	0.592087719298246
736	central	0	0.785228070175439	0.217684210526316	0.592947368421053
737	central	0	0.782017543859649	0.22069298245614	0.590052631578947
738	central	0	0.778228070175439	0.222105263157895	0.592614035087719
739	central	0	0.784298245614035	0.225570175438597	0.590929824561404
740	central	0	0.78578947368421	0.22809649122807	0.586526315789474
741	central	0	0.79459649122807	0.22909649122807	0.588684210526316
742	central	0	0.784824561403509	0.233552631578947	0.587070175438597
743	central	0	0.800070175438596	0.234815789473684	0.587157894736842
744	central	0	0.810122807017544	0.2375	0.581912280701754
745	central	0	0.821877192982456	0.237456140350877	0.586736842105263
746	central	0	0.808456140350877	0.237578947368421	0.580859649122807
747	central	0	0.813508771929825	0.240280701754386	0.583421052631579
748	central	0	0.827491228070175	0.241017543859649	0.583140350877193
749	central	0	0.841070175438597	0.242350877192982	0.581140350877193
750	central	0	0.834385964912281	0.244464912280702	0.580035087719298
751	central	0	0.842017543859649	0.245359649122807	0.582228070175439
752	central	0	0.842947368421053	0.24430701754386	0.57959649122807
753	central	0	0.836473684210526	0.244578947368421	0.581315789473684
754	central	0	0.845245614035088	0.246035087719298	0.58080701754386
755	central	0	0.851649122807018	0.247368421052632	0.58140350877193
756	central	0	0.858368421052632	0.245552631578947	0.580175438596491
757	central	0	0.839894736842105	0.246964912280702	0.582175438596491
758	central	0	0.844385964912281	0.247105263157895	0.58380701754386
759	central	0	0.838333333333333	0.245421052631579	0.58021052631579
760	central	0	0.825473684210526	0.245587719298246	0.579333333333333
761	central	0	0.821228070175439	0.244964912280702	0.580508771929825
762	central	0	0.828017543859649	0.248543859649123	0.579964912280702
763	central	0	0.836421052631579	0.246552631578947	0.578877192982456
764	central	0	0.81921052631579	0.245885964912281	0.581315789473684
765	central	0	0.839754385964912	0.244236842105263	0.579701754385965
766	central	0	0.841947368421053	0.244535087719298	0.579105263157895
767	central	0	0.848912280701754	0.245412280701754	0.582175438596491
768	central	0	0.840263157894737	0.244201754385965	0.584315789473684
769	central	0	0.840789473684211	0.246359649122807	0.583842105263158
770	central	0	0.829157894736842	0.242754385964912	0.582105263157895
771	central	0	0.82221052631579	0.243043859649123	0.580122807017544
772	central	0	0.809912280701754	0.242421052631579	0.582631578947368
773	central	0	0.82321052631579	0.238982456140351	0.583824561403509
774	central	0	0.81	0.236921052631579	0.582964912280702
775	central	0	0.812052631578947	0.236710526315789	0.587578947368421
776	central	0	0.798350877192982	0.236070175438596	0.584491228070175
777	central	0	0.781649122807018	0.234245614035088	0.582666666666667
778	central	0	0.787438596491228	0.231657894736842	0.588894736842105
779	central	0	0.783456140350877	0.229798245614035	0.590543859649123
780	central	0	0.781052631578947	0.225377192982456	0.590140350877193
781	central	0	0.779175438596491	0.224912280701754	0.589491228070175
782	central	0	0.781333333333333	0.222008771929825	0.585982456140351
783	central	0	0.767350877192982	0.218385964912281	0.591280701754386
784	central	0	0.767894736842105	0.216280701754386	0.590929824561404
785	central	0	0.761789473684211	0.212649122807018	0.595614035087719
786	central	0	0.764421052631579	0.210745614035088	0.597543859649123
787	central	0	0.754578947368421	0.206	0.595035087719298
788	central	0	0.747175438596491	0.205640350877193	0.599736842105263
789	central	0	0.744017543859649	0.202605263157895	0.599578947368421
790	central	1	0.728649122807018	0.200964912280702	0.603333333333333
791	central	1	0.727035087719298	0.198026315789474	0.601859649122807
792	central	1	0.730456140350877	0.197324561403509	0.603491228070175
793	central	1	0.719947368421053	0.196298245614035	0.602614035087719
794	central	1	0.720508771929825	0.194482456140351	0.605824561403509
795	central	1	0.722263157894737	0.193017543859649	0.607263157894737
796	central	1	0.718929824561404	0.192710526315789	0.605315789473684
797	central	1	0.709894736842105	0.191631578947368	0.605578947368421
798	central	1	0.71659649122807	0.191973684210526	0.601421052631579
799	central	1	0.715491228070175	0.191710526315789	0.602842105263158
800	central	1	0.716964912280702	0.191614035087719	0.60540350877193
801	central	1	0.716771929824561	0.192991228070175	0.605228070175439
802	central	1	0.729736842105263	0.192236842105263	0.609263157894737
803	central	1	0.733245614035088	0.193640350877193	0.605052631578947
804	central	1	0.732578947368421	0.194973684210526	0.603368421052632
805	central	1	0.728298245614035	0.196561403508772	0.602017543859649
806	central	1	0.722421052631579	0.199263157894737	0.600491228070175
807	central	1	0.740017543859649	0.199026315789474	0.599912280701754
808	central	0	0.737052631578947	0.202517543859649	0.602122807017544
809	central	0	0.751	0.203087719298246	0.599333333333333
810	central	0	0.748666666666667	0.205859649122807	0.597473684210526
811	central	0	0.756456140350877	0.208464912280702	0.599666666666667
812	central	0	0.77280701754386	0.210824561403509	0.59759649122807
813	central	0	0.764368421052632	0.215315789473684	0.59459649122807
814	central	0	0.762701754385965	0.217464912280702	0.589912280701754
815	central	0	0.768912280701754	0.220184210526316	0.590771929824561
816	central	0	0.773315789473684	0.221394736842105	0.591350877192982
817	central	0	0.791456140350877	0.225964912280702	0.588649122807018
818	central	0	0.782	0.227491228070175	0.587491228070175
819	central	0	0.791842105263158	0.231324561403509	0.587877192982456
820	central	0	0.804894736842105	0.232508771929825	0.587438596491228
821	central	0	0.814315789473684	0.233964912280702	0.585473684210526
822	central	0	0.816736842105263	0.236043859649123	0.585456140350877
823	central	0	0.811456140350877	0.237956140350877	0.587140350877193
824	central	0	0.822929824561404	0.24080701754386	0.580245614035088
825	central	0	0.831982456140351	0.240649122807018	0.58059649122807
826	central	0	0.841315789473684	0.24259649122807	0.582070175438597
827	central	0	0.838754385964912	0.239614035087719	0.582929824561404
828	central	0	0.840122807017544	0.245035087719298	0.583315789473684
829	central	0	0.83980701754386	0.243701754385965	0.580859649122807
830	central	0	0.824438596491228	0.244956140350877	0.579421052631579
831	central	0	0.830263157894737	0.244070175438596	0.581842105263158
832	central	0	0.849175438596491	0.242008771929825	0.578122807017544
833	central	0	0.847122807017544	0.247254385964912	0.58259649122807
834	central	0	0.839333333333333	0.246482456140351	0.580438596491228
835	central	0	0.839631578947368	0.246368421052632	0.580035087719298
836	central	0	0.82680701754386	0.245350877192982	0.579894736842105
837	central	0	0.826035087719298	0.24759649122807	0.577649122807018
838	central	0	0.820543859649123	0.244921052631579	0.579210526315789
839	central	0	0.82880701754386	0.247982456140351	0.579456140350877
840	central	0	0.831333333333333	0.245122807017544	0.582315789473684
841	central	0	0.836228070175439	0.246385964912281	0.58
842	central	0	0.840491228070175	0.244447368421053	0.582578947368421
843	central	0	0.852771929824561	0.243877192982456	0.57980701754386
844	central	0	0.829649122807018	0.242035087719298	0.581701754385965
845	central	0	0.825175438596491	0.243701754385965	0.580578947368421
846	central	0	0.823263157894737	0.242570175438596	0.581385964912281
847	central	0	0.815087719298246	0.240236842105263	0.581315789473684
848	central	0	0.814456140350877	0.240271929824561	0.585719298245614
849	central	0	0.813	0.239315789473684	0.582964912280702
850	central	0	0.805157894736842	0.236017543859649	0.585771929824561
851	central	0	0.803421052631579	0.235035087719298	0.589017543859649
852	central	0	0.784368421052632	0.232622807017544	0.587789473684211
853	central	0	0.776526315789474	0.229342105263158	0.585842105263158
854	central	0	0.792543859649123	0.225938596491228	0.588473684210526
855	central	0	0.781473684210526	0.225482456140351	0.590736842105263
856	central	0	0.771947368421053	0.220684210526316	0.592754385964912
857	central	0	0.770017543859649	0.221087719298246	0.594824561403509
858	central	0	0.764666666666667	0.213894736842105	0.595315789473684
859	central	0	0.750877192982456	0.211649122807018	0.59440350877193
860	central	0	0.759666666666667	0.208017543859649	0.599491228070175
861	central	0	0.746228070175439	0.207149122807018	0.600368421052632
862	central	0	0.749263157894737	0.202570175438596	0.602175438596491
863	central	1	0.737824561403509	0.200043859649123	0.605052631578947
864	central	1	0.745964912280702	0.19730701754386	0.601771929824561
865	central	1	0.727315789473684	0.195052631578947	0.60319298245614
866	central	1	0.712035087719298	0.193105263157895	0.602350877192982
867	central	1	0.705649122807018	0.194184210526316	0.605438596491228
868	central	1	0.700736842105263	0.191859649122807	0.60819298245614
869	central	1	0.714175438596491	0.18909649122807	0.60880701754386
870	central	1	0.720824561403509	0.188614035087719	0.610263157894737
871	central	1	0.71359649122807	0.187447368421053	0.607122807017544
872	central	1	0.706122807017544	0.187543859649123	0.609929824561404
873	central	1	0.703421052631579	0.186315789473684	0.609157894736842
874	central	1	0.703842105263158	0.187535087719298	0.612631578947368
875	central	1	0.71040350877193	0.186780701754386	0.610140350877193
876	central	1	0.719017543859649	0.187622807017544	0.612385964912281
877	central	1	0.707087719298246	0.186842105263158	0.607736842105263
878	central	1	0.717929824561404	0.188131578947368	0.610614035087719
879	central	1	0.716701754385965	0.188482456140351	0.60659649122807
880	central	1	0.717543859649123	0.190587719298246	0.605684210526316
881	central	1	0.724877192982456	0.191719298245614	0.607947368421053
882	central	1	0.723087719298246	0.193666666666667	0.602298245614035
883	central	1	0.724105263157895	0.195385964912281	0.604684210526316
884	central	1	0.735508771929825	0.195701754385965	0.604280701754386
885	central	1	0.738614035087719	0.200175438596491	0.601526315789474
886	central	0	0.732456140350877	0.200412280701754	0.600684210526316
887	central	0	0.739929824561404	0.204763157894737	0.599771929824561
888	central	0	0.743263157894737	0.20790350877193	0.59959649122807
889	central	0	0.75080701754386	0.209684210526316	0.595859649122807
890	central	0	0.758263157894737	0.212666666666667	0.593561403508772
891	central	0	0.770438596491228	0.216350877192982	0.59640350877193
892	central	0	0.765157894736842	0.219482456140351	0.590087719298246
893	central	0	0.772929824561403	0.222201754385965	0.588385964912281
894	central	0	0.782614035087719	0.224552631578947	0.589350877192982
895	central	0	0.791456140350877	0.22669298245614	0.585842105263158
896	central	0	0.802842105263158	0.231394736842105	0.585754385964912
897	central	0	0.798701754385965	0.232359649122807	0.583263157894737
898	central	0	0.812912280701754	0.234	0.58640350877193
899	central	0	0.81480701754386	0.237956140350877	0.584947368421053
900	central	0	0.810070175438596	0.239184210526316	0.585157894736842
901	central	0	0.825982456140351	0.238184210526316	0.585333333333333
902	central	0	0.825578947368421	0.239412280701754	0.580122807017544
903	central	0	0.825421052631579	0.240921052631579	0.580052631578947
904	central	0	0.832614035087719	0.241394736842105	0.581508771929825
905	central	0	0.832035087719298	0.245210526315789	0.583929824561404
906	central	0	0.831087719298246	0.243245614035088	0.58259649122807
907	central	0	0.841543859649123	0.245184210526316	0.58540350877193
908	central	0	0.845526315789474	0.245771929824561	0.58180701754386
909	central	0	0.831385964912281	0.246333333333333	0.579438596491228
910	central	0	0.843684210526316	0.248175438596491	0.580035087719298
911	central	0	0.834052631578947	0.247359649122807	0.579508771929825
912	central	0	0.829175438596491	0.245298245614035	0.576017543859649
913	central	0	0.825824561403509	0.24680701754386	0.57819298245614
914	central	0	0.824912280701754	0.247052631578947	0.580473684210526
915	central	0	0.82021052631579	0.247982456140351	0.578122807017544
916	central	0	0.83840350877193	0.243929824561403	0.582578947368421
917	central	0	0.82580701754386	0.245421052631579	0.578982456140351
918	central	0	0.831385964912281	0.244701754385965	0.57959649122807
919	central	0	0.843561403508772	0.242298245614035	0.582052631578947
920	central	0	0.844421052631579	0.241754385964912	0.583175438596491
921	central	0	0.828666666666667	0.242833333333333	0.585859649122807
922	central	0	0.828017543859649	0.244631578947368	0.581070175438597
923	central	0	0.815736842105263	0.240657894736842	0.581578947368421
924	central	0	0.810929824561404	0.237578947368421	0.585982456140351
925	central	0	0.823912280701754	0.234833333333333	0.585842105263158
926	central	0	0.81280701754386	0.234464912280702	0.585456140350877
927	central	0	0.800912280701754	0.233631578947368	0.588859649122807
928	central	0	0.799157894736842	0.231228070175439	0.589684210526316
929	central	0	0.770438596491228	0.228368421052632	0.588789473684211
930	central	0	0.769912280701754	0.225850877192982	0.588526315789474
931	central	0	0.765228070175439	0.222070175438597	0.593561403508772
932	central	0	0.767350877192982	0.21719298245614	0.594701754385965
933	central	0	0.755877192982456	0.215701754385965	0.592105263157895
934	central	0	0.748649122807018	0.212842105263158	0.596912280701754
935	central	0	0.753035087719298	0.209526315789474	0.597771929824561
936	central	0	0.752280701754386	0.206394736842105	0.59919298245614
937	central	0	0.73459649122807	0.201333333333333	0.59580701754386
938	central	1	0.730771929824561	0.199157894736842	0.60040350877193
939	central	1	0.725614035087719	0.195789473684211	0.602245614035088
940	central	1	0.71780701754386	0.193482456140351	0.607421052631579
941	central	1	0.728087719298246	0.191710526315789	0.603719298245614
942	central	1	0.711736842105263	0.190614035087719	0.608350877192982
943	central	1	0.703877192982456	0.190131578947368	0.608631578947368
944	central	1	0.70180701754386	0.18619298245614	0.609614035087719
945	central	1	0.701228070175439	0.185561403508772	0.612438596491228
946	central	1	0.709157894736842	0.185061403508772	0.608421052631579
947	central	1	0.708561403508772	0.184710526315789	0.612350877192982
948	central	1	0.699035087719298	0.182622807017544	0.610473684210526
949	central	1	0.695859649122807	0.181947368421053	0.61059649122807
950	central	1	0.707614035087719	0.181315789473684	0.609368421052632
951	central	1	0.703789473684211	0.182061403508772	0.613
952	central	1	0.69819298245614	0.183605263157895	0.612350877192982
953	central	1	0.711526315789474	0.183228070175439	0.614947368421053
954	central	1	0.703035087719298	0.183377192982456	0.610491228070175
955	central	1	0.698508771929825	0.184868421052632	0.613315789473684
956	central	1	0.705052631578947	0.185587719298246	0.610035087719298
957	central	1	0.706561403508772	0.185824561403509	0.613070175438596
958	central	1	0.709280701754386	0.18730701754386	0.609736842105263
959	central	1	0.720561403508772	0.189350877192982	0.606280701754386
960	central	1	0.722140350877193	0.190894736842105	0.608263157894737
961	central	1	0.731543859649123	0.193605263157895	0.607368421052632
962	central	1	0.725561403508772	0.195622807017544	0.604649122807018
963	central	1	0.717070175438597	0.196789473684211	0.602859649122807
964	central	0	0.72740350877193	0.201894736842105	0.601719298245614
965	central	0	0.736456140350877	0.205719298245614	0.597210526315789
966	central	0	0.749228070175439	0.206763157894737	0.598
967	central	0	0.760368421052632	0.212517543859649	0.596947368421053
968	central	0	0.763122807017544	0.215385964912281	0.596982456140351
969	central	0	0.76840350877193	0.217368421052632	0.595298245614035
970	central	0	0.764070175438596	0.219228070175439	0.589824561403509
971	central	0	0.772894736842105	0.222578947368421	0.590105263157895
972	central	0	0.777912280701754	0.227491228070175	0.590824561403509
973	central	0	0.789842105263158	0.227578947368421	0.58659649122807
974	central	0	0.801140350877193	0.231868421052632	0.585912280701754
975	central	0	0.811175438596491	0.233026315789474	0.582964912280702
976	central	0	0.809929824561403	0.237710526315789	0.584508771929825
977	central	0	0.810175438596491	0.236412280701754	0.585122807017544
978	central	0	0.813859649122807	0.239359649122807	0.584035087719298
979	central	0	0.813912280701754	0.24040350877193	0.584175438596491
980	central	0	0.825175438596491	0.241035087719298	0.579333333333333
981	central	0	0.831701754385965	0.242649122807018	0.579105263157895
982	central	0	0.831736842105263	0.243921052631579	0.582771929824561
983	central	0	0.835912280701754	0.245517543859649	0.581070175438597
984	central	0	0.847087719298246	0.241789473684211	0.577894736842105
985	central	0	0.839912280701754	0.246324561403509	0.578456140350877
986	central	0	0.842245614035088	0.244710526315789	0.581473684210526
987	central	0	0.845	0.245412280701754	0.581526315789474
988	central	0	0.820491228070175	0.247482456140351	0.579543859649123
989	central	0	0.837666666666667	0.247447368421053	0.583614035087719
990	central	0	0.845701754385965	0.244236842105263	0.581017543859649
991	central	0	0.832771929824561	0.246421052631579	0.581754385964912
992	central	0	0.82240350877193	0.245333333333333	0.577614035087719
993	central	0	0.816894736842105	0.245868421052632	0.582947368421053
994	central	0	0.828105263157895	0.242105263157895	0.582649122807018
995	central	0	0.844964912280702	0.244017543859649	0.579736842105263
996	central	0	0.837035087719298	0.241035087719298	0.57959649122807
997	central	0	0.82159649122807	0.23880701754386	0.579771929824561
998	central	0	0.811263157894737	0.23909649122807	0.579473684210526
999	central	0	0.809333333333333	0.239842105263158	0.583719298245614
1000	central	0	0.812614035087719	0.236464912280702	0.583280701754386
1001	central	0	0.795035087719298	0.233929824561404	0.585982456140351
1002	central	0	0.798087719298246	0.232964912280702	0.588210526315789
1003	central	0	0.78340350877193	0.229640350877193	0.587561403508772
1004	central	0	0.783017543859649	0.226008771929825	0.588719298245614
1005	central	0	0.760280701754386	0.22309649122807	0.587385964912281
1006	central	0	0.762859649122807	0.218973684210526	0.592421052631579
1007	central	0	0.750122807017544	0.215666666666667	0.596385964912281
1008	central	0	0.752543859649123	0.213833333333333	0.595140350877193
1009	central	0	0.741894736842105	0.208149122807018	0.596035087719298
1010	central	0	0.73459649122807	0.206385964912281	0.599666666666667
1011	central	0	0.733456140350877	0.202763157894737	0.606473684210526
1012	central	1	0.714877192982456	0.199587719298246	0.602877192982456
1013	central	1	0.719017543859649	0.195622807017544	0.607929824561404
1014	central	1	0.712035087719298	0.193921052631579	0.608333333333333
1015	central	1	0.715631578947368	0.191833333333333	0.607438596491228
1016	central	1	0.708947368421053	0.188947368421053	0.608438596491228
1017	central	1	0.714578947368421	0.186991228070175	0.610894736842105
1018	central	1	0.705245614035088	0.18559649122807	0.611824561403509
1019	central	1	0.702070175438597	0.184491228070175	0.612385964912281
1020	central	1	0.714438596491228	0.181929824561403	0.608631578947368
1021	central	1	0.7	0.180973684210526	0.611964912280702
1022	central	1	0.693438596491228	0.180745614035088	0.61380701754386
1023	central	1	0.693859649122807	0.178447368421053	0.613894736842105
1024	central	1	0.693087719298246	0.177298245614035	0.614649122807018
1025	central	1	0.694245614035088	0.179078947368421	0.614789473684211
1026	central	1	0.699052631578947	0.179456140350877	0.614771929824561
1027	central	1	0.696385964912281	0.179859649122807	0.616421052631579
1028	central	1	0.688070175438596	0.179157894736842	0.615245614035088
1029	central	1	0.704526315789474	0.180543859649123	0.615842105263158
1030	central	1	0.685561403508772	0.179605263157895	0.615140350877193
1031	central	1	0.68540350877193	0.181017543859649	0.615105263157895
1032	central	1	0.697140350877193	0.179438596491228	0.613666666666667
1033	central	1	0.691280701754386	0.183622807017544	0.613456140350877
1034	central	1	0.705	0.183447368421053	0.610245614035088
1035	central	1	0.723929824561404	0.184052631578947	0.611385964912281
1036	central	1	0.716456140350877	0.187017543859649	0.606578947368421
1037	central	1	0.713771929824561	0.188728070175439	0.605912280701754
1038	central	1	0.710157894736842	0.191561403508772	0.608666666666667
1039	central	1	0.721736842105263	0.195280701754386	0.605245614035088
1040	central	1	0.723526315789474	0.197447368421053	0.603087719298246
1041	central	1	0.735070175438597	0.201964912280702	0.601052631578947
1042	central	0	0.742508771929825	0.202184210526316	0.598877192982456
1043	central	0	0.763035087719298	0.208552631578947	0.595736842105263
1044	central	0	0.749789473684211	0.209991228070175	0.594789473684211
1045	central	0	0.759666666666667	0.215675438596491	0.593964912280702
1046	central	0	0.762385964912281	0.218771929824561	0.594210526315789
1047	central	0	0.769824561403509	0.21969298245614	0.590701754385965
1048	central	0	0.784105263157895	0.225885964912281	0.587122807017544
1049	central	0	0.794157894736842	0.228114035087719	0.584877192982456
1050	central	0	0.791157894736842	0.231631578947368	0.584701754385965
1051	central	0	0.801912280701754	0.232570175438596	0.586368421052632
1052	central	0	0.787052631578947	0.23690350877193	0.585035087719298
1053	central	0	0.809912280701754	0.237017543859649	0.585614035087719
1054	central	0	0.825877192982456	0.239061403508772	0.58340350877193
1055	central	0	0.819684210526316	0.241324561403509	0.581614035087719
1056	central	0	0.823736842105263	0.241070175438596	0.583035087719298
1057	central	0	0.835385964912281	0.242991228070175	0.582263157894737
1058	central	0	0.82219298245614	0.241412280701754	0.582842105263158
1059	central	0	0.842947368421053	0.24630701754386	0.576736842105263
1060	central	0	0.853578947368421	0.244798245614035	0.580789473684211
1061	central	0	0.839754385964912	0.24630701754386	0.581666666666667
1062	central	0	0.833754385964912	0.245631578947368	0.578280701754386
1063	central	0	0.84340350877193	0.244885964912281	0.581561403508772
1064	central	0	0.842719298245614	0.247324561403509	0.582877192982456
1065	central	0	0.826508771929825	0.248543859649123	0.578754385964912
1066	central	0	0.828561403508772	0.245473684210526	0.582473684210526
1067	central	0	0.830263157894737	0.244052631578947	0.583
1068	central	0	0.825912280701754	0.246245614035088	0.580754385964912
1069	central	0	0.823894736842105	0.244912280701754	0.583842105263158
1070	central	0	0.813649122807018	0.245359649122807	0.582210526315789
1071	central	0	0.825982456140351	0.241368421052632	0.582508771929825
1072	central	0	0.830929824561404	0.241701754385965	0.582736842105263
1073	central	0	0.817	0.242201754385965	0.581701754385965
1074	central	0	0.816385964912281	0.239	0.587350877192982
1075	central	0	0.806140350877193	0.236956140350877	0.583368421052632
1076	central	0	0.816122807017544	0.233719298245614	0.582877192982456
1077	central	0	0.793877192982456	0.235938596491228	0.585263157894737
1078	central	0	0.811543859649123	0.231921052631579	0.587842105263158
1079	central	0	0.797122807017544	0.228184210526316	0.584473684210526
1080	central	0	0.782438596491228	0.223385964912281	0.587982456140351
1081	central	0	0.775649122807018	0.220877192982456	0.591859649122807
1082	central	0	0.758438596491228	0.216929824561404	0.592157894736842
1083	central	0	0.754140350877193	0.21490350877193	0.593859649122807
1084	central	0	0.74159649122807	0.210114035087719	0.595736842105263
1085	central	0	0.738877192982456	0.205666666666667	0.599052631578947
1086	central	0	0.725157894736842	0.202570175438596	0.599105263157895
1087	central	1	0.719245614035088	0.199526315789474	0.607333333333333
1088	central	1	0.714350877192983	0.194736842105263	0.606368421052632
1089	central	1	0.70980701754386	0.191798245614035	0.60859649122807
1090	central	1	0.706508771929825	0.18969298245614	0.608122807017544
1091	central	1	0.695122807017544	0.186008771929825	0.608771929824561
1092	central	1	0.706	0.183649122807018	0.610157894736842
1093	central	1	0.702561403508772	0.183008771929825	0.611614035087719
1094	central	1	0.703035087719298	0.181964912280702	0.616175438596491
1095	central	1	0.688087719298246	0.179456140350877	0.614842105263158
1096	central	1	0.70459649122807	0.178508771929825	0.616473684210526
1097	central	1	0.695684210526316	0.177789473684211	0.61419298245614
1098	central	1	0.687894736842105	0.175885964912281	0.618543859649123
1099	central	1	0.68619298245614	0.177131578947368	0.617824561403509
1100	central	1	0.68380701754386	0.17680701754386	0.620122807017544
1101	central	1	0.681438596491228	0.174877192982456	0.613070175438596
1102	central	1	0.685315789473684	0.176482456140351	0.621157894736842
1103	central	1	0.681	0.176850877192982	0.615473684210526
1104	central	1	0.681385964912281	0.175622807017544	0.620964912280702
1105	central	1	0.681017543859649	0.176254385964912	0.619333333333333
1106	central	1	0.682701754385965	0.176035087719298	0.61859649122807
1107	central	1	0.678859649122807	0.177298245614035	0.616894736842105
1108	central	1	0.675333333333333	0.176842105263158	0.617719298245614
1109	central	1	0.688754385964912	0.178842105263158	0.615473684210526
1110	central	1	0.697912280701754	0.178210526315789	0.616421052631579
1111	central	1	0.709140350877193	0.181631578947368	0.614543859649123
1112	central	1	0.718157894736842	0.181868421052632	0.614315789473684
1113	central	1	0.709228070175439	0.184333333333333	0.612526315789474
1114	central	1	0.706350877192982	0.184929824561403	0.611228070175439
1115	central	1	0.709666666666667	0.188780701754386	0.609175438596491
1116	central	1	0.713122807017544	0.190245614035088	0.606508771929825
1117	central	1	0.715157894736842	0.19309649122807	0.605175438596491
1118	central	1	0.714701754385965	0.19640350877193	0.600087719298246
1119	central	1	0.743087719298246	0.200991228070175	0.603771929824561
1120	central	0	0.746052631578947	0.20519298245614	0.595578947368421
1121	central	0	0.751105263157895	0.2065	0.597526315789474
1122	central	0	0.750228070175439	0.211649122807018	0.597280701754386
1123	central	0	0.761719298245614	0.215842105263158	0.592421052631579
1124	central	0	0.772	0.221631578947368	0.588701754385965
1125	central	0	0.782456140350877	0.225298245614035	0.588368421052632
1126	central	0	0.795157894736842	0.226438596491228	0.588385964912281
1127	central	0	0.804754385964912	0.227184210526316	0.591684210526316
1128	central	0	0.80278947368421	0.233280701754386	0.586070175438596
1129	central	0	0.808754385964912	0.23590350877193	0.585666666666667
1130	central	0	0.819859649122807	0.236131578947368	0.587263157894737
1131	central	0	0.818385964912281	0.239017543859649	0.584877192982456
1132	central	0	0.821070175438597	0.240447368421053	0.579421052631579
1133	central	0	0.835122807017544	0.242324561403509	0.584333333333333
1134	central	0	0.83080701754386	0.240491228070175	0.584421052631579
1135	central	0	0.830929824561404	0.244026315789474	0.583929824561404
1136	central	0	0.840263157894737	0.243789473684211	0.585105263157895
1137	central	0	0.837298245614035	0.243912280701754	0.579
1138	central	0	0.828912280701754	0.248868421052632	0.581245614035088
1139	central	0	0.838105263157895	0.24530701754386	0.579087719298246
1140	central	0	0.830245614035088	0.244956140350877	0.580263157894737
1141	central	0	0.824245614035088	0.244245614035088	0.576964912280702
1142	central	0	0.828491228070175	0.246587719298246	0.582473684210526
1143	central	0	0.82340350877193	0.246815789473684	0.579859649122807
1144	central	0	0.818087719298246	0.244631578947368	0.580666666666667
1145	central	0	0.816017543859649	0.245210526315789	0.579754385964912
1146	central	0	0.814491228070175	0.244070175438596	0.58359649122807
1147	central	0	0.815438596491228	0.240254385964912	0.579473684210526
1148	central	0	0.817684210526316	0.241421052631579	0.579877192982456
1149	central	0	0.81119298245614	0.240315789473684	0.583894736842105
1150	central	0	0.818385964912281	0.237114035087719	0.581245614035088
1151	central	0	0.816368421052632	0.234543859649123	0.586526315789474
1152	central	0	0.805105263157895	0.230824561403509	0.588508771929825
1153	central	0	0.798859649122807	0.230052631578947	0.582350877192982
1154	central	0	0.793614035087719	0.227017543859649	0.588
1155	central	0	0.787315789473684	0.222728070175439	0.593035087719298
1156	central	0	0.784877192982456	0.219271929824561	0.592157894736842
1157	central	0	0.768315789473684	0.215745614035088	0.591789473684211
1158	central	0	0.756140350877193	0.210245614035088	0.594368421052632
1159	central	0	0.741456140350877	0.205982456140351	0.599526315789474
1160	central	0	0.738526315789474	0.202517543859649	0.599333333333333
1161	central	1	0.728543859649123	0.200745614035088	0.604
1162	central	1	0.723491228070175	0.195885964912281	0.603754385964912
1163	central	1	0.714947368421053	0.191666666666667	0.605684210526316
1164	central	1	0.702526315789474	0.190219298245614	0.61159649122807
1165	central	1	0.695070175438597	0.186052631578947	0.611298245614035
1166	central	1	0.701421052631579	0.182105263157895	0.611736842105263
1167	central	1	0.688859649122807	0.181982456140351	0.612035087719298
1168	central	1	0.699052631578947	0.180736842105263	0.615122807017544
1169	central	1	0.707070175438597	0.178587719298246	0.614175438596491
1170	central	1	0.692263157894737	0.178017543859649	0.612561403508772
1171	central	1	0.687491228070175	0.17719298245614	0.616701754385965
1172	central	1	0.694315789473684	0.17630701754386	0.616210526315789
1173	central	1	0.685456140350877	0.175456140350877	0.618228070175439
1174	central	1	0.679087719298246	0.17419298245614	0.617105263157895
1175	central	1	0.679017543859649	0.174859649122807	0.617368421052632
1176	central	1	0.681122807017544	0.17409649122807	0.618964912280702
1177	central	1	0.670280701754386	0.174131578947368	0.619
1178	central	1	0.672754385964912	0.174070175438596	0.620491228070175
1179	central	1	0.670877192982456	0.172640350877193	0.622350877192982
1180	central	1	0.67019298245614	0.173754385964912	0.618157894736842
1181	central	1	0.670736842105263	0.174245614035088	0.617859649122807
1182	central	1	0.688456140350877	0.175798245614035	0.620456140350877
1183	central	1	0.677771929824561	0.173350877192982	0.617035087719298
1184	central	1	0.672859649122807	0.174921052631579	0.617947368421053
1185	central	1	0.688333333333333	0.176570175438596	0.615438596491228
1186	central	1	0.683614035087719	0.176763157894737	0.620035087719298
1187	central	1	0.697701754385965	0.178043859649123	0.614473684210526
1188	central	1	0.697228070175439	0.179728070175439	0.614052631578947
1189	central	1	0.701614035087719	0.181447368421053	0.613245614035088
1190	central	1	0.693631578947368	0.183815789473684	0.611385964912281
1191	central	1	0.700157894736842	0.186631578947368	0.611263157894737
1192	central	1	0.711473684210526	0.188368421052632	0.608438596491228
1193	central	1	0.71119298245614	0.192675438596491	0.604666666666667
1194	central	1	0.725491228070175	0.193964912280702	0.605140350877193
1195	central	1	0.732105263157895	0.19730701754386	0.60640350877193
1196	central	0	0.738245614035088	0.199377192982456	0.603017543859649
1197	central	0	0.745561403508772	0.204201754385965	0.599157894736842
1198	central	0	0.740719298245614	0.210333333333333	0.598491228070175
1199	central	0	0.759052631578947	0.213263157894737	0.594666666666667
1200	central	0	0.774280701754386	0.218052631578947	0.589947368421053
1201	central	0	0.781842105263158	0.220114035087719	0.590824561403509
1202	central	0	0.796105263157895	0.224780701754386	0.58840350877193
1203	central	0	0.811543859649123	0.227157894736842	0.584754385964912
1204	central	0	0.805614035087719	0.231377192982456	0.582122807017544
1205	central	0	0.826140350877193	0.23509649122807	0.58540350877193
1206	central	0	0.830877192982456	0.237438596491228	0.581842105263158
1207	central	0	0.822333333333333	0.239622807017544	0.582736842105263
1208	central	0	0.824333333333333	0.240728070175439	0.583087719298246
1209	central	0	0.824736842105263	0.241298245614035	0.58240350877193
1210	central	0	0.818736842105263	0.240535087719298	0.58140350877193
1211	central	0	0.830385964912281	0.242201754385965	0.583035087719298
1212	central	0	0.835298245614035	0.244736842105263	0.580789473684211
1213	central	0	0.838649122807018	0.242078947368421	0.575894736842105
1214	central	0	0.84119298245614	0.244842105263158	0.582964912280702
1215	central	0	0.836140350877193	0.246	0.577771929824561
1216	central	0	0.833087719298246	0.247456140350877	0.577824561403509
1217	central	0	0.82840350877193	0.245070175438596	0.579842105263158
1218	central	0	0.814578947368421	0.243912280701754	0.582385964912281
1219	central	0	0.828824561403509	0.24619298245614	0.580526315789474
1220	central	0	0.828842105263158	0.243842105263158	0.58080701754386
1221	central	0	0.817385964912281	0.242166666666667	0.584631578947368
1222	central	0	0.815122807017544	0.243526315789474	0.580771929824561
1223	central	0	0.803315789473684	0.242921052631579	0.580964912280702
1224	central	0	0.806929824561403	0.239912280701754	0.582385964912281
1225	central	0	0.812824561403509	0.238271929824561	0.58359649122807
1226	central	0	0.810017543859649	0.237175438596491	0.586508771929825
1227	central	0	0.809140350877193	0.234473684210526	0.587140350877193
1228	central	0	0.802561403508772	0.232394736842105	0.582701754385965
1229	central	0	0.796228070175439	0.22830701754386	0.584701754385965
1230	central	0	0.791280701754386	0.226359649122807	0.586789473684211
1231	central	0	0.775508771929825	0.223122807017544	0.59259649122807
1232	central	0	0.783824561403509	0.216956140350877	0.593105263157895
1233	central	0	0.769789473684211	0.212605263157895	0.594771929824561
1234	central	0	0.756508771929825	0.20869298245614	0.598578947368421
1235	central	0	0.740982456140351	0.20380701754386	0.598263157894737
1236	central	0	0.721543859649123	0.201912280701754	0.600578947368421
1237	central	1	0.719385964912281	0.195368421052632	0.603859649122807
1238	central	1	0.718736842105263	0.192631578947368	0.607701754385965
1239	central	1	0.698245614035088	0.189254385964912	0.609105263157895
1240	central	1	0.709052631578947	0.18690350877193	0.611982456140351
1241	central	1	0.700473684210526	0.184043859649123	0.613859649122807
1242	central	1	0.700122807017544	0.180877192982456	0.611280701754386
1243	central	1	0.693561403508772	0.179701754385965	0.614789473684211
1244	central	1	0.691982456140351	0.17790350877193	0.613263157894737
1245	central	1	0.701877192982456	0.175526315789474	0.614298245614035
1246	central	1	0.693333333333333	0.176333333333333	0.61759649122807
1247	central	1	0.678561403508772	0.173429824561404	0.617368421052632
1248	central	1	0.675982456140351	0.17340350877193	0.621684210526316
1249	central	1	0.67580701754386	0.172842105263158	0.616578947368421
1250	central	1	0.683298245614035	0.172412280701754	0.618315789473684
1251	central	1	0.676947368421053	0.17180701754386	0.621982456140351
1252	central	1	0.671842105263158	0.172938596491228	0.620929824561404
1253	central	1	0.669684210526316	0.171780701754386	0.618105263157895
1254	central	1	0.660385964912281	0.172052631578947	0.620877192982456
1255	central	1	0.659929824561403	0.171157894736842	0.623350877192982
1256	central	1	0.664631578947368	0.172587719298246	0.617508771929825
1257	central	1	0.65640350877193	0.172464912280702	0.617228070175439
1258	central	1	0.662140350877193	0.172684210526316	0.621859649122807
1259	central	1	0.666526315789474	0.171982456140351	0.620122807017544
1260	central	1	0.656421052631579	0.172947368421053	0.618631578947368
1261	central	1	0.667263157894737	0.173850877192982	0.616824561403509
1262	central	1	0.675719298245614	0.175026315789474	0.618421052631579
1263	central	1	0.679438596491228	0.175868421052632	0.619210526315789
1264	central	1	0.675684210526316	0.174912280701754	0.617508771929825
1265	central	1	0.698070175438597	0.176438596491228	0.61759649122807
1266	central	1	0.694789473684211	0.178394736842105	0.614631578947368
1267	central	1	0.699719298245614	0.179850877192982	0.614473684210526
1268	central	1	0.691894736842105	0.182850877192982	0.613228070175439
1269	central	1	0.70619298245614	0.185070175438596	0.610684210526316
1270	central	1	0.715684210526316	0.188456140350877	0.609175438596491
1271	central	1	0.71521052631579	0.192754385964912	0.605473684210526
1272	central	1	0.732526315789474	0.195535087719298	0.605140350877193
1273	central	1	0.730824561403509	0.199921052631579	0.602859649122807
1274	central	0	0.733877192982456	0.203	0.600175438596491
1275	central	0	0.734578947368421	0.205377192982456	0.594631578947368
1276	central	0	0.744017543859649	0.210859649122807	0.594070175438596
1277	central	0	0.752421052631579	0.217210526315789	0.592052631578947
1278	central	0	0.778894736842105	0.218517543859649	0.589543859649123
1279	central	0	0.796684210526316	0.22430701754386	0.586543859649123
1280	central	0	0.811280701754386	0.229763157894737	0.588175438596491
1281	central	0	0.810210526315789	0.23069298245614	0.584824561403509
1282	central	0	0.825578947368421	0.233543859649123	0.584964912280702
1283	central	0	0.820473684210526	0.236543859649123	0.584315789473684
1284	central	0	0.814052631578947	0.238464912280702	0.584333333333333
1285	central	0	0.826385964912281	0.241736842105263	0.58259649122807
1286	central	0	0.815157894736842	0.241868421052632	0.583052631578947
1287	central	0	0.815789473684211	0.242201754385965	0.581070175438597
1288	central	0	0.827543859649123	0.244114035087719	0.582438596491228
1289	central	0	0.837368421052632	0.243631578947368	0.586298245614035
1290	central	0	0.834298245614035	0.244333333333333	0.574035087719298
1291	central	0	0.817438596491228	0.245052631578947	0.582929824561404
1292	central	0	0.822087719298246	0.245429824561403	0.58019298245614
1293	central	0	0.835508771929825	0.245517543859649	0.581859649122807
1294	central	0	0.829684210526316	0.247175438596491	0.579210526315789
1295	central	0	0.822614035087719	0.2445	0.57959649122807
1296	central	0	0.829701754385965	0.241649122807018	0.581140350877193
1297	central	0	0.821333333333333	0.242885964912281	0.581684210526316
1298	central	0	0.810122807017544	0.239885964912281	0.582929824561404
1299	central	0	0.802684210526316	0.239359649122807	0.582052631578947
1300	central	0	0.806017543859649	0.238684210526316	0.583561403508772
1301	central	0	0.818333333333333	0.236894736842105	0.581859649122807
1302	central	0	0.806526315789474	0.236342105263158	0.582298245614035
1303	central	0	0.801508771929825	0.231842105263158	0.587228070175439
1304	central	0	0.795526315789474	0.23	0.589456140350877
1305	central	0	0.782754385964912	0.223342105263158	0.590561403508772
1306	central	0	0.770122807017544	0.218587719298246	0.594824561403509
1307	central	0	0.765245614035088	0.216157894736842	0.58940350877193
1308	central	0	0.759315789473684	0.213815789473684	0.593473684210526
1309	central	0	0.755614035087719	0.205438596491228	0.598122807017544
1310	central	0	0.737	0.204175438596491	0.602666666666667
1311	central	1	0.725508771929825	0.199061403508772	0.600578947368421
1312	central	1	0.716754385964912	0.193070175438597	0.604719298245614
1313	central	1	0.717701754385965	0.191228070175439	0.605824561403509
1314	central	1	0.710912280701754	0.186991228070175	0.612368421052632
1315	central	1	0.700719298245614	0.183684210526316	0.613789473684211
1316	central	1	0.694912280701754	0.181043859649123	0.616438596491228
1317	central	1	0.695631578947368	0.178412280701754	0.618456140350877
1318	central	1	0.688789473684211	0.176850877192982	0.614631578947368
1319	central	1	0.688859649122807	0.176710526315789	0.619017543859649
1320	central	1	0.687684210526316	0.175043859649123	0.619333333333333
1321	central	1	0.687210526315789	0.173780701754386	0.61659649122807
1322	central	1	0.684578947368421	0.173061403508772	0.619754385964912
1323	central	1	0.665754385964912	0.171982456140351	0.618543859649123
1324	central	1	0.671543859649123	0.172245614035088	0.624263157894737
1325	central	1	0.678035087719298	0.171377192982456	0.617789473684211
1326	central	1	0.674824561403509	0.171324561403509	0.624614035087719
1327	central	1	0.662771929824561	0.171017543859649	0.621684210526316
1328	central	1	0.661350877192982	0.171675438596491	0.625298245614035
1329	central	1	0.654964912280702	0.170175438596491	0.621701754385965
1330	central	1	0.647824561403509	0.170780701754386	0.622385964912281
1331	central	1	0.652701754385965	0.171245614035088	0.617140350877193
1332	central	1	0.667701754385965	0.171157894736842	0.621789473684211
1333	central	1	0.650508771929825	0.169587719298246	0.619140350877193
1334	central	1	0.652754385964912	0.171149122807018	0.621473684210526
1335	central	1	0.656947368421053	0.171280701754386	0.620649122807018
1336	central	1	0.659578947368421	0.171543859649123	0.622491228070175
1337	central	1	0.666491228070175	0.172622807017544	0.617614035087719
1338	central	1	0.66419298245614	0.172868421052632	0.619333333333333
1339	central	1	0.668578947368421	0.173219298245614	0.616877192982456
1340	central	1	0.665877192982456	0.173684210526316	0.620263157894737
1341	central	1	0.689526315789474	0.174921052631579	0.617649122807018
1342	central	1	0.693438596491228	0.176649122807018	0.614771929824561
1343	central	1	0.703771929824561	0.17919298245614	0.614894736842105
1344	central	1	0.699035087719298	0.180508771929825	0.612017543859649
1345	central	1	0.697157894736842	0.183078947368421	0.614631578947368
1346	central	1	0.697578947368421	0.185377192982456	0.611578947368421
1347	central	1	0.702771929824561	0.188938596491228	0.60919298245614
1348	central	1	0.722912280701754	0.190859649122807	0.606649122807018
1349	central	1	0.724438596491228	0.196736842105263	0.601649122807018
1350	central	1	0.721315789473684	0.198938596491228	0.603210526315789
1351	central	0	0.749035087719298	0.204026315789474	0.599719298245614
1352	central	0	0.745315789473684	0.210368421052632	0.596561403508772
1353	central	0	0.776508771929825	0.212780701754386	0.593385964912281
1354	central	0	0.779736842105263	0.217587719298246	0.589157894736842
1355	central	0	0.801280701754386	0.221263157894737	0.588070175438596
1356	central	0	0.808614035087719	0.226666666666667	0.591298245614035
1357	central	0	0.807385964912281	0.230570175438596	0.58659649122807
1358	central	0	0.824842105263158	0.230517543859649	0.583964912280702
1359	central	0	0.816035087719298	0.234684210526316	0.584684210526316
1360	central	0	0.82540350877193	0.238412280701754	0.58259649122807
1361	central	0	0.813087719298246	0.239754385964912	0.581140350877193
1362	central	0	0.823315789473684	0.24009649122807	0.579701754385965
1363	central	0	0.813526315789474	0.242815789473684	0.580017543859649
1364	central	0	0.829087719298246	0.243464912280702	0.58259649122807
1365	central	0	0.819964912280702	0.245605263157895	0.578
1366	central	0	0.839473684210526	0.245447368421053	0.580122807017544
1367	central	0	0.834157894736842	0.242929824561403	0.576368421052632
1368	central	0	0.827649122807018	0.246	0.580701754385965
1369	central	0	0.835508771929825	0.244447368421053	0.578017543859649
1370	central	0	0.832631578947368	0.244973684210526	0.57919298245614
1371	central	0	0.830087719298246	0.243228070175439	0.580684210526316
1372	central	0	0.834859649122807	0.241938596491228	0.580526315789474
1373	central	0	0.84240350877193	0.242017543859649	0.586263157894737
1374	central	0	0.819052631578947	0.238324561403509	0.58019298245614
1375	central	0	0.807175438596491	0.238149122807018	0.584701754385965
1376	central	0	0.807280701754386	0.237535087719298	0.583929824561404
1377	central	0	0.800508771929825	0.235947368421053	0.582
1378	central	0	0.819035087719298	0.230456140350877	0.585894736842105
1379	central	0	0.806929824561403	0.228543859649123	0.585035087719298
1380	central	0	0.788649122807017	0.228535087719298	0.586789473684211
1381	central	0	0.783982456140351	0.222324561403509	0.589561403508772
1382	central	0	0.778877192982456	0.217543859649123	0.591631578947368
1383	central	0	0.761649122807018	0.214087719298246	0.594929824561404
1384	central	0	0.753631578947368	0.209342105263158	0.6
1385	central	0	0.743245614035088	0.207114035087719	0.595438596491228
1386	central	0	0.744315789473684	0.199491228070175	0.60219298245614
1387	central	1	0.724894736842105	0.196377192982456	0.603280701754386
1388	central	1	0.715894736842105	0.191982456140351	0.606263157894737
1389	central	1	0.710929824561404	0.187561403508772	0.607421052631579
1390	central	1	0.709298245614035	0.185324561403509	0.616561403508772
1391	central	1	0.702526315789474	0.182526315789474	0.61240350877193
1392	central	1	0.702684210526316	0.179324561403509	0.616017543859649
1393	central	1	0.698175438596491	0.176114035087719	0.617087719298246
1394	central	1	0.676263157894737	0.175298245614035	0.616631578947368
1395	central	1	0.676859649122807	0.173289473684211	0.619421052631579
1396	central	1	0.686824561403509	0.173359649122807	0.616508771929825
1397	central	1	0.675842105263158	0.172131578947368	0.619140350877193
1398	central	1	0.678947368421053	0.170298245614035	0.618368421052632
1399	central	1	0.670543859649123	0.170754385964912	0.620385964912281
1400	central	1	0.66040350877193	0.170561403508772	0.619719298245614
1401	central	1	0.66778947368421	0.170710526315789	0.624929824561404
1402	central	1	0.673684210526316	0.169956140350877	0.621228070175439
1403	central	1	0.660561403508772	0.169561403508772	0.623526315789474
1404	central	1	0.655578947368421	0.169877192982456	0.619175438596491
1405	central	1	0.652771929824561	0.169614035087719	0.622736842105263
1406	central	1	0.647894736842105	0.168947368421053	0.620912280701754
1407	central	1	0.638157894736842	0.169429824561404	0.619175438596491
1408	central	1	0.649298245614035	0.170508771929825	0.622666666666667
1409	central	1	0.643754385964912	0.171210526315789	0.620333333333333
1410	central	1	0.649456140350877	0.171342105263158	0.620105263157895
1411	central	1	0.645140350877193	0.170228070175439	0.622
1412	central	1	0.648824561403509	0.170850877192982	0.623824561403509
1413	central	1	0.644385964912281	0.170728070175439	0.623473684210526
1414	central	1	0.652912280701754	0.171280701754386	0.620912280701754
1415	central	1	0.651666666666667	0.171947368421053	0.620456140350877
1416	central	1	0.657508771929825	0.173114035087719	0.618982456140351
1417	central	1	0.668140350877193	0.172842105263158	0.618947368421053
1418	central	1	0.676701754385965	0.173991228070175	0.620122807017544
1419	central	1	0.68980701754386	0.174263157894737	0.617561403508772
1420	central	1	0.699175438596491	0.176763157894737	0.61619298245614
1421	central	1	0.685824561403509	0.179043859649123	0.612964912280702
1422	central	1	0.683368421052632	0.180728070175439	0.61419298245614
1423	central	1	0.696859649122807	0.183078947368421	0.611105263157895
1424	central	1	0.70419298245614	0.186412280701754	0.609754385964912
1425	central	1	0.70819298245614	0.18880701754386	0.607017543859649
1426	central	1	0.71280701754386	0.195438596491228	0.607859649122807
1427	central	1	0.730087719298246	0.199087719298246	0.600298245614035
1428	central	0	0.736578947368421	0.202877192982456	0.603087719298246
1429	central	0	0.75659649122807	0.209	0.597052631578947
1430	central	0	0.763333333333333	0.213105263157895	0.592140350877193
1431	central	0	0.793947368421053	0.217324561403509	0.591035087719298
1432	central	0	0.808771929824561	0.221201754385965	0.589684210526316
1433	central	0	0.807912280701754	0.224149122807018	0.587964912280702
1434	central	0	0.818052631578947	0.228385964912281	0.584771929824561
1435	central	0	0.799315789473684	0.234649122807018	0.587649122807018
1436	central	0	0.807561403508772	0.234561403508772	0.586929824561404
1437	central	0	0.809789473684211	0.236508771929825	0.581421052631579
1438	central	0	0.812385964912281	0.238850877192982	0.58619298245614
1439	central	0	0.815385964912281	0.241298245614035	0.58259649122807
1440	central	0	0.828228070175439	0.242385964912281	0.584508771929825
1441	central	0	0.823228070175439	0.244157894736842	0.580666666666667
1442	central	0	0.831298245614035	0.24419298245614	0.576052631578947
1443	central	0	0.837298245614035	0.243614035087719	0.579438596491228
1444	central	0	0.831122807017544	0.244631578947368	0.582140350877193
1445	central	0	0.826315789473684	0.245482456140351	0.579456140350877
1446	central	0	0.828912280701754	0.243087719298246	0.582649122807018
1447	central	0	0.833614035087719	0.243263157894737	0.583842105263158
1448	central	0	0.834929824561404	0.241394736842105	0.584017543859649
1449	central	0	0.815052631578947	0.240719298245614	0.582368421052632
1450	central	0	0.811035087719298	0.239508771929825	0.582982456140351
1451	central	0	0.792614035087719	0.236166666666667	0.586350877192982
1452	central	0	0.797754385964912	0.234587719298246	0.584350877192982
1453	central	0	0.804385964912281	0.233482456140351	0.586719298245614
1454	central	0	0.807964912280702	0.229421052631579	0.587157894736842
1455	central	0	0.796385964912281	0.226201754385965	0.588350877192982
1456	central	0	0.784736842105263	0.221736842105263	0.590824561403509
1457	central	0	0.770333333333333	0.220377192982456	0.594701754385965
1458	central	0	0.756561403508772	0.213859649122807	0.598473684210526
1459	central	0	0.745491228070175	0.209438596491228	0.600456140350877
1460	central	0	0.739736842105263	0.203526315789474	0.599701754385965
1461	central	1	0.733087719298246	0.199026315789474	0.602736842105263
1462	central	1	0.718070175438597	0.194684210526316	0.606298245614035
1463	central	1	0.70740350877193	0.190754385964912	0.605754385964912
1464	central	1	0.69859649122807	0.186078947368421	0.609456140350877
1465	central	1	0.703052631578947	0.182526315789474	0.610210526315789
1466	central	1	0.698877192982456	0.180605263157895	0.614368421052632
1467	central	1	0.689473684210526	0.17730701754386	0.61719298245614
1468	central	1	0.689105263157895	0.177324561403509	0.615543859649123
1469	central	1	0.668280701754386	0.174061403508772	0.618368421052632
1470	central	1	0.667614035087719	0.174061403508772	0.620631578947368
1471	central	1	0.662122807017544	0.172885964912281	0.619912280701754
1472	central	1	0.66340350877193	0.171710526315789	0.621438596491228
1473	central	1	0.665473684210526	0.170912280701754	0.62080701754386
1474	central	1	0.666929824561403	0.170754385964912	0.620894736842105
1475	central	1	0.664140350877193	0.169438596491228	0.620543859649123
1476	central	1	0.658385964912281	0.169429824561404	0.622614035087719
1477	central	1	0.651087719298246	0.168614035087719	0.622175438596491
1478	central	1	0.647982456140351	0.16969298245614	0.620947368421053
1479	central	1	0.655614035087719	0.168824561403509	0.619561403508772
1480	central	1	0.643385964912281	0.168228070175439	0.622368421052632
1481	central	1	0.644140350877193	0.169780701754386	0.623298245614035
1482	central	1	0.644456140350877	0.16930701754386	0.624649122807018
1483	central	1	0.638649122807018	0.168526315789474	0.624508771929825
1484	central	1	0.632333333333333	0.168771929824561	0.621789473684211
1485	central	1	0.628438596491228	0.170473684210526	0.62180701754386
1486	central	1	0.627842105263158	0.168657894736842	0.620298245614035
1487	central	1	0.635263157894737	0.169798245614035	0.621701754385965
1488	central	1	0.643824561403509	0.169517543859649	0.618333333333333
1489	central	1	0.646649122807018	0.170649122807018	0.621912280701754
1490	central	1	0.632929824561403	0.1705	0.621649122807018
1491	central	1	0.651	0.169991228070175	0.62080701754386
1492	central	1	0.65	0.172026315789474	0.621350877192982
1493	central	1	0.670912280701754	0.171526315789474	0.620438596491228
1494	central	1	0.673105263157895	0.172517543859649	0.620105263157895
1495	central	1	0.679631578947368	0.173578947368421	0.617649122807018
1496	central	1	0.684912280701754	0.175157894736842	0.617298245614035
1497	central	1	0.686175438596491	0.176552631578947	0.61580701754386
1498	central	1	0.68880701754386	0.178385964912281	0.614631578947368
1499	central	1	0.695894736842105	0.182587719298246	0.614052631578947
1500	central	1	0.706035087719298	0.184017543859649	0.610842105263158
1501	central	1	0.694561403508772	0.188438596491228	0.612052631578947
1502	central	1	0.709175438596491	0.192640350877193	0.60540350877193
1503	central	1	0.72380701754386	0.196412280701754	0.600561403508772
1504	central	0	0.736298245614035	0.200131578947368	0.599929824561404
1505	central	0	0.76159649122807	0.208201754385965	0.597842105263158
1506	central	0	0.770877192982456	0.211631578947368	0.597666666666667
1507	central	0	0.782052631578947	0.214921052631579	0.590315789473684
1508	central	0	0.802035087719298	0.221324561403509	0.591894736842105
1509	central	0	0.806631578947368	0.224	0.590631578947368
1510	central	0	0.805666666666667	0.227342105263158	0.586035087719298
1511	central	0	0.800701754385965	0.231149122807018	0.586035087719298
1512	central	0	0.810385964912281	0.231964912280702	0.587245614035088
1513	central	0	0.803894736842105	0.237140350877193	0.582543859649123
1514	central	0	0.807684210526316	0.236578947368421	0.581421052631579
1515	central	0	0.814333333333333	0.239087719298246	0.582929824561404
1516	central	0	0.834543859649123	0.241798245614035	0.584421052631579
1517	central	0	0.828105263157895	0.242184210526316	0.579842105263158
1518	central	0	0.832929824561404	0.243245614035088	0.585614035087719
1519	central	0	0.831280701754386	0.246008771929825	0.583964912280702
1520	central	0	0.837561403508772	0.244894736842105	0.58019298245614
1521	central	0	0.827228070175439	0.244368421052632	0.583736842105263
1522	central	0	0.836140350877193	0.244894736842105	0.576947368421053
1523	central	0	0.833929824561404	0.242	0.583122807017544
1524	central	0	0.835070175438597	0.241482456140351	0.580947368421053
1525	central	0	0.815754385964912	0.240464912280702	0.578929824561404
1526	central	0	0.815894736842105	0.240280701754386	0.582368421052632
1527	central	0	0.799350877192982	0.237491228070175	0.581649122807018
1528	central	0	0.779333333333333	0.233394736842105	0.583754385964912
1529	central	0	0.790245614035088	0.233552631578947	0.587035087719298
1530	central	0	0.80859649122807	0.228456140350877	0.593614035087719
1531	central	0	0.805070175438596	0.225219298245614	0.589736842105263
1532	central	0	0.781140350877193	0.221061403508772	0.587508771929825
1533	central	0	0.771333333333333	0.217219298245614	0.591122807017544
1534	central	0	0.754649122807018	0.211017543859649	0.594350877192982
1535	central	0	0.743543859649123	0.206026315789474	0.596684210526316
1536	central	0	0.723	0.20319298245614	0.599105263157895
1537	central	1	0.725649122807018	0.197324561403509	0.604912280701754
1538	central	1	0.715929824561404	0.192201754385965	0.604982456140351
1539	central	1	0.701824561403509	0.187570175438596	0.608964912280702
1540	central	1	0.686578947368421	0.184315789473684	0.611842105263158
1541	central	1	0.694052631578947	0.181201754385965	0.609631578947368
1542	central	1	0.692315789473684	0.178675438596491	0.613315789473684
1543	central	1	0.682877192982456	0.176087719298246	0.616105263157895
1544	central	1	0.683017543859649	0.174877192982456	0.620649122807018
1545	central	1	0.673438596491228	0.172885964912281	0.620315789473684
1546	central	1	0.664842105263158	0.173315789473684	0.618771929824561
1547	central	1	0.657473684210526	0.171508771929825	0.619771929824561
1548	central	1	0.651666666666667	0.170377192982456	0.619789473684211
1549	central	1	0.648491228070175	0.169210526315789	0.623052631578947
1550	central	1	0.65880701754386	0.169350877192982	0.625491228070175
1551	central	1	0.663140350877193	0.170315789473684	0.620210526315789
1552	central	1	0.668105263157895	0.169157894736842	0.618736842105263
1553	central	1	0.659929824561403	0.168473684210526	0.621508771929825
1554	central	1	0.645263157894737	0.169631578947368	0.622385964912281
1555	central	1	0.646649122807018	0.169254385964912	0.621438596491228
1556	central	1	0.643228070175439	0.168815789473684	0.624842105263158
1557	central	1	0.638105263157895	0.168631578947368	0.624859649122807
1558	central	1	0.653508771929825	0.16890350877193	0.622298245614035
1559	central	1	0.642298245614035	0.168517543859649	0.621719298245614
1560	central	1	0.634333333333333	0.168482456140351	0.620385964912281
1561	central	1	0.629754385964912	0.169289473684211	0.622491228070175
1562	central	1	0.627473684210526	0.168342105263158	0.621105263157895
1563	central	1	0.635228070175439	0.169254385964912	0.622491228070175
1564	central	1	0.639438596491228	0.168078947368421	0.621771929824561
1565	central	1	0.642631578947368	0.169201754385965	0.622035087719298
1566	central	1	0.637368421052632	0.169473684210526	0.620228070175439
1567	central	1	0.641877192982456	0.169526315789474	0.622859649122807
1568	central	1	0.654543859649123	0.170184210526316	0.622736842105263
1569	central	1	0.656964912280702	0.170201754385965	0.623964912280702
1570	central	1	0.670157894736842	0.171157894736842	0.62119298245614
1571	central	1	0.665982456140351	0.172219298245614	0.621
1572	central	1	0.669070175438596	0.172105263157895	0.621385964912281
1573	central	1	0.677754385964912	0.174745614035088	0.617035087719298
1574	central	1	0.685087719298246	0.175421052631579	0.616614035087719
1575	central	1	0.688333333333333	0.178210526315789	0.612052631578947
1576	central	1	0.683719298245614	0.179921052631579	0.614508771929825
1577	central	1	0.697017543859649	0.183657894736842	0.611508771929825
1578	central	1	0.708842105263158	0.185894736842105	0.608280701754386
1579	central	1	0.718070175438597	0.189473684210526	0.607
1580	central	1	0.730175438596491	0.194324561403509	0.60180701754386
1581	central	1	0.749771929824561	0.198728070175439	0.60380701754386
1582	central	0	0.755649122807018	0.205447368421053	0.601736842105263
1583	central	0	0.765421052631579	0.209061403508772	0.598228070175439
1584	central	0	0.774228070175439	0.213798245614035	0.591701754385965
1585	central	0	0.789298245614035	0.220026315789474	0.591
1586	central	0	0.787508771929825	0.225070175438597	0.589210526315789
1587	central	0	0.78680701754386	0.229078947368421	0.587877192982456
1588	central	0	0.801070175438596	0.231	0.588561403508772
1589	central	0	0.798210526315789	0.233421052631579	0.582894736842105
1590	central	0	0.802649122807018	0.234228070175439	0.580666666666667
1591	central	0	0.801473684210526	0.238894736842105	0.584719298245614
1592	central	0	0.821052631578947	0.241035087719298	0.582543859649123
1593	central	0	0.831070175438597	0.241464912280702	0.578842105263158
1594	central	0	0.827789473684211	0.243561403508772	0.582385964912281
1595	central	0	0.837245614035088	0.242956140350877	0.582035087719298
1596	central	0	0.830701754385965	0.244	0.579421052631579
1597	central	0	0.82280701754386	0.243605263157895	0.580157894736842
1598	central	0	0.842508771929825	0.243078947368421	0.580631578947368
1599	central	0	0.837877192982456	0.2415	0.584228070175439
1600	central	0	0.827017543859649	0.240815789473684	0.585245614035088
1601	central	0	0.817701754385965	0.239412280701754	0.584491228070175
1602	central	0	0.806228070175439	0.238535087719298	0.583578947368421
1603	central	0	0.79240350877193	0.236368421052632	0.586877192982456
1604	central	0	0.769859649122807	0.233210526315789	0.584789473684211
1605	central	0	0.797491228070175	0.228210526315789	0.588105263157895
1606	central	0	0.793315789473684	0.224517543859649	0.58940350877193
1607	central	0	0.78340350877193	0.220078947368421	0.590543859649123
1608	central	0	0.76959649122807	0.216105263157895	0.592368421052632
1609	central	0	0.760982456140351	0.211254385964912	0.592315789473684
1610	central	0	0.738631578947368	0.207368421052632	0.599105263157895
1611	central	0	0.72821052631579	0.201280701754386	0.600614035087719
1612	central	1	0.72280701754386	0.197394736842105	0.604105263157895
1613	central	1	0.70019298245614	0.190719298245614	0.606508771929825
1614	central	1	0.686350877192982	0.18759649122807	0.611666666666667
1615	central	1	0.677877192982456	0.182412280701754	0.613105263157895
1616	central	1	0.674263157894737	0.180780701754386	0.612649122807018
1617	central	1	0.681771929824561	0.179008771929825	0.613877192982456
1618	central	1	0.683245614035088	0.175929824561403	0.616614035087719
1619	central	1	0.669087719298246	0.173368421052632	0.619438596491228
1620	central	1	0.667456140350877	0.172868421052632	0.619315789473684
1621	central	1	0.671894736842105	0.171964912280702	0.621438596491228
1622	central	1	0.647684210526316	0.171350877192982	0.620245614035088
1623	central	1	0.642982456140351	0.169859649122807	0.620859649122807
1624	central	1	0.643701754385965	0.169789473684211	0.619491228070175
1625	central	1	0.650666666666667	0.169736842105263	0.619350877192982
1626	central	1	0.650070175438596	0.168938596491228	0.623666666666667
1627	central	1	0.650947368421053	0.169149122807018	0.625157894736842
1628	central	1	0.652561403508772	0.169017543859649	0.62180701754386
1629	central	1	0.647350877192982	0.168131578947368	0.623315789473684
1630	central	1	0.641754385964912	0.168429824561404	0.622298245614035
1631	central	1	0.646350877192982	0.168701754385965	0.624684210526316
1632	central	1	0.632614035087719	0.168815789473684	0.625543859649123
1633	central	1	0.63780701754386	0.168157894736842	0.623035087719298
1634	central	1	0.641210526315789	0.168035087719298	0.622754385964912
1635	central	1	0.637	0.166894736842105	0.621649122807018
1636	central	1	0.630421052631579	0.168956140350877	0.623789473684211
1637	central	1	0.632929824561404	0.168640350877193	0.625508771929825
1638	central	1	0.629157894736842	0.16759649122807	0.624526315789474
1639	central	1	0.632350877192982	0.168421052631579	0.628368421052632
1640	central	1	0.628175438596491	0.168210526315789	0.624684210526316
1641	central	1	0.630842105263158	0.171324561403509	0.619157894736842
1642	central	1	0.63380701754386	0.168228070175439	0.620245614035088
1643	central	1	0.650508771929825	0.169052631578947	0.625035087719298
1644	central	1	0.650894736842105	0.169710526315789	0.623789473684211
1645	central	1	0.661719298245614	0.170438596491228	0.622754385964912
1646	central	1	0.657578947368421	0.170842105263158	0.62140350877193
1647	central	1	0.665912280701754	0.171456140350877	0.619157894736842
1648	central	1	0.672929824561403	0.172333333333333	0.616859649122807
1649	central	1	0.673228070175439	0.173438596491228	0.617824561403509
1650	central	1	0.680894736842105	0.174815789473684	0.616157894736842
1651	central	1	0.692631578947368	0.175763157894737	0.619859649122807
1652	central	1	0.694561403508772	0.178728070175439	0.612385964912281
1653	central	1	0.695122807017544	0.182043859649123	0.615210526315789
1654	central	1	0.705070175438597	0.184938596491228	0.613456140350877
1655	central	1	0.724912280701754	0.189166666666667	0.609140350877193
1656	central	1	0.727736842105263	0.19340350877193	0.605912280701754
1657	central	1	0.747508771929825	0.19909649122807	0.602684210526316
1658	central	0	0.746438596491228	0.202631578947368	0.597789473684211
1659	central	0	0.754	0.209921052631579	0.600228070175439
1660	central	0	0.764052631578947	0.216929824561404	0.592087719298246
1661	central	0	0.772578947368421	0.217684210526316	0.588649122807018
1662	central	0	0.763	0.220964912280702	0.590385964912281
1663	central	0	0.785894736842105	0.224649122807018	0.586964912280702
1664	central	0	0.790719298245614	0.231140350877193	0.586456140350877
1665	central	0	0.800105263157895	0.234464912280702	0.585789473684211
1666	central	0	0.810684210526316	0.237078947368421	0.582877192982456
1667	central	0	0.813754385964912	0.237710526315789	0.584666666666667
1668	central	0	0.830105263157895	0.240885964912281	0.582964912280702
1669	central	0	0.829	0.241342105263158	0.581280701754386
1670	central	0	0.828473684210526	0.243	0.580964912280702
1671	central	0	0.824614035087719	0.245675438596491	0.580912280701754
1672	central	0	0.816859649122807	0.243622807017544	0.583754385964912
1673	central	0	0.817087719298246	0.244947368421053	0.578
1674	central	0	0.826	0.243833333333333	0.581473684210526
1675	central	0	0.837070175438597	0.240508771929825	0.579105263157895
1676	central	0	0.825684210526316	0.240850877192982	0.582052631578947
1677	central	0	0.821543859649123	0.238719298245614	0.583964912280702
1678	central	0	0.804175438596491	0.237254385964912	0.586578947368421
1679	central	0	0.796052631578947	0.232622807017544	0.580877192982456
1680	central	0	0.795175438596491	0.233175438596491	0.58459649122807
1681	central	0	0.783631578947368	0.227736842105263	0.589543859649123
1682	central	0	0.784649122807018	0.225912280701754	0.587736842105263
1683	central	0	0.773052631578947	0.218614035087719	0.592280701754386
1684	central	0	0.761105263157895	0.217745614035088	0.592421052631579
1685	central	0	0.748526315789474	0.211078947368421	0.592947368421053
1686	central	0	0.736526315789474	0.205684210526316	0.601280701754386
1687	central	1	0.723684210526316	0.199649122807018	0.602736842105263
1688	central	1	0.720333333333333	0.193850877192982	0.603701754385965
1689	central	1	0.70919298245614	0.190815789473684	0.612228070175439
1690	central	1	0.687771929824561	0.185833333333333	0.613350877192982
1691	central	1	0.672315789473684	0.182061403508772	0.61219298245614
1692	central	1	0.668736842105263	0.178675438596491	0.613684210526316
1693	central	1	0.673877192982456	0.176254385964912	0.616578947368421
1694	central	1	0.674210526315789	0.174421052631579	0.618157894736842
1695	central	1	0.670912280701754	0.17209649122807	0.620614035087719
1696	central	1	0.662333333333333	0.170780701754386	0.617035087719298
1697	central	1	0.657947368421053	0.172684210526316	0.621947368421053
1698	central	1	0.649736842105263	0.171114035087719	0.624052631578947
1699	central	1	0.635842105263158	0.170035087719298	0.620263157894737
1700	central	1	0.647982456140351	0.16969298245614	0.620333333333333
1701	central	1	0.647771929824561	0.169763157894737	0.620859649122807
1702	central	1	0.650052631578947	0.168236842105263	0.623385964912281
1703	central	1	0.65180701754386	0.168464912280702	0.623263157894737
1704	central	1	0.644017543859649	0.168859649122807	0.62180701754386
1705	central	1	0.641561403508772	0.169254385964912	0.62459649122807
1706	central	1	0.645719298245614	0.167894736842105	0.622456140350877
1707	central	1	0.631631578947368	0.169052631578947	0.624508771929825
1708	central	1	0.632877192982456	0.168122807017544	0.624877192982456
1709	central	1	0.62540350877193	0.167061403508772	0.623789473684211
1710	central	1	0.63519298245614	0.169228070175439	0.621666666666667
1711	central	1	0.638385964912281	0.167578947368421	0.619070175438596
1712	central	1	0.631438596491228	0.168622807017544	0.619578947368421
1713	central	1	0.623315789473684	0.168043859649123	0.622912280701754
1714	central	1	0.626333333333333	0.168008771929825	0.623245614035088
1715	central	1	0.630210526315789	0.167850877192982	0.620508771929825
1716	central	1	0.621877192982456	0.168824561403509	0.622438596491228
1717	central	1	0.612157894736842	0.168710526315789	0.622684210526316
1718	central	1	0.628105263157895	0.169763157894737	0.620912280701754
1719	central	1	0.634859649122807	0.168263157894737	0.621456140350877
1720	central	1	0.646333333333333	0.169271929824561	0.623701754385965
1721	central	1	0.661543859649123	0.168289473684211	0.622543859649123
1722	central	1	0.650666666666667	0.169219298245614	0.622859649122807
1723	central	1	0.657982456140351	0.169964912280702	0.621859649122807
1724	central	1	0.658140350877193	0.170938596491228	0.620964912280702
1725	central	1	0.670122807017544	0.171622807017544	0.621052631578947
1726	central	1	0.67559649122807	0.171728070175439	0.620561403508772
1727	central	1	0.685105263157895	0.174289473684211	0.617859649122807
1728	central	1	0.692175438596491	0.176561403508772	0.618017543859649
1729	central	1	0.69421052631579	0.177640350877193	0.618087719298246
1730	central	1	0.693543859649123	0.181324561403509	0.614842105263158
1731	central	1	0.708350877192983	0.183982456140351	0.610736842105263
1732	central	1	0.715614035087719	0.188973684210526	0.610140350877193
1733	central	1	0.724175438596491	0.190552631578947	0.606280701754386
1734	central	1	0.747438596491228	0.197684210526316	0.602
1735	central	0	0.75319298245614	0.201578947368421	0.59959649122807
1736	central	0	0.757578947368421	0.209385964912281	0.597701754385965
1737	central	0	0.765157894736842	0.212921052631579	0.596543859649123
1738	central	0	0.770473684210526	0.219289473684211	0.588210526315789
1739	central	0	0.768175438596491	0.221771929824561	0.590929824561404
1740	central	0	0.789649122807018	0.226429824561404	0.586
1741	central	0	0.801701754385965	0.231938596491228	0.584578947368421
1742	central	0	0.804736842105263	0.234377192982456	0.583543859649123
1743	central	0	0.812473684210526	0.238228070175439	0.582140350877193
1744	central	0	0.813947368421053	0.238105263157895	0.575140350877193
1745	central	0	0.819684210526316	0.240736842105263	0.577543859649123
1746	central	0	0.830701754385965	0.242105263157895	0.581508771929825
1747	central	0	0.822526315789474	0.243710526315789	0.581982456140351
1748	central	0	0.819859649122807	0.243131578947368	0.580842105263158
1749	central	0	0.821859649122807	0.243482456140351	0.584491228070175
1750	central	0	0.824333333333333	0.241947368421053	0.583140350877193
1751	central	0	0.82540350877193	0.238877192982456	0.581771929824561
1752	central	0	0.812649122807018	0.239850877192982	0.582122807017544
1753	central	0	0.816666666666667	0.237333333333333	0.584684210526316
1754	central	0	0.802333333333333	0.233657894736842	0.586070175438597
1755	central	0	0.801666666666667	0.231078947368421	0.586929824561404
1756	central	0	0.788771929824561	0.229745614035088	0.584736842105263
1757	central	0	0.771	0.226508771929825	0.593
1758	central	0	0.757175438596491	0.21959649122807	0.597140350877193
1759	central	0	0.758543859649123	0.216938596491228	0.591491228070175
1760	central	0	0.75219298245614	0.209157894736842	0.597701754385965
1761	central	0	0.739701754385965	0.203640350877193	0.599157894736842
1762	central	1	0.730070175438597	0.200394736842105	0.600631578947368
1763	central	1	0.711298245614035	0.193991228070175	0.606438596491228
1764	central	1	0.710894736842105	0.190657894736842	0.610245614035088
1765	central	1	0.70059649122807	0.185552631578947	0.611140350877193
1766	central	1	0.683771929824561	0.18009649122807	0.612631578947368
1767	central	1	0.679210526315789	0.177175438596491	0.61819298245614
1768	central	1	0.670526315789474	0.175964912280702	0.620456140350877
1769	central	1	0.676719298245614	0.173789473684211	0.61940350877193
1770	central	1	0.664122807017544	0.1735	0.620087719298246
1771	central	1	0.664526315789474	0.172824561403509	0.625087719298246
1772	central	1	0.658385964912281	0.17069298245614	0.620789473684211
1773	central	1	0.646771929824561	0.170517543859649	0.623087719298246
1774	central	1	0.640473684210526	0.169447368421053	0.621017543859649
1775	central	1	0.636701754385965	0.168605263157895	0.621070175438596
1776	central	1	0.649649122807018	0.1685	0.620859649122807
1777	central	1	0.646842105263158	0.169228070175439	0.624245614035088
1778	central	1	0.645228070175439	0.16969298245614	0.625456140350877
1779	central	1	0.639	0.168859649122807	0.621175438596491
1780	central	1	0.63119298245614	0.168771929824561	0.623491228070175
1781	central	1	0.641456140350877	0.168377192982456	0.622964912280702
1782	central	1	0.634350877192982	0.168377192982456	0.625315789473684
1783	central	1	0.636263157894737	0.167149122807018	0.624350877192982
1784	central	1	0.624947368421053	0.168052631578947	0.623122807017544
1785	central	1	0.623982456140351	0.168201754385965	0.621052631578947
1786	central	1	0.630315789473684	0.167219298245614	0.623157894736842
1787	central	1	0.633368421052632	0.169026315789474	0.624245614035088
1788	central	1	0.632491228070175	0.168631578947368	0.621385964912281
1789	central	1	0.61719298245614	0.168614035087719	0.621824561403509
1790	central	1	0.634947368421053	0.168043859649123	0.623614035087719
1791	central	1	0.62819298245614	0.168429824561404	0.623631578947368
1792	central	1	0.619245614035088	0.168394736842105	0.626333333333333
1793	central	1	0.632666666666667	0.168333333333333	0.621982456140351
1794	central	1	0.646771929824561	0.168438596491228	0.624929824561404
1795	central	1	0.644333333333333	0.167868421052632	0.622087719298246
1796	central	1	0.653491228070175	0.168526315789474	0.620754385964912
1797	central	1	0.638561403508772	0.16930701754386	0.621526315789474
1798	central	1	0.651473684210526	0.167964912280702	0.623508771929825
1799	central	1	0.649157894736842	0.169350877192982	0.625684210526316
1800	central	1	0.648877192982456	0.170543859649123	0.622736842105263
1801	central	1	0.662210526315789	0.170561403508772	0.619964912280702
1802	central	1	0.673684210526316	0.171938596491228	0.618368421052632
1803	central	1	0.678315789473684	0.172631578947368	0.618035087719298
1804	central	1	0.68759649122807	0.174868421052632	0.621824561403509
1805	central	1	0.684	0.177359649122807	0.619473684210526
1806	central	1	0.691701754385965	0.179052631578947	0.616684210526316
1807	central	1	0.705684210526316	0.183482456140351	0.61159649122807
1808	central	1	0.710350877192982	0.18719298245614	0.605824561403509
1809	central	1	0.725543859649123	0.192517543859649	0.606666666666667
1810	central	1	0.746859649122807	0.195543859649123	0.601631578947368
1811	central	0	0.749175438596491	0.202087719298246	0.600789473684211
1812	central	0	0.761035087719298	0.206938596491228	0.602245614035088
1813	central	0	0.759315789473684	0.212289473684211	0.595070175438596
1814	central	0	0.761105263157895	0.217675438596491	0.590982456140351
1815	central	0	0.76940350877193	0.224140350877193	0.587456140350877
1816	central	0	0.780456140350877	0.227535087719298	0.587947368421053
1817	central	0	0.784649122807018	0.231754385964912	0.587333333333333
1818	central	0	0.806017543859649	0.234543859649123	0.583877192982456
1819	central	0	0.812157894736842	0.235245614035088	0.584087719298246
1820	central	0	0.825824561403509	0.237254385964912	0.58280701754386
1821	central	0	0.817298245614035	0.241447368421053	0.578859649122807
1822	central	0	0.817701754385965	0.240087719298246	0.582508771929825
1823	central	0	0.82459649122807	0.243649122807018	0.580649122807018
1824	central	0	0.829385964912281	0.245254385964912	0.580263157894737
1825	central	0	0.821245614035088	0.243149122807018	0.580982456140351
1826	central	0	0.820175438596491	0.242842105263158	0.583964912280702
1827	central	0	0.817964912280702	0.242921052631579	0.584157894736842
1828	central	0	0.821929824561404	0.2395	0.583508771929825
1829	central	0	0.823614035087719	0.236412280701754	0.583649122807018
1830	central	0	0.813964912280702	0.235982456140351	0.583543859649123
1831	central	0	0.810859649122807	0.230947368421053	0.588649122807018
1832	central	0	0.798684210526316	0.229982456140351	0.586122807017544
1833	central	0	0.778315789473684	0.223359649122807	0.586070175438596
1834	central	0	0.750982456140351	0.219210526315789	0.593491228070175
1835	central	0	0.741350877192982	0.215263157894737	0.595842105263158
1836	central	0	0.747333333333333	0.210631578947368	0.595964912280702
1837	central	0	0.744526315789474	0.204929824561404	0.597473684210526
1838	central	1	0.728631578947368	0.196885964912281	0.60240350877193
1839	central	1	0.70740350877193	0.193236842105263	0.604964912280702
1840	central	1	0.698122807017544	0.188824561403509	0.609614035087719
1841	central	1	0.67878947368421	0.183228070175439	0.613245614035088
1842	central	1	0.674736842105263	0.18069298245614	0.614894736842105
1843	central	1	0.676368421052632	0.178043859649123	0.617877192982456
1844	central	1	0.664385964912281	0.175087719298246	0.617473684210526
1845	central	1	0.658877192982456	0.173061403508772	0.618982456140351
1846	central	1	0.662473684210526	0.173350877192982	0.616526315789474
1847	central	1	0.655754385964912	0.171631578947368	0.620175438596491
1848	central	1	0.653701754385965	0.170114035087719	0.616035087719298
1849	central	1	0.635614035087719	0.169868421052632	0.619929824561404
1850	central	1	0.644070175438596	0.167815789473684	0.621350877192982
1851	central	1	0.638456140350877	0.169587719298246	0.621631578947368
1852	central	1	0.646105263157895	0.168429824561404	0.621105263157895
1853	central	1	0.645298245614035	0.168087719298246	0.624508771929825
1854	central	1	0.633140350877193	0.168394736842105	0.619649122807018
1855	central	1	0.632947368421053	0.168833333333333	0.623666666666667
1856	central	1	0.626877192982456	0.168131578947368	0.623754385964912
1857	central	1	0.628964912280702	0.167140350877193	0.624105263157895
1858	central	1	0.628491228070175	0.168973684210526	0.622070175438596
1859	central	1	0.633701754385965	0.167289473684211	0.623508771929825
1860	central	1	0.624245614035088	0.168289473684211	0.622631578947368
1861	central	1	0.625070175438596	0.167754385964912	0.623701754385965
1862	central	1	0.628964912280702	0.166763157894737	0.620929824561404
1863	central	1	0.627982456140351	0.167842105263158	0.625140350877193
1864	central	1	0.628263157894737	0.167798245614035	0.625280701754386
1865	central	1	0.62859649122807	0.167508771929825	0.623350877192982
1866	central	1	0.630578947368421	0.166833333333333	0.627157894736842
1867	central	1	0.636035087719298	0.168315789473684	0.621982456140351
1868	central	1	0.623842105263158	0.169464912280702	0.621491228070175
1869	central	1	0.627929824561404	0.167149122807018	0.624438596491228
1870	central	1	0.64459649122807	0.16759649122807	0.622543859649123
1871	central	1	0.657701754385965	0.167324561403509	0.622947368421053
1872	central	1	0.649842105263158	0.169535087719298	0.626701754385965
1873	central	1	0.636877192982456	0.167026315789474	0.624105263157895
1874	central	1	0.640771929824561	0.167	0.623333333333333
1875	central	1	0.645035087719298	0.169289473684211	0.622701754385965
1876	central	1	0.635245614035088	0.169736842105263	0.624842105263158
1877	central	1	0.643894736842105	0.170078947368421	0.620947368421053
1878	central	1	0.666210526315789	0.170850877192982	0.624315789473684
1879	central	1	0.674087719298246	0.170815789473684	0.622842105263158
1880	central	1	0.678877192982456	0.173184210526316	0.621491228070175
1881	central	1	0.673175438596491	0.174	0.617245614035088
1882	central	1	0.682666666666667	0.17559649122807	0.616649122807018
1883	central	1	0.688736842105263	0.178412280701754	0.616421052631579
1884	central	1	0.696017543859649	0.182456140350877	0.612754385964912
1885	central	1	0.697543859649123	0.185771929824561	0.610543859649123
1886	central	1	0.711280701754386	0.190429824561404	0.606789473684211
1887	central	1	0.740035087719298	0.196105263157895	0.604298245614035
1888	central	0	0.743842105263158	0.202640350877193	0.603964912280702
1889	central	0	0.752456140350877	0.206377192982456	0.596421052631579
1890	central	0	0.750543859649123	0.212157894736842	0.592263157894737
1891	central	0	0.764736842105263	0.219026315789474	0.595473684210526
1892	central	0	0.78559649122807	0.22269298245614	0.591842105263158
1893	central	0	0.77740350877193	0.227070175438597	0.588929824561404
1894	central	0	0.79280701754386	0.230385964912281	0.584350877192982
1895	central	0	0.793421052631579	0.234043859649123	0.586982456140351
1896	central	0	0.813508771929825	0.237587719298246	0.582859649122807
1897	central	0	0.814105263157895	0.239561403508772	0.585491228070175
1898	central	0	0.810421052631579	0.240508771929825	0.585614035087719
1899	central	0	0.818122807017544	0.241657894736842	0.579298245614035
1900	central	0	0.819508771929825	0.243710526315789	0.583263157894737
1901	central	0	0.825649122807018	0.243991228070175	0.578912280701754
1902	central	0	0.82121052631579	0.241254385964912	0.581315789473684
1903	central	0	0.827842105263158	0.239359649122807	0.583157894736842
1904	central	0	0.826614035087719	0.237833333333333	0.583263157894737
1905	central	0	0.826701754385965	0.233850877192982	0.589245614035088
1906	central	0	0.806736842105263	0.232824561403509	0.583105263157895
1907	central	0	0.800526315789474	0.230728070175439	0.583526315789474
1908	central	0	0.775982456140351	0.226008771929825	0.589649122807018
1909	central	0	0.764368421052632	0.2195	0.589894736842105
1910	central	0	0.733543859649123	0.21580701754386	0.588824561403509
1911	central	0	0.735280701754386	0.210850877192982	0.597035087719298
1912	central	0	0.732789473684211	0.204271929824561	0.601280701754386
1913	central	1	0.731754385964912	0.197684210526316	0.602140350877193
1914	central	1	0.720561403508772	0.192745614035088	0.601771929824561
1915	central	1	0.70959649122807	0.188070175438596	0.606210526315789
1916	central	1	0.677245614035088	0.18380701754386	0.613824561403509
1917	central	1	0.676982456140351	0.181315789473684	0.620280701754386
1918	central	1	0.66578947368421	0.177298245614035	0.620877192982456
1919	central	1	0.661491228070175	0.175377192982456	0.619035087719298
1920	central	1	0.657070175438596	0.172008771929825	0.617649122807018
1921	central	1	0.650877192982456	0.170982456140351	0.622929824561404
1922	central	1	0.644070175438596	0.171219298245614	0.620754385964912
1923	central	1	0.640052631578947	0.16980701754386	0.623964912280702
1924	central	1	0.638	0.168605263157895	0.621561403508772
1925	central	1	0.637017543859649	0.168754385964912	0.622543859649123
1926	central	1	0.644929824561403	0.168763157894737	0.625912280701754
1927	central	1	0.639350877192982	0.169184210526316	0.621070175438596
1928	central	1	0.651578947368421	0.167517543859649	0.624017543859649
1929	central	1	0.642824561403509	0.168789473684211	0.624543859649123
1930	central	1	0.634631578947368	0.168122807017544	0.622912280701754
1931	central	1	0.629982456140351	0.168280701754386	0.625508771929825
1932	central	1	0.629719298245614	0.168043859649123	0.624578947368421
1933	central	1	0.621754385964912	0.168456140350877	0.622491228070175
1934	central	1	0.623824561403509	0.167964912280702	0.618508771929825
1935	central	1	0.630333333333333	0.167649122807018	0.622228070175439
1936	central	1	0.634736842105263	0.167570175438597	0.621771929824561
1937	central	1	0.638929824561404	0.167324561403509	0.622824561403509
1938	central	1	0.629508771929825	0.168078947368421	0.622508771929825
1939	central	1	0.622368421052632	0.166938596491228	0.625438596491228
1940	central	1	0.634280701754386	0.167587719298246	0.622701754385965
1941	central	1	0.631736842105263	0.168543859649123	0.62240350877193
1942	central	1	0.623105263157895	0.167552631578947	0.624035087719298
1943	central	1	0.641701754385965	0.167552631578947	0.623070175438596
1944	central	1	0.646666666666667	0.168017543859649	0.624052631578947
1945	central	1	0.647666666666667	0.167605263157895	0.622929824561404
1946	central	1	0.650649122807018	0.167666666666667	0.622912280701754
1947	central	1	0.645421052631579	0.167175438596491	0.62259649122807
1948	central	1	0.637	0.168684210526316	0.624508771929825
1949	central	1	0.633157894736842	0.168342105263158	0.622824561403509
1950	central	1	0.637982456140351	0.169315789473684	0.622315789473684
1951	central	1	0.625105263157895	0.168456140350877	0.623087719298246
1952	central	1	0.634298245614035	0.170289473684211	0.621280701754386
1953	central	1	0.644929824561403	0.169640350877193	0.621473684210526
1954	central	1	0.655947368421053	0.169956140350877	0.622982456140351
1955	central	1	0.667684210526316	0.171473684210526	0.620543859649123
1956	central	1	0.66859649122807	0.172561403508772	0.619122807017544
1957	central	1	0.667543859649123	0.174614035087719	0.617508771929825
1958	central	1	0.684245614035088	0.175640350877193	0.616771929824561
1959	central	1	0.68459649122807	0.177394736842105	0.613631578947368
1960	central	1	0.693649122807018	0.183078947368421	0.612526315789474
1961	central	1	0.702666666666667	0.186508771929825	0.611140350877193
1962	central	1	0.72519298245614	0.190956140350877	0.607736842105263
1963	central	1	0.736736842105263	0.194631578947368	0.605456140350877
1964	central	0	0.748333333333333	0.200649122807018	0.600561403508772
1965	central	0	0.743754385964912	0.205973684210526	0.594982456140351
1966	central	0	0.754228070175439	0.213043859649123	0.59419298245614
1967	central	0	0.784842105263158	0.218236842105263	0.591842105263158
1968	central	0	0.774824561403509	0.225017543859649	0.595543859649123
1969	central	0	0.78419298245614	0.227105263157895	0.593280701754386
1970	central	0	0.786736842105263	0.230675438596491	0.583842105263158
1971	central	0	0.799122807017544	0.233114035087719	0.586210526315789
1972	central	0	0.799631578947368	0.236578947368421	0.581736842105263
1973	central	0	0.806859649122807	0.240026315789474	0.582736842105263
1974	central	0	0.808456140350877	0.242166666666667	0.576824561403509
1975	central	0	0.809052631578947	0.2425	0.584350877192982
1976	central	0	0.822982456140351	0.243675438596491	0.579842105263158
1977	central	0	0.821052631578947	0.240684210526316	0.578087719298246
1978	central	0	0.819263157894737	0.243245614035088	0.583228070175439
1979	central	0	0.825140350877193	0.238359649122807	0.583842105263158
1980	central	0	0.824228070175439	0.23919298245614	0.582877192982456
1981	central	0	0.812210526315789	0.235114035087719	0.584578947368421
1982	central	0	0.809035087719298	0.232201754385965	0.584280701754386
1983	central	0	0.794385964912281	0.229684210526316	0.586263157894737
1984	central	0	0.781964912280702	0.223061403508772	0.589719298245614
1985	central	0	0.756543859649123	0.218947368421053	0.591754385964912
1986	central	0	0.745526315789474	0.214973684210526	0.591859649122807
1987	central	0	0.736017543859649	0.210017543859649	0.594526315789474
1988	central	0	0.735491228070175	0.204359649122807	0.600649122807018
1989	central	1	0.725473684210526	0.198289473684211	0.604228070175439
1990	central	1	0.713368421052632	0.192877192982456	0.605859649122807
1991	central	1	0.698491228070175	0.189842105263158	0.608508771929825
1992	central	1	0.690052631578947	0.182482456140351	0.608385964912281
1993	central	1	0.682543859649123	0.17909649122807	0.613070175438596
1994	central	1	0.66378947368421	0.176043859649123	0.618473684210526
1995	central	1	0.66178947368421	0.175271929824561	0.614701754385965
1996	central	1	0.670122807017544	0.173289473684211	0.620526315789474
1997	central	1	0.650842105263158	0.171675438596491	0.618842105263158
1998	central	1	0.655070175438596	0.169684210526316	0.620631578947368
1999	central	1	0.65380701754386	0.168701754385965	0.620736842105263
[truncated: 11,377 more rows]
