# Supplementary material for: Two simple movement mechanisms for spatial division of labour in social insects
Source: Nat Commun. 2022 Nov 15;13:6985. doi: 10.1038/s41467-022-34706-7 (PMC9666475; doi:10.1038/s41467-022-34706-7)
Supplement: Supplementary file 5 — Source Data [file 41467_2022_34706_MOESM5_ESM.zip › source_data/Figure_S15/RelativeTurnAngle,Apis,BE.csv]

cell_ID	agent_type	field_steepness	relative_TurnAngle	approach_direction
133	center	0	-0.00355319148936162	UpGradient
134	center	0	0.00208936170212761	UpGradient
135	center	0	0.00134042553191495	UpGradient
136	center	0	0.0026808510638297	UpGradient
137	center	0	-0.00215531914893624	UpGradient
138	center	0	-0.00405957446808509	UpGradient
139	center	0	0.00164255319148939	UpGradient
140	center	0	-0.0018829787234042	UpGradient
141	center	0	0.00135319148936167	UpGradient
142	center	0	0.00135744680851064	UpGradient
143	center	0	0.00179574468085101	UpGradient
144	center	0	-0.000682978723404367	UpGradient
145	center	0	-0.00257446808510645	UpGradient
146	center	0	-0.00222553191489356	UpGradient
147	center	0	0.00186170212765953	UpGradient
148	center	0	5.31914893616897e-05	UpGradient
149	center	0	-0.0034170212765958	UpGradient
150	center	0	-0.000857446808510681	UpGradient
151	center	0	0.001395744680851	UpGradient
152	center	0	-0.00185319148936168	UpGradient
153	center	0	-0.00264468085106394	UpGradient
154	center	0	0.00402978723404254	UpGradient
155	center	0	0.00202340425531919	UpGradient
156	center	0	-0.00117659574468084	UpGradient
157	center	0	0.00217659574468093	UpGradient
158	center	0	0.000772340425531934	UpGradient
159	center	0	-2.55319148937314e-05	UpGradient
160	center	0	-0.00382978723404251	UpGradient
161	center	0	0.00196170212765958	UpGradient
162	center	0	-0.000565957446808526	UpGradient
163	center	0	0.00260638297872342	UpGradient
164	center	0	0.00415531914893609	UpGradient
165	center	0	0.00336595744680859	UpGradient
166	center	0	0.00177021276595749	UpGradient
167	center	0	-0.0014531914893618	UpGradient
168	center	0	0.0022276595744681	UpGradient
169	center	0	0.00108936170212758	UpGradient
170	center	0	0.000999999999999986	UpGradient
171	center	0	-0.00121063829787243	UpGradient
172	center	0	-0.00346595744680851	UpGradient
173	center	0	0.0034127659574468	UpGradient
174	center	0	0.00415957446808505	UpGradient
175	center	0	-0.00153617021276603	UpGradient
176	center	0	-0.000987234042553278	UpGradient
177	center	0	-0.000270212765957467	UpGradient
178	center	0	0.000612765957446788	UpGradient
179	center	0	0.00445106382978717	UpGradient
180	center	0	-0.00114042553191498	UpGradient
181	center	0	0.00105744680851058	UpGradient
182	center	0	0.00194255319148934	UpGradient
183	center	0	0.00156595744680859	UpGradient
184	center	0	-0.0014276595744681	UpGradient
185	center	0	-0.00211702127659576	UpGradient
186	center	0	-0.00130425531914899	UpGradient
187	center	0	-0.00138085106382974	UpGradient
188	center	0	-0.00227021276595738	UpGradient
189	center	0	-0.00176595744680846	UpGradient
190	center	0	0.00220000000000004	UpGradient
191	center	0	0.0036063829787234	UpGradient
192	center	0	0.0020510638297873	UpGradient
193	center	0	-0.00190425531914898	UpGradient
194	center	0	0.000938297872340404	UpGradient
195	center	0	-0.00458723404255326	UpGradient
196	center	0	0.00210851063829793	UpGradient
197	center	0	-0.000810638297872442	UpGradient
198	center	0	-0.000640425531914787	UpGradient
199	center	0	-0.00108936170212759	UpGradient
200	center	0	-0.000538297872340418	UpGradient
201	center	0	-0.00240212765957453	UpGradient
202	center	0	-0.000782978723404277	UpGradient
203	center	0	-0.00562127659574466	UpGradient
204	center	0	-0.00135531914893626	UpGradient
205	center	0	-0.000582978723404312	UpGradient
206	center	0	-0.00230425531914891	UpGradient
207	center	0	0.00123404255319151	UpGradient
208	center	0	0.000463829787234147	UpGradient
209	center	0	-0.000970212765957528	UpGradient
210	center	0	0.00153191489361709	UpGradient
211	center	0	0.00580425531914898	UpGradient
212	center	0	0.00247021276595734	UpGradient
213	center	0	-1.91489361702891e-05	UpGradient
214	center	0	0.0026127659574469	UpGradient
215	center	0	0.00214042553191484	UpGradient
216	center	0	-0.00151489361702126	UpGradient
217	center	0	0.00141489361702127	UpGradient
218	center	0	-0.00271063829787237	UpGradient
219	center	0	-0.00351276595744689	UpGradient
220	center	0	-0.00141063829787225	UpGradient
221	center	0	-0.00759361702127663	UpGradient
222	center	0	0.00158297872340435	UpGradient
223	center	0	-0.0076382978723404	UpGradient
224	center	0	-0.00123404255319144	UpGradient
225	center	0	0.00262127659574469	UpGradient
226	center	0	-0.000485106382978663	UpGradient
227	center	0	-0.000402127659574446	UpGradient
228	center	0	0.00210212765957436	UpGradient
229	center	0	-0.00337021276595744	UpGradient
230	center	0	0.00242765957446805	UpGradient
231	center	0	0.00492765957446811	UpGradient
232	center	0	0.00406382978723395	UpGradient
233	center	0	-0.00244042553191489	UpGradient
234	center	0	0.00133829787234036	UpGradient
235	center	0	-0.00168510638297863	UpGradient
236	center	0	-0.000263829787234094	UpGradient
237	center	0	-0.00134468085106375	UpGradient
238	center	0	0.000914893617021254	UpGradient
239	center	0	0.000670212765957539	UpGradient
240	center	0	-0.000672340425531853	UpGradient
241	center	0	0.000104255319148924	UpGradient
242	center	0	-0.00141914893617032	UpGradient
243	center	0	-0.00430212765957456	UpGradient
244	center	0	-0.00168297872340432	UpGradient
245	center	0	0.00229148936170212	UpGradient
246	center	0	-0.00351276595744677	UpGradient
247	center	0	-0.00595319148936173	UpGradient
248	center	0	0.00297659574468088	UpGradient
249	center	0	0.00048085106382984	UpGradient
250	center	0	0.000312765957446735	UpGradient
251	center	0	-0.00120851063829796	UpGradient
252	center	0	0.00409787234042542	UpGradient
253	center	0	-0.00253404255319155	UpGradient
254	center	0	-0.00139999999999989	UpGradient
255	center	0	0.00162978723404266	UpGradient
256	center	0	-0.00215957446808514	UpGradient
257	center	0	0.00189574468085116	UpGradient
258	center	0	0.00143191489361705	UpGradient
259	center	0	-0.00138723404255313	UpGradient
260	center	0	0.00466595744680844	UpGradient
261	center	0	0.00611276595744691	UpGradient
262	center	0	0.00386808510638304	UpGradient
263	center	0	-0.000870212765957421	UpGradient
266	center	0	-0.0025319148936171	UpGradient
267	center	0	-0.00090638297872347	UpGradient
268	center	0	NA	UpGradient
269	center	0	-0.00365744680851058	UpGradient
270	center	0	-0.00226808510638308	UpGradient
271	center	0	0.00116808510638296	UpGradient
272	center	0	0.000627659574468131	UpGradient
273	center	0	0.000157446808510647	UpGradient
274	center	0	-5.3191489361684e-05	UpGradient
275	center	0	-0.00474680851063821	UpGradient
276	center	0	-0.00295957446808501	UpGradient
277	center	0	0.000551063829787301	UpGradient
278	center	0	-0.00488510638297864	UpGradient
279	center	0	-0.00312978723404249	UpGradient
280	center	0	0.00307234042553184	UpGradient
281	center	0	0.00119361702127651	UpGradient
282	center	0	0.00160425531914898	UpGradient
283	center	0	-0.00193617021276595	UpGradient
284	center	0	-0.00209361702127654	UpGradient
285	center	0	-0.000974468085106404	UpGradient
286	center	0	-0.00126170212765951	UpGradient
287	center	0	0.00189574468085103	UpGradient
288	center	0	0.00151702127659576	UpGradient
289	center	0	0.00427872340425532	UpGradient
290	center	0	0.00311276595744674	UpGradient
291	center	0	0.00142553191489366	UpGradient
292	center	0	0.00193829787234052	UpGradient
293	center	0	0.00442765957446812	UpGradient
294	center	0	-0.00235106382978716	UpGradient
295	center	0	0.00117446808510635	UpGradient
296	center	0	-0.00261914893617015	UpGradient
297	center	0	-0.00099148936170219	UpGradient
298	center	0	0.00464468085106389	UpGradient
299	center	0	-0.000878723404255319	UpGradient
300	center	0	-0.000174468085106348	UpGradient
301	center	0	-0.00190212765957438	UpGradient
302	center	0	0.00350000000000011	UpGradient
303	center	0	0.00328085106382985	UpGradient
304	center	0	-0.000478723404255245	UpGradient
305	center	0	0.00702978723404264	UpGradient
306	center	0	-0.00041063829787227	UpGradient
307	center	0	-0.00155531914893617	UpGradient
308	center	0	0.0025872340425531	UpGradient
309	center	0	0.00161063829787225	UpGradient
310	center	0	-0.00251702127659564	UpGradient
311	center	0	0.00402127659574475	UpGradient
312	center	0	9.14893617021847e-05	UpGradient
313	center	0	-0.00102553191489362	UpGradient
314	center	0	-0.0010127659574467	UpGradient
315	center	0	-0.000763829787234114	UpGradient
316	center	0	-0.000240425531914821	UpGradient
317	center	0	0.00209361702127664	UpGradient
318	center	0	-0.000559574468085152	UpGradient
319	center	0	-2.12765957446161e-05	UpGradient
320	center	0	0.00234893617021269	UpGradient
321	center	0	-4.25531914899051e-06	UpGradient
322	center	0	0.00194255319148927	UpGradient
323	center	0	0.00119148936170202	UpGradient
324	center	0	-0.00629148936170211	UpGradient
325	center	0	-0.00297446808510636	UpGradient
326	center	0	-0.00414893617021286	UpGradient
327	center	0	-0.00192765957446801	UpGradient
328	center	0	0.000272340425531991	UpGradient
329	center	0	-0.00648723404255319	UpGradient
330	center	0	-0.00384893617021282	UpGradient
331	center	0	-0.00309574468085102	UpGradient
332	center	0	-0.000189361702127667	UpGradient
333	center	0	-0.00118936170212759	UpGradient
334	center	0	-0.000697872340425581	UpGradient
335	center	0	-0.001995744680851	UpGradient
336	center	0	0.00041702127659579	UpGradient
337	center	0	0.00201914893617026	UpGradient
338	center	0	-0.00212127659574461	UpGradient
339	center	0	-0.00108297872340421	UpGradient
340	center	0	-0.00159787234042561	UpGradient
341	center	0	0.00175531914893611	UpGradient
342	center	0	0.00104468085106383	UpGradient
343	center	0	0.00287872340425538	UpGradient
344	center	0	0.00307446808510636	UpGradient
345	center	0	-0.00187234042553196	UpGradient
346	center	0	0.00172340425531913	UpGradient
347	center	0	0.00157659574468078	UpGradient
348	center	0	0.0019148936170212	UpGradient
349	center	0	-0.000968085106382882	UpGradient
350	center	0	0.000227659574468159	UpGradient
351	center	0	0.00377021276595735	UpGradient
352	center	0	0.00332978723404255	UpGradient
353	center	0	-0.00139574468085116	UpGradient
354	center	0	0.000108510638297825	UpGradient
355	center	0	0.00227872340425534	UpGradient
356	center	0	0.00358723404255322	UpGradient
357	center	0	-0.00206595744680844	UpGradient
358	center	0	-0.000848936170212718	UpGradient
359	center	0	-0.00468297872340423	UpGradient
360	center	0	-0.000989361702127635	UpGradient
361	center	0	-0.000453191489361688	UpGradient
362	center	0	0.00429999999999994	UpGradient
363	center	0	0.00394255319148938	UpGradient
364	center	0	0.0037531914893616	UpGradient
365	center	0	0.00404042553191481	UpGradient
366	center	0	0.00045744680851064	UpGradient
367	center	0	-0.00515106382978725	UpGradient
368	center	0	0.000500000000000021	UpGradient
369	center	0	0.0015510638297873	UpGradient
370	center	0	-0.00350000000000009	UpGradient
371	center	0	0.00182127659574475	UpGradient
372	center	0	0.00132765957446804	UpGradient
373	center	0	-0.000268085106382924	UpGradient
374	center	0	0.000723404255319123	UpGradient
375	center	0	0.0068170212765957	UpGradient
376	center	0	-0.0023191489361703	UpGradient
377	center	0	-0.00294042553191481	UpGradient
378	center	0	0.000146808510638292	UpGradient
379	center	0	0.00119361702127656	UpGradient
380	center	0	-0.000512765957446765	UpGradient
381	center	0	0.00281276595744688	UpGradient
382	center	0	0.000414893617021173	UpGradient
383	center	0	0.00380638297872339	UpGradient
384	center	0	0.000589361702127743	UpGradient
385	center	0	0.00269787234042548	UpGradient
386	center	0	-0.00111489361702136	UpGradient
387	center	0	-0.00285957446808509	UpGradient
388	center	0	0.00379574468085098	UpGradient
389	center	0	-0.00333404255319142	UpGradient
390	center	0	0.000882978723404276	UpGradient
391	center	0	0.00118936170212776	UpGradient
392	center	0	0.000172340425531801	UpGradient
393	center	0	0.00387872340425537	UpGradient
394	center	0	-0.00535744680851055	UpGradient
395	center	0	0.00351276595744673	UpGradient
396	center	0	0.00389999999999992	UpGradient
397	center	0	0.000934042553191404	UpGradient
398	center	0	-0.000225531914893606	UpGradient
399	center	0	-0.000325531914893595	UpGradient
400	center	0	0.00218510638297864	UpGradient
401	center	0	0.00238510638297873	UpGradient
402	center	0	-0.000559574468085128	UpGradient
403	center	0	-0.000117021276595693	UpGradient
404	center	0	-0.00438085106382979	UpGradient
405	center	0	-0.00308510638297873	UpGradient
406	center	0	0.00278723404255309	UpGradient
407	center	0	0.00279574468085106	UpGradient
408	center	0	-0.000621276595744679	UpGradient
409	center	0	0.00053617021276595	UpGradient
410	center	0	0.00106382978723406	UpGradient
411	center	0	0.00317021276595754	UpGradient
412	center	0	6.38297872340771e-05	UpGradient
413	center	0	1.27659574467769e-05	UpGradient
414	center	0	-0.00142127659574468	UpGradient
415	center	0	-0.004568085106383	UpGradient
416	center	0	-0.000631914893617129	UpGradient
417	center	0	-0.000610638297872231	UpGradient
418	center	0	-0.00227446808510645	UpGradient
419	center	0	-0.00108510638297882	UpGradient
420	center	0	0.000410638297872349	UpGradient
421	center	0	-0.00164468085106392	UpGradient
422	center	0	-0.00186595744680853	UpGradient
423	center	0	-0.0011595744680852	UpGradient
424	center	0	0.00570425531914894	UpGradient
425	center	0	6.17021276595006e-05	UpGradient
426	center	0	0.000138297872340428	UpGradient
427	center	0	0.000346808510638379	UpGradient
428	center	0	-0.00205531914893615	UpGradient
429	center	0	-0.0041127659574468	UpGradient
430	center	0	0.00373191489361701	UpGradient
431	center	0	-0.00148936170212777	UpGradient
432	center	0	-0.00619787234042543	UpGradient
433	center	0	0.00416382978723415	UpGradient
434	center	0	-0.00310638297872343	UpGradient
435	center	0	0.00342978723404245	UpGradient
436	center	0	0.00106808510638291	UpGradient
437	center	0	-0.00186808510638287	UpGradient
438	center	0	-0.00108510638297876	UpGradient
439	center	0	-0.00236808510638306	UpGradient
440	center	0	0.00134680851063824	UpGradient
441	center	0	-0.000291489361702073	UpGradient
442	center	0	-0.00423404255319149	UpGradient
443	center	0	-9.36170212766157e-05	UpGradient
444	center	0	-0.00320851063829783	UpGradient
445	center	0	0.000512765957446845	UpGradient
446	center	0	-0.0035723404255319	UpGradient
447	center	0	0.0038936170212765	UpGradient
448	center	0	-0.00265531914893626	UpGradient
449	center	0	-0.00113829787234032	UpGradient
450	center	0	0.00164893617021267	UpGradient
451	center	0	0.000317021276595686	UpGradient
452	center	0	0.000146808510638307	UpGradient
453	center	0	-0.00388723404255316	UpGradient
454	center	0	0.00476808510638287	UpGradient
455	center	0	-0.00142553191489356	UpGradient
456	center	0	-0.00345744680851053	UpGradient
457	center	0	-0.00682765957446803	UpGradient
458	center	0	-0.000700000000000033	UpGradient
459	center	0	-0.00206595744680854	UpGradient
460	center	0	-0.00508510638297874	UpGradient
461	center	0	0.00260212765957439	UpGradient
462	center	0	-0.00139787234042559	UpGradient
463	center	0	0.00012978723404266	UpGradient
464	center	0	-0.00188085106382988	UpGradient
465	center	0	-0.000395744680851153	UpGradient
466	center	0	-0.0026574468085106	UpGradient
467	center	0	-0.00327872340425539	UpGradient
468	center	0	0.00351276595744679	UpGradient
469	center	0	-0.000276595744680796	UpGradient
470	center	0	-0.00386382978723402	UpGradient
471	center	0	-8.08510638298426e-05	UpGradient
472	center	0	-8.72340425532074e-05	UpGradient
473	center	0	0.00145319148936167	UpGradient
474	center	0	-0.00366382978723396	UpGradient
475	center	0	-0.00370425531914888	UpGradient
476	center	0	0.000544680851063813	UpGradient
477	center	0	0.00335106382978715	UpGradient
478	center	0	-0.00123829787234042	UpGradient
479	center	0	0.00372978723404257	UpGradient
480	center	0	0.00190638297872333	UpGradient
481	center	0	-0.000114893617021384	UpGradient
482	center	0	-0.000329787234042626	UpGradient
483	center	0	0.00352765957446811	UpGradient
484	center	0	-0.000940425531914796	UpGradient
485	center	0	-0.00399574468085104	UpGradient
486	center	0	0.000804255319148924	UpGradient
487	center	0	0.00028297872340419	UpGradient
488	center	0	0.00371489361702123	UpGradient
489	center	0	0.0011531914893618	UpGradient
490	center	0	-0.00161914893617017	UpGradient
491	center	0	-0.00158297872340422	UpGradient
492	center	0	-0.00234468085106374	UpGradient
493	center	0	0.00580000000000006	UpGradient
494	center	0	0.00149787234042548	UpGradient
495	center	0	-0.00212127659574475	UpGradient
496	center	0	-0.00146382978723393	UpGradient
497	center	0	0.00355319148936164	UpGradient
498	center	0	-0.000289361702127597	UpGradient
499	center	0	0.00138085106382977	UpGradient
500	center	0	0.00762765957446798	UpGradient
501	center	0	-0.000142553191489442	UpGradient
502	center	0	0.00219999999999997	UpGradient
503	center	0	0.00151702127659578	UpGradient
504	center	0	0.00216595744680854	UpGradient
505	center	0	0.00736170212765947	UpGradient
506	center	0	-0.00233617021276595	UpGradient
507	center	0	-0.0030829787234043	UpGradient
508	center	0	0.000495744680851063	UpGradient
509	center	0	0.00623191489361696	UpGradient
510	center	0	0.00094042553191493	UpGradient
511	center	0	-0.000814893617021349	UpGradient
512	center	0	0.00415744680851067	UpGradient
513	center	0	-0.000400000000000095	UpGradient
514	center	0	-0.0011765957446808	UpGradient
515	center	0	-0.00317659574468083	UpGradient
516	center	0	-0.00142340425531925	UpGradient
517	center	0	0.00418297872340423	UpGradient
518	center	0	-0.00289999999999999	UpGradient
519	center	0	0.00463404255319153	UpGradient
520	center	0	0.00167872340425522	UpGradient
521	center	0	0.00137872340425537	UpGradient
522	center	0	0.000455319148936278	UpGradient
523	center	0	0.000321276595744585	UpGradient
524	center	0	-0.0015021276595744	UpGradient
525	center	0	0.00135957446808512	UpGradient
526	center	0	0.000712765957446843	UpGradient
527	center	0	-0.00303617021276602	UpGradient
530	center	0	0.00159574468085113	UpGradient
531	center	0	-0.000257446808510677	UpGradient
532	center	0	-0.00534468085106391	UpGradient
533	center	0	-0.00199574468085117	UpGradient
534	center	0	0.0057744680851064	UpGradient
535	center	0	-0.00331702127659567	UpGradient
536	center	0	0.00247872340425542	UpGradient
537	center	0	-0.00343191489361699	UpGradient
538	center	0	0.00351063829787233	UpGradient
539	center	0	-0.000297872340425455	UpGradient
540	center	0	-0.0013553191489362	UpGradient
541	center	0	0.00326170212765955	UpGradient
542	center	0	-0.00269148936170206	UpGradient
543	center	0	-0.000174468085106396	UpGradient
544	center	0	0.00271702127659565	UpGradient
545	center	0	0.00225531914893623	UpGradient
546	center	0	0.000502127659574443	UpGradient
547	center	0	-0.0022382978723404	UpGradient
548	center	0	-0.000957446808510571	UpGradient
549	center	0	0.000699999999999982	UpGradient
550	center	0	0.00181063829787233	UpGradient
551	center	0	-0.00467872340425527	UpGradient
552	center	0	-0.00223617021276604	UpGradient
553	center	0	-0.00264255319148931	UpGradient
554	center	0	0.000782978723404235	UpGradient
555	center	0	-0.000944680851063771	UpGradient
556	center	0	-0.00376595744680847	UpGradient
557	center	0	0.00135531914893621	UpGradient
558	center	0	-0.000414893617021289	UpGradient
559	center	0	0.000168085106382925	UpGradient
560	center	0	-0.00330638297872351	UpGradient
561	center	0	-0.00226808510638293	UpGradient
562	center	0	0.00066382978723402	UpGradient
563	center	0	0.000151063829787163	UpGradient
564	center	0	-6.3829787234028e-05	UpGradient
565	center	0	0.000704255319148929	UpGradient
566	center	0	-0.00300212765957449	UpGradient
567	center	0	0.000382978723404166	UpGradient
568	center	0	-0.00138723404255322	UpGradient
569	center	0	0.00177446808510628	UpGradient
570	center	0	0.00207021276595742	UpGradient
571	center	0	0.00463191489361695	UpGradient
572	center	0	0.00176595744680858	UpGradient
573	center	0	-0.000344680851063908	UpGradient
574	center	0	-0.00423829787234048	UpGradient
575	center	0	-4.68085106383022e-05	UpGradient
576	center	0	-0.0023212765957447	UpGradient
577	center	0	0.00148936170212764	UpGradient
578	center	0	-0.000289361702127708	UpGradient
579	center	0	-0.00447659574468075	UpGradient
580	center	0	-0.00388723404255315	UpGradient
581	center	0	-0.00604893617021276	UpGradient
582	center	0	0.00126382978723402	UpGradient
583	center	0	0.00234468085106375	UpGradient
584	center	0	-0.00348297872340423	UpGradient
585	center	0	0.00688085106382977	UpGradient
604	center	0	-0.00358936170212774	UpGradient
605	center	0	-0.00313191489361694	UpGradient
606	center	0	0.00265744680851061	UpGradient
607	center	0	-0.000123404255319172	UpGradient
608	center	0	-0.0012468085106383	UpGradient
609	center	0	0.00125744680851074	UpGradient
610	center	0	-0.00422340425531915	UpGradient
611	center	0	-0.000491489361702094	UpGradient
612	center	0	-0.00245319148936172	UpGradient
613	center	0	-4.25531914894024e-05	UpGradient
614	center	0	-0.00197659574468091	UpGradient
615	center	0	4.25531914894184e-05	UpGradient
616	center	0	0.00650851063829782	UpGradient
617	center	0	-0.00644680851063824	UpGradient
618	center	0	0.000165957446808545	UpGradient
619	center	0	-0.000791489361702167	UpGradient
620	center	0	0.00418936170212765	UpGradient
621	center	0	-0.00192765957446806	UpGradient
622	center	0	-0.0044851063829787	UpGradient
623	center	0	0.00281702127659573	UpGradient
624	center	0	-0.00146382978723398	UpGradient
625	center	0	0.00144042553191481	UpGradient
626	center	0	0.00286170212765963	UpGradient
627	center	0	0.00026808510638308	UpGradient
628	center	0	-0.00221276595744678	UpGradient
629	center	0	0.00272765957446813	UpGradient
630	center	0	0.00169148936170216	UpGradient
631	center	0	0.00244680851063827	UpGradient
632	center	0	0.00418723404255319	UpGradient
633	center	0	-0.00169361702127651	UpGradient
634	center	0	0.000202127659574462	UpGradient
635	center	0	-0.00387872340425541	UpGradient
636	center	0	-0.00465106382978718	UpGradient
637	center	0	0.00430851063829785	UpGradient
638	center	0	0.000642553191489291	UpGradient
639	center	0	0.00171914893617013	UpGradient
640	center	0	-0.00071063829787223	UpGradient
641	center	0	0.00496595744680841	UpGradient
642	center	0	-0.000123404255319133	UpGradient
643	center	0	0.00323404255319146	UpGradient
644	center	0	-0.000206382978723416	UpGradient
645	center	0	0.000908510638297834	UpGradient
646	center	0	-0.000653191489361784	UpGradient
647	center	0	0.000968085106383043	UpGradient
648	center	0	0.00114680851063837	UpGradient
649	center	0	0.00369574468085117	UpGradient
650	center	0	0.00554255319148941	UpGradient
651	center	0	-0.000285106382978629	UpGradient
652	center	0	-0.000634042553191575	UpGradient
653	center	0	0.000514893617021363	UpGradient
654	center	0	-0.0010702127659574	UpGradient
655	center	0	0.00114893617021267	UpGradient
656	center	0	0.000302127659574425	UpGradient
657	center	0	0.000261702127659552	UpGradient
658	center	0	0.00159361702127666	UpGradient
659	center	0	NA	UpGradient
660	center	0	-0.0014148936170213	UpGradient
661	center	0	0.00369148936170215	UpGradient
662	center	0	0.00146808510638296	UpGradient
663	center	0	0.00169148936170211	UpGradient
664	center	0	-9.36170212766384e-05	UpGradient
665	center	0	0.00488510638297862	UpGradient
666	center	0	-0.00192127659574469	UpGradient
667	center	0	0.00174893617021284	UpGradient
668	center	0	0.00445106382978716	UpGradient
669	center	0	0.00179574468085099	UpGradient
670	center	0	-0.000806382978723302	UpGradient
671	center	0	0.00438510638297864	UpGradient
672	center	0	-0.000408510638297977	UpGradient
673	center	0	0.000434042553191468	UpGradient
674	center	0	0.00231702127659572	UpGradient
675	center	0	-0.00497234042553188	UpGradient
676	center	0	-0.00695319148936181	UpGradient
677	center	0	0.00285531914893618	UpGradient
678	center	0	0.0012765957446809	UpGradient
679	center	0	-0.00121914893617026	UpGradient
680	center	0	0.00213404255319145	UpGradient
681	center	0	-0.00115744680851074	UpGradient
682	center	0	-0.00440638297872331	UpGradient
683	center	0	-0.000578723404255305	UpGradient
684	center	0	-0.00160851063829781	UpGradient
685	center	0	0.00435106382978726	UpGradient
686	center	0	0.0036787234042554	UpGradient
687	center	0	0.00338510638297873	UpGradient
688	center	0	-0.000621276595744781	UpGradient
689	center	0	-0.00135319148936162	UpGradient
690	center	0	-0.00238297872340416	UpGradient
691	center	0	0.00147872340425522	UpGradient
692	center	0	0.00386808510638289	UpGradient
693	center	0	0.000848936170212771	UpGradient
694	center	0	-0.000110638297872426	UpGradient
695	center	0	0.00193617021276603	UpGradient
696	center	0	-0.00238297872340423	UpGradient
697	center	0	-0.00445957446808516	UpGradient
698	center	0	-0.00331914893617031	UpGradient
699	center	0	-0.00362553191489366	UpGradient
700	center	0	0.00416170212765966	UpGradient
701	center	0	0.0015404255319148	UpGradient
702	center	0	-0.00123404255319155	UpGradient
703	center	0	0.00171063829787243	UpGradient
704	center	0	0.000506382978723381	UpGradient
705	center	0	-0.00211489361702123	UpGradient
706	center	0	-0.00047872340425541	UpGradient
707	center	0	-0.00335957446808518	UpGradient
708	center	0	-0.00164468085106394	UpGradient
709	center	0	-0.000525531914893593	UpGradient
710	center	0	0.00232978723404246	UpGradient
711	center	0	-0.000368085106383054	UpGradient
712	center	0	-0.00272127659574461	UpGradient
740	center	0	-0.0018404255319149	UpGradient
741	center	0	-0.000989361702127605	UpGradient
742	center	0	0.00110212765957438	UpGradient
743	center	0	0.00137021276595755	UpGradient
744	center	0	-0.00497234042553202	UpGradient
745	center	0	0.00482553191489358	UpGradient
746	center	0	-0.00206808510638306	UpGradient
747	center	0	-0.00421914893617017	UpGradient
748	center	0	-0.00310638297872344	UpGradient
749	center	0	0.00161914893617011	UpGradient
750	center	0	0.00360851063829789	UpGradient
751	center	0	-0.000161702127659607	UpGradient
752	center	0	0.000323404255319258	UpGradient
753	center	0	0.000127659574468103	UpGradient
754	center	0	0.00218297872340414	UpGradient
755	center	0	0.00117872340425534	UpGradient
756	center	0	-0.00590212765957436	UpGradient
757	center	0	0.000265957446808576	UpGradient
758	center	0	0.000678723404255265	UpGradient
759	center	0	-0.000397872340425517	UpGradient
760	center	0	0.00332553191489366	UpGradient
761	center	0	0.00210638297872337	UpGradient
762	center	0	-0.00353829787234039	UpGradient
763	center	0	-0.00022553191489361	UpGradient
764	center	0	0.000736170212765877	UpGradient
765	center	0	-0.00189574468085102	UpGradient
766	center	0	0.00143617021276593	UpGradient
767	center	0	0.00285957446808508	UpGradient
768	center	0	-8.93617021277773e-05	UpGradient
769	center	0	0.00203829787234037	UpGradient
770	center	0	-0.00153617021276585	UpGradient
771	center	0	-0.000695744680851169	UpGradient
772	center	0	0.0019191489361703	UpGradient
773	center	0	0.000317021276595664	UpGradient
774	center	0	0.000531914893616955	UpGradient
775	center	0	0.00122340425531922	UpGradient
776	center	0	-0.0035914893617021	UpGradient
777	center	0	-0.00154893617021269	UpGradient
778	center	0	0.00108936170212773	UpGradient
779	center	0	-0.000329787234042556	UpGradient
780	center	0	0.00220638297872341	UpGradient
781	center	0	-0.00350638297872349	UpGradient
782	center	0	-0.000953191489361599	UpGradient
783	center	0	-0.00267446808510644	UpGradient
784	center	0	0.00184255319148936	UpGradient
785	center	0	-0.00416595744680862	UpGradient
786	center	0	0.00266808510638301	UpGradient
787	center	0	0.0019340425531914	UpGradient
788	center	0	0.0075468085106382	UpGradient
789	center	0	0.00365531914893609	UpGradient
790	center	0	-0.00137021276595755	UpGradient
791	center	0	0.00462340425531904	UpGradient
794	center	0	-0.00344468085106389	UpGradient
795	center	0	-0.00046170212765958	UpGradient
796	center	0	0.000917021276595719	UpGradient
797	center	0	0.000576595744680876	UpGradient
798	center	0	0.00214893617021282	UpGradient
799	center	0	0.00279148936170219	UpGradient
800	center	0	0.00684255319148942	UpGradient
801	center	0	0.00432553191489358	UpGradient
802	center	0	-0.000970212765957502	UpGradient
803	center	0	0.003095744680851	UpGradient
804	center	0	0.00251276595744683	UpGradient
805	center	0	0.00163829787234044	UpGradient
806	center	0	0.00292978723404247	UpGradient
807	center	0	-0.00504042553191487	UpGradient
808	center	0	0.000870212765957364	UpGradient
809	center	0	0.00619148936170205	UpGradient
810	center	0	-0.00226595744680861	UpGradient
811	center	0	0.00213829787234036	UpGradient
812	center	0	-0.00154893617021267	UpGradient
813	center	0	0.00239574468085107	UpGradient
814	center	0	0.000236170212765888	UpGradient
815	center	0	-0.00264255319148931	UpGradient
816	center	0	0.000914893617021209	UpGradient
817	center	0	-0.000248936170212671	UpGradient
818	center	0	0.00254893617021271	UpGradient
819	center	0	-0.00381702127659568	UpGradient
820	center	0	1.48936170213789e-05	UpGradient
821	center	0	0.0042893617021276	UpGradient
822	center	0	0.00239787234042564	UpGradient
823	center	0	0.000446808510638273	UpGradient
824	center	0	-0.00237021276595746	UpGradient
825	center	0	-0.00119148936170203	UpGradient
826	center	0	-0.00182978723404245	UpGradient
827	center	0	0.00157659574468081	UpGradient
828	center	0	-0.00128510638297864	UpGradient
829	center	0	0.00146808510638287	UpGradient
830	center	0	-0.00378723404255312	UpGradient
831	center	0	-0.00222978723404245	UpGradient
832	center	0	0.0030446808510638	UpGradient
833	center	0	-0.00298297872340423	UpGradient
834	center	0	4.25531914902169e-06	UpGradient
835	center	0	0.00471276595744679	UpGradient
836	center	0	-6.80851063830383e-05	UpGradient
837	center	0	-0.00569574468085107	UpGradient
838	center	0	0.0012936170212765	UpGradient
839	center	0	0.00350851063829788	UpGradient
840	center	0	-0.000204255319148869	UpGradient
841	center	0	0.00544468085106382	UpGradient
876	center	0	-0.000485106382978638	UpGradient
877	center	0	0.0021872340425532	UpGradient
878	center	0	0.00139999999999994	UpGradient
879	center	0	0.00232127659574472	UpGradient
880	center	0	-0.000768085106383059	UpGradient
881	center	0	-0.00124680851063819	UpGradient
882	center	0	-0.000165957446808605	UpGradient
883	center	0	-0.000408510638297979	UpGradient
884	center	0	0.000106382978723377	UpGradient
885	center	0	0.00251276595744679	UpGradient
886	center	0	0.00313191489361704	UpGradient
887	center	0	-0.00291276595744679	UpGradient
888	center	0	0.00143829787234053	UpGradient
889	center	0	0.000859574468085016	UpGradient
890	center	0	-0.00167659574468089	UpGradient
891	center	0	-0.00143404255319158	UpGradient
892	center	0	0.00155744680851065	UpGradient
893	center	0	-0.000312765957446811	UpGradient
894	center	0	-0.00226595744680847	UpGradient
895	center	0	0.00284255319148927	UpGradient
896	center	0	-0.00725744680851072	UpGradient
897	center	0	0.00247872340425529	UpGradient
898	center	0	-0.000102127659574369	UpGradient
899	center	0	0.00254680851063825	UpGradient
900	center	0	-0.000789361702127687	UpGradient
901	center	0	0.00136808510638292	UpGradient
902	center	0	-0.000427659574468037	UpGradient
903	center	0	0.00291063829787238	UpGradient
904	center	0	-0.00090425531914899	UpGradient
905	center	0	0.000925531914893693	UpGradient
906	center	0	-0.00631702127659571	UpGradient
907	center	0	0.00403191489361703	UpGradient
908	center	0	0.00132765957446801	UpGradient
909	center	0	0.000727659574468071	UpGradient
910	center	0	0.00191702127659568	UpGradient
911	center	0	-0.000402127659574542	UpGradient
912	center	0	-0.00154893617021265	UpGradient
913	center	0	-0.000770212765957372	UpGradient
914	center	0	-0.00281914893617019	UpGradient
915	center	0	-0.00221489361702129	UpGradient
916	center	0	-5.74468085107151e-05	UpGradient
917	center	0	0.0072085106382979	UpGradient
918	center	0	-0.00122553191489353	UpGradient
919	center	0	-0.00266808510638289	UpGradient
920	center	0	0.000274468085106418	UpGradient
921	center	0	0.00236595744680858	UpGradient
922	center	0	-0.000465957446808585	UpGradient
923	center	0	0.00116595744680846	UpGradient
924	center	0	-0.00582553191489352	UpGradient
925	center	0	-0.00165319148936171	UpGradient
926	center	0	-0.00157659574468092	UpGradient
927	center	0	-0.00212553191489359	UpGradient
928	center	0	0.0021595744680851	UpGradient
929	center	0	0.000304255319148835	UpGradient
930	center	0	-0.00253191489361712	UpGradient
931	center	0	-4.25531914886484e-06	UpGradient
932	center	0	-0.000674468085106482	UpGradient
933	center	0	0.00219361702127663	UpGradient
934	center	0	0.00164042553191496	UpGradient
935	center	0	-3.40425531914998e-05	UpGradient
936	center	0	0.00542553191489365	UpGradient
937	center	0	0.000653191489361731	UpGradient
938	center	0	-0.00183404255319157	UpGradient
939	center	0	0.00105319148936164	UpGradient
940	center	0	-0.00307446808510647	UpGradient
941	center	0	-0.000193617021276544	UpGradient
942	center	0	0.00297872340425521	UpGradient
943	center	0	0.00414680851063825	UpGradient
944	center	0	-0.00148297872340433	UpGradient
945	center	0	-0.00072553191489357	UpGradient
946	center	0	0.000823404255319156	UpGradient
947	center	0	0.0015914893617022	UpGradient
948	center	0	0.0020574468085106	UpGradient
949	center	0	0.00431489361702129	UpGradient
950	center	0	-0.00502765957446818	UpGradient
951	center	0	0.00200638297872332	UpGradient
952	center	0	-0.00285531914893609	UpGradient
953	center	0	0.00280212765957443	UpGradient
954	center	0	-0.000168085106383043	UpGradient
955	center	0	0.00123191489361707	UpGradient
956	center	0	-0.0020531914893616	UpGradient
957	center	0	-0.00490212765957437	UpGradient
958	center	0	0.00308085106382983	UpGradient
959	center	0	-0.00437234042553184	UpGradient
960	center	0	0.00365319148936162	UpGradient
961	center	0	0.00347234042553188	UpGradient
962	center	0	-0.00254468085106392	UpGradient
963	center	0	0.00298510638297876	UpGradient
964	center	0	0.000395744680851115	UpGradient
965	center	0	-0.00222127659574477	UpGradient
966	center	0	-0.00191702127659577	UpGradient
967	center	0	-0.00469574468085112	UpGradient
968	center	0	-0.00091702127659567	UpGradient
969	center	0	-0.00192127659574477	UpGradient
970	center	0	-0.0049531914893616	UpGradient
1011	center	0	-0.00168723404255318	UpGradient
1012	center	0	-0.00108510638297873	UpGradient
1013	center	0	0.00342978723404256	UpGradient
1014	center	0	-0.00521489361702118	UpGradient
1015	center	0	-0.00388510638297866	UpGradient
1016	center	0	0.00113404255319151	UpGradient
1017	center	0	-0.00152765957446801	UpGradient
1018	center	0	-0.00449787234042554	UpGradient
1019	center	0	-0.000406382978723399	UpGradient
1020	center	0	-0.000742553191489374	UpGradient
1021	center	0	-0.00124042553191482	UpGradient
1022	center	0	-0.00361914893617012	UpGradient
1023	center	0	0.000714893617021231	UpGradient
1024	center	0	-0.00162978723404255	UpGradient
1025	center	0	0.00204893617021282	UpGradient
1026	center	0	0.00103617021276606	UpGradient
1027	center	0	-0.00256808510638304	UpGradient
1028	center	0	0.00474042553191493	UpGradient
1029	center	0	0.00207021276595749	UpGradient
1030	center	0	-0.00118297872340419	UpGradient
1031	center	0	0.000914893617021258	UpGradient
1032	center	0	2.12765957447182e-05	UpGradient
1033	center	0	0.000151063829787285	UpGradient
1034	center	0	0.00399999999999997	UpGradient
1035	center	0	-0.00215957446808508	UpGradient
1036	center	0	0.0019617021276596	UpGradient
1037	center	0	0.00767659574468076	UpGradient
1038	center	0	-0.00118936170212756	UpGradient
1039	center	0	0.00397872340425528	UpGradient
1040	center	0	0.00150851063829787	UpGradient
1041	center	0	-0.00153617021276597	UpGradient
1042	center	0	0.00267234042553197	UpGradient
1043	center	0	-0.000710638297872417	UpGradient
1044	center	0	0.00131276595744677	UpGradient
1045	center	0	-0.000355319148936133	UpGradient
1046	center	0	-2.12765957456612e-06	UpGradient
1047	center	0	-3.40425531915404e-05	UpGradient
1048	center	0	-0.000746808510638241	UpGradient
1049	center	0	-0.00227021276595743	UpGradient
1050	center	0	-0.00412978723404262	UpGradient
1051	center	0	0.00117872340425521	UpGradient
1052	center	0	-0.00229787234042558	UpGradient
1053	center	0	0.000602127659574362	UpGradient
1054	center	0	0.00137021276595736	UpGradient
1055	center	0	-0.00415957446808518	UpGradient
1058	center	0	0.00412978723404249	UpGradient
1059	center	0	-0.00309787234042561	UpGradient
1060	center	0	-0.000812765957446876	UpGradient
1061	center	0	0.00118936170212762	UpGradient
1062	center	0	-0.00198510638297879	UpGradient
1063	center	0	0.00104893617021266	UpGradient
1064	center	0	-0.000782978723404363	UpGradient
1065	center	0	-0.00257021276595749	UpGradient
1066	center	0	-0.000646808510638215	UpGradient
1067	center	0	-0.00332127659574472	UpGradient
1068	center	0	-0.000700000000000023	UpGradient
1069	center	0	-0.000563829787233971	UpGradient
1070	center	0	-0.00120638297872331	UpGradient
1071	center	0	-0.002568085106383	UpGradient
1072	center	0	-0.0010999999999999	UpGradient
1073	center	0	0.00121489361702138	UpGradient
1074	center	0	0.00247021276595734	UpGradient
1075	center	0	0.00205319148936174	UpGradient
1076	center	0	0.00246808510638288	UpGradient
1077	center	0	0.00465957446808502	UpGradient
1078	center	0	-0.00472765957446818	UpGradient
1079	center	0	0.00189361702127652	UpGradient
1080	center	0	-0.000882978723404297	UpGradient
1081	center	0	-0.00207659574468095	UpGradient
1082	center	0	0.00197234042553199	UpGradient
1083	center	0	-0.00121276595744683	UpGradient
1084	center	0	-0.00285531914893618	UpGradient
1085	center	0	-0.00309787234042545	UpGradient
1086	center	0	-0.00342340425531911	UpGradient
1087	center	0	-6.38297872350937e-06	UpGradient
1088	center	0	-0.00150212765957449	UpGradient
1089	center	0	0.00244255319148937	UpGradient
1090	center	0	0.000678723404255281	UpGradient
1091	center	0	-0.000302127659574432	UpGradient
1092	center	0	0.00102978723404253	UpGradient
1093	center	0	0.000831914893617032	UpGradient
1094	center	0	-0.000278723404255331	UpGradient
1095	center	0	-0.000644680851063792	UpGradient
1096	center	0	-0.00334042553191492	UpGradient
1097	center	0	-0.00158723404255314	UpGradient
1098	center	0	-0.00072127659574462	UpGradient
1099	center	0	-0.000719148936170188	UpGradient
1100	center	0	-0.00397446808510642	UpGradient
1146	center	0	-0.000665957446808514	UpGradient
1147	center	0	-0.000248936170212702	UpGradient
1148	center	0	-0.00123617021276592	UpGradient
1149	center	0	-0.00145531914893626	UpGradient
1150	center	0	-0.000559574468085005	UpGradient
1151	center	0	0.00316595744680841	UpGradient
1152	center	0	0.00150638297872346	UpGradient
1153	center	0	0.00162127659574466	UpGradient
1154	center	0	-0.00147872340425521	UpGradient
1155	center	0	-0.0044744680851064	UpGradient
1156	center	0	0.00520638297872335	UpGradient
1157	center	0	0.00153191489361705	UpGradient
1158	center	0	-0.000629787234042547	UpGradient
1159	center	0	0.000887234042553274	UpGradient
1160	center	0	-0.0017531914893617	UpGradient
1161	center	0	-6.38297872340317e-05	UpGradient
1162	center	0	-0.00228723404255314	UpGradient
1163	center	0	0.00102978723404264	UpGradient
1164	center	0	0.00230851063829786	UpGradient
1165	center	0	0.000974468085106399	UpGradient
1166	center	0	-0.000940425531914961	UpGradient
1167	center	0	-0.000621276595744761	UpGradient
1168	center	0	-0.00062765957446814	UpGradient
1169	center	0	0.00269148936170207	UpGradient
1170	center	0	0.0015021276595744	UpGradient
1171	center	0	0.00648510638297875	UpGradient
1172	center	0	0.000214893617021238	UpGradient
1173	center	0	0.00205531914893609	UpGradient
1174	center	0	0.00425319148936169	UpGradient
1175	center	0	0.00120425531914891	UpGradient
1176	center	0	0.00343829787234038	UpGradient
1177	center	0	-0.00309787234042543	UpGradient
1178	center	0	-2.34042553191256e-05	UpGradient
1179	center	0	-0.000980851063829855	UpGradient
1180	center	0	-0.00141702127659586	UpGradient
1181	center	0	-0.00284042553191479	UpGradient
1182	center	0	-0.000168085106382882	UpGradient
1183	center	0	-0.000268085106382932	UpGradient
1184	center	0	-0.00264042553191492	UpGradient
1185	center	0	-0.00189574468085104	UpGradient
1186	center	0	0.000180851063829867	UpGradient
1187	center	0	-0.000391489361702096	UpGradient
1188	center	0	0.000138297872340507	UpGradient
1189	center	0	0.00080851063829795	UpGradient
1190	center	0	-0.000542553191489373	UpGradient
1191	center	0	0.00229361702127659	UpGradient
1192	center	0	0.00104042553191482	UpGradient
1193	center	0	-0.00163404255319147	UpGradient
1194	center	0	0.00291914893617015	UpGradient
1195	center	0	-0.00244255319148933	UpGradient
1196	center	0	0.00317659574468076	UpGradient
1197	center	0	-0.000999999999999939	UpGradient
1198	center	0	0.000461702127659629	UpGradient
1199	center	0	0.00269574468085102	UpGradient
1200	center	0	0.00334255319148935	UpGradient
1201	center	0	0.00286382978723413	UpGradient
1202	center	0	0.00181914893617025	UpGradient
1203	center	0	0.00415531914893609	UpGradient
1204	center	0	-0.00193829787234035	UpGradient
1205	center	0	-0.00203617021276585	UpGradient
1206	center	0	-0.00201276595744673	UpGradient
1207	center	0	-0.000219148936170304	UpGradient
1208	center	0	-0.00156170212765948	UpGradient
1209	center	0	-0.00194042553191494	UpGradient
1210	center	0	0.000444680851063757	UpGradient
1211	center	0	-0.00329999999999992	UpGradient
1212	center	0	-0.00375531914893608	UpGradient
1213	center	0	0.0030808510638297	UpGradient
1214	center	0	-0.000429787234042478	UpGradient
1215	center	0	-0.00407659574468082	UpGradient
1216	center	0	-0.0043255319148937	UpGradient
1217	center	0	-0.00447446808510635	UpGradient
1218	center	0	0.0012808510638298	UpGradient
1219	center	0	-0.00198297872340422	UpGradient
1220	center	0	0.000446808510638389	UpGradient
1221	center	0	0.000968085106383002	UpGradient
1222	center	0	0.00334255319148947	UpGradient
1223	center	0	0.000295744680851121	UpGradient
1224	center	0	-0.00463829787234035	UpGradient
1225	center	0	-0.00217446808510647	UpGradient
1226	center	0	0.00242127659574459	UpGradient
1227	center	0	-0.000253191489361739	UpGradient
1228	center	0	-2.76595744680462e-05	UpGradient
1229	center	0	-0.000699999999999997	UpGradient
1279	center	0	-0.00114255319148925	UpGradient
1280	center	0	-0.000882978723404294	UpGradient
1281	center	0	0.00661276595744672	UpGradient
1282	center	0	-0.00274680851063822	UpGradient
1283	center	0	0.00255957446808502	UpGradient
1284	center	0	-0.00256808510638289	UpGradient
1285	center	0	0.0022553191489362	UpGradient
1286	center	0	0.00381276595744673	UpGradient
1287	center	0	0.00343829787234035	UpGradient
1288	center	0	-0.002404255319149	UpGradient
1289	center	0	0.000382978723404184	UpGradient
1290	center	0	4.68085106382578e-05	UpGradient
1291	center	0	-0.00451063829787227	UpGradient
1292	center	0	0.00112978723404253	UpGradient
1293	center	0	0.00464255319148928	UpGradient
1294	center	0	-0.00406808510638298	UpGradient
1295	center	0	0.00157872340425539	UpGradient
1296	center	0	0.00216170212765961	UpGradient
1297	center	0	0.00196595744680848	UpGradient
1298	center	0	0.00160000000000005	UpGradient
1299	center	0	0.00425531914893613	UpGradient
1300	center	0	-0.000936170212766056	UpGradient
1301	center	0	0.000214893617021262	UpGradient
1302	center	0	-0.00472340425531911	UpGradient
1303	center	0	-0.0044063829787235	UpGradient
1304	center	0	0.00426382978723399	UpGradient
1305	center	0	-0.000621276595744751	UpGradient
1306	center	0	0.0019063829787233	UpGradient
1307	center	0	-0.00175319148936165	UpGradient
1308	center	0	0.000887234042553162	UpGradient
1309	center	0	0.0016255319148937	UpGradient
1310	center	0	0.00111914893617026	UpGradient
1311	center	0	-0.00155106382978719	UpGradient
1312	center	0	0.00279148936170205	UpGradient
1313	center	0	-0.00586595744680851	UpGradient
1314	center	0	-0.000574468085106352	UpGradient
1315	center	0	0.00209574468085104	UpGradient
1316	center	0	-0.000742553191489347	UpGradient
1317	center	0	0.00291489361702122	UpGradient
1318	center	0	0.00503829787234045	UpGradient
1319	center	0	0.00120638297872339	UpGradient
1322	center	0	-0.00142553191489359	UpGradient
1323	center	0	-0.00481914893617028	UpGradient
1324	center	0	0.000876595744680912	UpGradient
1325	center	0	0.00636808510638306	UpGradient
1326	center	0	0.00219361702127667	UpGradient
1327	center	0	0.00108297872340426	UpGradient
1328	center	0	-0.00436382978723412	UpGradient
1329	center	0	-0.00210851063829787	UpGradient
1330	center	0	0.000814893617021306	UpGradient
1331	center	0	-0.000989361702127682	UpGradient
1332	center	0	-0.000248936170212855	UpGradient
1333	center	0	-0.00122127659574466	UpGradient
1334	center	0	-0.000819148936170272	UpGradient
1335	center	0	-0.00110425531914896	UpGradient
1336	center	0	-0.00224255319148928	UpGradient
1337	center	0	0.00247021276595743	UpGradient
1338	center	0	0.00268510638297868	UpGradient
1339	center	0	-0.00270212765957436	UpGradient
1340	center	0	-0.000178723404255254	UpGradient
1341	center	0	-0.000965957446808417	UpGradient
1342	center	0	0.000765957446808416	UpGradient
1343	center	0	0.00131489361702124	UpGradient
1344	center	0	0.00244042553191482	UpGradient
1345	center	0	0.0002191489361703	UpGradient
1346	center	0	0.00274042553191499	UpGradient
1347	center	0	-0.00216170212765948	UpGradient
1348	center	0	0.00190000000000007	UpGradient
1349	center	0	-0.00358723404255317	UpGradient
1350	center	0	0.00276170212765953	UpGradient
1351	center	0	-0.00405744680851074	UpGradient
1352	center	0	-0.000668085106383057	UpGradient
1353	center	0	-0.00020638297872345	UpGradient
1354	center	0	0.00208085106382985	UpGradient
1355	center	0	-0.00126170212765965	UpGradient
1356	center	0	-0.000599999999999982	UpGradient
1357	center	0	0.00256595744680858	UpGradient
1358	center	0	-0.00285531914893624	UpGradient
1359	center	0	-0.0057787234042554	UpGradient
1360	center	0	-0.00342127659574477	UpGradient
1414	center	0	0.0038085106382979	UpGradient
1415	center	0	-0.000191489361702179	UpGradient
1416	center	0	-3.87340453372978e-17	UpGradient
1417	center	0	-0.000710638297872389	UpGradient
1418	center	0	-0.00287872340425526	UpGradient
1419	center	0	0.000138297872340453	UpGradient
1420	center	0	-0.00152340425531907	UpGradient
1421	center	0	0.000195744680851079	UpGradient
1422	center	0	-0.0012936170212765	UpGradient
1423	center	0	-0.000517021276595648	UpGradient
1424	center	0	-3.40425531914441e-05	UpGradient
1425	center	0	-0.00147234042553195	UpGradient
1426	center	0	0.00241702127659572	UpGradient
1427	center	0	0.00298085106382989	UpGradient
1428	center	0	0.00352553191489372	UpGradient
1429	center	0	0.000974468085106404	UpGradient
1430	center	0	0.00360851063829797	UpGradient
1431	center	0	5.74468085106887e-05	UpGradient
1432	center	0	-0.00056808510638304	UpGradient
1433	center	0	0.00122127659574473	UpGradient
1434	center	0	0.000489361702127562	UpGradient
1435	center	0	0.00251489361702133	UpGradient
1436	center	0	-0.00111914893617019	UpGradient
1437	center	0	0.00211489361702125	UpGradient
1438	center	0	-0.0032872340425531	UpGradient
1439	center	0	-0.00547021276595751	UpGradient
1440	center	0	0.00023191489361709	UpGradient
1441	center	0	-0.00332340425531916	UpGradient
1442	center	0	-0.00434042553191491	UpGradient
1443	center	0	0.00212340425531909	UpGradient
1444	center	0	-0.000651063829787243	UpGradient
1445	center	0	0.00247446808510642	UpGradient
1446	center	0	-0.00225319148936162	UpGradient
1447	center	0	-0.00240425531914899	UpGradient
1448	center	0	0.00256595744680861	UpGradient
1449	center	0	-0.000244680851063772	UpGradient
1450	center	0	0.00433191489361694	UpGradient
1451	center	0	0.000310638297872429	UpGradient
1452	center	0	-0.0033	UpGradient
1453	center	0	-0.00338510638297878	UpGradient
1454	center	0	-0.00341276595744682	UpGradient
1455	center	0	-0.00125744680851072	UpGradient
1456	center	0	0.0008787234042554	UpGradient
1457	center	0	-0.00476808510638295	UpGradient
1458	center	0	-0.00077872340425534	UpGradient
1459	center	0	0.00197872340425536	UpGradient
1460	center	0	-0.00323829787234043	UpGradient
1461	center	0	-0.00230212765957458	UpGradient
1462	center	0	-0.00487021276595738	UpGradient
1463	center	0	-0.00119999999999989	UpGradient
1464	center	0	-0.00271489361702126	UpGradient
1465	center	0	0.000410638297872239	UpGradient
1466	center	0	-0.00374042553191491	UpGradient
1467	center	0	-0.0027404255319148	UpGradient
1468	center	0	-0.00372340425531912	UpGradient
1469	center	0	-0.00165106382978724	UpGradient
1470	center	0	-0.00075531914893613	UpGradient
1471	center	0	-0.0022702127659574	UpGradient
1472	center	0	-0.00407021276595752	UpGradient
1473	center	0	-0.00268297872340429	UpGradient
1474	center	0	0.0008872340425532	UpGradient
1475	center	0	0.00111276595744683	UpGradient
1476	center	0	0.00102978723404257	UpGradient
1477	center	0	-0.00494893617021283	UpGradient
1478	center	0	0.00203617021276601	UpGradient
1479	center	0	-0.0027063829787233	UpGradient
1480	center	0	0.00149361702127659	UpGradient
1481	center	0	0.000325531914893624	UpGradient
1482	center	0	-4.25531914898294e-06	UpGradient
1483	center	0	-0.00233829787234034	UpGradient
1484	center	0	-0.00374468085106392	UpGradient
1485	center	0	-0.00112978723404254	UpGradient
1486	center	0	0.00137234042553195	UpGradient
1487	center	0	-0.00130851063829782	UpGradient
1488	center	0	-0.00365531914893624	UpGradient
1489	center	0	0.00291914893617012	UpGradient
1490	center	0	-0.00958297872340426	UpGradient
1547	center	0	0.00192127659574469	UpGradient
1548	center	0	-0.00179999999999996	UpGradient
1549	center	0	-0.00166170212765959	UpGradient
1550	center	0	-0.00410212765957443	UpGradient
1551	center	0	-0.00226382978723414	UpGradient
1552	center	0	-0.00353191489361708	UpGradient
1553	center	0	0.00435106382978719	UpGradient
1554	center	0	5.1063829787287e-05	UpGradient
1555	center	0	-0.0068553191489361	UpGradient
1556	center	0	-0.000340425531914976	UpGradient
1557	center	0	0.000653191489361753	UpGradient
1558	center	0	-0.00382765957446798	UpGradient
1559	center	0	0.00329361702127657	UpGradient
1560	center	0	0.00258723404255323	UpGradient
1561	center	0	0.00415957446808515	UpGradient
1562	center	0	-0.00455957446808517	UpGradient
1563	center	0	0.0036617021276595	UpGradient
1564	center	0	-0.000121276595744766	UpGradient
1565	center	0	-0.00101276595744688	UpGradient
1566	center	0	-0.00469361702127667	UpGradient
1567	center	0	-0.000657446808510592	UpGradient
1568	center	0	-0.000546808510638395	UpGradient
1569	center	0	-0.00200425531914884	UpGradient
1570	center	0	0.000512765957446727	UpGradient
1571	center	0	0.00598085106382979	UpGradient
1572	center	0	-0.000719148936170311	UpGradient
1573	center	0	0.00172127659574472	UpGradient
1574	center	0	0.00263191489361692	UpGradient
1575	center	0	0.0025553191489361	UpGradient
1576	center	0	-0.00124680851063835	UpGradient
1577	center	0	-0.000953191489361804	UpGradient
1578	center	0	-0.000846808510638263	UpGradient
1579	center	0	-0.00411063829787242	UpGradient
1580	center	0	-0.00217021276595737	UpGradient
1581	center	0	-0.00131489361702137	UpGradient
1582	center	0	0.00494893617021268	UpGradient
1583	center	0	-0.00236382978723394	UpGradient
1586	center	0	-0.00471276595744685	UpGradient
1587	center	0	-0.00284255319148945	UpGradient
1588	center	0	-0.000387234042553125	UpGradient
1589	center	0	0.000634042553191481	UpGradient
1590	center	0	0.00117021276595744	UpGradient
1591	center	0	0.00023404255319159	UpGradient
1592	center	0	-0.00141063829787229	UpGradient
1593	center	0	-0.00229787234042549	UpGradient
1594	center	0	3.19148936169516e-05	UpGradient
1595	center	0	0.00248297872340434	UpGradient
1596	center	0	-0.00687872340425535	UpGradient
1597	center	0	0.000734042553191466	UpGradient
1598	center	0	0.0031531914893616	UpGradient
1599	center	0	-0.00451702127659567	UpGradient
1600	center	0	0.000825531914893665	UpGradient
1601	center	0	0.00155319148936179	UpGradient
1602	center	0	0.0028787234042554	UpGradient
1603	center	0	-0.00344255319148937	UpGradient
1604	center	0	0.00406595744680849	UpGradient
1605	center	0	-0.000829787234042588	UpGradient
1606	center	0	-0.00308510638297879	UpGradient
1607	center	0	-0.00207234042553182	UpGradient
1608	center	0	-0.00116170212765951	UpGradient
1609	center	0	-0.00040851063829786	UpGradient
1610	center	0	-0.000238297872340478	UpGradient
1611	center	0	-0.000857446808510672	UpGradient
1612	center	0	-0.00253191489361695	UpGradient
1613	center	0	-0.000646808510638385	UpGradient
1614	center	0	0.000387234042553123	UpGradient
1615	center	0	0.001772340425532	UpGradient
1616	center	0	-0.00185531914893619	UpGradient
1617	center	0	-0.00053829787234039	UpGradient
1618	center	0	0.00388936170212761	UpGradient
1619	center	0	-0.00117234042553202	UpGradient
1620	center	0	-0.0037000000000001	UpGradient
1681	center	0	-0.00199361702127667	UpGradient
1682	center	0	0.00152127659574475	UpGradient
1683	center	0	-0.00502978723404255	UpGradient
1684	center	0	-0.00429361702127658	UpGradient
1685	center	0	0.000351063829787335	UpGradient
1686	center	0	-0.00219148936170208	UpGradient
1687	center	0	0.000178723404255274	UpGradient
1688	center	0	-0.00224893617021274	UpGradient
1689	center	0	-0.000895744680851086	UpGradient
1690	center	0	-0.00101063829787243	UpGradient
1691	center	0	0.00100425531914892	UpGradient
1692	center	0	0.00108936170212775	UpGradient
1693	center	0	0.00113404255319142	UpGradient
1694	center	0	0.00132765957446814	UpGradient
1695	center	0	0.00268510638297882	UpGradient
1696	center	0	-0.00191489361702125	UpGradient
1697	center	0	0.0023085106382978	UpGradient
1698	center	0	0.000587234042553129	UpGradient
1699	center	0	0.00144893617021266	UpGradient
1700	center	0	0.00257659574468085	UpGradient
1701	center	0	-0.000217021276595725	UpGradient
1702	center	0	-0.000119148936170286	UpGradient
1703	center	0	-0.00271489361702138	UpGradient
1704	center	0	-0.00226382978723402	UpGradient
1705	center	0	0.00138723404255316	UpGradient
1706	center	0	-0.00374680851063833	UpGradient
1707	center	0	0.00342127659574461	UpGradient
1708	center	0	0.00186595744680855	UpGradient
1709	center	0	-0.00395106382978718	UpGradient
1710	center	0	0.00145744680851063	UpGradient
1711	center	0	0.0012936170212767	UpGradient
1712	center	0	0.00239787234042561	UpGradient
1713	center	0	0.00133191489361713	UpGradient
1714	center	0	-0.00459148936170212	UpGradient
1715	center	0	0.00239787234042562	UpGradient
1716	center	0	0.00387872340425528	UpGradient
1717	center	0	-0.0054127659574469	UpGradient
1718	center	0	-0.00289574468085103	UpGradient
1719	center	0	0.000676595744680908	UpGradient
1720	center	0	0.00186808510638299	UpGradient
1721	center	0	0.0034659574468084	UpGradient
1722	center	0	-0.00202127659574474	UpGradient
1723	center	0	0.00104680851063834	UpGradient
1724	center	0	0.00267872340425523	UpGradient
1725	center	0	0.00174255319148946	UpGradient
1726	center	0	-0.000855319148936137	UpGradient
1727	center	0	0.000602127659574542	UpGradient
1728	center	0	0.000510638297872345	UpGradient
1729	center	0	-0.00177234042553196	UpGradient
1730	center	0	0.00534680851063836	UpGradient
1731	center	0	0.000502127659574397	UpGradient
1732	center	0	-0.00266382978723401	UpGradient
1733	center	0	0.00295106382978723	UpGradient
1734	center	0	0.00199148936170215	UpGradient
1735	center	0	-0.000136170212765895	UpGradient
1736	center	0	0.00294042553191489	UpGradient
1737	center	0	-0.00375106382978713	UpGradient
1738	center	0	-0.000521276595744643	UpGradient
1739	center	0	0.0002489361702128	UpGradient
1740	center	0	-0.000948936170212831	UpGradient
1741	center	0	-0.00398085106382985	UpGradient
1742	center	0	0.00196595744680845	UpGradient
1743	center	0	-0.00523404255319145	UpGradient
1744	center	0	0.00112127659574477	UpGradient
1745	center	0	0.00200851063829778	UpGradient
1746	center	0	-0.00267659574468074	UpGradient
1747	center	0	-0.000421276595744735	UpGradient
1748	center	0	2.12765957447125e-05	UpGradient
1749	center	0	-0.00110851063829795	UpGradient
1750	center	0	-0.000382978723404231	UpGradient
1814	center	0	0.000897872340425516	UpGradient
1815	center	0	0.0037	UpGradient
1816	center	0	0.00139148936170218	UpGradient
1817	center	0	0.000759574468085216	UpGradient
1818	center	0	-0.00163404255319141	UpGradient
1819	center	0	0.000191489361702052	UpGradient
1820	center	0	-0.000221276595744631	UpGradient
1821	center	0	-0.00475744680851074	UpGradient
1822	center	0	-0.0027425531914893	UpGradient
1823	center	0	-0.00189361702127661	UpGradient
1824	center	0	0.00434468085106373	UpGradient
1825	center	0	0.00450212765957449	UpGradient
1826	center	0	0.00129574468085098	UpGradient
1827	center	0	-0.00646382978723406	UpGradient
1828	center	0	-0.00388936170212766	UpGradient
1829	center	0	0.000904255319149028	UpGradient
1830	center	0	0.00569574468085104	UpGradient
1831	center	0	0.00241914893617024	UpGradient
1832	center	0	-0.00224468085106384	UpGradient
1833	center	0	0.00265106382978718	UpGradient
1834	center	0	-0.00250425531914885	UpGradient
1835	center	0	-0.0054659574468084	UpGradient
1836	center	0	-0.00298510638297875	UpGradient
1837	center	0	-0.0036851063829788	UpGradient
1838	center	0	-0.00365319148936181	UpGradient
1839	center	0	-0.00614680851063826	UpGradient
1840	center	0	0.000697872340425635	UpGradient
1841	center	0	0.00195957446808509	UpGradient
1842	center	0	0.00224468085106383	UpGradient
1843	center	0	-0.00157872340425529	UpGradient
1844	center	0	-0.00315744680851062	UpGradient
1845	center	0	0.00269574468085111	UpGradient
1846	center	0	0.00380638297872342	UpGradient
1847	center	0	-0.00486170212765952	UpGradient
1850	center	0	-0.00149148936170209	UpGradient
1851	center	0	0.00444468085106391	UpGradient
1852	center	0	-0.00325531914893625	UpGradient
1853	center	0	0.000995744680851047	UpGradient
1854	center	0	-0.00288085106382986	UpGradient
1855	center	0	6.38297872341111e-05	UpGradient
1856	center	0	-0.00537021276595736	UpGradient
1857	center	0	-0.00124042553191483	UpGradient
1858	center	0	-0.00404255319148929	UpGradient
1859	center	0	-8.51063829778637e-06	UpGradient
1860	center	0	0.00136382978723397	UpGradient
1861	center	0	0.0010127659574469	UpGradient
1862	center	0	-0.00163617021276607	UpGradient
1863	center	0	0.00164255319148926	UpGradient
1864	center	0	0.0035063829787235	UpGradient
1865	center	0	0.00143191489361693	UpGradient
1866	center	0	0.00215531914893621	UpGradient
1867	center	0	0.00292340425531923	UpGradient
1868	center	0	0.0030957446808511	UpGradient
1869	center	0	0.00277234042553185	UpGradient
1870	center	0	0.00165957446808511	UpGradient
1871	center	0	-0.00361276595744677	UpGradient
1872	center	0	0.00122340425531906	UpGradient
1873	center	0	0.000108510638297937	UpGradient
1874	center	0	0.000761702127659516	UpGradient
1875	center	0	0.000793617021276495	UpGradient
1876	center	0	-0.0020808510638298	UpGradient
1877	center	0	-0.00254468085106393	UpGradient
1878	center	0	0.00424468085106376	UpGradient
1879	center	0	0.00356595744680849	UpGradient
1880	center	0	-0.000644680851063904	UpGradient
1881	center	0	-0.00336170212765965	UpGradient
1948	center	0	0.00421489361702129	UpGradient
1949	center	0	0.00122127659574464	UpGradient
1950	center	0	0.00164255319148927	UpGradient
1951	center	0	-0.000500000000000021	UpGradient
1952	center	0	-0.00371063829787231	UpGradient
1953	center	0	-0.00182978723404256	UpGradient
1954	center	0	-0.000219148936170195	UpGradient
1955	center	0	-0.0020191489361703	UpGradient
1956	center	0	0.00241489361702136	UpGradient
1957	center	0	-0.00133404255319155	UpGradient
1958	center	0	0.000740425531914967	UpGradient
1959	center	0	-0.000442553191489283	UpGradient
1960	center	0	0.00218510638297878	UpGradient
1961	center	0	-0.00082340425531914	UpGradient
1962	center	0	-0.00166382978723405	UpGradient
1963	center	0	-0.000876595744680954	UpGradient
1964	center	0	0.0018234042553191	UpGradient
1965	center	0	-0.00222127659574471	UpGradient
1966	center	0	0.00605106382978719	UpGradient
1967	center	0	0.00107021276595746	UpGradient
1968	center	0	0.00450425531914895	UpGradient
1969	center	0	0.00378723404255316	UpGradient
1970	center	0	0.00286382978723409	UpGradient
1971	center	0	0.000108510638297782	UpGradient
1972	center	0	-4.25531914893901e-05	UpGradient
1973	center	0	0.00121276595744686	UpGradient
1974	center	0	-0.00153829787234049	UpGradient
1975	center	0	0.00398723404255323	UpGradient
1976	center	0	-0.0038574468085106	UpGradient
1977	center	0	0.00155319148936164	UpGradient
1978	center	0	0.00216595744680851	UpGradient
1979	center	0	-0.00141276595744679	UpGradient
1980	center	0	0.00524893617021285	UpGradient
1981	center	0	0.00424468085106375	UpGradient
1982	center	0	0.00218510638297876	UpGradient
1983	center	0	-0.00289361702127669	UpGradient
1984	center	0	-0.00299361702127657	UpGradient
1985	center	0	-8.51063829790164e-06	UpGradient
1986	center	0	0.00706170212765958	UpGradient
1987	center	0	0.00196808510638305	UpGradient
1988	center	0	-0.000221276595744586	UpGradient
1989	center	0	0.00286595744680846	UpGradient
1990	center	0	0.00212553191489352	UpGradient
1991	center	0	-0.00135744680851063	UpGradient
1992	center	0	-0.00116382978723411	UpGradient
1993	center	0	0.00199999999999995	UpGradient
1994	center	0	-0.00366808510638293	UpGradient
1995	center	0	0.000427659574467978	UpGradient
1996	center	0	0.00125106382978725	UpGradient
1997	center	0	0.00326382978723409	UpGradient
1998	center	0	-0.0018255319148936	UpGradient
1999	center	0	0.000346808510638381	UpGradient
2000	center	0	0.00442765957446806	UpGradient
2001	center	0	0.00619361702127656	UpGradient
2002	center	0	0.00523191489361705	UpGradient
2003	center	0	-0.00340425531914887	UpGradient
2004	center	0	8.7234042553232e-05	UpGradient
2005	center	0	-0.000995744680851103	UpGradient
2006	center	0	0.000919148936170114	UpGradient
2007	center	0	-0.000868085106383089	UpGradient
2008	center	0	-0.000661702127659632	UpGradient
2009	center	0	-0.00173829787234037	UpGradient
2010	center	0	0.00184255319148944	UpGradient
2011	center	0	-0.00261489361702119	UpGradient
2012	center	0	-0.00092765957446798	UpGradient
2081	center	0	-0.00106382978723395	UpGradient
2082	center	0	-0.0015553191489362	UpGradient
2083	center	0	-0.00219361702127663	UpGradient
2084	center	0	0.000280851063829822	UpGradient
2085	center	0	0.00242340425531921	UpGradient
2086	center	0	0.0018765957446808	UpGradient
2087	center	0	-9.78723404254474e-05	UpGradient
2088	center	0	0.000457446808510576	UpGradient
2089	center	0	-0.00359574468085109	UpGradient
2090	center	0	-0.00335319148936163	UpGradient
2091	center	0	0.00241063829787239	UpGradient
2092	center	0	-0.00114893617021267	UpGradient
2093	center	0	0.00151489361702125	UpGradient
2094	center	0	-0.00214255319148945	UpGradient
2095	center	0	-0.00104680851063836	UpGradient
2096	center	0	-3.61702127660158e-05	UpGradient
2097	center	0	0.00152127659574477	UpGradient
2098	center	0	-0.00428297872340421	UpGradient
2099	center	0	0.000325531914893506	UpGradient
2100	center	0	0.00230425531914889	UpGradient
2101	center	0	-0.00684255319148932	UpGradient
2102	center	0	0.00321914893617018	UpGradient
2103	center	0	-0.00320000000000008	UpGradient
2104	center	0	0.00541489361702125	UpGradient
2105	center	0	0.000234042553191465	UpGradient
2106	center	0	0.00369148936170212	UpGradient
2107	center	0	-0.00166808510638299	UpGradient
2108	center	0	0.000804255319148881	UpGradient
2109	center	0	-1.48936170212485e-05	UpGradient
2110	center	0	5.10638297871746e-05	UpGradient
2111	center	0	-0.00189574468085111	UpGradient
2114	center	0	9.14893617021327e-05	UpGradient
2115	center	0	-0.000185106382978727	UpGradient
2116	center	0	0.00156595744680861	UpGradient
2117	center	0	-0.00240638297872344	UpGradient
2118	center	0	0.000193617021276568	UpGradient
2119	center	0	-0.000410638297872301	UpGradient
2120	center	0	0.00225957446808504	UpGradient
2121	center	0	-0.0034127659574467	UpGradient
2122	center	0	0.00273829787234048	UpGradient
2123	center	0	-0.00293404255319142	UpGradient
2124	center	0	0.00141063829787224	UpGradient
2125	center	0	0.00222340425531909	UpGradient
2126	center	0	0.00284680851063841	UpGradient
2127	center	0	-0.00394680851063834	UpGradient
2128	center	0	0.00243829787234031	UpGradient
2129	center	0	0.000127659574468128	UpGradient
2130	center	0	0.00240851063829777	UpGradient
2131	center	0	0.00238723404255312	UpGradient
2132	center	0	-0.00359361702127666	UpGradient
2133	center	0	-0.000680851063829739	UpGradient
2134	center	0	0.000757446808510569	UpGradient
2135	center	0	-0.00104680851063833	UpGradient
2136	center	0	-0.00572340425531912	UpGradient
2137	center	0	-0.00160425531914883	UpGradient
2138	center	0	-0.00341276595744672	UpGradient
2139	center	0	0.00177021276595754	UpGradient
2140	center	0	0.00367872340425523	UpGradient
2141	center	0	0.00348297872340429	UpGradient
2142	center	0	0.00219787234042561	UpGradient
2143	center	0	-2.97872340425055e-05	UpGradient
2215	center	0	-0.00201702127659565	UpGradient
2216	center	0	-0.000821276595744687	UpGradient
2217	center	0	-0.00395744680851066	UpGradient
2218	center	0	0.00100425531914897	UpGradient
2219	center	0	-0.00250212765957448	UpGradient
2220	center	0	-0.000589361702127585	UpGradient
2221	center	0	0.00160851063829776	UpGradient
2222	center	0	-0.00369999999999997	UpGradient
2223	center	0	0.000159574468085145	UpGradient
2224	center	0	0.00281063829787239	UpGradient
2225	center	0	-0.000965957446808589	UpGradient
2226	center	0	-0.00577021276595754	UpGradient
2227	center	0	-0.000957446808510668	UpGradient
2228	center	0	-0.00115106382978727	UpGradient
2229	center	0	0.000746808510638255	UpGradient
2230	center	0	-0.000617021276595719	UpGradient
2231	center	0	-0.00111063829787225	UpGradient
2232	center	0	0.00247446808510637	UpGradient
2233	center	0	-0.000893617021276541	UpGradient
2234	center	0	-0.00355744680851059	UpGradient
2235	center	0	0.000372340425531917	UpGradient
2236	center	0	0.00103617021276586	UpGradient
2237	center	0	-4.04255319148372e-05	UpGradient
2238	center	0	-0.00260212765957458	UpGradient
2239	center	0	0.00102340425531917	UpGradient
2240	center	0	0.00237659574468083	UpGradient
2241	center	0	0.00172765957446809	UpGradient
2242	center	0	-0.00534255319148934	UpGradient
2243	center	0	0.0044170212765957	UpGradient
2244	center	0	-8.29787234043293e-05	UpGradient
2245	center	0	0.00168297872340419	UpGradient
2246	center	0	-0.00442340425531925	UpGradient
2247	center	0	-0.000793617021276555	UpGradient
2248	center	0	0.00214680851063836	UpGradient
2249	center	0	0.00243404255319154	UpGradient
2250	center	0	-0.00135319148936168	UpGradient
2251	center	0	-0.00103617021276594	UpGradient
2252	center	0	0.000774468085106312	UpGradient
2253	center	0	0.002363829787234	UpGradient
2254	center	0	0.00220425531914891	UpGradient
2255	center	0	0.00116808510638306	UpGradient
2256	center	0	0.00142340425531923	UpGradient
2257	center	0	0.0012851063829787	UpGradient
2258	center	0	0.000342553191489264	UpGradient
2259	center	0	-0.00170000000000009	UpGradient
2260	center	0	-0.000251063829787215	UpGradient
2261	center	0	0.00183404255319147	UpGradient
2262	center	0	0.000272340425531927	UpGradient
2263	center	0	-0.000246808510638299	UpGradient
2264	center	0	-0.0017234042553192	UpGradient
2265	center	0	-7.65957446808464e-05	UpGradient
2266	center	0	0.00228936170212759	UpGradient
2267	center	0	-0.00118297872340423	UpGradient
2268	center	0	0.00113404255319152	UpGradient
2269	center	0	-0.00284893617021281	UpGradient
2270	center	0	-0.000227659574468022	UpGradient
2271	center	0	-0.000855319148936251	UpGradient
2272	center	0	-0.0022382978723405	UpGradient
2273	center	0	-0.00124468085106389	UpGradient
2347	center	0	-1.7021276595826e-05	UpGradient
2348	center	0	-0.0035255319148936	UpGradient
2349	center	0	0.00235957446808506	UpGradient
2350	center	0	-0.00191489361702128	UpGradient
2351	center	0	0.00213191489361703	UpGradient
2352	center	0	0.000570212765957457	UpGradient
2353	center	0	0.00250638297872329	UpGradient
2354	center	0	0.00107659574468088	UpGradient
2355	center	0	0.000104255319148926	UpGradient
2356	center	0	-0.000768085106383011	UpGradient
2357	center	0	-0.00947234042553183	UpGradient
2358	center	0	-0.0021702127659575	UpGradient
2359	center	0	0.00721276595744677	UpGradient
2360	center	0	-0.00648085106382986	UpGradient
2361	center	0	-0.000648936170212843	UpGradient
2362	center	0	0.00278510638297882	UpGradient
2363	center	0	0.00269148936170207	UpGradient
2364	center	0	0.000561702127659594	UpGradient
2365	center	0	-0.0031489361702127	UpGradient
2366	center	0	-0.000689361702127614	UpGradient
2367	center	0	-0.00146382978723399	UpGradient
2368	center	0	0.00020425531914892	UpGradient
2369	center	0	0.00135531914893616	UpGradient
2370	center	0	0.00332978723404248	UpGradient
2371	center	0	-0.000868085106383075	UpGradient
2372	center	0	0.00174893617021271	UpGradient
2373	center	0	-0.00137234042553194	UpGradient
2374	center	0	-0.000127659574468038	UpGradient
2375	center	0	-0.00145531914893617	UpGradient
2378	center	0	0.00159574468085116	UpGradient
2379	center	0	0.00708085106382982	UpGradient
2380	center	0	-0.00318936170212773	UpGradient
2381	center	0	0.00104468085106383	UpGradient
2382	center	0	-8.51063829787801e-06	UpGradient
2383	center	0	-0.000565957446808418	UpGradient
2384	center	0	-0.00151914893617011	UpGradient
2385	center	0	-0.00175106382978718	UpGradient
2386	center	0	-0.00247021276595751	UpGradient
2387	center	0	0.00379787234042564	UpGradient
2388	center	0	-7.44680851062992e-05	UpGradient
2389	center	0	-0.00271063829787232	UpGradient
2390	center	0	-0.000214893617021223	UpGradient
2391	center	0	-0.00342553191489368	UpGradient
2392	center	0	0.00132765957446798	UpGradient
2393	center	0	0.00226382978723413	UpGradient
2394	center	0	0.00244893617021269	UpGradient
2395	center	0	-0.00158297872340431	UpGradient
2396	center	0	9.14893617022272e-05	UpGradient
2397	center	0	-0.00469787234042563	UpGradient
2398	center	0	-0.00172553191489359	UpGradient
2399	center	0	0.00119574468085099	UpGradient
2400	center	0	-0.00207021276595754	UpGradient
2401	center	0	-0.00483617021276597	UpGradient
2402	center	0	-0.00445319148936165	UpGradient
2403	center	0	-0.00428297872340428	UpGradient
2404	center	0	0.00120851063829787	UpGradient
2481	center	0	-0.000887234042553094	UpGradient
2482	center	0	0.000574468085106361	UpGradient
2483	center	0	-0.000914893617021258	UpGradient
2484	center	0	-0.0012851063829787	UpGradient
2485	center	0	0.00669787234042549	UpGradient
2486	center	0	-0.00178085106382972	UpGradient
2487	center	0	0.00418936170212769	UpGradient
2488	center	0	-0.00427446808510636	UpGradient
2489	center	0	-0.00331489361702135	UpGradient
2490	center	0	-0.00594468085106386	UpGradient
2491	center	0	-0.00156595744680861	UpGradient
2492	center	0	0.000270212765957374	UpGradient
2493	center	0	0.00480425531914889	UpGradient
2494	center	0	-0.0019021276595744	UpGradient
2495	center	0	0.00136382978723394	UpGradient
2496	center	0	0.00547234042553183	UpGradient
2497	center	0	0.00362553191489355	UpGradient
2498	center	0	-6.38297872340497e-05	UpGradient
2499	center	0	-0.000168085106382919	UpGradient
2500	center	0	-0.00610212765957443	UpGradient
2501	center	0	-0.00171914893617028	UpGradient
2502	center	0	0.001068085106383	UpGradient
2503	center	0	-0.00221914893617012	UpGradient
2504	center	0	-0.00353829787234045	UpGradient
2505	center	0	0.000768085106383074	UpGradient
2506	center	0	0.00143404255319145	UpGradient
2507	center	0	0.0015170212765958	UpGradient
2508	center	0	-0.0014468085106383	UpGradient
2509	center	0	0.000980851063829885	UpGradient
2510	center	0	0.00519148936170205	UpGradient
2511	center	0	-0.0024531914893618	UpGradient
2512	center	0	-0.00074042553191489	UpGradient
2513	center	0	0.0014787234042553	UpGradient
2514	center	0	-0.00214042553191492	UpGradient
2515	center	0	-0.000142553191489306	UpGradient
2516	center	0	-0.000600000000000087	UpGradient
2517	center	0	-0.00687446808510636	UpGradient
2518	center	0	0.00321914893617025	UpGradient
2519	center	0	0.00279148936170207	UpGradient
2520	center	0	-0.00155957446808512	UpGradient
2521	center	0	0.00127021276595739	UpGradient
2522	center	0	-0.00254893617021272	UpGradient
2523	center	0	-0.00110851063829784	UpGradient
2524	center	0	-0.000399999999999985	UpGradient
2525	center	0	0.00226382978723412	UpGradient
2526	center	0	-0.00420212765957439	UpGradient
2527	center	0	-0.00536595744680845	UpGradient
2528	center	0	0.00114042553191485	UpGradient
2529	center	0	0.00138510638297873	UpGradient
2530	center	0	0.00311702127659571	UpGradient
2531	center	0	-0.00444468085106383	UpGradient
2532	center	0	-0.00345531914893608	UpGradient
2533	center	0	0.00480638297872348	UpGradient
2534	center	0	0.0022936170212765	UpGradient
2535	center	0	3.40425531915584e-05	UpGradient
2614	center	0	-0.000151063829787208	UpGradient
2615	center	0	-0.00437872340425526	UpGradient
2616	center	0	-0.000174468085106424	UpGradient
2617	center	0	0.00611489361702126	UpGradient
2618	center	0	-0.00547234042553198	UpGradient
2619	center	0	-0.000910638297872303	UpGradient
2620	center	0	-0.000202127659574505	UpGradient
2621	center	0	-0.00347021276595752	UpGradient
2622	center	0	0.00305744680851067	UpGradient
2623	center	0	0.000827659574468155	UpGradient
2624	center	0	0.00261276595744688	UpGradient
2625	center	0	0.00491276595744672	UpGradient
2626	center	0	-0.00223191489361701	UpGradient
2627	center	0	-0.00111489361702127	UpGradient
2628	center	0	0.00178723404255316	UpGradient
2629	center	0	0.00337021276595738	UpGradient
2630	center	0	-0.00581914893617026	UpGradient
2631	center	0	-0.00510000000000006	UpGradient
2632	center	0	0.000825531914893716	UpGradient
2633	center	0	-0.00239787234042562	UpGradient
2634	center	0	0.00244680851063839	UpGradient
2635	center	0	-0.0037680851063829	UpGradient
2636	center	0	0.00297659574468087	UpGradient
2637	center	0	-0.00664255319148946	UpGradient
2638	center	0	0.00447659574468088	UpGradient
2639	center	0	-0.00334680851063836	UpGradient
2642	center	0	-0.00127446808510649	UpGradient
2643	center	0	-0.00148723404255322	UpGradient
2644	center	0	-0.00406170212765966	UpGradient
2645	center	0	-0.000534042553191535	UpGradient
2646	center	0	-0.00260000000000005	UpGradient
2647	center	0	0.00374468085106385	UpGradient
2648	center	0	-0.00294468085106384	UpGradient
2649	center	0	0.000514893617021346	UpGradient
2650	center	0	-0.00181063829787239	UpGradient
2651	center	0	-0.000323404255319137	UpGradient
2652	center	0	-0.00335531914893608	UpGradient
2653	center	0	0.00651276595744686	UpGradient
2654	center	0	2.55319148936048e-05	UpGradient
2655	center	0	0.00104255319148943	UpGradient
2656	center	0	0.00158085106382988	UpGradient
2657	center	0	0.00219148936170211	UpGradient
2658	center	0	-0.00178085106382984	UpGradient
2659	center	0	-0.0040255319148936	UpGradient
2660	center	0	0.00422340425531922	UpGradient
2661	center	0	-0.000617021276595844	UpGradient
2662	center	0	0.000465957446808482	UpGradient
2663	center	0	-0.00555531914893628	UpGradient
2664	center	0	0.00166595744680846	UpGradient
2665	center	0	-0.000755319148936179	UpGradient
2666	center	0	-0.000929787234042499	UpGradient
2747	center	0	0.000163829787234009	UpGradient
2748	center	0	-0.00135106382978727	UpGradient
2749	center	0	0.00164893617021282	UpGradient
2750	center	0	0.00115744680851054	UpGradient
2751	center	0	0.000906382978723504	UpGradient
2752	center	0	0.00278510638297873	UpGradient
2753	center	0	-0.00206808510638294	UpGradient
2754	center	0	-0.00131063829787226	UpGradient
2755	center	0	-0.000895744680851171	UpGradient
2756	center	0	-0.000157446808510745	UpGradient
2757	center	0	-0.000512765957446705	UpGradient
2758	center	0	0.00135319148936167	UpGradient
2759	center	0	-0.00289574468085116	UpGradient
2760	center	0	0.00278297872340423	UpGradient
2761	center	0	0.00345744680851068	UpGradient
2762	center	0	-0.00294255319148938	UpGradient
2763	center	0	0.00230638297872331	UpGradient
2764	center	0	0.00107021276595735	UpGradient
2765	center	0	-0.000246808510638292	UpGradient
2766	center	0	0.00210000000000004	UpGradient
2767	center	0	0.0028808510638298	UpGradient
2768	center	0	0.00078936170212765	UpGradient
2769	center	0	0.00187021276595747	UpGradient
2770	center	0	-0.000742553191489379	UpGradient
2771	center	0	-0.00206170212765963	UpGradient
2772	center	0	0.000736170212765939	UpGradient
2773	center	0	-0.000559574468085203	UpGradient
2774	center	0	-0.000357446808510664	UpGradient
2775	center	0	0.000753191489361814	UpGradient
2776	center	0	-0.00386170212765961	UpGradient
2777	center	0	-0.0010148936170213	UpGradient
2778	center	0	-0.00281276595744679	UpGradient
2779	center	0	2.34042553191927e-05	UpGradient
2780	center	0	-0.00263404255319144	UpGradient
2781	center	0	-0.00302978723404255	UpGradient
2782	center	0	0.00258297872340431	UpGradient
2783	center	0	0.000561702127659522	UpGradient
2784	center	0	0.00204042553191495	UpGradient
2785	center	0	0.00200212765957436	UpGradient
2786	center	0	-0.00188723404255324	UpGradient
2787	center	0	0.00246170212765949	UpGradient
2788	center	0	-0.00381276595744692	UpGradient
2789	center	0	-0.0018531914893616	UpGradient
2790	center	0	0.00067446808510628	UpGradient
2791	center	0	-0.000231914893616985	UpGradient
2792	center	0	-0.000451063829787277	UpGradient
2793	center	0	0.000610638297872293	UpGradient
2794	center	0	-0.00179574468085115	UpGradient
2795	center	0	-0.000334042553191457	UpGradient
2796	center	0	0.00174893617021285	UpGradient
2797	center	0	-0.00226808510638296	UpGradient
2880	center	0	0.00167234042553181	UpGradient
2881	center	0	-0.000282978723404176	UpGradient
2882	center	0	0.000312765957446743	UpGradient
2883	center	0	0.00140212765957445	UpGradient
2884	center	0	-0.00339148936170214	UpGradient
2885	center	0	-0.000612765957446705	UpGradient
2886	center	0	0.000680851063829816	UpGradient
2887	center	0	0.000225531914893632	UpGradient
2888	center	0	-0.000482978723404188	UpGradient
2889	center	0	0.000429787234042597	UpGradient
2890	center	0	-0.0010872340425531	UpGradient
2891	center	0	0.0037510638297872	UpGradient
2892	center	0	0.00256808510638308	UpGradient
2893	center	0	-8.93617021275619e-05	UpGradient
2894	center	0	-0.000857446808510728	UpGradient
2895	center	0	-0.00176595744680859	UpGradient
2896	center	0	-0.0012276595744682	UpGradient
2897	center	0	-0.00401276595744686	UpGradient
2898	center	0	0.00113617021276603	UpGradient
2899	center	0	0.0033510638297873	UpGradient
2900	center	0	0.00305957446808515	UpGradient
2901	center	0	-0.00286170212765965	UpGradient
2902	center	0	0.00322765957446809	UpGradient
2903	center	0	0.00526382978723412	UpGradient
2906	center	0	-0.00418723404255318	UpGradient
2907	center	0	0.000834042553191597	UpGradient
2908	center	0	-9.99999999999493e-05	UpGradient
2909	center	0	1.48936170212098e-05	UpGradient
2910	center	0	0.000895744680851062	UpGradient
2911	center	0	0.00293191489361699	UpGradient
2912	center	0	0.00287021276595741	UpGradient
2913	center	0	-0.00554255319148942	UpGradient
2914	center	0	-0.000827659574467977	UpGradient
2915	center	0	-0.00143829787234048	UpGradient
2916	center	0	0.00488723404255327	UpGradient
2917	center	0	0.000495744680851084	UpGradient
2918	center	0	0.00640638297872331	UpGradient
2919	center	0	-1.27659574467929e-05	UpGradient
2920	center	0	-0.0032191489361702	UpGradient
2921	center	0	9.36170212766988e-05	UpGradient
2922	center	0	0.000176595744680924	UpGradient
2923	center	0	0.00188297872340423	UpGradient
2924	center	0	-0.0003851063829788	UpGradient
2925	center	0	4.25531914893069e-05	UpGradient
2926	center	0	0.00190212765957454	UpGradient
2927	center	0	0.000123404255319218	UpGradient
2928	center	0	0.00141489361702118	UpGradient
3013	center	0	-0.000768085106383079	UpGradient
3014	center	0	-5.31914893618134e-05	UpGradient
3015	center	0	0.000670212765957558	UpGradient
3016	center	0	0.00362340425531913	UpGradient
3017	center	0	-0.000748936170212872	UpGradient
3018	center	0	-0.000625531914893669	UpGradient
3019	center	0	-0.0054489361702128	UpGradient
3020	center	0	-0.00111276595744673	UpGradient
3021	center	0	0.00128510638297878	UpGradient
3022	center	0	0.00054680851063824	UpGradient
3023	center	0	-0.00332340425531913	UpGradient
3024	center	0	0.00447234042553202	UpGradient
3025	center	0	-0.00343617021276589	UpGradient
3026	center	0	0.00273829787234034	UpGradient
3027	center	0	0.00130425531914896	UpGradient
3028	center	0	-0.00272553191489373	UpGradient
3029	center	0	0.000434042553191532	UpGradient
3030	center	0	0.00203191489361705	UpGradient
3031	center	0	-0.000419148936170294	UpGradient
3032	center	0	0.00152340425531909	UpGradient
3033	center	0	-0.000431914893617027	UpGradient
3034	center	0	-0.000259574468084999	UpGradient
3035	center	0	-0.000410638297872256	UpGradient
3036	center	0	-0.00159999999999998	UpGradient
3037	center	0	-0.000323404255319204	UpGradient
3038	center	0	-0.00287659574468088	UpGradient
3039	center	0	0.0015255319148936	UpGradient
3040	center	0	-0.000663829787234022	UpGradient
3041	center	0	0.00292978723404249	UpGradient
3042	center	0	0.0027085106382978	UpGradient
3043	center	0	0.00267872340425533	UpGradient
3044	center	0	0.000255319148936231	UpGradient
3045	center	0	0.00476595744680854	UpGradient
3046	center	0	-0.0044744680851063	UpGradient
3047	center	0	-0.00335531914893611	UpGradient
3048	center	0	-0.000697872340425505	UpGradient
3049	center	0	0.000700000000000011	UpGradient
3050	center	0	0.00254680851063835	UpGradient
3051	center	0	0.00151063829787239	UpGradient
3052	center	0	-0.00438085106382986	UpGradient
3053	center	0	0.000863829787234098	UpGradient
3054	center	0	-0.00342553191489354	UpGradient
3055	center	0	-0.00264255319148941	UpGradient
3056	center	0	0.00048297872340416	UpGradient
3057	center	0	-0.00314255319148934	UpGradient
3058	center	0	-0.00262553191489363	UpGradient
3059	center	0	0.000106382978723301	UpGradient
3146	center	0	0.00119148936170208	UpGradient
3147	center	0	0.00320212765957455	UpGradient
3148	center	0	0.00153191489361707	UpGradient
3149	center	0	0.00166595744680858	UpGradient
3150	center	0	0.000214893617021369	UpGradient
3151	center	0	-0.000191489361702061	UpGradient
3152	center	0	0.000210638297872382	UpGradient
3153	center	0	4.68085106383418e-05	UpGradient
3154	center	0	-0.000844680851063894	UpGradient
3155	center	0	0.00157446808510638	UpGradient
3156	center	0	0.000127659574468085	UpGradient
3157	center	0	0.0030340425531915	UpGradient
3158	center	0	-0.00275319148936176	UpGradient
3159	center	0	0.0030340425531915	UpGradient
3160	center	0	-4.6808510638305e-05	UpGradient
3161	center	0	0.000993617021276589	UpGradient
3162	center	0	-0.00241063829787224	UpGradient
3163	center	0	0.00114468085106386	UpGradient
3164	center	0	0.00059787234042558	UpGradient
3165	center	0	0.00211276595744688	UpGradient
3166	center	0	0.0005085106382979	UpGradient
3167	center	0	-8.93617021275902e-05	UpGradient
3170	center	0	0.00858936170212771	UpGradient
3171	center	0	-0.00282553191489354	UpGradient
3172	center	0	-0.00268297872340429	UpGradient
3173	center	0	0.00609574468085099	UpGradient
3174	center	0	-0.00045319148936175	UpGradient
3175	center	0	-0.00189787234042559	UpGradient
3176	center	0	-0.000157446808510531	UpGradient
3177	center	0	-0.00398510638297878	UpGradient
3178	center	0	0.000442553191489366	UpGradient
3179	center	0	-0.00289361702127651	UpGradient
3180	center	0	0.0031404255319148	UpGradient
3181	center	0	0.00180851063829781	UpGradient
3182	center	0	-0.00015957446808514	UpGradient
3183	center	0	-0.00564255319148932	UpGradient
3184	center	0	0.00558510638297874	UpGradient
3185	center	0	0.000687234042553119	UpGradient
3186	center	0	0.00470212765957442	UpGradient
3187	center	0	-0.00441914893617022	UpGradient
3188	center	0	0.00301276595744691	UpGradient
3189	center	0	-0.00567446808510633	UpGradient
3190	center	0	-0.00744042553191481	UpGradient
3279	center	0	-0.00212553191489354	UpGradient
3280	center	0	0.00235319148936173	UpGradient
3281	center	0	-0.00195744680851055	UpGradient
3282	center	0	-0.00336595744680858	UpGradient
3283	center	0	-0.00361702127659585	UpGradient
3284	center	0	-0.00163829787234035	UpGradient
3285	center	0	-0.00573191489361707	UpGradient
3286	center	0	0.00367021276595753	UpGradient
3287	center	0	-0.000531914893616939	UpGradient
3288	center	0	-0.00242553191489357	UpGradient
3289	center	0	-0.00175957446808504	UpGradient
3290	center	0	-0.00314255319148941	UpGradient
3291	center	0	0.000138297872340457	UpGradient
3292	center	0	-0.00298085106382976	UpGradient
3293	center	0	-0.00135319148936163	UpGradient
3294	center	0	-0.000319148936170267	UpGradient
3295	center	0	-0.000317021276595797	UpGradient
3296	center	0	0.00422553191489358	UpGradient
3297	center	0	-0.00195106382978716	UpGradient
3298	center	0	0.00252340425531917	UpGradient
3299	center	0	0.00415744680851072	UpGradient
3300	center	0	-0.00258723404255315	UpGradient
3301	center	0	-0.00268936170212771	UpGradient
3302	center	0	-0.00211276595744673	UpGradient
3303	center	0	0.00198085106382986	UpGradient
3304	center	0	0.00201914893617028	UpGradient
3305	center	0	0.00264255319148929	UpGradient
3306	center	0	0.000336170212765857	UpGradient
3307	center	0	-0.00343617021276592	UpGradient
3308	center	0	-0.00213404255319151	UpGradient
3309	center	0	0.00143404255319156	UpGradient
3310	center	0	-0.000629787234042643	UpGradient
3311	center	0	0.00457872340425542	UpGradient
3312	center	0	0.00122553191489364	UpGradient
3313	center	0	-0.0037829787234043	UpGradient
3314	center	0	-0.0032659574468084	UpGradient
3315	center	0	-0.00216382978723413	UpGradient
3316	center	0	-0.00317872340425536	UpGradient
3317	center	0	0.000510638297872403	UpGradient
3318	center	0	0.00293404255319158	UpGradient
3319	center	0	-0.00175957446808512	UpGradient
3320	center	0	0.000285106382978715	UpGradient
3321	center	0	-0.000434042553191519	UpGradient
3411	center	0	-0.000423404255319042	UpGradient
3412	center	0	-8.51063829787707e-05	UpGradient
3413	center	0	0.00142978723404261	UpGradient
3414	center	0	-0.000629787234042553	UpGradient
3415	center	0	-0.00271914893617018	UpGradient
3416	center	0	-0.00452978723404248	UpGradient
3417	center	0	-0.00398723404255329	UpGradient
3418	center	0	0.00070425531914883	UpGradient
3419	center	0	0.000119148936170288	UpGradient
3420	center	0	-5.53191489361537e-05	UpGradient
3421	center	0	1.06382978723648e-05	UpGradient
3422	center	0	-0.0013297872340426	UpGradient
3423	center	0	0.00273617021276605	UpGradient
3424	center	0	0.00280851063829776	UpGradient
3425	center	0	0.00113829787234032	UpGradient
3426	center	0	-3.40425531913921e-05	UpGradient
3427	center	0	0.00129787234042552	UpGradient
3428	center	0	-0.00249999999999999	UpGradient
3429	center	0	0.00118936170212768	UpGradient
3430	center	0	-0.00454680851063826	UpGradient
3431	center	0	-0.00396595744680849	UpGradient
3434	center	0	-0.00345319148936169	UpGradient
3435	center	0	0.0049914893617022	UpGradient
3436	center	0	0.000670212765957346	UpGradient
3437	center	0	-0.0023255319148936	UpGradient
3438	center	0	-0.000927659574467987	UpGradient
3439	center	0	0.000768085106383077	UpGradient
3440	center	0	-0.00389361702127659	UpGradient
3441	center	0	-0.0015085106382979	UpGradient
3442	center	0	-0.000510638297872236	UpGradient
3443	center	0	0.0033127659574467	UpGradient
3444	center	0	-0.00148723404255317	UpGradient
3445	center	0	-0.000391489361702183	UpGradient
3446	center	0	0.00141063829787232	UpGradient
3447	center	0	-0.000351063829787227	UpGradient
3448	center	0	-0.00135106382978719	UpGradient
3449	center	0	-0.00582978723404264	UpGradient
3450	center	0	-0.00608510638297869	UpGradient
3451	center	0	-0.00135744680851067	UpGradient
3452	center	0	-0.00602978723404261	UpGradient
3453	center	0	-0.000287234042553135	UpGradient
3495	center	0	-0.00296808510638294	UpGradient
3496	center	0	6.38297872341432e-05	UpGradient
3497	center	0	0.00265531914893625	UpGradient
3498	center	0	0.0022212765957446	UpGradient
3499	center	0	-0.00499574468085115	UpGradient
3500	center	0	0.00157659574468082	UpGradient
3501	center	0	-0.00282553191489372	UpGradient
3502	center	0	0.000221276595744735	UpGradient
3503	center	0	0.000936170212765971	UpGradient
3545	center	0	0.000936170212766037	UpGradient
3546	center	0	-0.00276808510638302	UpGradient
3547	center	0	0.000644680851063724	UpGradient
3548	center	0	-0.00128936170212764	UpGradient
3549	center	0	0.000808510638297856	UpGradient
3550	center	0	0.00212978723404245	UpGradient
3551	center	0	-0.00437659574468082	UpGradient
3552	center	0	0.000600000000000014	UpGradient
3553	center	0	0.0051595744680852	UpGradient
3554	center	0	0.00107021276595743	UpGradient
3555	center	0	-0.00321063829787223	UpGradient
3556	center	0	0.00133191489361696	UpGradient
3557	center	0	0.000642553191489377	UpGradient
3558	center	0	0.000965957446808413	UpGradient
3559	center	0	0.00301276595744674	UpGradient
3560	center	0	-0.0017361702127659	UpGradient
3561	center	0	-0.00357659574468095	UpGradient
3562	center	0	0.0030978723404255	UpGradient
3563	center	0	0.00013617021276591	UpGradient
3564	center	0	0.00229361702127656	UpGradient
3565	center	0	0.00127446808510648	UpGradient
3566	center	0	0.00125531914893615	UpGradient
3567	center	0	0.00241063829787232	UpGradient
3568	center	0	-0.000787234042553178	UpGradient
3569	center	0	-0.000351063829787248	UpGradient
3570	center	0	-0.00128936170212767	UpGradient
3571	center	0	-0.00208510638297882	UpGradient
3572	center	0	-0.00177446808510632	UpGradient
3573	center	0	-0.00139787234042553	UpGradient
3574	center	0	-0.00148936170212769	UpGradient
3575	center	0	0.0036829787234043	UpGradient
3576	center	0	0.0015531914893618	UpGradient
3577	center	0	0.000417021276595711	UpGradient
3578	center	0	-0.0010851063829787	UpGradient
3579	center	0	2.12765957446454e-05	UpGradient
3580	center	0	-0.00166170212765948	UpGradient
3581	center	0	-0.00413191489361698	UpGradient
3582	center	0	-0.000510638297872396	UpGradient
3583	center	0	0.000612765957446856	UpGradient
3621	center	0	-0.00672553191489362	UpGradient
3622	center	0	-0.00449148936170203	UpGradient
3623	center	0	-0.00149361702127662	UpGradient
3624	center	0	-0.00156170212765949	UpGradient
3625	center	0	-0.000682978723404246	UpGradient
3626	center	0	-0.000589361702127683	UpGradient
3627	center	0	0.00141702127659572	UpGradient
3628	center	0	-0.00187234042553192	UpGradient
3629	center	0	-0.00130638297872335	UpGradient
3630	center	0	-0.00127234042553189	UpGradient
3631	center	0	0.00294680851063837	UpGradient
3632	center	0	-0.00143404255319156	UpGradient
3633	center	0	0.000210638297872406	UpGradient
3634	center	0	-0.000321276595744627	UpGradient
3635	center	0	-0.000397872340425445	UpGradient
3636	center	0	-0.00260212765957437	UpGradient
3637	center	0	0.00154893617021275	UpGradient
3638	center	0	-0.00405106382978727	UpGradient
3639	center	0	-0.000772340425531882	UpGradient
3640	center	0	-0.00561276595744683	UpGradient
3677	center	0	-0.00240851063829779	UpGradient
3678	center	0	-0.00346595744680855	UpGradient
3679	center	0	-0.00268085106382968	UpGradient
3680	center	0	0.00228085106382976	UpGradient
3681	center	0	-0.00316808510638295	UpGradient
3682	center	0	-0.00390851063829788	UpGradient
3683	center	0	0.00118297872340425	UpGradient
3684	center	0	-8.7234042553146e-05	UpGradient
3685	center	0	0.00225531914893616	UpGradient
3686	center	0	0.000497872340425427	UpGradient
3687	center	0	0.00276382978723414	UpGradient
3688	center	0	-0.000197872340425545	UpGradient
3689	center	0	7.23404255319976e-05	UpGradient
3690	center	0	-0.00210638297872349	UpGradient
3691	center	0	0.00101276595744683	UpGradient
3692	center	0	-0.0016914893617021	UpGradient
3693	center	0	0.00111702127659581	UpGradient
3694	center	0	0.00228936170212762	UpGradient
3695	center	0	-0.00027659574468087	UpGradient
3698	center	0	-0.000300000000000026	UpGradient
3699	center	0	0.0010127659574469	UpGradient
3700	center	0	-0.000670212765957429	UpGradient
[truncated: 76,601 more rows]
