# Supplementary material for: Two simple movement mechanisms for spatial division of labour in social insects
Source: Nat Commun. 2022 Nov 15;13:6985. doi: 10.1038/s41467-022-34706-7 (PMC9666475; doi:10.1038/s41467-022-34706-7)
Supplement: Supplementary file 5 — Source Data [file 41467_2022_34706_MOESM5_ESM.zip › source_data/Figure_S15/RelativeTurnAngle,Apis,BE+LA.csv]

cell_ID	agent_type	field_steepness	relative_TurnAngle	approach_direction
133	center	0	-0.0353851063829788	UpGradient
134	center	0	-0.0315382978723404	UpGradient
135	center	0	-0.0299893617021277	UpGradient
136	center	0	-0.0342148936170213	UpGradient
137	center	0	-0.0362234042553192	UpGradient
138	center	0	-0.0306595744680851	UpGradient
139	center	0	-0.0336021276595745	UpGradient
140	center	0	-0.0363212765957446	UpGradient
141	center	0	-0.032536170212766	UpGradient
142	center	0	-0.0330744680851063	UpGradient
143	center	0	-0.0318574468085106	UpGradient
144	center	0	-0.0332446808510637	UpGradient
145	center	0	-0.0326106382978724	UpGradient
146	center	0	-0.0362468085106384	UpGradient
147	center	0	-0.0288829787234044	UpGradient
148	center	0	-0.033968085106383	UpGradient
149	center	0	-0.0334170212765957	UpGradient
150	center	0	-0.0344510638297872	UpGradient
151	center	0	-0.031563829787234	UpGradient
152	center	0	-0.0345638297872339	UpGradient
153	center	0	-0.0333276595744681	UpGradient
154	center	0	-0.0304148936170213	UpGradient
155	center	0	-0.0340489361702127	UpGradient
156	center	0	-0.0344234042553192	UpGradient
157	center	0	-0.0311382978723403	UpGradient
158	center	0	-0.0323787234042554	UpGradient
159	center	0	-0.0296085106382979	UpGradient
160	center	0	-0.0364978723404255	UpGradient
161	center	0	-0.0339638297872341	UpGradient
162	center	0	-0.0305978723404255	UpGradient
163	center	0	-0.0356191489361702	UpGradient
164	center	0	-0.0319702127659576	UpGradient
165	center	0	-0.0383404255319148	UpGradient
166	center	0	-0.0328851063829788	UpGradient
167	center	0	-0.0282872340425531	UpGradient
168	center	0	-0.0317127659574468	UpGradient
169	center	0	-0.0270702127659574	UpGradient
170	center	0	-0.0335446808510638	UpGradient
171	center	0	-0.0263404255319149	UpGradient
172	center	0	-0.035063829787234	UpGradient
173	center	0	-0.0343808510638298	UpGradient
174	center	0	-0.0334063829787235	UpGradient
175	center	0	-0.029659574468085	UpGradient
176	center	0	-0.0311829787234042	UpGradient
177	center	0	-0.0299042553191489	UpGradient
178	center	0	-0.0321127659574468	UpGradient
179	center	0	-0.0305382978723405	UpGradient
180	center	0	-0.0339489361702128	UpGradient
181	center	0	-0.0346468085106384	UpGradient
182	center	0	-0.033668085106383	UpGradient
183	center	0	-0.0337468085106382	UpGradient
184	center	0	-0.0325446808510638	UpGradient
185	center	0	-0.0376148936170212	UpGradient
186	center	0	-0.0380893617021278	UpGradient
187	center	0	-0.033431914893617	UpGradient
188	center	0	-0.0311787234042552	UpGradient
189	center	0	-0.0292000000000001	UpGradient
190	center	0	-0.0318340425531915	UpGradient
191	center	0	-0.0307553191489362	UpGradient
192	center	0	-0.0330425531914893	UpGradient
193	center	0	-0.035872340425532	UpGradient
194	center	0	-0.0279936170212765	UpGradient
195	center	0	-0.030940425531915	UpGradient
196	center	0	-0.0359085106382978	UpGradient
197	center	0	-0.0356936170212765	UpGradient
198	center	0	-0.0328340425531914	UpGradient
199	center	0	-0.0319446808510639	UpGradient
200	center	0	-0.0347617021276596	UpGradient
201	center	0	-0.0355872340425532	UpGradient
202	center	0	-0.0318510638297873	UpGradient
203	center	0	-0.0260999999999999	UpGradient
204	center	0	-0.0341659574468085	UpGradient
205	center	0	-0.0337765957446808	UpGradient
206	center	0	-0.0314595744680851	UpGradient
207	center	0	-0.0334382978723404	UpGradient
208	center	0	-0.0334	UpGradient
209	center	0	-0.0296872340425532	UpGradient
210	center	0	-0.0370638297872339	UpGradient
211	center	0	-0.0327255319148937	UpGradient
212	center	0	-0.0302340425531916	UpGradient
213	center	0	-0.0317893617021276	UpGradient
214	center	0	-0.0350978723404255	UpGradient
215	center	0	-0.0321978723404254	UpGradient
216	center	0	-0.033740425531915	UpGradient
217	center	0	-0.0335574468085106	UpGradient
218	center	0	-0.0373787234042554	UpGradient
219	center	0	-0.0283106382978723	UpGradient
220	center	0	-0.0327170212765957	UpGradient
221	center	0	-0.0314085106382979	UpGradient
222	center	0	-0.0343234042553192	UpGradient
223	center	0	-0.0315489361702128	UpGradient
224	center	0	-0.0320021276595745	UpGradient
225	center	0	-0.0320234042553192	UpGradient
226	center	0	-0.0332744680851064	UpGradient
227	center	0	-0.0336680851063829	UpGradient
228	center	0	-0.032672340425532	UpGradient
229	center	0	-0.0311978723404255	UpGradient
230	center	0	-0.0374872340425533	UpGradient
231	center	0	-0.0325851063829786	UpGradient
232	center	0	-0.0318170212765958	UpGradient
233	center	0	-0.0323234042553192	UpGradient
234	center	0	-0.0307106382978724	UpGradient
235	center	0	-0.0350595744680852	UpGradient
236	center	0	-0.0338106382978723	UpGradient
237	center	0	-0.032063829787234	UpGradient
238	center	0	-0.033291489361702	UpGradient
239	center	0	-0.0317042553191489	UpGradient
240	center	0	-0.0372382978723405	UpGradient
241	center	0	-0.0334617021276595	UpGradient
242	center	0	-0.0344468085106383	UpGradient
243	center	0	-0.0332127659574469	UpGradient
244	center	0	-0.0342914893617021	UpGradient
245	center	0	-0.0327212765957446	UpGradient
246	center	0	-0.0332085106382979	UpGradient
247	center	0	-0.0373744680851065	UpGradient
248	center	0	-0.0378872340425533	UpGradient
249	center	0	-0.0332978723404255	UpGradient
250	center	0	-0.0289063829787235	UpGradient
251	center	0	-0.0345127659574467	UpGradient
252	center	0	-0.0266851063829786	UpGradient
253	center	0	-0.0307127659574467	UpGradient
254	center	0	-0.0255978723404254	UpGradient
255	center	0	-0.0318702127659574	UpGradient
256	center	0	-0.030868085106383	UpGradient
257	center	0	-0.0343595744680851	UpGradient
258	center	0	-0.0325723404255319	UpGradient
259	center	0	-0.0319595744680851	UpGradient
260	center	0	-0.0311893617021276	UpGradient
261	center	0	-0.0325127659574468	UpGradient
262	center	0	-0.0305063829787234	UpGradient
263	center	0	-0.0378085106382979	UpGradient
266	center	0	-0.0343829787234042	UpGradient
267	center	0	-0.0318723404255319	UpGradient
268	center	0	NA	UpGradient
269	center	0	-0.0345595744680851	UpGradient
270	center	0	-0.031491489361702	UpGradient
271	center	0	-0.0334234042553192	UpGradient
272	center	0	-0.0302595744680851	UpGradient
273	center	0	-0.0369744680851063	UpGradient
274	center	0	-0.0319617021276596	UpGradient
275	center	0	-0.0364872340425532	UpGradient
276	center	0	-0.032895744680851	UpGradient
277	center	0	-0.0373446808510639	UpGradient
278	center	0	-0.032272340425532	UpGradient
279	center	0	-0.0318829787234043	UpGradient
280	center	0	-0.0312936170212765	UpGradient
281	center	0	-0.0293255319148937	UpGradient
282	center	0	-0.0357553191489362	UpGradient
283	center	0	-0.0332297872340425	UpGradient
284	center	0	-0.0294893617021277	UpGradient
285	center	0	-0.0280617021276596	UpGradient
286	center	0	-0.0313106382978723	UpGradient
287	center	0	-0.0362170212765958	UpGradient
288	center	0	-0.0323212765957446	UpGradient
289	center	0	-0.032759574468085	UpGradient
290	center	0	-0.0329382978723404	UpGradient
291	center	0	-0.0307680851063829	UpGradient
292	center	0	-0.0333787234042554	UpGradient
293	center	0	-0.0351297872340425	UpGradient
294	center	0	-0.032859574468085	UpGradient
295	center	0	-0.0344702127659576	UpGradient
296	center	0	-0.0319234042553192	UpGradient
297	center	0	-0.0324638297872341	UpGradient
298	center	0	-0.0335276595744681	UpGradient
299	center	0	-0.0329638297872341	UpGradient
300	center	0	-0.0332234042553192	UpGradient
301	center	0	-0.0291829787234042	UpGradient
302	center	0	-0.0356404255319149	UpGradient
303	center	0	-0.0308765957446809	UpGradient
304	center	0	-0.0353574468085107	UpGradient
305	center	0	-0.0292510638297872	UpGradient
306	center	0	-0.0319489361702127	UpGradient
307	center	0	-0.0344744680851063	UpGradient
308	center	0	-0.0316276595744681	UpGradient
309	center	0	-0.0272787234042554	UpGradient
310	center	0	-0.0299063829787235	UpGradient
311	center	0	-0.0320234042553193	UpGradient
312	center	0	-0.0299	UpGradient
313	center	0	-0.0317702127659575	UpGradient
314	center	0	-0.0336212765957446	UpGradient
315	center	0	-0.0326382978723404	UpGradient
316	center	0	-0.0291340425531914	UpGradient
317	center	0	-0.0324212765957446	UpGradient
318	center	0	-0.0300936170212766	UpGradient
319	center	0	-0.0312808510638298	UpGradient
320	center	0	-0.031168085106383	UpGradient
321	center	0	-0.0337191489361701	UpGradient
322	center	0	-0.0308936170212767	UpGradient
323	center	0	-0.0320234042553191	UpGradient
324	center	0	-0.0343808510638297	UpGradient
325	center	0	-0.0357106382978724	UpGradient
326	center	0	-0.0316829787234042	UpGradient
327	center	0	-0.0305872340425532	UpGradient
328	center	0	-0.0345893617021277	UpGradient
329	center	0	-0.0294574468085107	UpGradient
330	center	0	-0.0361340425531916	UpGradient
331	center	0	-0.0277170212765958	UpGradient
332	center	0	-0.0315276595744681	UpGradient
333	center	0	-0.035068085106383	UpGradient
334	center	0	-0.0291276595744681	UpGradient
335	center	0	-0.0328425531914893	UpGradient
336	center	0	-0.0293340425531914	UpGradient
337	center	0	-0.0312382978723405	UpGradient
338	center	0	-0.0299212765957448	UpGradient
339	center	0	-0.0339744680851064	UpGradient
340	center	0	-0.0318	UpGradient
341	center	0	-0.0318404255319149	UpGradient
342	center	0	-0.0316234042553192	UpGradient
343	center	0	-0.0340170212765958	UpGradient
344	center	0	-0.0344234042553192	UpGradient
345	center	0	-0.0326765957446808	UpGradient
346	center	0	-0.0308127659574469	UpGradient
347	center	0	-0.0336808510638299	UpGradient
348	center	0	-0.030763829787234	UpGradient
349	center	0	-0.0347702127659575	UpGradient
350	center	0	-0.0355191489361703	UpGradient
351	center	0	-0.0359659574468085	UpGradient
352	center	0	-0.026104255319149	UpGradient
353	center	0	-0.0318212765957447	UpGradient
354	center	0	-0.0334574468085105	UpGradient
355	center	0	-0.0304787234042552	UpGradient
356	center	0	-0.0366914893617022	UpGradient
357	center	0	-0.0328851063829787	UpGradient
358	center	0	-0.0329148936170212	UpGradient
359	center	0	-0.0375574468085106	UpGradient
360	center	0	-0.0316574468085106	UpGradient
361	center	0	-0.0307468085106384	UpGradient
362	center	0	-0.0291319148936171	UpGradient
363	center	0	-0.0283553191489362	UpGradient
364	center	0	-0.0286042553191488	UpGradient
365	center	0	-0.0324851063829788	UpGradient
366	center	0	-0.0318553191489362	UpGradient
367	center	0	-0.0283531914893617	UpGradient
368	center	0	-0.0318808510638298	UpGradient
369	center	0	-0.035863829787234	UpGradient
370	center	0	-0.0326999999999999	UpGradient
371	center	0	-0.0335808510638298	UpGradient
372	center	0	-0.0304510638297871	UpGradient
373	center	0	-0.0337212765957446	UpGradient
374	center	0	-0.0324617021276595	UpGradient
375	center	0	-0.0294489361702129	UpGradient
376	center	0	-0.0338340425531915	UpGradient
377	center	0	-0.0332	UpGradient
378	center	0	-0.030372340425532	UpGradient
379	center	0	-0.0304808510638297	UpGradient
380	center	0	-0.0292617021276596	UpGradient
381	center	0	-0.0274702127659575	UpGradient
382	center	0	-0.0340382978723404	UpGradient
383	center	0	-0.0313595744680851	UpGradient
384	center	0	-0.0301361702127659	UpGradient
385	center	0	-0.0330872340425533	UpGradient
386	center	0	-0.033463829787234	UpGradient
387	center	0	-0.0354787234042554	UpGradient
388	center	0	-0.0309234042553191	UpGradient
389	center	0	-0.0274191489361702	UpGradient
390	center	0	-0.0323808510638298	UpGradient
391	center	0	-0.0363021276595745	UpGradient
392	center	0	-0.032059574468085	UpGradient
393	center	0	-0.0291468085106383	UpGradient
394	center	0	-0.0302787234042554	UpGradient
395	center	0	-0.039095744680851	UpGradient
396	center	0	-0.0381936170212766	UpGradient
397	center	0	-0.0306340425531916	UpGradient
398	center	0	-0.0326063829787234	UpGradient
399	center	0	-0.029059574468085	UpGradient
400	center	0	-0.0349042553191489	UpGradient
401	center	0	-0.0330170212765957	UpGradient
402	center	0	-0.0331297872340426	UpGradient
403	center	0	-0.031036170212766	UpGradient
404	center	0	-0.0301510638297872	UpGradient
405	center	0	-0.033995744680851	UpGradient
406	center	0	-0.0326829787234043	UpGradient
407	center	0	-0.0355787234042554	UpGradient
408	center	0	-0.0309234042553191	UpGradient
409	center	0	-0.0345936170212766	UpGradient
410	center	0	-0.0314851063829788	UpGradient
411	center	0	-0.0321063829787235	UpGradient
412	center	0	-0.0335085106382978	UpGradient
413	center	0	-0.0362382978723404	UpGradient
414	center	0	-0.0352872340425533	UpGradient
415	center	0	-0.0280914893617022	UpGradient
416	center	0	-0.033363829787234	UpGradient
417	center	0	-0.0311978723404255	UpGradient
418	center	0	-0.0326382978723405	UpGradient
419	center	0	-0.0276702127659574	UpGradient
420	center	0	-0.0337170212765957	UpGradient
421	center	0	-0.031491489361702	UpGradient
422	center	0	-0.0342808510638299	UpGradient
423	center	0	-0.0314446808510638	UpGradient
424	center	0	-0.0300829787234044	UpGradient
425	center	0	-0.0299936170212767	UpGradient
426	center	0	-0.0343553191489363	UpGradient
427	center	0	-0.0327595744680851	UpGradient
428	center	0	-0.0337808510638299	UpGradient
429	center	0	-0.0298021276595746	UpGradient
430	center	0	-0.0346574468085107	UpGradient
431	center	0	-0.0316382978723405	UpGradient
432	center	0	-0.0300382978723405	UpGradient
433	center	0	-0.0299191489361703	UpGradient
434	center	0	-0.0274106382978724	UpGradient
435	center	0	-0.0377659574468085	UpGradient
436	center	0	-0.0326489361702129	UpGradient
437	center	0	-0.0317510638297873	UpGradient
438	center	0	-0.0289978723404256	UpGradient
439	center	0	-0.0322510638297872	UpGradient
440	center	0	-0.0358702127659575	UpGradient
441	center	0	-0.0321425531914894	UpGradient
442	center	0	-0.0316255319148936	UpGradient
443	center	0	-0.0301361702127659	UpGradient
444	center	0	-0.0329127659574468	UpGradient
445	center	0	-0.0329021276595745	UpGradient
446	center	0	-0.0373276595744681	UpGradient
447	center	0	-0.0287574468085107	UpGradient
448	center	0	-0.0330468085106382	UpGradient
449	center	0	-0.0317191489361701	UpGradient
450	center	0	-0.0350340425531914	UpGradient
451	center	0	-0.0312063829787234	UpGradient
452	center	0	-0.0285531914893618	UpGradient
453	center	0	-0.0304574468085107	UpGradient
454	center	0	-0.0294872340425533	UpGradient
455	center	0	-0.0263978723404255	UpGradient
456	center	0	-0.0370276595744681	UpGradient
457	center	0	-0.0308914893617022	UpGradient
458	center	0	-0.0325872340425532	UpGradient
459	center	0	-0.0321574468085105	UpGradient
460	center	0	-0.0327744680851063	UpGradient
461	center	0	-0.0316893617021277	UpGradient
462	center	0	-0.0374191489361702	UpGradient
463	center	0	-0.0327106382978724	UpGradient
464	center	0	-0.0288212765957448	UpGradient
465	center	0	-0.0322106382978724	UpGradient
466	center	0	-0.0320404255319148	UpGradient
467	center	0	-0.0298510638297873	UpGradient
468	center	0	-0.0294170212765958	UpGradient
469	center	0	-0.0308404255319149	UpGradient
470	center	0	-0.0329425531914894	UpGradient
471	center	0	-0.0352234042553191	UpGradient
472	center	0	-0.0320382978723403	UpGradient
473	center	0	-0.0352276595744682	UpGradient
474	center	0	-0.0325468085106382	UpGradient
475	center	0	-0.0318999999999999	UpGradient
476	center	0	-0.0307936170212766	UpGradient
477	center	0	-0.034695744680851	UpGradient
478	center	0	-0.0283702127659575	UpGradient
479	center	0	-0.0350553191489362	UpGradient
480	center	0	-0.034072340425532	UpGradient
481	center	0	-0.0293489361702127	UpGradient
482	center	0	-0.0283255319148935	UpGradient
483	center	0	-0.0308531914893617	UpGradient
484	center	0	-0.0338553191489361	UpGradient
485	center	0	-0.0343489361702127	UpGradient
486	center	0	-0.0324510638297872	UpGradient
487	center	0	-0.033340425531915	UpGradient
488	center	0	-0.0338872340425531	UpGradient
489	center	0	-0.0368617021276596	UpGradient
490	center	0	-0.0319893617021278	UpGradient
491	center	0	-0.034268085106383	UpGradient
492	center	0	-0.0350042553191488	UpGradient
493	center	0	-0.0294765957446808	UpGradient
494	center	0	-0.0347851063829787	UpGradient
495	center	0	-0.0249127659574469	UpGradient
496	center	0	-0.0286425531914893	UpGradient
497	center	0	-0.0310255319148937	UpGradient
498	center	0	-0.0353021276595744	UpGradient
499	center	0	-0.0282170212765958	UpGradient
500	center	0	-0.031272340425532	UpGradient
501	center	0	-0.0331106382978724	UpGradient
502	center	0	-0.0318829787234042	UpGradient
503	center	0	-0.0328340425531914	UpGradient
504	center	0	-0.0295170212765957	UpGradient
505	center	0	-0.0322212765957446	UpGradient
506	center	0	-0.0292297872340426	UpGradient
507	center	0	-0.0282042553191489	UpGradient
508	center	0	-0.0298148936170213	UpGradient
509	center	0	-0.0327978723404256	UpGradient
510	center	0	-0.0290829787234042	UpGradient
511	center	0	-0.0334021276595746	UpGradient
512	center	0	-0.0320382978723404	UpGradient
513	center	0	-0.0398553191489361	UpGradient
514	center	0	-0.0349382978723405	UpGradient
515	center	0	-0.0323170212765958	UpGradient
516	center	0	-0.0340765957446807	UpGradient
517	center	0	-0.0285659574468085	UpGradient
518	center	0	-0.0369212765957447	UpGradient
519	center	0	-0.0321446808510638	UpGradient
520	center	0	-0.0347255319148936	UpGradient
521	center	0	-0.0316106382978722	UpGradient
522	center	0	-0.0318957446808511	UpGradient
523	center	0	-0.0322808510638297	UpGradient
524	center	0	-0.0325574468085106	UpGradient
525	center	0	-0.0294297872340426	UpGradient
526	center	0	-0.0345702127659574	UpGradient
527	center	0	-0.0324574468085106	UpGradient
530	center	0	-0.0319744680851065	UpGradient
531	center	0	-0.029468085106383	UpGradient
532	center	0	-0.0295255319148935	UpGradient
533	center	0	-0.0315510638297873	UpGradient
534	center	0	-0.0316702127659575	UpGradient
535	center	0	-0.0357617021276596	UpGradient
536	center	0	-0.0306021276595745	UpGradient
537	center	0	-0.0378382978723403	UpGradient
538	center	0	-0.0314680851063831	UpGradient
539	center	0	-0.030836170212766	UpGradient
540	center	0	-0.0303893617021277	UpGradient
541	center	0	-0.0300468085106383	UpGradient
542	center	0	-0.0299936170212765	UpGradient
543	center	0	-0.0381063829787235	UpGradient
544	center	0	-0.0339914893617022	UpGradient
545	center	0	-0.0356106382978724	UpGradient
546	center	0	-0.032327659574468	UpGradient
547	center	0	-0.032736170212766	UpGradient
548	center	0	-0.0314531914893618	UpGradient
549	center	0	-0.027336170212766	UpGradient
550	center	0	-0.0386574468085107	UpGradient
551	center	0	-0.0286936170212765	UpGradient
552	center	0	-0.0351574468085106	UpGradient
553	center	0	-0.0357361702127659	UpGradient
554	center	0	-0.0333851063829786	UpGradient
555	center	0	-0.0360468085106382	UpGradient
556	center	0	-0.0330063829787235	UpGradient
557	center	0	-0.0330617021276595	UpGradient
558	center	0	-0.0290553191489361	UpGradient
559	center	0	-0.031395744680851	UpGradient
560	center	0	-0.028595744680851	UpGradient
561	center	0	-0.0328191489361701	UpGradient
562	center	0	-0.0308787234042554	UpGradient
563	center	0	-0.0356702127659574	UpGradient
564	center	0	-0.0335872340425532	UpGradient
565	center	0	-0.0387765957446809	UpGradient
566	center	0	-0.0390425531914894	UpGradient
567	center	0	-0.0349255319148937	UpGradient
568	center	0	-0.0314361702127659	UpGradient
569	center	0	-0.032531914893617	UpGradient
570	center	0	-0.0373765957446808	UpGradient
571	center	0	-0.0331936170212767	UpGradient
572	center	0	-0.0339744680851065	UpGradient
573	center	0	-0.0328170212765957	UpGradient
574	center	0	-0.0315893617021277	UpGradient
575	center	0	-0.0378659574468086	UpGradient
576	center	0	-0.0337744680851064	UpGradient
577	center	0	-0.034140425531915	UpGradient
578	center	0	-0.0303255319148937	UpGradient
579	center	0	-0.0323723404255319	UpGradient
580	center	0	-0.0289	UpGradient
581	center	0	-0.0341617021276596	UpGradient
582	center	0	-0.0318574468085107	UpGradient
583	center	0	-0.0295702127659573	UpGradient
584	center	0	-0.0306255319148937	UpGradient
585	center	0	-0.0335680851063829	UpGradient
604	center	0	-0.0335468085106383	UpGradient
605	center	0	-0.034404255319149	UpGradient
606	center	0	-0.0329340425531914	UpGradient
607	center	0	-0.030168085106383	UpGradient
608	center	0	-0.0352531914893617	UpGradient
609	center	0	-0.0352468085106383	UpGradient
610	center	0	-0.0333255319148935	UpGradient
611	center	0	-0.0337765957446809	UpGradient
612	center	0	-0.0332808510638299	UpGradient
613	center	0	-0.0322404255319149	UpGradient
614	center	0	-0.0312531914893617	UpGradient
615	center	0	-0.0307808510638298	UpGradient
616	center	0	-0.0264191489361703	UpGradient
617	center	0	-0.0293531914893617	UpGradient
618	center	0	-0.0324808510638298	UpGradient
619	center	0	-0.0273659574468084	UpGradient
620	center	0	-0.0317170212765958	UpGradient
621	center	0	-0.0337127659574468	UpGradient
622	center	0	-0.0313297872340425	UpGradient
623	center	0	-0.0339127659574469	UpGradient
624	center	0	-0.033127659574468	UpGradient
625	center	0	-0.0330531914893616	UpGradient
626	center	0	-0.0349978723404254	UpGradient
627	center	0	-0.0330085106382978	UpGradient
628	center	0	-0.0289702127659575	UpGradient
629	center	0	-0.0324936170212765	UpGradient
630	center	0	-0.0334127659574468	UpGradient
631	center	0	-0.0301531914893616	UpGradient
632	center	0	-0.029268085106383	UpGradient
633	center	0	-0.0317957446808511	UpGradient
634	center	0	-0.0306680851063829	UpGradient
635	center	0	-0.0319425531914894	UpGradient
636	center	0	-0.0355382978723405	UpGradient
637	center	0	-0.0295127659574468	UpGradient
638	center	0	-0.0348340425531914	UpGradient
639	center	0	-0.0335212765957448	UpGradient
640	center	0	-0.0351212765957446	UpGradient
641	center	0	-0.0294808510638298	UpGradient
642	center	0	-0.0318127659574469	UpGradient
643	center	0	-0.0287170212765957	UpGradient
644	center	0	-0.0330872340425533	UpGradient
645	center	0	-0.0387340425531915	UpGradient
646	center	0	-0.0357893617021277	UpGradient
647	center	0	-0.0338425531914894	UpGradient
648	center	0	-0.036336170212766	UpGradient
649	center	0	-0.0360702127659574	UpGradient
650	center	0	-0.0397255319148936	UpGradient
651	center	0	-0.033095744680851	UpGradient
652	center	0	-0.032408510638298	UpGradient
653	center	0	-0.0295936170212767	UpGradient
654	center	0	-0.0322765957446808	UpGradient
655	center	0	-0.0299468085106382	UpGradient
656	center	0	-0.0347595744680852	UpGradient
657	center	0	-0.0357914893617022	UpGradient
658	center	0	-0.0361617021276595	UpGradient
659	center	0	NA	UpGradient
660	center	0	-0.0326042553191489	UpGradient
661	center	0	-0.0322340425531916	UpGradient
662	center	0	-0.0331	UpGradient
663	center	0	-0.0293531914893617	UpGradient
664	center	0	-0.0358510638297872	UpGradient
665	center	0	-0.0295170212765957	UpGradient
666	center	0	-0.034859574468085	UpGradient
667	center	0	-0.0290978723404254	UpGradient
668	center	0	-0.0325191489361702	UpGradient
669	center	0	-0.035672340425532	UpGradient
670	center	0	-0.0363106382978723	UpGradient
671	center	0	-0.0351191489361702	UpGradient
672	center	0	-0.0307	UpGradient
673	center	0	-0.0331425531914893	UpGradient
674	center	0	-0.0308446808510639	UpGradient
675	center	0	-0.0342148936170213	UpGradient
676	center	0	-0.0301617021276595	UpGradient
677	center	0	-0.0299000000000001	UpGradient
678	center	0	-0.0269404255319149	UpGradient
679	center	0	-0.0348744680851064	UpGradient
680	center	0	-0.0330489361702128	UpGradient
681	center	0	-0.0326978723404255	UpGradient
682	center	0	-0.0293702127659575	UpGradient
683	center	0	-0.0320574468085105	UpGradient
684	center	0	-0.0329829787234042	UpGradient
685	center	0	-0.0316723404255319	UpGradient
686	center	0	-0.0327319148936169	UpGradient
687	center	0	-0.0341893617021276	UpGradient
688	center	0	-0.0363212765957448	UpGradient
689	center	0	-0.0372574468085107	UpGradient
690	center	0	-0.0349212765957447	UpGradient
691	center	0	-0.0301106382978723	UpGradient
692	center	0	-0.033804255319149	UpGradient
693	center	0	-0.0328255319148937	UpGradient
694	center	0	-0.0311744680851065	UpGradient
695	center	0	-0.032304255319149	UpGradient
696	center	0	-0.0327851063829787	UpGradient
697	center	0	-0.0314	UpGradient
698	center	0	-0.0327872340425532	UpGradient
699	center	0	-0.0363297872340426	UpGradient
700	center	0	-0.0306234042553192	UpGradient
701	center	0	-0.0336765957446808	UpGradient
702	center	0	-0.0322191489361702	UpGradient
703	center	0	-0.0300382978723404	UpGradient
704	center	0	-0.0302893617021276	UpGradient
705	center	0	-0.0319489361702127	UpGradient
706	center	0	-0.0299468085106383	UpGradient
707	center	0	-0.0258829787234042	UpGradient
708	center	0	-0.0299936170212765	UpGradient
709	center	0	-0.0323723404255319	UpGradient
710	center	0	-0.0334531914893616	UpGradient
711	center	0	-0.0332553191489361	UpGradient
712	center	0	-0.0345851063829786	UpGradient
740	center	0	-0.0323255319148937	UpGradient
741	center	0	-0.0381085106382979	UpGradient
742	center	0	-0.0328191489361702	UpGradient
743	center	0	-0.032795744680851	UpGradient
744	center	0	-0.0253638297872341	UpGradient
745	center	0	-0.035095744680851	UpGradient
746	center	0	-0.0307978723404256	UpGradient
747	center	0	-0.0326489361702127	UpGradient
748	center	0	-0.0323914893617021	UpGradient
749	center	0	-0.0354595744680851	UpGradient
750	center	0	-0.031468085106383	UpGradient
751	center	0	-0.0348446808510639	UpGradient
752	center	0	-0.0357446808510639	UpGradient
753	center	0	-0.0303340425531916	UpGradient
754	center	0	-0.0340191489361701	UpGradient
755	center	0	-0.0304617021276596	UpGradient
756	center	0	-0.033840425531915	UpGradient
757	center	0	-0.0323574468085107	UpGradient
758	center	0	-0.0342744680851063	UpGradient
759	center	0	-0.0305595744680851	UpGradient
760	center	0	-0.031595744680851	UpGradient
761	center	0	-0.0348489361702127	UpGradient
762	center	0	-0.0344106382978723	UpGradient
763	center	0	-0.0301425531914893	UpGradient
764	center	0	-0.0308297872340426	UpGradient
765	center	0	-0.0316085106382979	UpGradient
766	center	0	-0.0290829787234043	UpGradient
767	center	0	-0.0303085106382978	UpGradient
768	center	0	-0.034427659574468	UpGradient
769	center	0	-0.0344234042553191	UpGradient
770	center	0	-0.0326404255319148	UpGradient
771	center	0	-0.0316446808510638	UpGradient
772	center	0	-0.0293382978723403	UpGradient
773	center	0	-0.036840425531915	UpGradient
774	center	0	-0.0304234042553192	UpGradient
775	center	0	-0.0346659574468084	UpGradient
776	center	0	-0.0294851063829787	UpGradient
777	center	0	-0.0332255319148937	UpGradient
778	center	0	-0.0321893617021277	UpGradient
779	center	0	-0.036268085106383	UpGradient
780	center	0	-0.0327297872340426	UpGradient
781	center	0	-0.032068085106383	UpGradient
782	center	0	-0.0327106382978723	UpGradient
783	center	0	-0.0347170212765958	UpGradient
784	center	0	-0.0283127659574469	UpGradient
785	center	0	-0.0360276595744681	UpGradient
786	center	0	-0.0388680851063831	UpGradient
787	center	0	-0.0337404255319148	UpGradient
788	center	0	-0.0304787234042554	UpGradient
789	center	0	-0.0388553191489362	UpGradient
790	center	0	-0.0317978723404255	UpGradient
791	center	0	-0.0296765957446807	UpGradient
794	center	0	-0.0299872340425532	UpGradient
795	center	0	-0.0371659574468084	UpGradient
796	center	0	-0.0272489361702127	UpGradient
797	center	0	-0.037372340425532	UpGradient
798	center	0	-0.0339787234042553	UpGradient
799	center	0	-0.0350851063829788	UpGradient
800	center	0	-0.0266212765957447	UpGradient
801	center	0	-0.0317765957446808	UpGradient
802	center	0	-0.0340085106382979	UpGradient
803	center	0	-0.0321425531914894	UpGradient
804	center	0	-0.0322723404255319	UpGradient
805	center	0	-0.0323829787234042	UpGradient
806	center	0	-0.0320978723404254	UpGradient
807	center	0	-0.0310170212765958	UpGradient
808	center	0	-0.032704255319149	UpGradient
809	center	0	-0.0340340425531914	UpGradient
810	center	0	-0.0359617021276596	UpGradient
811	center	0	-0.0323617021276596	UpGradient
812	center	0	-0.0299829787234042	UpGradient
813	center	0	-0.0319446808510638	UpGradient
814	center	0	-0.0324893617021277	UpGradient
815	center	0	-0.0302063829787235	UpGradient
816	center	0	-0.0320489361702129	UpGradient
817	center	0	-0.0277361702127659	UpGradient
818	center	0	-0.0296702127659575	UpGradient
819	center	0	-0.0303489361702127	UpGradient
820	center	0	-0.0310829787234044	UpGradient
821	center	0	-0.0340595744680851	UpGradient
822	center	0	-0.0276127659574467	UpGradient
823	center	0	-0.0379702127659574	UpGradient
824	center	0	-0.0332744680851064	UpGradient
825	center	0	-0.0320489361702128	UpGradient
826	center	0	-0.0326957446808512	UpGradient
827	center	0	-0.034804255319149	UpGradient
828	center	0	-0.0306702127659575	UpGradient
829	center	0	-0.0358999999999999	UpGradient
830	center	0	-0.0255553191489362	UpGradient
831	center	0	-0.0311680851063829	UpGradient
832	center	0	-0.031	UpGradient
833	center	0	-0.0351106382978724	UpGradient
834	center	0	-0.0328489361702128	UpGradient
835	center	0	-0.0326744680851063	UpGradient
836	center	0	-0.0310574468085105	UpGradient
837	center	0	-0.0265787234042554	UpGradient
838	center	0	-0.0320595744680851	UpGradient
839	center	0	-0.0288127659574469	UpGradient
840	center	0	-0.0379276595744681	UpGradient
841	center	0	-0.0318723404255319	UpGradient
876	center	0	-0.0299425531914894	UpGradient
877	center	0	-0.0298000000000001	UpGradient
878	center	0	-0.0279787234042552	UpGradient
879	center	0	-0.0259808510638297	UpGradient
880	center	0	-0.0362574468085107	UpGradient
881	center	0	-0.0327234042553191	UpGradient
882	center	0	-0.0334255319148937	UpGradient
883	center	0	-0.0312765957446808	UpGradient
884	center	0	-0.0354787234042554	UpGradient
885	center	0	-0.0327127659574467	UpGradient
886	center	0	-0.0282446808510637	UpGradient
887	center	0	-0.0310999999999999	UpGradient
888	center	0	-0.035668085106383	UpGradient
889	center	0	-0.0276893617021278	UpGradient
890	center	0	-0.0350106382978723	UpGradient
891	center	0	-0.0269936170212765	UpGradient
892	center	0	-0.0346297872340425	UpGradient
893	center	0	-0.0339829787234042	UpGradient
894	center	0	-0.0333085106382978	UpGradient
895	center	0	-0.0342957446808511	UpGradient
896	center	0	-0.0331638297872341	UpGradient
897	center	0	-0.0267893617021276	UpGradient
898	center	0	-0.0366808510638299	UpGradient
899	center	0	-0.033868085106383	UpGradient
900	center	0	-0.0367148936170213	UpGradient
901	center	0	-0.0302553191489362	UpGradient
902	center	0	-0.0366531914893617	UpGradient
903	center	0	-0.0324446808510638	UpGradient
904	center	0	-0.0342021276595744	UpGradient
905	center	0	-0.0337255319148936	UpGradient
906	center	0	-0.0307638297872341	UpGradient
907	center	0	-0.0370297872340426	UpGradient
908	center	0	-0.0364851063829788	UpGradient
909	center	0	-0.0328553191489361	UpGradient
910	center	0	-0.0341489361702128	UpGradient
911	center	0	-0.035668085106383	UpGradient
912	center	0	-0.0327999999999999	UpGradient
913	center	0	-0.0341425531914895	UpGradient
914	center	0	-0.0318531914893618	UpGradient
915	center	0	-0.0299276595744681	UpGradient
916	center	0	-0.0306446808510639	UpGradient
917	center	0	-0.0325702127659574	UpGradient
918	center	0	-0.0367148936170213	UpGradient
919	center	0	-0.0349127659574469	UpGradient
920	center	0	-0.0298702127659574	UpGradient
921	center	0	-0.0313936170212766	UpGradient
922	center	0	-0.0345531914893618	UpGradient
923	center	0	-0.0305808510638299	UpGradient
924	center	0	-0.031440425531915	UpGradient
925	center	0	-0.0297404255319149	UpGradient
926	center	0	-0.0362893617021276	UpGradient
927	center	0	-0.0342425531914895	UpGradient
928	center	0	-0.0283510638297872	UpGradient
929	center	0	-0.0341851063829787	UpGradient
930	center	0	-0.0389808510638297	UpGradient
931	center	0	-0.0376851063829787	UpGradient
932	center	0	-0.0317191489361702	UpGradient
933	center	0	-0.0339127659574467	UpGradient
934	center	0	-0.0318085106382979	UpGradient
935	center	0	-0.0296021276595744	UpGradient
936	center	0	-0.0291446808510637	UpGradient
937	center	0	-0.0334617021276596	UpGradient
938	center	0	-0.0399148936170214	UpGradient
939	center	0	-0.0337765957446809	UpGradient
940	center	0	-0.0314170212765957	UpGradient
941	center	0	-0.0313702127659575	UpGradient
942	center	0	-0.0339191489361702	UpGradient
943	center	0	-0.0310936170212766	UpGradient
944	center	0	-0.0307106382978723	UpGradient
945	center	0	-0.0347872340425533	UpGradient
946	center	0	-0.031536170212766	UpGradient
947	center	0	-0.0338893617021278	UpGradient
948	center	0	-0.0346234042553191	UpGradient
949	center	0	-0.0294553191489361	UpGradient
950	center	0	-0.0320531914893616	UpGradient
951	center	0	-0.0346085106382978	UpGradient
952	center	0	-0.0313872340425532	UpGradient
953	center	0	-0.029768085106383	UpGradient
954	center	0	-0.0352914893617022	UpGradient
955	center	0	-0.0312914893617021	UpGradient
956	center	0	-0.0363063829787234	UpGradient
957	center	0	-0.0301765957446808	UpGradient
958	center	0	-0.0316212765957446	UpGradient
959	center	0	-0.0372063829787234	UpGradient
960	center	0	-0.0275765957446809	UpGradient
961	center	0	-0.0357999999999999	UpGradient
962	center	0	-0.030763829787234	UpGradient
963	center	0	-0.0305744680851064	UpGradient
964	center	0	-0.0323106382978723	UpGradient
965	center	0	-0.0341999999999999	UpGradient
966	center	0	-0.0275425531914895	UpGradient
967	center	0	-0.034863829787234	UpGradient
968	center	0	-0.0312297872340426	UpGradient
969	center	0	-0.0361382978723405	UpGradient
970	center	0	-0.0304851063829787	UpGradient
1011	center	0	-0.0329191489361703	UpGradient
1012	center	0	-0.029527659574468	UpGradient
1013	center	0	-0.0295063829787234	UpGradient
1014	center	0	-0.0334914893617021	UpGradient
1015	center	0	-0.0300191489361702	UpGradient
1016	center	0	-0.0341872340425531	UpGradient
1017	center	0	-0.0313148936170212	UpGradient
1018	center	0	-0.0364808510638299	UpGradient
1019	center	0	-0.0311489361702127	UpGradient
1020	center	0	-0.0347106382978724	UpGradient
1021	center	0	-0.0340510638297872	UpGradient
1022	center	0	-0.0309553191489362	UpGradient
1023	center	0	-0.0361914893617022	UpGradient
1024	center	0	-0.0310297872340425	UpGradient
1025	center	0	-0.0326106382978724	UpGradient
1026	center	0	-0.0272212765957448	UpGradient
1027	center	0	-0.0338063829787233	UpGradient
1028	center	0	-0.0315085106382978	UpGradient
1029	center	0	-0.0330489361702128	UpGradient
1030	center	0	-0.0396829787234042	UpGradient
1031	center	0	-0.0324489361702128	UpGradient
1032	center	0	-0.0372531914893618	UpGradient
1033	center	0	-0.0260999999999999	UpGradient
1034	center	0	-0.0357617021276597	UpGradient
1035	center	0	-0.0328893617021276	UpGradient
1036	center	0	-0.0291659574468085	UpGradient
1037	center	0	-0.0380297872340427	UpGradient
1038	center	0	-0.0324574468085106	UpGradient
1039	center	0	-0.030272340425532	UpGradient
1040	center	0	-0.0305595744680851	UpGradient
1041	center	0	-0.0296127659574469	UpGradient
1042	center	0	-0.0325808510638298	UpGradient
1043	center	0	-0.0290127659574467	UpGradient
1044	center	0	-0.031236170212766	UpGradient
1045	center	0	-0.0304957446808511	UpGradient
1046	center	0	-0.0320191489361702	UpGradient
1047	center	0	-0.0364489361702128	UpGradient
1048	center	0	-0.025504255319149	UpGradient
1049	center	0	-0.0342191489361701	UpGradient
1050	center	0	-0.0319744680851063	UpGradient
1051	center	0	-0.0361255319148937	UpGradient
1052	center	0	-0.0337659574468084	UpGradient
1053	center	0	-0.0267574468085107	UpGradient
1054	center	0	-0.0350085106382979	UpGradient
1055	center	0	-0.0300595744680851	UpGradient
1058	center	0	-0.0351404255319148	UpGradient
1059	center	0	-0.0262255319148935	UpGradient
1060	center	0	-0.0332553191489362	UpGradient
1061	center	0	-0.035227659574468	UpGradient
1062	center	0	-0.0295148936170213	UpGradient
1063	center	0	-0.035368085106383	UpGradient
1064	center	0	-0.0320127659574469	UpGradient
1065	center	0	-0.0317808510638297	UpGradient
1066	center	0	-0.0349510638297873	UpGradient
1067	center	0	-0.0329212765957448	UpGradient
1068	center	0	-0.0279638297872341	UpGradient
1069	center	0	-0.037668085106383	UpGradient
1070	center	0	-0.0301297872340426	UpGradient
1071	center	0	-0.029704255319149	UpGradient
1072	center	0	-0.0375765957446808	UpGradient
1073	center	0	-0.0286893617021277	UpGradient
1074	center	0	-0.0360872340425532	UpGradient
1075	center	0	-0.030331914893617	UpGradient
1076	center	0	-0.0311680851063831	UpGradient
1077	center	0	-0.0314978723404255	UpGradient
1078	center	0	-0.0307106382978723	UpGradient
1079	center	0	-0.0381531914893616	UpGradient
1080	center	0	-0.0307340425531914	UpGradient
1081	center	0	-0.0308446808510639	UpGradient
1082	center	0	-0.0315659574468084	UpGradient
1083	center	0	-0.0325340425531914	UpGradient
1084	center	0	-0.0317914893617021	UpGradient
1085	center	0	-0.030772340425532	UpGradient
1086	center	0	-0.0315914893617022	UpGradient
1087	center	0	-0.0334234042553191	UpGradient
1088	center	0	-0.0307787234042553	UpGradient
1089	center	0	-0.0334340425531916	UpGradient
1090	center	0	-0.0334574468085106	UpGradient
1091	center	0	-0.0398404255319149	UpGradient
1092	center	0	-0.0314574468085107	UpGradient
1093	center	0	-0.0307148936170212	UpGradient
1094	center	0	-0.0323914893617021	UpGradient
1095	center	0	-0.0341255319148937	UpGradient
1096	center	0	-0.0347191489361703	UpGradient
1097	center	0	-0.0317106382978723	UpGradient
1098	center	0	-0.0283127659574468	UpGradient
1099	center	0	-0.0327489361702127	UpGradient
1100	center	0	-0.0326574468085105	UpGradient
1146	center	0	-0.0314851063829787	UpGradient
1147	center	0	-0.0337234042553193	UpGradient
1148	center	0	-0.0331404255319149	UpGradient
1149	center	0	-0.0317872340425532	UpGradient
1150	center	0	-0.0317106382978723	UpGradient
1151	center	0	-0.0306489361702128	UpGradient
1152	center	0	-0.0305978723404256	UpGradient
1153	center	0	-0.029468085106383	UpGradient
1154	center	0	-0.0301021276595745	UpGradient
1155	center	0	-0.0323638297872341	UpGradient
1156	center	0	-0.0330702127659574	UpGradient
1157	center	0	-0.0323978723404255	UpGradient
1158	center	0	-0.0256702127659574	UpGradient
1159	center	0	-0.0363702127659575	UpGradient
1160	center	0	-0.0330893617021276	UpGradient
1161	center	0	-0.0321872340425533	UpGradient
1162	center	0	-0.0390808510638298	UpGradient
1163	center	0	-0.0280829787234043	UpGradient
1164	center	0	-0.0331382978723405	UpGradient
1165	center	0	-0.0316595744680852	UpGradient
1166	center	0	-0.0297340425531916	UpGradient
1167	center	0	-0.029559574468085	UpGradient
1168	center	0	-0.0306914893617022	UpGradient
1169	center	0	-0.033259574468085	UpGradient
1170	center	0	-0.0301617021276596	UpGradient
1171	center	0	-0.0342574468085107	UpGradient
1172	center	0	-0.0317489361702127	UpGradient
1173	center	0	-0.0290446808510638	UpGradient
1174	center	0	-0.0319255319148935	UpGradient
1175	center	0	-0.0274489361702128	UpGradient
1176	center	0	-0.0316617021276596	UpGradient
1177	center	0	-0.0312489361702128	UpGradient
1178	center	0	-0.0345595744680851	UpGradient
1179	center	0	-0.0349361702127659	UpGradient
1180	center	0	-0.0321617021276597	UpGradient
1181	center	0	-0.0306659574468084	UpGradient
1182	center	0	-0.0311404255319149	UpGradient
1183	center	0	-0.0329404255319149	UpGradient
1184	center	0	-0.0365425531914894	UpGradient
1185	center	0	-0.0305787234042553	UpGradient
1186	center	0	-0.0304914893617022	UpGradient
1187	center	0	-0.0317489361702129	UpGradient
1188	center	0	-0.0363787234042552	UpGradient
1189	center	0	-0.0297340425531914	UpGradient
1190	center	0	-0.0308936170212765	UpGradient
1191	center	0	-0.0291574468085107	UpGradient
1192	center	0	-0.0312851063829787	UpGradient
1193	center	0	-0.0275127659574468	UpGradient
1194	center	0	-0.0317468085106382	UpGradient
1195	center	0	-0.0314659574468085	UpGradient
1196	center	0	-0.0293063829787233	UpGradient
1197	center	0	-0.0276851063829788	UpGradient
1198	center	0	-0.0301	UpGradient
1199	center	0	-0.0340404255319149	UpGradient
1200	center	0	-0.0338000000000001	UpGradient
1201	center	0	-0.0337638297872341	UpGradient
1202	center	0	-0.0306638297872341	UpGradient
1203	center	0	-0.033040425531915	UpGradient
1204	center	0	-0.0360063829787235	UpGradient
1205	center	0	-0.0321787234042554	UpGradient
1206	center	0	-0.0331957446808512	UpGradient
1207	center	0	-0.0401425531914893	UpGradient
1208	center	0	-0.0327744680851063	UpGradient
1209	center	0	-0.0347446808510638	UpGradient
1210	center	0	-0.0336787234042553	UpGradient
1211	center	0	-0.0306255319148935	UpGradient
1212	center	0	-0.0288787234042552	UpGradient
1213	center	0	-0.0333723404255319	UpGradient
1214	center	0	-0.0302680851063829	UpGradient
1215	center	0	-0.0301021276595745	UpGradient
1216	center	0	-0.0281	UpGradient
1217	center	0	-0.0301999999999999	UpGradient
1218	center	0	-0.031695744680851	UpGradient
1219	center	0	-0.0328553191489362	UpGradient
1220	center	0	-0.0320340425531914	UpGradient
1221	center	0	-0.029331914893617	UpGradient
1222	center	0	-0.0336106382978723	UpGradient
1223	center	0	-0.0334957446808511	UpGradient
1224	center	0	-0.0293127659574468	UpGradient
1225	center	0	-0.031459574468085	UpGradient
1226	center	0	-0.032563829787234	UpGradient
1227	center	0	-0.033095744680851	UpGradient
1228	center	0	-0.0361489361702127	UpGradient
1229	center	0	-0.0327042553191488	UpGradient
1279	center	0	-0.0283212765957447	UpGradient
1280	center	0	-0.0309595744680851	UpGradient
1281	center	0	-0.0278574468085105	UpGradient
1282	center	0	-0.0323659574468084	UpGradient
1283	center	0	-0.0268978723404254	UpGradient
1284	center	0	-0.0292212765957448	UpGradient
1285	center	0	-0.0372297872340426	UpGradient
1286	center	0	-0.0292234042553191	UpGradient
1287	center	0	-0.0259510638297873	UpGradient
1288	center	0	-0.0314468085106383	UpGradient
1289	center	0	-0.032504255319149	UpGradient
1290	center	0	-0.0342489361702128	UpGradient
1291	center	0	-0.0346617021276595	UpGradient
1292	center	0	-0.0338276595744681	UpGradient
1293	center	0	-0.0324765957446809	UpGradient
1294	center	0	-0.034331914893617	UpGradient
1295	center	0	-0.028636170212766	UpGradient
1296	center	0	-0.0354127659574468	UpGradient
1297	center	0	-0.0338617021276597	UpGradient
1298	center	0	-0.0326382978723404	UpGradient
1299	center	0	-0.0299723404255318	UpGradient
1300	center	0	-0.033336170212766	UpGradient
1301	center	0	-0.0285404255319149	UpGradient
1302	center	0	-0.0276297872340425	UpGradient
1303	center	0	-0.0336680851063829	UpGradient
1304	center	0	-0.0338340425531915	UpGradient
1305	center	0	-0.0317914893617022	UpGradient
1306	center	0	-0.0311936170212765	UpGradient
1307	center	0	-0.0295468085106384	UpGradient
1308	center	0	-0.0318276595744682	UpGradient
1309	center	0	-0.0311148936170212	UpGradient
1310	center	0	-0.0337936170212766	UpGradient
1311	center	0	-0.0309893617021276	UpGradient
1312	center	0	-0.0367957446808511	UpGradient
1313	center	0	-0.0375680851063831	UpGradient
1314	center	0	-0.0326957446808511	UpGradient
1315	center	0	-0.0306765957446809	UpGradient
1316	center	0	-0.0331787234042554	UpGradient
1317	center	0	-0.0322872340425532	UpGradient
1318	center	0	-0.0353148936170212	UpGradient
1319	center	0	-0.0320723404255318	UpGradient
1322	center	0	-0.0283063829787234	UpGradient
1323	center	0	-0.0353021276595746	UpGradient
1324	center	0	-0.0309553191489361	UpGradient
1325	center	0	-0.0295148936170213	UpGradient
1326	center	0	-0.036527659574468	UpGradient
1327	center	0	-0.0306574468085107	UpGradient
1328	center	0	-0.0339234042553192	UpGradient
1329	center	0	-0.0343212765957447	UpGradient
1330	center	0	-0.029127659574468	UpGradient
1331	center	0	-0.0338148936170213	UpGradient
1332	center	0	-0.0351914893617021	UpGradient
1333	center	0	-0.0293	UpGradient
1334	center	0	-0.0289340425531914	UpGradient
1335	center	0	-0.0344808510638297	UpGradient
1336	center	0	-0.0317617021276595	UpGradient
1337	center	0	-0.032831914893617	UpGradient
1338	center	0	-0.0315148936170213	UpGradient
1339	center	0	-0.0363148936170212	UpGradient
1340	center	0	-0.0326893617021277	UpGradient
1341	center	0	-0.0307468085106382	UpGradient
1342	center	0	-0.0247702127659574	UpGradient
1343	center	0	-0.0300212765957446	UpGradient
1344	center	0	-0.0318319148936171	UpGradient
1345	center	0	-0.0334808510638298	UpGradient
1346	center	0	-0.0293021276595746	UpGradient
1347	center	0	-0.0323744680851065	UpGradient
1348	center	0	-0.0348106382978723	UpGradient
1349	center	0	-0.0325553191489361	UpGradient
1350	center	0	-0.0271510638297872	UpGradient
1351	center	0	-0.0290063829787234	UpGradient
1352	center	0	-0.0346531914893617	UpGradient
1353	center	0	-0.034331914893617	UpGradient
1354	center	0	-0.0347893617021278	UpGradient
1355	center	0	-0.0336446808510638	UpGradient
1356	center	0	-0.0333851063829788	UpGradient
1357	center	0	-0.030004255319149	UpGradient
1358	center	0	-0.0300127659574469	UpGradient
1359	center	0	-0.0298276595744681	UpGradient
1360	center	0	-0.0253063829787235	UpGradient
1414	center	0	-0.0353574468085107	UpGradient
1415	center	0	-0.0335574468085106	UpGradient
1416	center	0	-0.0305191489361702	UpGradient
1417	center	0	-0.0306829787234042	UpGradient
1418	center	0	-0.0341468085106383	UpGradient
1419	center	0	-0.0309787234042552	UpGradient
1420	center	0	-0.0317702127659574	UpGradient
1421	center	0	-0.0329127659574469	UpGradient
1422	center	0	-0.0320872340425532	UpGradient
1423	center	0	-0.041295744680851	UpGradient
1424	center	0	-0.0292212765957446	UpGradient
1425	center	0	-0.0359148936170212	UpGradient
1426	center	0	-0.030963829787234	UpGradient
1427	center	0	-0.036704255319149	UpGradient
1428	center	0	-0.0290063829787235	UpGradient
1429	center	0	-0.0333531914893616	UpGradient
1430	center	0	-0.0312595744680851	UpGradient
1431	center	0	-0.0332468085106383	UpGradient
1432	center	0	-0.0341893617021276	UpGradient
1433	center	0	-0.0328744680851064	UpGradient
1434	center	0	-0.0319255319148935	UpGradient
1435	center	0	-0.0378936170212767	UpGradient
1436	center	0	-0.0324872340425532	UpGradient
1437	center	0	-0.0316659574468085	UpGradient
1438	center	0	-0.0380617021276595	UpGradient
1439	center	0	-0.0340957446808511	UpGradient
1440	center	0	-0.034608510638298	UpGradient
1441	center	0	-0.0329063829787233	UpGradient
1442	center	0	-0.0333872340425532	UpGradient
1443	center	0	-0.0281765957446809	UpGradient
1444	center	0	-0.0322510638297873	UpGradient
1445	center	0	-0.0305787234042552	UpGradient
1446	center	0	-0.0329170212765956	UpGradient
1447	center	0	-0.0342361702127659	UpGradient
1448	center	0	-0.0332872340425531	UpGradient
1449	center	0	-0.0321702127659576	UpGradient
1450	center	0	-0.0283170212765957	UpGradient
1451	center	0	-0.0298148936170212	UpGradient
1452	center	0	-0.0339957446808511	UpGradient
1453	center	0	-0.0352702127659574	UpGradient
1454	center	0	-0.0322702127659574	UpGradient
1455	center	0	-0.0317170212765958	UpGradient
1456	center	0	-0.0305702127659575	UpGradient
1457	center	0	-0.0279851063829788	UpGradient
1458	center	0	-0.0360744680851063	UpGradient
1459	center	0	-0.035440425531915	UpGradient
1460	center	0	-0.0353063829787234	UpGradient
1461	center	0	-0.0354382978723404	UpGradient
1462	center	0	-0.0317872340425532	UpGradient
1463	center	0	-0.0352914893617021	UpGradient
1464	center	0	-0.0351127659574469	UpGradient
1465	center	0	-0.0362191489361702	UpGradient
1466	center	0	-0.0335553191489361	UpGradient
1467	center	0	-0.0303914893617021	UpGradient
1468	center	0	-0.0352702127659575	UpGradient
1469	center	0	-0.0326893617021278	UpGradient
1470	center	0	-0.0342957446808511	UpGradient
1471	center	0	-0.0336042553191488	UpGradient
1472	center	0	-0.0334468085106383	UpGradient
1473	center	0	-0.0309382978723403	UpGradient
1474	center	0	-0.0319787234042554	UpGradient
1475	center	0	-0.0347170212765958	UpGradient
1476	center	0	-0.0297638297872341	UpGradient
1477	center	0	-0.0289425531914894	UpGradient
1478	center	0	-0.0308936170212766	UpGradient
1479	center	0	-0.0313234042553191	UpGradient
1480	center	0	-0.0320297872340425	UpGradient
1481	center	0	-0.0280702127659575	UpGradient
1482	center	0	-0.0286510638297873	UpGradient
1483	center	0	-0.0304659574468085	UpGradient
1484	center	0	-0.0320191489361702	UpGradient
1485	center	0	-0.034436170212766	UpGradient
1486	center	0	-0.0362787234042554	UpGradient
1487	center	0	-0.0287191489361702	UpGradient
1488	center	0	-0.0338765957446809	UpGradient
1489	center	0	-0.0301744680851064	UpGradient
1490	center	0	-0.0328148936170213	UpGradient
1547	center	0	-0.0337234042553192	UpGradient
1548	center	0	-0.033395744680851	UpGradient
1549	center	0	-0.0335468085106384	UpGradient
1550	center	0	-0.0333617021276595	UpGradient
1551	center	0	-0.0351127659574468	UpGradient
1552	center	0	-0.0281319148936169	UpGradient
1553	center	0	-0.0331765957446809	UpGradient
1554	center	0	-0.0331957446808511	UpGradient
1555	center	0	-0.0300978723404256	UpGradient
1556	center	0	-0.0313638297872341	UpGradient
1557	center	0	-0.0294063829787234	UpGradient
1558	center	0	-0.0313191489361702	UpGradient
1559	center	0	-0.0330829787234042	UpGradient
1560	center	0	-0.0332723404255318	UpGradient
1561	center	0	-0.0320319148936169	UpGradient
1562	center	0	-0.0393936170212765	UpGradient
1563	center	0	-0.026127659574468	UpGradient
1564	center	0	-0.025927659574468	UpGradient
1565	center	0	-0.0308148936170212	UpGradient
1566	center	0	-0.0268702127659574	UpGradient
1567	center	0	-0.0329553191489362	UpGradient
1568	center	0	-0.0308936170212767	UpGradient
1569	center	0	-0.0337659574468086	UpGradient
1570	center	0	-0.029836170212766	UpGradient
1571	center	0	-0.0314914893617021	UpGradient
1572	center	0	-0.0340212765957448	UpGradient
1573	center	0	-0.0325617021276595	UpGradient
1574	center	0	-0.0316404255319148	UpGradient
1575	center	0	-0.0353297872340424	UpGradient
1576	center	0	-0.0306212765957447	UpGradient
1577	center	0	-0.0368978723404255	UpGradient
1578	center	0	-0.0345510638297873	UpGradient
1579	center	0	-0.0296468085106384	UpGradient
1580	center	0	-0.0283382978723403	UpGradient
1581	center	0	-0.0318702127659574	UpGradient
1582	center	0	-0.0311234042553192	UpGradient
1583	center	0	-0.0354127659574468	UpGradient
1586	center	0	-0.0330212765957446	UpGradient
1587	center	0	-0.0320404255319148	UpGradient
1588	center	0	-0.0321829787234043	UpGradient
1589	center	0	-0.0323276595744682	UpGradient
1590	center	0	-0.030568085106383	UpGradient
1591	center	0	-0.0309914893617022	UpGradient
1592	center	0	-0.0264595744680852	UpGradient
1593	center	0	-0.0293829787234043	UpGradient
1594	center	0	-0.030959574468085	UpGradient
1595	center	0	-0.0337170212765958	UpGradient
1596	center	0	-0.0347425531914893	UpGradient
1597	center	0	-0.0311255319148936	UpGradient
1598	center	0	-0.0369255319148936	UpGradient
1599	center	0	-0.0333978723404256	UpGradient
1600	center	0	-0.0324553191489362	UpGradient
1601	center	0	-0.0309659574468086	UpGradient
1602	center	0	-0.0326829787234042	UpGradient
1603	center	0	-0.0326702127659575	UpGradient
1604	center	0	-0.0360893617021276	UpGradient
1605	center	0	-0.0313999999999999	UpGradient
1606	center	0	-0.0345702127659575	UpGradient
1607	center	0	-0.0314872340425531	UpGradient
1608	center	0	-0.0332382978723405	UpGradient
1609	center	0	-0.032123404255319	UpGradient
1610	center	0	-0.0333148936170213	UpGradient
1611	center	0	-0.033068085106383	UpGradient
1612	center	0	-0.0319659574468085	UpGradient
1613	center	0	-0.0364127659574469	UpGradient
1614	center	0	-0.0257276595744681	UpGradient
1615	center	0	-0.0308212765957447	UpGradient
1616	center	0	-0.0286510638297873	UpGradient
1617	center	0	-0.0341085106382979	UpGradient
1618	center	0	-0.0285425531914894	UpGradient
1619	center	0	-0.0342170212765958	UpGradient
1620	center	0	-0.0317489361702128	UpGradient
1681	center	0	-0.031672340425532	UpGradient
1682	center	0	-0.0327382978723403	UpGradient
1683	center	0	-0.0354851063829787	UpGradient
1684	center	0	-0.0339404255319148	UpGradient
1685	center	0	-0.0338191489361702	UpGradient
1686	center	0	-0.0296127659574468	UpGradient
1687	center	0	-0.0320425531914893	UpGradient
1688	center	0	-0.0300872340425532	UpGradient
1689	center	0	-0.0340702127659575	UpGradient
1690	center	0	-0.0342978723404256	UpGradient
1691	center	0	-0.0305574468085106	UpGradient
1692	center	0	-0.0314574468085106	UpGradient
1693	center	0	-0.0323468085106382	UpGradient
1694	center	0	-0.0320468085106384	UpGradient
1695	center	0	-0.0350595744680852	UpGradient
1696	center	0	-0.0301382978723404	UpGradient
1697	center	0	-0.025740425531915	UpGradient
1698	center	0	-0.0347127659574468	UpGradient
1699	center	0	-0.0286999999999999	UpGradient
1700	center	0	-0.0330170212765958	UpGradient
1701	center	0	-0.0353234042553192	UpGradient
1702	center	0	-0.0332276595744681	UpGradient
1703	center	0	-0.0328680851063829	UpGradient
1704	center	0	-0.0295531914893617	UpGradient
1705	center	0	-0.0267340425531914	UpGradient
1706	center	0	-0.0306361702127658	UpGradient
1707	center	0	-0.0300553191489363	UpGradient
1708	center	0	-0.028804255319149	UpGradient
1709	center	0	-0.0295914893617022	UpGradient
1710	center	0	-0.0361170212765957	UpGradient
1711	center	0	-0.0349851063829786	UpGradient
1712	center	0	-0.033195744680851	UpGradient
1713	center	0	-0.0323404255319148	UpGradient
1714	center	0	-0.0312382978723404	UpGradient
1715	center	0	-0.0297021276595746	UpGradient
1716	center	0	-0.0365893617021277	UpGradient
1717	center	0	-0.0344617021276597	UpGradient
1718	center	0	-0.0326191489361702	UpGradient
1719	center	0	-0.039240425531915	UpGradient
1720	center	0	-0.0341340425531915	UpGradient
1721	center	0	-0.0294468085106384	UpGradient
1722	center	0	-0.0304234042553191	UpGradient
1723	center	0	-0.0384617021276595	UpGradient
1724	center	0	-0.032463829787234	UpGradient
1725	center	0	-0.0345999999999999	UpGradient
1726	center	0	-0.0377872340425531	UpGradient
1727	center	0	-0.0334829787234042	UpGradient
1728	center	0	-0.0333319148936171	UpGradient
1729	center	0	-0.0340978723404256	UpGradient
1730	center	0	-0.0344127659574468	UpGradient
1731	center	0	-0.0345382978723405	UpGradient
1732	center	0	-0.027168085106383	UpGradient
1733	center	0	-0.0309063829787235	UpGradient
1734	center	0	-0.0313744680851063	UpGradient
1735	center	0	-0.0253021276595744	UpGradient
1736	center	0	-0.0276446808510639	UpGradient
1737	center	0	-0.0289808510638299	UpGradient
1738	center	0	-0.0375659574468086	UpGradient
1739	center	0	-0.0363574468085106	UpGradient
1740	center	0	-0.0333319148936171	UpGradient
1741	center	0	-0.0326829787234043	UpGradient
1742	center	0	-0.0307957446808511	UpGradient
1743	center	0	-0.0277255319148935	UpGradient
1744	center	0	-0.0305702127659575	UpGradient
1745	center	0	-0.0301382978723405	UpGradient
1746	center	0	-0.0317021276595744	UpGradient
1747	center	0	-0.0346829787234042	UpGradient
1748	center	0	-0.0319170212765956	UpGradient
1749	center	0	-0.0326255319148936	UpGradient
1750	center	0	-0.0308148936170212	UpGradient
1814	center	0	-0.0335829787234043	UpGradient
1815	center	0	-0.0329297872340426	UpGradient
1816	center	0	-0.0346063829787235	UpGradient
1817	center	0	-0.0308574468085106	UpGradient
1818	center	0	-0.0321127659574468	UpGradient
1819	center	0	-0.0302425531914893	UpGradient
1820	center	0	-0.0327170212765957	UpGradient
1821	center	0	-0.0312191489361703	UpGradient
1822	center	0	-0.0309042553191489	UpGradient
1823	center	0	-0.029536170212766	UpGradient
1824	center	0	-0.0305723404255319	UpGradient
1825	center	0	-0.0378978723404255	UpGradient
1826	center	0	-0.0305425531914893	UpGradient
1827	center	0	-0.0324319148936169	UpGradient
1828	center	0	-0.0320063829787234	UpGradient
1829	center	0	-0.0312340425531916	UpGradient
1830	center	0	-0.0346574468085107	UpGradient
1831	center	0	-0.0312744680851063	UpGradient
1832	center	0	-0.0331574468085106	UpGradient
1833	center	0	-0.0309148936170212	UpGradient
1834	center	0	-0.0308553191489361	UpGradient
1835	center	0	-0.035931914893617	UpGradient
1836	center	0	-0.0323255319148937	UpGradient
1837	center	0	-0.0323425531914893	UpGradient
1838	center	0	-0.0329680851063831	UpGradient
1839	center	0	-0.0288851063829788	UpGradient
1840	center	0	-0.0309702127659576	UpGradient
1841	center	0	-0.0326659574468085	UpGradient
1842	center	0	-0.0324085106382979	UpGradient
1843	center	0	-0.0325063829787234	UpGradient
1844	center	0	-0.0281425531914893	UpGradient
1845	center	0	-0.0329148936170213	UpGradient
1846	center	0	-0.0341851063829787	UpGradient
1847	center	0	-0.0287978723404256	UpGradient
1850	center	0	-0.0298808510638298	UpGradient
1851	center	0	-0.0380042553191489	UpGradient
1852	center	0	-0.0336638297872341	UpGradient
1853	center	0	-0.0306617021276596	UpGradient
1854	center	0	-0.0291382978723404	UpGradient
1855	center	0	-0.0380191489361702	UpGradient
1856	center	0	-0.0321531914893616	UpGradient
1857	center	0	-0.0319191489361702	UpGradient
1858	center	0	-0.0327872340425531	UpGradient
1859	center	0	-0.036036170212766	UpGradient
1860	center	0	-0.0325255319148937	UpGradient
1861	center	0	-0.0367127659574468	UpGradient
1862	center	0	-0.0329851063829787	UpGradient
1863	center	0	-0.0318127659574468	UpGradient
1864	center	0	-0.0343446808510638	UpGradient
1865	center	0	-0.0301744680851065	UpGradient
1866	center	0	-0.0347148936170213	UpGradient
1867	center	0	-0.037172340425532	UpGradient
1868	center	0	-0.0335659574468086	UpGradient
1869	center	0	-0.0296510638297872	UpGradient
1870	center	0	-0.0307659574468085	UpGradient
1871	center	0	-0.0305212765957448	UpGradient
1872	center	0	-0.0330170212765957	UpGradient
1873	center	0	-0.0309382978723405	UpGradient
1874	center	0	-0.0332851063829786	UpGradient
1875	center	0	-0.0317723404255319	UpGradient
1876	center	0	-0.0295574468085106	UpGradient
1877	center	0	-0.0306829787234042	UpGradient
1878	center	0	-0.0259914893617022	UpGradient
1879	center	0	-0.0341787234042552	UpGradient
1880	center	0	-0.030827659574468	UpGradient
1881	center	0	-0.0317170212765957	UpGradient
1948	center	0	-0.0344468085106382	UpGradient
1949	center	0	-0.0308744680851064	UpGradient
1950	center	0	-0.0319234042553192	UpGradient
1951	center	0	-0.0312936170212767	UpGradient
1952	center	0	-0.030195744680851	UpGradient
1953	center	0	-0.029	UpGradient
1954	center	0	-0.0320191489361702	UpGradient
1955	center	0	-0.0308468085106382	UpGradient
1956	center	0	-0.0318191489361701	UpGradient
1957	center	0	-0.0319617021276596	UpGradient
1958	center	0	-0.0284127659574468	UpGradient
1959	center	0	-0.0338510638297873	UpGradient
1960	center	0	-0.0320063829787234	UpGradient
1961	center	0	-0.0320319148936171	UpGradient
1962	center	0	-0.0320808510638299	UpGradient
1963	center	0	-0.0281191489361701	UpGradient
1964	center	0	-0.0330872340425531	UpGradient
1965	center	0	-0.0311468085106383	UpGradient
1966	center	0	-0.0363723404255318	UpGradient
1967	center	0	-0.0313382978723404	UpGradient
1968	center	0	-0.0306617021276595	UpGradient
1969	center	0	-0.0320914893617021	UpGradient
1970	center	0	-0.0331404255319149	UpGradient
1971	center	0	-0.0355191489361703	UpGradient
1972	center	0	-0.0322808510638298	UpGradient
1973	center	0	-0.0334276595744681	UpGradient
1974	center	0	-0.0331234042553192	UpGradient
1975	center	0	-0.0307851063829787	UpGradient
1976	center	0	-0.0366085106382979	UpGradient
1977	center	0	-0.0308063829787233	UpGradient
1978	center	0	-0.0269808510638297	UpGradient
1979	center	0	-0.030831914893617	UpGradient
1980	center	0	-0.0315808510638299	UpGradient
1981	center	0	-0.0335382978723404	UpGradient
1982	center	0	-0.0317297872340426	UpGradient
1983	center	0	-0.0314489361702127	UpGradient
1984	center	0	-0.0305170212765957	UpGradient
1985	center	0	-0.032427659574468	UpGradient
1986	center	0	-0.0299021276595746	UpGradient
1987	center	0	-0.0347702127659575	UpGradient
1988	center	0	-0.0304127659574468	UpGradient
1989	center	0	-0.0284127659574467	UpGradient
1990	center	0	-0.0341872340425533	UpGradient
1991	center	0	-0.0335510638297872	UpGradient
1992	center	0	-0.0295276595744681	UpGradient
1993	center	0	-0.0378978723404255	UpGradient
1994	center	0	-0.0323553191489363	UpGradient
1995	center	0	-0.0314106382978724	UpGradient
1996	center	0	-0.0340212765957447	UpGradient
1997	center	0	-0.0328340425531915	UpGradient
1998	center	0	-0.0282553191489362	UpGradient
1999	center	0	-0.0340765957446808	UpGradient
2000	center	0	-0.0315234042553192	UpGradient
2001	center	0	-0.0316297872340426	UpGradient
2002	center	0	-0.0363510638297873	UpGradient
2003	center	0	-0.0324680851063831	UpGradient
2004	center	0	-0.0288404255319149	UpGradient
2005	center	0	-0.0316510638297873	UpGradient
2006	center	0	-0.0321808510638299	UpGradient
2007	center	0	-0.032168085106383	UpGradient
2008	center	0	-0.0305723404255319	UpGradient
2009	center	0	-0.0281808510638298	UpGradient
2010	center	0	-0.0335787234042552	UpGradient
2011	center	0	-0.0353127659574469	UpGradient
2012	center	0	-0.0321617021276596	UpGradient
2081	center	0	-0.0327276595744681	UpGradient
2082	center	0	-0.0339255319148936	UpGradient
2083	center	0	-0.032440425531915	UpGradient
2084	center	0	-0.0304021276595746	UpGradient
2085	center	0	-0.0319914893617021	UpGradient
2086	center	0	-0.0324829787234042	UpGradient
2087	center	0	-0.0304957446808511	UpGradient
2088	center	0	-0.0299191489361702	UpGradient
2089	center	0	-0.035059574468085	UpGradient
2090	center	0	-0.0361170212765957	UpGradient
2091	center	0	-0.0331382978723404	UpGradient
2092	center	0	-0.0309893617021278	UpGradient
2093	center	0	-0.0249382978723405	UpGradient
2094	center	0	-0.0291893617021278	UpGradient
2095	center	0	-0.0335531914893618	UpGradient
2096	center	0	-0.0334936170212767	UpGradient
2097	center	0	-0.0325382978723404	UpGradient
2098	center	0	-0.0330297872340426	UpGradient
2099	center	0	-0.0354553191489363	UpGradient
2100	center	0	-0.031695744680851	UpGradient
2101	center	0	-0.0320553191489361	UpGradient
2102	center	0	-0.0319787234042553	UpGradient
2103	center	0	-0.0295148936170212	UpGradient
2104	center	0	-0.0354829787234043	UpGradient
2105	center	0	-0.0348234042553192	UpGradient
2106	center	0	-0.0312765957446808	UpGradient
2107	center	0	-0.0345702127659574	UpGradient
2108	center	0	-0.0321319148936169	UpGradient
2109	center	0	-0.0308212765957447	UpGradient
2110	center	0	-0.0332659574468085	UpGradient
2111	center	0	-0.0336021276595746	UpGradient
2114	center	0	-0.0356999999999999	UpGradient
2115	center	0	-0.0336808510638298	UpGradient
2116	center	0	-0.0293340425531915	UpGradient
2117	center	0	-0.0314127659574467	UpGradient
2118	center	0	-0.0346659574468084	UpGradient
2119	center	0	-0.0269489361702128	UpGradient
2120	center	0	-0.0348851063829786	UpGradient
2121	center	0	-0.0349595744680851	UpGradient
2122	center	0	-0.0323787234042553	UpGradient
2123	center	0	-0.0339212765957447	UpGradient
2124	center	0	-0.0301127659574469	UpGradient
2125	center	0	-0.0353340425531914	UpGradient
2126	center	0	-0.028559574468085	UpGradient
2127	center	0	-0.0374744680851063	UpGradient
2128	center	0	-0.0316319148936171	UpGradient
2129	center	0	-0.0326042553191489	UpGradient
2130	center	0	-0.030304255319149	UpGradient
2131	center	0	-0.0344829787234043	UpGradient
2132	center	0	-0.0297893617021278	UpGradient
2133	center	0	-0.0346531914893618	UpGradient
2134	center	0	-0.0340489361702128	UpGradient
2135	center	0	-0.0341659574468086	UpGradient
2136	center	0	-0.0326382978723405	UpGradient
2137	center	0	-0.0325744680851063	UpGradient
2138	center	0	-0.0313787234042552	UpGradient
2139	center	0	-0.0326617021276596	UpGradient
2140	center	0	-0.0342361702127659	UpGradient
2141	center	0	-0.0361680851063831	UpGradient
2142	center	0	-0.0347702127659575	UpGradient
2143	center	0	-0.0361574468085106	UpGradient
2215	center	0	-0.0390531914893616	UpGradient
2216	center	0	-0.0272085106382979	UpGradient
2217	center	0	-0.0322000000000001	UpGradient
2218	center	0	-0.0336191489361701	UpGradient
2219	center	0	-0.0348702127659573	UpGradient
2220	center	0	-0.0263489361702127	UpGradient
2221	center	0	-0.033631914893617	UpGradient
2222	center	0	-0.0305659574468085	UpGradient
2223	center	0	-0.0310531914893618	UpGradient
2224	center	0	-0.0341276595744681	UpGradient
2225	center	0	-0.0358659574468085	UpGradient
2226	center	0	-0.0337148936170213	UpGradient
2227	center	0	-0.0301638297872341	UpGradient
2228	center	0	-0.0293574468085108	UpGradient
2229	center	0	-0.0319829787234042	UpGradient
2230	center	0	-0.0331106382978723	UpGradient
2231	center	0	-0.0324617021276596	UpGradient
2232	center	0	-0.0299021276595744	UpGradient
2233	center	0	-0.0308191489361703	UpGradient
2234	center	0	-0.0334170212765957	UpGradient
2235	center	0	-0.0301085106382979	UpGradient
2236	center	0	-0.033791489361702	UpGradient
2237	center	0	-0.0236595744680852	UpGradient
2238	center	0	-0.0318638297872341	UpGradient
2239	center	0	-0.0380765957446809	UpGradient
2240	center	0	-0.0303617021276596	UpGradient
2241	center	0	-0.035204255319149	UpGradient
2242	center	0	-0.0319021276595745	UpGradient
2243	center	0	-0.0309872340425531	UpGradient
2244	center	0	-0.032468085106383	UpGradient
2245	center	0	-0.0336659574468085	UpGradient
2246	center	0	-0.0316191489361702	UpGradient
2247	center	0	-0.0329106382978723	UpGradient
2248	center	0	-0.0300702127659575	UpGradient
2249	center	0	-0.0387425531914894	UpGradient
2250	center	0	-0.0329148936170212	UpGradient
2251	center	0	-0.0275510638297872	UpGradient
2252	center	0	-0.0294234042553191	UpGradient
2253	center	0	-0.0309446808510638	UpGradient
2254	center	0	-0.0305510638297871	UpGradient
2255	center	0	-0.0333531914893618	UpGradient
2256	center	0	-0.0332893617021276	UpGradient
2257	center	0	-0.0338468085106382	UpGradient
2258	center	0	-0.0309127659574468	UpGradient
2259	center	0	-0.033940425531915	UpGradient
2260	center	0	-0.027163829787234	UpGradient
2261	center	0	-0.0320170212765957	UpGradient
2262	center	0	-0.0323276595744682	UpGradient
2263	center	0	-0.0326531914893616	UpGradient
2264	center	0	-0.0283191489361702	UpGradient
2265	center	0	-0.0358617021276595	UpGradient
2266	center	0	-0.0280829787234043	UpGradient
2267	center	0	-0.033068085106383	UpGradient
2268	center	0	-0.0341382978723404	UpGradient
2269	center	0	-0.0342744680851063	UpGradient
2270	center	0	-0.0300106382978723	UpGradient
2271	center	0	-0.0356382978723405	UpGradient
2272	center	0	-0.0268191489361702	UpGradient
2273	center	0	-0.0310127659574467	UpGradient
2347	center	0	-0.0320595744680852	UpGradient
2348	center	0	-0.0351765957446809	UpGradient
2349	center	0	-0.0340595744680851	UpGradient
2350	center	0	-0.0301106382978724	UpGradient
2351	center	0	-0.0343085106382979	UpGradient
2352	center	0	-0.0333531914893617	UpGradient
2353	center	0	-0.0337978723404256	UpGradient
2354	center	0	-0.0296127659574467	UpGradient
2355	center	0	-0.0302382978723403	UpGradient
2356	center	0	-0.0373468085106383	UpGradient
2357	center	0	-0.0294212765957447	UpGradient
2358	center	0	-0.0362425531914893	UpGradient
2359	center	0	-0.0311319148936171	UpGradient
2360	center	0	-0.0309914893617022	UpGradient
2361	center	0	-0.0281765957446808	UpGradient
2362	center	0	-0.0333085106382979	UpGradient
2363	center	0	-0.0290553191489363	UpGradient
2364	center	0	-0.0370446808510637	UpGradient
2365	center	0	-0.0295446808510638	UpGradient
2366	center	0	-0.0328468085106382	UpGradient
2367	center	0	-0.0342148936170214	UpGradient
2368	center	0	-0.0355765957446809	UpGradient
2369	center	0	-0.0289063829787234	UpGradient
2370	center	0	-0.0331659574468086	UpGradient
2371	center	0	-0.0302808510638298	UpGradient
2372	center	0	-0.0331255319148937	UpGradient
2373	center	0	-0.033036170212766	UpGradient
2374	center	0	-0.0297510638297872	UpGradient
2375	center	0	-0.0295021276595744	UpGradient
2378	center	0	-0.030468085106383	UpGradient
2379	center	0	-0.0317212765957446	UpGradient
2380	center	0	-0.029576595744681	UpGradient
2381	center	0	-0.0319085106382978	UpGradient
2382	center	0	-0.0335212765957446	UpGradient
2383	center	0	-0.0334851063829787	UpGradient
2384	center	0	-0.030659574468085	UpGradient
2385	center	0	-0.0328446808510638	UpGradient
2386	center	0	-0.0290021276595746	UpGradient
2387	center	0	-0.0320170212765958	UpGradient
2388	center	0	-0.0336744680851064	UpGradient
2389	center	0	-0.0328531914893617	UpGradient
2390	center	0	-0.0344340425531915	UpGradient
2391	center	0	-0.0311765957446809	UpGradient
2392	center	0	-0.0307595744680852	UpGradient
2393	center	0	-0.0322382978723404	UpGradient
2394	center	0	-0.0288212765957446	UpGradient
2395	center	0	-0.0335297872340426	UpGradient
2396	center	0	-0.0343765957446809	UpGradient
2397	center	0	-0.0326297872340426	UpGradient
2398	center	0	-0.0337808510638298	UpGradient
2399	center	0	-0.0294829787234043	UpGradient
2400	center	0	-0.0341297872340425	UpGradient
2401	center	0	-0.0388468085106383	UpGradient
2402	center	0	-0.0264234042553192	UpGradient
2403	center	0	-0.0330510638297872	UpGradient
2404	center	0	-0.0337893617021277	UpGradient
2481	center	0	-0.0339936170212765	UpGradient
2482	center	0	-0.0271425531914894	UpGradient
2483	center	0	-0.0346063829787233	UpGradient
2484	center	0	-0.0354021276595745	UpGradient
2485	center	0	-0.0329382978723405	UpGradient
2486	center	0	-0.0349808510638298	UpGradient
2487	center	0	-0.0337893617021277	UpGradient
2488	center	0	-0.0271234042553192	UpGradient
2489	center	0	-0.0322574468085106	UpGradient
2490	center	0	-0.0317234042553192	UpGradient
2491	center	0	-0.034231914893617	UpGradient
2492	center	0	-0.0278936170212765	UpGradient
2493	center	0	-0.0324468085106384	UpGradient
2494	center	0	-0.0358404255319149	UpGradient
2495	center	0	-0.0281106382978724	UpGradient
2496	center	0	-0.0307361702127659	UpGradient
2497	center	0	-0.0320446808510638	UpGradient
2498	center	0	-0.0324021276595744	UpGradient
2499	center	0	-0.0344085106382978	UpGradient
2500	center	0	-0.0337851063829786	UpGradient
2501	center	0	-0.0266595744680851	UpGradient
2502	center	0	-0.0268191489361702	UpGradient
2503	center	0	-0.0359851063829788	UpGradient
2504	center	0	-0.033772340425532	UpGradient
2505	center	0	-0.0309234042553193	UpGradient
2506	center	0	-0.030659574468085	UpGradient
2507	center	0	-0.0288553191489362	UpGradient
2508	center	0	-0.0337702127659575	UpGradient
2509	center	0	-0.0348787234042553	UpGradient
2510	center	0	-0.0338191489361702	UpGradient
2511	center	0	-0.0355765957446808	UpGradient
2512	center	0	-0.0318170212765959	UpGradient
2513	center	0	-0.0300276595744681	UpGradient
2514	center	0	-0.0346170212765957	UpGradient
2515	center	0	-0.0354936170212766	UpGradient
2516	center	0	-0.0342787234042553	UpGradient
2517	center	0	-0.0335489361702128	UpGradient
2518	center	0	-0.0392723404255319	UpGradient
2519	center	0	-0.0342191489361702	UpGradient
2520	center	0	-0.0243765957446809	UpGradient
2521	center	0	-0.0342404255319148	UpGradient
2522	center	0	-0.030263829787234	UpGradient
2523	center	0	-0.032	UpGradient
2524	center	0	-0.0349148936170213	UpGradient
2525	center	0	-0.0319021276595744	UpGradient
2526	center	0	-0.0373574468085106	UpGradient
2527	center	0	-0.0351744680851064	UpGradient
2528	center	0	-0.0357255319148936	UpGradient
2529	center	0	-0.0370446808510638	UpGradient
2530	center	0	-0.0325	UpGradient
2531	center	0	-0.0318468085106384	UpGradient
2532	center	0	-0.0335723404255319	UpGradient
2533	center	0	-0.0286680851063831	UpGradient
2534	center	0	-0.0302957446808512	UpGradient
2535	center	0	-0.0332872340425533	UpGradient
2614	center	0	-0.0334957446808511	UpGradient
2615	center	0	-0.0285404255319149	UpGradient
2616	center	0	-0.0349617021276596	UpGradient
2617	center	0	-0.0329723404255318	UpGradient
2618	center	0	-0.0332042553191489	UpGradient
2619	center	0	-0.0347425531914893	UpGradient
2620	center	0	-0.0346702127659574	UpGradient
2621	center	0	-0.0306297872340427	UpGradient
2622	center	0	-0.0355574468085106	UpGradient
2623	center	0	-0.0298702127659574	UpGradient
2624	center	0	-0.0340340425531915	UpGradient
2625	center	0	-0.0331829787234042	UpGradient
2626	center	0	-0.0337680851063829	UpGradient
2627	center	0	-0.0334574468085107	UpGradient
2628	center	0	-0.0351914893617021	UpGradient
2629	center	0	-0.0369212765957447	UpGradient
2630	center	0	-0.0322446808510638	UpGradient
2631	center	0	-0.0370787234042553	UpGradient
2632	center	0	-0.0321893617021277	UpGradient
2633	center	0	-0.0315659574468084	UpGradient
2634	center	0	-0.0344872340425532	UpGradient
2635	center	0	-0.0305978723404255	UpGradient
2636	center	0	-0.0338212765957447	UpGradient
2637	center	0	-0.0292297872340426	UpGradient
2638	center	0	-0.0321425531914893	UpGradient
2639	center	0	-0.0307127659574469	UpGradient
2642	center	0	-0.0352978723404256	UpGradient
2643	center	0	-0.0305978723404256	UpGradient
2644	center	0	-0.0303468085106383	UpGradient
2645	center	0	-0.0348659574468085	UpGradient
2646	center	0	-0.0347595744680852	UpGradient
2647	center	0	-0.0304000000000001	UpGradient
2648	center	0	-0.0307021276595745	UpGradient
2649	center	0	-0.0316148936170212	UpGradient
2650	center	0	-0.0370787234042553	UpGradient
2651	center	0	-0.0309255319148936	UpGradient
2652	center	0	-0.0306021276595744	UpGradient
2653	center	0	-0.032431914893617	UpGradient
2654	center	0	-0.0295851063829788	UpGradient
2655	center	0	-0.0300510638297873	UpGradient
2656	center	0	-0.0281702127659576	UpGradient
2657	center	0	-0.0339425531914893	UpGradient
2658	center	0	-0.0353553191489361	UpGradient
2659	center	0	-0.0315553191489361	UpGradient
2660	center	0	-0.032863829787234	UpGradient
2661	center	0	-0.0339531914893618	UpGradient
2662	center	0	-0.032940425531915	UpGradient
2663	center	0	-0.0309872340425532	UpGradient
2664	center	0	-0.0373617021276597	UpGradient
2665	center	0	-0.0352191489361702	UpGradient
2666	center	0	-0.0346340425531915	UpGradient
2747	center	0	-0.0288127659574469	UpGradient
2748	center	0	-0.0333340425531915	UpGradient
2749	center	0	-0.0299702127659575	UpGradient
2750	center	0	-0.0356978723404256	UpGradient
2751	center	0	-0.0324510638297872	UpGradient
2752	center	0	-0.0383872340425533	UpGradient
2753	center	0	-0.0297744680851063	UpGradient
2754	center	0	-0.031208510638298	UpGradient
2755	center	0	-0.0387404255319149	UpGradient
2756	center	0	-0.0357957446808511	UpGradient
2757	center	0	-0.0336851063829788	UpGradient
2758	center	0	-0.0344808510638298	UpGradient
2759	center	0	-0.0317106382978724	UpGradient
2760	center	0	-0.0331234042553191	UpGradient
2761	center	0	-0.0373787234042552	UpGradient
2762	center	0	-0.0263425531914895	UpGradient
2763	center	0	-0.0340127659574467	UpGradient
2764	center	0	-0.0311085106382979	UpGradient
2765	center	0	-0.0326382978723405	UpGradient
2766	center	0	-0.0300446808510638	UpGradient
2767	center	0	-0.0358744680851065	UpGradient
2768	center	0	-0.032968085106383	UpGradient
2769	center	0	-0.0307617021276595	UpGradient
2770	center	0	-0.0328510638297872	UpGradient
2771	center	0	-0.0349340425531915	UpGradient
2772	center	0	-0.036504255319149	UpGradient
2773	center	0	-0.038804255319149	UpGradient
2774	center	0	-0.0283	UpGradient
2775	center	0	-0.0322829787234042	UpGradient
2776	center	0	-0.0288382978723405	UpGradient
2777	center	0	-0.0268297872340424	UpGradient
2778	center	0	-0.0314276595744682	UpGradient
2779	center	0	-0.0338340425531916	UpGradient
2780	center	0	-0.0315957446808512	UpGradient
2781	center	0	-0.0297595744680852	UpGradient
2782	center	0	-0.036363829787234	UpGradient
2783	center	0	-0.0326085106382979	UpGradient
2784	center	0	-0.0308595744680851	UpGradient
2785	center	0	-0.0333042553191489	UpGradient
2786	center	0	-0.0367170212765957	UpGradient
2787	center	0	-0.0339999999999999	UpGradient
2788	center	0	-0.0305446808510638	UpGradient
2789	center	0	-0.0332744680851063	UpGradient
2790	center	0	-0.033031914893617	UpGradient
2791	center	0	-0.0346212765957447	UpGradient
2792	center	0	-0.0334361702127659	UpGradient
2793	center	0	-0.0329340425531914	UpGradient
2794	center	0	-0.0341851063829787	UpGradient
2795	center	0	-0.0284872340425533	UpGradient
2796	center	0	-0.0309021276595744	UpGradient
2797	center	0	-0.0333872340425533	UpGradient
2880	center	0	-0.0296893617021276	UpGradient
2881	center	0	-0.0275085106382978	UpGradient
2882	center	0	-0.0333914893617021	UpGradient
2883	center	0	-0.0313553191489361	UpGradient
2884	center	0	-0.0318702127659575	UpGradient
2885	center	0	-0.0321148936170212	UpGradient
2886	center	0	-0.031331914893617	UpGradient
2887	center	0	-0.031459574468085	UpGradient
2888	center	0	-0.0332446808510639	UpGradient
2889	center	0	-0.0374446808510638	UpGradient
2890	center	0	-0.0286829787234043	UpGradient
2891	center	0	-0.0349808510638297	UpGradient
2892	center	0	-0.0366021276595745	UpGradient
2893	center	0	-0.0314659574468086	UpGradient
2894	center	0	-0.032831914893617	UpGradient
2895	center	0	-0.0344617021276596	UpGradient
2896	center	0	-0.0291617021276595	UpGradient
2897	center	0	-0.0292744680851064	UpGradient
2898	center	0	-0.0326212765957447	UpGradient
2899	center	0	-0.0296702127659574	UpGradient
2900	center	0	-0.0325914893617021	UpGradient
2901	center	0	-0.0338765957446808	UpGradient
2902	center	0	-0.0334297872340426	UpGradient
2903	center	0	-0.0317297872340425	UpGradient
2906	center	0	-0.035959574468085	UpGradient
2907	center	0	-0.0319425531914894	UpGradient
2908	center	0	-0.0370382978723404	UpGradient
2909	center	0	-0.0286914893617022	UpGradient
2910	center	0	-0.0285446808510639	UpGradient
2911	center	0	-0.0329021276595744	UpGradient
2912	center	0	-0.0318170212765958	UpGradient
2913	center	0	-0.0330808510638297	UpGradient
2914	center	0	-0.0321702127659575	UpGradient
2915	center	0	-0.0279638297872342	UpGradient
2916	center	0	-0.0323468085106384	UpGradient
2917	center	0	-0.0336659574468084	UpGradient
2918	center	0	-0.0331148936170213	UpGradient
2919	center	0	-0.0314999999999999	UpGradient
2920	center	0	-0.0329765957446808	UpGradient
2921	center	0	-0.0343276595744681	UpGradient
2922	center	0	-0.0349	UpGradient
2923	center	0	-0.0347659574468084	UpGradient
2924	center	0	-0.030159574468085	UpGradient
2925	center	0	-0.0281425531914893	UpGradient
2926	center	0	-0.0353191489361702	UpGradient
2927	center	0	-0.0349297872340426	UpGradient
2928	center	0	-0.0336382978723405	UpGradient
3013	center	0	-0.0316765957446808	UpGradient
3014	center	0	-0.0318489361702127	UpGradient
3015	center	0	-0.0328234042553193	UpGradient
3016	center	0	-0.0359468085106383	UpGradient
3017	center	0	-0.0295340425531916	UpGradient
3018	center	0	-0.0267808510638298	UpGradient
3019	center	0	-0.0322063829787235	UpGradient
3020	center	0	-0.0319063829787233	UpGradient
3021	center	0	-0.0354978723404256	UpGradient
3022	center	0	-0.0342148936170212	UpGradient
3023	center	0	-0.031927659574468	UpGradient
3024	center	0	-0.0281234042553191	UpGradient
3025	center	0	-0.031072340425532	UpGradient
3026	center	0	-0.0314468085106382	UpGradient
3027	center	0	-0.0288765957446809	UpGradient
3028	center	0	-0.0363340425531916	UpGradient
3029	center	0	-0.0350127659574469	UpGradient
3030	center	0	-0.0335085106382978	UpGradient
3031	center	0	-0.0359404255319149	UpGradient
3032	center	0	-0.0315468085106383	UpGradient
3033	center	0	-0.0301340425531914	UpGradient
3034	center	0	-0.0336148936170212	UpGradient
3035	center	0	-0.0321574468085107	UpGradient
3036	center	0	-0.0351744680851063	UpGradient
3037	center	0	-0.0271744680851064	UpGradient
3038	center	0	-0.0310936170212765	UpGradient
3039	center	0	-0.0279042553191489	UpGradient
3040	center	0	-0.0298063829787234	UpGradient
3041	center	0	-0.0357212765957446	UpGradient
3042	center	0	-0.0349680851063831	UpGradient
3043	center	0	-0.0312851063829786	UpGradient
3044	center	0	-0.0298148936170212	UpGradient
3045	center	0	-0.0332234042553191	UpGradient
3046	center	0	-0.0309	UpGradient
3047	center	0	-0.0319893617021276	UpGradient
3048	center	0	-0.0330914893617022	UpGradient
3049	center	0	-0.0290340425531915	UpGradient
3050	center	0	-0.027927659574468	UpGradient
3051	center	0	-0.0346574468085106	UpGradient
3052	center	0	-0.0307659574468086	UpGradient
3053	center	0	-0.0292085106382978	UpGradient
3054	center	0	-0.0285404255319149	UpGradient
3055	center	0	-0.028631914893617	UpGradient
3056	center	0	-0.0280659574468086	UpGradient
3057	center	0	-0.0302106382978722	UpGradient
3058	center	0	-0.0311680851063829	UpGradient
3059	center	0	-0.0338191489361703	UpGradient
3146	center	0	-0.0317914893617022	UpGradient
3147	center	0	-0.0317127659574467	UpGradient
3148	center	0	-0.0330808510638298	UpGradient
3149	center	0	-0.0336106382978723	UpGradient
3150	center	0	-0.0342021276595745	UpGradient
3151	center	0	-0.0358234042553192	UpGradient
3152	center	0	-0.0328340425531915	UpGradient
3153	center	0	-0.0325297872340425	UpGradient
3154	center	0	-0.0351361702127659	UpGradient
3155	center	0	-0.0317340425531915	UpGradient
3156	center	0	-0.0293148936170212	UpGradient
3157	center	0	-0.0350340425531914	UpGradient
3158	center	0	-0.0294382978723405	UpGradient
3159	center	0	-0.0352510638297873	UpGradient
3160	center	0	-0.0300063829787234	UpGradient
3161	center	0	-0.0306702127659574	UpGradient
3162	center	0	-0.0312829787234042	UpGradient
3163	center	0	-0.0315914893617022	UpGradient
3164	center	0	-0.0290574468085106	UpGradient
3165	center	0	-0.033727659574468	UpGradient
3166	center	0	-0.0291446808510638	UpGradient
3167	center	0	-0.0322553191489361	UpGradient
3170	center	0	-0.0289340425531915	UpGradient
3171	center	0	-0.0298851063829787	UpGradient
3172	center	0	-0.0342936170212766	UpGradient
3173	center	0	-0.0304808510638298	UpGradient
3174	center	0	-0.0292	UpGradient
3175	center	0	-0.0331617021276597	UpGradient
3176	center	0	-0.0306617021276596	UpGradient
3177	center	0	-0.0336000000000001	UpGradient
3178	center	0	-0.032504255319149	UpGradient
3179	center	0	-0.0326787234042554	UpGradient
3180	center	0	-0.0275340425531914	UpGradient
3181	center	0	-0.0313148936170212	UpGradient
3182	center	0	-0.032040425531915	UpGradient
3183	center	0	-0.0367617021276596	UpGradient
3184	center	0	-0.0310255319148936	UpGradient
3185	center	0	-0.0345276595744682	UpGradient
3186	center	0	-0.0325744680851063	UpGradient
3187	center	0	-0.032231914893617	UpGradient
3188	center	0	-0.0332085106382978	UpGradient
3189	center	0	-0.0294829787234042	UpGradient
3190	center	0	-0.0324893617021277	UpGradient
3279	center	0	-0.0368851063829788	UpGradient
3280	center	0	-0.0295978723404256	UpGradient
3281	center	0	-0.0309680851063829	UpGradient
3282	center	0	-0.0321	UpGradient
3283	center	0	-0.0332702127659574	UpGradient
3284	center	0	-0.0319489361702128	UpGradient
3285	center	0	-0.0312340425531914	UpGradient
3286	center	0	-0.0310723404255319	UpGradient
3287	center	0	-0.0326617021276596	UpGradient
3288	center	0	-0.0303978723404256	UpGradient
3289	center	0	-0.0339936170212766	UpGradient
3290	center	0	-0.0312255319148936	UpGradient
3291	center	0	-0.0366404255319149	UpGradient
3292	center	0	-0.0343148936170213	UpGradient
3293	center	0	-0.0313191489361702	UpGradient
3294	center	0	-0.0363510638297873	UpGradient
3295	center	0	-0.0302872340425533	UpGradient
3296	center	0	-0.0314042553191488	UpGradient
3297	center	0	-0.0367787234042554	UpGradient
3298	center	0	-0.0315255319148937	UpGradient
3299	center	0	-0.0290510638297873	UpGradient
3300	center	0	-0.0309765957446809	UpGradient
3301	center	0	-0.0301191489361701	UpGradient
3302	center	0	-0.0308808510638298	UpGradient
3303	center	0	-0.0347085106382978	UpGradient
3304	center	0	-0.0305872340425533	UpGradient
3305	center	0	-0.0319617021276595	UpGradient
3306	center	0	-0.0289617021276596	UpGradient
3307	center	0	-0.0302106382978724	UpGradient
3308	center	0	-0.0307851063829786	UpGradient
3309	center	0	-0.0270872340425532	UpGradient
3310	center	0	-0.034236170212766	UpGradient
3311	center	0	-0.0392617021276595	UpGradient
3312	center	0	-0.0321893617021276	UpGradient
3313	center	0	-0.0361787234042553	UpGradient
3314	center	0	-0.0314744680851065	UpGradient
3315	center	0	-0.0276574468085106	UpGradient
3316	center	0	-0.033008510638298	UpGradient
3317	center	0	-0.0307297872340425	UpGradient
3318	center	0	-0.0294957446808511	UpGradient
3319	center	0	-0.0295148936170213	UpGradient
3320	center	0	-0.0347361702127661	UpGradient
3321	center	0	-0.0344659574468085	UpGradient
3411	center	0	-0.0288808510638298	UpGradient
3412	center	0	-0.0324446808510638	UpGradient
3413	center	0	-0.0318872340425532	UpGradient
3414	center	0	-0.033	UpGradient
3415	center	0	-0.0359127659574468	UpGradient
3416	center	0	-0.0342914893617022	UpGradient
3417	center	0	-0.0397127659574467	UpGradient
3418	center	0	-0.0333085106382979	UpGradient
3419	center	0	-0.0332553191489362	UpGradient
3420	center	0	-0.0349191489361702	UpGradient
3421	center	0	-0.0332340425531914	UpGradient
3422	center	0	-0.0314319148936171	UpGradient
3423	center	0	-0.0321106382978723	UpGradient
3424	center	0	-0.0306553191489361	UpGradient
3425	center	0	-0.0362702127659574	UpGradient
3426	center	0	-0.0342234042553192	UpGradient
3427	center	0	-0.0376936170212766	UpGradient
3428	center	0	-0.0342148936170213	UpGradient
3429	center	0	-0.0351808510638298	UpGradient
3430	center	0	-0.0295808510638298	UpGradient
3431	center	0	-0.0326957446808511	UpGradient
3434	center	0	-0.0313702127659574	UpGradient
3435	center	0	-0.0321382978723404	UpGradient
3436	center	0	-0.0324723404255319	UpGradient
3437	center	0	-0.0334000000000001	UpGradient
3438	center	0	-0.0347404255319149	UpGradient
3439	center	0	-0.0319170212765958	UpGradient
3440	center	0	-0.0332680851063829	UpGradient
3441	center	0	-0.029727659574468	UpGradient
3442	center	0	-0.0327042553191488	UpGradient
3443	center	0	-0.0332170212765957	UpGradient
3444	center	0	-0.031759574468085	UpGradient
3445	center	0	-0.0360765957446808	UpGradient
3446	center	0	-0.0303148936170212	UpGradient
3447	center	0	-0.0318170212765957	UpGradient
3448	center	0	-0.0345191489361703	UpGradient
3449	center	0	-0.0290446808510638	UpGradient
3450	center	0	-0.0268893617021276	UpGradient
3451	center	0	-0.0291531914893617	UpGradient
3452	center	0	-0.0339744680851065	UpGradient
3453	center	0	-0.0334744680851064	UpGradient
3495	center	0	0.0255787234042554	UpGradient
3496	center	0	0.0295446808510639	UpGradient
3497	center	0	0.0297744680851064	UpGradient
3498	center	0	0.0299765957446808	UpGradient
3499	center	0	0.029663829787234	UpGradient
3500	center	0	0.0342106382978724	UpGradient
3501	center	0	0.0278042553191489	UpGradient
3502	center	0	0.0282021276595745	UpGradient
3503	center	0	0.0265595744680852	UpGradient
3545	center	0	-0.0309000000000001	UpGradient
3546	center	0	-0.0310553191489362	UpGradient
3547	center	0	-0.0312468085106384	UpGradient
3548	center	0	-0.0364255319148937	UpGradient
3549	center	0	-0.0292340425531915	UpGradient
3550	center	0	-0.0347	UpGradient
3551	center	0	-0.0350872340425531	UpGradient
3552	center	0	-0.0348531914893616	UpGradient
3553	center	0	-0.0337744680851064	UpGradient
3554	center	0	-0.0311297872340425	UpGradient
3555	center	0	-0.028827659574468	UpGradient
3556	center	0	-0.0375851063829787	UpGradient
3557	center	0	-0.0385702127659574	UpGradient
3558	center	0	-0.0331468085106382	UpGradient
3559	center	0	-0.0289957446808511	UpGradient
3560	center	0	-0.0377936170212766	UpGradient
3561	center	0	-0.0292000000000001	UpGradient
3562	center	0	-0.0325361702127659	UpGradient
3563	center	0	-0.0351425531914894	UpGradient
3564	center	0	-0.0322765957446809	UpGradient
3565	center	0	-0.0312829787234043	UpGradient
3566	center	0	-0.0340042553191489	UpGradient
3567	center	0	-0.0344914893617021	UpGradient
3568	center	0	-0.0309276595744681	UpGradient
3569	center	0	-0.0272276595744681	UpGradient
3570	center	0	-0.035363829787234	UpGradient
3571	center	0	-0.0273978723404255	UpGradient
3572	center	0	-0.0323744680851065	UpGradient
3573	center	0	-0.0309702127659575	UpGradient
3574	center	0	-0.0322382978723405	UpGradient
3575	center	0	-0.0311063829787234	UpGradient
3576	center	0	-0.0323319148936169	UpGradient
3577	center	0	-0.0311191489361703	UpGradient
3578	center	0	-0.0285765957446809	UpGradient
3579	center	0	-0.0344361702127659	UpGradient
3580	center	0	-0.0338382978723405	UpGradient
3581	center	0	-0.0270021276595744	UpGradient
3582	center	0	-0.0380255319148935	UpGradient
3583	center	0	-0.0320893617021276	UpGradient
3621	center	0	0.0280489361702128	UpGradient
3622	center	0	0.0330914893617022	UpGradient
3623	center	0	0.0277085106382978	UpGradient
3624	center	0	0.0292553191489363	UpGradient
3625	center	0	0.0318489361702127	UpGradient
3626	center	0	0.0277765957446809	UpGradient
3627	center	0	0.0317404255319148	UpGradient
3628	center	0	0.0309702127659575	UpGradient
3629	center	0	0.0306702127659575	UpGradient
3630	center	0	0.0339170212765958	UpGradient
3631	center	0	0.0287212765957446	UpGradient
3632	center	0	0.0326276595744682	UpGradient
3633	center	0	0.0324106382978723	UpGradient
3634	center	0	0.0324978723404256	UpGradient
3635	center	0	0.0305808510638297	UpGradient
3636	center	0	0.0350148936170214	UpGradient
3637	center	0	0.0336468085106383	UpGradient
3638	center	0	0.0295127659574469	UpGradient
3639	center	0	0.0261319148936171	UpGradient
3640	center	0	0.0342829787234043	UpGradient
3677	center	0	-0.0314893617021276	UpGradient
3678	center	0	-0.0305425531914893	UpGradient
3679	center	0	-0.0318617021276597	UpGradient
3680	center	0	-0.0352574468085106	UpGradient
3681	center	0	-0.033472340425532	UpGradient
3682	center	0	-0.0324638297872341	UpGradient
3683	center	0	-0.0309063829787235	UpGradient
3684	center	0	-0.028995744680851	UpGradient
3685	center	0	-0.031431914893617	UpGradient
3686	center	0	-0.0289170212765957	UpGradient
3687	center	0	-0.035540425531915	UpGradient
3688	center	0	-0.0298255319148935	UpGradient
3689	center	0	-0.035931914893617	UpGradient
3690	center	0	-0.0331276595744681	UpGradient
3691	center	0	-0.030595744680851	UpGradient
3692	center	0	-0.0328531914893617	UpGradient
3693	center	0	-0.0332234042553192	UpGradient
3694	center	0	-0.0334319148936169	UpGradient
3695	center	0	-0.0275978723404256	UpGradient
3698	center	0	-0.0346127659574468	UpGradient
3699	center	0	-0.0363744680851065	UpGradient
3700	center	0	-0.0336340425531915	UpGradient
[truncated: 76,601 more rows]
