# Supplementary material for: Two simple movement mechanisms for spatial division of labour in social insects
Source: Nat Commun. 2022 Nov 15;13:6985. doi: 10.1038/s41467-022-34706-7 (PMC9666475; doi:10.1038/s41467-022-34706-7)
Supplement: Supplementary file 5 — Source Data [file 41467_2022_34706_MOESM5_ESM.zip › source_data/Figure_S15/RelativeTurnAngle,Apis,FPA.csv]

cell_ID	agent_type	field_steepness	relative_TurnAngle	approach_direction
133	center	0	0.00359787234042558	UpGradient
134	center	0	-0.00547021276595748	UpGradient
135	center	0	-0.00787872340425537	UpGradient
136	center	0	-0.00514468085106385	UpGradient
137	center	0	-0.00133191489361697	UpGradient
138	center	0	-0.005559574468085	UpGradient
139	center	0	-0.0074127659574469	UpGradient
140	center	0	-0.00656808510638302	UpGradient
141	center	0	-0.00328723404255328	UpGradient
142	center	0	-0.00520425531914896	UpGradient
143	center	0	-0.00484893617021269	UpGradient
144	center	0	-0.00180638297872331	UpGradient
145	center	0	-0.00608936170212776	UpGradient
146	center	0	-0.00086808510638293	UpGradient
147	center	0	-0.00261702127659579	UpGradient
148	center	0	-0.00554680851063826	UpGradient
149	center	0	0.000376595744680833	UpGradient
150	center	0	-0.000734042553191516	UpGradient
151	center	0	0.00322553191489363	UpGradient
152	center	0	-0.00931063829787245	UpGradient
153	center	0	-0.00179148936170213	UpGradient
154	center	0	0.000819148936170209	UpGradient
155	center	0	-0.00127872340425539	UpGradient
156	center	0	-0.00790851063829793	UpGradient
157	center	0	-0.00249574468085102	UpGradient
158	center	0	-0.0034914893617022	UpGradient
159	center	0	-0.00208723404255315	UpGradient
160	center	0	-0.00181489361702119	UpGradient
161	center	0	-0.000780851063829713	UpGradient
162	center	0	-0.00189999999999992	UpGradient
163	center	0	0.0023191489361702	UpGradient
164	center	0	-0.00304468085106378	UpGradient
165	center	0	-0.00413829787234035	UpGradient
166	center	0	-0.000725531914893514	UpGradient
167	center	0	-0.00343617021276595	UpGradient
168	center	0	-0.00507021276595749	UpGradient
169	center	0	-0.00654680851063826	UpGradient
170	center	0	0.00200000000000009	UpGradient
171	center	0	-0.00170425531914902	UpGradient
172	center	0	-0.00309574468085116	UpGradient
173	center	0	-0.00135106382978728	UpGradient
174	center	0	-0.0035340425531915	UpGradient
175	center	0	-0.000580851063829691	UpGradient
176	center	0	-0.000857446808510561	UpGradient
177	center	0	-0.00112553191489363	UpGradient
178	center	0	-0.00762553191489352	UpGradient
179	center	0	-0.00264255319148935	UpGradient
180	center	0	0.0019127659574469	UpGradient
181	center	0	-0.00598936170212775	UpGradient
182	center	0	-0.00353829787234041	UpGradient
183	center	0	-0.00379361702127655	UpGradient
184	center	0	-0.00346808510638294	UpGradient
185	center	0	-0.00206595744680847	UpGradient
186	center	0	-0.00352553191489357	UpGradient
187	center	0	-0.0055936170212766	UpGradient
188	center	0	0.000982978723404225	UpGradient
189	center	0	-0.000919148936170254	UpGradient
190	center	0	-0.000112765957446918	UpGradient
191	center	0	-0.000672340425531901	UpGradient
192	center	0	-0.00357234042553187	UpGradient
193	center	0	-0.00246170212765953	UpGradient
194	center	0	-0.00304042553191479	UpGradient
195	center	0	-0.00127234042553183	UpGradient
196	center	0	-0.00420212765957438	UpGradient
197	center	0	0.0017680851063829	UpGradient
198	center	0	-0.00654255319148933	UpGradient
199	center	0	-0.00105106382978733	UpGradient
200	center	0	-0.00824680851063822	UpGradient
201	center	0	-0.00053829787234039	UpGradient
202	center	0	-0.00340851063829797	UpGradient
203	center	0	-0.0017	UpGradient
204	center	0	-0.00228723404255316	UpGradient
205	center	0	-0.00131276595744671	UpGradient
206	center	0	0.00279148936170223	UpGradient
207	center	0	-0.00386382978723406	UpGradient
208	center	0	-0.00247234042553191	UpGradient
209	center	0	-0.00711489361702127	UpGradient
210	center	0	-0.00138510638297869	UpGradient
211	center	0	-0.00357021276595747	UpGradient
212	center	0	-0.000908510638297933	UpGradient
213	center	0	-0.00368936170212767	UpGradient
214	center	0	0.00284893617021281	UpGradient
215	center	0	0.00229787234042543	UpGradient
216	center	0	-0.00352127659574472	UpGradient
217	center	0	0.001736170212766	UpGradient
218	center	0	-0.00188085106382973	UpGradient
219	center	0	2.76595744680424e-05	UpGradient
220	center	0	0.000857446808510529	UpGradient
221	center	0	-0.00112340425531919	UpGradient
222	center	0	-0.00450212765957458	UpGradient
223	center	0	-0.00179787234042553	UpGradient
224	center	0	-0.000793617021276676	UpGradient
225	center	0	-0.00374042553191496	UpGradient
226	center	0	-0.00220425531914904	UpGradient
227	center	0	-0.000817021276595705	UpGradient
228	center	0	-0.00713191489361706	UpGradient
229	center	0	0.00266382978723406	UpGradient
230	center	0	-0.00475957446808519	UpGradient
231	center	0	-0.00282553191489362	UpGradient
232	center	0	-0.00276808510638304	UpGradient
233	center	0	-0.00437234042553183	UpGradient
234	center	0	0.0028276595744681	UpGradient
235	center	0	-0.0028170212765957	UpGradient
236	center	0	0.00324680851063819	UpGradient
237	center	0	-0.00350212765957448	UpGradient
238	center	0	-0.00448723404255322	UpGradient
239	center	0	-0.00151063829787238	UpGradient
240	center	0	-0.00261914893617019	UpGradient
241	center	0	-0.00060425531914892	UpGradient
242	center	0	0.00504680851063831	UpGradient
243	center	0	0.000174468085106455	UpGradient
244	center	0	0.00364468085106393	UpGradient
245	center	0	-0.000640425531914958	UpGradient
246	center	0	0.00396808510638296	UpGradient
247	center	0	0.000110638297872409	UpGradient
248	center	0	-0.00323404255319153	UpGradient
249	center	0	-0.00447659574468089	UpGradient
250	center	0	-0.00362127659574466	UpGradient
251	center	0	-0.00249361702127658	UpGradient
252	center	0	-3.82978723403694e-05	UpGradient
253	center	0	-0.00514893617021283	UpGradient
254	center	0	0.00245319148936161	UpGradient
255	center	0	-0.00352765957446801	UpGradient
256	center	0	-0.00914255319148932	UpGradient
257	center	0	0.000880851063829763	UpGradient
258	center	0	-0.00278723404255308	UpGradient
259	center	0	-0.00496595744680849	UpGradient
260	center	0	-0.00353191489361692	UpGradient
261	center	0	-0.00384255319148941	UpGradient
262	center	0	-6.17021276596348e-05	UpGradient
263	center	0	0.00082978723404251	UpGradient
266	center	0	-0.00326170212765966	UpGradient
267	center	0	-0.00197872340425535	UpGradient
268	center	0	NA	UpGradient
269	center	0	-0.00184255319148928	UpGradient
270	center	0	-0.00329574468085106	UpGradient
271	center	0	0.000193617021276684	UpGradient
272	center	0	0.00141276595744678	UpGradient
273	center	0	0.0011404255319149	UpGradient
274	center	0	-0.00130000000000004	UpGradient
275	center	0	-0.00400851063829797	UpGradient
276	center	0	-0.000270212765957462	UpGradient
277	center	0	0.00145531914893626	UpGradient
278	center	0	-0.000517021276595743	UpGradient
279	center	0	-0.00877234042553202	UpGradient
280	center	0	-0.00577234042553188	UpGradient
281	center	0	0.00254042553191488	UpGradient
282	center	0	-0.00238723404255313	UpGradient
283	center	0	-0.00513404255319143	UpGradient
284	center	0	0.00446808510638305	UpGradient
285	center	0	0.00149574468085113	UpGradient
286	center	0	0.000912765957446707	UpGradient
287	center	0	-0.00820425531914887	UpGradient
288	center	0	0.00178085106382977	UpGradient
289	center	0	-0.00652127659574474	UpGradient
290	center	0	-0.00497872340425534	UpGradient
291	center	0	-0.00238936170212768	UpGradient
292	center	0	-0.000687234042553252	UpGradient
293	center	0	-0.00217021276595755	UpGradient
294	center	0	-0.00330425531914887	UpGradient
295	center	0	-0.00290212765957454	UpGradient
296	center	0	-0.00145744680851064	UpGradient
297	center	0	-0.000555319148936283	UpGradient
298	center	0	-0.000380851063829842	UpGradient
299	center	0	-0.00245957446808519	UpGradient
300	center	0	-0.000293617021276699	UpGradient
301	center	0	-0.0052148936170212	UpGradient
302	center	0	-0.00314893617021269	UpGradient
303	center	0	-0.00549148936170214	UpGradient
304	center	0	-0.00360638297872341	UpGradient
305	center	0	-0.00375744680851053	UpGradient
306	center	0	0.0022468085106384	UpGradient
307	center	0	-0.00123404255319155	UpGradient
308	center	0	-0.00518936170212772	UpGradient
309	center	0	-0.00165744680851053	UpGradient
310	center	0	-0.000425531914893717	UpGradient
311	center	0	-0.000708510638297763	UpGradient
312	center	0	-0.00147234042553185	UpGradient
313	center	0	-0.00308510638297879	UpGradient
314	center	0	-0.00549361702127653	UpGradient
315	center	0	-0.000178723404255416	UpGradient
316	center	0	-0.00055531914893619	UpGradient
317	center	0	-0.00561276595744691	UpGradient
318	center	0	-0.00135957446808514	UpGradient
319	center	0	-0.00528297872340416	UpGradient
320	center	0	-0.00665531914893616	UpGradient
321	center	0	-0.000642553191489283	UpGradient
322	center	0	-0.00433829787234049	UpGradient
323	center	0	-0.00288297872340416	UpGradient
324	center	0	-0.00135319148936162	UpGradient
325	center	0	-0.00594893617021279	UpGradient
326	center	0	0.000257446808510645	UpGradient
327	center	0	-0.00468723404255311	UpGradient
328	center	0	-0.00326595744680844	UpGradient
329	center	0	-0.00400425531914889	UpGradient
330	center	0	-0.00154893617021283	UpGradient
331	center	0	0.00254680851063832	UpGradient
332	center	0	-0.00440851063829779	UpGradient
333	center	0	-0.0053425531914894	UpGradient
334	center	0	-0.00390851063829793	UpGradient
335	center	0	-0.0041531914893618	UpGradient
336	center	0	-0.00140851063829796	UpGradient
337	center	0	0.000159574468085116	UpGradient
338	center	0	0.00129787234042557	UpGradient
339	center	0	0.00329148936170214	UpGradient
340	center	0	-0.00192978723404261	UpGradient
341	center	0	-0.00304680851063825	UpGradient
342	center	0	3.19148936171179e-05	UpGradient
343	center	0	0.00518510638297871	UpGradient
344	center	0	0.000438297872340447	UpGradient
345	center	0	-0.0092425531914894	UpGradient
346	center	0	-0.00677234042553199	UpGradient
347	center	0	-0.00154255319148928	UpGradient
348	center	0	-0.000765957446808463	UpGradient
349	center	0	0.000804255319148907	UpGradient
350	center	0	-0.00294042553191487	UpGradient
351	center	0	-0.00207872340425534	UpGradient
352	center	0	0.00198510638297881	UpGradient
353	center	0	0.00363617021276604	UpGradient
354	center	0	-0.0034765957446808	UpGradient
355	center	0	-0.000612765957446747	UpGradient
356	center	0	-0.000574468085106445	UpGradient
357	center	0	-0.00359787234042547	UpGradient
358	center	0	-0.00443617021276587	UpGradient
359	center	0	-1.70212765956521e-05	UpGradient
360	center	0	-0.000317021276595715	UpGradient
361	center	0	-0.00111063829787244	UpGradient
362	center	0	0.000140425531914856	UpGradient
363	center	0	-0.00174255319148946	UpGradient
364	center	0	-0.00150212765957457	UpGradient
365	center	0	-0.00338297872340426	UpGradient
366	center	0	-0.00429148936170205	UpGradient
367	center	0	-0.00143404255319144	UpGradient
368	center	0	-0.00299787234042556	UpGradient
369	center	0	-0.00140425531914891	UpGradient
370	center	0	-0.00533191489361702	UpGradient
371	center	0	-0.00452340425531922	UpGradient
372	center	0	-0.00325106382978729	UpGradient
373	center	0	0.00032978723404246	UpGradient
374	center	0	-0.00389574468085113	UpGradient
375	center	0	-0.00280212765957446	UpGradient
376	center	0	-0.00321489361702122	UpGradient
377	center	0	-0.000927659574468045	UpGradient
378	center	0	0.000344680851063818	UpGradient
379	center	0	-0.000644680851063866	UpGradient
380	center	0	-0.00220638297872351	UpGradient
381	center	0	-0.00188085106382987	UpGradient
382	center	0	-0.00335531914893615	UpGradient
383	center	0	0.00024680851063835	UpGradient
384	center	0	-0.000708510638297949	UpGradient
385	center	0	0.00353829787234052	UpGradient
386	center	0	-0.00196170212765947	UpGradient
387	center	0	-0.00250851063829798	UpGradient
388	center	0	0.00144468085106392	UpGradient
389	center	0	-0.00379361702127652	UpGradient
390	center	0	0.00031276595744674	UpGradient
391	center	0	-0.00372978723404246	UpGradient
392	center	0	0.00274468085106387	UpGradient
393	center	0	-0.00307234042553189	UpGradient
394	center	0	0.00158936170212765	UpGradient
395	center	0	-0.00321489361702129	UpGradient
396	center	0	-0.00507234042553188	UpGradient
397	center	0	-0.00530638297872337	UpGradient
398	center	0	0.00338085106382979	UpGradient
399	center	0	-0.00357872340425535	UpGradient
400	center	0	-0.00813404255319157	UpGradient
401	center	0	0.000640425531914801	UpGradient
402	center	0	0.00190851063829783	UpGradient
403	center	0	0.00129999999999989	UpGradient
404	center	0	-6.38297872344323e-06	UpGradient
405	center	0	-0.000863829787234102	UpGradient
406	center	0	-0.00125531914893606	UpGradient
407	center	0	-0.00423404255319154	UpGradient
408	center	0	-0.00702765957446815	UpGradient
409	center	0	-0.004772340425532	UpGradient
410	center	0	0.00220425531914893	UpGradient
411	center	0	-0.0059702127659575	UpGradient
412	center	0	-0.00181702127659582	UpGradient
413	center	0	-0.00338510638297871	UpGradient
414	center	0	-0.00143404255319144	UpGradient
415	center	0	0.000540425531914805	UpGradient
416	center	0	-0.000663829787234035	UpGradient
417	center	0	-0.00400425531914886	UpGradient
418	center	0	-0.00119361702127659	UpGradient
419	center	0	-0.000689361702127714	UpGradient
420	center	0	-0.00177021276595752	UpGradient
421	center	0	-0.00146382978723408	UpGradient
422	center	0	-0.00146170212765951	UpGradient
423	center	0	-0.00414893617021279	UpGradient
424	center	0	0.0048829787234042	UpGradient
425	center	0	0.00165744680851055	UpGradient
426	center	0	-0.00260212765957445	UpGradient
427	center	0	-0.00421276595744687	UpGradient
428	center	0	-0.00133829787234049	UpGradient
429	center	0	-0.00440638297872339	UpGradient
430	center	0	0.00270425531914886	UpGradient
431	center	0	0.000227659574468181	UpGradient
432	center	0	-0.00561914893617018	UpGradient
433	center	0	0.000651063829787171	UpGradient
434	center	0	-0.001636170212766	UpGradient
435	center	0	0.00402340425531915	UpGradient
436	center	0	-0.00218936170212773	UpGradient
437	center	0	-0.00320851063829783	UpGradient
438	center	0	0.00107659574468078	UpGradient
439	center	0	-0.00202765957446799	UpGradient
440	center	0	-0.005768085106383	UpGradient
441	center	0	-0.00121914893617013	UpGradient
442	center	0	-0.000459574468085178	UpGradient
443	center	0	-0.00589361702127669	UpGradient
444	center	0	0.00110000000000011	UpGradient
445	center	0	-0.00471702127659567	UpGradient
446	center	0	-0.0013212765957446	UpGradient
447	center	0	-0.000540425531914891	UpGradient
448	center	0	0.00161702127659575	UpGradient
449	center	0	0.000227659574468058	UpGradient
450	center	0	-0.00152127659574462	UpGradient
451	center	0	-0.00511276595744678	UpGradient
452	center	0	-0.00328936170212758	UpGradient
453	center	0	-0.000440425531914957	UpGradient
454	center	0	-0.00397872340425541	UpGradient
455	center	0	-6.17021276595119e-05	UpGradient
456	center	0	-0.00451489361702132	UpGradient
457	center	0	0.00334680851063834	UpGradient
458	center	0	-0.000604255319148937	UpGradient
459	center	0	-0.000355319148936196	UpGradient
460	center	0	-0.0007127659574468	UpGradient
461	center	0	-0.00294893617021269	UpGradient
462	center	0	-0.00532127659574467	UpGradient
463	center	0	-0.000417021276595671	UpGradient
464	center	0	-0.000459574468085108	UpGradient
465	center	0	-0.00457872340425537	UpGradient
466	center	0	-0.00457659574468077	UpGradient
467	center	0	-0.00167234042553194	UpGradient
468	center	0	0.000336170212765903	UpGradient
469	center	0	-0.00154893617021286	UpGradient
470	center	0	-0.000119148936170229	UpGradient
471	center	0	-0.00060425531914889	UpGradient
472	center	0	-0.00461276595744692	UpGradient
473	center	0	-0.00440212765957441	UpGradient
474	center	0	-0.00172340425531922	UpGradient
475	center	0	0.00054255319148938	UpGradient
476	center	0	-0.0031553191489362	UpGradient
477	center	0	0.000795744680850954	UpGradient
478	center	0	-0.00699574468085096	UpGradient
479	center	0	-0.00270851063829792	UpGradient
480	center	0	0.00197446808510636	UpGradient
481	center	0	0.00228085106382969	UpGradient
482	center	0	0.00171063829787229	UpGradient
483	center	0	-0.00132127659574479	UpGradient
484	center	0	-0.00275957446808521	UpGradient
485	center	0	0.000653191489361653	UpGradient
486	center	0	-0.00684468085106393	UpGradient
487	center	0	-0.00459361702127667	UpGradient
488	center	0	-0.00344893617021271	UpGradient
489	center	0	-0.00355744680851072	UpGradient
490	center	0	-0.00504255319148931	UpGradient
491	center	0	0.00335744680851066	UpGradient
492	center	0	-0.000976595744680791	UpGradient
493	center	0	-0.00564680851063819	UpGradient
494	center	0	0.00189787234042557	UpGradient
495	center	0	0.00104042553191499	UpGradient
496	center	0	-0.000789361702127631	UpGradient
497	center	0	-0.00423829787234041	UpGradient
498	center	0	0.00136595744680844	UpGradient
499	center	0	-0.0019063829787235	UpGradient
500	center	0	-0.00178085106382982	UpGradient
501	center	0	-0.00640851063829783	UpGradient
502	center	0	-0.00117872340425529	UpGradient
503	center	0	-0.00463617021276604	UpGradient
504	center	0	-0.00638723404255322	UpGradient
505	center	0	-0.00352127659574473	UpGradient
506	center	0	-0.00085744680851072	UpGradient
507	center	0	-0.0030021276595745	UpGradient
508	center	0	-0.0101553191489361	UpGradient
509	center	0	0.00244468085106378	UpGradient
510	center	0	0.0014063829787233	UpGradient
511	center	0	-0.0074404255319148	UpGradient
512	center	0	-0.00465957446808514	UpGradient
513	center	0	-0.00304893617021286	UpGradient
514	center	0	-0.00368085106382985	UpGradient
515	center	0	-0.00420851063829795	UpGradient
516	center	0	-0.00261063829787242	UpGradient
517	center	0	-0.000353191489361596	UpGradient
518	center	0	-0.00156808510638303	UpGradient
519	center	0	0.00178723404255315	UpGradient
520	center	0	-0.00123404255319152	UpGradient
521	center	0	-0.00357659574468086	UpGradient
522	center	0	-0.00440425531914899	UpGradient
523	center	0	-0.00356382978723399	UpGradient
524	center	0	-0.00285744680851059	UpGradient
525	center	0	-0.00464680851063833	UpGradient
526	center	0	-0.00164042553191495	UpGradient
527	center	0	0.00314468085106381	UpGradient
530	center	0	-0.00669361702127657	UpGradient
531	center	0	-0.0024021276595745	UpGradient
532	center	0	-0.00102127659574474	UpGradient
533	center	0	-0.00204680851063832	UpGradient
534	center	0	-0.00513617021276594	UpGradient
535	center	0	-0.0041808510638298	UpGradient
536	center	0	-0.00600425531914885	UpGradient
537	center	0	-0.00308085106382989	UpGradient
538	center	0	-0.00480425531914884	UpGradient
539	center	0	-0.00545957446808501	UpGradient
540	center	0	-0.00310425531914903	UpGradient
541	center	0	0.000165957446808611	UpGradient
542	center	0	-0.00313191489361702	UpGradient
543	center	0	-0.00500425531914902	UpGradient
544	center	0	-0.000848936170212802	UpGradient
545	center	0	-0.0067148936170213	UpGradient
546	center	0	-0.000219148936170291	UpGradient
547	center	0	-0.00126170212765955	UpGradient
548	center	0	-0.00126595744680845	UpGradient
549	center	0	-0.00164042553191485	UpGradient
550	center	0	0.00277021276595748	UpGradient
551	center	0	-0.00183617021276591	UpGradient
552	center	0	0.00100425531914896	UpGradient
553	center	0	-0.00142340425531919	UpGradient
554	center	0	0.000799999999999919	UpGradient
555	center	0	0.000297872340425484	UpGradient
556	center	0	-0.00165106382978728	UpGradient
557	center	0	-0.000961702127659571	UpGradient
558	center	0	-0.0036085106382978	UpGradient
559	center	0	-0.000742553191489324	UpGradient
560	center	0	-0.00218297872340436	UpGradient
561	center	0	-0.00265531914893609	UpGradient
562	center	0	-0.002159574468085	UpGradient
563	center	0	-0.00395957446808509	UpGradient
564	center	0	0.00150000000000005	UpGradient
565	center	0	-0.00320638297872332	UpGradient
566	center	0	-0.00397872340425543	UpGradient
567	center	0	-0.00528297872340421	UpGradient
568	center	0	-0.0045617021276595	UpGradient
569	center	0	-0.00361702127659578	UpGradient
570	center	0	0.00249148936170221	UpGradient
571	center	0	-0.00740000000000002	UpGradient
572	center	0	0.000223404255319252	UpGradient
573	center	0	-0.00463404255319157	UpGradient
574	center	0	-0.00602340425531911	UpGradient
575	center	0	-0.00356170212765963	UpGradient
576	center	0	-0.00143617021276593	UpGradient
577	center	0	0.00019361702127657	UpGradient
578	center	0	-0.00117021276595751	UpGradient
579	center	0	-0.00313829787234051	UpGradient
580	center	0	-0.00186382978723393	UpGradient
581	center	0	-0.00176382978723411	UpGradient
582	center	0	-0.00552553191489365	UpGradient
583	center	0	-0.00398723404255309	UpGradient
584	center	0	-0.00264255319148936	UpGradient
585	center	0	-0.00302127659574462	UpGradient
604	center	0	-0.000593617021276615	UpGradient
605	center	0	0.00297234042553185	UpGradient
606	center	0	0.000404255319149003	UpGradient
607	center	0	-0.00319361702127669	UpGradient
608	center	0	0.000674468085106477	UpGradient
609	center	0	-0.000800000000000057	UpGradient
610	center	0	0.00355531914893619	UpGradient
611	center	0	0.00218723404255314	UpGradient
612	center	0	-0.000714893617021343	UpGradient
613	center	0	0.000857446808510626	UpGradient
614	center	0	-0.00774042553191484	UpGradient
615	center	0	-0.0031255319148937	UpGradient
616	center	0	-0.00371914893617012	UpGradient
617	center	0	-0.00281489361702126	UpGradient
618	center	0	-0.00262553191489359	UpGradient
619	center	0	-0.00398297872340435	UpGradient
620	center	0	-0.00384468085106376	UpGradient
621	center	0	-0.00348297872340433	UpGradient
622	center	0	-0.00261276595744682	UpGradient
623	center	0	-0.00337446808510647	UpGradient
624	center	0	-0.00117872340425534	UpGradient
625	center	0	-0.00409361702127666	UpGradient
626	center	0	-0.000251063829787285	UpGradient
627	center	0	0.00417872340425526	UpGradient
628	center	0	-0.00501063829787229	UpGradient
629	center	0	0.00157446808510631	UpGradient
630	center	0	-0.00517234042553184	UpGradient
631	center	0	-0.0040510638297872	UpGradient
632	center	0	-0.00184255319148937	UpGradient
633	center	0	-0.00585319148936181	UpGradient
634	center	0	0.00617659574468096	UpGradient
635	center	0	-0.00176808510638289	UpGradient
636	center	0	-0.00107872340425539	UpGradient
637	center	0	-0.000838297872340395	UpGradient
638	center	0	-0.00514468085106384	UpGradient
639	center	0	-0.000374468085106277	UpGradient
640	center	0	0.000640425531914996	UpGradient
641	center	0	-0.000682978723404271	UpGradient
642	center	0	-0.00422765957446801	UpGradient
643	center	0	-0.0023765957446809	UpGradient
644	center	0	0.000295744680851093	UpGradient
645	center	0	0.00361489361702117	UpGradient
646	center	0	-0.00471489361702133	UpGradient
647	center	0	0.00256595744680844	UpGradient
648	center	0	-0.000646808510638353	UpGradient
649	center	0	-0.00146170212765949	UpGradient
650	center	0	-0.000374468085106373	UpGradient
651	center	0	0.0021957446808511	UpGradient
652	center	0	0.00326170212765957	UpGradient
653	center	0	0.000791489361702149	UpGradient
654	center	0	-0.00133617021276604	UpGradient
655	center	0	-0.00525319148936174	UpGradient
656	center	0	0.00444680851063826	UpGradient
657	center	0	-0.00637021276595735	UpGradient
658	center	0	-0.00383829787234041	UpGradient
659	center	0	NA	UpGradient
660	center	0	-0.00169999999999993	UpGradient
661	center	0	0.00286382978723407	UpGradient
662	center	0	0.000534042553191595	UpGradient
663	center	0	-0.0017276595744681	UpGradient
664	center	0	-0.00710638297872347	UpGradient
665	center	0	-0.00397446808510637	UpGradient
666	center	0	0.00179999999999993	UpGradient
667	center	0	-0.00491276595744679	UpGradient
668	center	0	0.000363829787234099	UpGradient
669	center	0	-0.00384680851063834	UpGradient
670	center	0	0.000627659574468061	UpGradient
671	center	0	-0.00348936170212759	UpGradient
672	center	0	-0.00565957446808516	UpGradient
673	center	0	-0.00654680851063836	UpGradient
674	center	0	0.00231702127659578	UpGradient
675	center	0	-0.00271914893617022	UpGradient
676	center	0	-0.004368085106383	UpGradient
677	center	0	0.00137234042553188	UpGradient
678	center	0	0.0021446808510638	UpGradient
679	center	0	-0.0008851063829788	UpGradient
680	center	0	-0.0020999999999999	UpGradient
681	center	0	-0.00178936170212762	UpGradient
682	center	0	-0.00278297872340435	UpGradient
683	center	0	0.00228936170212768	UpGradient
684	center	0	-0.00482340425531919	UpGradient
685	center	0	-0.000789361702127725	UpGradient
686	center	0	-0.00253404255319154	UpGradient
687	center	0	-0.00464893617021274	UpGradient
688	center	0	-0.00180851063829792	UpGradient
689	center	0	-0.00291276595744678	UpGradient
690	center	0	-0.00384255319148946	UpGradient
691	center	0	0.00128085106382975	UpGradient
692	center	0	-0.00454893617021279	UpGradient
693	center	0	-0.000342553191489446	UpGradient
694	center	0	-0.00326382978723409	UpGradient
695	center	0	-0.00123191489361705	UpGradient
696	center	0	-0.00364042553191482	UpGradient
697	center	0	0.00163404255319145	UpGradient
698	center	0	-0.00714042553191485	UpGradient
699	center	0	0.000180851063829782	UpGradient
700	center	0	-0.00478723404255329	UpGradient
701	center	0	-0.00135531914893619	UpGradient
702	center	0	-0.00146382978723395	UpGradient
703	center	0	-0.00310212765957443	UpGradient
704	center	0	-0.00191063829787225	UpGradient
705	center	0	-0.00634468085106393	UpGradient
706	center	0	0.000157446808510663	UpGradient
707	center	0	-0.00656382978723413	UpGradient
708	center	0	-0.00258297872340425	UpGradient
709	center	0	-0.00495319148936167	UpGradient
710	center	0	0.000719148936170204	UpGradient
711	center	0	-0.00240212765957454	UpGradient
712	center	0	-0.00381063829787227	UpGradient
740	center	0	-0.000106382978723424	UpGradient
741	center	0	-0.00142553191489366	UpGradient
742	center	0	-0.00291063829787233	UpGradient
743	center	0	-0.00628085106382984	UpGradient
744	center	0	0.00102340425531911	UpGradient
745	center	0	-0.00161914893617022	UpGradient
746	center	0	-0.00331276595744683	UpGradient
747	center	0	1.48936170213817e-05	UpGradient
748	center	0	0.0012744680851064	UpGradient
749	center	0	-0.00239574468085101	UpGradient
750	center	0	-0.00161063829787226	UpGradient
751	center	0	-0.000834042553191553	UpGradient
752	center	0	0.000946808510638321	UpGradient
753	center	0	-0.00155106382978723	UpGradient
754	center	0	-0.0038893617021276	UpGradient
755	center	0	-0.000519148936170265	UpGradient
756	center	0	0.00138936170212769	UpGradient
757	center	0	0.000338297872340432	UpGradient
758	center	0	-0.00316808510638297	UpGradient
759	center	0	-0.0051744680851063	UpGradient
760	center	0	-0.00186808510638292	UpGradient
761	center	0	-0.00268510638297871	UpGradient
762	center	0	-0.00201063829787244	UpGradient
763	center	0	-0.00306382978723407	UpGradient
764	center	0	-0.00224255319148941	UpGradient
765	center	0	-0.0033404255319149	UpGradient
766	center	0	-0.00145957446808512	UpGradient
767	center	0	0.000819148936170202	UpGradient
768	center	0	0.000808510638297882	UpGradient
769	center	0	-0.000687234042553145	UpGradient
770	center	0	-0.00377021276595737	UpGradient
771	center	0	-0.00179361702127671	UpGradient
772	center	0	-0.00162765957446803	UpGradient
773	center	0	-0.00114468085106386	UpGradient
774	center	0	-8.51063829783929e-06	UpGradient
775	center	0	-9.5744680851076e-05	UpGradient
776	center	0	-0.00651702127659566	UpGradient
777	center	0	-0.0019255319148936	UpGradient
778	center	0	-0.00411702127659585	UpGradient
779	center	0	-0.00311489361702124	UpGradient
780	center	0	-0.000525531914893537	UpGradient
781	center	0	0.00121914893617011	UpGradient
782	center	0	-0.00328297872340427	UpGradient
783	center	0	-0.00415957446808501	UpGradient
784	center	0	0.000248936170212704	UpGradient
785	center	0	-0.00326595744680852	UpGradient
786	center	0	0.00400000000000001	UpGradient
787	center	0	-0.00363191489361702	UpGradient
788	center	0	0.000189361702127716	UpGradient
789	center	0	-0.0009319148936171	UpGradient
790	center	0	-0.0044404255319148	UpGradient
791	center	0	-8.51063829787315e-05	UpGradient
794	center	0	0.00232340425531908	UpGradient
795	center	0	-0.00458723404255322	UpGradient
796	center	0	-0.00122340425531915	UpGradient
797	center	0	0.000580851063829809	UpGradient
798	center	0	-9.78723404254616e-05	UpGradient
799	center	0	-0.00353829787234035	UpGradient
800	center	0	-0.0029127659574467	UpGradient
801	center	0	-0.00351276595744671	UpGradient
802	center	0	0.00141276595744681	UpGradient
803	center	0	-0.000740425531914974	UpGradient
804	center	0	-0.00070638297872343	UpGradient
805	center	0	-0.00256808510638289	UpGradient
806	center	0	-0.00386595744680856	UpGradient
807	center	0	-0.0045106382978723	UpGradient
808	center	0	-0.000548936170212727	UpGradient
809	center	0	-0.00118297872340429	UpGradient
810	center	0	-0.00400851063829794	UpGradient
811	center	0	-0.00859361702127668	UpGradient
812	center	0	-0.00189574468085097	UpGradient
813	center	0	-0.00241489361702118	UpGradient
814	center	0	0.000970212765957475	UpGradient
815	center	0	0.000176595744680888	UpGradient
816	center	0	-0.00200851063829782	UpGradient
817	center	0	0.00034680851063831	UpGradient
818	center	0	1.27659574468799e-05	UpGradient
819	center	0	-0.00233191489361706	UpGradient
820	center	0	-0.00217659574468086	UpGradient
821	center	0	-0.00574468085106386	UpGradient
822	center	0	0.000863829787233997	UpGradient
823	center	0	-0.000468085106382937	UpGradient
824	center	0	-0.00346382978723409	UpGradient
825	center	0	-0.0022808510638298	UpGradient
826	center	0	-0.00122765957446803	UpGradient
827	center	0	-0.00255319148936181	UpGradient
828	center	0	-0.00286808510638299	UpGradient
829	center	0	0.000246808510638234	UpGradient
830	center	0	-0.000702127659574355	UpGradient
831	center	0	-0.00558297872340418	UpGradient
832	center	0	-0.000255319148936234	UpGradient
833	center	0	0.00199999999999992	UpGradient
834	center	0	0.000934042553191567	UpGradient
835	center	0	-0.000453191489361804	UpGradient
836	center	0	0.000934042553191565	UpGradient
837	center	0	-0.00324255319148942	UpGradient
838	center	0	-0.00652127659574466	UpGradient
839	center	0	-0.00369999999999994	UpGradient
840	center	0	5.74468085105602e-05	UpGradient
841	center	0	0.00171489361702128	UpGradient
876	center	0	-0.00337659574468084	UpGradient
877	center	0	0.00228723404255316	UpGradient
878	center	0	-0.000995744680851104	UpGradient
879	center	0	0.000602127659574547	UpGradient
880	center	0	0.000474468085106375	UpGradient
881	center	0	-0.00373191489361701	UpGradient
882	center	0	-0.00515319148936161	UpGradient
883	center	0	-0.00340425531914899	UpGradient
884	center	0	-0.00265957446808519	UpGradient
885	center	0	-0.00210425531914901	UpGradient
886	center	0	-0.00361489361702133	UpGradient
887	center	0	-0.00193617021276599	UpGradient
888	center	0	-0.000599999999999952	UpGradient
889	center	0	-0.00135744680851057	UpGradient
890	center	0	-0.00219574468085109	UpGradient
891	center	0	0.00242765957446819	UpGradient
892	center	0	-0.000244680851063838	UpGradient
893	center	0	-0.00468297872340415	UpGradient
894	center	0	0.000785106382978695	UpGradient
895	center	0	-0.000812765957446822	UpGradient
896	center	0	-0.00744468085106382	UpGradient
897	center	0	-0.00682340425531923	UpGradient
898	center	0	-0.00284042553191479	UpGradient
899	center	0	0.00157234042553183	UpGradient
900	center	0	-0.00240212765957447	UpGradient
901	center	0	-0.000189361702127635	UpGradient
902	center	0	-0.00567446808510633	UpGradient
903	center	0	0.00171489361702123	UpGradient
904	center	0	-0.00237234042553192	UpGradient
905	center	0	0.00258085106382981	UpGradient
906	center	0	-0.00647446808510635	UpGradient
907	center	0	-0.00182978723404258	UpGradient
908	center	0	-0.000897872340425508	UpGradient
909	center	0	-0.00597234042553191	UpGradient
910	center	0	-0.000578723404255425	UpGradient
911	center	0	0.00112765957446806	UpGradient
912	center	0	0.00244680851063837	UpGradient
913	center	0	-0.00213829787234042	UpGradient
914	center	0	0.00301276595744676	UpGradient
915	center	0	0.000436170212765861	UpGradient
916	center	0	-0.00241702127659572	UpGradient
917	center	0	-0.00185106382978731	UpGradient
918	center	0	-0.00581489361702125	UpGradient
919	center	0	-0.00274468085106389	UpGradient
920	center	0	-0.00912340425531908	UpGradient
921	center	0	0.00606808510638308	UpGradient
922	center	0	-0.000797872340425531	UpGradient
923	center	0	0.000914893617021202	UpGradient
924	center	0	-0.0041617021276596	UpGradient
925	center	0	-0.00175531914893615	UpGradient
926	center	0	-0.00109787234042552	UpGradient
927	center	0	-0.00177659574468074	UpGradient
928	center	0	-0.00400851063829788	UpGradient
929	center	0	-0.00100212765957447	UpGradient
930	center	0	0.000965957446808517	UpGradient
931	center	0	-0.00224042553191498	UpGradient
932	center	0	-0.0043978723404256	UpGradient
933	center	0	-0.00377021276595738	UpGradient
934	center	0	-0.00358723404255311	UpGradient
935	center	0	0.00428085106382989	UpGradient
936	center	0	-0.00176808510638306	UpGradient
937	center	0	-0.00476170212765966	UpGradient
938	center	0	-0.0040382978723405	UpGradient
939	center	0	-0.00194680851063836	UpGradient
940	center	0	-0.000317021276595821	UpGradient
941	center	0	-0.00190425531914883	UpGradient
942	center	0	-0.000993617021276612	UpGradient
943	center	0	-0.0050595744680851	UpGradient
944	center	0	-0.00371489361702134	UpGradient
945	center	0	0.000146808510638285	UpGradient
946	center	0	-0.00508085106382971	UpGradient
947	center	0	-0.00284468085106378	UpGradient
948	center	0	0.000485106382978736	UpGradient
949	center	0	-0.00278085106382986	UpGradient
950	center	0	0.00470638297872345	UpGradient
951	center	0	-0.00087659574468075	UpGradient
952	center	0	0.000217021276595678	UpGradient
953	center	0	-0.00355319148936177	UpGradient
954	center	0	0.000585106382978745	UpGradient
955	center	0	-0.00183404255319154	UpGradient
956	center	0	-0.00124255319148946	UpGradient
957	center	0	-0.000585106382978631	UpGradient
958	center	0	-0.000631914893616962	UpGradient
959	center	0	-0.00111489361702129	UpGradient
960	center	0	-0.00251276595744675	UpGradient
961	center	0	-0.00535319148936168	UpGradient
962	center	0	0.00108723404255323	UpGradient
963	center	0	-0.00139148936170212	UpGradient
964	center	0	0.00133404255319147	UpGradient
965	center	0	-0.00417659574468084	UpGradient
966	center	0	-0.000557446808510739	UpGradient
967	center	0	-0.00276382978723396	UpGradient
968	center	0	-0.00667234042553202	UpGradient
969	center	0	-0.0032531914893617	UpGradient
970	center	0	-0.00117234042553195	UpGradient
1011	center	0	-0.00560425531914883	UpGradient
1012	center	0	-0.00136170212765966	UpGradient
1013	center	0	-0.0017468085106384	UpGradient
1014	center	0	-0.00636170212765952	UpGradient
1015	center	0	-0.00493404255319159	UpGradient
1016	center	0	-0.00192765957446813	UpGradient
1017	center	0	-0.00242765957446804	UpGradient
1018	center	0	-0.00255106382978724	UpGradient
1019	center	0	-0.00379787234042547	UpGradient
1020	center	0	-0.00310212765957441	UpGradient
1021	center	0	-0.0070148936170212	UpGradient
1022	center	0	0.000778723404255287	UpGradient
1023	center	0	-0.00439787234042563	UpGradient
1024	center	0	-0.00706382978723398	UpGradient
1025	center	0	-0.000185106382978709	UpGradient
1026	center	0	-0.00188297872340425	UpGradient
1027	center	0	1.48936170212239e-05	UpGradient
1028	center	0	0.000963829787234091	UpGradient
1029	center	0	0.00166808510638295	UpGradient
1030	center	0	-0.00176808510638294	UpGradient
1031	center	0	-0.00207234042553185	UpGradient
1032	center	0	-0.00205319148936175	UpGradient
1033	center	0	0.00443829787234036	UpGradient
1034	center	0	-0.00126808510638305	UpGradient
1035	center	0	0.00150212765957443	UpGradient
1036	center	0	0.00119574468085102	UpGradient
1037	center	0	-0.00277872340425527	UpGradient
1038	center	0	0.000961702127659504	UpGradient
1039	center	0	-1.48936170213562e-05	UpGradient
1040	center	0	-0.00441489361702131	UpGradient
1041	center	0	-0.000572340425531804	UpGradient
1042	center	0	-0.000380851063829818	UpGradient
1043	center	0	0.00104255319148931	UpGradient
1044	center	0	0.00171063829787245	UpGradient
1045	center	0	-0.00119574468085104	UpGradient
1046	center	0	0.0010063829787235	UpGradient
1047	center	0	-0.00310425531914895	UpGradient
1048	center	0	0.00265957446808511	UpGradient
1049	center	0	-0.00596808510638292	UpGradient
1050	center	0	0.00280212765957437	UpGradient
1051	center	0	-0.00601489361702138	UpGradient
1052	center	0	0.000763829787234017	UpGradient
1053	center	0	-0.00967659574468088	UpGradient
1054	center	0	-0.00416170212765949	UpGradient
1055	center	0	-0.00294468085106379	UpGradient
1058	center	0	-0.00489787234042546	UpGradient
1059	center	0	-0.00299148936170213	UpGradient
1060	center	0	-0.00373617021276606	UpGradient
1061	center	0	-0.00128297872340429	UpGradient
1062	center	0	-0.001236170212766	UpGradient
1063	center	0	-0.00667021276595745	UpGradient
1064	center	0	-0.00252765957446805	UpGradient
1065	center	0	-0.000706382978723333	UpGradient
1066	center	0	-0.0051702127659574	UpGradient
1067	center	0	-0.00186382978723413	UpGradient
1068	center	0	0.00304255319148938	UpGradient
1069	center	0	-0.00331914893617012	UpGradient
1070	center	0	-0.000817021276595675	UpGradient
1071	center	0	-0.000542553191489406	UpGradient
1072	center	0	0.00190212765957441	UpGradient
1073	center	0	-0.00108510638297868	UpGradient
1074	center	0	-0.00620851063829781	UpGradient
1075	center	0	0.000189361702127613	UpGradient
1076	center	0	-0.00349574468085102	UpGradient
1077	center	0	-0.00521702127659586	UpGradient
1078	center	0	-0.00167234042553187	UpGradient
1079	center	0	-0.002331914893617	UpGradient
1080	center	0	-0.00177234042553188	UpGradient
1081	center	0	-0.000700000000000068	UpGradient
1082	center	0	0.00229361702127655	UpGradient
1083	center	0	-0.00781702127659571	UpGradient
1084	center	0	0.000323404255319076	UpGradient
1085	center	0	-0.00659148936170207	UpGradient
1086	center	0	-0.000978723404255224	UpGradient
1087	center	0	0.00287872340425532	UpGradient
1088	center	0	-0.00260000000000011	UpGradient
1089	center	0	-0.00675106382978716	UpGradient
1090	center	0	-0.00692340425531919	UpGradient
1091	center	0	-0.00235744680851073	UpGradient
1092	center	0	-0.00133829787234047	UpGradient
1093	center	0	-0.00261276595744691	UpGradient
1094	center	0	0.000576595744680791	UpGradient
1095	center	0	-0.00467021276595755	UpGradient
1096	center	0	-0.000925531914893655	UpGradient
1097	center	0	-0.0031999999999999	UpGradient
1098	center	0	-0.00148510638297864	UpGradient
1099	center	0	-0.00725744680851074	UpGradient
1100	center	0	-0.00480638297872336	UpGradient
1146	center	0	-0.00271063829787224	UpGradient
1147	center	0	-0.00154042553191492	UpGradient
1148	center	0	0.00472553191489358	UpGradient
1149	center	0	-0.00168085106382973	UpGradient
1150	center	0	-0.00382340425531914	UpGradient
1151	center	0	0.00288297872340427	UpGradient
1152	center	0	-0.00290212765957436	UpGradient
1153	center	0	-0.00401702127659578	UpGradient
1154	center	0	-0.00158085106382969	UpGradient
1155	center	0	-0.00515744680851069	UpGradient
1156	center	0	-0.00501063829787231	UpGradient
1157	center	0	0.0015978723404256	UpGradient
1158	center	0	-0.000453191489361616	UpGradient
1159	center	0	-0.00469787234042554	UpGradient
1160	center	0	-0.00240425531914895	UpGradient
1161	center	0	-0.00296170212765958	UpGradient
1162	center	0	0.00518297872340434	UpGradient
1163	center	0	-0.00550638297872339	UpGradient
1164	center	0	-0.00272978723404258	UpGradient
1165	center	0	-0.00208085106382984	UpGradient
1166	center	0	-9.3617021276662e-05	UpGradient
1167	center	0	-0.00115957446808515	UpGradient
1168	center	0	0.00181702127659581	UpGradient
1169	center	0	-0.00516170212765946	UpGradient
1170	center	0	-0.00206808510638309	UpGradient
1171	center	0	0.000497872340425545	UpGradient
1172	center	0	-0.00517234042553196	UpGradient
1173	center	0	-0.000440425531914834	UpGradient
1174	center	0	0.00663404255319146	UpGradient
1175	center	0	-0.00317234042553181	UpGradient
1176	center	0	-0.000819148936170111	UpGradient
1177	center	0	-0.00435319148936166	UpGradient
1178	center	0	0.00265744680851068	UpGradient
1179	center	0	-0.00156808510638302	UpGradient
1180	center	0	-0.00334893617021286	UpGradient
1181	center	0	-5.95744680851556e-05	UpGradient
1182	center	0	-0.000419148936170137	UpGradient
1183	center	0	-0.00543829787234044	UpGradient
1184	center	0	-0.00519574468085105	UpGradient
1185	center	0	0.00105106382978721	UpGradient
1186	center	0	-0.00270000000000002	UpGradient
1187	center	0	-0.00106382978723405	UpGradient
1188	center	0	-0.00135957446808514	UpGradient
1189	center	0	-0.00121276595744672	UpGradient
1190	center	0	0.003068085106383	UpGradient
1191	center	0	-0.0055808510638298	UpGradient
1192	center	0	-0.000480851063829826	UpGradient
1193	center	0	-0.00222340425531917	UpGradient
1194	center	0	0.000423404255319096	UpGradient
1195	center	0	-0.00349787234042552	UpGradient
1196	center	0	-0.000882978723404273	UpGradient
1197	center	0	-0.00723617021276591	UpGradient
1198	center	0	-0.00188297872340426	UpGradient
1199	center	0	-0.00284468085106373	UpGradient
1200	center	0	0.000502127659574498	UpGradient
1201	center	0	-0.00243829787234035	UpGradient
1202	center	0	0.00118085106382978	UpGradient
1203	center	0	-0.00271489361702123	UpGradient
1204	center	0	-0.00394468085106378	UpGradient
1205	center	0	0.00172340425531919	UpGradient
1206	center	0	0.000568085106382886	UpGradient
1207	center	0	-0.00221489361702118	UpGradient
1208	center	0	-0.0014042553191489	UpGradient
1209	center	0	-0.000640425531914855	UpGradient
1210	center	0	-0.00331489361702134	UpGradient
1211	center	0	-0.00268936170212756	UpGradient
1212	center	0	0.00176382978723401	UpGradient
1213	center	0	-0.00273617021276588	UpGradient
1214	center	0	-0.00278723404255318	UpGradient
1215	center	0	0.00416808510638299	UpGradient
1216	center	0	-0.00401914893617025	UpGradient
1217	center	0	-0.00194893617021276	UpGradient
1218	center	0	-0.0062595744680851	UpGradient
1219	center	0	-0.00638085106382988	UpGradient
1220	center	0	-0.00485319148936172	UpGradient
1221	center	0	-0.00174042553191491	UpGradient
1222	center	0	-0.00506170212765958	UpGradient
1223	center	0	-0.00422978723404245	UpGradient
1224	center	0	-0.00072765957446816	UpGradient
1225	center	0	-0.000104255319148914	UpGradient
1226	center	0	-0.00113191489361701	UpGradient
1227	center	0	-0.00134893617021287	UpGradient
1228	center	0	0.000782978723404332	UpGradient
1229	center	0	-0.00224255319148939	UpGradient
1279	center	0	-0.00312553191489354	UpGradient
1280	center	0	-0.000289361702127751	UpGradient
1281	center	0	-0.00203617021276594	UpGradient
1282	center	0	-0.00148510638297864	UpGradient
1283	center	0	-0.00234042553191501	UpGradient
1284	center	0	0.00277659574468083	UpGradient
1285	center	0	0.000200000000000017	UpGradient
1286	center	0	-0.00542553191489357	UpGradient
1287	center	0	-0.000140425531914987	UpGradient
1288	center	0	-0.000940425531914998	UpGradient
1289	center	0	0.00152765957446811	UpGradient
1290	center	0	-0.00207659574468086	UpGradient
1291	center	0	-0.00525744680851062	UpGradient
1292	center	0	-0.00319361702127651	UpGradient
1293	center	0	-0.00479787234042549	UpGradient
1294	center	0	0.00145531914893618	UpGradient
1295	center	0	-0.00482765957446804	UpGradient
1296	center	0	0.00140638297872342	UpGradient
1297	center	0	-0.00229148936170213	UpGradient
1298	center	0	0.00168723404255309	UpGradient
1299	center	0	-0.00277659574468081	UpGradient
1300	center	0	-0.00188936170212768	UpGradient
1301	center	0	-0.00195106382978729	UpGradient
1302	center	0	-0.00555319148936177	UpGradient
1303	center	0	-0.00740851063829781	UpGradient
1304	center	0	-0.00021063829787243	UpGradient
1305	center	0	-0.000172340425531951	UpGradient
1306	center	0	-0.00303829787234037	UpGradient
1307	center	0	0.00114255319148937	UpGradient
1308	center	0	-0.00140000000000009	UpGradient
1309	center	0	-0.00175957446808516	UpGradient
1310	center	0	-0.00318936170212774	UpGradient
1311	center	0	-0.00680638297872337	UpGradient
1312	center	0	-0.00465744680851071	UpGradient
1313	center	0	-0.00319361702127659	UpGradient
1314	center	0	-0.00285957446808516	UpGradient
1315	center	0	-0.00683191489361695	UpGradient
1316	center	0	-0.000682978723404284	UpGradient
1317	center	0	-0.00311063829787234	UpGradient
1318	center	0	0.0042702127659575	UpGradient
1319	center	0	-0.000740425531914981	UpGradient
1322	center	0	-0.00382553191489364	UpGradient
1323	center	0	-0.00139361702127652	UpGradient
1324	center	0	-0.00205957446808506	UpGradient
1325	center	0	-0.00694042553191489	UpGradient
1326	center	0	0.00275957446808501	UpGradient
1327	center	0	0.000651063829787254	UpGradient
1328	center	0	-0.00667872340425534	UpGradient
1329	center	0	-0.00417446808510638	UpGradient
1330	center	0	-0.00202553191489362	UpGradient
1331	center	0	-0.000559574468085143	UpGradient
1332	center	0	-0.00345319148936175	UpGradient
1333	center	0	-0.00252978723404252	UpGradient
1334	center	0	0.00159999999999996	UpGradient
1335	center	0	-7.65957446808851e-05	UpGradient
1336	center	0	-0.00144042553191495	UpGradient
1337	center	0	9.14893617020741e-05	UpGradient
1338	center	0	-0.00402978723404262	UpGradient
1339	center	0	-0.00653829787234038	UpGradient
1340	center	0	0.00276170212765961	UpGradient
1341	center	0	-0.00604680851063823	UpGradient
1342	center	0	-0.00019574468085108	UpGradient
1343	center	0	-0.00629148936170204	UpGradient
1344	center	0	-0.00119574468085097	UpGradient
1345	center	0	-0.00139574468085102	UpGradient
1346	center	0	0.00331702127659579	UpGradient
1347	center	0	0.0026510638297872	UpGradient
1348	center	0	-0.00223191489361699	UpGradient
1349	center	0	-0.00409787234042554	UpGradient
1350	center	0	-0.00242127659574476	UpGradient
1351	center	0	-0.00134893617021281	UpGradient
1352	center	0	0.00231063829787223	UpGradient
1353	center	0	-0.000504255319148871	UpGradient
1354	center	0	-0.00644893617021271	UpGradient
1355	center	0	-0.00213404255319146	UpGradient
1356	center	0	8.51063829783833e-06	UpGradient
1357	center	0	-0.000476595744680852	UpGradient
1358	center	0	-0.00267234042553186	UpGradient
1359	center	0	0.000551063829787136	UpGradient
1360	center	0	-0.000376595744680846	UpGradient
1414	center	0	-0.00525957446808509	UpGradient
1415	center	0	-0.00738723404255317	UpGradient
1416	center	0	-0.00184680851063819	UpGradient
1417	center	0	-0.00272127659574466	UpGradient
1418	center	0	-0.00526595744680861	UpGradient
1419	center	0	-0.00139787234042554	UpGradient
1420	center	0	-0.00363191489361704	UpGradient
1421	center	0	-0.00869574468085108	UpGradient
1422	center	0	-0.00405957446808522	UpGradient
1423	center	0	-0.0081999999999999	UpGradient
1424	center	0	-0.00433191489361696	UpGradient
1425	center	0	-0.00201914893617023	UpGradient
1426	center	0	-0.000344680851063887	UpGradient
1427	center	0	-0.00216808510638293	UpGradient
1428	center	0	-0.00434042553191489	UpGradient
1429	center	0	-0.0042553191489361	UpGradient
1430	center	0	-0.00301063829787235	UpGradient
1431	center	0	-0.00137234042553192	UpGradient
1432	center	0	-0.003227659574468	UpGradient
1433	center	0	-0.00279361702127659	UpGradient
1434	center	0	-0.0062106382978724	UpGradient
1435	center	0	-0.00194255319148927	UpGradient
1436	center	0	-0.00140851063829785	UpGradient
1437	center	0	-4.04255319148542e-05	UpGradient
1438	center	0	-0.00484680851063828	UpGradient
1439	center	0	0.000806382978723304	UpGradient
1440	center	0	0.000229787234042616	UpGradient
1441	center	0	-0.000882978723404248	UpGradient
1442	center	0	-0.000365957446808495	UpGradient
1443	center	0	-0.00155106382978722	UpGradient
1444	center	0	-0.00431063829787235	UpGradient
1445	center	0	-0.00116595744680846	UpGradient
1446	center	0	-0.00286170212765963	UpGradient
1447	center	0	0.00258723404255312	UpGradient
1448	center	0	-0.00527021276595739	UpGradient
1449	center	0	-0.00305957446808505	UpGradient
1450	center	0	-0.000955319148936143	UpGradient
1451	center	0	-0.00563617021276602	UpGradient
1452	center	0	-0.0027297872340425	UpGradient
1453	center	0	0.00249787234042557	UpGradient
1454	center	0	4.25531914894676e-05	UpGradient
1455	center	0	-0.00132340425531925	UpGradient
1456	center	0	-0.0029276595744682	UpGradient
1457	center	0	-0.00560638297872348	UpGradient
1458	center	0	-0.00416808510638289	UpGradient
1459	center	0	-0.00156595744680842	UpGradient
1460	center	0	-0.00182978723404245	UpGradient
1461	center	0	-0.00252978723404245	UpGradient
1462	center	0	-0.00435531914893607	UpGradient
1463	center	0	-0.00272978723404256	UpGradient
1464	center	0	0.00161063829787229	UpGradient
1465	center	0	-0.00564893617021276	UpGradient
1466	center	0	-0.00354255319148927	UpGradient
1467	center	0	-0.0052382978723405	UpGradient
1468	center	0	0.00087659574468088	UpGradient
1469	center	0	-0.000965957446808484	UpGradient
1470	center	0	-0.0089744680851065	UpGradient
1471	center	0	-0.00406595744680858	UpGradient
1472	center	0	0.000112765957446834	UpGradient
1473	center	0	0.000389361702127637	UpGradient
1474	center	0	-0.00731914893617024	UpGradient
1475	center	0	-0.000985106382978757	UpGradient
1476	center	0	-0.00183829787234039	UpGradient
1477	center	0	-0.000808510638297786	UpGradient
1478	center	0	-0.000814893617021366	UpGradient
1479	center	0	-0.0030425531914894	UpGradient
1480	center	0	-0.00381276595744675	UpGradient
1481	center	0	-0.00264893617021287	UpGradient
1482	center	0	-0.00318297872340436	UpGradient
1483	center	0	-0.00173617021276587	UpGradient
1484	center	0	-0.00171702127659573	UpGradient
1485	center	0	-0.00399361702127653	UpGradient
1486	center	0	-0.00062553191489352	UpGradient
1487	center	0	0.000206382978723388	UpGradient
1488	center	0	-0.00519999999999992	UpGradient
1489	center	0	-0.000108510638297824	UpGradient
1490	center	0	-0.0037106382978724	UpGradient
1547	center	0	0.00429999999999997	UpGradient
1548	center	0	-0.00106808510638304	UpGradient
1549	center	0	0.00101489361702123	UpGradient
1550	center	0	-0.00324680851063829	UpGradient
1551	center	0	-0.00224468085106381	UpGradient
1552	center	0	0.00121063829787229	UpGradient
1553	center	0	-0.00208297872340422	UpGradient
1554	center	0	0.000431914893616966	UpGradient
1555	center	0	-0.00367234042553184	UpGradient
1556	center	0	-0.0026191489361702	UpGradient
1557	center	0	-0.00368936170212771	UpGradient
1558	center	0	-0.0014446808510638	UpGradient
1559	center	0	-0.00449361702127658	UpGradient
1560	center	0	-0.00338936170212766	UpGradient
1561	center	0	-0.00287659574468086	UpGradient
1562	center	0	0.000104255319148959	UpGradient
1563	center	0	-0.00282127659574459	UpGradient
1564	center	0	-0.00373617021276606	UpGradient
1565	center	0	-0.00601489361702131	UpGradient
1566	center	0	-0.0024893617021276	UpGradient
1567	center	0	-0.00408936170212774	UpGradient
1568	center	0	-0.0013531914893618	UpGradient
1569	center	0	-0.00240638297872332	UpGradient
1570	center	0	0.00119787234042546	UpGradient
1571	center	0	-4.25531914887239e-06	UpGradient
1572	center	0	-0.00373191489361706	UpGradient
1573	center	0	-0.000872340425531901	UpGradient
1574	center	0	-0.00174893617021273	UpGradient
1575	center	0	-0.000851063829787242	UpGradient
1576	center	0	-0.00361276595744678	UpGradient
1577	center	0	-0.000421276595744715	UpGradient
1578	center	0	-0.00193191489361701	UpGradient
1579	center	0	0.00103404255319148	UpGradient
1580	center	0	-0.005395744680851	UpGradient
1581	center	0	-0.00103617021276584	UpGradient
1582	center	0	0.0012255319148936	UpGradient
1583	center	0	0.000289361702127627	UpGradient
1586	center	0	-0.00575319148936178	UpGradient
1587	center	0	-0.000331914893616922	UpGradient
1588	center	0	-0.00275319148936176	UpGradient
1589	center	0	0.000757446808510687	UpGradient
1590	center	0	-0.00626808510638305	UpGradient
1591	center	0	-0.00359148936170211	UpGradient
1592	center	0	-0.00195957446808505	UpGradient
1593	center	0	0.000144680851063779	UpGradient
1594	center	0	-0.00209787234042562	UpGradient
1595	center	0	-0.000948936170212849	UpGradient
1596	center	0	0.00472340425531925	UpGradient
1597	center	0	-0.0018574468085107	UpGradient
1598	center	0	-0.00212978723404261	UpGradient
1599	center	0	-0.0014340425531916	UpGradient
1600	center	0	-0.000870212765957434	UpGradient
1601	center	0	0.0023319148936171	UpGradient
1602	center	0	-0.00170212765957445	UpGradient
1603	center	0	0.00412340425531919	UpGradient
1604	center	0	0.000555319148936152	UpGradient
1605	center	0	-0.00459574468085104	UpGradient
1606	center	0	-0.0034382978723405	UpGradient
1607	center	0	-0.00510425531914887	UpGradient
1608	center	0	-0.000976595744680801	UpGradient
1609	center	0	0.00172340425531917	UpGradient
1610	center	0	-0.00245319148936164	UpGradient
1611	center	0	-0.00275744680851057	UpGradient
1612	center	0	-0.000176595744680821	UpGradient
1613	center	0	-0.00128085106382977	UpGradient
1614	center	0	0.00137659574468075	UpGradient
1615	center	0	0.00103191489361704	UpGradient
1616	center	0	-0.00135106382978734	UpGradient
1617	center	0	-0.00667446808510642	UpGradient
1618	center	0	0.000991489361702071	UpGradient
1619	center	0	-0.00423404255319141	UpGradient
1620	center	0	-0.00146595744680848	UpGradient
1681	center	0	-0.00372340425531904	UpGradient
1682	center	0	0.00179361702127664	UpGradient
1683	center	0	-0.00277659574468075	UpGradient
1684	center	0	-0.00453617021276596	UpGradient
1685	center	0	-0.00541914893617014	UpGradient
1686	center	0	-0.000389361702127675	UpGradient
1687	center	0	-0.00238510638297883	UpGradient
1688	center	0	-0.00427446808510641	UpGradient
1689	center	0	-0.000782978723404197	UpGradient
1690	center	0	-0.0029893617021277	UpGradient
1691	center	0	-0.000285106382978816	UpGradient
1692	center	0	-0.00156382978723412	UpGradient
1693	center	0	-0.00273617021276588	UpGradient
1694	center	0	-0.00146382978723399	UpGradient
1695	center	0	-0.0012531914893618	UpGradient
1696	center	0	-0.0041106382978723	UpGradient
1697	center	0	-0.00128297872340436	UpGradient
1698	center	0	0.00340212765957441	UpGradient
1699	center	0	-0.000827659574468092	UpGradient
1700	center	0	-0.00776808510638306	UpGradient
1701	center	0	-0.0054680851063829	UpGradient
1702	center	0	-0.00228297872340433	UpGradient
1703	center	0	-0.00102978723404255	UpGradient
1704	center	0	-0.00354468085106388	UpGradient
1705	center	0	0.000753191489361751	UpGradient
1706	center	0	0.000940425531914952	UpGradient
1707	center	0	0.00150000000000006	UpGradient
1708	center	0	0.00181702127659581	UpGradient
1709	center	0	0.00180638297872352	UpGradient
1710	center	0	-0.00134680851063828	UpGradient
1711	center	0	-0.00514680851063821	UpGradient
1712	center	0	-0.00283829787234034	UpGradient
1713	center	0	-0.0010574468085107	UpGradient
1714	center	0	-0.000836170212765869	UpGradient
1715	center	0	-0.000797872340425638	UpGradient
1716	center	0	0.000844680851063759	UpGradient
1717	center	0	-0.0035106382978723	UpGradient
1718	center	0	-0.00107659574468081	UpGradient
1719	center	0	-0.00260638297872337	UpGradient
1720	center	0	-0.000108510638297921	UpGradient
1721	center	0	0.00251489361702118	UpGradient
1722	center	0	0.000138297872340432	UpGradient
1723	center	0	-0.00214680851063834	UpGradient
1724	center	0	-0.00165744680851074	UpGradient
1725	center	0	-0.0033510638297872	UpGradient
1726	center	0	-0.00514255319148925	UpGradient
1727	center	0	-0.00427234042553196	UpGradient
1728	center	0	-0.00890425531914893	UpGradient
1729	center	0	6.17021276596556e-05	UpGradient
1730	center	0	-0.00388936170212775	UpGradient
1731	center	0	0.00187446808510638	UpGradient
1732	center	0	0.00148297872340432	UpGradient
1733	center	0	0.000999999999999896	UpGradient
1734	center	0	-0.00446808510638309	UpGradient
1735	center	0	-0.00143191489361711	UpGradient
1736	center	0	0.00123829787234043	UpGradient
1737	center	0	-0.00187234042553199	UpGradient
1738	center	0	-0.00294680851063834	UpGradient
1739	center	0	0.000472340425531882	UpGradient
1740	center	0	0.00108297872340429	UpGradient
1741	center	0	-0.00508510638297864	UpGradient
1742	center	0	-0.00201276595744671	UpGradient
1743	center	0	-0.00641914893617014	UpGradient
1744	center	0	0.00110425531914898	UpGradient
1745	center	0	0.000744680851063815	UpGradient
1746	center	0	-0.00426595744680847	UpGradient
1747	center	0	0.00176808510638304	UpGradient
1748	center	0	-0.00149361702127649	UpGradient
1749	center	0	0.000297872340425438	UpGradient
1750	center	0	-0.000555319148936152	UpGradient
1814	center	0	3.8297872340479e-05	UpGradient
1815	center	0	-0.00582127659574478	UpGradient
1816	center	0	0.00307872340425542	UpGradient
1817	center	0	-0.00010425531914884	UpGradient
1818	center	0	-0.00171489361702121	UpGradient
1819	center	0	0.00187872340425542	UpGradient
1820	center	0	-0.00243829787234034	UpGradient
1821	center	0	-0.000385106382978772	UpGradient
1822	center	0	-0.000317021276595676	UpGradient
1823	center	0	-0.00318510638297873	UpGradient
1824	center	0	0.00362340425531924	UpGradient
1825	center	0	0.000297872340425461	UpGradient
1826	center	0	-0.000340425531914895	UpGradient
1827	center	0	0.00327021276595741	UpGradient
1828	center	0	-0.00190638297872342	UpGradient
1829	center	0	-0.00313191489361701	UpGradient
1830	center	0	-0.00442127659574458	UpGradient
1831	center	0	0.00171063829787236	UpGradient
1832	center	0	-0.000623404255319173	UpGradient
1833	center	0	8.936170212768e-05	UpGradient
1834	center	0	-0.00791914893617017	UpGradient
1835	center	0	0.00165744680851067	UpGradient
1836	center	0	-0.00290212765957435	UpGradient
1837	center	0	-0.00373404255319154	UpGradient
1838	center	0	0.000876595744680879	UpGradient
1839	center	0	-0.00835106382978726	UpGradient
1840	center	0	-0.0019765957446809	UpGradient
1841	center	0	0.000412765957446698	UpGradient
1842	center	0	-0.000797872340425582	UpGradient
1843	center	0	0.00265957446808515	UpGradient
1844	center	0	-0.00492553191489353	UpGradient
1845	center	0	-0.00366808510638309	UpGradient
1846	center	0	-0.00424042553191482	UpGradient
1847	center	0	-0.00534468085106391	UpGradient
1850	center	0	-0.000542553191489449	UpGradient
1851	center	0	-0.00321489361702122	UpGradient
1852	center	0	-0.00306382978723397	UpGradient
1853	center	0	-0.00149999999999999	UpGradient
1854	center	0	-0.00120000000000006	UpGradient
1855	center	0	-4.255319148879e-06	UpGradient
1856	center	0	-0.00104680851063835	UpGradient
1857	center	0	-0.00021063829787228	UpGradient
1858	center	0	-0.00481914893617024	UpGradient
1859	center	0	0.00110425531914891	UpGradient
1860	center	0	-0.00277234042553189	UpGradient
1861	center	0	0.00207659574468091	UpGradient
1862	center	0	-0.00121276595744681	UpGradient
1863	center	0	-0.00359787234042547	UpGradient
1864	center	0	-0.00144680851063837	UpGradient
1865	center	0	-0.00271914893617027	UpGradient
1866	center	0	0.00463191489361696	UpGradient
1867	center	0	-0.00592127659574469	UpGradient
1868	center	0	4.4680851063754e-05	UpGradient
1869	center	0	-0.00525106382978722	UpGradient
1870	center	0	-0.00357446808510646	UpGradient
1871	center	0	-0.00144255319148939	UpGradient
1872	center	0	0.0017978723404255	UpGradient
1873	center	0	-0.00398297872340421	UpGradient
1874	center	0	-0.00529787234042547	UpGradient
1875	center	0	-0.00481914893617022	UpGradient
1876	center	0	-0.0040148936170213	UpGradient
1877	center	0	-0.00032127659574477	UpGradient
1878	center	0	-0.000172340425531877	UpGradient
1879	center	0	6.17021276595289e-05	UpGradient
1880	center	0	-0.00157021276595737	UpGradient
1881	center	0	-0.000274468085106306	UpGradient
1948	center	0	-0.00478510638297872	UpGradient
1949	center	0	-0.00149574468085104	UpGradient
1950	center	0	-0.00174255319148932	UpGradient
1951	center	0	0.00122978723404254	UpGradient
1952	center	0	-0.00201702127659568	UpGradient
1953	center	0	-0.00290851063829786	UpGradient
1954	center	0	-0.00467659574468075	UpGradient
1955	center	0	-0.00477234042553191	UpGradient
1956	center	0	-0.00145744680851073	UpGradient
1957	center	0	-0.00725106382978714	UpGradient
1958	center	0	-0.00128723404255311	UpGradient
1959	center	0	-0.0039340425531914	UpGradient
1960	center	0	-0.00712978723404254	UpGradient
1961	center	0	-0.00205531914893617	UpGradient
1962	center	0	-0.00191063829787235	UpGradient
1963	center	0	-0.00343191489361711	UpGradient
1964	center	0	-0.00364042553191492	UpGradient
1965	center	0	-0.00322127659574468	UpGradient
1966	center	0	0.000308510638297944	UpGradient
1967	center	0	-0.00047659574468092	UpGradient
1968	center	0	-0.0073255319148937	UpGradient
1969	center	0	-0.0013659574468084	UpGradient
1970	center	0	-0.00261702127659583	UpGradient
1971	center	0	0.00036382978723399	UpGradient
1972	center	0	-0.00564680851063829	UpGradient
1973	center	0	-0.00547021276595752	UpGradient
1974	center	0	-0.00110638297872333	UpGradient
1975	center	0	-0.00215957446808515	UpGradient
1976	center	0	0.0019127659574469	UpGradient
1977	center	0	-0.00296595744680858	UpGradient
1978	center	0	-0.00398510638297872	UpGradient
1979	center	0	-0.00233191489361697	UpGradient
1980	center	0	-0.00521276595744692	UpGradient
1981	center	0	-0.00202765957446812	UpGradient
1982	center	0	0.00117659574468078	UpGradient
1983	center	0	-0.00200212765957447	UpGradient
1984	center	0	-0.000774468085106489	UpGradient
1985	center	0	0.000772340425531804	UpGradient
1986	center	0	-0.00176382978723401	UpGradient
1987	center	0	-0.00302340425531906	UpGradient
1988	center	0	-0.00299148936170215	UpGradient
1989	center	0	-0.00424255319148927	UpGradient
1990	center	0	-0.000734042553191396	UpGradient
1991	center	0	-0.00278085106382985	UpGradient
1992	center	0	-0.00678723404255314	UpGradient
1993	center	0	-0.00342127659574465	UpGradient
1994	center	0	-0.00862978723404263	UpGradient
1995	center	0	0.00192127659574467	UpGradient
1996	center	0	0.000263829787233965	UpGradient
1997	center	0	-0.00606382978723402	UpGradient
1998	center	0	0.00210638297872342	UpGradient
1999	center	0	0.00257659574468078	UpGradient
2000	center	0	0.00216808510638302	UpGradient
2001	center	0	-0.00111489361702125	UpGradient
2002	center	0	-0.00480425531914889	UpGradient
2003	center	0	0.00167234042553188	UpGradient
2004	center	0	-0.000831914893616944	UpGradient
2005	center	0	-0.00256808510638304	UpGradient
2006	center	0	-0.00395106382978716	UpGradient
2007	center	0	-0.00256382978723413	UpGradient
2008	center	0	-0.00301914893617019	UpGradient
2009	center	0	-0.00029999999999994	UpGradient
2010	center	0	0.00110000000000005	UpGradient
2011	center	0	-0.0014617021276595	UpGradient
2012	center	0	0.00156170212765966	UpGradient
2081	center	0	-0.00107659574468079	UpGradient
2082	center	0	-0.00441489361702133	UpGradient
2083	center	0	-0.0010744680851063	UpGradient
2084	center	0	-0.000587234042553167	UpGradient
2085	center	0	-0.00240212765957444	UpGradient
2086	center	0	-0.000959574468085192	UpGradient
2087	center	0	0.000165957446808472	UpGradient
2088	center	0	-6.38297872339505e-06	UpGradient
2089	center	0	-0.00428297872340415	UpGradient
2090	center	0	-0.00104893617021271	UpGradient
2091	center	0	-0.00248510638297865	UpGradient
2092	center	0	0.0015170212765958	UpGradient
2093	center	0	0.00162340425531905	UpGradient
2094	center	0	-0.00471702127659567	UpGradient
2095	center	0	0.000363829787233932	UpGradient
2096	center	0	-0.00263404255319143	UpGradient
2097	center	0	-0.00424042553191481	UpGradient
2098	center	0	-0.00175319148936176	UpGradient
2099	center	0	0.00251702127659577	UpGradient
2100	center	0	-0.00264680851063825	UpGradient
2101	center	0	-0.00323191489361707	UpGradient
2102	center	0	-0.00202127659574475	UpGradient
2103	center	0	-0.00928510638297883	UpGradient
2104	center	0	-0.00519787234042559	UpGradient
2105	center	0	-0.0099702127659574	UpGradient
2106	center	0	0.00431489361702122	UpGradient
2107	center	0	-0.00367659574468084	UpGradient
2108	center	0	-0.00403404255319144	UpGradient
2109	center	0	-0.00165531914893611	UpGradient
2110	center	0	-0.00279787234042553	UpGradient
2111	center	0	-0.00214468085106381	UpGradient
2114	center	0	-0.00307234042553199	UpGradient
2115	center	0	-0.00710425531914899	UpGradient
2116	center	0	-0.00394468085106391	UpGradient
2117	center	0	-0.000446808510638255	UpGradient
2118	center	0	-0.00309787234042557	UpGradient
2119	center	0	-0.00207446808510647	UpGradient
2120	center	0	-0.00901489361702122	UpGradient
2121	center	0	-0.00508936170212773	UpGradient
2122	center	0	-0.00484468085106376	UpGradient
2123	center	0	0.00250212765957436	UpGradient
2124	center	0	0.00141063829787224	UpGradient
2125	center	0	-0.00448723404255323	UpGradient
2126	center	0	-0.00481276595744682	UpGradient
2127	center	0	0.000768085106382968	UpGradient
2128	center	0	-0.000359574468085031	UpGradient
2129	center	0	0.00134468085106382	UpGradient
2130	center	0	-0.00396808510638296	UpGradient
2131	center	0	-0.00627446808510636	UpGradient
2132	center	0	-0.00255531914893627	UpGradient
2133	center	0	-0.00188297872340419	UpGradient
2134	center	0	0.000308510638297845	UpGradient
2135	center	0	-0.0023936170212766	UpGradient
2136	center	0	-0.00571276595744688	UpGradient
2137	center	0	0.000640425531914822	UpGradient
2138	center	0	-0.00457659574468078	UpGradient
2139	center	0	-0.00274042553191481	UpGradient
2140	center	0	-0.00270851063829782	UpGradient
2141	center	0	-0.000121276595744609	UpGradient
2142	center	0	-0.00466382978723413	UpGradient
2143	center	0	-0.00209999999999994	UpGradient
2215	center	0	0.000761702127659522	UpGradient
2216	center	0	-0.000859574468085144	UpGradient
2217	center	0	-0.00605744680851054	UpGradient
2218	center	0	-0.000827659574468075	UpGradient
2219	center	0	0.000476595744680896	UpGradient
2220	center	0	-0.00306382978723408	UpGradient
2221	center	0	-0.00550425531914897	UpGradient
2222	center	0	-0.00541276595744673	UpGradient
2223	center	0	-0.00487234042553202	UpGradient
2224	center	0	0.000923404255319109	UpGradient
2225	center	0	-0.000353191489361757	UpGradient
2226	center	0	-0.00264042553191491	UpGradient
2227	center	0	0.00262553191489363	UpGradient
2228	center	0	-0.000299999999999956	UpGradient
2229	center	0	-0.00293404255319142	UpGradient
2230	center	0	-0.00344255319148936	UpGradient
2231	center	0	-0.00339574468085101	UpGradient
2232	center	0	0.00194893617021272	UpGradient
2233	center	0	0.000531914893616928	UpGradient
2234	center	0	0.0024446808510638	UpGradient
2235	center	0	-0.000423404255319116	UpGradient
2236	center	0	0.00172340425531913	UpGradient
2237	center	0	-0.00103829787234051	UpGradient
2238	center	0	0.00335957446808511	UpGradient
2239	center	0	0.000404255319148864	UpGradient
2240	center	0	-0.0046617021276595	UpGradient
2241	center	0	-0.000882978723404352	UpGradient
2242	center	0	0.00196808510638305	UpGradient
2243	center	0	-0.00295957446808513	UpGradient
2244	center	0	-0.00402553191489354	UpGradient
2245	center	0	-0.00348297872340428	UpGradient
2246	center	0	0.00255319148936159	UpGradient
2247	center	0	-0.00421489361702126	UpGradient
2248	center	0	-0.00520638297872342	UpGradient
2249	center	0	-0.000870212765957455	UpGradient
2250	center	0	0.00204468085106389	UpGradient
2251	center	0	-0.00356170212765947	UpGradient
2252	center	0	-0.000365957446808567	UpGradient
2253	center	0	-0.00214255319148926	UpGradient
2254	center	0	0.00287659574468075	UpGradient
2255	center	0	-0.00191276595744691	UpGradient
2256	center	0	-0.000693617021276499	UpGradient
2257	center	0	0.000323404255319122	UpGradient
2258	center	0	-0.000289361702127611	UpGradient
2259	center	0	0.00285744680851064	UpGradient
2260	center	0	-0.000627659574468142	UpGradient
2261	center	0	-0.00475744680851059	UpGradient
2262	center	0	-0.00172340425531924	UpGradient
2263	center	0	0.00236382978723405	UpGradient
2264	center	0	-0.00498510638297882	UpGradient
2265	center	0	-0.00146382978723412	UpGradient
2266	center	0	-0.000289361702127616	UpGradient
2267	center	0	-0.00358936170212758	UpGradient
2268	center	0	-0.00360851063829786	UpGradient
2269	center	0	-0.00186595744680861	UpGradient
2270	center	0	-0.00324255319148947	UpGradient
2271	center	0	-0.00465744680851068	UpGradient
2272	center	0	-0.00148723404255308	UpGradient
2273	center	0	-0.00344680851063838	UpGradient
2347	center	0	0.00297021276595743	UpGradient
2348	center	0	0.00136170212765959	UpGradient
2349	center	0	-0.00194468085106392	UpGradient
2350	center	0	-0.00290425531914884	UpGradient
2351	center	0	0.00107021276595748	UpGradient
2352	center	0	-0.0046361702127659	UpGradient
2353	center	0	-0.00265531914893626	UpGradient
2354	center	0	0.000448936170212671	UpGradient
2355	center	0	-0.00574893617021287	UpGradient
2356	center	0	-0.000276595744680879	UpGradient
2357	center	0	-0.00318936170212757	UpGradient
2358	center	0	-0.00734468085106377	UpGradient
2359	center	0	3.61702127659658e-05	UpGradient
2360	center	0	-0.00381489361702121	UpGradient
2361	center	0	-0.00164893617021275	UpGradient
2362	center	0	-0.00267446808510647	UpGradient
2363	center	0	0.000295744680851152	UpGradient
2364	center	0	-0.0025382978723405	UpGradient
2365	center	0	-0.00344468085106389	UpGradient
2366	center	0	0.00223191489361699	UpGradient
2367	center	0	0.00197659574468083	UpGradient
2368	center	0	-0.00307659574468085	UpGradient
2369	center	0	-0.000597872340425499	UpGradient
2370	center	0	-0.00162127659574462	UpGradient
2371	center	0	0.000774468085106397	UpGradient
2372	center	0	-0.00113829787234033	UpGradient
2373	center	0	-0.00782765957446804	UpGradient
2374	center	0	-0.00113191489361704	UpGradient
2375	center	0	-0.000710638297872243	UpGradient
2378	center	0	-0.000782978723404147	UpGradient
2379	center	0	-0.0031936170212767	UpGradient
2380	center	0	-0.00308297872340422	UpGradient
2381	center	0	-0.00367446808510642	UpGradient
2382	center	0	-0.00130212765957457	UpGradient
2383	center	0	-0.00381063829787224	UpGradient
2384	center	0	-0.00272765957446817	UpGradient
2385	center	0	-0.00485744680851072	UpGradient
2386	center	0	0.000180851063829756	UpGradient
2387	center	0	-0.0031787234042554	UpGradient
2388	center	0	-0.00207446808510648	UpGradient
2389	center	0	-0.00346808510638299	UpGradient
2390	center	0	0.00470212765957436	UpGradient
2391	center	0	-0.00187446808510646	UpGradient
2392	center	0	-0.00302553191489362	UpGradient
2393	center	0	-0.00240851063829794	UpGradient
2394	center	0	-0.00328936170212756	UpGradient
2395	center	0	0.000295744680851173	UpGradient
2396	center	0	-0.00658936170212757	UpGradient
2397	center	0	-0.00461489361702118	UpGradient
2398	center	0	-0.00922340425531916	UpGradient
2399	center	0	0.00297659574468091	UpGradient
2400	center	0	-0.00415319148936173	UpGradient
2401	center	0	-0.00408085106382984	UpGradient
2402	center	0	0.000544680851063894	UpGradient
2403	center	0	-0.00369574468085098	UpGradient
2404	center	0	-0.00442978723404264	UpGradient
2481	center	0	-0.00115319148936167	UpGradient
2482	center	0	0.000417021276595751	UpGradient
2483	center	0	-0.00507659574468095	UpGradient
2484	center	0	0.000312765957446744	UpGradient
2485	center	0	-0.00307659574468083	UpGradient
2486	center	0	-0.000674468085106389	UpGradient
2487	center	0	0.0015468085106383	UpGradient
2488	center	0	-0.00227872340425537	UpGradient
2489	center	0	0.00254468085106376	UpGradient
2490	center	0	-0.00371489361702124	UpGradient
2491	center	0	0.00304468085106393	UpGradient
2492	center	0	-0.00364893617021281	UpGradient
2493	center	0	-0.000708510638297952	UpGradient
2494	center	0	-0.00210425531914887	UpGradient
2495	center	0	3.82978723404175e-05	UpGradient
2496	center	0	-0.00317234042553198	UpGradient
2497	center	0	0.00219787234042558	UpGradient
2498	center	0	0.00078723404255329	UpGradient
2499	center	0	0.004359574468085	UpGradient
2500	center	0	-0.00480212765957442	UpGradient
2501	center	0	0.00208936170212776	UpGradient
2502	center	0	-0.00200212765957448	UpGradient
2503	center	0	-0.00257234042553186	UpGradient
2504	center	0	-0.00242978723404246	UpGradient
2505	center	0	0.000500000000000006	UpGradient
2506	center	0	0.00229787234042563	UpGradient
2507	center	0	-0.00951914893617012	UpGradient
2508	center	0	-0.00516595744680843	UpGradient
2509	center	0	-0.000227659574468068	UpGradient
2510	center	0	-0.00444255319148933	UpGradient
2511	center	0	-0.00516382978723411	UpGradient
2512	center	0	-0.00832127659574476	UpGradient
2513	center	0	0.000714893617021259	UpGradient
2514	center	0	-9.14893617021988e-05	UpGradient
2515	center	0	-0.00514893617021286	UpGradient
2516	center	0	-0.00520212765957446	UpGradient
2517	center	0	-0.00652340425531917	UpGradient
2518	center	0	-0.000776595744680771	UpGradient
2519	center	0	-0.00112978723404264	UpGradient
2520	center	0	-0.00538085106382985	UpGradient
2521	center	0	-0.00198297872340431	UpGradient
2522	center	0	-0.00532765957446806	UpGradient
2523	center	0	-0.00326808510638294	UpGradient
2524	center	0	-0.00690425531914903	UpGradient
2525	center	0	-0.00297659574468092	UpGradient
2526	center	0	-0.00555106382978733	UpGradient
2527	center	0	-0.00530000000000004	UpGradient
2528	center	0	-0.00389574468085111	UpGradient
2529	center	0	-0.000476595744680783	UpGradient
2530	center	0	0.000638297872340463	UpGradient
2531	center	0	-0.00105319148936179	UpGradient
2532	center	0	0.000240425531914829	UpGradient
2533	center	0	-0.00257021276595752	UpGradient
2534	center	0	0.000604255319148897	UpGradient
2535	center	0	-0.00401914893617027	UpGradient
2614	center	0	0.00128936170212761	UpGradient
2615	center	0	-0.00290638297872333	UpGradient
2616	center	0	0.000925531914893672	UpGradient
2617	center	0	0.00203191489361711	UpGradient
2618	center	0	-0.00528510638297881	UpGradient
2619	center	0	-0.00477659574468091	UpGradient
2620	center	0	-0.00203829787234048	UpGradient
2621	center	0	-0.00320425531914901	UpGradient
2622	center	0	-0.00600425531914895	UpGradient
2623	center	0	-0.00200212765957451	UpGradient
2624	center	0	-0.00308085106382968	UpGradient
2625	center	0	0.000663829787234043	UpGradient
2626	center	0	0.00207872340425535	UpGradient
2627	center	0	-0.00141063829787243	UpGradient
2628	center	0	-0.00405744680851055	UpGradient
2629	center	0	-0.00220425531914891	UpGradient
2630	center	0	-0.00168936170212777	UpGradient
2631	center	0	-0.00227446808510642	UpGradient
2632	center	0	-0.00177872340425535	UpGradient
2633	center	0	-0.00413404255319139	UpGradient
2634	center	0	-0.000142553191489264	UpGradient
2635	center	0	-0.00346170212765961	UpGradient
2636	center	0	-0.00350638297872341	UpGradient
2637	center	0	-0.00424893617021269	UpGradient
2638	center	0	-0.00187872340425525	UpGradient
2639	center	0	-0.00330638297872331	UpGradient
2642	center	0	-0.00184680851063821	UpGradient
2643	center	0	-0.00374680851063837	UpGradient
2644	center	0	-0.00555744680851057	UpGradient
2645	center	0	-0.00400638297872343	UpGradient
2646	center	0	0.00194680851063825	UpGradient
2647	center	0	-0.00193404255319149	UpGradient
2648	center	0	0.00271489361702134	UpGradient
2649	center	0	0.000174468085106325	UpGradient
2650	center	0	-0.00659999999999989	UpGradient
2651	center	0	-0.000531914893616991	UpGradient
2652	center	0	0.00174255319148941	UpGradient
2653	center	0	-0.00638085106382978	UpGradient
2654	center	0	0.00368085106382972	UpGradient
2655	center	0	-0.000727659574467976	UpGradient
2656	center	0	-0.00330851063829778	UpGradient
2657	center	0	-0.000178723404255395	UpGradient
2658	center	0	0.00165957446808515	UpGradient
2659	center	0	-0.00334468085106391	UpGradient
2660	center	0	-0.00241276595744687	UpGradient
2661	center	0	0.00120425531914883	UpGradient
2662	center	0	-0.00337446808510647	UpGradient
2663	center	0	-0.00341276595744691	UpGradient
2664	center	0	-0.00232553191489359	UpGradient
2665	center	0	-0.00474042553191487	UpGradient
2666	center	0	-0.00218510638297874	UpGradient
2747	center	0	0.00420638297872344	UpGradient
2748	center	0	-0.00187234042553192	UpGradient
2749	center	0	-0.000885106382978645	UpGradient
2750	center	0	0.00160212765957449	UpGradient
2751	center	0	-0.00397659574468075	UpGradient
2752	center	0	-0.00259148936170209	UpGradient
2753	center	0	-0.00158723404255311	UpGradient
2754	center	0	-0.000451063829787162	UpGradient
2755	center	0	-0.00251489361702131	UpGradient
2756	center	0	-0.006436170212766	UpGradient
2757	center	0	-0.000691489361702184	UpGradient
2758	center	0	-0.00567446808510648	UpGradient
2759	center	0	-0.00173404255319154	UpGradient
2760	center	0	-0.00453617021276595	UpGradient
2761	center	0	0.000219148936170294	UpGradient
2762	center	0	-0.000348936170212678	UpGradient
2763	center	0	-0.00135957446808509	UpGradient
2764	center	0	-0.00371914893617026	UpGradient
2765	center	0	-0.00398297872340431	UpGradient
2766	center	0	-0.000395744680850992	UpGradient
2767	center	0	0.00517234042553195	UpGradient
2768	center	0	-0.00330212765957455	UpGradient
2769	center	0	-0.00342127659574475	UpGradient
2770	center	0	-0.00356170212765966	UpGradient
2771	center	0	-0.00339999999999996	UpGradient
2772	center	0	0.0013340425531914	UpGradient
2773	center	0	0.00158936170212762	UpGradient
2774	center	0	-0.00252765957446798	UpGradient
2775	center	0	-0.00143191489361707	UpGradient
2776	center	0	-0.00415106382978726	UpGradient
2777	center	0	0.000821276595744658	UpGradient
2778	center	0	-0.00269361702127663	UpGradient
2779	center	0	-0.00185319148936179	UpGradient
2780	center	0	-0.00408936170212772	UpGradient
2781	center	0	-0.00160638297872351	UpGradient
2782	center	0	-0.00571276595744683	UpGradient
2783	center	0	-0.00500638297872335	UpGradient
2784	center	0	0.000723404255319078	UpGradient
2785	center	0	0.00298723404255321	UpGradient
2786	center	0	-0.00576382978723399	UpGradient
2787	center	0	0.000823404255319241	UpGradient
2788	center	0	-0.00782127659574458	UpGradient
2789	center	0	-0.00541489361702132	UpGradient
2790	center	0	-0.00106595744680861	UpGradient
2791	center	0	-0.00200851063829796	UpGradient
2792	center	0	-0.000240425531914814	UpGradient
2793	center	0	-0.00391063829787224	UpGradient
2794	center	0	-0.00345319148936171	UpGradient
2795	center	0	-0.00548510638297862	UpGradient
2796	center	0	-0.00033191489361701	UpGradient
2797	center	0	-0.00295106382978719	UpGradient
2880	center	0	-0.00408085106382989	UpGradient
2881	center	0	-0.00202340425531914	UpGradient
2882	center	0	-6.38297872340478e-05	UpGradient
2883	center	0	-0.00217234042553183	UpGradient
2884	center	0	-0.00162765957446802	UpGradient
2885	center	0	-0.00247872340425525	UpGradient
2886	center	0	-0.00277446808510628	UpGradient
2887	center	0	-0.00127021276595749	UpGradient
2888	center	0	-0.00267234042553182	UpGradient
2889	center	0	-0.00497659574468088	UpGradient
2890	center	0	-0.000317021276595664	UpGradient
2891	center	0	-0.00178297872340423	UpGradient
2892	center	0	-0.00312127659574465	UpGradient
2893	center	0	-0.00355531914893613	UpGradient
2894	center	0	0.00161702127659583	UpGradient
2895	center	0	0.00016170212765959	UpGradient
2896	center	0	-0.00177234042553187	UpGradient
2897	center	0	-0.00034468085106384	UpGradient
2898	center	0	5.53191489360847e-05	UpGradient
2899	center	0	3.4042553191513e-05	UpGradient
2900	center	0	-0.00503829787234049	UpGradient
2901	center	0	-0.00119148936170221	UpGradient
2902	center	0	-0.00408723404255319	UpGradient
2903	center	0	-0.00278297872340423	UpGradient
2906	center	0	0.00185106382978731	UpGradient
2907	center	0	0.000508510638297836	UpGradient
2908	center	0	0.00237021276595746	UpGradient
2909	center	0	-0.00235106382978732	UpGradient
2910	center	0	-0.00588085106382986	UpGradient
2911	center	0	3.40425531915121e-05	UpGradient
2912	center	0	-0.0016085106382978	UpGradient
2913	center	0	-0.00770638297872347	UpGradient
2914	center	0	-0.00238297872340427	UpGradient
2915	center	0	0.000340425531914783	UpGradient
2916	center	0	0.000327659574468086	UpGradient
2917	center	0	-0.00137659574468095	UpGradient
2918	center	0	0.000542553191489275	UpGradient
2919	center	0	0.000595744680851033	UpGradient
2920	center	0	-0.00115319148936177	UpGradient
2921	center	0	-0.00337021276595746	UpGradient
2922	center	0	-0.00142127659574468	UpGradient
2923	center	0	-0.000929787234042497	UpGradient
2924	center	0	-0.0038212765957446	UpGradient
2925	center	0	-0.00358085106382968	UpGradient
2926	center	0	-0.00186382978723408	UpGradient
2927	center	0	-0.00427446808510629	UpGradient
2928	center	0	-0.00151063829787238	UpGradient
3013	center	0	-0.00527872340425536	UpGradient
3014	center	0	-0.00206382978723408	UpGradient
3015	center	0	-0.00448723404255312	UpGradient
3016	center	0	-0.00247659574468081	UpGradient
3017	center	0	-0.00106382978723408	UpGradient
3018	center	0	-0.00739574468085108	UpGradient
3019	center	0	-0.00390638297872343	UpGradient
3020	center	0	-0.00298085106382975	UpGradient
3021	center	0	0.000553191489361595	UpGradient
3022	center	0	-0.00030425531914904	UpGradient
3023	center	0	-0.00188723404255318	UpGradient
3024	center	0	-0.00100212765957442	UpGradient
3025	center	0	0.00143829787234049	UpGradient
3026	center	0	-0.0046872340425532	UpGradient
3027	center	0	7.23404255318739e-05	UpGradient
3028	center	0	-0.00342765957446815	UpGradient
3029	center	0	-0.000142553191489256	UpGradient
3030	center	0	-0.00402127659574478	UpGradient
3031	center	0	-0.00246808510638298	UpGradient
3032	center	0	0.00118936170212771	UpGradient
3033	center	0	0.000140425531914992	UpGradient
3034	center	0	-0.00182765957446812	UpGradient
3035	center	0	-0.000910638297872401	UpGradient
3036	center	0	-0.00365531914893624	UpGradient
3037	center	0	-0.00161489361702135	UpGradient
3038	center	0	-0.00507659574468089	UpGradient
3039	center	0	-0.00195319148936175	UpGradient
3040	center	0	0.00193191489361711	UpGradient
3041	center	0	0.00055319148936176	UpGradient
3042	center	0	-0.00390425531914899	UpGradient
3043	center	0	0.00160425531914892	UpGradient
3044	center	0	0.00270212765957438	UpGradient
3045	center	0	0.00312765957446819	UpGradient
3046	center	0	-0.00427021276595744	UpGradient
3047	center	0	-0.00334468085106381	UpGradient
3048	center	0	-0.00480638297872344	UpGradient
3049	center	0	-0.000370212765957347	UpGradient
3050	center	0	-0.00108936170212777	UpGradient
3051	center	0	-0.00688936170212769	UpGradient
3052	center	0	0.00217872340425535	UpGradient
3053	center	0	3.61702127659837e-05	UpGradient
3054	center	0	-0.00258723404255329	UpGradient
3055	center	0	0.000510638297872298	UpGradient
3056	center	0	-0.00754893617021275	UpGradient
3057	center	0	-0.00523191489361701	UpGradient
3058	center	0	-0.0077574468085106	UpGradient
3059	center	0	-0.00278723404255318	UpGradient
3146	center	0	-0.00964893617021275	UpGradient
3147	center	0	-0.00337659574468088	UpGradient
3148	center	0	-0.00020638297872338	UpGradient
3149	center	0	-0.0039638297872341	UpGradient
3150	center	0	-0.00361489361702138	UpGradient
3151	center	0	-0.00199574468085114	UpGradient
3152	center	0	-0.0070468085106383	UpGradient
3153	center	0	-0.00430638297872343	UpGradient
3154	center	0	-0.0045617021276596	UpGradient
3155	center	0	-0.00153191489361702	UpGradient
3156	center	0	-0.00448085106382979	UpGradient
3157	center	0	-0.0012489361702128	UpGradient
3158	center	0	-0.00392340425531915	UpGradient
3159	center	0	-0.00189148936170213	UpGradient
3160	center	0	-0.00467872340425524	UpGradient
3161	center	0	-0.00702127659574457	UpGradient
3162	center	0	-0.00510851063829781	UpGradient
3163	center	0	-0.00411276595744678	UpGradient
3164	center	0	-0.001759574468085	UpGradient
3165	center	0	-0.00778085106382973	UpGradient
3166	center	0	-0.00651702127659584	UpGradient
3167	center	0	-0.00177021276595734	UpGradient
3170	center	0	0.000200000000000013	UpGradient
3171	center	0	-0.000346808510638292	UpGradient
3172	center	0	0.000317021276595706	UpGradient
3173	center	0	-0.00585319148936178	UpGradient
3174	center	0	-0.00645319148936176	UpGradient
3175	center	0	-0.000304255319148972	UpGradient
3176	center	0	-0.00534255319148936	UpGradient
3177	center	0	-0.00331914893617018	UpGradient
3178	center	0	0.00113191489361692	UpGradient
3179	center	0	-0.00146595744680845	UpGradient
3180	center	0	-0.00162553191489357	UpGradient
3181	center	0	-0.0027276595744681	UpGradient
3182	center	0	-0.00172340425531917	UpGradient
3183	center	0	-0.00329361702127665	UpGradient
3184	center	0	4.2553191489735e-06	UpGradient
3185	center	0	-0.00530851063829785	UpGradient
3186	center	0	-0.00203404255319144	UpGradient
3187	center	0	0.000325531914893521	UpGradient
3188	center	0	-0.0019404255319149	UpGradient
3189	center	0	0.00067446808510638	UpGradient
3190	center	0	-0.0051936170212766	UpGradient
3279	center	0	-0.00286170212765949	UpGradient
3280	center	0	-0.000957446808510674	UpGradient
3281	center	0	-0.00187659574468074	UpGradient
3282	center	0	-0.00168085106382974	UpGradient
3283	center	0	-0.00415744680851069	UpGradient
3284	center	0	-0.000170212765957493	UpGradient
3285	center	0	0.000148936170212675	UpGradient
3286	center	0	-0.00488510638297879	UpGradient
3287	center	0	-0.00448936170212762	UpGradient
3288	center	0	-0.0069595744680851	UpGradient
3289	center	0	8.72340425530874e-05	UpGradient
3290	center	0	-0.00582765957446805	UpGradient
3291	center	0	-0.00490851063829781	UpGradient
3292	center	0	-0.000304255319148965	UpGradient
3293	center	0	-0.00650425531914905	UpGradient
3294	center	0	-0.00572765957446819	UpGradient
3295	center	0	0.00238297872340434	UpGradient
3296	center	0	0.00251489361702125	UpGradient
3297	center	0	-0.0034744680851063	UpGradient
3298	center	0	-0.0058234042553191	UpGradient
3299	center	0	-0.00279148936170207	UpGradient
3300	center	0	-0.00370212765957458	UpGradient
3301	center	0	-0.00102340425531906	UpGradient
3302	center	0	-0.00423404255319148	UpGradient
3303	center	0	-0.00151276595744683	UpGradient
3304	center	0	-0.000180851063829735	UpGradient
3305	center	0	-0.000931914893617117	UpGradient
3306	center	0	0.000614893617021323	UpGradient
3307	center	0	-0.000557446808510704	UpGradient
3308	center	0	-0.00344893617021266	UpGradient
3309	center	0	-0.00257872340425531	UpGradient
3310	center	0	-0.00518510638297878	UpGradient
3311	center	0	-0.00220425531914884	UpGradient
3312	center	0	-0.00141914893617028	UpGradient
3313	center	0	-0.00184042553191481	UpGradient
3314	center	0	0.00257021276595742	UpGradient
3315	center	0	-0.000714893617021216	UpGradient
3316	center	0	-0.00170425531914889	UpGradient
3317	center	0	-0.00243191489361709	UpGradient
3318	center	0	-0.00285106382978731	UpGradient
3319	center	0	-0.00233404255319154	UpGradient
3320	center	0	-0.00334680851063837	UpGradient
3321	center	0	-0.00501276595744676	UpGradient
3411	center	0	-0.00351276595744671	UpGradient
3412	center	0	-0.00136382978723397	UpGradient
3413	center	0	-0.00280638297872344	UpGradient
3414	center	0	0.00234680851063828	UpGradient
3415	center	0	-0.00219999999999996	UpGradient
3416	center	0	0.00190851063829797	UpGradient
3417	center	0	-0.00215319148936169	UpGradient
3418	center	0	-0.00294680851063819	UpGradient
3419	center	0	-0.00338936170212764	UpGradient
3420	center	0	-0.00287872340425532	UpGradient
3421	center	0	-0.00227021276595744	UpGradient
3422	center	0	-0.00150425531914896	UpGradient
3423	center	0	-0.000282978723404244	UpGradient
3424	center	0	-0.00544680851063833	UpGradient
3425	center	0	0.000195744680851084	UpGradient
3426	center	0	-0.00771063829787237	UpGradient
3427	center	0	0.00299787234042552	UpGradient
3428	center	0	0.000174468085106268	UpGradient
3429	center	0	-0.00315744680851057	UpGradient
3430	center	0	-0.00352978723404263	UpGradient
3431	center	0	-0.00250425531914903	UpGradient
3434	center	0	9.14893617022385e-05	UpGradient
3435	center	0	-0.00478297872340416	UpGradient
3436	center	0	-0.0043531914893618	UpGradient
3437	center	0	-0.00034893617021269	UpGradient
3438	center	0	0.00163404255319146	UpGradient
3439	center	0	-0.000755319148936143	UpGradient
3440	center	0	0.000663829787233944	UpGradient
3441	center	0	0.00134468085106393	UpGradient
3442	center	0	-0.00743617021276605	UpGradient
3443	center	0	0.00389361702127665	UpGradient
3444	center	0	-0.00151914893617021	UpGradient
3445	center	0	-2.7659574468031e-05	UpGradient
3446	center	0	-0.00140212765957448	UpGradient
3447	center	0	-0.0055914893617021	UpGradient
3448	center	0	-0.00134255319148936	UpGradient
3449	center	0	0.00213829787234033	UpGradient
3450	center	0	-0.00227446808510636	UpGradient
3451	center	0	0.00130851063829776	UpGradient
3452	center	0	0.00249999999999992	UpGradient
3453	center	0	-0.00722765957446809	UpGradient
3495	center	0	-0.00287872340425542	UpGradient
3496	center	0	-0.00419361702127668	UpGradient
3497	center	0	0.000772340425531925	UpGradient
3498	center	0	-0.000453191489361813	UpGradient
3499	center	0	0.00157021276595744	UpGradient
3500	center	0	0.00256808510638292	UpGradient
3501	center	0	-0.000929787234042659	UpGradient
3502	center	0	-0.00147659574468076	UpGradient
3503	center	0	-0.00297234042553187	UpGradient
3545	center	0	-0.00749148936170212	UpGradient
3546	center	0	0.000110638297872233	UpGradient
3547	center	0	-5.10638297871736e-05	UpGradient
3548	center	0	-0.000751063829787297	UpGradient
3549	center	0	-0.0044617021276595	UpGradient
3550	center	0	-0.00099574468085113	UpGradient
3551	center	0	-0.000627659574467998	UpGradient
3552	center	0	-0.00429574468085108	UpGradient
3553	center	0	-0.00174680851063821	UpGradient
3554	center	0	-0.00329574468085113	UpGradient
3555	center	0	-0.0051191489361702	UpGradient
3556	center	0	-0.000468085106382909	UpGradient
3557	center	0	-0.00191914893617016	UpGradient
3558	center	0	0.001904255319149	UpGradient
3559	center	0	-0.00227234042553191	UpGradient
3560	center	0	0.00192127659574464	UpGradient
3561	center	0	-0.00358936170212766	UpGradient
3562	center	0	-0.00321702127659581	UpGradient
3563	center	0	-0.00162978723404247	UpGradient
3564	center	0	0.003804255319149	UpGradient
3565	center	0	-0.00160212765957448	UpGradient
3566	center	0	0.00169361702127649	UpGradient
3567	center	0	-4.89361702126689e-05	UpGradient
3568	center	0	-0.00180425531914885	UpGradient
3569	center	0	0.00195319148936173	UpGradient
3570	center	0	-0.00255319148936173	UpGradient
3571	center	0	0.0022425531914894	UpGradient
3572	center	0	0.000782978723404284	UpGradient
3573	center	0	0.00128936170212765	UpGradient
3574	center	0	0.000853191489361696	UpGradient
3575	center	0	-0.00304255319148945	UpGradient
3576	center	0	-0.00522127659574469	UpGradient
3577	center	0	-0.00367021276595747	UpGradient
3578	center	0	-0.00130425531914894	UpGradient
3579	center	0	-0.00288936170212773	UpGradient
3580	center	0	0.000293617021276705	UpGradient
3581	center	0	-0.0037276595744681	UpGradient
3582	center	0	-0.000310638297872282	UpGradient
3583	center	0	-0.00274893617021277	UpGradient
3621	center	0	0.000121276595744668	UpGradient
3622	center	0	-0.00200212765957445	UpGradient
3623	center	0	-0.00508085106382984	UpGradient
3624	center	0	-0.0028361702127659	UpGradient
3625	center	0	-0.00183191489361703	UpGradient
3626	center	0	-0.000510638297872418	UpGradient
3627	center	0	-0.00107446808510635	UpGradient
3628	center	0	-0.00151276595744684	UpGradient
3629	center	0	-0.00329148936170221	UpGradient
3630	center	0	-0.00601276595744676	UpGradient
3631	center	0	-0.00622978723404259	UpGradient
3632	center	0	-0.00226595744680853	UpGradient
3633	center	0	0.00103404255319158	UpGradient
3634	center	0	0.000961702127659468	UpGradient
3635	center	0	-0.00439361702127649	UpGradient
3636	center	0	-0.00175319148936173	UpGradient
3637	center	0	-4.4680851063892e-05	UpGradient
3638	center	0	-0.000423404255319194	UpGradient
3639	center	0	-0.000510638297872433	UpGradient
3640	center	0	0.00346808510638293	UpGradient
3677	center	0	-0.00314893617021278	UpGradient
3678	center	0	0.0074872340425531	UpGradient
3679	center	0	-0.00180638297872339	UpGradient
3680	center	0	-0.00135531914893622	UpGradient
3681	center	0	0.00314255319148942	UpGradient
3682	center	0	-0.00116170212765958	UpGradient
3683	center	0	-0.0030276595744681	UpGradient
3684	center	0	-0.00423191489361696	UpGradient
3685	center	0	-0.00371702127659582	UpGradient
3686	center	0	-0.00289574468085116	UpGradient
3687	center	0	-0.00379787234042553	UpGradient
3688	center	0	-0.000889361702127691	UpGradient
3689	center	0	-0.000548936170212829	UpGradient
3690	center	0	-0.00640000000000001	UpGradient
3691	center	0	0.000514893617021369	UpGradient
3692	center	0	0.00105106382978723	UpGradient
3693	center	0	-0.00110000000000001	UpGradient
3694	center	0	-0.00298510638297881	UpGradient
3695	center	0	-0.00247234042553182	UpGradient
3698	center	0	0.00307446808510637	UpGradient
3699	center	0	0.00508723404255315	UpGradient
3700	center	0	-0.00262765957446817	UpGradient
[truncated: 76,601 more rows]
