# Supplementary material for: Two simple movement mechanisms for spatial division of labour in social insects
Source: Nat Commun. 2022 Nov 15;13:6985. doi: 10.1038/s41467-022-34706-7 (PMC9666475; doi:10.1038/s41467-022-34706-7)
Supplement: Supplementary file 5 — Source Data [file 41467_2022_34706_MOESM5_ESM.zip › source_data/Figure_S15/RelativeTurnAngle,Apis,LA.csv]

cell_ID	agent_type	field_steepness	relative_TurnAngle	approach_direction
133	center	0	-0.0326276595744681	UpGradient
134	center	0	-0.0292978723404256	UpGradient
135	center	0	-0.0354297872340426	UpGradient
136	center	0	-0.0324851063829787	UpGradient
137	center	0	-0.0272978723404255	UpGradient
138	center	0	-0.0345872340425532	UpGradient
139	center	0	-0.0349340425531914	UpGradient
140	center	0	-0.0309340425531914	UpGradient
141	center	0	-0.0299553191489361	UpGradient
142	center	0	-0.0345829787234042	UpGradient
143	center	0	-0.0309744680851064	UpGradient
144	center	0	-0.0292638297872339	UpGradient
145	center	0	-0.0320340425531916	UpGradient
146	center	0	-0.0319893617021277	UpGradient
147	center	0	-0.0279808510638297	UpGradient
148	center	0	-0.0342	UpGradient
149	center	0	-0.0323276595744681	UpGradient
150	center	0	-0.0353744680851064	UpGradient
151	center	0	-0.0310148936170213	UpGradient
152	center	0	-0.0348531914893616	UpGradient
153	center	0	-0.0316042553191489	UpGradient
154	center	0	-0.0311255319148937	UpGradient
155	center	0	-0.0367531914893618	UpGradient
156	center	0	-0.0345617021276596	UpGradient
157	center	0	-0.0362893617021277	UpGradient
158	center	0	-0.0332297872340425	UpGradient
159	center	0	-0.0302	UpGradient
160	center	0	-0.032327659574468	UpGradient
161	center	0	-0.0291829787234043	UpGradient
162	center	0	-0.0298957446808511	UpGradient
163	center	0	-0.0305851063829788	UpGradient
164	center	0	-0.0316531914893616	UpGradient
165	center	0	-0.0346510638297872	UpGradient
166	center	0	-0.0339851063829788	UpGradient
167	center	0	-0.0300893617021277	UpGradient
168	center	0	-0.0320872340425531	UpGradient
169	center	0	-0.0307468085106382	UpGradient
170	center	0	-0.0313723404255319	UpGradient
171	center	0	-0.0276744680851065	UpGradient
172	center	0	-0.0361468085106383	UpGradient
173	center	0	-0.0326468085106384	UpGradient
174	center	0	-0.0340978723404255	UpGradient
175	center	0	-0.0329765957446808	UpGradient
176	center	0	-0.0344744680851065	UpGradient
177	center	0	-0.031404255319149	UpGradient
178	center	0	-0.0297148936170213	UpGradient
179	center	0	-0.032768085106383	UpGradient
180	center	0	-0.035572340425532	UpGradient
181	center	0	-0.0306553191489362	UpGradient
182	center	0	-0.0305936170212766	UpGradient
183	center	0	-0.0303617021276596	UpGradient
184	center	0	-0.037404255319149	UpGradient
185	center	0	-0.0332957446808511	UpGradient
186	center	0	-0.0345212765957447	UpGradient
187	center	0	-0.0307191489361702	UpGradient
188	center	0	-0.0339382978723404	UpGradient
189	center	0	-0.0303106382978723	UpGradient
190	center	0	-0.0302829787234043	UpGradient
191	center	0	-0.0349595744680851	UpGradient
192	center	0	-0.0346765957446808	UpGradient
193	center	0	-0.0303659574468086	UpGradient
194	center	0	-0.030359574468085	UpGradient
195	center	0	-0.0341446808510639	UpGradient
196	center	0	-0.0285127659574469	UpGradient
197	center	0	-0.0329148936170214	UpGradient
198	center	0	-0.0345914893617021	UpGradient
199	center	0	-0.0329978723404256	UpGradient
200	center	0	-0.0326404255319149	UpGradient
201	center	0	-0.0324000000000001	UpGradient
202	center	0	-0.0297723404255319	UpGradient
203	center	0	-0.0305	UpGradient
204	center	0	-0.0338723404255319	UpGradient
205	center	0	-0.0304319148936169	UpGradient
206	center	0	-0.0265936170212765	UpGradient
207	center	0	-0.0373765957446808	UpGradient
208	center	0	-0.031595744680851	UpGradient
209	center	0	-0.0314063829787234	UpGradient
210	center	0	-0.0319702127659575	UpGradient
211	center	0	-0.0310872340425531	UpGradient
212	center	0	-0.0327872340425531	UpGradient
213	center	0	-0.0346638297872341	UpGradient
214	center	0	-0.0364255319148936	UpGradient
215	center	0	-0.0320148936170214	UpGradient
216	center	0	-0.0317127659574469	UpGradient
217	center	0	-0.0284361702127659	UpGradient
218	center	0	-0.0351659574468085	UpGradient
219	center	0	-0.0356382978723404	UpGradient
220	center	0	-0.0349361702127661	UpGradient
221	center	0	-0.031008510638298	UpGradient
222	center	0	-0.0354170212765958	UpGradient
223	center	0	-0.0329170212765958	UpGradient
224	center	0	-0.0343127659574469	UpGradient
225	center	0	-0.0321914893617022	UpGradient
226	center	0	-0.0311170212765957	UpGradient
227	center	0	-0.0366404255319148	UpGradient
228	center	0	-0.0343468085106383	UpGradient
229	center	0	-0.0292191489361702	UpGradient
230	center	0	-0.0290702127659573	UpGradient
231	center	0	-0.0361170212765957	UpGradient
232	center	0	-0.0301297872340426	UpGradient
233	center	0	-0.026631914893617	UpGradient
234	center	0	-0.0337829787234043	UpGradient
235	center	0	-0.0344787234042553	UpGradient
236	center	0	-0.0353957446808511	UpGradient
237	center	0	-0.0313319148936169	UpGradient
238	center	0	-0.033563829787234	UpGradient
239	center	0	-0.0275170212765957	UpGradient
240	center	0	-0.0321723404255319	UpGradient
241	center	0	-0.0295212765957446	UpGradient
242	center	0	-0.0370872340425532	UpGradient
243	center	0	-0.0330404255319148	UpGradient
244	center	0	-0.0305787234042552	UpGradient
245	center	0	-0.0335829787234043	UpGradient
246	center	0	-0.0324191489361701	UpGradient
247	center	0	-0.0302361702127659	UpGradient
248	center	0	-0.0336574468085106	UpGradient
249	center	0	-0.0354531914893617	UpGradient
250	center	0	-0.0297106382978724	UpGradient
251	center	0	-0.0293617021276597	UpGradient
252	center	0	-0.0316063829787234	UpGradient
253	center	0	-0.0288765957446809	UpGradient
254	center	0	-0.0324702127659574	UpGradient
255	center	0	-0.0362021276595745	UpGradient
256	center	0	-0.029795744680851	UpGradient
257	center	0	-0.0327234042553191	UpGradient
258	center	0	-0.0340468085106382	UpGradient
259	center	0	-0.0299489361702128	UpGradient
260	center	0	-0.0306446808510639	UpGradient
261	center	0	-0.0368106382978724	UpGradient
262	center	0	-0.0334999999999999	UpGradient
263	center	0	-0.0301425531914894	UpGradient
266	center	0	-0.034231914893617	UpGradient
267	center	0	-0.0349957446808511	UpGradient
268	center	0	NA	UpGradient
269	center	0	-0.0338553191489362	UpGradient
270	center	0	-0.0352489361702127	UpGradient
271	center	0	-0.0300063829787235	UpGradient
272	center	0	-0.032572340425532	UpGradient
273	center	0	-0.0374872340425532	UpGradient
274	center	0	-0.0303574468085106	UpGradient
275	center	0	-0.0324446808510638	UpGradient
276	center	0	-0.0356553191489362	UpGradient
277	center	0	-0.0351468085106383	UpGradient
278	center	0	-0.0355978723404255	UpGradient
279	center	0	-0.0261808510638299	UpGradient
280	center	0	-0.0389553191489362	UpGradient
281	center	0	-0.0301595744680851	UpGradient
282	center	0	-0.0338021276595746	UpGradient
283	center	0	-0.035372340425532	UpGradient
284	center	0	-0.0299234042553192	UpGradient
285	center	0	-0.0284255319148937	UpGradient
286	center	0	-0.0334574468085106	UpGradient
287	center	0	-0.0350000000000001	UpGradient
288	center	0	-0.0334446808510638	UpGradient
289	center	0	-0.0328978723404254	UpGradient
290	center	0	-0.0347872340425531	UpGradient
291	center	0	-0.0325574468085107	UpGradient
292	center	0	-0.0344170212765958	UpGradient
293	center	0	-0.0265446808510638	UpGradient
294	center	0	-0.0278914893617021	UpGradient
295	center	0	-0.0328106382978722	UpGradient
296	center	0	-0.0318063829787234	UpGradient
297	center	0	-0.032636170212766	UpGradient
298	center	0	-0.0333978723404256	UpGradient
299	center	0	-0.0345808510638298	UpGradient
300	center	0	-0.0300255319148937	UpGradient
301	center	0	-0.0367787234042553	UpGradient
302	center	0	-0.0357063829787235	UpGradient
303	center	0	-0.0318319148936169	UpGradient
304	center	0	-0.0340914893617021	UpGradient
305	center	0	-0.030359574468085	UpGradient
306	center	0	-0.0335361702127661	UpGradient
307	center	0	-0.0380872340425531	UpGradient
308	center	0	-0.033272340425532	UpGradient
309	center	0	-0.0305085106382978	UpGradient
310	center	0	-0.0316170212765957	UpGradient
311	center	0	-0.0303106382978725	UpGradient
312	center	0	-0.0300787234042552	UpGradient
313	center	0	-0.0372425531914893	UpGradient
314	center	0	-0.0262212765957447	UpGradient
315	center	0	-0.0339234042553191	UpGradient
316	center	0	-0.025731914893617	UpGradient
317	center	0	-0.0337212765957447	UpGradient
318	center	0	-0.0340510638297871	UpGradient
319	center	0	-0.0331531914893618	UpGradient
320	center	0	-0.0278404255319149	UpGradient
321	center	0	-0.0347510638297873	UpGradient
322	center	0	-0.0312787234042554	UpGradient
323	center	0	-0.0331978723404254	UpGradient
324	center	0	-0.0274021276595746	UpGradient
325	center	0	-0.0264553191489362	UpGradient
326	center	0	-0.0320191489361702	UpGradient
327	center	0	-0.0286617021276597	UpGradient
328	center	0	-0.0330255319148936	UpGradient
329	center	0	-0.0307234042553191	UpGradient
330	center	0	-0.028968085106383	UpGradient
331	center	0	-0.031940425531915	UpGradient
332	center	0	-0.0357319148936171	UpGradient
333	center	0	-0.0259170212765958	UpGradient
334	center	0	-0.0327042553191489	UpGradient
335	center	0	-0.0270872340425531	UpGradient
336	center	0	-0.0311914893617021	UpGradient
337	center	0	-0.0341340425531915	UpGradient
338	center	0	-0.0313042553191488	UpGradient
339	center	0	-0.0319297872340426	UpGradient
340	center	0	-0.0301361702127659	UpGradient
341	center	0	-0.0342957446808511	UpGradient
342	center	0	-0.0342574468085105	UpGradient
343	center	0	-0.0320659574468085	UpGradient
344	center	0	-0.0315191489361702	UpGradient
345	center	0	-0.0291319148936171	UpGradient
346	center	0	-0.0290659574468084	UpGradient
347	center	0	-0.0344829787234043	UpGradient
348	center	0	-0.0328085106382979	UpGradient
349	center	0	-0.0296106382978724	UpGradient
350	center	0	-0.0342319148936171	UpGradient
351	center	0	-0.0333723404255319	UpGradient
352	center	0	-0.0367106382978724	UpGradient
353	center	0	-0.0328893617021276	UpGradient
354	center	0	-0.0341978723404254	UpGradient
355	center	0	-0.0318276595744681	UpGradient
356	center	0	-0.0321914893617021	UpGradient
357	center	0	-0.0272297872340426	UpGradient
358	center	0	-0.029227659574468	UpGradient
359	center	0	-0.0290617021276596	UpGradient
360	center	0	-0.0304042553191489	UpGradient
361	center	0	-0.0311446808510639	UpGradient
362	center	0	-0.0306595744680851	UpGradient
363	center	0	-0.0365042553191489	UpGradient
364	center	0	-0.0293574468085107	UpGradient
365	center	0	-0.0343893617021277	UpGradient
366	center	0	-0.0315723404255319	UpGradient
367	center	0	-0.0356978723404256	UpGradient
368	center	0	-0.0298787234042553	UpGradient
369	center	0	-0.0277404255319149	UpGradient
370	center	0	-0.0336425531914893	UpGradient
371	center	0	-0.0330468085106384	UpGradient
372	center	0	-0.0311468085106384	UpGradient
373	center	0	-0.0325957446808511	UpGradient
374	center	0	-0.0295851063829787	UpGradient
375	center	0	-0.035468085106383	UpGradient
376	center	0	-0.0343659574468084	UpGradient
377	center	0	-0.0281531914893618	UpGradient
378	center	0	-0.0274021276595745	UpGradient
379	center	0	-0.034240425531915	UpGradient
380	center	0	-0.0324468085106384	UpGradient
381	center	0	-0.0359851063829787	UpGradient
382	center	0	-0.0316978723404256	UpGradient
383	center	0	-0.0320702127659573	UpGradient
384	center	0	-0.0320510638297873	UpGradient
385	center	0	-0.0288404255319148	UpGradient
386	center	0	-0.028959574468085	UpGradient
387	center	0	-0.0350872340425532	UpGradient
388	center	0	-0.0289021276595745	UpGradient
389	center	0	-0.0364148936170212	UpGradient
390	center	0	-0.0283936170212766	UpGradient
391	center	0	-0.0318191489361701	UpGradient
392	center	0	-0.0360510638297872	UpGradient
393	center	0	-0.0269638297872341	UpGradient
394	center	0	-0.0335978723404255	UpGradient
395	center	0	-0.0304085106382979	UpGradient
396	center	0	-0.0305085106382979	UpGradient
397	center	0	-0.0355	UpGradient
398	center	0	-0.0300659574468084	UpGradient
399	center	0	-0.0302744680851064	UpGradient
400	center	0	-0.0335851063829787	UpGradient
401	center	0	-0.0353170212765958	UpGradient
402	center	0	-0.0295340425531916	UpGradient
403	center	0	-0.0262531914893617	UpGradient
404	center	0	-0.0315148936170214	UpGradient
405	center	0	-0.0385297872340426	UpGradient
406	center	0	-0.032259574468085	UpGradient
407	center	0	-0.0329744680851063	UpGradient
408	center	0	-0.0322446808510639	UpGradient
409	center	0	-0.0346404255319148	UpGradient
410	center	0	-0.0355489361702128	UpGradient
411	center	0	-0.0326404255319149	UpGradient
412	center	0	-0.0352510638297873	UpGradient
413	center	0	-0.0373063829787234	UpGradient
414	center	0	-0.0314255319148936	UpGradient
415	center	0	-0.0355744680851065	UpGradient
416	center	0	-0.0344404255319148	UpGradient
417	center	0	-0.0335659574468085	UpGradient
418	center	0	-0.030391489361702	UpGradient
419	center	0	-0.0333	UpGradient
420	center	0	-0.0322446808510638	UpGradient
421	center	0	-0.0302638297872341	UpGradient
422	center	0	-0.036740425531915	UpGradient
423	center	0	-0.0365936170212765	UpGradient
424	center	0	-0.0298531914893616	UpGradient
425	center	0	-0.0352085106382979	UpGradient
426	center	0	-0.0368659574468086	UpGradient
427	center	0	-0.0318042553191488	UpGradient
428	center	0	-0.0295574468085105	UpGradient
429	center	0	-0.0319000000000001	UpGradient
430	center	0	-0.029695744680851	UpGradient
431	center	0	-0.0320978723404255	UpGradient
432	center	0	-0.0329127659574468	UpGradient
433	center	0	-0.0318914893617021	UpGradient
434	center	0	-0.0316148936170213	UpGradient
435	center	0	-0.0394787234042552	UpGradient
436	center	0	-0.0335744680851064	UpGradient
437	center	0	-0.0342340425531916	UpGradient
438	center	0	-0.0326978723404256	UpGradient
439	center	0	-0.0295702127659575	UpGradient
440	center	0	-0.0299127659574467	UpGradient
441	center	0	-0.034372340425532	UpGradient
442	center	0	-0.0287191489361703	UpGradient
443	center	0	-0.0298468085106382	UpGradient
444	center	0	-0.0271340425531915	UpGradient
445	center	0	-0.0383574468085106	UpGradient
446	center	0	-0.0313191489361703	UpGradient
447	center	0	-0.0359489361702128	UpGradient
448	center	0	-0.036031914893617	UpGradient
449	center	0	-0.0315702127659575	UpGradient
450	center	0	-0.0326851063829788	UpGradient
451	center	0	-0.0305999999999999	UpGradient
452	center	0	-0.0314276595744682	UpGradient
453	center	0	-0.0313382978723404	UpGradient
454	center	0	-0.0285276595744682	UpGradient
455	center	0	-0.0311255319148935	UpGradient
456	center	0	-0.0326531914893616	UpGradient
457	center	0	-0.0331446808510639	UpGradient
458	center	0	-0.0295765957446809	UpGradient
459	center	0	-0.0300042553191489	UpGradient
460	center	0	-0.0330170212765958	UpGradient
461	center	0	-0.0335319148936169	UpGradient
462	center	0	-0.0355659574468084	UpGradient
463	center	0	-0.030295744680851	UpGradient
464	center	0	-0.0320127659574468	UpGradient
465	center	0	-0.0289659574468085	UpGradient
466	center	0	-0.0268234042553191	UpGradient
467	center	0	-0.0321617021276595	UpGradient
468	center	0	-0.0296212765957446	UpGradient
469	center	0	-0.0274936170212766	UpGradient
470	center	0	-0.0321404255319148	UpGradient
471	center	0	-0.0279702127659574	UpGradient
472	center	0	-0.0328382978723404	UpGradient
473	center	0	-0.0305021276595745	UpGradient
474	center	0	-0.0307723404255319	UpGradient
475	center	0	-0.0314106382978724	UpGradient
476	center	0	-0.0347872340425532	UpGradient
477	center	0	-0.0288808510638298	UpGradient
478	center	0	-0.0336680851063829	UpGradient
479	center	0	-0.0363063829787233	UpGradient
480	center	0	-0.0338468085106383	UpGradient
481	center	0	-0.0300574468085106	UpGradient
482	center	0	-0.0344191489361701	UpGradient
483	center	0	-0.029895744680851	UpGradient
484	center	0	-0.0356212765957447	UpGradient
485	center	0	-0.035040425531915	UpGradient
486	center	0	-0.0304702127659575	UpGradient
487	center	0	-0.0297	UpGradient
488	center	0	-0.0329170212765958	UpGradient
489	center	0	-0.0338106382978724	UpGradient
490	center	0	-0.0380234042553193	UpGradient
491	center	0	-0.0367531914893617	UpGradient
492	center	0	-0.0310382978723405	UpGradient
493	center	0	-0.0284148936170213	UpGradient
494	center	0	-0.0325	UpGradient
495	center	0	-0.0337446808510638	UpGradient
496	center	0	-0.0296978723404256	UpGradient
497	center	0	-0.0301127659574468	UpGradient
498	center	0	-0.0295021276595744	UpGradient
499	center	0	-0.035063829787234	UpGradient
500	center	0	-0.0297446808510638	UpGradient
501	center	0	-0.0331276595744681	UpGradient
502	center	0	-0.0304212765957448	UpGradient
503	center	0	-0.0298595744680851	UpGradient
504	center	0	-0.0360574468085107	UpGradient
505	center	0	-0.0365723404255319	UpGradient
506	center	0	-0.0311765957446808	UpGradient
507	center	0	-0.0346000000000001	UpGradient
508	center	0	-0.0367978723404255	UpGradient
509	center	0	-0.0328148936170212	UpGradient
510	center	0	-0.0339617021276597	UpGradient
511	center	0	-0.0305553191489361	UpGradient
512	center	0	-0.0332553191489363	UpGradient
513	center	0	-0.0319468085106383	UpGradient
514	center	0	-0.0341574468085106	UpGradient
515	center	0	-0.0298	UpGradient
516	center	0	-0.0346680851063829	UpGradient
517	center	0	-0.0367297872340425	UpGradient
518	center	0	-0.0303255319148936	UpGradient
519	center	0	-0.0342106382978724	UpGradient
520	center	0	-0.0320999999999999	UpGradient
521	center	0	-0.0324744680851063	UpGradient
522	center	0	-0.0309148936170213	UpGradient
523	center	0	-0.0372702127659575	UpGradient
524	center	0	-0.0320468085106383	UpGradient
525	center	0	-0.0291829787234043	UpGradient
526	center	0	-0.0337765957446809	UpGradient
527	center	0	-0.0344234042553191	UpGradient
530	center	0	-0.0298765957446809	UpGradient
531	center	0	-0.0377872340425531	UpGradient
532	center	0	-0.0362063829787233	UpGradient
533	center	0	-0.0288191489361701	UpGradient
534	center	0	-0.0319744680851063	UpGradient
535	center	0	-0.0297170212765959	UpGradient
536	center	0	-0.032036170212766	UpGradient
537	center	0	-0.0318829787234042	UpGradient
538	center	0	-0.035231914893617	UpGradient
539	center	0	-0.0306574468085107	UpGradient
540	center	0	-0.0369042553191489	UpGradient
541	center	0	-0.0271106382978724	UpGradient
542	center	0	-0.0335978723404256	UpGradient
543	center	0	-0.0344936170212767	UpGradient
544	center	0	-0.030959574468085	UpGradient
545	center	0	-0.033568085106383	UpGradient
546	center	0	-0.0323382978723404	UpGradient
547	center	0	-0.0285446808510639	UpGradient
548	center	0	-0.0332531914893616	UpGradient
549	center	0	-0.0307361702127659	UpGradient
550	center	0	-0.0291680851063829	UpGradient
551	center	0	-0.0360382978723405	UpGradient
552	center	0	-0.0353680851063829	UpGradient
553	center	0	-0.031763829787234	UpGradient
554	center	0	-0.0394723404255318	UpGradient
555	center	0	-0.0318659574468085	UpGradient
556	center	0	-0.0310808510638298	UpGradient
557	center	0	-0.0350468085106382	UpGradient
558	center	0	-0.0328595744680851	UpGradient
559	center	0	-0.0311191489361702	UpGradient
560	center	0	-0.0338191489361702	UpGradient
561	center	0	-0.0336531914893617	UpGradient
562	center	0	-0.0346659574468085	UpGradient
563	center	0	-0.0289319148936171	UpGradient
564	center	0	-0.0335085106382979	UpGradient
565	center	0	-0.0310042553191488	UpGradient
566	center	0	-0.0357723404255319	UpGradient
567	center	0	-0.0275872340425533	UpGradient
568	center	0	-0.0355063829787234	UpGradient
569	center	0	-0.0303042553191489	UpGradient
570	center	0	-0.0341234042553191	UpGradient
571	center	0	-0.0323914893617022	UpGradient
572	center	0	-0.029463829787234	UpGradient
573	center	0	-0.036563829787234	UpGradient
574	center	0	-0.0342468085106384	UpGradient
575	center	0	-0.0338872340425532	UpGradient
576	center	0	-0.0311425531914895	UpGradient
577	center	0	-0.030040425531915	UpGradient
578	center	0	-0.0315234042553191	UpGradient
579	center	0	-0.0309297872340424	UpGradient
580	center	0	-0.0362255319148936	UpGradient
581	center	0	-0.0299659574468085	UpGradient
582	center	0	-0.0336617021276596	UpGradient
583	center	0	-0.0283489361702127	UpGradient
584	center	0	-0.0332382978723405	UpGradient
585	center	0	-0.0339872340425531	UpGradient
604	center	0	-0.029191489361702	UpGradient
605	center	0	-0.031404255319149	UpGradient
606	center	0	-0.0273340425531916	UpGradient
607	center	0	-0.0365617021276595	UpGradient
608	center	0	-0.031736170212766	UpGradient
609	center	0	-0.0276553191489361	UpGradient
610	center	0	-0.0319851063829787	UpGradient
611	center	0	-0.0283893617021275	UpGradient
612	center	0	-0.0309255319148935	UpGradient
613	center	0	-0.0354702127659574	UpGradient
614	center	0	-0.0329340425531915	UpGradient
615	center	0	-0.0261659574468086	UpGradient
616	center	0	-0.0303042553191489	UpGradient
617	center	0	-0.0329106382978723	UpGradient
618	center	0	-0.0343723404255318	UpGradient
619	center	0	-0.0328127659574468	UpGradient
620	center	0	-0.0332574468085107	UpGradient
621	center	0	-0.031008510638298	UpGradient
622	center	0	-0.0349659574468085	UpGradient
623	center	0	-0.0348063829787234	UpGradient
624	center	0	-0.0339999999999999	UpGradient
625	center	0	-0.0343531914893618	UpGradient
626	center	0	-0.0332127659574467	UpGradient
627	center	0	-0.0341872340425532	UpGradient
628	center	0	-0.0298425531914894	UpGradient
629	center	0	-0.0341936170212766	UpGradient
630	center	0	-0.0325468085106384	UpGradient
631	center	0	-0.0317893617021277	UpGradient
632	center	0	-0.0360872340425532	UpGradient
633	center	0	-0.0318978723404255	UpGradient
634	center	0	-0.0316425531914894	UpGradient
635	center	0	-0.0298021276595744	UpGradient
636	center	0	-0.027495744680851	UpGradient
637	center	0	-0.0342617021276597	UpGradient
638	center	0	-0.0325297872340425	UpGradient
639	center	0	-0.0333851063829788	UpGradient
640	center	0	-0.0309063829787235	UpGradient
641	center	0	-0.0321106382978724	UpGradient
642	center	0	-0.027727659574468	UpGradient
643	center	0	-0.0339021276595746	UpGradient
644	center	0	-0.0287234042553193	UpGradient
645	center	0	-0.0302	UpGradient
646	center	0	-0.0290510638297872	UpGradient
647	center	0	-0.0310829787234043	UpGradient
648	center	0	-0.0288255319148936	UpGradient
649	center	0	-0.0340914893617022	UpGradient
650	center	0	-0.033536170212766	UpGradient
651	center	0	-0.0277361702127659	UpGradient
652	center	0	-0.0286702127659573	UpGradient
653	center	0	-0.0301191489361702	UpGradient
654	center	0	-0.0330659574468085	UpGradient
655	center	0	-0.0370468085106384	UpGradient
656	center	0	-0.0337978723404255	UpGradient
657	center	0	-0.0355085106382978	UpGradient
658	center	0	-0.0332617021276595	UpGradient
659	center	0	NA	UpGradient
660	center	0	-0.030468085106383	UpGradient
661	center	0	-0.0330893617021276	UpGradient
662	center	0	-0.0309638297872341	UpGradient
663	center	0	-0.0329212765957446	UpGradient
664	center	0	-0.0389148936170213	UpGradient
665	center	0	-0.0332617021276596	UpGradient
666	center	0	-0.0329638297872341	UpGradient
667	center	0	-0.0316468085106382	UpGradient
668	center	0	-0.0351765957446808	UpGradient
669	center	0	-0.0307297872340425	UpGradient
670	center	0	-0.0337851063829787	UpGradient
671	center	0	-0.0347808510638297	UpGradient
672	center	0	-0.0277297872340425	UpGradient
673	center	0	-0.0302553191489362	UpGradient
674	center	0	-0.0311297872340425	UpGradient
675	center	0	-0.0295425531914893	UpGradient
676	center	0	-0.0269361702127659	UpGradient
677	center	0	-0.0300404255319148	UpGradient
678	center	0	-0.0345659574468085	UpGradient
679	center	0	-0.0360744680851065	UpGradient
680	center	0	-0.0332297872340426	UpGradient
681	center	0	-0.0301404255319149	UpGradient
682	center	0	-0.0331319148936171	UpGradient
683	center	0	-0.0342127659574469	UpGradient
684	center	0	-0.033004255319149	UpGradient
685	center	0	-0.0305148936170213	UpGradient
686	center	0	-0.0332659574468084	UpGradient
687	center	0	-0.0250531914893617	UpGradient
688	center	0	-0.0332106382978723	UpGradient
689	center	0	-0.030704255319149	UpGradient
690	center	0	-0.0319553191489361	UpGradient
691	center	0	-0.0294680851063831	UpGradient
692	center	0	-0.0320978723404255	UpGradient
693	center	0	-0.0304170212765957	UpGradient
694	center	0	-0.0311276595744681	UpGradient
695	center	0	-0.0354659574468085	UpGradient
696	center	0	-0.0359212765957446	UpGradient
697	center	0	-0.0351425531914894	UpGradient
698	center	0	-0.0327063829787234	UpGradient
699	center	0	-0.0370361702127659	UpGradient
700	center	0	-0.0274765957446808	UpGradient
701	center	0	-0.0306361702127659	UpGradient
702	center	0	-0.0347127659574468	UpGradient
703	center	0	-0.0320957446808511	UpGradient
704	center	0	-0.0316893617021276	UpGradient
705	center	0	-0.0366531914893617	UpGradient
706	center	0	-0.0324765957446808	UpGradient
707	center	0	-0.0299999999999999	UpGradient
708	center	0	-0.0291829787234042	UpGradient
709	center	0	-0.0301063829787235	UpGradient
710	center	0	-0.0301914893617022	UpGradient
711	center	0	-0.0331106382978722	UpGradient
712	center	0	-0.0347765957446809	UpGradient
740	center	0	-0.0321170212765958	UpGradient
741	center	0	-0.0315297872340425	UpGradient
742	center	0	-0.0280659574468085	UpGradient
743	center	0	-0.0371425531914894	UpGradient
744	center	0	-0.0319489361702127	UpGradient
745	center	0	-0.0348106382978723	UpGradient
746	center	0	-0.0285127659574469	UpGradient
747	center	0	-0.0349617021276595	UpGradient
748	center	0	-0.0286382978723404	UpGradient
749	center	0	-0.033940425531915	UpGradient
750	center	0	-0.0265808510638298	UpGradient
751	center	0	-0.0285744680851065	UpGradient
752	center	0	-0.0323489361702128	UpGradient
753	center	0	-0.029395744680851	UpGradient
754	center	0	-0.0337744680851064	UpGradient
755	center	0	-0.0316765957446809	UpGradient
756	center	0	-0.0317829787234042	UpGradient
757	center	0	-0.0315234042553192	UpGradient
758	center	0	-0.0355702127659575	UpGradient
759	center	0	-0.0289531914893617	UpGradient
760	center	0	-0.0337829787234044	UpGradient
761	center	0	-0.0328319148936171	UpGradient
762	center	0	-0.0367106382978723	UpGradient
763	center	0	-0.0296468085106383	UpGradient
764	center	0	-0.0329276595744682	UpGradient
765	center	0	-0.0317297872340425	UpGradient
766	center	0	-0.0329319148936171	UpGradient
767	center	0	-0.0322255319148935	UpGradient
768	center	0	-0.0318595744680852	UpGradient
769	center	0	-0.0323127659574469	UpGradient
770	center	0	-0.0307638297872341	UpGradient
771	center	0	-0.0329702127659575	UpGradient
772	center	0	-0.0364553191489361	UpGradient
773	center	0	-0.0360872340425532	UpGradient
774	center	0	-0.0328127659574468	UpGradient
775	center	0	-0.0349638297872341	UpGradient
776	center	0	-0.0316893617021277	UpGradient
777	center	0	-0.0321489361702128	UpGradient
778	center	0	-0.0304914893617021	UpGradient
779	center	0	-0.0291212765957446	UpGradient
780	center	0	-0.0381382978723405	UpGradient
781	center	0	-0.0312468085106382	UpGradient
782	center	0	-0.0310404255319149	UpGradient
783	center	0	-0.0335617021276596	UpGradient
784	center	0	-0.0353659574468085	UpGradient
785	center	0	-0.025876595744681	UpGradient
786	center	0	-0.0332382978723405	UpGradient
787	center	0	-0.0319148936170212	UpGradient
788	center	0	-0.0323063829787235	UpGradient
789	center	0	-0.0341042553191489	UpGradient
790	center	0	-0.029968085106383	UpGradient
791	center	0	-0.0295659574468085	UpGradient
794	center	0	-0.0343851063829787	UpGradient
795	center	0	-0.030404255319149	UpGradient
796	center	0	-0.0382191489361702	UpGradient
797	center	0	-0.0290425531914893	UpGradient
798	center	0	-0.0327574468085107	UpGradient
799	center	0	-0.0301787234042552	UpGradient
800	center	0	-0.029104255319149	UpGradient
801	center	0	-0.0284212765957446	UpGradient
802	center	0	-0.0331489361702128	UpGradient
803	center	0	-0.0323489361702127	UpGradient
804	center	0	-0.0357829787234043	UpGradient
805	center	0	-0.0291808510638297	UpGradient
806	center	0	-0.0323170212765957	UpGradient
807	center	0	-0.0326978723404255	UpGradient
808	center	0	-0.0346489361702128	UpGradient
809	center	0	-0.0309234042553191	UpGradient
810	center	0	-0.0303489361702128	UpGradient
811	center	0	-0.0338212765957446	UpGradient
812	center	0	-0.0311404255319149	UpGradient
813	center	0	-0.0310446808510639	UpGradient
814	center	0	-0.0278340425531915	UpGradient
815	center	0	-0.0337468085106383	UpGradient
816	center	0	-0.0322851063829788	UpGradient
817	center	0	-0.0300829787234043	UpGradient
818	center	0	-0.0288617021276596	UpGradient
819	center	0	-0.0342531914893617	UpGradient
820	center	0	-0.0274851063829787	UpGradient
821	center	0	-0.0297021276595745	UpGradient
822	center	0	-0.0337553191489362	UpGradient
823	center	0	-0.0257489361702127	UpGradient
824	center	0	-0.0317936170212767	UpGradient
825	center	0	-0.0334468085106383	UpGradient
826	center	0	-0.035363829787234	UpGradient
827	center	0	-0.0316255319148935	UpGradient
828	center	0	-0.0338276595744682	UpGradient
829	center	0	-0.0376170212765958	UpGradient
830	center	0	-0.0339574468085107	UpGradient
831	center	0	-0.0299723404255318	UpGradient
832	center	0	-0.0334	UpGradient
833	center	0	-0.0326340425531915	UpGradient
834	center	0	-0.030931914893617	UpGradient
835	center	0	-0.0341063829787234	UpGradient
836	center	0	-0.0294297872340425	UpGradient
837	center	0	-0.0299446808510639	UpGradient
838	center	0	-0.0336808510638297	UpGradient
839	center	0	-0.0291063829787234	UpGradient
840	center	0	-0.0327531914893617	UpGradient
841	center	0	-0.032963829787234	UpGradient
876	center	0	-0.0289808510638299	UpGradient
877	center	0	-0.0297489361702128	UpGradient
878	center	0	-0.0310744680851064	UpGradient
879	center	0	-0.0320276595744682	UpGradient
880	center	0	-0.0324319148936171	UpGradient
881	center	0	-0.0371106382978723	UpGradient
882	center	0	-0.0346276595744681	UpGradient
883	center	0	-0.0325872340425531	UpGradient
884	center	0	-0.0288148936170213	UpGradient
885	center	0	-0.0278978723404256	UpGradient
886	center	0	-0.0356021276595745	UpGradient
887	center	0	-0.0284489361702128	UpGradient
888	center	0	-0.0331489361702128	UpGradient
889	center	0	-0.0334765957446809	UpGradient
890	center	0	-0.0315361702127659	UpGradient
891	center	0	-0.0357212765957447	UpGradient
892	center	0	-0.0367978723404256	UpGradient
893	center	0	-0.0319361702127661	UpGradient
894	center	0	-0.0293659574468086	UpGradient
895	center	0	-0.0295021276595744	UpGradient
896	center	0	-0.0298212765957447	UpGradient
897	center	0	-0.034295744680851	UpGradient
898	center	0	-0.0343	UpGradient
899	center	0	-0.0335553191489363	UpGradient
900	center	0	-0.0321702127659574	UpGradient
901	center	0	-0.0329617021276596	UpGradient
902	center	0	-0.0259085106382979	UpGradient
903	center	0	-0.0322404255319148	UpGradient
904	center	0	-0.0352744680851065	UpGradient
905	center	0	-0.0304744680851064	UpGradient
906	center	0	-0.0322425531914893	UpGradient
907	center	0	-0.0315659574468086	UpGradient
908	center	0	-0.0339319148936171	UpGradient
909	center	0	-0.0327127659574469	UpGradient
910	center	0	-0.0321617021276597	UpGradient
911	center	0	-0.0299872340425532	UpGradient
912	center	0	-0.0292914893617022	UpGradient
913	center	0	-0.0308382978723405	UpGradient
914	center	0	-0.0334978723404255	UpGradient
915	center	0	-0.0289063829787234	UpGradient
916	center	0	-0.035640425531915	UpGradient
917	center	0	-0.0346893617021276	UpGradient
918	center	0	-0.0371936170212766	UpGradient
919	center	0	-0.0327319148936171	UpGradient
920	center	0	-0.0316063829787233	UpGradient
921	center	0	-0.0307808510638298	UpGradient
922	center	0	-0.0352489361702127	UpGradient
923	center	0	-0.0310936170212766	UpGradient
924	center	0	-0.0313553191489362	UpGradient
925	center	0	-0.0304085106382978	UpGradient
926	center	0	-0.0278978723404254	UpGradient
927	center	0	-0.0279106382978724	UpGradient
928	center	0	-0.0318361702127659	UpGradient
929	center	0	-0.0352531914893618	UpGradient
930	center	0	-0.0336276595744681	UpGradient
931	center	0	-0.0367063829787233	UpGradient
932	center	0	-0.0332702127659575	UpGradient
933	center	0	-0.0300148936170212	UpGradient
934	center	0	-0.0314382978723404	UpGradient
935	center	0	-0.0329042553191488	UpGradient
936	center	0	-0.0294787234042553	UpGradient
937	center	0	-0.0313999999999999	UpGradient
938	center	0	-0.0311170212765958	UpGradient
939	center	0	-0.0315212765957447	UpGradient
940	center	0	-0.0313446808510638	UpGradient
941	center	0	-0.0343702127659575	UpGradient
942	center	0	-0.0311361702127659	UpGradient
943	center	0	-0.0329382978723405	UpGradient
944	center	0	-0.0352234042553192	UpGradient
945	center	0	-0.0325829787234042	UpGradient
946	center	0	-0.0329638297872341	UpGradient
947	center	0	-0.0365085106382978	UpGradient
948	center	0	-0.0294893617021278	UpGradient
949	center	0	-0.0325297872340427	UpGradient
950	center	0	-0.0237914893617021	UpGradient
951	center	0	-0.0313468085106384	UpGradient
952	center	0	-0.0355765957446808	UpGradient
953	center	0	-0.0311510638297873	UpGradient
954	center	0	-0.0319574468085105	UpGradient
955	center	0	-0.0299276595744681	UpGradient
956	center	0	-0.033363829787234	UpGradient
957	center	0	-0.0342957446808511	UpGradient
958	center	0	-0.0309255319148936	UpGradient
959	center	0	-0.0309574468085107	UpGradient
960	center	0	-0.0275893617021277	UpGradient
961	center	0	-0.0326829787234043	UpGradient
962	center	0	-0.0296829787234042	UpGradient
963	center	0	-0.0277659574468086	UpGradient
964	center	0	-0.0342063829787234	UpGradient
965	center	0	-0.0365063829787234	UpGradient
966	center	0	-0.0290510638297873	UpGradient
967	center	0	-0.0269617021276597	UpGradient
968	center	0	-0.0305744680851063	UpGradient
969	center	0	-0.0340787234042553	UpGradient
970	center	0	-0.0283085106382979	UpGradient
1011	center	0	-0.0315446808510639	UpGradient
1012	center	0	-0.0287531914893617	UpGradient
1013	center	0	-0.0298595744680852	UpGradient
1014	center	0	-0.0306255319148936	UpGradient
1015	center	0	-0.0388361702127661	UpGradient
1016	center	0	-0.0347617021276596	UpGradient
1017	center	0	-0.031759574468085	UpGradient
1018	center	0	-0.0285468085106384	UpGradient
1019	center	0	-0.0325851063829787	UpGradient
1020	center	0	-0.0332106382978724	UpGradient
1021	center	0	-0.0333127659574467	UpGradient
1022	center	0	-0.0288936170212766	UpGradient
1023	center	0	-0.0338808510638299	UpGradient
1024	center	0	-0.0354361702127659	UpGradient
1025	center	0	-0.0336936170212765	UpGradient
1026	center	0	-0.0321042553191489	UpGradient
1027	center	0	-0.0289808510638298	UpGradient
1028	center	0	-0.0314446808510638	UpGradient
1029	center	0	-0.0311957446808511	UpGradient
1030	center	0	-0.033936170212766	UpGradient
1031	center	0	-0.0318446808510639	UpGradient
1032	center	0	-0.0330106382978724	UpGradient
1033	center	0	-0.029408510638298	UpGradient
1034	center	0	-0.0348425531914893	UpGradient
1035	center	0	-0.0322659574468086	UpGradient
1036	center	0	-0.0374319148936171	UpGradient
1037	center	0	-0.0332936170212765	UpGradient
1038	center	0	-0.0294446808510639	UpGradient
1039	center	0	-0.0341297872340425	UpGradient
1040	center	0	-0.0303170212765958	UpGradient
1041	center	0	-0.0281893617021276	UpGradient
1042	center	0	-0.037140425531915	UpGradient
1043	center	0	-0.0277468085106383	UpGradient
1044	center	0	-0.0346127659574469	UpGradient
1045	center	0	-0.0395787234042553	UpGradient
1046	center	0	-0.0307702127659574	UpGradient
1047	center	0	-0.0284680851063829	UpGradient
1048	center	0	-0.0314765957446809	UpGradient
1049	center	0	-0.0310510638297872	UpGradient
1050	center	0	-0.0331127659574467	UpGradient
1051	center	0	-0.0307978723404254	UpGradient
1052	center	0	-0.0286148936170212	UpGradient
1053	center	0	-0.0309723404255319	UpGradient
1054	center	0	-0.0296297872340425	UpGradient
1055	center	0	-0.034768085106383	UpGradient
1058	center	0	-0.0313978723404255	UpGradient
1059	center	0	-0.0289446808510639	UpGradient
1060	center	0	-0.0331808510638297	UpGradient
1061	center	0	-0.0345382978723403	UpGradient
1062	center	0	-0.0311340425531916	UpGradient
1063	center	0	-0.0348489361702127	UpGradient
1064	center	0	-0.0314148936170214	UpGradient
1065	center	0	-0.029227659574468	UpGradient
1066	center	0	-0.031540425531915	UpGradient
1067	center	0	-0.0335021276595744	UpGradient
1068	center	0	-0.027763829787234	UpGradient
1069	center	0	-0.0362148936170212	UpGradient
1070	center	0	-0.0352765957446808	UpGradient
1071	center	0	-0.0306021276595745	UpGradient
1072	center	0	-0.0369893617021276	UpGradient
1073	center	0	-0.0313191489361702	UpGradient
1074	center	0	-0.029691489361702	UpGradient
1075	center	0	-0.0360553191489362	UpGradient
1076	center	0	-0.0291744680851064	UpGradient
1077	center	0	-0.0340872340425533	UpGradient
1078	center	0	-0.0346404255319149	UpGradient
1079	center	0	-0.0321872340425531	UpGradient
1080	center	0	-0.0307510638297872	UpGradient
1081	center	0	-0.0311021276595745	UpGradient
1082	center	0	-0.0290297872340425	UpGradient
1083	center	0	-0.0317851063829787	UpGradient
1084	center	0	-0.0316021276595744	UpGradient
1085	center	0	-0.0306617021276596	UpGradient
1086	center	0	-0.0349361702127659	UpGradient
1087	center	0	-0.0324148936170213	UpGradient
1088	center	0	-0.0388191489361702	UpGradient
1089	center	0	-0.0284063829787235	UpGradient
1090	center	0	-0.0316191489361703	UpGradient
1091	center	0	-0.0289127659574469	UpGradient
1092	center	0	-0.0365659574468084	UpGradient
1093	center	0	-0.0292255319148936	UpGradient
1094	center	0	-0.0266574468085107	UpGradient
1095	center	0	-0.0305531914893617	UpGradient
1096	center	0	-0.0304191489361702	UpGradient
1097	center	0	-0.0313085106382979	UpGradient
1098	center	0	-0.0317787234042554	UpGradient
1099	center	0	-0.0268936170212766	UpGradient
1100	center	0	-0.0280531914893617	UpGradient
1146	center	0	-0.0370106382978723	UpGradient
1147	center	0	-0.0303382978723405	UpGradient
1148	center	0	-0.0290319148936171	UpGradient
1149	center	0	-0.0291617021276595	UpGradient
1150	center	0	-0.0343468085106383	UpGradient
1151	center	0	-0.0311276595744681	UpGradient
1152	center	0	-0.0289191489361703	UpGradient
1153	center	0	-0.0320382978723403	UpGradient
1154	center	0	-0.0296170212765957	UpGradient
1155	center	0	-0.0310446808510639	UpGradient
1156	center	0	-0.0334021276595745	UpGradient
1157	center	0	-0.032227659574468	UpGradient
1158	center	0	-0.0306872340425531	UpGradient
1159	center	0	-0.030868085106383	UpGradient
1160	center	0	-0.0301787234042552	UpGradient
1161	center	0	-0.0297063829787235	UpGradient
1162	center	0	-0.0320553191489362	UpGradient
1163	center	0	-0.0320446808510638	UpGradient
1164	center	0	-0.0297489361702128	UpGradient
1165	center	0	-0.0319553191489362	UpGradient
1166	center	0	-0.0278170212765956	UpGradient
1167	center	0	-0.0336531914893618	UpGradient
1168	center	0	-0.0345489361702128	UpGradient
1169	center	0	-0.0289127659574468	UpGradient
1170	center	0	-0.0312531914893617	UpGradient
1171	center	0	-0.034863829787234	UpGradient
1172	center	0	-0.028295744680851	UpGradient
1173	center	0	-0.0297617021276595	UpGradient
1174	center	0	-0.0315106382978724	UpGradient
1175	center	0	-0.0325255319148937	UpGradient
1176	center	0	-0.0281212765957446	UpGradient
1177	center	0	-0.0327255319148937	UpGradient
1178	center	0	-0.0317829787234042	UpGradient
1179	center	0	-0.0273148936170214	UpGradient
1180	center	0	-0.029536170212766	UpGradient
1181	center	0	-0.0343255319148937	UpGradient
1182	center	0	-0.0285212765957447	UpGradient
1183	center	0	-0.0319659574468085	UpGradient
1184	center	0	-0.0314297872340426	UpGradient
1185	center	0	-0.0304723404255318	UpGradient
1186	center	0	-0.0328212765957448	UpGradient
1187	center	0	-0.0350978723404256	UpGradient
1188	center	0	-0.0282531914893617	UpGradient
1189	center	0	-0.0296680851063829	UpGradient
1190	center	0	-0.0300042553191489	UpGradient
1191	center	0	-0.0301255319148937	UpGradient
1192	center	0	-0.0275723404255319	UpGradient
1193	center	0	-0.0332446808510638	UpGradient
1194	center	0	-0.0317000000000001	UpGradient
1195	center	0	-0.0353148936170213	UpGradient
1196	center	0	-0.0316085106382979	UpGradient
1197	center	0	-0.0358829787234042	UpGradient
1198	center	0	-0.0333595744680851	UpGradient
1199	center	0	-0.033636170212766	UpGradient
1200	center	0	-0.0337914893617021	UpGradient
1201	center	0	-0.0316063829787234	UpGradient
1202	center	0	-0.0319531914893616	UpGradient
1203	center	0	-0.0376319148936171	UpGradient
1204	center	0	-0.0289042553191489	UpGradient
1205	center	0	-0.0336510638297872	UpGradient
1206	center	0	-0.0342744680851064	UpGradient
1207	center	0	-0.0308361702127659	UpGradient
1208	center	0	-0.0295893617021276	UpGradient
1209	center	0	-0.0305531914893617	UpGradient
1210	center	0	-0.0356446808510639	UpGradient
1211	center	0	-0.0308765957446809	UpGradient
1212	center	0	-0.0303340425531915	UpGradient
1213	center	0	-0.0313255319148936	UpGradient
1214	center	0	-0.0313425531914893	UpGradient
1215	center	0	-0.0295191489361701	UpGradient
1216	center	0	-0.0309595744680851	UpGradient
1217	center	0	-0.0372404255319149	UpGradient
1218	center	0	-0.0326170212765958	UpGradient
1219	center	0	-0.0300191489361702	UpGradient
1220	center	0	-0.037163829787234	UpGradient
1221	center	0	-0.0235063829787235	UpGradient
1222	center	0	-0.0275170212765958	UpGradient
1223	center	0	-0.0318553191489361	UpGradient
1224	center	0	-0.034863829787234	UpGradient
1225	center	0	-0.0297170212765958	UpGradient
1226	center	0	-0.0262297872340425	UpGradient
1227	center	0	-0.0333148936170212	UpGradient
1228	center	0	-0.0296808510638298	UpGradient
1229	center	0	-0.0330829787234043	UpGradient
1279	center	0	-0.0359829787234042	UpGradient
1280	center	0	-0.031640425531915	UpGradient
1281	center	0	-0.0307297872340425	UpGradient
1282	center	0	-0.0316914893617021	UpGradient
1283	center	0	-0.0355829787234043	UpGradient
1284	center	0	-0.0287765957446808	UpGradient
1285	center	0	-0.0359468085106383	UpGradient
1286	center	0	-0.0302829787234042	UpGradient
1287	center	0	-0.0295680851063829	UpGradient
1288	center	0	-0.0340382978723404	UpGradient
1289	center	0	-0.0326297872340426	UpGradient
1290	center	0	-0.0350063829787233	UpGradient
1291	center	0	-0.0353978723404255	UpGradient
1292	center	0	-0.0315978723404255	UpGradient
1293	center	0	-0.0298468085106384	UpGradient
1294	center	0	-0.0342425531914895	UpGradient
1295	center	0	-0.0292297872340425	UpGradient
1296	center	0	-0.0341893617021278	UpGradient
1297	center	0	-0.0293808510638297	UpGradient
1298	center	0	-0.0331957446808512	UpGradient
1299	center	0	-0.0315510638297871	UpGradient
1300	center	0	-0.0290553191489362	UpGradient
1301	center	0	-0.0351361702127659	UpGradient
1302	center	0	-0.0361212765957446	UpGradient
1303	center	0	-0.0329340425531916	UpGradient
1304	center	0	-0.0322425531914894	UpGradient
1305	center	0	-0.0328680851063829	UpGradient
1306	center	0	-0.0268595744680851	UpGradient
1307	center	0	-0.0325617021276596	UpGradient
1308	center	0	-0.0332106382978722	UpGradient
1309	center	0	-0.028568085106383	UpGradient
1310	center	0	-0.0289361702127659	UpGradient
1311	center	0	-0.0336744680851063	UpGradient
1312	center	0	-0.0303106382978723	UpGradient
1313	center	0	-0.0279191489361701	UpGradient
1314	center	0	-0.0296680851063829	UpGradient
1315	center	0	-0.0275829787234043	UpGradient
1316	center	0	-0.0329063829787234	UpGradient
1317	center	0	-0.0347510638297871	UpGradient
1318	center	0	-0.0360936170212765	UpGradient
1319	center	0	-0.0323106382978724	UpGradient
1322	center	0	-0.0355893617021276	UpGradient
1323	center	0	-0.0291680851063829	UpGradient
1324	center	0	-0.0354276595744681	UpGradient
1325	center	0	-0.0361276595744681	UpGradient
1326	center	0	-0.0291617021276596	UpGradient
1327	center	0	-0.0305489361702127	UpGradient
1328	center	0	-0.0299808510638299	UpGradient
1329	center	0	-0.0267978723404256	UpGradient
1330	center	0	-0.0322574468085106	UpGradient
1331	center	0	-0.0296723404255319	UpGradient
1332	center	0	-0.0287893617021278	UpGradient
1333	center	0	-0.0272851063829788	UpGradient
1334	center	0	-0.0402787234042552	UpGradient
1335	center	0	-0.0313531914893616	UpGradient
1336	center	0	-0.0301936170212767	UpGradient
1337	center	0	-0.0365872340425531	UpGradient
1338	center	0	-0.0358382978723403	UpGradient
1339	center	0	-0.0329723404255318	UpGradient
1340	center	0	-0.0325914893617021	UpGradient
1341	center	0	-0.0274319148936171	UpGradient
1342	center	0	-0.0328	UpGradient
1343	center	0	-0.0360021276595745	UpGradient
1344	center	0	-0.0329361702127659	UpGradient
1345	center	0	-0.033704255319149	UpGradient
1346	center	0	-0.0312531914893618	UpGradient
1347	center	0	-0.0267808510638297	UpGradient
1348	center	0	-0.036168085106383	UpGradient
1349	center	0	-0.0367042553191489	UpGradient
1350	center	0	-0.0315893617021277	UpGradient
1351	center	0	-0.0332659574468086	UpGradient
1352	center	0	-0.0339851063829786	UpGradient
1353	center	0	-0.0318382978723403	UpGradient
1354	center	0	-0.0303914893617022	UpGradient
1355	center	0	-0.0295425531914893	UpGradient
1356	center	0	-0.0343425531914893	UpGradient
1357	center	0	-0.0316297872340427	UpGradient
1358	center	0	-0.0312617021276596	UpGradient
1359	center	0	-0.034695744680851	UpGradient
1360	center	0	-0.0320191489361702	UpGradient
1414	center	0	-0.0253127659574469	UpGradient
1415	center	0	-0.030463829787234	UpGradient
1416	center	0	-0.033895744680851	UpGradient
1417	center	0	-0.032495744680851	UpGradient
1418	center	0	-0.0335297872340425	UpGradient
1419	center	0	-0.0312148936170212	UpGradient
1420	center	0	-0.0317659574468085	UpGradient
1421	center	0	-0.0318021276595745	UpGradient
1422	center	0	-0.0306829787234042	UpGradient
1423	center	0	-0.0278446808510638	UpGradient
1424	center	0	-0.0332829787234044	UpGradient
1425	center	0	-0.0364170212765956	UpGradient
1426	center	0	-0.0325021276595744	UpGradient
1427	center	0	-0.0343617021276597	UpGradient
1428	center	0	-0.0336744680851064	UpGradient
1429	center	0	-0.0310851063829787	UpGradient
1430	center	0	-0.0289106382978723	UpGradient
1431	center	0	-0.0356191489361702	UpGradient
1432	center	0	-0.0319574468085105	UpGradient
1433	center	0	-0.0339808510638298	UpGradient
1434	center	0	-0.0324042553191489	UpGradient
1435	center	0	-0.0349106382978723	UpGradient
1436	center	0	-0.0302212765957448	UpGradient
1437	center	0	-0.0318340425531915	UpGradient
1438	center	0	-0.0339361702127659	UpGradient
1439	center	0	-0.030363829787234	UpGradient
1440	center	0	-0.0291021276595745	UpGradient
1441	center	0	-0.031527659574468	UpGradient
1442	center	0	-0.0344999999999999	UpGradient
1443	center	0	-0.0342893617021277	UpGradient
1444	center	0	-0.030372340425532	UpGradient
1445	center	0	-0.0322723404255319	UpGradient
1446	center	0	-0.0298468085106383	UpGradient
1447	center	0	-0.0306255319148937	UpGradient
1448	center	0	-0.0294765957446807	UpGradient
1449	center	0	-0.0363680851063829	UpGradient
1450	center	0	-0.0343148936170212	UpGradient
1451	center	0	-0.0341468085106382	UpGradient
1452	center	0	-0.0294702127659575	UpGradient
1453	center	0	-0.0358978723404256	UpGradient
1454	center	0	-0.0246297872340425	UpGradient
1455	center	0	-0.0356808510638298	UpGradient
1456	center	0	-0.0319234042553192	UpGradient
1457	center	0	-0.0294382978723404	UpGradient
1458	center	0	-0.0336531914893617	UpGradient
1459	center	0	-0.0327468085106382	UpGradient
1460	center	0	-0.037168085106383	UpGradient
1461	center	0	-0.0303255319148935	UpGradient
1462	center	0	-0.028227659574468	UpGradient
1463	center	0	-0.0347829787234042	UpGradient
1464	center	0	-0.0331191489361702	UpGradient
1465	center	0	-0.0311617021276597	UpGradient
1466	center	0	-0.0318489361702127	UpGradient
1467	center	0	-0.0321617021276596	UpGradient
1468	center	0	-0.0272787234042553	UpGradient
1469	center	0	-0.0332446808510637	UpGradient
1470	center	0	-0.0304468085106384	UpGradient
1471	center	0	-0.034231914893617	UpGradient
1472	center	0	-0.0291914893617021	UpGradient
1473	center	0	-0.0330553191489361	UpGradient
1474	center	0	-0.0294531914893616	UpGradient
1475	center	0	-0.0282148936170214	UpGradient
1476	center	0	-0.0350851063829788	UpGradient
1477	center	0	-0.0307170212765957	UpGradient
1478	center	0	-0.0298255319148937	UpGradient
1479	center	0	-0.0261680851063831	UpGradient
1480	center	0	-0.0298851063829787	UpGradient
1481	center	0	-0.0331021276595744	UpGradient
1482	center	0	-0.0313595744680852	UpGradient
1483	center	0	-0.0356234042553192	UpGradient
1484	center	0	-0.0293063829787233	UpGradient
1485	center	0	-0.031831914893617	UpGradient
1486	center	0	-0.0307063829787235	UpGradient
1487	center	0	-0.0281957446808511	UpGradient
1488	center	0	-0.030768085106383	UpGradient
1489	center	0	-0.0300382978723404	UpGradient
1490	center	0	-0.0328489361702128	UpGradient
1547	center	0	-0.0288936170212767	UpGradient
1548	center	0	-0.0294978723404255	UpGradient
1549	center	0	-0.0295617021276595	UpGradient
1550	center	0	-0.0314404255319149	UpGradient
1551	center	0	-0.0297404255319149	UpGradient
1552	center	0	-0.0265468085106384	UpGradient
1553	center	0	-0.0267829787234042	UpGradient
1554	center	0	-0.0302723404255318	UpGradient
1555	center	0	-0.0305106382978724	UpGradient
1556	center	0	-0.0340808510638299	UpGradient
1557	center	0	-0.0335085106382979	UpGradient
1558	center	0	-0.0308893617021277	UpGradient
1559	center	0	-0.0351978723404255	UpGradient
1560	center	0	-0.035895744680851	UpGradient
1561	center	0	-0.0318063829787235	UpGradient
1562	center	0	-0.030831914893617	UpGradient
1563	center	0	-0.0286659574468086	UpGradient
1564	center	0	-0.0299829787234043	UpGradient
1565	center	0	-0.0335234042553192	UpGradient
1566	center	0	-0.0306468085106383	UpGradient
1567	center	0	-0.0322255319148936	UpGradient
1568	center	0	-0.0328063829787235	UpGradient
1569	center	0	-0.0309808510638297	UpGradient
1570	center	0	-0.030627659574468	UpGradient
1571	center	0	-0.0271404255319149	UpGradient
1572	center	0	-0.0316765957446808	UpGradient
1573	center	0	-0.0346851063829787	UpGradient
1574	center	0	-0.0335893617021277	UpGradient
1575	center	0	-0.0318468085106384	UpGradient
1576	center	0	-0.0329659574468084	UpGradient
1577	center	0	-0.0293851063829788	UpGradient
1578	center	0	-0.0275829787234043	UpGradient
1579	center	0	-0.0376489361702128	UpGradient
1580	center	0	-0.0291680851063831	UpGradient
1581	center	0	-0.035836170212766	UpGradient
1582	center	0	-0.0347468085106384	UpGradient
1583	center	0	-0.0333829787234043	UpGradient
1586	center	0	-0.0271510638297872	UpGradient
1587	center	0	-0.0335531914893616	UpGradient
1588	center	0	-0.0350255319148936	UpGradient
1589	center	0	-0.0372978723404256	UpGradient
1590	center	0	-0.0275319148936169	UpGradient
1591	center	0	-0.037031914893617	UpGradient
1592	center	0	-0.0334978723404255	UpGradient
1593	center	0	-0.0310212765957448	UpGradient
1594	center	0	-0.0399489361702129	UpGradient
1595	center	0	-0.0330297872340426	UpGradient
1596	center	0	-0.0325531914893617	UpGradient
1597	center	0	-0.0343808510638298	UpGradient
1598	center	0	-0.0335063829787235	UpGradient
1599	center	0	-0.030595744680851	UpGradient
1600	center	0	-0.0313702127659573	UpGradient
1601	center	0	-0.0345276595744681	UpGradient
1602	center	0	-0.0272255319148936	UpGradient
1603	center	0	-0.0333872340425531	UpGradient
1604	center	0	-0.0362425531914894	UpGradient
1605	center	0	-0.0352872340425532	UpGradient
1606	center	0	-0.0354361702127659	UpGradient
1607	center	0	-0.0333446808510639	UpGradient
1608	center	0	-0.0341595744680852	UpGradient
1609	center	0	-0.0275127659574469	UpGradient
1610	center	0	-0.0340808510638297	UpGradient
1611	center	0	-0.0300042553191489	UpGradient
1612	center	0	-0.0337404255319149	UpGradient
1613	center	0	-0.0290021276595746	UpGradient
1614	center	0	-0.0318127659574467	UpGradient
1615	center	0	-0.0314042553191489	UpGradient
1616	center	0	-0.0333382978723403	UpGradient
1617	center	0	-0.0313531914893616	UpGradient
1618	center	0	-0.031068085106383	UpGradient
1619	center	0	-0.0297276595744682	UpGradient
1620	center	0	-0.0310808510638298	UpGradient
1681	center	0	-0.0300382978723404	UpGradient
1682	center	0	-0.0305999999999999	UpGradient
1683	center	0	-0.0302106382978723	UpGradient
1684	center	0	-0.0345340425531916	UpGradient
1685	center	0	-0.0372829787234043	UpGradient
1686	center	0	-0.0334787234042554	UpGradient
1687	center	0	-0.0353829787234042	UpGradient
1688	center	0	-0.0328382978723404	UpGradient
1689	center	0	-0.0312276595744682	UpGradient
1690	center	0	-0.0312468085106382	UpGradient
1691	center	0	-0.0307	UpGradient
1692	center	0	-0.0320127659574468	UpGradient
1693	center	0	-0.0318489361702128	UpGradient
1694	center	0	-0.0347553191489362	UpGradient
1695	center	0	-0.0369255319148935	UpGradient
1696	center	0	-0.0334234042553191	UpGradient
1697	center	0	-0.0348425531914894	UpGradient
1698	center	0	-0.0320574468085106	UpGradient
1699	center	0	-0.035172340425532	UpGradient
1700	center	0	-0.0297340425531915	UpGradient
1701	center	0	-0.0296404255319148	UpGradient
1702	center	0	-0.033268085106383	UpGradient
1703	center	0	-0.033068085106383	UpGradient
1704	center	0	-0.0316319148936169	UpGradient
1705	center	0	-0.0315510638297873	UpGradient
1706	center	0	-0.0360127659574467	UpGradient
1707	center	0	-0.0287425531914894	UpGradient
1708	center	0	-0.0295829787234043	UpGradient
1709	center	0	-0.0335531914893617	UpGradient
1710	center	0	-0.0326489361702127	UpGradient
1711	center	0	-0.0327702127659574	UpGradient
1712	center	0	-0.0345617021276595	UpGradient
1713	center	0	-0.0334106382978722	UpGradient
1714	center	0	-0.0361063829787234	UpGradient
1715	center	0	-0.0344659574468086	UpGradient
1716	center	0	-0.0349489361702128	UpGradient
1717	center	0	-0.0319829787234043	UpGradient
1718	center	0	-0.0327468085106383	UpGradient
1719	center	0	-0.0321659574468085	UpGradient
1720	center	0	-0.0325936170212767	UpGradient
1721	center	0	-0.0325276595744682	UpGradient
1722	center	0	-0.0329276595744681	UpGradient
1723	center	0	-0.0326127659574469	UpGradient
1724	center	0	-0.0332872340425531	UpGradient
1725	center	0	-0.0394893617021276	UpGradient
1726	center	0	-0.0359553191489361	UpGradient
1727	center	0	-0.0331425531914893	UpGradient
1728	center	0	-0.0320021276595745	UpGradient
1729	center	0	-0.030536170212766	UpGradient
1730	center	0	-0.0311127659574469	UpGradient
1731	center	0	-0.0291702127659576	UpGradient
1732	center	0	-0.0332851063829787	UpGradient
1733	center	0	-0.0292063829787233	UpGradient
1734	center	0	-0.0359234042553192	UpGradient
1735	center	0	-0.0312702127659575	UpGradient
1736	center	0	-0.035363829787234	UpGradient
1737	center	0	-0.0328659574468085	UpGradient
1738	center	0	-0.0351042553191489	UpGradient
1739	center	0	-0.0330574468085106	UpGradient
1740	center	0	-0.0332361702127659	UpGradient
1741	center	0	-0.0319808510638298	UpGradient
1742	center	0	-0.0311829787234043	UpGradient
1743	center	0	-0.0295829787234042	UpGradient
1744	center	0	-0.0322021276595745	UpGradient
1745	center	0	-0.0321595744680852	UpGradient
1746	center	0	-0.0328212765957448	UpGradient
1747	center	0	-0.0351893617021276	UpGradient
1748	center	0	-0.0354340425531914	UpGradient
1749	center	0	-0.0288319148936169	UpGradient
1750	center	0	-0.0291382978723405	UpGradient
1814	center	0	-0.0267361702127659	UpGradient
1815	center	0	-0.0300021276595744	UpGradient
1816	center	0	-0.0249787234042554	UpGradient
1817	center	0	-0.0338489361702127	UpGradient
1818	center	0	-0.0328978723404256	UpGradient
1819	center	0	-0.0265787234042553	UpGradient
1820	center	0	-0.0315127659574467	UpGradient
1821	center	0	-0.0310468085106384	UpGradient
1822	center	0	-0.0348553191489362	UpGradient
1823	center	0	-0.0330234042553191	UpGradient
1824	center	0	-0.0329531914893617	UpGradient
1825	center	0	-0.031531914893617	UpGradient
1826	center	0	-0.0347042553191489	UpGradient
1827	center	0	-0.0336127659574468	UpGradient
1828	center	0	-0.0289638297872341	UpGradient
1829	center	0	-0.0312489361702128	UpGradient
1830	center	0	-0.0312191489361702	UpGradient
1831	center	0	-0.0304021276595744	UpGradient
1832	center	0	-0.0337106382978723	UpGradient
1833	center	0	-0.0341553191489362	UpGradient
1834	center	0	-0.0311191489361701	UpGradient
1835	center	0	-0.033163829787234	UpGradient
1836	center	0	-0.0359085106382978	UpGradient
1837	center	0	-0.0324212765957448	UpGradient
1838	center	0	-0.0351106382978724	UpGradient
1839	center	0	-0.0334957446808512	UpGradient
1840	center	0	-0.0287106382978723	UpGradient
1841	center	0	-0.0304595744680851	UpGradient
1842	center	0	-0.0271765957446809	UpGradient
1843	center	0	-0.0319765957446809	UpGradient
1844	center	0	-0.0344425531914894	UpGradient
1845	center	0	-0.036840425531915	UpGradient
1846	center	0	-0.0307829787234042	UpGradient
1847	center	0	-0.0330148936170212	UpGradient
1850	center	0	-0.0321893617021277	UpGradient
1851	center	0	-0.0284851063829788	UpGradient
1852	center	0	-0.0264148936170212	UpGradient
1853	center	0	-0.0292723404255319	UpGradient
1854	center	0	-0.0292744680851063	UpGradient
1855	center	0	-0.0354319148936171	UpGradient
1856	center	0	-0.0327574468085107	UpGradient
1857	center	0	-0.0289680851063829	UpGradient
1858	center	0	-0.0306829787234042	UpGradient
1859	center	0	-0.0347446808510639	UpGradient
1860	center	0	-0.0332319148936171	UpGradient
1861	center	0	-0.0356297872340425	UpGradient
1862	center	0	-0.0320872340425531	UpGradient
1863	center	0	-0.0277893617021276	UpGradient
1864	center	0	-0.0337808510638298	UpGradient
1865	center	0	-0.0289468085106383	UpGradient
1866	center	0	-0.0293893617021276	UpGradient
1867	center	0	-0.0329170212765957	UpGradient
1868	center	0	-0.0326255319148935	UpGradient
1869	center	0	-0.0315957446808511	UpGradient
1870	center	0	-0.0304234042553191	UpGradient
1871	center	0	-0.035040425531915	UpGradient
1872	center	0	-0.0351468085106383	UpGradient
1873	center	0	-0.0346936170212767	UpGradient
1874	center	0	-0.0323340425531915	UpGradient
1875	center	0	-0.0363787234042554	UpGradient
1876	center	0	-0.0348340425531915	UpGradient
1877	center	0	-0.0347085106382978	UpGradient
1878	center	0	-0.0291255319148935	UpGradient
1879	center	0	-0.0301723404255318	UpGradient
1880	center	0	-0.035068085106383	UpGradient
1881	center	0	-0.0315702127659573	UpGradient
1948	center	0	-0.0306489361702127	UpGradient
1949	center	0	-0.0308510638297871	UpGradient
1950	center	0	-0.0284936170212765	UpGradient
1951	center	0	-0.0335361702127659	UpGradient
1952	center	0	-0.0302808510638297	UpGradient
1953	center	0	-0.0314829787234042	UpGradient
1954	center	0	-0.0303723404255318	UpGradient
1955	center	0	-0.0342851063829787	UpGradient
1956	center	0	-0.0331489361702128	UpGradient
1957	center	0	-0.0357872340425532	UpGradient
1958	center	0	-0.0320489361702129	UpGradient
1959	center	0	-0.0292914893617021	UpGradient
1960	center	0	-0.0330340425531915	UpGradient
1961	center	0	-0.0338851063829788	UpGradient
1962	center	0	-0.0351148936170212	UpGradient
1963	center	0	-0.028068085106383	UpGradient
1964	center	0	-0.0329893617021277	UpGradient
1965	center	0	-0.0273063829787233	UpGradient
1966	center	0	-0.0350382978723403	UpGradient
1967	center	0	-0.0354553191489361	UpGradient
1968	center	0	-0.0299808510638297	UpGradient
1969	center	0	-0.0313404255319149	UpGradient
1970	center	0	-0.0379553191489361	UpGradient
1971	center	0	-0.0281617021276595	UpGradient
1972	center	0	-0.0327191489361702	UpGradient
1973	center	0	-0.0306617021276596	UpGradient
1974	center	0	-0.0288297872340427	UpGradient
1975	center	0	-0.0393595744680852	UpGradient
1976	center	0	-0.0327234042553191	UpGradient
1977	center	0	-0.0316297872340426	UpGradient
1978	center	0	-0.0310425531914894	UpGradient
1979	center	0	-0.0285425531914894	UpGradient
1980	center	0	-0.0280510638297871	UpGradient
1981	center	0	-0.0339574468085107	UpGradient
1982	center	0	-0.0297255319148937	UpGradient
1983	center	0	-0.033227659574468	UpGradient
1984	center	0	-0.0310042553191489	UpGradient
1985	center	0	-0.0314425531914894	UpGradient
1986	center	0	-0.0328404255319149	UpGradient
1987	center	0	-0.0301319148936171	UpGradient
1988	center	0	-0.0306234042553191	UpGradient
1989	center	0	-0.0333	UpGradient
1990	center	0	-0.0378340425531916	UpGradient
1991	center	0	-0.0288	UpGradient
1992	center	0	-0.0370446808510639	UpGradient
1993	center	0	-0.0333765957446808	UpGradient
1994	center	0	-0.0369106382978724	UpGradient
1995	center	0	-0.0323085106382978	UpGradient
1996	center	0	-0.034163829787234	UpGradient
1997	center	0	-0.0355553191489361	UpGradient
1998	center	0	-0.0312765957446809	UpGradient
1999	center	0	-0.0301234042553191	UpGradient
2000	center	0	-0.0337595744680852	UpGradient
2001	center	0	-0.0341106382978723	UpGradient
2002	center	0	-0.033768085106383	UpGradient
2003	center	0	-0.0335574468085107	UpGradient
2004	center	0	-0.0289680851063829	UpGradient
2005	center	0	-0.0295489361702127	UpGradient
2006	center	0	-0.0339297872340426	UpGradient
2007	center	0	-0.0338148936170213	UpGradient
2008	center	0	-0.0315042553191489	UpGradient
2009	center	0	-0.0312829787234043	UpGradient
2010	center	0	-0.0244170212765956	UpGradient
2011	center	0	-0.0357404255319149	UpGradient
2012	center	0	-0.0329617021276596	UpGradient
2081	center	0	-0.0269978723404255	UpGradient
2082	center	0	-0.0272680851063831	UpGradient
2083	center	0	-0.0285893617021277	UpGradient
2084	center	0	-0.0350574468085106	UpGradient
2085	center	0	-0.0280127659574467	UpGradient
2086	center	0	-0.0327872340425532	UpGradient
2087	center	0	-0.0364212765957447	UpGradient
2088	center	0	-0.0309936170212766	UpGradient
2089	center	0	-0.0323659574468084	UpGradient
2090	center	0	-0.0339468085106383	UpGradient
2091	center	0	-0.0273617021276596	UpGradient
2092	center	0	-0.0338574468085107	UpGradient
2093	center	0	-0.0306999999999999	UpGradient
2094	center	0	-0.0359765957446809	UpGradient
2095	center	0	-0.0303319148936171	UpGradient
2096	center	0	-0.0364127659574468	UpGradient
2097	center	0	-0.0346999999999999	UpGradient
2098	center	0	-0.0335148936170213	UpGradient
2099	center	0	-0.0327468085106383	UpGradient
2100	center	0	-0.0354808510638298	UpGradient
2101	center	0	-0.0343042553191488	UpGradient
2102	center	0	-0.0312744680851065	UpGradient
2103	center	0	-0.0293000000000001	UpGradient
2104	center	0	-0.0309	UpGradient
2105	center	0	-0.0344893617021276	UpGradient
2106	center	0	-0.0373553191489362	UpGradient
2107	center	0	-0.0291553191489363	UpGradient
2108	center	0	-0.0288212765957446	UpGradient
2109	center	0	-0.0337382978723405	UpGradient
2110	center	0	-0.0288446808510638	UpGradient
2111	center	0	-0.0329829787234043	UpGradient
2114	center	0	-0.030340425531915	UpGradient
2115	center	0	-0.0293744680851064	UpGradient
2116	center	0	-0.0370553191489361	UpGradient
2117	center	0	-0.033408510638298	UpGradient
2118	center	0	-0.0299595744680851	UpGradient
2119	center	0	-0.0328063829787233	UpGradient
2120	center	0	-0.0344638297872341	UpGradient
2121	center	0	-0.0319978723404255	UpGradient
2122	center	0	-0.0296574468085106	UpGradient
2123	center	0	-0.037063829787234	UpGradient
2124	center	0	-0.0305872340425533	UpGradient
2125	center	0	-0.0330191489361702	UpGradient
2126	center	0	-0.0276936170212765	UpGradient
2127	center	0	-0.0298978723404256	UpGradient
2128	center	0	-0.0305489361702127	UpGradient
2129	center	0	-0.0299595744680851	UpGradient
2130	center	0	-0.0332085106382978	UpGradient
2131	center	0	-0.0277063829787233	UpGradient
2132	center	0	-0.0325021276595745	UpGradient
2133	center	0	-0.0328957446808512	UpGradient
2134	center	0	-0.0340489361702127	UpGradient
2135	center	0	-0.0300382978723404	UpGradient
2136	center	0	-0.0356127659574469	UpGradient
2137	center	0	-0.0311787234042553	UpGradient
2138	center	0	-0.0317340425531914	UpGradient
2139	center	0	-0.0347702127659574	UpGradient
2140	center	0	-0.034795744680851	UpGradient
2141	center	0	-0.035131914893617	UpGradient
2142	center	0	-0.0280106382978724	UpGradient
2143	center	0	-0.0286255319148936	UpGradient
2215	center	0	-0.0352723404255319	UpGradient
2216	center	0	-0.0280340425531914	UpGradient
2217	center	0	-0.035504255319149	UpGradient
2218	center	0	-0.0316659574468085	UpGradient
2219	center	0	-0.0355829787234042	UpGradient
2220	center	0	-0.0327234042553191	UpGradient
2221	center	0	-0.0348319148936169	UpGradient
2222	center	0	-0.0318319148936171	UpGradient
2223	center	0	-0.0328553191489362	UpGradient
2224	center	0	-0.0362553191489362	UpGradient
2225	center	0	-0.0334063829787234	UpGradient
2226	center	0	-0.0341234042553191	UpGradient
2227	center	0	-0.0317851063829787	UpGradient
2228	center	0	-0.0355340425531915	UpGradient
2229	center	0	-0.0342957446808511	UpGradient
2230	center	0	-0.0320659574468085	UpGradient
2231	center	0	-0.0379191489361701	UpGradient
2232	center	0	-0.0316936170212766	UpGradient
2233	center	0	-0.0302617021276596	UpGradient
2234	center	0	-0.0342340425531915	UpGradient
2235	center	0	-0.0304638297872341	UpGradient
2236	center	0	-0.0309191489361702	UpGradient
2237	center	0	-0.0294489361702127	UpGradient
2238	center	0	-0.0333978723404256	UpGradient
2239	center	0	-0.0337574468085106	UpGradient
2240	center	0	-0.0314063829787234	UpGradient
2241	center	0	-0.0331510638297873	UpGradient
2242	center	0	-0.0344489361702127	UpGradient
2243	center	0	-0.0319170212765959	UpGradient
2244	center	0	-0.0293063829787234	UpGradient
2245	center	0	-0.0272531914893617	UpGradient
2246	center	0	-0.0325191489361703	UpGradient
2247	center	0	-0.0281595744680851	UpGradient
2248	center	0	-0.0347021276595744	UpGradient
2249	center	0	-0.0363127659574469	UpGradient
2250	center	0	-0.030104255319149	UpGradient
2251	center	0	-0.031363829787234	UpGradient
2252	center	0	-0.030795744680851	UpGradient
2253	center	0	-0.0336404255319148	UpGradient
2254	center	0	-0.0302659574468085	UpGradient
2255	center	0	-0.0321936170212767	UpGradient
2256	center	0	-0.0294595744680852	UpGradient
2257	center	0	-0.0387170212765958	UpGradient
2258	center	0	-0.0368851063829787	UpGradient
2259	center	0	-0.0307255319148937	UpGradient
2260	center	0	-0.0320297872340425	UpGradient
2261	center	0	-0.0344106382978722	UpGradient
2262	center	0	-0.0363212765957446	UpGradient
2263	center	0	-0.0296340425531915	UpGradient
2264	center	0	-0.0316085106382978	UpGradient
2265	center	0	-0.0295510638297873	UpGradient
2266	center	0	-0.0307489361702128	UpGradient
2267	center	0	-0.0330127659574468	UpGradient
2268	center	0	-0.0280148936170212	UpGradient
2269	center	0	-0.0296787234042553	UpGradient
2270	center	0	-0.0288574468085106	UpGradient
2271	center	0	-0.0303787234042553	UpGradient
2272	center	0	-0.0306914893617021	UpGradient
2273	center	0	-0.0276765957446808	UpGradient
2347	center	0	-0.0298170212765957	UpGradient
2348	center	0	-0.0336340425531914	UpGradient
2349	center	0	-0.0324617021276597	UpGradient
2350	center	0	-0.0351914893617021	UpGradient
2351	center	0	-0.034836170212766	UpGradient
2352	center	0	-0.0307063829787234	UpGradient
2353	center	0	-0.0304191489361702	UpGradient
2354	center	0	-0.030727659574468	UpGradient
2355	center	0	-0.0292127659574469	UpGradient
2356	center	0	-0.0319808510638299	UpGradient
2357	center	0	-0.0295510638297873	UpGradient
2358	center	0	-0.0344148936170212	UpGradient
2359	center	0	-0.0324148936170214	UpGradient
2360	center	0	-0.0353723404255319	UpGradient
2361	center	0	-0.0373170212765957	UpGradient
2362	center	0	-0.0327680851063831	UpGradient
2363	center	0	-0.0319063829787234	UpGradient
2364	center	0	-0.0297808510638298	UpGradient
2365	center	0	-0.0364063829787234	UpGradient
2366	center	0	-0.0349914893617022	UpGradient
2367	center	0	-0.0352617021276595	UpGradient
2368	center	0	-0.0303361702127659	UpGradient
2369	center	0	-0.0299234042553191	UpGradient
2370	center	0	-0.0322617021276597	UpGradient
2371	center	0	-0.0341574468085107	UpGradient
2372	center	0	-0.0370914893617021	UpGradient
2373	center	0	-0.0305851063829788	UpGradient
2374	center	0	-0.0315787234042553	UpGradient
2375	center	0	-0.0339042553191489	UpGradient
2378	center	0	-0.0332297872340424	UpGradient
2379	center	0	-0.0277255319148936	UpGradient
2380	center	0	-0.0322085106382978	UpGradient
2381	center	0	-0.0298765957446809	UpGradient
2382	center	0	-0.0298617021276596	UpGradient
2383	center	0	-0.0298851063829787	UpGradient
2384	center	0	-0.0365085106382978	UpGradient
2385	center	0	-0.0356574468085106	UpGradient
2386	center	0	-0.0338787234042554	UpGradient
2387	center	0	-0.0339553191489361	UpGradient
2388	center	0	-0.0318212765957448	UpGradient
2389	center	0	-0.0321638297872341	UpGradient
2390	center	0	-0.0333234042553191	UpGradient
2391	center	0	-0.0306191489361703	UpGradient
2392	center	0	-0.0340255319148936	UpGradient
2393	center	0	-0.0368978723404255	UpGradient
2394	center	0	-0.030959574468085	UpGradient
2395	center	0	-0.0316638297872339	UpGradient
2396	center	0	-0.0310446808510637	UpGradient
2397	center	0	-0.0351787234042553	UpGradient
2398	center	0	-0.0301425531914893	UpGradient
2399	center	0	-0.0344468085106383	UpGradient
2400	center	0	-0.0293595744680852	UpGradient
2401	center	0	-0.0321404255319149	UpGradient
2402	center	0	-0.0308829787234044	UpGradient
2403	center	0	-0.036840425531915	UpGradient
2404	center	0	-0.0288595744680851	UpGradient
2481	center	0	-0.0318978723404255	UpGradient
2482	center	0	-0.0286106382978723	UpGradient
2483	center	0	-0.0310723404255319	UpGradient
2484	center	0	-0.0341106382978723	UpGradient
2485	center	0	-0.0359276595744681	UpGradient
2486	center	0	-0.0292872340425532	UpGradient
2487	center	0	-0.0312319148936171	UpGradient
2488	center	0	-0.034395744680851	UpGradient
2489	center	0	-0.0325212765957448	UpGradient
2490	center	0	-0.0346063829787234	UpGradient
2491	center	0	-0.0284148936170212	UpGradient
2492	center	0	-0.0354085106382978	UpGradient
2493	center	0	-0.0295340425531916	UpGradient
2494	center	0	-0.035831914893617	UpGradient
2495	center	0	-0.0331659574468086	UpGradient
2496	center	0	-0.0341340425531914	UpGradient
2497	center	0	-0.0320765957446809	UpGradient
2498	center	0	-0.0304957446808511	UpGradient
2499	center	0	-0.029468085106383	UpGradient
2500	center	0	-0.0351765957446808	UpGradient
2501	center	0	-0.0370127659574469	UpGradient
2502	center	0	-0.0355659574468086	UpGradient
2503	center	0	-0.0361361702127659	UpGradient
2504	center	0	-0.0291914893617022	UpGradient
2505	center	0	-0.0362893617021277	UpGradient
2506	center	0	-0.0330829787234042	UpGradient
2507	center	0	-0.0339085106382979	UpGradient
2508	center	0	-0.0376595744680851	UpGradient
2509	center	0	-0.0356063829787235	UpGradient
2510	center	0	-0.0312659574468084	UpGradient
2511	center	0	-0.0280638297872341	UpGradient
2512	center	0	-0.0340744680851064	UpGradient
2513	center	0	-0.0347638297872341	UpGradient
2514	center	0	-0.0331936170212767	UpGradient
2515	center	0	-0.0323446808510639	UpGradient
2516	center	0	-0.035031914893617	UpGradient
2517	center	0	-0.0313680851063831	UpGradient
2518	center	0	-0.0357446808510639	UpGradient
2519	center	0	-0.0318914893617021	UpGradient
2520	center	0	-0.0338659574468086	UpGradient
2521	center	0	-0.0308914893617021	UpGradient
2522	center	0	-0.0319829787234043	UpGradient
2523	center	0	-0.0335829787234042	UpGradient
2524	center	0	-0.033604255319149	UpGradient
2525	center	0	-0.0321617021276596	UpGradient
2526	center	0	-0.0328042553191489	UpGradient
2527	center	0	-0.0306319148936171	UpGradient
2528	center	0	-0.0325361702127659	UpGradient
2529	center	0	-0.0258659574468085	UpGradient
2530	center	0	-0.0325425531914894	UpGradient
2531	center	0	-0.0351106382978722	UpGradient
2532	center	0	-0.0313893617021277	UpGradient
2533	center	0	-0.0304148936170214	UpGradient
2534	center	0	-0.0318361702127659	UpGradient
2535	center	0	-0.0336234042553192	UpGradient
2614	center	0	-0.0279297872340426	UpGradient
2615	center	0	-0.024627659574468	UpGradient
2616	center	0	-0.0297638297872342	UpGradient
2617	center	0	-0.0291170212765957	UpGradient
2618	center	0	-0.0329191489361703	UpGradient
2619	center	0	-0.0302170212765957	UpGradient
2620	center	0	-0.0322191489361702	UpGradient
2621	center	0	-0.0302744680851064	UpGradient
2622	center	0	-0.0325191489361701	UpGradient
2623	center	0	-0.0338574468085107	UpGradient
2624	center	0	-0.0347361702127659	UpGradient
2625	center	0	-0.0348851063829786	UpGradient
2626	center	0	-0.037268085106383	UpGradient
2627	center	0	-0.0295872340425533	UpGradient
2628	center	0	-0.032404255319149	UpGradient
2629	center	0	-0.0349425531914894	UpGradient
2630	center	0	-0.0298872340425531	UpGradient
2631	center	0	-0.0264255319148936	UpGradient
2632	center	0	-0.0297276595744681	UpGradient
2633	center	0	-0.0335148936170214	UpGradient
2634	center	0	-0.033636170212766	UpGradient
2635	center	0	-0.0326702127659575	UpGradient
2636	center	0	-0.0296893617021277	UpGradient
2637	center	0	-0.0301936170212766	UpGradient
2638	center	0	-0.030168085106383	UpGradient
2639	center	0	-0.0307510638297873	UpGradient
2642	center	0	-0.0318382978723405	UpGradient
2643	center	0	-0.0312361702127659	UpGradient
2644	center	0	-0.0337021276595744	UpGradient
2645	center	0	-0.0372680851063829	UpGradient
2646	center	0	-0.0281659574468085	UpGradient
2647	center	0	-0.037040425531915	UpGradient
2648	center	0	-0.0390148936170214	UpGradient
2649	center	0	-0.0335978723404256	UpGradient
2650	center	0	-0.0307744680851064	UpGradient
2651	center	0	-0.0319936170212767	UpGradient
2652	center	0	-0.0302893617021277	UpGradient
2653	center	0	-0.0312638297872341	UpGradient
2654	center	0	-0.0278	UpGradient
2655	center	0	-0.0312425531914895	UpGradient
2656	center	0	-0.0301148936170212	UpGradient
2657	center	0	-0.0288425531914894	UpGradient
2658	center	0	-0.0310617021276596	UpGradient
2659	center	0	-0.0304489361702127	UpGradient
2660	center	0	-0.035668085106383	UpGradient
2661	center	0	-0.0307191489361701	UpGradient
2662	center	0	-0.0323127659574468	UpGradient
2663	center	0	-0.0341234042553191	UpGradient
2664	center	0	-0.0304638297872341	UpGradient
2665	center	0	-0.0310765957446809	UpGradient
2666	center	0	-0.0320127659574468	UpGradient
2747	center	0	-0.0346553191489363	UpGradient
2748	center	0	-0.0308787234042552	UpGradient
2749	center	0	-0.032768085106383	UpGradient
2750	center	0	-0.0315319148936169	UpGradient
2751	center	0	-0.0303127659574469	UpGradient
2752	center	0	-0.0326510638297873	UpGradient
2753	center	0	-0.0304127659574468	UpGradient
2754	center	0	-0.0331170212765957	UpGradient
2755	center	0	-0.0279510638297873	UpGradient
2756	center	0	-0.0335936170212766	UpGradient
2757	center	0	-0.0296021276595744	UpGradient
2758	center	0	-0.0332893617021276	UpGradient
2759	center	0	-0.0316148936170212	UpGradient
2760	center	0	-0.0343872340425532	UpGradient
2761	center	0	-0.0332659574468085	UpGradient
2762	center	0	-0.0273085106382979	UpGradient
2763	center	0	-0.029276595744681	UpGradient
2764	center	0	-0.0329297872340425	UpGradient
2765	center	0	-0.0314489361702127	UpGradient
2766	center	0	-0.0323617021276595	UpGradient
2767	center	0	-0.0326212765957447	UpGradient
2768	center	0	-0.0293574468085106	UpGradient
2769	center	0	-0.0326957446808512	UpGradient
2770	center	0	-0.0354361702127659	UpGradient
2771	center	0	-0.0288319148936171	UpGradient
2772	center	0	-0.0354765957446809	UpGradient
2773	center	0	-0.0246276595744681	UpGradient
2774	center	0	-0.0323297872340425	UpGradient
2775	center	0	-0.0341765957446809	UpGradient
2776	center	0	-0.0339659574468085	UpGradient
2777	center	0	-0.0283106382978724	UpGradient
2778	center	0	-0.0326744680851064	UpGradient
2779	center	0	-0.0308234042553191	UpGradient
2780	center	0	-0.0306702127659575	UpGradient
2781	center	0	-0.0350851063829787	UpGradient
2782	center	0	-0.035427659574468	UpGradient
2783	center	0	-0.034031914893617	UpGradient
2784	center	0	-0.0325127659574468	UpGradient
2785	center	0	-0.0292	UpGradient
2786	center	0	-0.0285872340425533	UpGradient
2787	center	0	-0.0289468085106382	UpGradient
2788	center	0	-0.0346489361702127	UpGradient
2789	center	0	-0.0320914893617022	UpGradient
2790	center	0	-0.0336702127659574	UpGradient
2791	center	0	-0.0315319148936169	UpGradient
2792	center	0	-0.0348744680851063	UpGradient
2793	center	0	-0.0335510638297873	UpGradient
2794	center	0	-0.0324340425531914	UpGradient
2795	center	0	-0.0352085106382979	UpGradient
2796	center	0	-0.0337510638297872	UpGradient
2797	center	0	-0.0300319148936169	UpGradient
2880	center	0	-0.0340234042553191	UpGradient
2881	center	0	-0.0298553191489361	UpGradient
2882	center	0	-0.0269765957446808	UpGradient
2883	center	0	-0.0315957446808511	UpGradient
2884	center	0	-0.0334510638297873	UpGradient
2885	center	0	-0.0341	UpGradient
2886	center	0	-0.0317808510638298	UpGradient
2887	center	0	-0.0330382978723404	UpGradient
2888	center	0	-0.0306085106382978	UpGradient
2889	center	0	-0.0342595744680851	UpGradient
2890	center	0	-0.0333744680851065	UpGradient
2891	center	0	-0.0336595744680851	UpGradient
2892	center	0	-0.0354212765957446	UpGradient
2893	center	0	-0.0359999999999999	UpGradient
2894	center	0	-0.031223404255319	UpGradient
2895	center	0	-0.0344404255319149	UpGradient
2896	center	0	-0.0296553191489361	UpGradient
2897	center	0	-0.029863829787234	UpGradient
2898	center	0	-0.0297170212765957	UpGradient
2899	center	0	-0.035231914893617	UpGradient
2900	center	0	-0.0269319148936169	UpGradient
2901	center	0	-0.0265106382978724	UpGradient
2902	center	0	-0.0289042553191489	UpGradient
2903	center	0	-0.0307659574468086	UpGradient
2906	center	0	-0.0313468085106383	UpGradient
2907	center	0	-0.0309127659574468	UpGradient
2908	center	0	-0.0298914893617021	UpGradient
2909	center	0	-0.0318744680851063	UpGradient
2910	center	0	-0.0333191489361702	UpGradient
2911	center	0	-0.0336000000000001	UpGradient
2912	center	0	-0.0411978723404255	UpGradient
2913	center	0	-0.0362872340425532	UpGradient
2914	center	0	-0.0316297872340426	UpGradient
2915	center	0	-0.0310574468085106	UpGradient
2916	center	0	-0.0313212765957448	UpGradient
2917	center	0	-0.0294382978723405	UpGradient
2918	center	0	-0.0315063829787235	UpGradient
2919	center	0	-0.0291170212765958	UpGradient
2920	center	0	-0.0348808510638297	UpGradient
2921	center	0	-0.0362170212765958	UpGradient
2922	center	0	-0.031836170212766	UpGradient
2923	center	0	-0.0269255319148936	UpGradient
2924	center	0	-0.0301063829787233	UpGradient
2925	center	0	-0.0339553191489362	UpGradient
2926	center	0	-0.028004255319149	UpGradient
2927	center	0	-0.028963829787234	UpGradient
2928	center	0	-0.0303893617021277	UpGradient
3013	center	0	-0.0294319148936169	UpGradient
3014	center	0	-0.0309553191489363	UpGradient
3015	center	0	-0.0279382978723405	UpGradient
3016	center	0	-0.0303617021276596	UpGradient
3017	center	0	-0.0277468085106383	UpGradient
3018	center	0	-0.0325765957446808	UpGradient
3019	center	0	-0.0307170212765958	UpGradient
3020	center	0	-0.0325702127659574	UpGradient
3021	center	0	-0.0301468085106383	UpGradient
3022	center	0	-0.0333510638297873	UpGradient
3023	center	0	-0.0373340425531915	UpGradient
3024	center	0	-0.0371319148936171	UpGradient
3025	center	0	-0.0343404255319149	UpGradient
3026	center	0	-0.0348382978723403	UpGradient
3027	center	0	-0.0280319148936171	UpGradient
3028	center	0	-0.0305744680851065	UpGradient
3029	center	0	-0.0312893617021276	UpGradient
3030	center	0	-0.0346723404255318	UpGradient
3031	center	0	-0.0335978723404255	UpGradient
3032	center	0	-0.035368085106383	UpGradient
3033	center	0	-0.0303063829787234	UpGradient
3034	center	0	-0.0327723404255319	UpGradient
3035	center	0	-0.0347382978723405	UpGradient
3036	center	0	-0.035436170212766	UpGradient
3037	center	0	-0.0358765957446809	UpGradient
3038	center	0	-0.0324127659574467	UpGradient
3039	center	0	-0.0343702127659575	UpGradient
3040	center	0	-0.0344702127659575	UpGradient
3041	center	0	-0.0319000000000001	UpGradient
3042	center	0	-0.0297617021276596	UpGradient
3043	center	0	-0.0346510638297871	UpGradient
3044	center	0	-0.0355617021276596	UpGradient
3045	center	0	-0.0353212765957447	UpGradient
3046	center	0	-0.0310872340425531	UpGradient
3047	center	0	-0.0332978723404256	UpGradient
3048	center	0	-0.0351170212765956	UpGradient
3049	center	0	-0.0327148936170213	UpGradient
3050	center	0	-0.0329340425531916	UpGradient
3051	center	0	-0.0317340425531914	UpGradient
3052	center	0	-0.0305489361702127	UpGradient
3053	center	0	-0.0357957446808512	UpGradient
3054	center	0	-0.0306553191489361	UpGradient
3055	center	0	-0.0308319148936169	UpGradient
3056	center	0	-0.0287829787234043	UpGradient
3057	center	0	-0.0295595744680851	UpGradient
3058	center	0	-0.029023404255319	UpGradient
3059	center	0	-0.0263489361702128	UpGradient
3146	center	0	-0.0316617021276595	UpGradient
3147	center	0	-0.0288893617021277	UpGradient
3148	center	0	-0.0322617021276597	UpGradient
3149	center	0	-0.0293297872340426	UpGradient
3150	center	0	-0.0305191489361702	UpGradient
3151	center	0	-0.028363829787234	UpGradient
3152	center	0	-0.0323255319148937	UpGradient
3153	center	0	-0.0313765957446809	UpGradient
3154	center	0	-0.0343595744680851	UpGradient
3155	center	0	-0.0296212765957447	UpGradient
3156	center	0	-0.0319021276595744	UpGradient
3157	center	0	-0.0325702127659574	UpGradient
3158	center	0	-0.029631914893617	UpGradient
3159	center	0	-0.0331106382978724	UpGradient
3160	center	0	-0.0323382978723404	UpGradient
3161	center	0	-0.0310255319148936	UpGradient
3162	center	0	-0.0268255319148936	UpGradient
3163	center	0	-0.0266063829787234	UpGradient
3164	center	0	-0.0316914893617022	UpGradient
3165	center	0	-0.0329893617021276	UpGradient
3166	center	0	-0.0322851063829788	UpGradient
3167	center	0	-0.033168085106383	UpGradient
3170	center	0	-0.0330744680851063	UpGradient
3171	center	0	-0.0324553191489362	UpGradient
3172	center	0	-0.0334404255319148	UpGradient
3173	center	0	-0.0275680851063831	UpGradient
3174	center	0	-0.0288021276595745	UpGradient
3175	center	0	-0.0334106382978724	UpGradient
3176	center	0	-0.0297446808510639	UpGradient
3177	center	0	-0.0306659574468084	UpGradient
3178	center	0	-0.0313063829787234	UpGradient
3179	center	0	-0.032108510638298	UpGradient
3180	center	0	-0.0345999999999999	UpGradient
3181	center	0	-0.0344893617021277	UpGradient
3182	center	0	-0.033968085106383	UpGradient
3183	center	0	-0.0343893617021278	UpGradient
3184	center	0	-0.033168085106383	UpGradient
3185	center	0	-0.0292553191489361	UpGradient
3186	center	0	-0.0310638297872339	UpGradient
3187	center	0	-0.0327021276595745	UpGradient
3188	center	0	-0.031795744680851	UpGradient
3189	center	0	-0.031959574468085	UpGradient
3190	center	0	-0.0295297872340425	UpGradient
3279	center	0	-0.0309361702127659	UpGradient
3280	center	0	-0.0290872340425533	UpGradient
3281	center	0	-0.0319829787234043	UpGradient
3282	center	0	-0.0322234042553192	UpGradient
3283	center	0	-0.0299851063829788	UpGradient
3284	center	0	-0.0349872340425533	UpGradient
3285	center	0	-0.031563829787234	UpGradient
3286	center	0	-0.0328297872340424	UpGradient
3287	center	0	-0.0355234042553193	UpGradient
3288	center	0	-0.031927659574468	UpGradient
3289	center	0	-0.0293021276595746	UpGradient
3290	center	0	-0.0337042553191489	UpGradient
3291	center	0	-0.029968085106383	UpGradient
3292	center	0	-0.0315276595744681	UpGradient
3293	center	0	-0.0321787234042552	UpGradient
3294	center	0	-0.0319340425531914	UpGradient
3295	center	0	-0.037708510638298	UpGradient
3296	center	0	-0.0318170212765957	UpGradient
3297	center	0	-0.0292999999999999	UpGradient
3298	center	0	-0.0393872340425532	UpGradient
3299	center	0	-0.0312531914893616	UpGradient
3300	center	0	-0.0295191489361703	UpGradient
3301	center	0	-0.0314127659574468	UpGradient
3302	center	0	-0.0337553191489361	UpGradient
3303	center	0	-0.0360382978723404	UpGradient
3304	center	0	-0.0326191489361702	UpGradient
3305	center	0	-0.0294617021276595	UpGradient
3306	center	0	-0.028363829787234	UpGradient
3307	center	0	-0.0313127659574468	UpGradient
3308	center	0	-0.0354851063829787	UpGradient
3309	center	0	-0.0340808510638299	UpGradient
3310	center	0	-0.0370574468085106	UpGradient
3311	center	0	-0.0322085106382979	UpGradient
3312	center	0	-0.0315446808510637	UpGradient
3313	center	0	-0.0370021276595744	UpGradient
3314	center	0	-0.0281340425531916	UpGradient
3315	center	0	-0.0330212765957447	UpGradient
3316	center	0	-0.0302808510638297	UpGradient
3317	center	0	-0.0341170212765958	UpGradient
3318	center	0	-0.0319212765957446	UpGradient
3319	center	0	-0.0293553191489361	UpGradient
3320	center	0	-0.0251404255319149	UpGradient
3321	center	0	-0.032536170212766	UpGradient
3411	center	0	-0.0333574468085107	UpGradient
3412	center	0	-0.034895744680851	UpGradient
3413	center	0	-0.0345723404255318	UpGradient
3414	center	0	-0.0300574468085107	UpGradient
3415	center	0	-0.0337063829787234	UpGradient
3416	center	0	-0.0309808510638298	UpGradient
3417	center	0	-0.0333914893617022	UpGradient
3418	center	0	-0.0294510638297872	UpGradient
3419	center	0	-0.0284468085106382	UpGradient
3420	center	0	-0.0317936170212765	UpGradient
3421	center	0	-0.0297978723404256	UpGradient
3422	center	0	-0.0337957446808511	UpGradient
3423	center	0	-0.0327531914893618	UpGradient
3424	center	0	-0.0332170212765957	UpGradient
3425	center	0	-0.0302553191489362	UpGradient
3426	center	0	-0.0333829787234043	UpGradient
3427	center	0	-0.0340234042553192	UpGradient
3428	center	0	-0.0352787234042554	UpGradient
3429	center	0	-0.0320404255319148	UpGradient
3430	center	0	-0.0324106382978724	UpGradient
3431	center	0	-0.0307340425531915	UpGradient
3434	center	0	-0.0320595744680852	UpGradient
3435	center	0	-0.0361595744680851	UpGradient
3436	center	0	-0.0333574468085106	UpGradient
3437	center	0	-0.0346702127659574	UpGradient
3438	center	0	-0.0296617021276595	UpGradient
3439	center	0	-0.0313468085106383	UpGradient
3440	center	0	-0.0286085106382979	UpGradient
3441	center	0	-0.0362978723404255	UpGradient
3442	center	0	-0.0310212765957447	UpGradient
3443	center	0	-0.0341255319148936	UpGradient
3444	center	0	-0.0331340425531916	UpGradient
3445	center	0	-0.0336851063829786	UpGradient
3446	center	0	-0.0340170212765958	UpGradient
3447	center	0	-0.0303489361702129	UpGradient
3448	center	0	-0.0322999999999999	UpGradient
3449	center	0	-0.0299297872340426	UpGradient
3450	center	0	-0.0287297872340426	UpGradient
3451	center	0	-0.0295063829787234	UpGradient
3452	center	0	-0.0301808510638299	UpGradient
3453	center	0	-0.0271744680851065	UpGradient
3495	center	0	0.0293212765957448	UpGradient
3496	center	0	0.030204255319149	UpGradient
3497	center	0	0.029376595744681	UpGradient
3498	center	0	0.0290936170212767	UpGradient
3499	center	0	0.0285127659574467	UpGradient
3500	center	0	0.0304595744680852	UpGradient
3501	center	0	0.034268085106383	UpGradient
3502	center	0	0.0310702127659574	UpGradient
3503	center	0	0.0351702127659574	UpGradient
3545	center	0	-0.0304382978723403	UpGradient
3546	center	0	-0.0308127659574469	UpGradient
3547	center	0	-0.0311808510638298	UpGradient
3548	center	0	-0.0286276595744681	UpGradient
3549	center	0	-0.0340978723404255	UpGradient
3550	center	0	-0.0341148936170213	UpGradient
3551	center	0	-0.0294255319148936	UpGradient
3552	center	0	-0.0286659574468086	UpGradient
3553	center	0	-0.0291382978723405	UpGradient
3554	center	0	-0.0275085106382978	UpGradient
3555	center	0	-0.0323957446808511	UpGradient
3556	center	0	-0.0318425531914894	UpGradient
3557	center	0	-0.0325063829787235	UpGradient
3558	center	0	-0.0277680851063829	UpGradient
3559	center	0	-0.0312404255319149	UpGradient
3560	center	0	-0.0334723404255319	UpGradient
3561	center	0	-0.0362893617021277	UpGradient
3562	center	0	-0.0355382978723405	UpGradient
3563	center	0	-0.0298702127659575	UpGradient
3564	center	0	-0.0337404255319148	UpGradient
3565	center	0	-0.0323978723404256	UpGradient
3566	center	0	-0.0310680851063829	UpGradient
3567	center	0	-0.0338617021276595	UpGradient
3568	center	0	-0.0342872340425533	UpGradient
3569	center	0	-0.0332404255319148	UpGradient
3570	center	0	-0.0330468085106383	UpGradient
3571	center	0	-0.0325063829787233	UpGradient
3572	center	0	-0.0328425531914894	UpGradient
3573	center	0	-0.0284234042553192	UpGradient
3574	center	0	-0.0292340425531914	UpGradient
3575	center	0	-0.0286851063829787	UpGradient
3576	center	0	-0.0335489361702128	UpGradient
3577	center	0	-0.0335531914893616	UpGradient
3578	center	0	-0.0306382978723405	UpGradient
3579	center	0	-0.0299085106382978	UpGradient
3580	center	0	-0.0308021276595746	UpGradient
3581	center	0	-0.030531914893617	UpGradient
3582	center	0	-0.0297276595744681	UpGradient
3583	center	0	-0.0305978723404256	UpGradient
3621	center	0	0.0278212765957447	UpGradient
3622	center	0	0.0301021276595744	UpGradient
3623	center	0	0.0320361702127659	UpGradient
3624	center	0	0.0309085106382979	UpGradient
3625	center	0	0.0300191489361703	UpGradient
3626	center	0	0.0309170212765957	UpGradient
3627	center	0	0.0315574468085107	UpGradient
3628	center	0	0.0344319148936171	UpGradient
3629	center	0	0.033436170212766	UpGradient
3630	center	0	0.0338702127659575	UpGradient
3631	center	0	0.0311361702127659	UpGradient
3632	center	0	0.0286978723404255	UpGradient
3633	center	0	0.034140425531915	UpGradient
3634	center	0	0.033327659574468	UpGradient
3635	center	0	0.0324659574468085	UpGradient
3636	center	0	0.0293255319148937	UpGradient
3637	center	0	0.0283978723404256	UpGradient
3638	center	0	0.0336148936170212	UpGradient
3639	center	0	0.0310744680851063	UpGradient
3640	center	0	0.0326361702127659	UpGradient
3677	center	0	-0.0304617021276596	UpGradient
3678	center	0	-0.0305893617021278	UpGradient
3679	center	0	-0.0323340425531915	UpGradient
3680	center	0	-0.0331468085106384	UpGradient
3681	center	0	-0.0297872340425531	UpGradient
3682	center	0	-0.0321510638297873	UpGradient
3683	center	0	-0.0298595744680851	UpGradient
3684	center	0	-0.0312106382978722	UpGradient
3685	center	0	-0.0350468085106383	UpGradient
3686	center	0	-0.0337255319148936	UpGradient
3687	center	0	-0.0341170212765958	UpGradient
3688	center	0	-0.032295744680851	UpGradient
3689	center	0	-0.0333829787234042	UpGradient
3690	center	0	-0.0317425531914894	UpGradient
3691	center	0	-0.0298255319148936	UpGradient
3692	center	0	-0.0269212765957447	UpGradient
3693	center	0	-0.0327617021276596	UpGradient
3694	center	0	-0.0332489361702128	UpGradient
3695	center	0	-0.0328893617021277	UpGradient
3698	center	0	-0.037168085106383	UpGradient
3699	center	0	-0.0311765957446809	UpGradient
3700	center	0	-0.0281659574468086	UpGradient
[truncated: 76,601 more rows]
