# Supplementary material for: Two simple movement mechanisms for spatial division of labour in social insects
Source: Nat Commun. 2022 Nov 15;13:6985. doi: 10.1038/s41467-022-34706-7 (PMC9666475; doi:10.1038/s41467-022-34706-7)
Supplement: Supplementary file 5 — Source Data [file 41467_2022_34706_MOESM5_ESM.zip › source_data/Figure_S15/RelativeTurnAngle,Apis,Observed.csv]

COLONY	field_steepness	relative_TurnAngle	approach_direction
1	0	-0.0100447027373369	UpGradient
1	0.00025	-0.0137618213914201	UpGradient
1	5e-04	-0.0152957354112449	UpGradient
1	0.00075	-0.0144361017853402	UpGradient
1	0.001	-0.0287639348428178	UpGradient
1	0.00125	-0.0217313119807383	UpGradient
1	0.0015	-0.0143462846856209	UpGradient
1	0.00175	-0.0142606497128767	UpGradient
1	0.002	-0.00915906281321256	UpGradient
1	0.00225	-0.0100555217050233	UpGradient
1	0.0025	-0.0157557733362011	UpGradient
1	0.00275	-0.0216466615130824	UpGradient
1	0.003	-0.021088743503418	UpGradient
1	0.00325	-0.00876069761838154	UpGradient
1	0.0035	-0.0186109175077632	UpGradient
1	0.00375	-0.0275979708792792	UpGradient
1	0.004	-0.0120858944830316	UpGradient
1	0.00425	-0.0224038625395099	UpGradient
1	0.0045	-0.0260355865708047	UpGradient
1	0.00475	-0.0230967224564942	UpGradient
1	0.005	-0.0172013133830483	UpGradient
2	0	-0.0113288655132348	UpGradient
2	0.00025	-0.0114726562340395	UpGradient
2	5e-04	-0.0113666003365511	UpGradient
2	0.00075	-0.0022027018827381	UpGradient
2	0.001	-0.0135488176172103	UpGradient
2	0.00125	-0.00864028701693822	UpGradient
2	0.0015	-0.0125900556113325	UpGradient
2	0.00175	-0.00223086614279247	UpGradient
2	0.002	-0.00128397068775443	UpGradient
2	0.00225	-0.00368252331493385	UpGradient
2	0.0025	-0.00705973489239882	UpGradient
2	0.00275	0.000829237039280947	UpGradient
2	0.003	-0.00674084727634772	UpGradient
2	0.00325	-0.00646445610053067	UpGradient
2	0.0035	-0.00113843661029997	UpGradient
2	0.00375	-0.00815172072645207	UpGradient
2	0.004	-0.00353083823459916	UpGradient
2	0.00425	-0.0078370594793141	UpGradient
2	0.0045	-0.0023555111750873	UpGradient
2	0.00475	-0.00750572475955054	UpGradient
2	0.005	-0.0136428872735499	UpGradient
5	0	-0.00813079992462557	UpGradient
5	0.00025	-0.011070466725126	UpGradient
5	5e-04	-0.009956985012976	UpGradient
5	0.00075	-0.00851691627960584	UpGradient
5	0.001	-0.00964594118222552	UpGradient
5	0.00125	-0.0101933985208078	UpGradient
5	0.0015	-0.0108494755594515	UpGradient
5	0.00175	-0.00992106586121282	UpGradient
5	0.002	-0.0108688067824774	UpGradient
5	0.00225	-0.018846535954263	UpGradient
5	0.0025	-0.0170380092257592	UpGradient
5	0.00275	-0.0201798471544128	UpGradient
5	0.003	-0.0152818499115372	UpGradient
5	0.00325	-0.0119963123645236	UpGradient
5	0.0035	-0.0169301059083677	UpGradient
5	0.00375	-0.0242115601377326	UpGradient
5	0.004	-0.0183333117895088	UpGradient
5	0.00425	-0.0184213593170683	UpGradient
5	0.0045	-0.0151644951195389	UpGradient
5	0.00475	-0.0166259975694853	UpGradient
5	0.005	-0.0162011220049357	UpGradient
6	0	-0.00788320231481461	UpGradient
6	0.00025	-0.00762253079872269	UpGradient
6	5e-04	-0.0109965180901444	UpGradient
6	0.00075	-0.0108665919061959	UpGradient
6	0.001	-0.0121111189917599	UpGradient
6	0.00125	-0.0109575123211145	UpGradient
6	0.0015	-0.00445428632280894	UpGradient
6	0.00175	-0.00673670172788809	UpGradient
6	0.002	-0.00813849767543303	UpGradient
6	0.00225	-0.0102280036236852	UpGradient
6	0.0025	-0.0106174123455223	UpGradient
6	0.00275	-0.0071120794961877	UpGradient
6	0.003	-0.00586967807815727	UpGradient
6	0.00325	-0.00499955305894573	UpGradient
6	0.0035	-0.0111928372394174	UpGradient
6	0.00375	-0.0108307041164547	UpGradient
6	0.004	-0.0112600157389451	UpGradient
6	0.00425	-0.0125662122061771	UpGradient
6	0.0045	-0.0129586311057975	UpGradient
6	0.00475	-0.0124436607141461	UpGradient
6	0.005	-0.0164574063591649	UpGradient
9	0	-0.0359398275799331	UpGradient
9	0.00025	-0.0237048587310743	UpGradient
9	5e-04	-0.0295314482371392	UpGradient
9	0.00075	-0.028596645896965	UpGradient
9	0.001	-0.0276340556045762	UpGradient
9	0.00125	-0.0327269224529177	UpGradient
9	0.0015	-0.0344232258283446	UpGradient
9	0.00175	-0.0328145545122548	UpGradient
9	0.002	-0.0335367579483643	UpGradient
9	0.00225	-0.0403951036260448	UpGradient
9	0.0025	-0.0234505465006241	UpGradient
9	0.00275	-0.0270293275446921	UpGradient
9	0.003	-0.0278763379622777	UpGradient
9	0.00325	-0.0272998320051103	UpGradient
9	0.0035	-0.0321873682884881	UpGradient
9	0.00375	-0.0306451198221512	UpGradient
9	0.004	-0.0230214469352773	UpGradient
9	0.00425	-0.0282975734434443	UpGradient
9	0.0045	-0.0219190573456925	UpGradient
9	0.00475	-0.0481462850050158	UpGradient
9	0.005	-0.0462261447125297	UpGradient
12	0	-0.010375775387695	UpGradient
12	0.00025	-0.0171552246495963	UpGradient
12	5e-04	-0.0142022516903102	UpGradient
12	0.00075	-0.0151247463440529	UpGradient
12	0.001	-0.0125978239818607	UpGradient
12	0.00125	-0.0177731439755844	UpGradient
12	0.0015	-0.0170003683241904	UpGradient
12	0.00175	-0.0148257186664916	UpGradient
12	0.002	-0.0208042220560546	UpGradient
12	0.00225	-0.017434420269127	UpGradient
12	0.0025	-0.02077134492388	UpGradient
12	0.00275	-0.0230973013513007	UpGradient
12	0.003	-0.0228682632494861	UpGradient
12	0.00325	-0.0273644771810143	UpGradient
12	0.0035	-0.0274390104603621	UpGradient
12	0.00375	-0.0225474103119226	UpGradient
12	0.004	-0.0197250898477957	UpGradient
12	0.00425	-0.0235255330247818	UpGradient
12	0.0045	-0.0248082205462733	UpGradient
12	0.00475	-0.0235417841186267	UpGradient
12	0.005	-0.0369581144775333	UpGradient
14	0	-0.0152917560159207	UpGradient
14	0.00025	-0.00611266444610788	UpGradient
14	5e-04	-0.00579828802772879	UpGradient
14	0.00075	-0.00812158146652224	UpGradient
14	0.001	-0.00866555488625129	UpGradient
14	0.00125	-0.00142743860693992	UpGradient
14	0.0015	-0.00540599962138108	UpGradient
14	0.00175	-0.00367523805789278	UpGradient
14	0.002	-0.00857358667619189	UpGradient
14	0.00225	0.000270250962158769	UpGradient
14	0.0025	-0.0164035629310529	UpGradient
14	0.00275	-0.0080361059439525	UpGradient
14	0.003	-0.00869337871047082	UpGradient
14	0.00325	-0.0127468579747009	UpGradient
14	0.0035	-0.0171881429858141	UpGradient
14	0.00375	-0.0140947937803828	UpGradient
14	0.004	-0.0147746415771845	UpGradient
14	0.00425	-0.0117952237785484	UpGradient
14	0.0045	-0.019023335296191	UpGradient
14	0.00475	-0.00947526705337621	UpGradient
14	0.005	-0.0281095999346366	UpGradient
15	0	-0.00960372375010023	UpGradient
15	0.00025	-0.00889909976524638	UpGradient
15	5e-04	-0.0119416407708032	UpGradient
15	0.00075	-0.0088313333404703	UpGradient
15	0.001	-0.0144804249914919	UpGradient
15	0.00125	-0.00643587029811346	UpGradient
15	0.0015	-0.0183752835580699	UpGradient
15	0.00175	-0.010935751197929	UpGradient
15	0.002	-0.0072529337157184	UpGradient
15	0.00225	-0.000939000749815613	UpGradient
15	0.0025	-0.00966678251582855	UpGradient
15	0.00275	-0.0121829053800029	UpGradient
15	0.003	-0.0144063107311883	UpGradient
15	0.00325	-0.0147323929620404	UpGradient
15	0.0035	-0.015440128567823	UpGradient
15	0.00375	-0.0149227177094866	UpGradient
15	0.004	-0.0227704513874016	UpGradient
15	0.00425	-0.0193223684414883	UpGradient
15	0.0045	-0.0230520624879356	UpGradient
15	0.00475	-0.018292696222642	UpGradient
15	0.005	-0.0335107337946965	UpGradient
17	0	-0.0175301427443312	UpGradient
17	0.00025	-0.0121659640557861	UpGradient
17	5e-04	-0.0123059505300939	UpGradient
17	0.00075	-0.0143685975124736	UpGradient
17	0.001	-0.022975620173714	UpGradient
17	0.00125	-0.0177921604151625	UpGradient
17	0.0015	-0.0226281493830589	UpGradient
17	0.00175	-0.0224624250465542	UpGradient
17	0.002	-0.0232755164483236	UpGradient
17	0.00225	-0.0173363328270317	UpGradient
17	0.0025	-0.0159133984073832	UpGradient
17	0.00275	-0.0235285288646915	UpGradient
17	0.003	-0.0303490743443768	UpGradient
17	0.00325	-0.0260331637108581	UpGradient
17	0.0035	-0.0338825672365989	UpGradient
17	0.00375	-0.0146277726108739	UpGradient
17	0.004	-0.028082705167422	UpGradient
17	0.00425	-0.0196728143119528	UpGradient
17	0.0045	-0.0302398916456634	UpGradient
17	0.00475	-0.0120915391953489	UpGradient
17	0.005	-0.0445226957431655	UpGradient
18	0	-0.0112408671837427	UpGradient
18	0.00025	-0.00351039458460234	UpGradient
18	5e-04	-0.00292927985671153	UpGradient
18	0.00075	-0.00217719517283754	UpGradient
18	0.001	-0.00497881438375975	UpGradient
18	0.00125	-0.00185907740616133	UpGradient
18	0.0015	-0.00864728652890298	UpGradient
18	0.00175	-0.00489147502932908	UpGradient
18	0.002	-0.00640592452980511	UpGradient
18	0.00225	-0.00444492126246944	UpGradient
18	0.0025	-0.0129454503472772	UpGradient
18	0.00275	-0.00578326534575165	UpGradient
18	0.003	-0.00503382597140442	UpGradient
18	0.00325	-0.00696107578213823	UpGradient
18	0.0035	-0.00751434411165602	UpGradient
18	0.00375	-0.000921934377775209	UpGradient
18	0.004	-0.00970313215956539	UpGradient
18	0.00425	-0.0050245989748472	UpGradient
18	0.0045	-0.00409406505654783	UpGradient
18	0.00475	-0.014905759676096	UpGradient
18	0.005	0.0109966544923534	UpGradient
1	0	-0.00903868794154763	DownGradient
1	0.00025	-0.00600255327117522	DownGradient
1	5e-04	-0.00279775626910941	DownGradient
1	0.00075	0.000130719184590745	DownGradient
1	0.001	-0.000748285102717841	DownGradient
1	0.00125	-0.00350089073905366	DownGradient
1	0.0015	-0.00747332423927616	DownGradient
1	0.00175	-7.69257938718361e-05	DownGradient
1	0.002	-0.00464171306335589	DownGradient
1	0.00225	0.00692541554186941	DownGradient
1	0.0025	0.00189707819409339	DownGradient
1	0.00275	0.00898423486484275	DownGradient
1	0.003	0.00508741320784522	DownGradient
1	0.00325	0.0118423342076486	DownGradient
1	0.0035	0.0130260782424531	DownGradient
1	0.00375	0.0158279722989717	DownGradient
1	0.004	0.0134365186205571	DownGradient
1	0.00425	0.00146604022197978	DownGradient
1	0.0045	0.00977233911324319	DownGradient
1	0.00475	0.0212512246256276	DownGradient
1	0.005	0.00756605779436016	DownGradient
2	0	0.00188845257747922	DownGradient
2	0.00025	-0.00020353795421266	DownGradient
2	5e-04	0.00104298703064911	DownGradient
2	0.00075	0.00460122162052208	DownGradient
2	0.001	0.00779950241496332	DownGradient
2	0.00125	0.00739798794728251	DownGradient
2	0.0015	0.0147363058836688	DownGradient
2	0.00175	0.018060968604297	DownGradient
2	0.002	0.0125106151513017	DownGradient
2	0.00225	0.0165422989874412	DownGradient
2	0.0025	0.0133178826734729	DownGradient
2	0.00275	0.0161689949748979	DownGradient
2	0.003	0.016247765860304	DownGradient
2	0.00325	0.0257062725283346	DownGradient
2	0.0035	0.00483100608136975	DownGradient
2	0.00375	0.017527750291623	DownGradient
2	0.004	0.0203763978030016	DownGradient
2	0.00425	0.0140935893944071	DownGradient
2	0.0045	0.0222815473687574	DownGradient
2	0.00475	0.0244086875635083	DownGradient
2	0.005	0.0139898820660217	DownGradient
5	0	-0.00280250631880564	DownGradient
5	0.00025	0.00317174727273361	DownGradient
5	5e-04	-0.000548269447408945	DownGradient
5	0.00075	0.00205704889613776	DownGradient
5	0.001	0.00829046120035226	DownGradient
5	0.00125	0.00915008242571415	DownGradient
5	0.0015	0.0068675436639939	DownGradient
5	0.00175	0.00200536512418057	DownGradient
5	0.002	0.00901953323952262	DownGradient
5	0.00225	0.00841105879117374	DownGradient
5	0.0025	0.0049350562378527	DownGradient
5	0.00275	0.00660729541225817	DownGradient
5	0.003	0.00576209148778992	DownGradient
5	0.00325	0.0113801827455835	DownGradient
5	0.0035	-0.00115574708264544	DownGradient
5	0.00375	0.00687071786863596	DownGradient
5	0.004	0.0097988389974527	DownGradient
5	0.00425	0.0113444301842501	DownGradient
5	0.0045	0.0155982339508379	DownGradient
5	0.00475	0.00767971989015286	DownGradient
5	0.005	0.0180326888592881	DownGradient
6	0	-0.00138389252803003	DownGradient
6	0.00025	0.00527626429828396	DownGradient
6	5e-04	0.00291013524049936	DownGradient
6	0.00075	0.00327302066933896	DownGradient
6	0.001	0.00393050893691397	DownGradient
6	0.00125	0.0085379970508643	DownGradient
6	0.0015	0.0125388398521816	DownGradient
6	0.00175	0.00983798573752386	DownGradient
6	0.002	0.0107013476066372	DownGradient
6	0.00225	0.018370140514219	DownGradient
6	0.0025	0.0157606920502295	DownGradient
6	0.00275	0.0116706846836286	DownGradient
6	0.003	0.0149575810411176	DownGradient
6	0.00325	0.0171699714346391	DownGradient
6	0.0035	0.015145154703384	DownGradient
6	0.00375	0.0202956646823366	DownGradient
6	0.004	0.0160905348644319	DownGradient
6	0.00425	0.021793478537758	DownGradient
6	0.0045	0.023953275335486	DownGradient
6	0.00475	0.018674176033409	DownGradient
6	0.005	0.0204141929360566	DownGradient
9	0	-0.0260506061392967	DownGradient
9	0.00025	-0.00655446566508991	DownGradient
9	5e-04	-0.00526490302582723	DownGradient
9	0.00075	-0.008289058645288	DownGradient
9	0.001	-0.00539060898522527	DownGradient
9	0.00125	-0.00333240388045587	DownGradient
9	0.0015	-0.00130690924164673	DownGradient
9	0.00175	-0.0133754007246099	DownGradient
9	0.002	0.00020498037930671	DownGradient
9	0.00225	0.00260234461870169	DownGradient
9	0.0025	-0.000884143249790281	DownGradient
9	0.00275	-0.00662283216722918	DownGradient
9	0.003	-0.00885709666395299	DownGradient
9	0.00325	0.00466957086958448	DownGradient
9	0.0035	0.0085135188864104	DownGradient
9	0.00375	0.00862931951124247	DownGradient
9	0.004	0.00913294742066846	DownGradient
9	0.00425	-0.00272516279794006	DownGradient
9	0.0045	0.0109580630698527	DownGradient
9	0.00475	-0.0045212047611588	DownGradient
9	0.005	0.0125710428888024	DownGradient
12	0	-0.0048058762373175	DownGradient
12	0.00025	-0.00285322815728951	DownGradient
12	5e-04	0.000794241842460994	DownGradient
12	0.00075	0.00420140336079965	DownGradient
12	0.001	0.00911709839314018	DownGradient
12	0.00125	0.00923214058789906	DownGradient
12	0.0015	0.0107571089554316	DownGradient
12	0.00175	0.0110169797725309	DownGradient
12	0.002	0.00628987710191435	DownGradient
12	0.00225	0.0135128799405444	DownGradient
12	0.0025	0.0174906274200089	DownGradient
12	0.00275	0.0228248512176138	DownGradient
12	0.003	0.0154288133620947	DownGradient
12	0.00325	0.0232830399341313	DownGradient
12	0.0035	0.0210841681173485	DownGradient
12	0.00375	0.0339274486075388	DownGradient
12	0.004	0.0378443097290499	DownGradient
12	0.00425	0.0365625100191147	DownGradient
12	0.0045	0.0373910977504283	DownGradient
12	0.00475	0.0430018338054701	DownGradient
12	0.005	0.043824428531755	DownGradient
14	0	0.00258045442112865	DownGradient
14	0.00025	-0.00156855002247218	DownGradient
14	5e-04	-0.00337712204407145	DownGradient
14	0.00075	-0.00713464462796952	DownGradient
14	0.001	0.00351787286700548	DownGradient
14	0.00125	-0.00168367152703327	DownGradient
14	0.0015	0.00636175504385897	DownGradient
14	0.00175	-0.00470173645955687	DownGradient
14	0.002	0.00595529154515365	DownGradient
14	0.00225	-0.00176093486671294	DownGradient
14	0.0025	-0.00585870892524103	DownGradient
14	0.00275	0.012660120865803	DownGradient
14	0.003	0.000722617362719364	DownGradient
14	0.00325	0.00604569888996614	DownGradient
14	0.0035	0.0101812685357375	DownGradient
14	0.00375	0.00470087223945735	DownGradient
14	0.004	0.0136406078152539	DownGradient
14	0.00425	0.0126488346412933	DownGradient
14	0.0045	0.0121133548033727	DownGradient
14	0.00475	0.0112711263210752	DownGradient
14	0.005	0.0177839663159399	DownGradient
15	0	-0.00839693061972545	DownGradient
15	0.00025	9.60173219829944e-05	DownGradient
15	5e-04	0.014958563675149	DownGradient
15	0.00075	0.0101426193793861	DownGradient
15	0.001	0.00655173941644128	DownGradient
15	0.00125	0.0093225067274715	DownGradient
15	0.0015	0.00846407838632949	DownGradient
15	0.00175	0.00872100566921448	DownGradient
15	0.002	0.008442939451786	DownGradient
15	0.00225	0.0115964820612091	DownGradient
15	0.0025	0.0161167481476724	DownGradient
15	0.00275	0.0162904264776005	DownGradient
15	0.003	0.00610187334238268	DownGradient
15	0.00325	0.0105016488412961	DownGradient
15	0.0035	0.011907370507813	DownGradient
15	0.00375	0.0288280225366488	DownGradient
15	0.004	0.0107974713409414	DownGradient
15	0.00425	0.0136886992622877	DownGradient
15	0.0045	0.0225369939316675	DownGradient
15	0.00475	0.0149503560142188	DownGradient
15	0.005	0.00543780878570672	DownGradient
17	0	-0.00897561222895414	DownGradient
17	0.00025	-0.0027765502574887	DownGradient
17	5e-04	-0.00485812460604589	DownGradient
17	0.00075	0.00335673630976272	DownGradient
17	0.001	0.00227261154164567	DownGradient
17	0.00125	-0.00273730171753478	DownGradient
17	0.0015	-0.00281929751355102	DownGradient
17	0.00175	0.00799807322216812	DownGradient
17	0.002	0.00290857814722995	DownGradient
17	0.00225	0.00466220780307909	DownGradient
17	0.0025	-0.00275426695219299	DownGradient
17	0.00275	0.00346325490615847	DownGradient
17	0.003	0.00523445611581667	DownGradient
17	0.00325	0.00634934437820932	DownGradient
17	0.0035	0.0168201289800222	DownGradient
17	0.00375	0.0122040518953625	DownGradient
17	0.004	0.0156005322152143	DownGradient
17	0.00425	0.00610712413952688	DownGradient
17	0.0045	0.0099691728082834	DownGradient
17	0.00475	0.00759670507485339	DownGradient
17	0.005	0.0211284027941537	DownGradient
18	0	-0.00488332530107979	DownGradient
18	0.00025	0.00236245729363074	DownGradient
18	5e-04	0.00278571360083844	DownGradient
18	0.00075	0.00439174174901599	DownGradient
18	0.001	0.00254511276176843	DownGradient
18	0.00125	5.04945045336105e-05	DownGradient
18	0.0015	0.00456221499521358	DownGradient
18	0.00175	0.00341143137010992	DownGradient
18	0.002	0.0053661340146416	DownGradient
18	0.00225	0.00522665619010055	DownGradient
18	0.0025	0.00178418498875296	DownGradient
18	0.00275	0.00459148019950794	DownGradient
18	0.003	-0.00268810234593101	DownGradient
18	0.00325	0.00471071479113155	DownGradient
18	0.0035	0.00718815000594785	DownGradient
18	0.00375	0.00893903289991519	DownGradient
18	0.004	0.013082735797704	DownGradient
18	0.00425	0.00669837517259543	DownGradient
18	0.0045	0.00909952655971536	DownGradient
18	0.00475	0.0129190476988696	DownGradient
18	0.005	0.0297435030374761	DownGradient
