# Supplementary material for: Two simple movement mechanisms for spatial division of labour in social insects
Source: Nat Commun. 2022 Nov 15;13:6985. doi: 10.1038/s41467-022-34706-7 (PMC9666475; doi:10.1038/s41467-022-34706-7)
Supplement: Supplementary file 5 — Source Data [file 41467_2022_34706_MOESM5_ESM.zip › source_data/Figure_S15/RelativeTurnAngle,Lasius,FPA.csv]

cell_ID	agent_type	field_steepness	relative_TurnAngle	approach_direction
69	center	0	-0.00162765957446804	UpGradient
70	center	0	-0.000659574468085145	UpGradient
71	center	0	-0.00435106382978725	UpGradient
72	center	0	0.00140425531914892	UpGradient
73	center	0	-0.00378723404255316	UpGradient
74	center	0	-0.000638297872340424	UpGradient
75	center	0	0.00223404255319152	UpGradient
76	center	0	-0.00805319148936171	UpGradient
77	center	0	0.00123404255319145	UpGradient
127	center	0	-0.00432978723404259	UpGradient
128	center	0	0.00155319148936171	UpGradient
129	center	0	-0.000542553191489406	UpGradient
130	center	0	0.000904255319148992	UpGradient
131	center	0	-0.000936170212765998	UpGradient
132	center	0	-0.00168085106382977	UpGradient
133	center	0	-0.000999999999999996	UpGradient
134	center	0	-0.00044680851063835	UpGradient
135	center	0	-0.00275531914893614	UpGradient
138	center	0	-0.00205319148936167	UpGradient
139	center	0	-0.00289361702127663	UpGradient
140	center	0	-0.00165957446808513	UpGradient
141	center	0	-0.00245744680851063	UpGradient
142	center	0	0.00202127659574466	UpGradient
143	center	0	-0.00449999999999998	UpGradient
144	center	0	-0.00324468085106385	UpGradient
145	center	0	-0.00401063829787231	UpGradient
196	center	0	0.00858510638297874	UpGradient
197	center	0	-0.00477659574468085	UpGradient
198	center	0	-0.00337234042553195	UpGradient
199	center	0	-0.000191489361702078	UpGradient
200	center	0	-0.00186170212765959	UpGradient
201	center	0	-0.000712765957446848	UpGradient
202	center	0	-0.0007234042553191	UpGradient
203	center	0	-0.00179787234042553	UpGradient
204	center	0	-0.00153191489361701	UpGradient
205	center	0	-0.0043085106382979	UpGradient
206	center	0	0.00128723404255322	UpGradient
207	center	0	-0.00539361702127665	UpGradient
208	center	0	0.00107446808510642	UpGradient
209	center	0	-0.0020106382978723	UpGradient
210	center	0	-0.00521276595744677	UpGradient
211	center	0	-0.00215957446808506	UpGradient
212	center	0	-0.000457446808510642	UpGradient
264	center	0	-0.000659574468085114	UpGradient
265	center	0	-0.00434042553191485	UpGradient
266	center	0	-0.000978723404255318	UpGradient
267	center	0	-0.00208510638297872	UpGradient
268	center	0	-0.00385106382978727	UpGradient
269	center	0	0.00427659574468083	UpGradient
270	center	0	-0.00192553191489366	UpGradient
271	center	0	-0.00506382978723399	UpGradient
274	center	0	-0.00359574468085102	UpGradient
275	center	0	-0.00413829787234038	UpGradient
276	center	0	-0.00436170212765958	UpGradient
277	center	0	0.000382978723404213	UpGradient
278	center	0	-0.00145744680851061	UpGradient
279	center	0	-0.00146808510638303	UpGradient
280	center	0	0.00102127659574463	UpGradient
334	center	0	-0.003968085106383	UpGradient
335	center	0	-0.000510638297872381	UpGradient
336	center	0	-0.00109574468085109	UpGradient
337	center	0	-0.00519148936170215	UpGradient
338	center	0	-0.00549999999999996	UpGradient
339	center	0	-0.00032978723404251	UpGradient
340	center	0	-0.0062553191489362	UpGradient
341	center	0	0.00113829787234037	UpGradient
342	center	0	-0.00323404255319148	UpGradient
343	center	0	-0.00165957446808515	UpGradient
344	center	0	-0.000627659574468087	UpGradient
345	center	0	-0.00184042553191493	UpGradient
346	center	0	0.00240425531914894	UpGradient
402	center	0	-0.0026702127659575	UpGradient
403	center	0	-0.0022127659574468	UpGradient
404	center	0	-0.000585106382978756	UpGradient
405	center	0	-0.00232978723404257	UpGradient
406	center	0	-0.0011489361702128	UpGradient
407	center	0	-0.00121276595744684	UpGradient
410	center	0	-0.00701063829787237	UpGradient
411	center	0	-0.00562765957446809	UpGradient
412	center	0	-0.00437234042553189	UpGradient
413	center	0	-0.000489361702127714	UpGradient
414	center	0	0.00120212765957448	UpGradient
472	center	0	0.00546808510638293	UpGradient
473	center	0	-0.00348936170212763	UpGradient
474	center	0	-0.000351063829787285	UpGradient
475	center	0	-0.00642553191489357	UpGradient
476	center	0	-0.00291489361702125	UpGradient
477	center	0	-0.000702127659574509	UpGradient
478	center	0	-0.0025957446808511	UpGradient
479	center	0	-0.0063085106382979	UpGradient
480	center	0	-0.00682978723404259	UpGradient
481	center	0	-0.00157446808510634	UpGradient
540	center	0	0.000414893617021278	UpGradient
541	center	0	-0.00295744680851063	UpGradient
542	center	0	-0.000978723404255292	UpGradient
543	center	0	-0.00294680851063829	UpGradient
546	center	0	-0.000170212765957461	UpGradient
547	center	0	-0.00208510638297869	UpGradient
548	center	0	-0.00628723404255316	UpGradient
609	center	0	0.00314893617021276	UpGradient
610	center	0	-0.00145744680851066	UpGradient
611	center	0	-0.00237234042553186	UpGradient
612	center	0	-0.00092553191489364	UpGradient
613	center	0	-0.00380851063829782	UpGradient
614	center	0	-0.00422340425531915	UpGradient
615	center	0	-0.00940425531914895	UpGradient
678	center	0	-0.00265957446808508	UpGradient
679	center	0	-0.00455319148936168	UpGradient
682	center	0	-0.00519148936170209	UpGradient
748	center	0	0.002063829787234	UpGradient
749	center	0	-0.00838297872340423	UpGradient
1458	center	0	0.000276595744680799	UpGradient
1459	center	0	-0.000553191489361719	UpGradient
1460	center	0	-0.000308510638297919	UpGradient
1461	center	0	-0.00207446808510634	UpGradient
1462	center	0	-0.00659574468085107	UpGradient
1463	center	0	-0.000563829787233999	UpGradient
1464	center	0	-0.00388297872340428	UpGradient
1465	center	0	-0.0022021276595745	UpGradient
1466	center	0	-0.00253191489361699	UpGradient
1525	center	0	-0.00143617021276597	UpGradient
1526	center	0	-0.00922340425531914	UpGradient
1527	center	0	-0.000702127659574459	UpGradient
1528	center	0	-0.0014893617021277	UpGradient
1529	center	0	-0.00297872340425529	UpGradient
1530	center	0	0.000553191489361688	UpGradient
1531	center	0	-0.00161702127659577	UpGradient
1532	center	0	0.00237234042553193	UpGradient
1533	center	0	-0.00777659574468088	UpGradient
1534	center	0	-0.00100000000000003	UpGradient
1535	center	0	-0.0104361702127659	UpGradient
1536	center	0	-0.000882978723404203	UpGradient
1537	center	0	-0.000287234042553226	UpGradient
1591	center	0	-0.00284042553191493	UpGradient
1592	center	0	-0.00480851063829783	UpGradient
1593	center	0	-0.00462765957446808	UpGradient
1594	center	0	-0.00531914893617026	UpGradient
1595	center	0	0.000851063829787277	UpGradient
1596	center	0	-0.00347872340425535	UpGradient
1597	center	0	0.000978723404255299	UpGradient
1598	center	0	-0.00135106382978727	UpGradient
1599	center	0	-0.00531914893617017	UpGradient
1600	center	0	-0.00264893617021277	UpGradient
1601	center	0	-0.00504255319148937	UpGradient
1602	center	0	-0.00349999999999999	UpGradient
1603	center	0	-0.00681914893617016	UpGradient
1604	center	0	-0.00524468085106388	UpGradient
1605	center	0	-0.000297872340425568	UpGradient
1606	center	0	0.00361702127659578	UpGradient
1658	center	0	0.000287234042553214	UpGradient
1659	center	0	0.0022659574468085	UpGradient
1660	center	0	-0.0039468085106383	UpGradient
1661	center	0	-0.00526595744680846	UpGradient
1662	center	0	-0.000510638297872376	UpGradient
1663	center	0	0.0027234042553191	UpGradient
1664	center	0	-0.00415957446808512	UpGradient
1665	center	0	-0.00337234042553194	UpGradient
1666	center	0	-0.00354255319148942	UpGradient
1667	center	0	-0.00598936170212763	UpGradient
1668	center	0	-0.00526595744680854	UpGradient
1669	center	0	0.000723404255319168	UpGradient
1670	center	0	-0.00181914893617023	UpGradient
1671	center	0	-0.00306382978723402	UpGradient
1672	center	0	0.00139361702127662	UpGradient
1673	center	0	-0.00534042553191484	UpGradient
1674	center	0	-0.00296808510638297	UpGradient
1675	center	0	-0.00231914893617023	UpGradient
1676	center	0	-0.000180851063829786	UpGradient
1724	center	0	-0.000808510638297831	UpGradient
1725	center	0	-0.000819148936170231	UpGradient
1726	center	0	-0.00101063829787234	UpGradient
1727	center	0	-0.00286170212765956	UpGradient
1728	center	0	-0.00231914893617025	UpGradient
1729	center	0	-0.000531914893617022	UpGradient
1730	center	0	-0.00126595744680851	UpGradient
1731	center	0	-0.00410638297872338	UpGradient
1732	center	0	-0.00305319148936174	UpGradient
1733	center	0	-0.00152127659574472	UpGradient
1734	center	0	-0.00460638297872336	UpGradient
1735	center	0	-0.00341489361702129	UpGradient
1736	center	0	-0.00734042553191487	UpGradient
1737	center	0	-0.00176595744680853	UpGradient
1738	center	0	0.00244680851063834	UpGradient
1739	center	0	-0.00096808510638296	UpGradient
1740	center	0	0.000382978723404213	UpGradient
1741	center	0	0.00248936170212769	UpGradient
1742	center	0	0.00102127659574471	UpGradient
1743	center	0	-0.00152127659574466	UpGradient
1744	center	0	-0.00243617021276598	UpGradient
1792	center	0	-0.00220212765957448	UpGradient
1793	center	0	-0.00195744680851066	UpGradient
1794	center	0	-0.00513829787234043	UpGradient
1795	center	0	0.00219148936170209	UpGradient
1796	center	0	-0.00423404255319144	UpGradient
1797	center	0	-0.00552127659574468	UpGradient
1798	center	0	0.00162765957446814	UpGradient
1799	center	0	0.000425531914893622	UpGradient
1800	center	0	-0.00342553191489365	UpGradient
1801	center	0	-0.0015744680851064	UpGradient
1802	center	0	-0.00285106382978725	UpGradient
1803	center	0	-0.00227659574468085	UpGradient
1804	center	0	-0.0015851063829787	UpGradient
1805	center	0	0.000755319148936165	UpGradient
1806	center	0	-0.00389361702127658	UpGradient
1807	center	0	0.00371276595744677	UpGradient
1808	center	0	-0.00360638297872343	UpGradient
1809	center	0	-0.000999999999999984	UpGradient
1810	center	0	0.00176595744680852	UpGradient
1811	center	0	-0.00339361702127662	UpGradient
1812	center	0	-0.00176595744680852	UpGradient
1813	center	0	0.0012765957446808	UpGradient
1814	center	0	-0.00330851063829791	UpGradient
1859	center	0	-0.00173404255319154	UpGradient
1860	center	0	-0.0003510638297872	UpGradient
1861	center	0	-0.00453191489361698	UpGradient
1862	center	0	0.00193617021276592	UpGradient
1863	center	0	-5.31914893617388e-05	UpGradient
1864	center	0	-0.00130851063829787	UpGradient
1865	center	0	-0.0130212765957447	UpGradient
1866	center	0	-0.0017340425531915	UpGradient
1867	center	0	-0.00226595744680848	UpGradient
1868	center	0	0.00371276595744682	UpGradient
1869	center	0	-0.00276595744680854	UpGradient
1870	center	0	-0.00273404255319154	UpGradient
1871	center	0	-0.00377659574468085	UpGradient
1872	center	0	-0.00191489361702132	UpGradient
1873	center	0	0.000255319148936118	UpGradient
1874	center	0	-0.000340425531914903	UpGradient
1875	center	0	-0.00714893617021271	UpGradient
1876	center	0	-0.00338297872340423	UpGradient
1877	center	0	-0.00594680851063834	UpGradient
1878	center	0	-0.00448936170212764	UpGradient
1879	center	0	0.000393617021276543	UpGradient
1880	center	0	-0.000904255319148938	UpGradient
1881	center	0	-0.00301063829787237	UpGradient
1882	center	0	0.00106382978723404	UpGradient
1927	center	0	-0.00460638297872344	UpGradient
1928	center	0	-0.000265957446808559	UpGradient
1929	center	0	-0.00179787234042549	UpGradient
1930	center	0	-0.00180851063829789	UpGradient
1931	center	0	-0.00296808510638301	UpGradient
1932	center	0	0.000234042553191485	UpGradient
1933	center	0	-0.00497872340425534	UpGradient
1934	center	0	-0.00265957446808506	UpGradient
1935	center	0	-0.00654255319148938	UpGradient
1936	center	0	NA	UpGradient
1937	center	0	NA	UpGradient
1938	center	0	NA	UpGradient
1939	center	0	NA	UpGradient
1940	center	0	NA	UpGradient
1941	center	0	NA	UpGradient
1942	center	0	-0.00311702127659571	UpGradient
1943	center	0	-0.00298936170212765	UpGradient
1944	center	0	-0.00282978723404254	UpGradient
1945	center	0	-0.000797872340425579	UpGradient
1946	center	0	0.000574468085106428	UpGradient
1947	center	0	-0.0021276595744681	UpGradient
1948	center	0	0.00057446808510644	UpGradient
1949	center	0	-0.000893617021276582	UpGradient
1950	center	0	0.00306382978723407	UpGradient
1951	center	0	0.000297872340425471	UpGradient
1993	center	0	-0.0019787234042553	UpGradient
1994	center	0	-0.000617021276595712	UpGradient
1995	center	0	-0.00396808510638296	UpGradient
1996	center	0	-0.00382978723404252	UpGradient
1997	center	0	-0.000127659574468062	UpGradient
1998	center	0	-0.00132978723404254	UpGradient
1999	center	0	-0.00244680851063834	UpGradient
2000	center	0	-0.00371276595744678	UpGradient
2001	center	0	-3.19148936169705e-05	UpGradient
2002	center	0	NA	UpGradient
2003	center	0	NA	UpGradient
2004	center	0	NA	UpGradient
2005	center	0	NA	UpGradient
2006	center	0	NA	UpGradient
2007	center	0	NA	UpGradient
2008	center	0	NA	UpGradient
2009	center	0	NA	UpGradient
2010	center	0	NA	UpGradient
2011	center	0	-0.00713829787234046	UpGradient
2012	center	0	-0.00376595744680849	UpGradient
2013	center	0	0.00405319148936172	UpGradient
2014	center	0	-0.00338297872340428	UpGradient
2015	center	0	0.00134042553191486	UpGradient
2016	center	0	-0.00715957446808514	UpGradient
2017	center	0	0.00418085106382983	UpGradient
2018	center	0	-0.0091595744680851	UpGradient
2019	center	0	-0.00301063829787234	UpGradient
2061	center	0	-0.000393617021276597	UpGradient
2062	center	0	0.00181914893617018	UpGradient
2063	center	0	0.0022553191489362	UpGradient
2064	center	0	-0.00155319148936171	UpGradient
2065	center	0	-0.00294680851063829	UpGradient
2066	center	0	-0.0020531914893617	UpGradient
2067	center	0	-0.00421276595744675	UpGradient
2068	center	0	-0.00598936170212765	UpGradient
2069	center	0	NA	UpGradient
2070	center	0	NA	UpGradient
2071	center	0	NA	UpGradient
2072	center	0	NA	UpGradient
2073	center	0	NA	UpGradient
2074	center	0	NA	UpGradient
2075	center	0	NA	UpGradient
2076	center	0	NA	UpGradient
2077	center	0	NA	UpGradient
2078	center	0	NA	UpGradient
2079	center	0	NA	UpGradient
2080	center	0	NA	UpGradient
2081	center	0	-0.00121276595744679	UpGradient
2082	center	0	0.000638297872340372	UpGradient
2083	center	0	0.000170212765957475	UpGradient
2084	center	0	-0.00510638297872338	UpGradient
2085	center	0	0.00029787234042557	UpGradient
2086	center	0	-0.000191489361702102	UpGradient
2087	center	0	0.000542553191489389	UpGradient
2088	center	0	-0.000712765957446839	UpGradient
2129	center	0	0.000829787234042549	UpGradient
2130	center	0	0.00253191489361701	UpGradient
2131	center	0	-0.000382978723404256	UpGradient
2132	center	0	-0.00297872340425533	UpGradient
2133	center	0	-0.000968085106382934	UpGradient
2134	center	0	0.00190425531914897	UpGradient
2135	center	0	-0.000468085106383012	UpGradient
2136	center	0	NA	UpGradient
2137	center	0	NA	UpGradient
2138	center	0	NA	UpGradient
2139	center	0	NA	UpGradient
2140	center	0	NA	UpGradient
2141	center	0	NA	UpGradient
2142	center	0	NA	UpGradient
2143	center	0	NA	UpGradient
2144	center	0	NA	UpGradient
2145	center	0	NA	UpGradient
2146	center	0	NA	UpGradient
2147	center	0	NA	UpGradient
2148	center	0	NA	UpGradient
2149	center	0	NA	UpGradient
2150	center	0	-0.00244680851063826	UpGradient
2151	center	0	-0.00482978723404257	UpGradient
2152	center	0	-0.000478723404255333	UpGradient
2153	center	0	-0.00127659574468085	UpGradient
2154	center	0	-0.00420212765957444	UpGradient
2155	center	0	-0.000244680851063782	UpGradient
2156	center	0	-0.00555319148936171	UpGradient
2197	center	0	-0.000138297872340415	UpGradient
2198	center	0	-0.00372340425531914	UpGradient
2199	center	0	-0.0046914893617021	UpGradient
2200	center	0	-0.00286170212765959	UpGradient
2201	center	0	-0.000180851063829767	UpGradient
2202	center	0	-0.00305319148936174	UpGradient
2203	center	0	NA	UpGradient
2204	center	0	NA	UpGradient
2205	center	0	NA	UpGradient
2206	center	0	NA	UpGradient
2207	center	0	NA	UpGradient
2208	center	0	NA	UpGradient
2209	center	0	NA	UpGradient
2210	center	0	NA	UpGradient
2211	center	0	NA	UpGradient
2212	center	0	NA	UpGradient
2213	center	0	NA	UpGradient
2214	center	0	NA	UpGradient
2215	center	0	NA	UpGradient
2216	center	0	NA	UpGradient
2217	center	0	NA	UpGradient
2218	center	0	NA	UpGradient
2219	center	0	-0.000776595744680898	UpGradient
2220	center	0	-0.0047872340425532	UpGradient
2221	center	0	-0.00331914893617019	UpGradient
2222	center	0	-0.00684042553191489	UpGradient
2223	center	0	-0.00177659574468089	UpGradient
2224	center	0	-0.0027234042553192	UpGradient
2225	center	0	-0.00509574468085104	UpGradient
2264	center	0	-0.003031914893617	UpGradient
2265	center	0	-0.000797872340425555	UpGradient
2266	center	0	-0.0073617021276596	UpGradient
2267	center	0	-0.00121276595744679	UpGradient
2268	center	0	-0.000617021276595785	UpGradient
2269	center	0	-0.00197872340425529	UpGradient
2270	center	0	NA	UpGradient
2271	center	0	NA	UpGradient
2272	center	0	NA	UpGradient
2273	center	0	NA	UpGradient
2274	center	0	NA	UpGradient
2275	center	0	NA	UpGradient
2276	center	0	NA	UpGradient
2277	center	0	NA	UpGradient
2278	center	0	NA	UpGradient
2279	center	0	NA	UpGradient
2280	center	0	NA	UpGradient
2281	center	0	NA	UpGradient
2282	center	0	NA	UpGradient
2283	center	0	NA	UpGradient
2284	center	0	NA	UpGradient
2285	center	0	NA	UpGradient
2286	center	0	NA	UpGradient
2287	center	0	-0.00490425531914897	UpGradient
2288	center	0	0.00152127659574467	UpGradient
2289	center	0	0.000276595744680901	UpGradient
2290	center	0	0.0010212765957447	UpGradient
2291	center	0	-0.00258510638297876	UpGradient
2292	center	0	0.000159574468085072	UpGradient
2293	center	0	-0.00253191489361699	UpGradient
2332	center	0	-0.00206382978723401	UpGradient
2333	center	0	0.00062765957446803	UpGradient
2334	center	0	-0.00909574468085106	UpGradient
2335	center	0	-0.00469148936170208	UpGradient
2336	center	0	-0.000829787234042528	UpGradient
2337	center	0	-0.000180851063829763	UpGradient
2338	center	0	NA	UpGradient
2339	center	0	NA	UpGradient
2340	center	0	NA	UpGradient
2341	center	0	NA	UpGradient
2342	center	0	NA	UpGradient
2343	center	0	NA	UpGradient
2344	center	0	NA	UpGradient
2345	center	0	NA	UpGradient
2346	center	0	NA	UpGradient
2347	center	0	NA	UpGradient
2348	center	0	NA	UpGradient
2349	center	0	NA	UpGradient
2350	center	0	NA	UpGradient
2351	center	0	NA	UpGradient
2352	center	0	NA	UpGradient
2353	center	0	NA	UpGradient
2354	center	0	NA	UpGradient
2355	center	0	NA	UpGradient
2356	center	0	-0.00211702127659573	UpGradient
2357	center	0	-0.000223404255319115	UpGradient
2358	center	0	-0.00115957446808513	UpGradient
2359	center	0	0.00327659574468084	UpGradient
2360	center	0	-0.00317021276595743	UpGradient
2361	center	0	-0.00169148936170215	UpGradient
2399	center	0	-0.00356382978723403	UpGradient
2400	center	0	-0.00126595744680854	UpGradient
2401	center	0	0.00397872340425527	UpGradient
2402	center	0	0.00108510638297876	UpGradient
2403	center	0	-0.00388297872340423	UpGradient
2404	center	0	-0.0016063829787234	UpGradient
2405	center	0	3.19148936170201e-05	UpGradient
2406	center	0	NA	UpGradient
2407	center	0	NA	UpGradient
2408	center	0	NA	UpGradient
2409	center	0	NA	UpGradient
2410	center	0	NA	UpGradient
2411	center	0	NA	UpGradient
2412	center	0	NA	UpGradient
2413	center	0	NA	UpGradient
2414	center	0	NA	UpGradient
2415	center	0	NA	UpGradient
2416	center	0	NA	UpGradient
2417	center	0	NA	UpGradient
2418	center	0	NA	UpGradient
2419	center	0	NA	UpGradient
2420	center	0	NA	UpGradient
2421	center	0	NA	UpGradient
2422	center	0	NA	UpGradient
2423	center	0	NA	UpGradient
2424	center	0	0.00441489361702127	UpGradient
2425	center	0	-0.00385106382978725	UpGradient
2426	center	0	0.00144680851063833	UpGradient
2427	center	0	-0.00687234042553188	UpGradient
2428	center	0	-0.00341489361702131	UpGradient
2429	center	0	-0.000499999999999962	UpGradient
2468	center	0	2.12765957446785e-05	UpGradient
2469	center	0	-0.00271276595744676	UpGradient
2470	center	0	-0.00272340425531911	UpGradient
2471	center	0	-0.00384042553191489	UpGradient
2472	center	0	-0.00309574468085104	UpGradient
2473	center	0	-0.00336170212765956	UpGradient
2474	center	0	NA	UpGradient
2475	center	0	NA	UpGradient
2476	center	0	NA	UpGradient
2477	center	0	NA	UpGradient
2478	center	0	NA	UpGradient
2479	center	0	NA	UpGradient
2480	center	0	NA	UpGradient
2481	center	0	NA	UpGradient
2482	center	0	NA	UpGradient
2483	center	0	NA	UpGradient
2484	center	0	NA	UpGradient
2485	center	0	NA	UpGradient
2486	center	0	NA	UpGradient
2487	center	0	NA	UpGradient
2488	center	0	NA	UpGradient
2489	center	0	NA	UpGradient
2490	center	0	NA	UpGradient
2491	center	0	NA	UpGradient
2492	center	0	-0.000861702127659555	UpGradient
2493	center	0	0.000329787234042566	UpGradient
2494	center	0	-0.00727659574468083	UpGradient
2495	center	0	0.00130851063829788	UpGradient
2496	center	0	-0.00231914893617026	UpGradient
2497	center	0	-0.00822340425531918	UpGradient
2498	center	0	-0.00474468085106385	UpGradient
2535	center	0	0.00084042553191491	UpGradient
2536	center	0	-0.00110638297872343	UpGradient
2537	center	0	0.00185106382978728	UpGradient
2538	center	0	-0.00246808510638297	UpGradient
2539	center	0	-0.00857446808510643	UpGradient
2540	center	0	-0.00504255319148937	UpGradient
2541	center	0	-0.000989361702127619	UpGradient
2542	center	0	NA	UpGradient
2543	center	0	NA	UpGradient
2544	center	0	NA	UpGradient
2545	center	0	NA	UpGradient
2546	center	0	NA	UpGradient
2547	center	0	NA	UpGradient
2548	center	0	NA	UpGradient
2549	center	0	NA	UpGradient
2550	center	0	NA	UpGradient
2551	center	0	NA	UpGradient
2552	center	0	NA	UpGradient
2553	center	0	NA	UpGradient
2554	center	0	NA	UpGradient
2555	center	0	NA	UpGradient
2556	center	0	NA	UpGradient
2557	center	0	NA	UpGradient
2558	center	0	NA	UpGradient
2559	center	0	NA	UpGradient
2560	center	0	-0.0054787234042553	UpGradient
2561	center	0	-0.00177659574468082	UpGradient
2562	center	0	-0.00302127659574465	UpGradient
2563	center	0	-0.000638297872340388	UpGradient
2564	center	0	-0.000361702127659563	UpGradient
2565	center	0	-0.00292553191489367	UpGradient
2604	center	0	-0.000585106382978687	UpGradient
2605	center	0	-0.00318085106382977	UpGradient
2606	center	0	-0.000776595744680844	UpGradient
2607	center	0	-0.00237234042553189	UpGradient
2608	center	0	-0.0086382978723404	UpGradient
2609	center	0	0.00442553191489361	UpGradient
2610	center	0	NA	UpGradient
2611	center	0	NA	UpGradient
2612	center	0	NA	UpGradient
2613	center	0	NA	UpGradient
2614	center	0	NA	UpGradient
2615	center	0	NA	UpGradient
2616	center	0	NA	UpGradient
2617	center	0	NA	UpGradient
2618	center	0	NA	UpGradient
2619	center	0	NA	UpGradient
2620	center	0	NA	UpGradient
2621	center	0	NA	UpGradient
2622	center	0	NA	UpGradient
2623	center	0	NA	UpGradient
2624	center	0	NA	UpGradient
2625	center	0	NA	UpGradient
2626	center	0	NA	UpGradient
2627	center	0	NA	UpGradient
2628	center	0	NA	UpGradient
2629	center	0	-0.00358510638297873	UpGradient
2630	center	0	-0.00492553191489362	UpGradient
2631	center	0	0.0032234042553191	UpGradient
2632	center	0	-0.00265957446808514	UpGradient
2633	center	0	-0.00661702127659578	UpGradient
2634	center	0	-0.00464893617021271	UpGradient
2671	center	0	-0.00112765957446806	UpGradient
2672	center	0	-0.00506382978723406	UpGradient
2673	center	0	-0.0066489361702128	UpGradient
2674	center	0	0.000595744680851112	UpGradient
2675	center	0	-0.00243617021276596	UpGradient
2676	center	0	-0.00940425531914895	UpGradient
2677	center	0	NA	UpGradient
2678	center	0	NA	UpGradient
2679	center	0	NA	UpGradient
2680	center	0	NA	UpGradient
2681	center	0	NA	UpGradient
2682	center	0	NA	UpGradient
2683	center	0	NA	UpGradient
2684	center	0	NA	UpGradient
2685	center	0	NA	UpGradient
2686	center	0	NA	UpGradient
2687	center	0	NA	UpGradient
2688	center	0	NA	UpGradient
2689	center	0	NA	UpGradient
2690	center	0	NA	UpGradient
2691	center	0	NA	UpGradient
2692	center	0	NA	UpGradient
2693	center	0	NA	UpGradient
2694	center	0	NA	UpGradient
2695	center	0	NA	UpGradient
2696	center	0	-0.00261702127659578	UpGradient
2697	center	0	0.000797872340425546	UpGradient
2698	center	0	0.000308510638297845	UpGradient
2699	center	0	-0.00424468085106386	UpGradient
2700	center	0	-0.00657446808510639	UpGradient
2701	center	0	-0.000659574468085064	UpGradient
2740	center	0	-0.00546808510638297	UpGradient
2741	center	0	-0.00513829787234047	UpGradient
2742	center	0	-0.00659574468085102	UpGradient
2743	center	0	-0.00065957446808505	UpGradient
2744	center	0	-0.00699999999999995	UpGradient
2745	center	0	-0.00161702127659579	UpGradient
2746	center	0	NA	UpGradient
2747	center	0	NA	UpGradient
2748	center	0	NA	UpGradient
2749	center	0	NA	UpGradient
2750	center	0	NA	UpGradient
2751	center	0	NA	UpGradient
2752	center	0	NA	UpGradient
2753	center	0	NA	UpGradient
2754	center	0	NA	UpGradient
2755	center	0	NA	UpGradient
2756	center	0	NA	UpGradient
2757	center	0	NA	UpGradient
2758	center	0	NA	UpGradient
2759	center	0	NA	UpGradient
2760	center	0	NA	UpGradient
2761	center	0	NA	UpGradient
2762	center	0	NA	UpGradient
2763	center	0	NA	UpGradient
2764	center	0	-0.00440425531914894	UpGradient
2765	center	0	-0.0005957446808511	UpGradient
2766	center	0	-0.00194680851063827	UpGradient
2767	center	0	0.000276595744680856	UpGradient
2768	center	0	-0.00828723404255321	UpGradient
2769	center	0	0.000117021276595784	UpGradient
2770	center	0	-0.000393617021276649	UpGradient
2807	center	0	-0.00767021276595746	UpGradient
2808	center	0	-0.00323404255319153	UpGradient
2809	center	0	-0.00325531914893614	UpGradient
2810	center	0	-0.0028085106382979	UpGradient
2811	center	0	-0.000436170212765933	UpGradient
2812	center	0	-0.00147872340425533	UpGradient
2813	center	0	0.00109574468085109	UpGradient
2814	center	0	NA	UpGradient
2815	center	0	NA	UpGradient
2816	center	0	NA	UpGradient
2817	center	0	NA	UpGradient
2818	center	0	NA	UpGradient
2819	center	0	NA	UpGradient
2820	center	0	NA	UpGradient
2821	center	0	NA	UpGradient
2822	center	0	NA	UpGradient
2823	center	0	NA	UpGradient
2824	center	0	NA	UpGradient
2825	center	0	NA	UpGradient
2826	center	0	NA	UpGradient
2827	center	0	NA	UpGradient
2828	center	0	NA	UpGradient
2829	center	0	NA	UpGradient
2830	center	0	NA	UpGradient
2831	center	0	NA	UpGradient
2832	center	0	-0.00557446808510633	UpGradient
2833	center	0	-0.0105106382978724	UpGradient
2834	center	0	0.000234042553191492	UpGradient
2835	center	0	-0.00330851063829785	UpGradient
2836	center	0	0.000212765957446839	UpGradient
2837	center	0	-0.000893617021276597	UpGradient
2876	center	0	-0.00265957446808512	UpGradient
2877	center	0	-0.00337234042553191	UpGradient
2878	center	0	-0.00675531914893615	UpGradient
2879	center	0	-0.00251063829787231	UpGradient
2880	center	0	-0.00508510638297867	UpGradient
2881	center	0	-0.00377659574468082	UpGradient
2882	center	0	NA	UpGradient
2883	center	0	NA	UpGradient
2884	center	0	NA	UpGradient
2885	center	0	NA	UpGradient
2886	center	0	NA	UpGradient
2887	center	0	NA	UpGradient
2888	center	0	NA	UpGradient
2889	center	0	NA	UpGradient
2890	center	0	NA	UpGradient
2891	center	0	NA	UpGradient
2892	center	0	NA	UpGradient
2893	center	0	NA	UpGradient
2894	center	0	NA	UpGradient
2895	center	0	NA	UpGradient
2896	center	0	NA	UpGradient
2897	center	0	NA	UpGradient
2898	center	0	NA	UpGradient
2899	center	0	NA	UpGradient
2900	center	0	-0.00211702127659573	UpGradient
2901	center	0	-0.000478723404255304	UpGradient
2902	center	0	-0.00380851063829791	UpGradient
2903	center	0	-0.00412765957446813	UpGradient
2904	center	0	0.000840425531914841	UpGradient
2905	center	0	-0.00332978723404254	UpGradient
2944	center	0	0.00530851063829793	UpGradient
2945	center	0	0.00124468085106382	UpGradient
2946	center	0	-0.00160638297872338	UpGradient
2947	center	0	0.000670212765957456	UpGradient
2948	center	0	-0.00337234042553194	UpGradient
2949	center	0	-0.0042765957446808	UpGradient
2950	center	0	NA	UpGradient
2951	center	0	NA	UpGradient
2952	center	0	NA	UpGradient
2953	center	0	NA	UpGradient
2954	center	0	NA	UpGradient
2955	center	0	NA	UpGradient
2956	center	0	NA	UpGradient
2957	center	0	NA	UpGradient
2958	center	0	NA	UpGradient
2959	center	0	NA	UpGradient
2960	center	0	NA	UpGradient
2961	center	0	NA	UpGradient
2962	center	0	NA	UpGradient
2963	center	0	NA	UpGradient
2964	center	0	NA	UpGradient
2965	center	0	NA	UpGradient
2966	center	0	NA	UpGradient
2967	center	0	-0.00181914893617021	UpGradient
2968	center	0	-0.00451063829787239	UpGradient
2969	center	0	0.000468085106383017	UpGradient
2970	center	0	0.00267021276595748	UpGradient
2971	center	0	-0.00484042553191493	UpGradient
2972	center	0	0.0030851063829787	UpGradient
2973	center	0	-0.000787234042553202	UpGradient
3012	center	0	0.000372340425531964	UpGradient
3013	center	0	-0.000212765957446837	UpGradient
3014	center	0	-0.00174468085106386	UpGradient
3015	center	0	-0.000340425531914932	UpGradient
3016	center	0	-0.0013297872340426	UpGradient
3017	center	0	0.0023617021276596	UpGradient
3018	center	0	-0.00282978723404259	UpGradient
3019	center	0	NA	UpGradient
3020	center	0	NA	UpGradient
3021	center	0	NA	UpGradient
3022	center	0	NA	UpGradient
3023	center	0	NA	UpGradient
3024	center	0	NA	UpGradient
3025	center	0	NA	UpGradient
3026	center	0	NA	UpGradient
3027	center	0	NA	UpGradient
3028	center	0	NA	UpGradient
3029	center	0	NA	UpGradient
3030	center	0	NA	UpGradient
3031	center	0	NA	UpGradient
3032	center	0	NA	UpGradient
3033	center	0	NA	UpGradient
3034	center	0	NA	UpGradient
3035	center	0	NA	UpGradient
3036	center	0	-0.00609574468085111	UpGradient
3037	center	0	-0.00104255319148939	UpGradient
3038	center	0	-0.00593617021276596	UpGradient
3039	center	0	-0.00501063829787233	UpGradient
3040	center	0	-0.00552127659574466	UpGradient
3041	center	0	-0.00698936170212764	UpGradient
3080	center	0	-0.00105319148936164	UpGradient
3081	center	0	-0.00144680851063834	UpGradient
3082	center	0	-0.000904255319148955	UpGradient
3083	center	0	-0.00245744680851064	UpGradient
3084	center	0	0.00264893617021277	UpGradient
3085	center	0	-0.00382978723404253	UpGradient
3086	center	0	-0.00323404255319151	UpGradient
3087	center	0	NA	UpGradient
3088	center	0	NA	UpGradient
3089	center	0	NA	UpGradient
3090	center	0	NA	UpGradient
3091	center	0	NA	UpGradient
3092	center	0	NA	UpGradient
3093	center	0	NA	UpGradient
3094	center	0	NA	UpGradient
3095	center	0	NA	UpGradient
3096	center	0	NA	UpGradient
3097	center	0	NA	UpGradient
3098	center	0	NA	UpGradient
3099	center	0	NA	UpGradient
3100	center	0	NA	UpGradient
3101	center	0	NA	UpGradient
3102	center	0	-0.0015	UpGradient
3103	center	0	-0.00367021276595743	UpGradient
3104	center	0	0.00069148936170212	UpGradient
3105	center	0	-0.0012553191489362	UpGradient
3106	center	0	-0.00629787234042555	UpGradient
3107	center	0	-0.00229787234042558	UpGradient
3108	center	0	-0.000723404255319157	UpGradient
3149	center	0	-0.00444680851063833	UpGradient
3150	center	0	-0.000957446808510585	UpGradient
3151	center	0	-0.00282978723404261	UpGradient
3152	center	0	-0.0023510638297872	UpGradient
3153	center	0	0.00371276595744682	UpGradient
3154	center	0	0.00375531914893615	UpGradient
3155	center	0	-0.000404255319148946	UpGradient
3156	center	0	-0.00408510638297872	UpGradient
3157	center	0	NA	UpGradient
3158	center	0	NA	UpGradient
3159	center	0	NA	UpGradient
3160	center	0	NA	UpGradient
3161	center	0	NA	UpGradient
3162	center	0	NA	UpGradient
3163	center	0	NA	UpGradient
3164	center	0	NA	UpGradient
3165	center	0	NA	UpGradient
3166	center	0	NA	UpGradient
3167	center	0	NA	UpGradient
3168	center	0	NA	UpGradient
3169	center	0	NA	UpGradient
3170	center	0	-0.00275531914893621	UpGradient
3171	center	0	-0.000765957446808556	UpGradient
3172	center	0	-0.00198936170212771	UpGradient
3173	center	0	0.00244680851063831	UpGradient
3174	center	0	-0.00621276595744686	UpGradient
3175	center	0	-0.00190425531914897	UpGradient
3176	center	0	-0.00114893617021282	UpGradient
3217	center	0	-0.000882978723404241	UpGradient
3218	center	0	-0.00151063829787233	UpGradient
3219	center	0	-0.00696808510638293	UpGradient
3220	center	0	-0.00407446808510635	UpGradient
3221	center	0	-0.00275531914893615	UpGradient
3222	center	0	0.00189361702127659	UpGradient
3223	center	0	-0.00561702127659576	UpGradient
3224	center	0	-0.0015957446808511	UpGradient
3225	center	0	NA	UpGradient
3226	center	0	NA	UpGradient
3227	center	0	NA	UpGradient
3228	center	0	NA	UpGradient
3229	center	0	NA	UpGradient
3230	center	0	NA	UpGradient
3231	center	0	NA	UpGradient
3232	center	0	NA	UpGradient
3233	center	0	NA	UpGradient
3234	center	0	NA	UpGradient
3235	center	0	NA	UpGradient
3236	center	0	2.12765957447234e-05	UpGradient
3237	center	0	0.000106382978723421	UpGradient
3238	center	0	-0.00567021276595743	UpGradient
3239	center	0	-0.00203191489361705	UpGradient
3240	center	0	-0.00617021276595745	UpGradient
3241	center	0	-0.0059361702127659	UpGradient
3242	center	0	0.00192553191489362	UpGradient
3243	center	0	0.00112765957446806	UpGradient
3286	center	0	-0.00124468085106383	UpGradient
3287	center	0	-0.00242553191489356	UpGradient
3288	center	0	-0.0043404255319149	UpGradient
3289	center	0	-0.00171276595744677	UpGradient
3290	center	0	-0.00326595744680848	UpGradient
3291	center	0	-0.00339361702127661	UpGradient
3292	center	0	0.000308510638297923	UpGradient
3293	center	0	-0.000765957446808554	UpGradient
3294	center	0	-0.00131914893617018	UpGradient
3295	center	0	NA	UpGradient
3296	center	0	NA	UpGradient
3297	center	0	NA	UpGradient
3298	center	0	NA	UpGradient
3299	center	0	NA	UpGradient
3300	center	0	NA	UpGradient
3301	center	0	NA	UpGradient
3302	center	0	NA	UpGradient
3303	center	0	-0.00514893617021274	UpGradient
3304	center	0	-0.000510638297872374	UpGradient
3305	center	0	-0.00532978723404257	UpGradient
3306	center	0	-0.00245744680851064	UpGradient
3307	center	0	-0.0032659574468085	UpGradient
3308	center	0	-0.00712765957446805	UpGradient
3309	center	0	-0.00315957446808513	UpGradient
3310	center	0	-0.00409574468085112	UpGradient
3311	center	0	-0.00244680851063825	UpGradient
3354	center	0	-0.000287234042553162	UpGradient
3355	center	0	-0.00584042553191491	UpGradient
3356	center	0	0.000457446808510649	UpGradient
3357	center	0	0.000723404255319187	UpGradient
3358	center	0	-0.00103191489361707	UpGradient
3359	center	0	-0.00119148936170207	UpGradient
3360	center	0	0.00142553191489365	UpGradient
3361	center	0	-0.0017978723404255	UpGradient
3362	center	0	-0.000319148936170237	UpGradient
3363	center	0	0.000585106382978744	UpGradient
3364	center	0	0.000351063829787228	UpGradient
3365	center	0	NA	UpGradient
3366	center	0	NA	UpGradient
3367	center	0	NA	UpGradient
3368	center	0	NA	UpGradient
3369	center	0	-0.00425531914893612	UpGradient
3370	center	0	-0.00287234042553188	UpGradient
3371	center	0	-0.00259574468085105	UpGradient
3372	center	0	-0.00184042553191486	UpGradient
3373	center	0	-0.00102127659574464	UpGradient
3374	center	0	0.00068085106382976	UpGradient
3375	center	0	-0.00912765957446811	UpGradient
3376	center	0	-0.00102127659574469	UpGradient
3377	center	0	-0.00546808510638297	UpGradient
3378	center	0	-0.00142553191489361	UpGradient
3423	center	0	-0.00171276595744679	UpGradient
3424	center	0	-0.00326595744680856	UpGradient
3425	center	0	-0.00125531914893622	UpGradient
3426	center	0	-0.0055212765957447	UpGradient
3427	center	0	-0.00502127659574466	UpGradient
3428	center	0	-0.00656382978723404	UpGradient
3429	center	0	-0.00212765957446808	UpGradient
3430	center	0	-0.00774468085106379	UpGradient
3431	center	0	0.0030212765957447	UpGradient
3432	center	0	-0.00248936170212764	UpGradient
3433	center	0	0.000436170212765961	UpGradient
3434	center	0	-0.000691489361702113	UpGradient
3435	center	0	0.0032446808510638	UpGradient
3436	center	0	0.00056382978723408	UpGradient
3437	center	0	-0.00130851063829789	UpGradient
3438	center	0	-0.00721276595744686	UpGradient
3439	center	0	-0.002436170212766	UpGradient
3440	center	0	0.0015851063829787	UpGradient
3441	center	0	-0.000372340425531931	UpGradient
3442	center	0	-0.00440425531914896	UpGradient
3443	center	0	-0.00399999999999997	UpGradient
3444	center	0	0.00323404255319144	UpGradient
3445	center	0	-0.00706382978723408	UpGradient
3446	center	0	0.00191489361702129	UpGradient
3492	center	0	-0.00299999999999996	UpGradient
3493	center	0	-0.00474468085106384	UpGradient
3494	center	0	-0.00443617021276598	UpGradient
3495	center	0	0.000776595744680877	UpGradient
3496	center	0	-5.31914893616892e-05	UpGradient
3497	center	0	0.00130851063829793	UpGradient
3498	center	0	0.00220212765957444	UpGradient
3499	center	0	-0.0108085106382978	UpGradient
3500	center	0	-0.00288297872340424	UpGradient
3501	center	0	-0.00607446808510635	UpGradient
3502	center	0	-0.000393617021276564	UpGradient
3503	center	0	-0.00406382978723409	UpGradient
3504	center	0	-0.00147872340425527	UpGradient
3505	center	0	0.00556382978723401	UpGradient
3506	center	0	-0.00413829787234047	UpGradient
3507	center	0	0.00189361702127655	UpGradient
3508	center	0	-0.000446808510638244	UpGradient
3509	center	0	-0.00222340425531914	UpGradient
3510	center	0	0.00239361702127664	UpGradient
3511	center	0	-0.00717021276595739	UpGradient
3512	center	0	-0.00414893617021272	UpGradient
3513	center	0	2.12765957446384e-05	UpGradient
3561	center	0	-0.00352127659574466	UpGradient
3562	center	0	0.0013829787234043	UpGradient
3563	center	0	-0.003563829787234	UpGradient
3564	center	0	-0.00449999999999999	UpGradient
3565	center	0	-0.00376595744680851	UpGradient
3566	center	0	-0.00315957446808509	UpGradient
3567	center	0	-0.00624468085106385	UpGradient
3568	center	0	-0.00456382978723399	UpGradient
3569	center	0	-0.00521276595744683	UpGradient
3570	center	0	-0.00348936170212765	UpGradient
3571	center	0	0.000872340425531906	UpGradient
3572	center	0	-0.000351063829787212	UpGradient
3573	center	0	-0.00741489361702126	UpGradient
3574	center	0	-0.000840425531914914	UpGradient
3575	center	0	-0.00388297872340421	UpGradient
3576	center	0	-0.00597872340425528	UpGradient
3577	center	0	-0.0041914893617021	UpGradient
3578	center	0	-0.00606382978723407	UpGradient
3579	center	0	-0.000840425531914898	UpGradient
3580	center	0	-0.00103191489361705	UpGradient
3630	center	0	-0.00680851063829792	UpGradient
3631	center	0	-0.00412765957446805	UpGradient
3632	center	0	0.000574468085106407	UpGradient
3633	center	0	-0.00340425531914894	UpGradient
3634	center	0	0.00410638297872344	UpGradient
3635	center	0	-0.00239361702127656	UpGradient
3636	center	0	-0.0028297872340425	UpGradient
3637	center	0	-0.00400000000000003	UpGradient
3638	center	0	-0.00118085106382975	UpGradient
3639	center	0	-0.00291489361702125	UpGradient
3640	center	0	-0.000914893617021251	UpGradient
3641	center	0	-0.00344680851063824	UpGradient
3642	center	0	-0.00495744680851061	UpGradient
3643	center	0	0.000425531914893591	UpGradient
3644	center	0	-0.0020638297872341	UpGradient
3645	center	0	-0.0065957446808511	UpGradient
3646	center	0	0.00141489361702122	UpGradient
3647	center	0	-0.00220212765957446	UpGradient
3700	center	0	-0.00331914893617022	UpGradient
3701	center	0	-0.00277659574468081	UpGradient
3702	center	0	-0.00545744680851069	UpGradient
3703	center	0	-0.00419148936170213	UpGradient
3704	center	0	-0.00202127659574468	UpGradient
3705	center	0	-0.00161702127659576	UpGradient
3706	center	0	-0.00187234042553188	UpGradient
3707	center	0	-0.00210638297872338	UpGradient
3708	center	0	-0.00392553191489362	UpGradient
3709	center	0	-0.0012446808510638	UpGradient
3710	center	0	0.00185106382978722	UpGradient
3711	center	0	-0.00408510638297872	UpGradient
3712	center	0	0.000489361702127629	UpGradient
3713	center	0	-0.00522340425531915	UpGradient
3714	center	0	-0.0110425531914893	UpGradient
3769	center	0	-0.00158510638297877	UpGradient
3770	center	0	0.000617021276595736	UpGradient
3771	center	0	-0.0022553191489362	UpGradient
3772	center	0	-0.00563829787234037	UpGradient
3773	center	0	-0.00621276595744679	UpGradient
3774	center	0	-0.0035957446808511	UpGradient
3775	center	0	-0.00247872340425532	UpGradient
3776	center	0	-0.00346808510638298	UpGradient
3777	center	0	0.00212765957446807	UpGradient
3778	center	0	-0.0021063829787234	UpGradient
3779	center	0	-0.00294680851063825	UpGradient
3780	center	0	-0.00119148936170213	UpGradient
3840	center	0	-0.0053191489361702	UpGradient
3841	center	0	-0.00290425531914895	UpGradient
3842	center	0	-0.00173404255319153	UpGradient
3843	center	0	-0.00200000000000002	UpGradient
3844	center	0	0.00149999999999996	UpGradient
3845	center	0	-0.00414893617021276	UpGradient
4556	center	0	-0.00208510638297877	UpGradient
4557	center	0	0.00253191489361707	UpGradient
4558	center	0	-0.00213829787234045	UpGradient
4623	center	0	0.000223404255319124	UpGradient
4626	center	0	0.00226595744680855	UpGradient
4627	center	0	-0.00469148936170216	UpGradient
4628	center	0	-0.0012553191489362	UpGradient
4690	center	0	-0.000914893617021306	UpGradient
4691	center	0	-0.00260638297872342	UpGradient
4692	center	0	-0.00599999999999995	UpGradient
4693	center	0	-0.00455319148936171	UpGradient
4694	center	0	-0.00655319148936165	UpGradient
4695	center	0	-0.00458510638297875	UpGradient
4696	center	0	-0.000127659574468128	UpGradient
4756	center	0	-0.00290425531914893	UpGradient
4757	center	0	0.0034255319148936	UpGradient
4758	center	0	-0.00345744680851065	UpGradient
4759	center	0	-0.00200000000000001	UpGradient
4762	center	0	0.00111702127659574	UpGradient
4763	center	0	-0.0012234042553192	UpGradient
4764	center	0	-0.00493617021276597	UpGradient
4765	center	0	-0.0037234042553191	UpGradient
4824	center	0	-0.0065425531914893	UpGradient
4825	center	0	-0.000340425531914849	UpGradient
4826	center	0	0.00156382978723403	UpGradient
4827	center	0	-0.00202127659574465	UpGradient
4828	center	0	-0.00145744680851059	UpGradient
4829	center	0	-0.00188297872340422	UpGradient
4830	center	0	-0.00135106382978721	UpGradient
4831	center	0	-0.00673404255319151	UpGradient
4832	center	0	0.00196808510638293	UpGradient
4833	center	0	-0.00493617021276596	UpGradient
4834	center	0	-0.00169148936170211	UpGradient
4891	center	0	-0.00636170212765953	UpGradient
4892	center	0	-0.00346808510638303	UpGradient
4893	center	0	-0.00442553191489358	UpGradient
4894	center	0	-0.00394680851063828	UpGradient
4895	center	0	-0.000553191489361672	UpGradient
4898	center	0	0.0029148936170213	UpGradient
4899	center	0	-0.00721276595744676	UpGradient
4900	center	0	-0.00720212765957448	UpGradient
4901	center	0	0.000819148936170186	UpGradient
4902	center	0	-0.00356382978723405	UpGradient
4903	center	0	-0.00119148936170217	UpGradient
4958	center	0	-0.00187234042553197	UpGradient
4959	center	0	-0.00244680851063828	UpGradient
4960	center	0	-0.00267021276595745	UpGradient
4961	center	0	-0.00617021276595749	UpGradient
4962	center	0	-0.00625531914893615	UpGradient
4963	center	0	-0.00563829787234039	UpGradient
4964	center	0	-0.00294680851063828	UpGradient
4965	center	0	-0.00234042553191486	UpGradient
4966	center	0	-0.00164893617021282	UpGradient
4967	center	0	-0.0035851063829787	UpGradient
4968	center	0	-0.00506382978723406	UpGradient
4969	center	0	-0.00663829787234037	UpGradient
4970	center	0	-0.000446808510638305	UpGradient
4971	center	0	0.000617021276595726	UpGradient
4972	center	0	0.00193617021276599	UpGradient
5025	center	0	0.00167021276595743	UpGradient
5026	center	0	0.00214893617021278	UpGradient
5027	center	0	-0.00251063829787233	UpGradient
5028	center	0	-0.00109574468085107	UpGradient
5029	center	0	-0.00485106382978725	UpGradient
5030	center	0	-0.00196808510638293	UpGradient
5031	center	0	0.00212765957446804	UpGradient
5034	center	0	-0.000265957446808481	UpGradient
5035	center	0	-0.00142553191489361	UpGradient
5036	center	0	-0.00770212765957447	UpGradient
5037	center	0	-0.00585106382978727	UpGradient
5038	center	0	-0.00750000000000002	UpGradient
5039	center	0	-0.00187234042553197	UpGradient
5040	center	0	-0.00190425531914894	UpGradient
5041	center	0	-0.00359574468085104	UpGradient
5093	center	0	-0.00168085106382984	UpGradient
5094	center	0	0.00134042553191486	UpGradient
5095	center	0	-0.00264893617021275	UpGradient
5096	center	0	-0.000648936170212728	UpGradient
5097	center	0	-0.00603191489361706	UpGradient
5098	center	0	0.0010212765957447	UpGradient
5099	center	0	-0.0032765957446809	UpGradient
5100	center	0	-0.00286170212765956	UpGradient
5101	center	0	0.00191489361702126	UpGradient
5102	center	0	-0.000914893617021282	UpGradient
5103	center	0	-0.00319148936170212	UpGradient
5104	center	0	0.00309574468085109	UpGradient
5105	center	0	-0.00423404255319144	UpGradient
5106	center	0	-0.0025425531914893	UpGradient
5107	center	0	-0.00299999999999997	UpGradient
5108	center	0	-0.00485106382978721	UpGradient
5109	center	0	-0.000829787234042507	UpGradient
5160	center	0	-0.00301063829787231	UpGradient
5161	center	0	0.00206382978723406	UpGradient
5162	center	0	-0.00585106382978723	UpGradient
5163	center	0	0.00172340425531912	UpGradient
5164	center	0	-0.000882978723404229	UpGradient
5165	center	0	-0.00238297872340422	UpGradient
5166	center	0	-0.00609574468085112	UpGradient
5167	center	0	-0.00245744680851059	UpGradient
5170	center	0	-0.00548936170212765	UpGradient
5171	center	0	-0.00613829787234048	UpGradient
5172	center	0	-0.00388297872340425	UpGradient
5173	center	0	-0.00344680851063826	UpGradient
5174	center	0	0.000531914893617055	UpGradient
5175	center	0	-0.00167021276595744	UpGradient
5176	center	0	-0.00441489361702127	UpGradient
5177	center	0	-0.00540425531914893	UpGradient
5178	center	0	0.00188297872340424	UpGradient
5228	center	0	-0.00176595744680854	UpGradient
5229	center	0	0.00141489361702128	UpGradient
5230	center	0	-0.00279787234042549	UpGradient
5231	center	0	0.0036063829787234	UpGradient
5232	center	0	-0.0031063829787234	UpGradient
5233	center	0	-0.00706382978723405	UpGradient
5234	center	0	-0.00335106382978722	UpGradient
5235	center	0	-0.00370212765957452	UpGradient
5236	center	0	-0.000170212765957433	UpGradient
69	periphery	0	-0.00078723404255319	UpGradient
70	periphery	0	-0.00193617021276597	UpGradient
71	periphery	0	-0.00371276595744676	UpGradient
72	periphery	0	-0.00440425531914897	UpGradient
73	periphery	0	-0.00352127659574471	UpGradient
74	periphery	0	-0.0065851063829787	UpGradient
75	periphery	0	-0.000340425531914936	UpGradient
76	periphery	0	-0.00293617021276592	UpGradient
77	periphery	0	-0.000127659574468073	UpGradient
127	periphery	0	-0.00941489361702128	UpGradient
128	periphery	0	-0.00414893617021281	UpGradient
129	periphery	0	-0.00358510638297868	UpGradient
130	periphery	0	-0.0053297872340426	UpGradient
131	periphery	0	0.000893617021276632	UpGradient
132	periphery	0	-0.00332978723404254	UpGradient
133	periphery	0	-0.00185106382978723	UpGradient
134	periphery	0	-0.00082978723404258	UpGradient
135	periphery	0	-0.00270212765957448	UpGradient
138	periphery	0	-0.000510638297872339	UpGradient
139	periphery	0	-0.00252127659574472	UpGradient
140	periphery	0	-0.00034042553191491	UpGradient
141	periphery	0	-0.00486170212765953	UpGradient
142	periphery	0	-0.00304255319148937	UpGradient
143	periphery	0	-0.00177659574468087	UpGradient
144	periphery	0	0.000223404255319096	UpGradient
145	periphery	0	-0.00157446808510643	UpGradient
196	periphery	0	-0.00329787234042553	UpGradient
197	periphery	0	-0.00227659574468086	UpGradient
198	periphery	0	-0.00490425531914898	UpGradient
199	periphery	0	-0.00904255319148933	UpGradient
200	periphery	0	-0.00213829787234037	UpGradient
201	periphery	0	0.00244680851063825	UpGradient
202	periphery	0	-0.00362765957446807	UpGradient
203	periphery	0	-0.00151063829787231	UpGradient
204	periphery	0	0.00351063829787237	UpGradient
205	periphery	0	-0.00153191489361703	UpGradient
206	periphery	0	-0.00207446808510639	UpGradient
207	periphery	0	-0.00518085106382977	UpGradient
208	periphery	0	0.00282978723404252	UpGradient
209	periphery	0	0.000531914893616991	UpGradient
210	periphery	0	-0.000159574468085082	UpGradient
211	periphery	0	-0.00762765957446805	UpGradient
212	periphery	0	0.00253191489361706	UpGradient
264	periphery	0	-0.00179787234042552	UpGradient
265	periphery	0	-0.00237234042553195	UpGradient
266	periphery	0	-0.00442553191489358	UpGradient
267	periphery	0	0.000106382978723426	UpGradient
268	periphery	0	-0.00146808510638295	UpGradient
269	periphery	0	-0.00847872340425531	UpGradient
270	periphery	0	-0.00522340425531918	UpGradient
271	periphery	0	2.12765957446903e-05	UpGradient
274	periphery	0	-0.000595744680851017	UpGradient
275	periphery	0	-0.00118085106382974	UpGradient
276	periphery	0	-0.00721276595744685	UpGradient
277	periphery	0	-0.00324468085106383	UpGradient
278	periphery	0	-0.00331914893617018	UpGradient
279	periphery	0	-0.00417021276595748	UpGradient
280	periphery	0	0.000670212765957437	UpGradient
334	periphery	0	-0.00862765957446806	UpGradient
335	periphery	0	-0.00189361702127661	UpGradient
336	periphery	0	0.00272340425531915	UpGradient
337	periphery	0	-0.000287234042553209	UpGradient
338	periphery	0	-0.00614893617021276	UpGradient
339	periphery	0	-0.00162765957446805	UpGradient
340	periphery	0	-0.00361702127659579	UpGradient
341	periphery	0	-0.00214893617021275	UpGradient
342	periphery	0	0.00141489361702131	UpGradient
343	periphery	0	-0.00565957446808516	UpGradient
344	periphery	0	-0.00662765957446807	UpGradient
345	periphery	0	0.00079787234042548	UpGradient
346	periphery	0	-0.00774468085106384	UpGradient
402	periphery	0	0.000510638297872331	UpGradient
403	periphery	0	-0.00185106382978727	UpGradient
404	periphery	0	-0.00391489361702129	UpGradient
405	periphery	0	0.00187234042553197	UpGradient
406	periphery	0	-0.000648936170212796	UpGradient
407	periphery	0	-0.00114893617021278	UpGradient
410	periphery	0	-0.00539361702127659	UpGradient
411	periphery	0	-9.5744680851032e-05	UpGradient
412	periphery	0	-0.00170212765957447	UpGradient
413	periphery	0	0.00379787234042552	UpGradient
414	periphery	0	-0.00418085106382983	UpGradient
472	periphery	0	0.000734042553191515	UpGradient
473	periphery	0	-0.00471276595744679	UpGradient
474	periphery	0	-0.000478723404255295	UpGradient
475	periphery	0	-0.00398936170212767	UpGradient
476	periphery	0	-0.000680851063829762	UpGradient
477	periphery	0	-0.00197872340425533	UpGradient
478	periphery	0	-0.00611702127659572	UpGradient
479	periphery	0	-0.00481914893617019	UpGradient
480	periphery	0	-0.00359574468085111	UpGradient
481	periphery	0	-6.38297872340095e-05	UpGradient
540	periphery	0	-0.00365957446808514	UpGradient
541	periphery	0	0.00231914893617019	UpGradient
542	periphery	0	0.00175531914893616	UpGradient
543	periphery	0	-0.00258510638297872	UpGradient
546	periphery	0	-0.000372340425531959	UpGradient
547	periphery	0	-0.00193617021276601	UpGradient
548	periphery	0	-0.00313829787234039	UpGradient
609	periphery	0	-0.00553191489361707	UpGradient
610	periphery	0	0.000882978723404234	UpGradient
611	periphery	0	0.00104255319148934	UpGradient
612	periphery	0	-0.0035957446808511	UpGradient
613	periphery	0	-0.00527659574468083	UpGradient
614	periphery	0	-0.00350000000000005	UpGradient
615	periphery	0	-0.00211702127659573	UpGradient
678	periphery	0	-0.00253191489361703	UpGradient
679	periphery	0	-0.00356382978723408	UpGradient
682	periphery	0	-0.00317021276595749	UpGradient
748	periphery	0	0.00289361702127665	UpGradient
749	periphery	0	0.00307446808510642	UpGradient
1458	periphery	0	-0.00332978723404258	UpGradient
1459	periphery	0	0.00108510638297869	UpGradient
1460	periphery	0	-0.00278723404255317	UpGradient
1461	periphery	0	-0.000574468085106431	UpGradient
1462	periphery	0	0.000585106382978737	UpGradient
1463	periphery	0	-0.00640425531914896	UpGradient
1464	periphery	0	-0.00303191489361702	UpGradient
1465	periphery	0	0.00270212765957444	UpGradient
1466	periphery	0	-0.000702127659574521	UpGradient
1525	periphery	0	-0.000234042553191442	UpGradient
1526	periphery	0	0.00267021276595745	UpGradient
1527	periphery	0	-0.00110638297872336	UpGradient
1528	periphery	0	-0.00241489361702127	UpGradient
1529	periphery	0	-0.00234042553191486	UpGradient
1530	periphery	0	-0.000180851063829791	UpGradient
1531	periphery	0	-0.00101063829787229	UpGradient
1532	periphery	0	-0.00402127659574472	UpGradient
1533	periphery	0	0.00130851063829792	UpGradient
1534	periphery	0	-0.00562765957446812	UpGradient
1535	periphery	0	0.000404255319148939	UpGradient
1536	periphery	0	-0.00349999999999997	UpGradient
1537	periphery	0	-0.000308510638297838	UpGradient
1591	periphery	0	-0.000882978723404234	UpGradient
1592	periphery	0	-0.0036702127659574	UpGradient
1593	periphery	0	-0.00146808510638302	UpGradient
1594	periphery	0	-0.0028297872340425	UpGradient
1595	periphery	0	-0.00415957446808516	UpGradient
1596	periphery	0	-0.000340425531914932	UpGradient
1597	periphery	0	-0.00239361702127659	UpGradient
1598	periphery	0	-0.00375531914893619	UpGradient
1599	periphery	0	-0.00371276595744683	UpGradient
1600	periphery	0	0.00385106382978719	UpGradient
1601	periphery	0	0.000393617021276654	UpGradient
1602	periphery	0	-0.00818085106382975	UpGradient
1603	periphery	0	-0.00130851063829782	UpGradient
1604	periphery	0	-3.19148936170556e-05	UpGradient
1605	periphery	0	-0.006468085106383	UpGradient
1606	periphery	0	-0.00444680851063834	UpGradient
1658	periphery	0	-0.00434042553191484	UpGradient
1659	periphery	0	-0.00144680851063832	UpGradient
1660	periphery	0	-0.00164893617021276	UpGradient
1661	periphery	0	-0.00443617021276591	UpGradient
1662	periphery	0	-0.00212765957446806	UpGradient
1663	periphery	0	0.00300000000000001	UpGradient
1664	periphery	0	-0.00670212765957449	UpGradient
1665	periphery	0	-0.00372340425531916	UpGradient
1666	periphery	0	-0.00385106382978724	UpGradient
1667	periphery	0	0.000872340425531911	UpGradient
1668	periphery	0	-0.0027553191489362	UpGradient
1669	periphery	0	-0.00102127659574467	UpGradient
1670	periphery	0	-0.0009042553191489	UpGradient
1671	periphery	0	-0.00319148936170215	UpGradient
1672	periphery	0	-0.0026170212765958	UpGradient
1673	periphery	0	0.00519148936170214	UpGradient
1674	periphery	0	-0.0018510638297872	UpGradient
1675	periphery	0	-0.000202127659574512	UpGradient
1676	periphery	0	-0.00125531914893614	UpGradient
1724	periphery	0	-0.000723404255319197	UpGradient
1725	periphery	0	-0.00572340425531911	UpGradient
1726	periphery	0	-0.00181914893617019	UpGradient
1727	periphery	0	0.000234042553191428	UpGradient
1728	periphery	0	-0.00360638297872344	UpGradient
1729	periphery	0	-0.000670212765957505	UpGradient
1730	periphery	0	-0.00443617021276594	UpGradient
1731	periphery	0	-0.00446808510638297	UpGradient
1732	periphery	0	0.00428723404255319	UpGradient
1733	periphery	0	0.00156382978723408	UpGradient
1734	periphery	0	-0.00434042553191486	UpGradient
1735	periphery	0	-0.00671276595744679	UpGradient
1736	periphery	0	-0.00192553191489358	UpGradient
1737	periphery	0	-0.00164893617021281	UpGradient
1738	periphery	0	-0.00525531914893614	UpGradient
1739	periphery	0	0.000808510638297842	UpGradient
1740	periphery	0	-0.000489361702127608	UpGradient
1741	periphery	0	-0.000531914893617005	UpGradient
1742	periphery	0	-0.00319148936170207	UpGradient
1743	periphery	0	-0.00141489361702126	UpGradient
1744	periphery	0	-0.00223404255319151	UpGradient
1792	periphery	0	-0.00313829787234046	UpGradient
1793	periphery	0	-0.00467021276595742	UpGradient
1794	periphery	0	-0.00186170212765958	UpGradient
1795	periphery	0	-0.000127659574468038	UpGradient
1796	periphery	0	-0.00239361702127661	UpGradient
1797	periphery	0	0.000499999999999973	UpGradient
1798	periphery	0	-0.00705319148936168	UpGradient
1799	periphery	0	0.00114893617021275	UpGradient
1800	periphery	0	-0.000819148936170179	UpGradient
1801	periphery	0	-0.00296808510638294	UpGradient
1802	periphery	0	-0.00194680851063831	UpGradient
1803	periphery	0	0.000808510638297916	UpGradient
1804	periphery	0	-0.005063829787234	UpGradient
1805	periphery	0	0.000936170212766006	UpGradient
1806	periphery	0	-0.00292553191489363	UpGradient
1807	periphery	0	-0.00396808510638299	UpGradient
1808	periphery	0	-0.00235106382978724	UpGradient
1809	periphery	0	-0.00426595744680852	UpGradient
1810	periphery	0	-0.00615957446808516	UpGradient
1811	periphery	0	-0.00477659574468088	UpGradient
1812	periphery	0	-0.00413829787234039	UpGradient
1813	periphery	0	-0.00570212765957443	UpGradient
1814	periphery	0	-5.31914893616679e-05	UpGradient
1859	periphery	0	-0.00198936170212765	UpGradient
1860	periphery	0	-0.00195744680851063	UpGradient
1861	periphery	0	0.00102127659574472	UpGradient
1862	periphery	0	-0.00406382978723399	UpGradient
1863	periphery	0	-0.00236170212765951	UpGradient
1864	periphery	0	0.000968085106382957	UpGradient
1865	periphery	0	-0.000904255319148874	UpGradient
1866	periphery	0	-0.000382978723404225	UpGradient
1867	periphery	0	-0.00117021276595744	UpGradient
1868	periphery	0	-0.00472340425531909	UpGradient
1869	periphery	0	0.00181914893617021	UpGradient
1870	periphery	0	-0.00380851063829783	UpGradient
1871	periphery	0	-0.00264893617021281	UpGradient
1872	periphery	0	0.00434042553191486	UpGradient
1873	periphery	0	-0.00120212765957445	UpGradient
1874	periphery	0	-0.00251063829787236	UpGradient
1875	periphery	0	-0.00723404255319144	UpGradient
1876	periphery	0	-0.00408510638297871	UpGradient
1877	periphery	0	-0.00231914893617024	UpGradient
1878	periphery	0	0.000308510638297897	UpGradient
1879	periphery	0	0.00109574468085108	UpGradient
1880	periphery	0	-0.00592553191489362	UpGradient
1881	periphery	0	-0.00460638297872345	UpGradient
1882	periphery	0	-0.000563829787233995	UpGradient
1927	periphery	0	-0.00243617021276596	UpGradient
1928	periphery	0	-0.00514893617021277	UpGradient
1929	periphery	0	-0.0029042553191489	UpGradient
1930	periphery	0	-0.00292553191489365	UpGradient
1931	periphery	0	-0.00125531914893616	UpGradient
1932	periphery	0	-0.000223404255319198	UpGradient
1933	periphery	0	-0.00162765957446807	UpGradient
1934	periphery	0	-0.00563829787234039	UpGradient
1935	periphery	0	0.000744680851063849	UpGradient
1936	periphery	0	NA	UpGradient
1937	periphery	0	NA	UpGradient
1938	periphery	0	NA	UpGradient
1939	periphery	0	NA	UpGradient
1940	periphery	0	NA	UpGradient
1941	periphery	0	NA	UpGradient
1942	periphery	0	-0.0052234042553192	UpGradient
1943	periphery	0	-0.00163829787234039	UpGradient
1944	periphery	0	-0.00313829787234039	UpGradient
1945	periphery	0	0.00444680851063828	UpGradient
1946	periphery	0	-0.00346808510638299	UpGradient
1947	periphery	0	-0.00170212765957451	UpGradient
1948	periphery	0	-0.00201063829787231	UpGradient
1949	periphery	0	-0.00139361702127656	UpGradient
1950	periphery	0	-0.00113829787234045	UpGradient
1951	periphery	0	-0.000957446808510665	UpGradient
1993	periphery	0	-0.00167021276595741	UpGradient
1994	periphery	0	-0.00257446808510635	UpGradient
1995	periphery	0	-0.00165957446808514	UpGradient
1996	periphery	0	-0.00261702127659574	UpGradient
1997	periphery	0	-0.00445744680851066	UpGradient
1998	periphery	0	-0.00502127659574469	UpGradient
1999	periphery	0	-0.00125531914893618	UpGradient
2000	periphery	0	0.00124468085106381	UpGradient
2001	periphery	0	-0.00295744680851067	UpGradient
2002	periphery	0	NA	UpGradient
2003	periphery	0	NA	UpGradient
2004	periphery	0	NA	UpGradient
2005	periphery	0	NA	UpGradient
2006	periphery	0	NA	UpGradient
2007	periphery	0	NA	UpGradient
2008	periphery	0	NA	UpGradient
2009	periphery	0	NA	UpGradient
2010	periphery	0	NA	UpGradient
2011	periphery	0	-0.00510638297872338	UpGradient
2012	periphery	0	0.000585106382978761	UpGradient
2013	periphery	0	0.000872340425531859	UpGradient
2014	periphery	0	-0.00557446808510639	UpGradient
2015	periphery	0	-0.00180851063829788	UpGradient
2016	periphery	0	-0.00489361702127654	UpGradient
2017	periphery	0	0.000457446808510597	UpGradient
2018	periphery	0	-0.00244680851063828	UpGradient
2019	periphery	0	-0.00297872340425527	UpGradient
2061	periphery	0	-0.00593617021276597	UpGradient
2062	periphery	0	-0.0006170212765957	UpGradient
2063	periphery	0	-0.00254255319148931	UpGradient
2064	periphery	0	-0.00334042553191486	UpGradient
2065	periphery	0	-0.00171276595744676	UpGradient
2066	periphery	0	-0.000659574468085069	UpGradient
2067	periphery	0	-0.00513829787234047	UpGradient
2068	periphery	0	0.000244680851063881	UpGradient
2069	periphery	0	NA	UpGradient
2070	periphery	0	NA	UpGradient
2071	periphery	0	NA	UpGradient
2072	periphery	0	NA	UpGradient
2073	periphery	0	NA	UpGradient
2074	periphery	0	NA	UpGradient
2075	periphery	0	NA	UpGradient
2076	periphery	0	NA	UpGradient
2077	periphery	0	NA	UpGradient
2078	periphery	0	NA	UpGradient
2079	periphery	0	NA	UpGradient
2080	periphery	0	NA	UpGradient
2081	periphery	0	0.0003297872340425	UpGradient
2082	periphery	0	0.000244680851063826	UpGradient
2083	periphery	0	-0.000489361702127658	UpGradient
2084	periphery	0	-0.00070212765957444	UpGradient
2085	periphery	0	0.00127659574468087	UpGradient
2086	periphery	0	0.0016914893617021	UpGradient
2087	periphery	0	-0.00248936170212766	UpGradient
2088	periphery	0	0.00269148936170208	UpGradient
2129	periphery	0	0.000808510638297845	UpGradient
2130	periphery	0	-0.0021063829787234	UpGradient
2131	periphery	0	0.00213829787234039	UpGradient
2132	periphery	0	0.000404255319148899	UpGradient
2133	periphery	0	-0.00667021276595746	UpGradient
2134	periphery	0	-0.00258510638297876	UpGradient
2135	periphery	0	-0.00954255319148933	UpGradient
2136	periphery	0	NA	UpGradient
2137	periphery	0	NA	UpGradient
2138	periphery	0	NA	UpGradient
2139	periphery	0	NA	UpGradient
2140	periphery	0	NA	UpGradient
2141	periphery	0	NA	UpGradient
2142	periphery	0	NA	UpGradient
2143	periphery	0	NA	UpGradient
2144	periphery	0	NA	UpGradient
2145	periphery	0	NA	UpGradient
2146	periphery	0	NA	UpGradient
2147	periphery	0	NA	UpGradient
2148	periphery	0	NA	UpGradient
2149	periphery	0	NA	UpGradient
2150	periphery	0	0.000734042553191451	UpGradient
2151	periphery	0	-0.00450000000000002	UpGradient
2152	periphery	0	-0.00368085106382975	UpGradient
2153	periphery	0	-0.00539361702127661	UpGradient
2154	periphery	0	-0.00637234042553188	UpGradient
2155	periphery	0	-0.000627659574468141	UpGradient
2156	periphery	0	-0.00776595744680854	UpGradient
2197	periphery	0	-0.00418085106382975	UpGradient
2198	periphery	0	-0.00228723404255322	UpGradient
2199	periphery	0	-0.005531914893617	UpGradient
2200	periphery	0	-0.0011489361702128	UpGradient
2201	periphery	0	-0.00423404255319148	UpGradient
2202	periphery	0	-0.00558510638297868	UpGradient
2203	periphery	0	NA	UpGradient
2204	periphery	0	NA	UpGradient
2205	periphery	0	NA	UpGradient
2206	periphery	0	NA	UpGradient
2207	periphery	0	NA	UpGradient
2208	periphery	0	NA	UpGradient
2209	periphery	0	NA	UpGradient
2210	periphery	0	NA	UpGradient
2211	periphery	0	NA	UpGradient
2212	periphery	0	NA	UpGradient
2213	periphery	0	NA	UpGradient
2214	periphery	0	NA	UpGradient
2215	periphery	0	NA	UpGradient
2216	periphery	0	NA	UpGradient
2217	periphery	0	NA	UpGradient
2218	periphery	0	NA	UpGradient
2219	periphery	0	-0.00113829787234039	UpGradient
2220	periphery	0	-0.00293617021276597	UpGradient
2221	periphery	0	0.00341489361702123	UpGradient
2222	periphery	0	-0.00132978723404252	UpGradient
2223	periphery	0	-0.00213829787234037	UpGradient
2224	periphery	0	-0.00646808510638297	UpGradient
2225	periphery	0	-0.00654255319148933	UpGradient
2264	periphery	0	0.00410638297872344	UpGradient
2265	periphery	0	0.00661702127659573	UpGradient
2266	periphery	0	-0.00741489361702131	UpGradient
2267	periphery	0	-0.00544680851063833	UpGradient
2268	periphery	0	-0.0010212765957447	UpGradient
2269	periphery	0	-0.00332978723404253	UpGradient
2270	periphery	0	NA	UpGradient
2271	periphery	0	NA	UpGradient
2272	periphery	0	NA	UpGradient
2273	periphery	0	NA	UpGradient
2274	periphery	0	NA	UpGradient
2275	periphery	0	NA	UpGradient
2276	periphery	0	NA	UpGradient
2277	periphery	0	NA	UpGradient
2278	periphery	0	NA	UpGradient
2279	periphery	0	NA	UpGradient
2280	periphery	0	NA	UpGradient
2281	periphery	0	NA	UpGradient
2282	periphery	0	NA	UpGradient
2283	periphery	0	NA	UpGradient
2284	periphery	0	NA	UpGradient
2285	periphery	0	NA	UpGradient
2286	periphery	0	NA	UpGradient
2287	periphery	0	6.38297872340828e-05	UpGradient
2288	periphery	0	0.000457446808510607	UpGradient
2289	periphery	0	-0.00460638297872341	UpGradient
2290	periphery	0	-0.00663829787234046	UpGradient
2291	periphery	0	-0.00279787234042554	UpGradient
2292	periphery	0	0.00377659574468083	UpGradient
2293	periphery	0	-0.000914893617021249	UpGradient
2332	periphery	0	-0.00111702127659576	UpGradient
2333	periphery	0	0.00277659574468087	UpGradient
2334	periphery	0	-0.00195744680851067	UpGradient
2335	periphery	0	-0.000787234042553235	UpGradient
2336	periphery	0	-0.00798936170212762	UpGradient
2337	periphery	0	-0.000170212765957489	UpGradient
2338	periphery	0	NA	UpGradient
2339	periphery	0	NA	UpGradient
2340	periphery	0	NA	UpGradient
2341	periphery	0	NA	UpGradient
2342	periphery	0	NA	UpGradient
2343	periphery	0	NA	UpGradient
2344	periphery	0	NA	UpGradient
2345	periphery	0	NA	UpGradient
2346	periphery	0	NA	UpGradient
2347	periphery	0	NA	UpGradient
2348	periphery	0	NA	UpGradient
2349	periphery	0	NA	UpGradient
2350	periphery	0	NA	UpGradient
2351	periphery	0	NA	UpGradient
2352	periphery	0	NA	UpGradient
2353	periphery	0	NA	UpGradient
2354	periphery	0	NA	UpGradient
2355	periphery	0	NA	UpGradient
2356	periphery	0	-0.00630851063829789	UpGradient
2357	periphery	0	-0.00624468085106386	UpGradient
2358	periphery	0	-0.00354255319148935	UpGradient
2359	periphery	0	0.00559574468085102	UpGradient
2360	periphery	0	-0.00558510638297877	UpGradient
2361	periphery	0	-0.00619148936170213	UpGradient
2399	periphery	0	-0.000244680851063874	UpGradient
2400	periphery	0	-0.00319148936170212	UpGradient
2401	periphery	0	-0.000446808510638275	UpGradient
2402	periphery	0	-0.0030531914893617	UpGradient
2403	periphery	0	-0.00488297872340427	UpGradient
2404	periphery	0	-0.0028617021276596	UpGradient
2405	periphery	0	-0.00482978723404257	UpGradient
2406	periphery	0	NA	UpGradient
2407	periphery	0	NA	UpGradient
2408	periphery	0	NA	UpGradient
2409	periphery	0	NA	UpGradient
2410	periphery	0	NA	UpGradient
2411	periphery	0	NA	UpGradient
2412	periphery	0	NA	UpGradient
2413	periphery	0	NA	UpGradient
2414	periphery	0	NA	UpGradient
2415	periphery	0	NA	UpGradient
2416	periphery	0	NA	UpGradient
2417	periphery	0	NA	UpGradient
2418	periphery	0	NA	UpGradient
2419	periphery	0	NA	UpGradient
2420	periphery	0	NA	UpGradient
2421	periphery	0	NA	UpGradient
2422	periphery	0	NA	UpGradient
2423	periphery	0	NA	UpGradient
2424	periphery	0	-0.00453191489361704	UpGradient
2425	periphery	0	-0.00715957446808509	UpGradient
2426	periphery	0	-0.00194680851063828	UpGradient
2427	periphery	0	0.00143617021276591	UpGradient
2428	periphery	0	9.57446808510816e-05	UpGradient
2429	periphery	0	-0.00208510638297876	UpGradient
2468	periphery	0	-0.00361702127659573	UpGradient
2469	periphery	0	-0.00478723404255314	UpGradient
2470	periphery	0	-0.00146808510638295	UpGradient
2471	periphery	0	0.00437234042553192	UpGradient
2472	periphery	0	-0.00351063829787229	UpGradient
2473	periphery	0	-0.00525531914893622	UpGradient
2474	periphery	0	NA	UpGradient
2475	periphery	0	NA	UpGradient
2476	periphery	0	NA	UpGradient
2477	periphery	0	NA	UpGradient
2478	periphery	0	NA	UpGradient
2479	periphery	0	NA	UpGradient
2480	periphery	0	NA	UpGradient
2481	periphery	0	NA	UpGradient
2482	periphery	0	NA	UpGradient
2483	periphery	0	NA	UpGradient
2484	periphery	0	NA	UpGradient
2485	periphery	0	NA	UpGradient
2486	periphery	0	NA	UpGradient
2487	periphery	0	NA	UpGradient
2488	periphery	0	NA	UpGradient
2489	periphery	0	NA	UpGradient
2490	periphery	0	NA	UpGradient
2491	periphery	0	NA	UpGradient
2492	periphery	0	-0.00192553191489356	UpGradient
2493	periphery	0	-0.00472340425531916	UpGradient
2494	periphery	0	-0.00284042553191489	UpGradient
2495	periphery	0	-0.00552127659574467	UpGradient
2496	periphery	0	-0.00386170212765953	UpGradient
2497	periphery	0	-0.00387234042553186	UpGradient
2498	periphery	0	-0.000351063829787276	UpGradient
2535	periphery	0	-0.00525531914893619	UpGradient
2536	periphery	0	-0.00362765957446812	UpGradient
2537	periphery	0	-0.00164893617021271	UpGradient
2538	periphery	0	-0.00113829787234044	UpGradient
2539	periphery	0	-0.00396808510638294	UpGradient
2540	periphery	0	0.000329787234042569	UpGradient
2541	periphery	0	-0.00162765957446809	UpGradient
2542	periphery	0	NA	UpGradient
2543	periphery	0	NA	UpGradient
2544	periphery	0	NA	UpGradient
2545	periphery	0	NA	UpGradient
2546	periphery	0	NA	UpGradient
2547	periphery	0	NA	UpGradient
2548	periphery	0	NA	UpGradient
2549	periphery	0	NA	UpGradient
2550	periphery	0	NA	UpGradient
2551	periphery	0	NA	UpGradient
2552	periphery	0	NA	UpGradient
2553	periphery	0	NA	UpGradient
2554	periphery	0	NA	UpGradient
2555	periphery	0	NA	UpGradient
2556	periphery	0	NA	UpGradient
2557	periphery	0	NA	UpGradient
2558	periphery	0	NA	UpGradient
2559	periphery	0	NA	UpGradient
2560	periphery	0	0.000840425531914848	UpGradient
2561	periphery	0	-0.00151063829787235	UpGradient
2562	periphery	0	-0.00178723404255318	UpGradient
2563	periphery	0	-0.000893617021276582	UpGradient
2564	periphery	0	0.0028936170212766	UpGradient
2565	periphery	0	0.00225531914893619	UpGradient
2604	periphery	0	-0.00204255319148937	UpGradient
2605	periphery	0	-0.00249999999999998	UpGradient
2606	periphery	0	-0.00728723404255315	UpGradient
2607	periphery	0	0.00152127659574474	UpGradient
2608	periphery	0	-0.0026702127659574	UpGradient
2609	periphery	0	-0.00203191489361702	UpGradient
2610	periphery	0	NA	UpGradient
2611	periphery	0	NA	UpGradient
2612	periphery	0	NA	UpGradient
2613	periphery	0	NA	UpGradient
2614	periphery	0	NA	UpGradient
2615	periphery	0	NA	UpGradient
2616	periphery	0	NA	UpGradient
2617	periphery	0	NA	UpGradient
2618	periphery	0	NA	UpGradient
2619	periphery	0	NA	UpGradient
2620	periphery	0	NA	UpGradient
2621	periphery	0	NA	UpGradient
2622	periphery	0	NA	UpGradient
2623	periphery	0	NA	UpGradient
2624	periphery	0	NA	UpGradient
2625	periphery	0	NA	UpGradient
2626	periphery	0	NA	UpGradient
2627	periphery	0	NA	UpGradient
2628	periphery	0	NA	UpGradient
2629	periphery	0	-1.06382978723865e-05	UpGradient
2630	periphery	0	-0.00230851063829789	UpGradient
2631	periphery	0	-0.000691489361702144	UpGradient
2632	periphery	0	0.00241489361702123	UpGradient
2633	periphery	0	-0.00319148936170215	UpGradient
2634	periphery	0	-0.00539361702127663	UpGradient
2671	periphery	0	-0.00287234042553192	UpGradient
2672	periphery	0	0.0017553191489362	UpGradient
2673	periphery	0	-0.00406382978723402	UpGradient
2674	periphery	0	-0.00173404255319154	UpGradient
2675	periphery	0	-0.00279787234042553	UpGradient
2676	periphery	0	-0.00196808510638298	UpGradient
2677	periphery	0	NA	UpGradient
2678	periphery	0	NA	UpGradient
2679	periphery	0	NA	UpGradient
2680	periphery	0	NA	UpGradient
2681	periphery	0	NA	UpGradient
2682	periphery	0	NA	UpGradient
2683	periphery	0	NA	UpGradient
2684	periphery	0	NA	UpGradient
2685	periphery	0	NA	UpGradient
2686	periphery	0	NA	UpGradient
2687	periphery	0	NA	UpGradient
2688	periphery	0	NA	UpGradient
2689	periphery	0	NA	UpGradient
2690	periphery	0	NA	UpGradient
2691	periphery	0	NA	UpGradient
2692	periphery	0	NA	UpGradient
2693	periphery	0	NA	UpGradient
2694	periphery	0	NA	UpGradient
2695	periphery	0	NA	UpGradient
2696	periphery	0	0.00125531914893617	UpGradient
2697	periphery	0	-0.00692553191489362	UpGradient
2698	periphery	0	-0.00261702127659576	UpGradient
2699	periphery	0	-0.00309574468085103	UpGradient
2700	periphery	0	-0.00311702127659571	UpGradient
2701	periphery	0	0.000776595744680836	UpGradient
2740	periphery	0	-0.00108510638297869	UpGradient
2741	periphery	0	-0.00280851063829791	UpGradient
2742	periphery	0	-0.00390425531914888	UpGradient
2743	periphery	0	-0.00156382978723401	UpGradient
2744	periphery	0	2.12765957447234e-05	UpGradient
2745	periphery	0	-0.0029787234042553	UpGradient
2746	periphery	0	NA	UpGradient
2747	periphery	0	NA	UpGradient
2748	periphery	0	NA	UpGradient
2749	periphery	0	NA	UpGradient
2750	periphery	0	NA	UpGradient
2751	periphery	0	NA	UpGradient
2752	periphery	0	NA	UpGradient
2753	periphery	0	NA	UpGradient
2754	periphery	0	NA	UpGradient
2755	periphery	0	NA	UpGradient
2756	periphery	0	NA	UpGradient
2757	periphery	0	NA	UpGradient
2758	periphery	0	NA	UpGradient
2759	periphery	0	NA	UpGradient
2760	periphery	0	NA	UpGradient
2761	periphery	0	NA	UpGradient
2762	periphery	0	NA	UpGradient
2763	periphery	0	NA	UpGradient
2764	periphery	0	-0.00173404255319144	UpGradient
2765	periphery	0	-0.00491489361702132	UpGradient
2766	periphery	0	-0.00411702127659578	UpGradient
2767	periphery	0	-0.00274468085106379	UpGradient
2768	periphery	0	0.0021595744680851	UpGradient
2769	periphery	0	-0.00324468085106384	UpGradient
2770	periphery	0	-0.00318085106382984	UpGradient
2807	periphery	0	0.00221276595744682	UpGradient
2808	periphery	0	0.000202127659574524	UpGradient
2809	periphery	0	-0.00390425531914892	UpGradient
2810	periphery	0	0.00115957446808514	UpGradient
2811	periphery	0	0.000414893617021318	UpGradient
2812	periphery	0	0.00411702127659575	UpGradient
2813	periphery	0	-0.00511702127659569	UpGradient
2814	periphery	0	NA	UpGradient
2815	periphery	0	NA	UpGradient
2816	periphery	0	NA	UpGradient
2817	periphery	0	NA	UpGradient
2818	periphery	0	NA	UpGradient
2819	periphery	0	NA	UpGradient
2820	periphery	0	NA	UpGradient
2821	periphery	0	NA	UpGradient
2822	periphery	0	NA	UpGradient
2823	periphery	0	NA	UpGradient
2824	periphery	0	NA	UpGradient
2825	periphery	0	NA	UpGradient
2826	periphery	0	NA	UpGradient
2827	periphery	0	NA	UpGradient
2828	periphery	0	NA	UpGradient
2829	periphery	0	NA	UpGradient
2830	periphery	0	NA	UpGradient
2831	periphery	0	NA	UpGradient
2832	periphery	0	-0.00899999999999998	UpGradient
2833	periphery	0	0.00134042553191492	UpGradient
2834	periphery	0	-0.00710638297872344	UpGradient
2835	periphery	0	-0.00281914893617024	UpGradient
2836	periphery	0	-0.00571276595744678	UpGradient
2837	periphery	0	0.00208510638297871	UpGradient
2876	periphery	0	-0.00286170212765962	UpGradient
2877	periphery	0	-0.00588297872340421	UpGradient
2878	periphery	0	-0.00495744680851058	UpGradient
2879	periphery	0	-0.00322340425531915	UpGradient
2880	periphery	0	-0.00313829787234039	UpGradient
2881	periphery	0	-0.00225531914893616	UpGradient
2882	periphery	0	NA	UpGradient
2883	periphery	0	NA	UpGradient
2884	periphery	0	NA	UpGradient
2885	periphery	0	NA	UpGradient
2886	periphery	0	NA	UpGradient
2887	periphery	0	NA	UpGradient
2888	periphery	0	NA	UpGradient
2889	periphery	0	NA	UpGradient
2890	periphery	0	NA	UpGradient
2891	periphery	0	NA	UpGradient
2892	periphery	0	NA	UpGradient
2893	periphery	0	NA	UpGradient
2894	periphery	0	NA	UpGradient
2895	periphery	0	NA	UpGradient
2896	periphery	0	NA	UpGradient
2897	periphery	0	NA	UpGradient
2898	periphery	0	NA	UpGradient
2899	periphery	0	NA	UpGradient
2900	periphery	0	-0.00290425531914895	UpGradient
2901	periphery	0	-0.00117021276595745	UpGradient
2902	periphery	0	-0.00170212765957447	UpGradient
2903	periphery	0	0.0024893617021277	UpGradient
2904	periphery	0	-0.0044893617021277	UpGradient
2905	periphery	0	-0.00638297872340427	UpGradient
2944	periphery	0	-0.00348936170212763	UpGradient
2945	periphery	0	-0.00506382978723405	UpGradient
2946	periphery	0	0.00145744680851065	UpGradient
2947	periphery	0	-0.00274468085106383	UpGradient
2948	periphery	0	-0.000712765957446784	UpGradient
2949	periphery	0	-0.000808510638297821	UpGradient
2950	periphery	0	NA	UpGradient
2951	periphery	0	NA	UpGradient
2952	periphery	0	NA	UpGradient
2953	periphery	0	NA	UpGradient
2954	periphery	0	NA	UpGradient
2955	periphery	0	NA	UpGradient
2956	periphery	0	NA	UpGradient
2957	periphery	0	NA	UpGradient
2958	periphery	0	NA	UpGradient
2959	periphery	0	NA	UpGradient
2960	periphery	0	NA	UpGradient
2961	periphery	0	NA	UpGradient
2962	periphery	0	NA	UpGradient
2963	periphery	0	NA	UpGradient
2964	periphery	0	NA	UpGradient
2965	periphery	0	NA	UpGradient
2966	periphery	0	NA	UpGradient
2967	periphery	0	0.000436170212765926	UpGradient
2968	periphery	0	-0.00325531914893618	UpGradient
2969	periphery	0	-0.00388297872340424	UpGradient
2970	periphery	0	-0.00162765957446805	UpGradient
2971	periphery	0	-0.000882978723404196	UpGradient
2972	periphery	0	-0.00395744680851061	UpGradient
2973	periphery	0	-0.00621276595744679	UpGradient
3012	periphery	0	-0.00646808510638303	UpGradient
3013	periphery	0	-0.00156382978723406	UpGradient
3014	periphery	0	-0.00396808510638299	UpGradient
3015	periphery	0	-0.00847872340425528	UpGradient
3016	periphery	0	0.000531914893617024	UpGradient
3017	periphery	0	-0.00630851063829788	UpGradient
3018	periphery	0	-0.00611702127659577	UpGradient
3019	periphery	0	NA	UpGradient
3020	periphery	0	NA	UpGradient
3021	periphery	0	NA	UpGradient
3022	periphery	0	NA	UpGradient
3023	periphery	0	NA	UpGradient
3024	periphery	0	NA	UpGradient
3025	periphery	0	NA	UpGradient
3026	periphery	0	NA	UpGradient
3027	periphery	0	NA	UpGradient
3028	periphery	0	NA	UpGradient
3029	periphery	0	NA	UpGradient
3030	periphery	0	NA	UpGradient
3031	periphery	0	NA	UpGradient
3032	periphery	0	NA	UpGradient
3033	periphery	0	NA	UpGradient
3034	periphery	0	NA	UpGradient
3035	periphery	0	NA	UpGradient
3036	periphery	0	0.000202127659574488	UpGradient
3037	periphery	0	-0.00570212765957442	UpGradient
3038	periphery	0	-0.00265957446808506	UpGradient
3039	periphery	0	-0.00448936170212768	UpGradient
3040	periphery	0	-0.000521276595744704	UpGradient
3041	periphery	0	-0.00296808510638295	UpGradient
3080	periphery	0	-0.00106382978723399	UpGradient
3081	periphery	0	-0.00424468085106386	UpGradient
3082	periphery	0	-0.00263829787234045	UpGradient
3083	periphery	0	0.000659574468085112	UpGradient
3084	periphery	0	0.00157446808510642	UpGradient
3085	periphery	0	-0.000117021276595748	UpGradient
3086	periphery	0	0.000180851063829789	UpGradient
3087	periphery	0	NA	UpGradient
3088	periphery	0	NA	UpGradient
3089	periphery	0	NA	UpGradient
3090	periphery	0	NA	UpGradient
3091	periphery	0	NA	UpGradient
3092	periphery	0	NA	UpGradient
3093	periphery	0	NA	UpGradient
3094	periphery	0	NA	UpGradient
3095	periphery	0	NA	UpGradient
3096	periphery	0	NA	UpGradient
3097	periphery	0	NA	UpGradient
3098	periphery	0	NA	UpGradient
3099	periphery	0	NA	UpGradient
3100	periphery	0	NA	UpGradient
3101	periphery	0	NA	UpGradient
3102	periphery	0	-0.00329787234042551	UpGradient
3103	periphery	0	-0.0014574468085106	UpGradient
3104	periphery	0	-0.0041702127659575	UpGradient
3105	periphery	0	-0.00120212765957443	UpGradient
3106	periphery	0	-0.00294680851063832	UpGradient
3107	periphery	0	-0.00395744680851065	UpGradient
3108	periphery	0	-0.00432978723404257	UpGradient
3149	periphery	0	0.00321276595744684	UpGradient
3150	periphery	0	-0.00414893617021276	UpGradient
3151	periphery	0	0.000957446808510608	UpGradient
3152	periphery	0	-0.00263829787234048	UpGradient
3153	periphery	0	0.00124468085106383	UpGradient
3154	periphery	0	-0.00554255319148933	UpGradient
3155	periphery	0	0.000393617021276581	UpGradient
3156	periphery	0	-0.0026914893617021	UpGradient
3157	periphery	0	NA	UpGradient
3158	periphery	0	NA	UpGradient
3159	periphery	0	NA	UpGradient
3160	periphery	0	NA	UpGradient
3161	periphery	0	NA	UpGradient
3162	periphery	0	NA	UpGradient
3163	periphery	0	NA	UpGradient
3164	periphery	0	NA	UpGradient
3165	periphery	0	NA	UpGradient
3166	periphery	0	NA	UpGradient
3167	periphery	0	NA	UpGradient
3168	periphery	0	NA	UpGradient
3169	periphery	0	NA	UpGradient
3170	periphery	0	-0.0021808510638298	UpGradient
3171	periphery	0	-0.000712765957446846	UpGradient
3172	periphery	0	-0.00214893617021275	UpGradient
3173	periphery	0	-0.0081702127659574	UpGradient
3174	periphery	0	0.00313829787234039	UpGradient
3175	periphery	0	-0.00714893617021272	UpGradient
3176	periphery	0	-7.44680851064197e-05	UpGradient
3217	periphery	0	0.000393617021276623	UpGradient
3218	periphery	0	-0.000691489361702077	UpGradient
3219	periphery	0	0.00375531914893614	UpGradient
3220	periphery	0	0.000106382978723435	UpGradient
3221	periphery	0	0.00357446808510644	UpGradient
3222	periphery	0	-0.00329787234042555	UpGradient
3223	periphery	0	0.000734042553191491	UpGradient
3224	periphery	0	-0.00347872340425533	UpGradient
3225	periphery	0	NA	UpGradient
3226	periphery	0	NA	UpGradient
3227	periphery	0	NA	UpGradient
3228	periphery	0	NA	UpGradient
3229	periphery	0	NA	UpGradient
3230	periphery	0	NA	UpGradient
3231	periphery	0	NA	UpGradient
3232	periphery	0	NA	UpGradient
3233	periphery	0	NA	UpGradient
3234	periphery	0	NA	UpGradient
3235	periphery	0	NA	UpGradient
3236	periphery	0	-0.000510638297872301	UpGradient
3237	periphery	0	-0.00182978723404255	UpGradient
3238	periphery	0	-0.00737234042553191	UpGradient
3239	periphery	0	-0.00159574468085101	UpGradient
3240	periphery	0	-0.00476595744680853	UpGradient
3241	periphery	0	0.00271276595744678	UpGradient
3242	periphery	0	-0.00132978723404252	UpGradient
3243	periphery	0	-0.00129787234042558	UpGradient
3286	periphery	0	-0.00212765957446811	UpGradient
3287	periphery	0	7.44680851063984e-05	UpGradient
3288	periphery	0	-0.000659574468085133	UpGradient
3289	periphery	0	-0.00506382978723407	UpGradient
3290	periphery	0	-0.00129787234042554	UpGradient
3291	periphery	0	-0.00430851063829789	UpGradient
3292	periphery	0	-0.00360638297872346	UpGradient
3293	periphery	0	-0.00322340425531912	UpGradient
3294	periphery	0	0.00338297872340427	UpGradient
3295	periphery	0	NA	UpGradient
3296	periphery	0	NA	UpGradient
3297	periphery	0	NA	UpGradient
3298	periphery	0	NA	UpGradient
3299	periphery	0	NA	UpGradient
3300	periphery	0	NA	UpGradient
3301	periphery	0	NA	UpGradient
3302	periphery	0	NA	UpGradient
3303	periphery	0	-0.00757446808510634	UpGradient
3304	periphery	0	-0.0049255319148936	UpGradient
3305	periphery	0	-0.00225531914893615	UpGradient
3306	periphery	0	0.00324468085106384	UpGradient
3307	periphery	0	-0.0036170212765957	UpGradient
3308	periphery	0	-0.00156382978723403	UpGradient
3309	periphery	0	-0.00160638297872336	UpGradient
3310	periphery	0	-0.00536170212765956	UpGradient
3311	periphery	0	0.00095744680851067	UpGradient
3354	periphery	0	-0.00331914893617026	UpGradient
3355	periphery	0	0.00118085106382975	UpGradient
3356	periphery	0	0.00113829787234045	UpGradient
3357	periphery	0	-0.000925531914893631	UpGradient
3358	periphery	0	0.000138297872340417	UpGradient
3359	periphery	0	-0.000904255319148919	UpGradient
3360	periphery	0	0.00159574468085109	UpGradient
3361	periphery	0	0.00168085106382985	UpGradient
3362	periphery	0	0.00176595744680852	UpGradient
3363	periphery	0	-0.00046808510638296	UpGradient
3364	periphery	0	-0.00246808510638297	UpGradient
3365	periphery	0	NA	UpGradient
3366	periphery	0	NA	UpGradient
3367	periphery	0	NA	UpGradient
3368	periphery	0	NA	UpGradient
3369	periphery	0	-0.00667021276595747	UpGradient
3370	periphery	0	0.000191489361702125	UpGradient
3371	periphery	0	-0.00664893617021273	UpGradient
3372	periphery	0	-0.000968085106382926	UpGradient
3373	periphery	0	0.000723404255319126	UpGradient
3374	periphery	0	-0.00107446808510639	UpGradient
3375	periphery	0	0.00192553191489366	UpGradient
3376	periphery	0	-0.0050425531914894	UpGradient
3377	periphery	0	0.000680851063829778	UpGradient
3378	periphery	0	-0.00369148936170212	UpGradient
3423	periphery	0	-0.000648936170212723	UpGradient
3424	periphery	0	-0.00226595744680856	UpGradient
3425	periphery	0	-0.000744680851063856	UpGradient
3426	periphery	0	-0.0072978723404255	UpGradient
3427	periphery	0	-0.00531914893617018	UpGradient
3428	periphery	0	0.0020212765957447	UpGradient
3429	periphery	0	-0.00689361702127662	UpGradient
3430	periphery	0	0.00162765957446812	UpGradient
3431	periphery	0	-0.00848936170212762	UpGradient
3432	periphery	0	-0.00696808510638301	UpGradient
3433	periphery	0	-0.0039574468085106	UpGradient
3434	periphery	0	-0.00843617021276595	UpGradient
3435	periphery	0	-0.00497872340425536	UpGradient
3436	periphery	0	-0.00109574468085103	UpGradient
3437	periphery	0	0.00180851063829792	UpGradient
[truncated: 18,369 more rows]
