# Supplementary material for: Two simple movement mechanisms for spatial division of labour in social insects
Source: Nat Commun. 2022 Nov 15;13:6985. doi: 10.1038/s41467-022-34706-7 (PMC9666475; doi:10.1038/s41467-022-34706-7)
Supplement: Supplementary file 5 — Source Data [file 41467_2022_34706_MOESM5_ESM.zip › source_data/Figure_S15/RelativeTurnAngle,Lasius,LA.csv]

cell_ID	agent_type	field_steepness	relative_TurnAngle	approach_direction
69	center	0	-0.0212659574468085	UpGradient
70	center	0	-0.0236382978723404	UpGradient
71	center	0	-0.0203085106382979	UpGradient
72	center	0	-0.0223191489361702	UpGradient
73	center	0	-0.0253404255319148	UpGradient
74	center	0	-0.0221063829787234	UpGradient
75	center	0	-0.0212978723404255	UpGradient
76	center	0	-0.0292553191489361	UpGradient
77	center	0	-0.025095744680851	UpGradient
127	center	0	-0.0228723404255319	UpGradient
128	center	0	-0.0235744680851064	UpGradient
129	center	0	-0.027031914893617	UpGradient
130	center	0	-0.0281382978723404	UpGradient
131	center	0	-0.0234468085106383	UpGradient
132	center	0	-0.0261489361702128	UpGradient
133	center	0	-0.0248723404255319	UpGradient
134	center	0	-0.021	UpGradient
135	center	0	-0.0255957446808511	UpGradient
138	center	0	-0.023127659574468	UpGradient
139	center	0	-0.0247659574468085	UpGradient
140	center	0	-0.0295106382978724	UpGradient
141	center	0	-0.0236914893617022	UpGradient
142	center	0	-0.0270744680851064	UpGradient
143	center	0	-0.0164468085106383	UpGradient
144	center	0	-0.0218829787234043	UpGradient
145	center	0	-0.0216914893617021	UpGradient
196	center	0	-0.0239468085106383	UpGradient
197	center	0	-0.0173404255319148	UpGradient
198	center	0	-0.025031914893617	UpGradient
199	center	0	-0.0217127659574468	UpGradient
200	center	0	-0.0197446808510639	UpGradient
201	center	0	-0.0228617021276596	UpGradient
202	center	0	-0.0236702127659574	UpGradient
203	center	0	-0.022063829787234	UpGradient
204	center	0	-0.0257021276595745	UpGradient
205	center	0	-0.0246702127659575	UpGradient
206	center	0	-0.0172446808510639	UpGradient
207	center	0	-0.0227127659574468	UpGradient
208	center	0	-0.0243936170212766	UpGradient
209	center	0	-0.0288723404255319	UpGradient
210	center	0	-0.0223404255319149	UpGradient
211	center	0	-0.0273510638297873	UpGradient
212	center	0	-0.0193085106382978	UpGradient
264	center	0	-0.0250425531914894	UpGradient
265	center	0	-0.0229574468085107	UpGradient
266	center	0	-0.0203191489361702	UpGradient
267	center	0	-0.0236276595744681	UpGradient
268	center	0	-0.0244255319148936	UpGradient
269	center	0	-0.0253936170212766	UpGradient
270	center	0	-0.0258723404255319	UpGradient
271	center	0	-0.0194255319148935	UpGradient
274	center	0	-0.0205425531914893	UpGradient
275	center	0	-0.0230744680851064	UpGradient
276	center	0	-0.0240957446808511	UpGradient
277	center	0	-0.0224680851063829	UpGradient
278	center	0	-0.0196063829787234	UpGradient
279	center	0	-0.0170425531914893	UpGradient
280	center	0	-0.025531914893617	UpGradient
334	center	0	-0.0182127659574467	UpGradient
335	center	0	-0.023904255319149	UpGradient
336	center	0	-0.0196382978723404	UpGradient
337	center	0	-0.0212765957446808	UpGradient
338	center	0	-0.0216489361702127	UpGradient
339	center	0	-0.0225851063829787	UpGradient
340	center	0	-0.0223404255319149	UpGradient
341	center	0	-0.021968085106383	UpGradient
342	center	0	-0.0190425531914894	UpGradient
343	center	0	-0.0297659574468085	UpGradient
344	center	0	-0.0188723404255318	UpGradient
345	center	0	-0.0251808510638298	UpGradient
346	center	0	-0.0242234042553191	UpGradient
402	center	0	-0.023095744680851	UpGradient
403	center	0	-0.0246170212765957	UpGradient
404	center	0	-0.0269787234042553	UpGradient
405	center	0	-0.0207978723404256	UpGradient
406	center	0	-0.0237234042553191	UpGradient
407	center	0	-0.0240531914893618	UpGradient
410	center	0	-0.0263297872340425	UpGradient
411	center	0	-0.0259680851063829	UpGradient
412	center	0	-0.0229468085106382	UpGradient
413	center	0	-0.024904255319149	UpGradient
414	center	0	-0.0282553191489361	UpGradient
472	center	0	-0.0182553191489361	UpGradient
473	center	0	-0.0236382978723404	UpGradient
474	center	0	-0.0211063829787234	UpGradient
475	center	0	-0.0232872340425532	UpGradient
476	center	0	-0.0193404255319149	UpGradient
477	center	0	-0.0235212765957446	UpGradient
478	center	0	-0.0291382978723404	UpGradient
479	center	0	-0.0202021276595745	UpGradient
480	center	0	-0.0263510638297872	UpGradient
481	center	0	-0.0223510638297873	UpGradient
540	center	0	-0.0259787234042554	UpGradient
541	center	0	-0.0240425531914894	UpGradient
542	center	0	-0.0207340425531915	UpGradient
543	center	0	-0.0249042553191489	UpGradient
546	center	0	-0.0211276595744681	UpGradient
547	center	0	-0.0234787234042553	UpGradient
548	center	0	-0.0232553191489362	UpGradient
609	center	0	-0.0239361702127659	UpGradient
610	center	0	-0.0201382978723405	UpGradient
611	center	0	-0.0274574468085106	UpGradient
612	center	0	-0.0235744680851064	UpGradient
613	center	0	-0.0231063829787234	UpGradient
614	center	0	-0.0251595744680851	UpGradient
615	center	0	-0.0215638297872341	UpGradient
678	center	0	-0.0228723404255319	UpGradient
679	center	0	-0.0202446808510638	UpGradient
682	center	0	-0.0205212765957447	UpGradient
748	center	0	-0.026436170212766	UpGradient
749	center	0	-0.0219468085106383	UpGradient
1458	center	0	0.0290957446808511	UpGradient
1459	center	0	0.0217127659574469	UpGradient
1460	center	0	0.0217659574468085	UpGradient
1461	center	0	0.0262765957446808	UpGradient
1462	center	0	0.0242978723404255	UpGradient
1463	center	0	0.0208723404255319	UpGradient
1464	center	0	0.0238191489361702	UpGradient
1465	center	0	0.0241170212765958	UpGradient
1466	center	0	0.0253723404255319	UpGradient
1525	center	0	0.0239042553191489	UpGradient
1526	center	0	0.023968085106383	UpGradient
1527	center	0	0.0243510638297872	UpGradient
1528	center	0	0.0233510638297872	UpGradient
1529	center	0	0.0299574468085106	UpGradient
1530	center	0	0.020563829787234	UpGradient
1531	center	0	0.0198404255319149	UpGradient
1532	center	0	0.0266063829787234	UpGradient
1533	center	0	0.0247978723404255	UpGradient
1534	center	0	0.0221170212765957	UpGradient
1535	center	0	0.0232553191489361	UpGradient
1536	center	0	0.0235212765957446	UpGradient
1537	center	0	0.027063829787234	UpGradient
1591	center	0	0.0295212765957447	UpGradient
1592	center	0	0.0195	UpGradient
1593	center	0	0.0328404255319148	UpGradient
1594	center	0	0.0208936170212766	UpGradient
1595	center	0	0.0271170212765957	UpGradient
1596	center	0	0.027531914893617	UpGradient
1597	center	0	0.0212234042553191	UpGradient
1598	center	0	0.0234148936170212	UpGradient
1599	center	0	0.0217765957446808	UpGradient
1600	center	0	0.0185851063829787	UpGradient
1601	center	0	0.0263085106382979	UpGradient
1602	center	0	0.0229468085106382	UpGradient
1603	center	0	0.0261808510638298	UpGradient
1604	center	0	0.0223297872340427	UpGradient
1605	center	0	0.0186595744680851	UpGradient
1606	center	0	0.0207340425531915	UpGradient
1658	center	0	0.0274468085106382	UpGradient
1659	center	0	0.0236063829787235	UpGradient
1660	center	0	0.0281595744680851	UpGradient
1661	center	0	0.0236489361702128	UpGradient
1662	center	0	0.0253297872340425	UpGradient
1663	center	0	0.0256382978723404	UpGradient
1664	center	0	0.022436170212766	UpGradient
1665	center	0	0.0191702127659575	UpGradient
1666	center	0	0.0191276595744681	UpGradient
1667	center	0	0.0244680851063829	UpGradient
1668	center	0	0.0282872340425532	UpGradient
1669	center	0	0.0218936170212765	UpGradient
1670	center	0	0.0207021276595745	UpGradient
1671	center	0	0.0262872340425532	UpGradient
1672	center	0	0.0202446808510638	UpGradient
1673	center	0	0.0239148936170213	UpGradient
1674	center	0	0.0278829787234043	UpGradient
1675	center	0	0.0240531914893617	UpGradient
1676	center	0	0.0191914893617022	UpGradient
1724	center	0	0.0174148936170213	UpGradient
1725	center	0	0.0263510638297873	UpGradient
1726	center	0	0.0277553191489362	UpGradient
1727	center	0	0.0315	UpGradient
1728	center	0	0.0162872340425532	UpGradient
1729	center	0	0.0192765957446809	UpGradient
1730	center	0	0.0287234042553191	UpGradient
1731	center	0	0.021904255319149	UpGradient
1732	center	0	0.0256170212765958	UpGradient
1733	center	0	0.0234893617021276	UpGradient
1734	center	0	0.0207127659574468	UpGradient
1735	center	0	0.0258085106382979	UpGradient
1736	center	0	0.0228510638297872	UpGradient
1737	center	0	0.0277127659574468	UpGradient
1738	center	0	0.0224255319148936	UpGradient
1739	center	0	0.0211170212765957	UpGradient
1740	center	0	0.0265531914893617	UpGradient
1741	center	0	0.0285425531914894	UpGradient
1742	center	0	0.0258617021276596	UpGradient
1743	center	0	0.0234574468085107	UpGradient
1744	center	0	0.0237872340425532	UpGradient
1792	center	0	0.0245531914893617	UpGradient
1793	center	0	0.0247127659574468	UpGradient
1794	center	0	0.023904255319149	UpGradient
1795	center	0	0.0236170212765958	UpGradient
1796	center	0	0.0203404255319149	UpGradient
1797	center	0	0.0262127659574468	UpGradient
1798	center	0	0.0257765957446808	UpGradient
1799	center	0	0.0273936170212766	UpGradient
1800	center	0	0.0236489361702128	UpGradient
1801	center	0	0.0279680851063829	UpGradient
1802	center	0	0.0241808510638297	UpGradient
1803	center	0	0.0271808510638297	UpGradient
1804	center	0	0.0246276595744681	UpGradient
1805	center	0	0.0174255319148936	UpGradient
1806	center	0	0.0182659574468085	UpGradient
1807	center	0	0.0302659574468085	UpGradient
1808	center	0	0.0271382978723404	UpGradient
1809	center	0	0.0293085106382979	UpGradient
1810	center	0	0.0262127659574468	UpGradient
1811	center	0	0.025031914893617	UpGradient
1812	center	0	0.0215	UpGradient
1813	center	0	0.0246170212765957	UpGradient
1814	center	0	0.0185106382978723	UpGradient
1859	center	0	0.0258723404255319	UpGradient
1860	center	0	0.0247765957446809	UpGradient
1861	center	0	0.0265957446808511	UpGradient
1862	center	0	0.0256702127659574	UpGradient
1863	center	0	0.025468085106383	UpGradient
1864	center	0	0.0292765957446809	UpGradient
1865	center	0	0.0276489361702127	UpGradient
1866	center	0	0.0304574468085106	UpGradient
1867	center	0	0.0285106382978723	UpGradient
1868	center	0	0.0249361702127659	UpGradient
1869	center	0	0.0251170212765957	UpGradient
1870	center	0	0.0234893617021276	UpGradient
1871	center	0	0.0192446808510639	UpGradient
1872	center	0	0.0253191489361702	UpGradient
1873	center	0	0.0310744680851064	UpGradient
1874	center	0	0.0251489361702127	UpGradient
1875	center	0	0.0322659574468085	UpGradient
1876	center	0	0.0293404255319149	UpGradient
1877	center	0	0.0297127659574468	UpGradient
1878	center	0	0.0290425531914894	UpGradient
1879	center	0	0.0229574468085107	UpGradient
1880	center	0	0.0183936170212766	UpGradient
1881	center	0	0.0330425531914893	UpGradient
1882	center	0	0.0246595744680851	UpGradient
1927	center	0	0.024031914893617	UpGradient
1928	center	0	0.0283829787234042	UpGradient
1929	center	0	0.0230319148936171	UpGradient
1930	center	0	0.0279999999999999	UpGradient
1931	center	0	0.026031914893617	UpGradient
1932	center	0	0.0229893617021276	UpGradient
1933	center	0	0.0267446808510639	UpGradient
1934	center	0	0.0244042553191489	UpGradient
1935	center	0	0.0287659574468085	UpGradient
1936	center	0	NA	UpGradient
1937	center	0	NA	UpGradient
1938	center	0	NA	UpGradient
1939	center	0	NA	UpGradient
1940	center	0	NA	UpGradient
1941	center	0	NA	UpGradient
1942	center	0	0.0304574468085107	UpGradient
1943	center	0	0.0174574468085107	UpGradient
1944	center	0	0.0268617021276596	UpGradient
1945	center	0	0.0186808510638298	UpGradient
1946	center	0	0.0272553191489362	UpGradient
1947	center	0	0.019531914893617	UpGradient
1948	center	0	0.0280744680851064	UpGradient
1949	center	0	0.0205212765957447	UpGradient
1950	center	0	0.0203404255319149	UpGradient
1951	center	0	0.0268404255319149	UpGradient
1993	center	0	0.0276063829787233	UpGradient
1994	center	0	0.0267234042553192	UpGradient
1995	center	0	0.0259255319148936	UpGradient
1996	center	0	0.0216170212765958	UpGradient
1997	center	0	0.0248085106382978	UpGradient
1998	center	0	0.0276489361702127	UpGradient
1999	center	0	0.0239148936170213	UpGradient
2000	center	0	0.0282340425531915	UpGradient
2001	center	0	0.0269042553191489	UpGradient
2002	center	0	NA	UpGradient
2003	center	0	NA	UpGradient
2004	center	0	NA	UpGradient
2005	center	0	NA	UpGradient
2006	center	0	NA	UpGradient
2007	center	0	NA	UpGradient
2008	center	0	NA	UpGradient
2009	center	0	NA	UpGradient
2010	center	0	NA	UpGradient
2011	center	0	0.0256063829787234	UpGradient
2012	center	0	0.0267021276595744	UpGradient
2013	center	0	0.0266702127659574	UpGradient
2014	center	0	0.0246489361702128	UpGradient
2015	center	0	0.0281808510638297	UpGradient
2016	center	0	0.0207553191489362	UpGradient
2017	center	0	0.0224468085106382	UpGradient
2018	center	0	0.0270106382978724	UpGradient
2019	center	0	0.0220425531914894	UpGradient
2061	center	0	0.0201276595744681	UpGradient
2062	center	0	0.0281170212765958	UpGradient
2063	center	0	0.0208297872340426	UpGradient
2064	center	0	0.0229042553191489	UpGradient
2065	center	0	0.0227340425531915	UpGradient
2066	center	0	0.0281702127659574	UpGradient
2067	center	0	0.0227978723404256	UpGradient
2068	center	0	0.0293510638297872	UpGradient
2069	center	0	NA	UpGradient
2070	center	0	NA	UpGradient
2071	center	0	NA	UpGradient
2072	center	0	NA	UpGradient
2073	center	0	NA	UpGradient
2074	center	0	NA	UpGradient
2075	center	0	NA	UpGradient
2076	center	0	NA	UpGradient
2077	center	0	NA	UpGradient
2078	center	0	NA	UpGradient
2079	center	0	NA	UpGradient
2080	center	0	NA	UpGradient
2081	center	0	0.0201063829787233	UpGradient
2082	center	0	0.0268936170212766	UpGradient
2083	center	0	0.0216063829787234	UpGradient
2084	center	0	0.0247127659574468	UpGradient
2085	center	0	0.0258085106382979	UpGradient
2086	center	0	0.0310744680851063	UpGradient
2087	center	0	0.0277765957446809	UpGradient
2088	center	0	0.0183297872340425	UpGradient
2129	center	0	0.0244148936170212	UpGradient
2130	center	0	0.0233617021276595	UpGradient
2131	center	0	0.0277446808510639	UpGradient
2132	center	0	0.025531914893617	UpGradient
2133	center	0	0.0280638297872341	UpGradient
2134	center	0	0.0226702127659574	UpGradient
2135	center	0	0.0316595744680851	UpGradient
2136	center	0	NA	UpGradient
2137	center	0	NA	UpGradient
2138	center	0	NA	UpGradient
2139	center	0	NA	UpGradient
2140	center	0	NA	UpGradient
2141	center	0	NA	UpGradient
2142	center	0	NA	UpGradient
2143	center	0	NA	UpGradient
2144	center	0	NA	UpGradient
2145	center	0	NA	UpGradient
2146	center	0	NA	UpGradient
2147	center	0	NA	UpGradient
2148	center	0	NA	UpGradient
2149	center	0	NA	UpGradient
2150	center	0	0.0240212765957446	UpGradient
2151	center	0	0.0281595744680851	UpGradient
2152	center	0	0.0228936170212766	UpGradient
2153	center	0	0.0272021276595745	UpGradient
2154	center	0	0.0197872340425533	UpGradient
2155	center	0	0.0219255319148936	UpGradient
2156	center	0	0.0273936170212766	UpGradient
2197	center	0	0.0248936170212766	UpGradient
2198	center	0	0.0217127659574467	UpGradient
2199	center	0	0.0337234042553192	UpGradient
2200	center	0	0.0180425531914894	UpGradient
2201	center	0	0.0265531914893617	UpGradient
2202	center	0	0.0214255319148936	UpGradient
2203	center	0	NA	UpGradient
2204	center	0	NA	UpGradient
2205	center	0	NA	UpGradient
2206	center	0	NA	UpGradient
2207	center	0	NA	UpGradient
2208	center	0	NA	UpGradient
2209	center	0	NA	UpGradient
2210	center	0	NA	UpGradient
2211	center	0	NA	UpGradient
2212	center	0	NA	UpGradient
2213	center	0	NA	UpGradient
2214	center	0	NA	UpGradient
2215	center	0	NA	UpGradient
2216	center	0	NA	UpGradient
2217	center	0	NA	UpGradient
2218	center	0	NA	UpGradient
2219	center	0	0.0265851063829788	UpGradient
2220	center	0	0.0222765957446809	UpGradient
2221	center	0	0.0193404255319148	UpGradient
2222	center	0	0.0225851063829787	UpGradient
2223	center	0	0.0298404255319149	UpGradient
2224	center	0	0.0220425531914894	UpGradient
2225	center	0	0.0244468085106383	UpGradient
2264	center	0	0.023468085106383	UpGradient
2265	center	0	0.0250744680851064	UpGradient
2266	center	0	0.0279042553191491	UpGradient
2267	center	0	0.0206382978723404	UpGradient
2268	center	0	0.0287978723404255	UpGradient
2269	center	0	0.0228936170212766	UpGradient
2270	center	0	NA	UpGradient
2271	center	0	NA	UpGradient
2272	center	0	NA	UpGradient
2273	center	0	NA	UpGradient
2274	center	0	NA	UpGradient
2275	center	0	NA	UpGradient
2276	center	0	NA	UpGradient
2277	center	0	NA	UpGradient
2278	center	0	NA	UpGradient
2279	center	0	NA	UpGradient
2280	center	0	NA	UpGradient
2281	center	0	NA	UpGradient
2282	center	0	NA	UpGradient
2283	center	0	NA	UpGradient
2284	center	0	NA	UpGradient
2285	center	0	NA	UpGradient
2286	center	0	NA	UpGradient
2287	center	0	0.0215000000000001	UpGradient
2288	center	0	0.0268191489361702	UpGradient
2289	center	0	0.0310531914893617	UpGradient
2290	center	0	0.0265851063829787	UpGradient
2291	center	0	0.0221595744680851	UpGradient
2292	center	0	0.0257553191489361	UpGradient
2293	center	0	0.0237446808510639	UpGradient
2332	center	0	0.0228297872340425	UpGradient
2333	center	0	0.0240425531914894	UpGradient
2334	center	0	0.0237978723404255	UpGradient
2335	center	0	0.025031914893617	UpGradient
2336	center	0	0.0269468085106383	UpGradient
2337	center	0	0.0244574468085107	UpGradient
2338	center	0	NA	UpGradient
2339	center	0	NA	UpGradient
2340	center	0	NA	UpGradient
2341	center	0	NA	UpGradient
2342	center	0	NA	UpGradient
2343	center	0	NA	UpGradient
2344	center	0	NA	UpGradient
2345	center	0	NA	UpGradient
2346	center	0	NA	UpGradient
2347	center	0	NA	UpGradient
2348	center	0	NA	UpGradient
2349	center	0	NA	UpGradient
2350	center	0	NA	UpGradient
2351	center	0	NA	UpGradient
2352	center	0	NA	UpGradient
2353	center	0	NA	UpGradient
2354	center	0	NA	UpGradient
2355	center	0	NA	UpGradient
2356	center	0	0.0325957446808511	UpGradient
2357	center	0	0.017468085106383	UpGradient
2358	center	0	0.0287021276595744	UpGradient
2359	center	0	0.0258085106382978	UpGradient
2360	center	0	0.026031914893617	UpGradient
2361	center	0	0.021563829787234	UpGradient
2399	center	0	0.0206382978723405	UpGradient
2400	center	0	0.0273404255319149	UpGradient
2401	center	0	0.0219148936170213	UpGradient
2402	center	0	0.0176382978723404	UpGradient
2403	center	0	0.0267021276595744	UpGradient
2404	center	0	0.0199361702127659	UpGradient
2405	center	0	0.0289468085106383	UpGradient
2406	center	0	NA	UpGradient
2407	center	0	NA	UpGradient
2408	center	0	NA	UpGradient
2409	center	0	NA	UpGradient
2410	center	0	NA	UpGradient
2411	center	0	NA	UpGradient
2412	center	0	NA	UpGradient
2413	center	0	NA	UpGradient
2414	center	0	NA	UpGradient
2415	center	0	NA	UpGradient
2416	center	0	NA	UpGradient
2417	center	0	NA	UpGradient
2418	center	0	NA	UpGradient
2419	center	0	NA	UpGradient
2420	center	0	NA	UpGradient
2421	center	0	NA	UpGradient
2422	center	0	NA	UpGradient
2423	center	0	NA	UpGradient
2424	center	0	0.0266808510638298	UpGradient
2425	center	0	0.0275106382978724	UpGradient
2426	center	0	0.0264255319148937	UpGradient
2427	center	0	0.0280106382978723	UpGradient
2428	center	0	0.0236914893617021	UpGradient
2429	center	0	0.0220106382978723	UpGradient
2468	center	0	0.0231702127659575	UpGradient
2469	center	0	0.0228297872340425	UpGradient
2470	center	0	0.0306170212765957	UpGradient
2471	center	0	0.0272553191489362	UpGradient
2472	center	0	0.0214361702127659	UpGradient
2473	center	0	0.0211063829787235	UpGradient
2474	center	0	NA	UpGradient
2475	center	0	NA	UpGradient
2476	center	0	NA	UpGradient
2477	center	0	NA	UpGradient
2478	center	0	NA	UpGradient
2479	center	0	NA	UpGradient
2480	center	0	NA	UpGradient
2481	center	0	NA	UpGradient
2482	center	0	NA	UpGradient
2483	center	0	NA	UpGradient
2484	center	0	NA	UpGradient
2485	center	0	NA	UpGradient
2486	center	0	NA	UpGradient
2487	center	0	NA	UpGradient
2488	center	0	NA	UpGradient
2489	center	0	NA	UpGradient
2490	center	0	NA	UpGradient
2491	center	0	NA	UpGradient
2492	center	0	0.0262340425531915	UpGradient
2493	center	0	0.0259468085106384	UpGradient
2494	center	0	0.0258297872340425	UpGradient
2495	center	0	0.0256382978723404	UpGradient
2496	center	0	0.0207021276595745	UpGradient
2497	center	0	0.0244468085106384	UpGradient
2498	center	0	0.0235851063829786	UpGradient
2535	center	0	0.0303510638297873	UpGradient
2536	center	0	0.0237127659574468	UpGradient
2537	center	0	0.0247978723404255	UpGradient
2538	center	0	0.0232659574468086	UpGradient
2539	center	0	0.0212234042553191	UpGradient
2540	center	0	0.0264148936170212	UpGradient
2541	center	0	0.0250106382978723	UpGradient
2542	center	0	NA	UpGradient
2543	center	0	NA	UpGradient
2544	center	0	NA	UpGradient
2545	center	0	NA	UpGradient
2546	center	0	NA	UpGradient
2547	center	0	NA	UpGradient
2548	center	0	NA	UpGradient
2549	center	0	NA	UpGradient
2550	center	0	NA	UpGradient
2551	center	0	NA	UpGradient
2552	center	0	NA	UpGradient
2553	center	0	NA	UpGradient
2554	center	0	NA	UpGradient
2555	center	0	NA	UpGradient
2556	center	0	NA	UpGradient
2557	center	0	NA	UpGradient
2558	center	0	NA	UpGradient
2559	center	0	NA	UpGradient
2560	center	0	0.0298297872340425	UpGradient
2561	center	0	0.0256170212765957	UpGradient
2562	center	0	0.0259148936170213	UpGradient
2563	center	0	0.0259787234042553	UpGradient
2564	center	0	0.0276489361702128	UpGradient
2565	center	0	0.0250638297872341	UpGradient
2604	center	0	0.0192446808510639	UpGradient
2605	center	0	0.0279893617021277	UpGradient
2606	center	0	0.0250106382978724	UpGradient
2607	center	0	0.0184468085106383	UpGradient
2608	center	0	0.021468085106383	UpGradient
2609	center	0	0.0248510638297873	UpGradient
2610	center	0	NA	UpGradient
2611	center	0	NA	UpGradient
2612	center	0	NA	UpGradient
2613	center	0	NA	UpGradient
2614	center	0	NA	UpGradient
2615	center	0	NA	UpGradient
2616	center	0	NA	UpGradient
2617	center	0	NA	UpGradient
2618	center	0	NA	UpGradient
2619	center	0	NA	UpGradient
2620	center	0	NA	UpGradient
2621	center	0	NA	UpGradient
2622	center	0	NA	UpGradient
2623	center	0	NA	UpGradient
2624	center	0	NA	UpGradient
2625	center	0	NA	UpGradient
2626	center	0	NA	UpGradient
2627	center	0	NA	UpGradient
2628	center	0	NA	UpGradient
2629	center	0	0.0233510638297873	UpGradient
2630	center	0	0.0255531914893616	UpGradient
2631	center	0	0.0257765957446808	UpGradient
2632	center	0	0.0263936170212766	UpGradient
2633	center	0	0.0176489361702128	UpGradient
2634	center	0	0.0243829787234042	UpGradient
2671	center	0	0.0241914893617022	UpGradient
2672	center	0	0.0218723404255319	UpGradient
2673	center	0	0.0286170212765957	UpGradient
2674	center	0	0.0221489361702127	UpGradient
2675	center	0	0.0233510638297873	UpGradient
2676	center	0	0.0191914893617022	UpGradient
2677	center	0	NA	UpGradient
2678	center	0	NA	UpGradient
2679	center	0	NA	UpGradient
2680	center	0	NA	UpGradient
2681	center	0	NA	UpGradient
2682	center	0	NA	UpGradient
2683	center	0	NA	UpGradient
2684	center	0	NA	UpGradient
2685	center	0	NA	UpGradient
2686	center	0	NA	UpGradient
2687	center	0	NA	UpGradient
2688	center	0	NA	UpGradient
2689	center	0	NA	UpGradient
2690	center	0	NA	UpGradient
2691	center	0	NA	UpGradient
2692	center	0	NA	UpGradient
2693	center	0	NA	UpGradient
2694	center	0	NA	UpGradient
2695	center	0	NA	UpGradient
2696	center	0	0.0230851063829787	UpGradient
2697	center	0	0.0280212765957447	UpGradient
2698	center	0	0.0254255319148936	UpGradient
2699	center	0	0.0216702127659574	UpGradient
2700	center	0	0.0301489361702128	UpGradient
2701	center	0	0.0231382978723405	UpGradient
2740	center	0	0.0299787234042554	UpGradient
2741	center	0	0.0247659574468085	UpGradient
2742	center	0	0.0229042553191489	UpGradient
2743	center	0	0.0249893617021276	UpGradient
2744	center	0	0.0212340425531915	UpGradient
2745	center	0	0.0227659574468085	UpGradient
2746	center	0	NA	UpGradient
2747	center	0	NA	UpGradient
2748	center	0	NA	UpGradient
2749	center	0	NA	UpGradient
2750	center	0	NA	UpGradient
2751	center	0	NA	UpGradient
2752	center	0	NA	UpGradient
2753	center	0	NA	UpGradient
2754	center	0	NA	UpGradient
2755	center	0	NA	UpGradient
2756	center	0	NA	UpGradient
2757	center	0	NA	UpGradient
2758	center	0	NA	UpGradient
2759	center	0	NA	UpGradient
2760	center	0	NA	UpGradient
2761	center	0	NA	UpGradient
2762	center	0	NA	UpGradient
2763	center	0	NA	UpGradient
2764	center	0	0.0260106382978724	UpGradient
2765	center	0	0.0292872340425532	UpGradient
2766	center	0	0.0302127659574468	UpGradient
2767	center	0	0.0224468085106383	UpGradient
2768	center	0	0.0242021276595745	UpGradient
2769	center	0	0.0273723404255319	UpGradient
2770	center	0	0.0248085106382979	UpGradient
2807	center	0	0.0280744680851063	UpGradient
2808	center	0	0.0194574468085106	UpGradient
2809	center	0	0.0180212765957447	UpGradient
2810	center	0	0.0245425531914894	UpGradient
2811	center	0	0.0261276595744681	UpGradient
2812	center	0	0.0284148936170212	UpGradient
2813	center	0	0.0269148936170213	UpGradient
2814	center	0	NA	UpGradient
2815	center	0	NA	UpGradient
2816	center	0	NA	UpGradient
2817	center	0	NA	UpGradient
2818	center	0	NA	UpGradient
2819	center	0	NA	UpGradient
2820	center	0	NA	UpGradient
2821	center	0	NA	UpGradient
2822	center	0	NA	UpGradient
2823	center	0	NA	UpGradient
2824	center	0	NA	UpGradient
2825	center	0	NA	UpGradient
2826	center	0	NA	UpGradient
2827	center	0	NA	UpGradient
2828	center	0	NA	UpGradient
2829	center	0	NA	UpGradient
2830	center	0	NA	UpGradient
2831	center	0	NA	UpGradient
2832	center	0	0.0272446808510638	UpGradient
2833	center	0	0.0221489361702127	UpGradient
2834	center	0	0.0223404255319149	UpGradient
2835	center	0	0.0248829787234042	UpGradient
2836	center	0	0.0273404255319149	UpGradient
2837	center	0	0.0201276595744681	UpGradient
2876	center	0	0.0216063829787234	UpGradient
2877	center	0	0.022936170212766	UpGradient
2878	center	0	0.0182553191489362	UpGradient
2879	center	0	0.0213404255319148	UpGradient
2880	center	0	0.0234468085106383	UpGradient
2881	center	0	0.024063829787234	UpGradient
2882	center	0	NA	UpGradient
2883	center	0	NA	UpGradient
2884	center	0	NA	UpGradient
2885	center	0	NA	UpGradient
2886	center	0	NA	UpGradient
2887	center	0	NA	UpGradient
2888	center	0	NA	UpGradient
2889	center	0	NA	UpGradient
2890	center	0	NA	UpGradient
2891	center	0	NA	UpGradient
2892	center	0	NA	UpGradient
2893	center	0	NA	UpGradient
2894	center	0	NA	UpGradient
2895	center	0	NA	UpGradient
2896	center	0	NA	UpGradient
2897	center	0	NA	UpGradient
2898	center	0	NA	UpGradient
2899	center	0	NA	UpGradient
2900	center	0	0.0242234042553191	UpGradient
2901	center	0	0.0234042553191489	UpGradient
2902	center	0	0.0199148936170213	UpGradient
2903	center	0	0.0220744680851064	UpGradient
2904	center	0	0.0232021276595744	UpGradient
2905	center	0	0.0208510638297872	UpGradient
2944	center	0	0.0251702127659575	UpGradient
2945	center	0	0.0205531914893617	UpGradient
2946	center	0	0.0255638297872341	UpGradient
2947	center	0	0.023031914893617	UpGradient
2948	center	0	0.0214255319148937	UpGradient
2949	center	0	0.0262021276595745	UpGradient
2950	center	0	NA	UpGradient
2951	center	0	NA	UpGradient
2952	center	0	NA	UpGradient
2953	center	0	NA	UpGradient
2954	center	0	NA	UpGradient
2955	center	0	NA	UpGradient
2956	center	0	NA	UpGradient
2957	center	0	NA	UpGradient
2958	center	0	NA	UpGradient
2959	center	0	NA	UpGradient
2960	center	0	NA	UpGradient
2961	center	0	NA	UpGradient
2962	center	0	NA	UpGradient
2963	center	0	NA	UpGradient
2964	center	0	NA	UpGradient
2965	center	0	NA	UpGradient
2966	center	0	NA	UpGradient
2967	center	0	0.0254787234042554	UpGradient
2968	center	0	0.0216489361702127	UpGradient
2969	center	0	0.0251914893617021	UpGradient
2970	center	0	0.0259893617021276	UpGradient
2971	center	0	0.0238617021276595	UpGradient
2972	center	0	0.0256489361702128	UpGradient
2973	center	0	0.0305319148936171	UpGradient
3012	center	0	0.0257765957446808	UpGradient
3013	center	0	0.0205638297872341	UpGradient
3014	center	0	0.021095744680851	UpGradient
3015	center	0	0.0236382978723404	UpGradient
3016	center	0	0.0265851063829788	UpGradient
3017	center	0	0.0286382978723404	UpGradient
3018	center	0	0.0257659574468085	UpGradient
3019	center	0	NA	UpGradient
3020	center	0	NA	UpGradient
3021	center	0	NA	UpGradient
3022	center	0	NA	UpGradient
3023	center	0	NA	UpGradient
3024	center	0	NA	UpGradient
3025	center	0	NA	UpGradient
3026	center	0	NA	UpGradient
3027	center	0	NA	UpGradient
3028	center	0	NA	UpGradient
3029	center	0	NA	UpGradient
3030	center	0	NA	UpGradient
3031	center	0	NA	UpGradient
3032	center	0	NA	UpGradient
3033	center	0	NA	UpGradient
3034	center	0	NA	UpGradient
3035	center	0	NA	UpGradient
3036	center	0	0.0270531914893617	UpGradient
3037	center	0	0.0324680851063829	UpGradient
3038	center	0	0.024595744680851	UpGradient
3039	center	0	0.025404255319149	UpGradient
3040	center	0	0.0265425531914895	UpGradient
3041	center	0	0.0222872340425531	UpGradient
3080	center	0	0.0234468085106384	UpGradient
3081	center	0	0.0275	UpGradient
3082	center	0	0.0238723404255319	UpGradient
3083	center	0	0.0223191489361702	UpGradient
3084	center	0	0.0221489361702128	UpGradient
3085	center	0	0.0234148936170212	UpGradient
3086	center	0	0.0252234042553191	UpGradient
3087	center	0	NA	UpGradient
3088	center	0	NA	UpGradient
3089	center	0	NA	UpGradient
3090	center	0	NA	UpGradient
3091	center	0	NA	UpGradient
3092	center	0	NA	UpGradient
3093	center	0	NA	UpGradient
3094	center	0	NA	UpGradient
3095	center	0	NA	UpGradient
3096	center	0	NA	UpGradient
3097	center	0	NA	UpGradient
3098	center	0	NA	UpGradient
3099	center	0	NA	UpGradient
3100	center	0	NA	UpGradient
3101	center	0	NA	UpGradient
3102	center	0	0.0289787234042553	UpGradient
3103	center	0	0.0259255319148936	UpGradient
3104	center	0	0.0216276595744681	UpGradient
3105	center	0	0.0225744680851064	UpGradient
3106	center	0	0.0273085106382978	UpGradient
3107	center	0	0.0267765957446809	UpGradient
3108	center	0	0.0227553191489362	UpGradient
3149	center	0	0.0253723404255319	UpGradient
3150	center	0	0.0283829787234043	UpGradient
3151	center	0	0.0308191489361702	UpGradient
3152	center	0	0.0180744680851064	UpGradient
3153	center	0	0.0199148936170213	UpGradient
3154	center	0	0.0234468085106383	UpGradient
3155	center	0	0.0330425531914894	UpGradient
3156	center	0	0.0259787234042554	UpGradient
3157	center	0	NA	UpGradient
3158	center	0	NA	UpGradient
3159	center	0	NA	UpGradient
3160	center	0	NA	UpGradient
3161	center	0	NA	UpGradient
3162	center	0	NA	UpGradient
3163	center	0	NA	UpGradient
3164	center	0	NA	UpGradient
3165	center	0	NA	UpGradient
3166	center	0	NA	UpGradient
3167	center	0	NA	UpGradient
3168	center	0	NA	UpGradient
3169	center	0	NA	UpGradient
3170	center	0	0.0283085106382979	UpGradient
3171	center	0	0.0253297872340426	UpGradient
3172	center	0	0.0271595744680851	UpGradient
3173	center	0	0.0244787234042553	UpGradient
3174	center	0	0.021531914893617	UpGradient
3175	center	0	0.0237340425531914	UpGradient
3176	center	0	0.0167021276595746	UpGradient
3217	center	0	0.0279787234042554	UpGradient
3218	center	0	0.0214574468085107	UpGradient
3219	center	0	0.0272446808510639	UpGradient
3220	center	0	0.026468085106383	UpGradient
3221	center	0	0.0268617021276597	UpGradient
3222	center	0	0.0263617021276596	UpGradient
3223	center	0	0.0320531914893617	UpGradient
3224	center	0	0.0296808510638298	UpGradient
3225	center	0	NA	UpGradient
3226	center	0	NA	UpGradient
3227	center	0	NA	UpGradient
3228	center	0	NA	UpGradient
3229	center	0	NA	UpGradient
3230	center	0	NA	UpGradient
3231	center	0	NA	UpGradient
3232	center	0	NA	UpGradient
3233	center	0	NA	UpGradient
3234	center	0	NA	UpGradient
3235	center	0	NA	UpGradient
3236	center	0	0.025159574468085	UpGradient
3237	center	0	0.0285	UpGradient
3238	center	0	0.0195425531914894	UpGradient
3239	center	0	0.028563829787234	UpGradient
3240	center	0	0.0262234042553192	UpGradient
3241	center	0	0.0251702127659575	UpGradient
3242	center	0	0.0244893617021276	UpGradient
3243	center	0	0.0284361702127659	UpGradient
3286	center	0	0.0224787234042553	UpGradient
3287	center	0	0.0253829787234042	UpGradient
3288	center	0	0.0216382978723403	UpGradient
3289	center	0	0.0186808510638298	UpGradient
3290	center	0	0.0222659574468085	UpGradient
3291	center	0	0.0217021276595745	UpGradient
3292	center	0	0.0227659574468085	UpGradient
3293	center	0	0.026968085106383	UpGradient
3294	center	0	0.0311702127659574	UpGradient
3295	center	0	NA	UpGradient
3296	center	0	NA	UpGradient
3297	center	0	NA	UpGradient
3298	center	0	NA	UpGradient
3299	center	0	NA	UpGradient
3300	center	0	NA	UpGradient
3301	center	0	NA	UpGradient
3302	center	0	NA	UpGradient
3303	center	0	0.0256170212765958	UpGradient
3304	center	0	0.0219361702127659	UpGradient
3305	center	0	0.0265531914893617	UpGradient
3306	center	0	0.0263723404255319	UpGradient
3307	center	0	0.0292553191489361	UpGradient
3308	center	0	0.0266808510638298	UpGradient
3309	center	0	0.0249680851063829	UpGradient
3310	center	0	0.0209787234042554	UpGradient
3311	center	0	0.0194787234042554	UpGradient
3354	center	0	0.0213191489361703	UpGradient
3355	center	0	0.020531914893617	UpGradient
3356	center	0	0.0256276595744681	UpGradient
3357	center	0	0.0239148936170213	UpGradient
3358	center	0	0.0247127659574468	UpGradient
3359	center	0	0.0244574468085107	UpGradient
3360	center	0	0.0219361702127659	UpGradient
3361	center	0	0.0311063829787234	UpGradient
3362	center	0	0.0320106382978724	UpGradient
3363	center	0	0.0272340425531915	UpGradient
3364	center	0	0.0283829787234042	UpGradient
3365	center	0	NA	UpGradient
3366	center	0	NA	UpGradient
3367	center	0	NA	UpGradient
3368	center	0	NA	UpGradient
3369	center	0	0.0262021276595745	UpGradient
3370	center	0	0.0273404255319149	UpGradient
3371	center	0	0.0250744680851064	UpGradient
3372	center	0	0.0203191489361703	UpGradient
3373	center	0	0.0280957446808511	UpGradient
3374	center	0	0.0225425531914894	UpGradient
3375	center	0	0.0199468085106382	UpGradient
3376	center	0	0.0289468085106383	UpGradient
3377	center	0	0.0266702127659575	UpGradient
3378	center	0	0.0234468085106383	UpGradient
3423	center	0	0.0236595744680851	UpGradient
3424	center	0	0.0306595744680851	UpGradient
3425	center	0	0.0211063829787233	UpGradient
3426	center	0	0.0223191489361702	UpGradient
3427	center	0	0.0298617021276595	UpGradient
3428	center	0	0.0204042553191489	UpGradient
3429	center	0	0.0235	UpGradient
3430	center	0	0.0300638297872341	UpGradient
3431	center	0	0.0257127659574468	UpGradient
3432	center	0	0.0226702127659574	UpGradient
3433	center	0	0.0208297872340425	UpGradient
3434	center	0	0.0181702127659574	UpGradient
3435	center	0	0.0261382978723404	UpGradient
3436	center	0	0.0233936170212766	UpGradient
3437	center	0	0.0248936170212766	UpGradient
3438	center	0	0.0263936170212766	UpGradient
3439	center	0	0.0247553191489361	UpGradient
3440	center	0	0.0218191489361702	UpGradient
3441	center	0	0.0212234042553192	UpGradient
3442	center	0	0.0265106382978724	UpGradient
3443	center	0	0.0267978723404256	UpGradient
3444	center	0	0.0263936170212766	UpGradient
3445	center	0	0.0320957446808511	UpGradient
3446	center	0	0.0231595744680851	UpGradient
3492	center	0	0.0250106382978724	UpGradient
3493	center	0	0.0259893617021277	UpGradient
3494	center	0	0.025904255319149	UpGradient
3495	center	0	0.0207446808510638	UpGradient
3496	center	0	0.0239680851063829	UpGradient
3497	center	0	0.0248829787234043	UpGradient
3498	center	0	0.0282872340425531	UpGradient
3499	center	0	0.0233829787234043	UpGradient
3500	center	0	0.0223191489361702	UpGradient
3501	center	0	0.0279361702127659	UpGradient
3502	center	0	0.0236276595744681	UpGradient
3503	center	0	0.0254468085106383	UpGradient
3504	center	0	0.0231170212765958	UpGradient
3505	center	0	0.0207659574468085	UpGradient
3506	center	0	0.0258936170212765	UpGradient
3507	center	0	0.0182340425531915	UpGradient
3508	center	0	0.0202340425531915	UpGradient
3509	center	0	0.025	UpGradient
3510	center	0	0.0206702127659574	UpGradient
3511	center	0	0.0253723404255319	UpGradient
3512	center	0	0.0255744680851063	UpGradient
3513	center	0	0.0254574468085106	UpGradient
3561	center	0	0.0314787234042553	UpGradient
3562	center	0	0.0253085106382979	UpGradient
3563	center	0	0.0271382978723404	UpGradient
3564	center	0	0.0275531914893617	UpGradient
3565	center	0	0.0265425531914894	UpGradient
3566	center	0	0.0233829787234043	UpGradient
3567	center	0	0.0238723404255319	UpGradient
3568	center	0	0.0201063829787234	UpGradient
3569	center	0	0.0226595744680851	UpGradient
3570	center	0	0.025436170212766	UpGradient
3571	center	0	0.028031914893617	UpGradient
3572	center	0	0.0227978723404256	UpGradient
3573	center	0	0.0230851063829787	UpGradient
3574	center	0	0.0193617021276596	UpGradient
3575	center	0	0.0251276595744681	UpGradient
3576	center	0	0.0257978723404256	UpGradient
3577	center	0	0.0165851063829787	UpGradient
3578	center	0	0.0247340425531915	UpGradient
3579	center	0	0.0295	UpGradient
3580	center	0	0.0220212765957446	UpGradient
3630	center	0	0.0159574468085106	UpGradient
3631	center	0	0.0259255319148937	UpGradient
3632	center	0	0.0212127659574468	UpGradient
3633	center	0	0.0259893617021276	UpGradient
3634	center	0	0.0256063829787234	UpGradient
3635	center	0	0.0215106382978723	UpGradient
3636	center	0	0.0274468085106383	UpGradient
3637	center	0	0.0289148936170212	UpGradient
3638	center	0	0.0185531914893617	UpGradient
3639	center	0	0.0256382978723404	UpGradient
3640	center	0	0.0236170212765957	UpGradient
3641	center	0	0.0224255319148935	UpGradient
3642	center	0	0.0304468085106383	UpGradient
3643	center	0	0.0174148936170213	UpGradient
3644	center	0	0.0199361702127659	UpGradient
3645	center	0	0.019063829787234	UpGradient
3646	center	0	0.023436170212766	UpGradient
3647	center	0	0.0280425531914894	UpGradient
3700	center	0	0.0274680851063829	UpGradient
3701	center	0	0.0168723404255319	UpGradient
3702	center	0	0.023968085106383	UpGradient
3703	center	0	0.0201595744680851	UpGradient
3704	center	0	0.0265212765957446	UpGradient
3705	center	0	0.0224893617021277	UpGradient
3706	center	0	0.0259468085106383	UpGradient
3707	center	0	0.0258085106382979	UpGradient
3708	center	0	0.0178936170212766	UpGradient
3709	center	0	0.0179468085106383	UpGradient
3710	center	0	0.0252872340425531	UpGradient
3711	center	0	0.0215531914893617	UpGradient
3712	center	0	0.028063829787234	UpGradient
3713	center	0	0.0342659574468085	UpGradient
3714	center	0	0.0247659574468085	UpGradient
3769	center	0	0.0261170212765958	UpGradient
3770	center	0	0.0264255319148936	UpGradient
3771	center	0	0.0270106382978723	UpGradient
3772	center	0	0.0266808510638298	UpGradient
3773	center	0	0.0275851063829788	UpGradient
3774	center	0	0.0196063829787235	UpGradient
3775	center	0	0.0273404255319149	UpGradient
3776	center	0	0.0256595744680851	UpGradient
3777	center	0	0.0237127659574468	UpGradient
3778	center	0	0.0344468085106383	UpGradient
3779	center	0	0.0274255319148936	UpGradient
3780	center	0	0.0211808510638298	UpGradient
3840	center	0	0.0235106382978723	UpGradient
3841	center	0	0.0261382978723404	UpGradient
3842	center	0	0.0230744680851064	UpGradient
3843	center	0	0.0215425531914894	UpGradient
3844	center	0	0.028	UpGradient
3845	center	0	0.021872340425532	UpGradient
4556	center	0	-0.020627659574468	UpGradient
4557	center	0	-0.0255425531914893	UpGradient
4558	center	0	-0.0224255319148936	UpGradient
4623	center	0	-0.0224893617021276	UpGradient
4626	center	0	-0.0235531914893616	UpGradient
4627	center	0	-0.0185425531914893	UpGradient
4628	center	0	-0.0247446808510638	UpGradient
4690	center	0	-0.0257021276595745	UpGradient
4691	center	0	-0.0197021276595745	UpGradient
4692	center	0	-0.0243510638297872	UpGradient
4693	center	0	-0.0222765957446808	UpGradient
4694	center	0	-0.0246063829787234	UpGradient
4695	center	0	-0.0214148936170213	UpGradient
4696	center	0	-0.0217446808510638	UpGradient
4756	center	0	-0.0242765957446809	UpGradient
4757	center	0	-0.022063829787234	UpGradient
4758	center	0	-0.021936170212766	UpGradient
4759	center	0	-0.020436170212766	UpGradient
4762	center	0	-0.0221170212765958	UpGradient
4763	center	0	-0.0254787234042553	UpGradient
4764	center	0	-0.0254255319148936	UpGradient
4765	center	0	-0.0207021276595745	UpGradient
4824	center	0	-0.0246595744680851	UpGradient
4825	center	0	-0.0234255319148936	UpGradient
4826	center	0	-0.0242340425531915	UpGradient
4827	center	0	-0.0249893617021277	UpGradient
4828	center	0	-0.0248085106382978	UpGradient
4829	center	0	-0.0227234042553191	UpGradient
4830	center	0	-0.0223723404255319	UpGradient
4831	center	0	-0.0266702127659574	UpGradient
4832	center	0	-0.0207021276595744	UpGradient
4833	center	0	-0.0181489361702128	UpGradient
4834	center	0	-0.0219361702127659	UpGradient
4891	center	0	-0.0250744680851064	UpGradient
4892	center	0	-0.0256702127659575	UpGradient
4893	center	0	-0.0201063829787234	UpGradient
4894	center	0	-0.018531914893617	UpGradient
4895	center	0	-0.0234255319148936	UpGradient
4898	center	0	-0.0216702127659574	UpGradient
4899	center	0	-0.0199468085106383	UpGradient
4900	center	0	-0.0245319148936171	UpGradient
4901	center	0	-0.0259042553191489	UpGradient
4902	center	0	-0.0240106382978723	UpGradient
4903	center	0	-0.0191595744680851	UpGradient
4958	center	0	-0.0276063829787234	UpGradient
4959	center	0	-0.0221170212765958	UpGradient
4960	center	0	-0.0179148936170212	UpGradient
4961	center	0	-0.0233936170212766	UpGradient
4962	center	0	-0.0218191489361701	UpGradient
4963	center	0	-0.019936170212766	UpGradient
4964	center	0	-0.0280851063829788	UpGradient
4965	center	0	-0.0287765957446809	UpGradient
4966	center	0	-0.0244148936170213	UpGradient
4967	center	0	-0.012627659574468	UpGradient
4968	center	0	-0.0247978723404255	UpGradient
4969	center	0	-0.0258297872340426	UpGradient
4970	center	0	-0.0227340425531915	UpGradient
4971	center	0	-0.0199999999999999	UpGradient
4972	center	0	-0.0208191489361703	UpGradient
5025	center	0	-0.0189893617021276	UpGradient
5026	center	0	-0.0233723404255319	UpGradient
5027	center	0	-0.0249574468085107	UpGradient
5028	center	0	-0.0242234042553192	UpGradient
5029	center	0	-0.0225106382978724	UpGradient
5030	center	0	-0.0270531914893617	UpGradient
5031	center	0	-0.0307978723404256	UpGradient
5034	center	0	-0.0243617021276596	UpGradient
5035	center	0	-0.0262659574468084	UpGradient
5036	center	0	-0.0218404255319149	UpGradient
5037	center	0	-0.0264042553191489	UpGradient
5038	center	0	-0.0238617021276595	UpGradient
5039	center	0	-0.0214255319148936	UpGradient
5040	center	0	-0.0212872340425532	UpGradient
5041	center	0	-0.0224255319148936	UpGradient
5093	center	0	-0.0275531914893617	UpGradient
5094	center	0	-0.0216489361702127	UpGradient
5095	center	0	-0.023531914893617	UpGradient
5096	center	0	-0.0214042553191489	UpGradient
5097	center	0	-0.0266808510638297	UpGradient
5098	center	0	-0.0247872340425532	UpGradient
5099	center	0	-0.0230106382978723	UpGradient
5100	center	0	-0.024031914893617	UpGradient
5101	center	0	-0.0250851063829788	UpGradient
5102	center	0	-0.0288085106382978	UpGradient
5103	center	0	-0.0270212765957446	UpGradient
5104	center	0	-0.0269574468085107	UpGradient
5105	center	0	-0.0191170212765958	UpGradient
5106	center	0	-0.0190851063829788	UpGradient
5107	center	0	-0.0199468085106384	UpGradient
5108	center	0	-0.0239574468085107	UpGradient
5109	center	0	-0.0243191489361702	UpGradient
5160	center	0	-0.0247340425531914	UpGradient
5161	center	0	-0.0279361702127659	UpGradient
5162	center	0	-0.024936170212766	UpGradient
5163	center	0	-0.0238829787234042	UpGradient
5164	center	0	-0.0184574468085107	UpGradient
5165	center	0	-0.022563829787234	UpGradient
5166	center	0	-0.0252340425531915	UpGradient
5167	center	0	-0.0262446808510638	UpGradient
5170	center	0	-0.0236595744680851	UpGradient
5171	center	0	-0.0303085106382979	UpGradient
5172	center	0	-0.0221382978723404	UpGradient
5173	center	0	-0.0248829787234042	UpGradient
5174	center	0	-0.0212978723404256	UpGradient
5175	center	0	-0.0244148936170213	UpGradient
5176	center	0	-0.0246063829787234	UpGradient
5177	center	0	-0.0257127659574468	UpGradient
5178	center	0	-0.0203936170212766	UpGradient
5228	center	0	-0.0240212765957447	UpGradient
5229	center	0	-0.0205425531914894	UpGradient
5230	center	0	-0.0213936170212766	UpGradient
5231	center	0	-0.0246276595744681	UpGradient
5232	center	0	-0.0225957446808511	UpGradient
5233	center	0	-0.022095744680851	UpGradient
5234	center	0	-0.0296702127659575	UpGradient
5235	center	0	-0.0235319148936171	UpGradient
5236	center	0	-0.0272127659574468	UpGradient
69	periphery	0	0.0273085106382978	UpGradient
70	periphery	0	0.0235106382978724	UpGradient
71	periphery	0	0.0225212765957447	UpGradient
72	periphery	0	0.0220531914893617	UpGradient
73	periphery	0	0.0250531914893617	UpGradient
74	periphery	0	0.0220531914893618	UpGradient
75	periphery	0	0.031904255319149	UpGradient
76	periphery	0	0.0206489361702128	UpGradient
77	periphery	0	0.0241914893617021	UpGradient
127	periphery	0	0.0237872340425532	UpGradient
128	periphery	0	0.0216170212765957	UpGradient
129	periphery	0	0.0196170212765958	UpGradient
130	periphery	0	0.0237127659574468	UpGradient
131	periphery	0	0.0207234042553192	UpGradient
132	periphery	0	0.0225	UpGradient
133	periphery	0	0.0214255319148936	UpGradient
134	periphery	0	0.0226382978723404	UpGradient
135	periphery	0	0.026563829787234	UpGradient
138	periphery	0	0.0268085106382978	UpGradient
139	periphery	0	0.0236382978723404	UpGradient
140	periphery	0	0.024468085106383	UpGradient
141	periphery	0	0.020872340425532	UpGradient
142	periphery	0	0.0222872340425532	UpGradient
143	periphery	0	0.0296702127659575	UpGradient
144	periphery	0	0.0236489361702128	UpGradient
145	periphery	0	0.0212127659574468	UpGradient
196	periphery	0	0.0181808510638297	UpGradient
197	periphery	0	0.0237659574468086	UpGradient
198	periphery	0	0.0253297872340426	UpGradient
199	periphery	0	0.0257021276595744	UpGradient
200	periphery	0	0.0244361702127659	UpGradient
201	periphery	0	0.0206489361702128	UpGradient
202	periphery	0	0.0270212765957447	UpGradient
203	periphery	0	0.0217872340425532	UpGradient
204	periphery	0	0.0240425531914893	UpGradient
205	periphery	0	0.0232553191489361	UpGradient
206	periphery	0	0.0249893617021277	UpGradient
207	periphery	0	0.0195744680851064	UpGradient
208	periphery	0	0.0233297872340426	UpGradient
209	periphery	0	0.0263404255319149	UpGradient
210	periphery	0	0.0259787234042553	UpGradient
211	periphery	0	0.0185851063829787	UpGradient
212	periphery	0	0.0197234042553191	UpGradient
264	periphery	0	0.0226063829787234	UpGradient
265	periphery	0	0.0307978723404255	UpGradient
266	periphery	0	0.0207553191489362	UpGradient
267	periphery	0	0.0200744680851064	UpGradient
268	periphery	0	0.0166170212765957	UpGradient
269	periphery	0	0.0190106382978724	UpGradient
270	periphery	0	0.0247127659574468	UpGradient
271	periphery	0	0.0276702127659575	UpGradient
274	periphery	0	0.0232553191489361	UpGradient
275	periphery	0	0.0232978723404255	UpGradient
276	periphery	0	0.0221063829787234	UpGradient
277	periphery	0	0.0218297872340425	UpGradient
278	periphery	0	0.0242659574468084	UpGradient
279	periphery	0	0.0261063829787235	UpGradient
280	periphery	0	0.0215851063829787	UpGradient
334	periphery	0	0.0227978723404255	UpGradient
335	periphery	0	0.0278510638297873	UpGradient
336	periphery	0	0.0142127659574468	UpGradient
337	periphery	0	0.018468085106383	UpGradient
338	periphery	0	0.0256808510638297	UpGradient
339	periphery	0	0.0182659574468085	UpGradient
340	periphery	0	0.027	UpGradient
341	periphery	0	0.0294042553191489	UpGradient
342	periphery	0	0.0202021276595744	UpGradient
343	periphery	0	0.0232659574468084	UpGradient
344	periphery	0	0.0207021276595744	UpGradient
345	periphery	0	0.021936170212766	UpGradient
346	periphery	0	0.0306595744680851	UpGradient
402	periphery	0	0.0221595744680851	UpGradient
403	periphery	0	0.0185106382978723	UpGradient
404	periphery	0	0.0292978723404256	UpGradient
405	periphery	0	0.0211914893617021	UpGradient
406	periphery	0	0.0225531914893617	UpGradient
407	periphery	0	0.0218510638297872	UpGradient
410	periphery	0	0.018936170212766	UpGradient
411	periphery	0	0.0260212765957447	UpGradient
412	periphery	0	0.0271170212765957	UpGradient
413	periphery	0	0.0301702127659574	UpGradient
414	periphery	0	0.0219255319148936	UpGradient
472	periphery	0	0.0213617021276596	UpGradient
473	periphery	0	0.0276276595744681	UpGradient
474	periphery	0	0.0255744680851064	UpGradient
475	periphery	0	0.0257446808510639	UpGradient
476	periphery	0	0.0197765957446809	UpGradient
477	periphery	0	0.0192553191489362	UpGradient
478	periphery	0	0.0262978723404255	UpGradient
479	periphery	0	0.0213617021276596	UpGradient
480	periphery	0	0.0212234042553192	UpGradient
481	periphery	0	0.0267872340425532	UpGradient
540	periphery	0	0.0185106382978724	UpGradient
541	periphery	0	0.024159574468085	UpGradient
542	periphery	0	0.0188829787234042	UpGradient
543	periphery	0	0.0143936170212766	UpGradient
546	periphery	0	0.0248617021276596	UpGradient
547	periphery	0	0.0169574468085106	UpGradient
548	periphery	0	0.0206382978723404	UpGradient
609	periphery	0	0.0263617021276596	UpGradient
610	periphery	0	0.0232872340425532	UpGradient
611	periphery	0	0.0274680851063829	UpGradient
612	periphery	0	0.0221595744680852	UpGradient
613	periphery	0	0.0210531914893617	UpGradient
614	periphery	0	0.0187446808510638	UpGradient
615	periphery	0	0.0216382978723403	UpGradient
678	periphery	0	0.023595744680851	UpGradient
679	periphery	0	0.0234042553191489	UpGradient
682	periphery	0	0.0239468085106383	UpGradient
748	periphery	0	0.0220425531914894	UpGradient
749	periphery	0	0.0219042553191489	UpGradient
1458	periphery	0	-0.0234468085106383	UpGradient
1459	periphery	0	-0.0320106382978723	UpGradient
1460	periphery	0	-0.0221063829787233	UpGradient
1461	periphery	0	-0.0254893617021276	UpGradient
1462	periphery	0	-0.0220319148936171	UpGradient
1463	periphery	0	-0.0221702127659575	UpGradient
1464	periphery	0	-0.0238723404255318	UpGradient
1465	periphery	0	-0.0274255319148936	UpGradient
1466	periphery	0	-0.0228510638297872	UpGradient
1525	periphery	0	-0.0270531914893617	UpGradient
1526	periphery	0	-0.0267127659574468	UpGradient
1527	periphery	0	-0.0217553191489361	UpGradient
1528	periphery	0	-0.0231914893617021	UpGradient
1529	periphery	0	-0.0249893617021277	UpGradient
1530	periphery	0	-0.0269468085106382	UpGradient
1531	periphery	0	-0.0191702127659574	UpGradient
1532	periphery	0	-0.024468085106383	UpGradient
1533	periphery	0	-0.0287021276595745	UpGradient
1534	periphery	0	-0.0207872340425531	UpGradient
1535	periphery	0	-0.0276914893617021	UpGradient
1536	periphery	0	-0.0269893617021276	UpGradient
1537	periphery	0	-0.0258936170212766	UpGradient
1591	periphery	0	-0.0240425531914894	UpGradient
1592	periphery	0	-0.0237127659574468	UpGradient
1593	periphery	0	-0.0260531914893617	UpGradient
1594	periphery	0	-0.0214574468085106	UpGradient
1595	periphery	0	-0.025095744680851	UpGradient
1596	periphery	0	-0.0268404255319149	UpGradient
1597	periphery	0	-0.0295212765957447	UpGradient
1598	periphery	0	-0.0323617021276597	UpGradient
1599	periphery	0	-0.0223510638297872	UpGradient
1600	periphery	0	-0.0214893617021277	UpGradient
1601	periphery	0	-0.0202340425531915	UpGradient
1602	periphery	0	-0.0249574468085106	UpGradient
1603	periphery	0	-0.0248085106382979	UpGradient
1604	periphery	0	-0.0277234042553191	UpGradient
1605	periphery	0	-0.0289361702127659	UpGradient
1606	periphery	0	-0.0234468085106383	UpGradient
1658	periphery	0	-0.0237021276595744	UpGradient
1659	periphery	0	-0.0199468085106383	UpGradient
1660	periphery	0	-0.0231702127659575	UpGradient
1661	periphery	0	-0.0192765957446808	UpGradient
1662	periphery	0	-0.032563829787234	UpGradient
1663	periphery	0	-0.0311914893617022	UpGradient
1664	periphery	0	-0.0216702127659575	UpGradient
1665	periphery	0	-0.0267021276595745	UpGradient
1666	periphery	0	-0.0279255319148936	UpGradient
1667	periphery	0	-0.0157765957446809	UpGradient
1668	periphery	0	-0.0257446808510638	UpGradient
1669	periphery	0	-0.0235212765957446	UpGradient
1670	periphery	0	-0.0301702127659575	UpGradient
1671	periphery	0	-0.0233617021276595	UpGradient
1672	periphery	0	-0.0215106382978723	UpGradient
1673	periphery	0	-0.0222978723404255	UpGradient
1674	periphery	0	-0.029436170212766	UpGradient
1675	periphery	0	-0.0221808510638298	UpGradient
1676	periphery	0	-0.0183297872340426	UpGradient
1724	periphery	0	-0.0172765957446808	UpGradient
1725	periphery	0	-0.0295	UpGradient
1726	periphery	0	-0.0287553191489362	UpGradient
1727	periphery	0	-0.0227553191489362	UpGradient
1728	periphery	0	-0.0207446808510638	UpGradient
1729	periphery	0	-0.0236276595744681	UpGradient
1730	periphery	0	-0.0288829787234042	UpGradient
1731	periphery	0	-0.022	UpGradient
1732	periphery	0	-0.0262340425531915	UpGradient
1733	periphery	0	-0.0251702127659574	UpGradient
1734	periphery	0	-0.0270212765957446	UpGradient
1735	periphery	0	-0.0242234042553192	UpGradient
1736	periphery	0	-0.0291276595744681	UpGradient
1737	periphery	0	-0.0218191489361702	UpGradient
1738	periphery	0	-0.029595744680851	UpGradient
1739	periphery	0	-0.0242127659574469	UpGradient
1740	periphery	0	-0.0229148936170213	UpGradient
1741	periphery	0	-0.019223404255319	UpGradient
1742	periphery	0	-0.0193936170212766	UpGradient
1743	periphery	0	-0.0198191489361702	UpGradient
1744	periphery	0	-0.0230531914893617	UpGradient
1792	periphery	0	-0.0197659574468085	UpGradient
1793	periphery	0	-0.0247553191489362	UpGradient
1794	periphery	0	-0.017531914893617	UpGradient
1795	periphery	0	-0.0226489361702128	UpGradient
1796	periphery	0	-0.0242446808510638	UpGradient
1797	periphery	0	-0.023531914893617	UpGradient
1798	periphery	0	-0.0224361702127659	UpGradient
1799	periphery	0	-0.0231489361702128	UpGradient
1800	periphery	0	-0.0280744680851064	UpGradient
1801	periphery	0	-0.0214468085106382	UpGradient
1802	periphery	0	-0.0286063829787234	UpGradient
1803	periphery	0	-0.0238297872340426	UpGradient
1804	periphery	0	-0.0200106382978723	UpGradient
1805	periphery	0	-0.0267446808510638	UpGradient
1806	periphery	0	-0.0267021276595745	UpGradient
1807	periphery	0	-0.0293297872340426	UpGradient
1808	periphery	0	-0.0224361702127659	UpGradient
1809	periphery	0	-0.022468085106383	UpGradient
1810	periphery	0	-0.0251276595744681	UpGradient
1811	periphery	0	-0.0288404255319149	UpGradient
1812	periphery	0	-0.0257553191489362	UpGradient
1813	periphery	0	-0.0226382978723405	UpGradient
1814	periphery	0	-0.0178723404255319	UpGradient
1859	periphery	0	-0.0268510638297872	UpGradient
1860	periphery	0	-0.0209148936170212	UpGradient
1861	periphery	0	-0.0293829787234043	UpGradient
1862	periphery	0	-0.0301808510638298	UpGradient
1863	periphery	0	-0.0279361702127659	UpGradient
1864	periphery	0	-0.0255212765957447	UpGradient
1865	periphery	0	-0.0302340425531915	UpGradient
1866	periphery	0	-0.0263404255319149	UpGradient
1867	periphery	0	-0.026531914893617	UpGradient
1868	periphery	0	-0.0250851063829787	UpGradient
1869	periphery	0	-0.0298510638297873	UpGradient
1870	periphery	0	-0.0258829787234043	UpGradient
1871	periphery	0	-0.0278829787234042	UpGradient
1872	periphery	0	-0.0193617021276597	UpGradient
1873	periphery	0	-0.0312234042553192	UpGradient
1874	periphery	0	-0.0261914893617022	UpGradient
1875	periphery	0	-0.0291382978723404	UpGradient
1876	periphery	0	-0.0216276595744681	UpGradient
1877	periphery	0	-0.0225106382978725	UpGradient
1878	periphery	0	-0.0250531914893618	UpGradient
1879	periphery	0	-0.0256170212765958	UpGradient
1880	periphery	0	-0.0273617021276595	UpGradient
1881	periphery	0	-0.0175	UpGradient
1882	periphery	0	-0.0268191489361702	UpGradient
1927	periphery	0	-0.021968085106383	UpGradient
1928	periphery	0	-0.0198617021276596	UpGradient
1929	periphery	0	-0.0253297872340426	UpGradient
1930	periphery	0	-0.0236276595744681	UpGradient
1931	periphery	0	-0.0227446808510638	UpGradient
1932	periphery	0	-0.0234574468085106	UpGradient
1933	periphery	0	-0.0280319148936171	UpGradient
1934	periphery	0	-0.0222872340425532	UpGradient
1935	periphery	0	-0.0311170212765957	UpGradient
1936	periphery	0	NA	UpGradient
1937	periphery	0	NA	UpGradient
1938	periphery	0	NA	UpGradient
1939	periphery	0	NA	UpGradient
1940	periphery	0	NA	UpGradient
1941	periphery	0	NA	UpGradient
1942	periphery	0	-0.0292978723404256	UpGradient
1943	periphery	0	-0.0195744680851064	UpGradient
1944	periphery	0	-0.023595744680851	UpGradient
1945	periphery	0	-0.0217553191489362	UpGradient
1946	periphery	0	-0.0295744680851064	UpGradient
1947	periphery	0	-0.0245212765957447	UpGradient
1948	periphery	0	-0.0251808510638297	UpGradient
1949	periphery	0	-0.0251914893617021	UpGradient
1950	periphery	0	-0.032	UpGradient
1951	periphery	0	-0.025968085106383	UpGradient
1993	periphery	0	-0.0239999999999999	UpGradient
1994	periphery	0	-0.0261382978723404	UpGradient
1995	periphery	0	-0.0253723404255319	UpGradient
1996	periphery	0	-0.024031914893617	UpGradient
1997	periphery	0	-0.0288510638297872	UpGradient
1998	periphery	0	-0.0240531914893617	UpGradient
1999	periphery	0	-0.021	UpGradient
2000	periphery	0	-0.0261382978723404	UpGradient
2001	periphery	0	-0.0271914893617021	UpGradient
2002	periphery	0	NA	UpGradient
2003	periphery	0	NA	UpGradient
2004	periphery	0	NA	UpGradient
2005	periphery	0	NA	UpGradient
2006	periphery	0	NA	UpGradient
2007	periphery	0	NA	UpGradient
2008	periphery	0	NA	UpGradient
2009	periphery	0	NA	UpGradient
2010	periphery	0	NA	UpGradient
2011	periphery	0	-0.0313297872340425	UpGradient
2012	periphery	0	-0.0260744680851064	UpGradient
2013	periphery	0	-0.0216702127659574	UpGradient
2014	periphery	0	-0.0267765957446809	UpGradient
2015	periphery	0	-0.0261914893617021	UpGradient
2016	periphery	0	-0.0239042553191489	UpGradient
2017	periphery	0	-0.0226489361702128	UpGradient
2018	periphery	0	-0.0242659574468085	UpGradient
2019	periphery	0	-0.0226808510638298	UpGradient
2061	periphery	0	-0.0280744680851064	UpGradient
2062	periphery	0	-0.0209680851063829	UpGradient
2063	periphery	0	-0.0269468085106383	UpGradient
2064	periphery	0	-0.0211489361702128	UpGradient
2065	periphery	0	-0.0250425531914893	UpGradient
2066	periphery	0	-0.0226170212765958	UpGradient
2067	periphery	0	-0.0248829787234043	UpGradient
2068	periphery	0	-0.0252659574468085	UpGradient
2069	periphery	0	NA	UpGradient
2070	periphery	0	NA	UpGradient
2071	periphery	0	NA	UpGradient
2072	periphery	0	NA	UpGradient
2073	periphery	0	NA	UpGradient
2074	periphery	0	NA	UpGradient
2075	periphery	0	NA	UpGradient
2076	periphery	0	NA	UpGradient
2077	periphery	0	NA	UpGradient
2078	periphery	0	NA	UpGradient
2079	periphery	0	NA	UpGradient
2080	periphery	0	NA	UpGradient
2081	periphery	0	-0.0332127659574467	UpGradient
2082	periphery	0	-0.0269574468085106	UpGradient
2083	periphery	0	-0.0224787234042553	UpGradient
2084	periphery	0	-0.0291595744680851	UpGradient
2085	periphery	0	-0.0288191489361702	UpGradient
2086	periphery	0	-0.0280638297872341	UpGradient
2087	periphery	0	-0.0255744680851064	UpGradient
2088	periphery	0	-0.0281276595744681	UpGradient
2129	periphery	0	-0.0306063829787234	UpGradient
2130	periphery	0	-0.0233297872340426	UpGradient
2131	periphery	0	-0.0176382978723404	UpGradient
2132	periphery	0	-0.0257127659574469	UpGradient
2133	periphery	0	-0.0192872340425532	UpGradient
2134	periphery	0	-0.0256382978723404	UpGradient
2135	periphery	0	-0.0202021276595744	UpGradient
2136	periphery	0	NA	UpGradient
2137	periphery	0	NA	UpGradient
2138	periphery	0	NA	UpGradient
2139	periphery	0	NA	UpGradient
2140	periphery	0	NA	UpGradient
2141	periphery	0	NA	UpGradient
2142	periphery	0	NA	UpGradient
2143	periphery	0	NA	UpGradient
2144	periphery	0	NA	UpGradient
2145	periphery	0	NA	UpGradient
2146	periphery	0	NA	UpGradient
2147	periphery	0	NA	UpGradient
2148	periphery	0	NA	UpGradient
2149	periphery	0	NA	UpGradient
2150	periphery	0	-0.0282021276595745	UpGradient
2151	periphery	0	-0.0297127659574468	UpGradient
2152	periphery	0	-0.0261170212765958	UpGradient
2153	periphery	0	-0.0192872340425531	UpGradient
2154	periphery	0	-0.0231595744680851	UpGradient
2155	periphery	0	-0.0232659574468085	UpGradient
2156	periphery	0	-0.0226914893617021	UpGradient
2197	periphery	0	-0.0235851063829787	UpGradient
2198	periphery	0	-0.0247340425531915	UpGradient
2199	periphery	0	-0.0193404255319149	UpGradient
2200	periphery	0	-0.0202978723404255	UpGradient
2201	periphery	0	-0.022936170212766	UpGradient
2202	periphery	0	-0.0241595744680851	UpGradient
2203	periphery	0	NA	UpGradient
2204	periphery	0	NA	UpGradient
2205	periphery	0	NA	UpGradient
2206	periphery	0	NA	UpGradient
2207	periphery	0	NA	UpGradient
2208	periphery	0	NA	UpGradient
2209	periphery	0	NA	UpGradient
2210	periphery	0	NA	UpGradient
2211	periphery	0	NA	UpGradient
2212	periphery	0	NA	UpGradient
2213	periphery	0	NA	UpGradient
2214	periphery	0	NA	UpGradient
2215	periphery	0	NA	UpGradient
2216	periphery	0	NA	UpGradient
2217	periphery	0	NA	UpGradient
2218	periphery	0	NA	UpGradient
2219	periphery	0	-0.0179787234042553	UpGradient
2220	periphery	0	-0.0232978723404255	UpGradient
2221	periphery	0	-0.0226276595744681	UpGradient
2222	periphery	0	-0.0289893617021276	UpGradient
2223	periphery	0	-0.0244787234042553	UpGradient
2224	periphery	0	-0.0243936170212765	UpGradient
2225	periphery	0	-0.0237659574468085	UpGradient
2264	periphery	0	-0.0262234042553191	UpGradient
2265	periphery	0	-0.0226808510638298	UpGradient
2266	periphery	0	-0.0237872340425532	UpGradient
2267	periphery	0	-0.0283085106382979	UpGradient
2268	periphery	0	-0.0244042553191489	UpGradient
2269	periphery	0	-0.0258510638297872	UpGradient
2270	periphery	0	NA	UpGradient
2271	periphery	0	NA	UpGradient
2272	periphery	0	NA	UpGradient
2273	periphery	0	NA	UpGradient
2274	periphery	0	NA	UpGradient
2275	periphery	0	NA	UpGradient
2276	periphery	0	NA	UpGradient
2277	periphery	0	NA	UpGradient
2278	periphery	0	NA	UpGradient
2279	periphery	0	NA	UpGradient
2280	periphery	0	NA	UpGradient
2281	periphery	0	NA	UpGradient
2282	periphery	0	NA	UpGradient
2283	periphery	0	NA	UpGradient
2284	periphery	0	NA	UpGradient
2285	periphery	0	NA	UpGradient
2286	periphery	0	NA	UpGradient
2287	periphery	0	-0.0275851063829788	UpGradient
2288	periphery	0	-0.0256702127659574	UpGradient
2289	periphery	0	-0.0256914893617021	UpGradient
2290	periphery	0	-0.0242553191489361	UpGradient
2291	periphery	0	-0.0162340425531915	UpGradient
2292	periphery	0	-0.0270744680851064	UpGradient
2293	periphery	0	-0.0237872340425532	UpGradient
2332	periphery	0	-0.0239361702127659	UpGradient
2333	periphery	0	-0.0275744680851064	UpGradient
2334	periphery	0	-0.0154255319148936	UpGradient
2335	periphery	0	-0.0249042553191489	UpGradient
2336	periphery	0	-0.0289574468085107	UpGradient
2337	periphery	0	-0.0276170212765957	UpGradient
2338	periphery	0	NA	UpGradient
2339	periphery	0	NA	UpGradient
2340	periphery	0	NA	UpGradient
2341	periphery	0	NA	UpGradient
2342	periphery	0	NA	UpGradient
2343	periphery	0	NA	UpGradient
2344	periphery	0	NA	UpGradient
2345	periphery	0	NA	UpGradient
2346	periphery	0	NA	UpGradient
2347	periphery	0	NA	UpGradient
2348	periphery	0	NA	UpGradient
2349	periphery	0	NA	UpGradient
2350	periphery	0	NA	UpGradient
2351	periphery	0	NA	UpGradient
2352	periphery	0	NA	UpGradient
2353	periphery	0	NA	UpGradient
2354	periphery	0	NA	UpGradient
2355	periphery	0	NA	UpGradient
2356	periphery	0	-0.0277659574468085	UpGradient
2357	periphery	0	-0.019968085106383	UpGradient
2358	periphery	0	-0.0253085106382979	UpGradient
2359	periphery	0	-0.0231808510638298	UpGradient
2360	periphery	0	-0.0218297872340425	UpGradient
2361	periphery	0	-0.0236276595744681	UpGradient
2399	periphery	0	-0.025468085106383	UpGradient
2400	periphery	0	-0.0285106382978723	UpGradient
2401	periphery	0	-0.0209148936170213	UpGradient
2402	periphery	0	-0.0269468085106382	UpGradient
2403	periphery	0	-0.0250744680851064	UpGradient
2404	periphery	0	-0.0199255319148936	UpGradient
2405	periphery	0	-0.0285744680851064	UpGradient
2406	periphery	0	NA	UpGradient
2407	periphery	0	NA	UpGradient
2408	periphery	0	NA	UpGradient
2409	periphery	0	NA	UpGradient
2410	periphery	0	NA	UpGradient
2411	periphery	0	NA	UpGradient
2412	periphery	0	NA	UpGradient
2413	periphery	0	NA	UpGradient
2414	periphery	0	NA	UpGradient
2415	periphery	0	NA	UpGradient
2416	periphery	0	NA	UpGradient
2417	periphery	0	NA	UpGradient
2418	periphery	0	NA	UpGradient
2419	periphery	0	NA	UpGradient
2420	periphery	0	NA	UpGradient
2421	periphery	0	NA	UpGradient
2422	periphery	0	NA	UpGradient
2423	periphery	0	NA	UpGradient
2424	periphery	0	-0.0263936170212766	UpGradient
2425	periphery	0	-0.0177978723404256	UpGradient
2426	periphery	0	-0.0214361702127659	UpGradient
2427	periphery	0	-0.0248404255319149	UpGradient
2428	periphery	0	-0.0208617021276596	UpGradient
2429	periphery	0	-0.0257872340425532	UpGradient
2468	periphery	0	-0.0212659574468086	UpGradient
2469	periphery	0	-0.0257234042553191	UpGradient
2470	periphery	0	-0.0256702127659574	UpGradient
2471	periphery	0	-0.0266276595744681	UpGradient
2472	periphery	0	-0.0221808510638298	UpGradient
2473	periphery	0	-0.0212127659574469	UpGradient
2474	periphery	0	NA	UpGradient
2475	periphery	0	NA	UpGradient
2476	periphery	0	NA	UpGradient
2477	periphery	0	NA	UpGradient
2478	periphery	0	NA	UpGradient
2479	periphery	0	NA	UpGradient
2480	periphery	0	NA	UpGradient
2481	periphery	0	NA	UpGradient
2482	periphery	0	NA	UpGradient
2483	periphery	0	NA	UpGradient
2484	periphery	0	NA	UpGradient
2485	periphery	0	NA	UpGradient
2486	periphery	0	NA	UpGradient
2487	periphery	0	NA	UpGradient
2488	periphery	0	NA	UpGradient
2489	periphery	0	NA	UpGradient
2490	periphery	0	NA	UpGradient
2491	periphery	0	NA	UpGradient
2492	periphery	0	-0.0291382978723404	UpGradient
2493	periphery	0	-0.0186489361702128	UpGradient
2494	periphery	0	-0.0280744680851064	UpGradient
2495	periphery	0	-0.023063829787234	UpGradient
2496	periphery	0	-0.0233617021276596	UpGradient
2497	periphery	0	-0.0211595744680851	UpGradient
2498	periphery	0	-0.0191276595744681	UpGradient
2535	periphery	0	-0.0244468085106383	UpGradient
2536	periphery	0	-0.0250957446808511	UpGradient
2537	periphery	0	-0.023659574468085	UpGradient
2538	periphery	0	-0.0260319148936171	UpGradient
2539	periphery	0	-0.0201808510638297	UpGradient
2540	periphery	0	-0.0227446808510639	UpGradient
2541	periphery	0	-0.0238404255319149	UpGradient
2542	periphery	0	NA	UpGradient
2543	periphery	0	NA	UpGradient
2544	periphery	0	NA	UpGradient
2545	periphery	0	NA	UpGradient
2546	periphery	0	NA	UpGradient
2547	periphery	0	NA	UpGradient
2548	periphery	0	NA	UpGradient
2549	periphery	0	NA	UpGradient
2550	periphery	0	NA	UpGradient
2551	periphery	0	NA	UpGradient
2552	periphery	0	NA	UpGradient
2553	periphery	0	NA	UpGradient
2554	periphery	0	NA	UpGradient
2555	periphery	0	NA	UpGradient
2556	periphery	0	NA	UpGradient
2557	periphery	0	NA	UpGradient
2558	periphery	0	NA	UpGradient
2559	periphery	0	NA	UpGradient
2560	periphery	0	-0.0238723404255319	UpGradient
2561	periphery	0	-0.025095744680851	UpGradient
2562	periphery	0	-0.0226808510638298	UpGradient
2563	periphery	0	-0.0255425531914893	UpGradient
2564	periphery	0	-0.025	UpGradient
2565	periphery	0	-0.0181382978723404	UpGradient
2604	periphery	0	-0.025563829787234	UpGradient
2605	periphery	0	-0.0255	UpGradient
2606	periphery	0	-0.0222872340425532	UpGradient
2607	periphery	0	-0.0251808510638298	UpGradient
2608	periphery	0	-0.0293297872340426	UpGradient
2609	periphery	0	-0.0280106382978724	UpGradient
2610	periphery	0	NA	UpGradient
2611	periphery	0	NA	UpGradient
2612	periphery	0	NA	UpGradient
2613	periphery	0	NA	UpGradient
2614	periphery	0	NA	UpGradient
2615	periphery	0	NA	UpGradient
2616	periphery	0	NA	UpGradient
2617	periphery	0	NA	UpGradient
2618	periphery	0	NA	UpGradient
2619	periphery	0	NA	UpGradient
2620	periphery	0	NA	UpGradient
2621	periphery	0	NA	UpGradient
2622	periphery	0	NA	UpGradient
2623	periphery	0	NA	UpGradient
2624	periphery	0	NA	UpGradient
2625	periphery	0	NA	UpGradient
2626	periphery	0	NA	UpGradient
2627	periphery	0	NA	UpGradient
2628	periphery	0	NA	UpGradient
2629	periphery	0	-0.0249893617021277	UpGradient
2630	periphery	0	-0.0223510638297873	UpGradient
2631	periphery	0	-0.0247872340425532	UpGradient
2632	periphery	0	-0.023063829787234	UpGradient
2633	periphery	0	-0.0208297872340426	UpGradient
2634	periphery	0	-0.0290425531914893	UpGradient
2671	periphery	0	-0.0226382978723404	UpGradient
2672	periphery	0	-0.0252872340425532	UpGradient
2673	periphery	0	-0.0302553191489362	UpGradient
2674	periphery	0	-0.0292234042553192	UpGradient
2675	periphery	0	-0.0231702127659573	UpGradient
2676	periphery	0	-0.0250851063829787	UpGradient
2677	periphery	0	NA	UpGradient
2678	periphery	0	NA	UpGradient
2679	periphery	0	NA	UpGradient
2680	periphery	0	NA	UpGradient
2681	periphery	0	NA	UpGradient
2682	periphery	0	NA	UpGradient
2683	periphery	0	NA	UpGradient
2684	periphery	0	NA	UpGradient
2685	periphery	0	NA	UpGradient
2686	periphery	0	NA	UpGradient
2687	periphery	0	NA	UpGradient
2688	periphery	0	NA	UpGradient
2689	periphery	0	NA	UpGradient
2690	periphery	0	NA	UpGradient
2691	periphery	0	NA	UpGradient
2692	periphery	0	NA	UpGradient
2693	periphery	0	NA	UpGradient
2694	periphery	0	NA	UpGradient
2695	periphery	0	NA	UpGradient
2696	periphery	0	-0.0237446808510638	UpGradient
2697	periphery	0	-0.0178085106382979	UpGradient
2698	periphery	0	-0.0269893617021276	UpGradient
2699	periphery	0	-0.0281595744680851	UpGradient
2700	periphery	0	-0.022968085106383	UpGradient
2701	periphery	0	-0.0238297872340425	UpGradient
2740	periphery	0	-0.0237978723404255	UpGradient
2741	periphery	0	-0.0220319148936171	UpGradient
2742	periphery	0	-0.025031914893617	UpGradient
2743	periphery	0	-0.0227234042553191	UpGradient
2744	periphery	0	-0.0330425531914893	UpGradient
2745	periphery	0	-0.0162021276595745	UpGradient
2746	periphery	0	NA	UpGradient
2747	periphery	0	NA	UpGradient
2748	periphery	0	NA	UpGradient
2749	periphery	0	NA	UpGradient
2750	periphery	0	NA	UpGradient
2751	periphery	0	NA	UpGradient
2752	periphery	0	NA	UpGradient
2753	periphery	0	NA	UpGradient
2754	periphery	0	NA	UpGradient
2755	periphery	0	NA	UpGradient
2756	periphery	0	NA	UpGradient
2757	periphery	0	NA	UpGradient
2758	periphery	0	NA	UpGradient
2759	periphery	0	NA	UpGradient
2760	periphery	0	NA	UpGradient
2761	periphery	0	NA	UpGradient
2762	periphery	0	NA	UpGradient
2763	periphery	0	NA	UpGradient
2764	periphery	0	-0.0268085106382978	UpGradient
2765	periphery	0	-0.0283404255319149	UpGradient
2766	periphery	0	-0.0249148936170213	UpGradient
2767	periphery	0	-0.0271382978723404	UpGradient
2768	periphery	0	-0.0206063829787234	UpGradient
2769	periphery	0	-0.0283617021276596	UpGradient
2770	periphery	0	-0.0221382978723404	UpGradient
2807	periphery	0	-0.0278617021276595	UpGradient
2808	periphery	0	-0.0242021276595745	UpGradient
2809	periphery	0	-0.0272872340425532	UpGradient
2810	periphery	0	-0.0298297872340426	UpGradient
2811	periphery	0	-0.0253085106382978	UpGradient
2812	periphery	0	-0.0270851063829787	UpGradient
2813	periphery	0	-0.0244468085106383	UpGradient
2814	periphery	0	NA	UpGradient
2815	periphery	0	NA	UpGradient
2816	periphery	0	NA	UpGradient
2817	periphery	0	NA	UpGradient
2818	periphery	0	NA	UpGradient
2819	periphery	0	NA	UpGradient
2820	periphery	0	NA	UpGradient
2821	periphery	0	NA	UpGradient
2822	periphery	0	NA	UpGradient
2823	periphery	0	NA	UpGradient
2824	periphery	0	NA	UpGradient
2825	periphery	0	NA	UpGradient
2826	periphery	0	NA	UpGradient
2827	periphery	0	NA	UpGradient
2828	periphery	0	NA	UpGradient
2829	periphery	0	NA	UpGradient
2830	periphery	0	NA	UpGradient
2831	periphery	0	NA	UpGradient
2832	periphery	0	-0.0210957446808511	UpGradient
2833	periphery	0	-0.0224361702127659	UpGradient
2834	periphery	0	-0.0202872340425532	UpGradient
2835	periphery	0	-0.023436170212766	UpGradient
2836	periphery	0	-0.0231063829787235	UpGradient
2837	periphery	0	-0.0203617021276596	UpGradient
2876	periphery	0	-0.0246914893617021	UpGradient
2877	periphery	0	-0.0202553191489361	UpGradient
2878	periphery	0	-0.0253829787234042	UpGradient
2879	periphery	0	-0.0252659574468085	UpGradient
2880	periphery	0	-0.0182978723404254	UpGradient
2881	periphery	0	-0.0223829787234042	UpGradient
2882	periphery	0	NA	UpGradient
2883	periphery	0	NA	UpGradient
2884	periphery	0	NA	UpGradient
2885	periphery	0	NA	UpGradient
2886	periphery	0	NA	UpGradient
2887	periphery	0	NA	UpGradient
2888	periphery	0	NA	UpGradient
2889	periphery	0	NA	UpGradient
2890	periphery	0	NA	UpGradient
2891	periphery	0	NA	UpGradient
2892	periphery	0	NA	UpGradient
2893	periphery	0	NA	UpGradient
2894	periphery	0	NA	UpGradient
2895	periphery	0	NA	UpGradient
2896	periphery	0	NA	UpGradient
2897	periphery	0	NA	UpGradient
2898	periphery	0	NA	UpGradient
2899	periphery	0	NA	UpGradient
2900	periphery	0	-0.0271808510638298	UpGradient
2901	periphery	0	-0.0256914893617022	UpGradient
2902	periphery	0	-0.0241276595744681	UpGradient
2903	periphery	0	-0.0292872340425532	UpGradient
2904	periphery	0	-0.0242553191489362	UpGradient
2905	periphery	0	-0.0276063829787234	UpGradient
2944	periphery	0	-0.0243510638297872	UpGradient
2945	periphery	0	-0.0214999999999999	UpGradient
2946	periphery	0	-0.0173085106382979	UpGradient
2947	periphery	0	-0.0243297872340426	UpGradient
2948	periphery	0	-0.0192021276595744	UpGradient
2949	periphery	0	-0.0297340425531914	UpGradient
2950	periphery	0	NA	UpGradient
2951	periphery	0	NA	UpGradient
2952	periphery	0	NA	UpGradient
2953	periphery	0	NA	UpGradient
2954	periphery	0	NA	UpGradient
2955	periphery	0	NA	UpGradient
2956	periphery	0	NA	UpGradient
2957	periphery	0	NA	UpGradient
2958	periphery	0	NA	UpGradient
2959	periphery	0	NA	UpGradient
2960	periphery	0	NA	UpGradient
2961	periphery	0	NA	UpGradient
2962	periphery	0	NA	UpGradient
2963	periphery	0	NA	UpGradient
2964	periphery	0	NA	UpGradient
2965	periphery	0	NA	UpGradient
2966	periphery	0	NA	UpGradient
2967	periphery	0	-0.0266276595744681	UpGradient
2968	periphery	0	-0.0216914893617021	UpGradient
2969	periphery	0	-0.0227659574468085	UpGradient
2970	periphery	0	-0.0267659574468085	UpGradient
2971	periphery	0	-0.0320425531914894	UpGradient
2972	periphery	0	-0.025031914893617	UpGradient
2973	periphery	0	-0.0179148936170212	UpGradient
3012	periphery	0	-0.027127659574468	UpGradient
3013	periphery	0	-0.0260106382978723	UpGradient
3014	periphery	0	-0.0314148936170213	UpGradient
3015	periphery	0	-0.0276914893617021	UpGradient
3016	periphery	0	-0.020936170212766	UpGradient
3017	periphery	0	-0.0217553191489362	UpGradient
3018	periphery	0	-0.0200531914893617	UpGradient
3019	periphery	0	NA	UpGradient
3020	periphery	0	NA	UpGradient
3021	periphery	0	NA	UpGradient
3022	periphery	0	NA	UpGradient
3023	periphery	0	NA	UpGradient
3024	periphery	0	NA	UpGradient
3025	periphery	0	NA	UpGradient
3026	periphery	0	NA	UpGradient
3027	periphery	0	NA	UpGradient
3028	periphery	0	NA	UpGradient
3029	periphery	0	NA	UpGradient
3030	periphery	0	NA	UpGradient
3031	periphery	0	NA	UpGradient
3032	periphery	0	NA	UpGradient
3033	periphery	0	NA	UpGradient
3034	periphery	0	NA	UpGradient
3035	periphery	0	NA	UpGradient
3036	periphery	0	-0.0215744680851063	UpGradient
3037	periphery	0	-0.0308510638297873	UpGradient
3038	periphery	0	-0.0292234042553191	UpGradient
3039	periphery	0	-0.0242553191489361	UpGradient
3040	periphery	0	-0.0307765957446808	UpGradient
3041	periphery	0	-0.0267872340425532	UpGradient
3080	periphery	0	-0.027968085106383	UpGradient
3081	periphery	0	-0.0249148936170213	UpGradient
3082	periphery	0	-0.0199680851063829	UpGradient
3083	periphery	0	-0.0238085106382979	UpGradient
3084	periphery	0	-0.0235531914893617	UpGradient
3085	periphery	0	-0.0229148936170213	UpGradient
3086	periphery	0	-0.0248191489361702	UpGradient
3087	periphery	0	NA	UpGradient
3088	periphery	0	NA	UpGradient
3089	periphery	0	NA	UpGradient
3090	periphery	0	NA	UpGradient
3091	periphery	0	NA	UpGradient
3092	periphery	0	NA	UpGradient
3093	periphery	0	NA	UpGradient
3094	periphery	0	NA	UpGradient
3095	periphery	0	NA	UpGradient
3096	periphery	0	NA	UpGradient
3097	periphery	0	NA	UpGradient
3098	periphery	0	NA	UpGradient
3099	periphery	0	NA	UpGradient
3100	periphery	0	NA	UpGradient
3101	periphery	0	NA	UpGradient
3102	periphery	0	-0.0208404255319149	UpGradient
3103	periphery	0	-0.0207872340425532	UpGradient
3104	periphery	0	-0.0184042553191488	UpGradient
3105	periphery	0	-0.0281489361702128	UpGradient
3106	periphery	0	-0.0240531914893618	UpGradient
3107	periphery	0	-0.0262127659574468	UpGradient
3108	periphery	0	-0.0235638297872341	UpGradient
3149	periphery	0	-0.0285851063829787	UpGradient
3150	periphery	0	-0.0303617021276595	UpGradient
3151	periphery	0	-0.0243085106382979	UpGradient
3152	periphery	0	-0.0243510638297872	UpGradient
3153	periphery	0	-0.0259255319148936	UpGradient
3154	periphery	0	-0.0268829787234043	UpGradient
3155	periphery	0	-0.0310851063829787	UpGradient
3156	periphery	0	-0.029127659574468	UpGradient
3157	periphery	0	NA	UpGradient
3158	periphery	0	NA	UpGradient
3159	periphery	0	NA	UpGradient
3160	periphery	0	NA	UpGradient
3161	periphery	0	NA	UpGradient
3162	periphery	0	NA	UpGradient
3163	periphery	0	NA	UpGradient
3164	periphery	0	NA	UpGradient
3165	periphery	0	NA	UpGradient
3166	periphery	0	NA	UpGradient
3167	periphery	0	NA	UpGradient
3168	periphery	0	NA	UpGradient
3169	periphery	0	NA	UpGradient
3170	periphery	0	-0.0220744680851064	UpGradient
3171	periphery	0	-0.0232127659574468	UpGradient
3172	periphery	0	-0.024095744680851	UpGradient
3173	periphery	0	-0.0189893617021276	UpGradient
3174	periphery	0	-0.0273191489361702	UpGradient
3175	periphery	0	-0.0284361702127659	UpGradient
3176	periphery	0	-0.0267340425531915	UpGradient
3217	periphery	0	-0.025	UpGradient
3218	periphery	0	-0.024	UpGradient
3219	periphery	0	-0.0212978723404255	UpGradient
3220	periphery	0	-0.0194468085106384	UpGradient
3221	periphery	0	-0.0216914893617022	UpGradient
3222	periphery	0	-0.0234468085106383	UpGradient
3223	periphery	0	-0.0269468085106383	UpGradient
3224	periphery	0	-0.022372340425532	UpGradient
3225	periphery	0	NA	UpGradient
3226	periphery	0	NA	UpGradient
3227	periphery	0	NA	UpGradient
3228	periphery	0	NA	UpGradient
3229	periphery	0	NA	UpGradient
3230	periphery	0	NA	UpGradient
3231	periphery	0	NA	UpGradient
3232	periphery	0	NA	UpGradient
3233	periphery	0	NA	UpGradient
3234	periphery	0	NA	UpGradient
3235	periphery	0	NA	UpGradient
3236	periphery	0	-0.0257978723404256	UpGradient
3237	periphery	0	-0.0248085106382979	UpGradient
3238	periphery	0	-0.0227765957446808	UpGradient
3239	periphery	0	-0.0251808510638298	UpGradient
3240	periphery	0	-0.0259255319148937	UpGradient
3241	periphery	0	-0.0208297872340426	UpGradient
3242	periphery	0	-0.0255957446808511	UpGradient
3243	periphery	0	-0.026968085106383	UpGradient
3286	periphery	0	-0.0282127659574468	UpGradient
3287	periphery	0	-0.0268510638297872	UpGradient
3288	periphery	0	-0.0235106382978724	UpGradient
3289	periphery	0	-0.0226170212765957	UpGradient
3290	periphery	0	-0.0228404255319148	UpGradient
3291	periphery	0	-0.0248617021276596	UpGradient
3292	periphery	0	-0.0252765957446809	UpGradient
3293	periphery	0	-0.0248936170212766	UpGradient
3294	periphery	0	-0.0237978723404256	UpGradient
3295	periphery	0	NA	UpGradient
3296	periphery	0	NA	UpGradient
3297	periphery	0	NA	UpGradient
3298	periphery	0	NA	UpGradient
3299	periphery	0	NA	UpGradient
3300	periphery	0	NA	UpGradient
3301	periphery	0	NA	UpGradient
3302	periphery	0	NA	UpGradient
3303	periphery	0	-0.0292127659574468	UpGradient
3304	periphery	0	-0.0244255319148937	UpGradient
3305	periphery	0	-0.0136382978723404	UpGradient
3306	periphery	0	-0.0215425531914894	UpGradient
3307	periphery	0	-0.0284787234042553	UpGradient
3308	periphery	0	-0.0342765957446809	UpGradient
3309	periphery	0	-0.0184255319148936	UpGradient
3310	periphery	0	-0.0245851063829788	UpGradient
3311	periphery	0	-0.024968085106383	UpGradient
3354	periphery	0	-0.0225106382978723	UpGradient
3355	periphery	0	-0.0260106382978723	UpGradient
3356	periphery	0	-0.0270744680851064	UpGradient
3357	periphery	0	-0.0162765957446808	UpGradient
3358	periphery	0	-0.0221489361702126	UpGradient
3359	periphery	0	-0.0221382978723405	UpGradient
3360	periphery	0	-0.0320638297872341	UpGradient
3361	periphery	0	-0.0246808510638298	UpGradient
3362	periphery	0	-0.0247340425531915	UpGradient
3363	periphery	0	-0.029595744680851	UpGradient
3364	periphery	0	-0.0218510638297871	UpGradient
3365	periphery	0	NA	UpGradient
3366	periphery	0	NA	UpGradient
3367	periphery	0	NA	UpGradient
3368	periphery	0	NA	UpGradient
3369	periphery	0	-0.023968085106383	UpGradient
3370	periphery	0	-0.0316914893617021	UpGradient
3371	periphery	0	-0.0235	UpGradient
3372	periphery	0	-0.0267234042553192	UpGradient
3373	periphery	0	-0.0337659574468085	UpGradient
3374	periphery	0	-0.0248829787234042	UpGradient
3375	periphery	0	-0.0232021276595745	UpGradient
3376	periphery	0	-0.0265957446808511	UpGradient
3377	periphery	0	-0.0318723404255319	UpGradient
3378	periphery	0	-0.0201063829787235	UpGradient
3423	periphery	0	-0.0252659574468085	UpGradient
3424	periphery	0	-0.0260212765957446	UpGradient
3425	periphery	0	-0.0257553191489361	UpGradient
3426	periphery	0	-0.0257234042553192	UpGradient
3427	periphery	0	-0.0219361702127659	UpGradient
3428	periphery	0	-0.0196170212765958	UpGradient
3429	periphery	0	-0.0263191489361702	UpGradient
3430	periphery	0	-0.0253829787234043	UpGradient
3431	periphery	0	-0.0183297872340426	UpGradient
3432	periphery	0	-0.0274787234042553	UpGradient
3433	periphery	0	-0.0276489361702127	UpGradient
3434	periphery	0	-0.0229148936170213	UpGradient
3435	periphery	0	-0.0232127659574467	UpGradient
3436	periphery	0	-0.0256276595744681	UpGradient
3437	periphery	0	-0.023436170212766	UpGradient
[truncated: 18,369 more rows]
