# Supplementary material for: Two simple movement mechanisms for spatial division of labour in social insects
Source: Nat Commun. 2022 Nov 15;13:6985. doi: 10.1038/s41467-022-34706-7 (PMC9666475; doi:10.1038/s41467-022-34706-7)
Supplement: Supplementary file 5 — Source Data [file 41467_2022_34706_MOESM5_ESM.zip › source_data/Figure_S15/RelativeTurnAngle,Lasius,Observed.csv]

COLONY	field_steepness	relative_TurnAngle	approach_direction
1	0	-0.00470527346328594	UpGradient
1	0.00025	-0.00425233481945754	UpGradient
1	5e-04	0.00405693763891976	UpGradient
1	0.00075	-0.0128844396312797	UpGradient
1	0.001	-0.0118253677662159	UpGradient
1	0.00125	-0.0111636025282775	UpGradient
1	0.0015	-0.0200409885800298	UpGradient
1	0.00175	-0.0126425566614807	UpGradient
1	0.002	-0.0215705474633838	UpGradient
1	0.00225	-0.0165640206083302	UpGradient
1	0.0025	-0.0161229227545535	UpGradient
1	0.00275	0.00271709123754361	UpGradient
1	0.003	-0.00182803019171368	UpGradient
1	0.00325	0.00335535094459913	UpGradient
1	0.0035	-0.0154711234240002	UpGradient
1	0.00375	0.00169880969376151	UpGradient
1	0.004	-0.00369146118400088	UpGradient
1	0.00425	-0.0081659215588615	UpGradient
1	0.0045	-0.00396464525488906	UpGradient
1	0.00475	-0.000481513547447178	UpGradient
1	0.005	-0.0157516728210286	UpGradient
1	0.00525	-0.0246421973260889	UpGradient
1	0.0055	-0.0246243686363671	UpGradient
1	0.00575	-0.0274459985908257	UpGradient
1	0.006	-0.0201041641177319	UpGradient
1	0.00625	-0.00905451248513674	UpGradient
2	0	-0.00910582510802251	UpGradient
2	0.00025	-0.00680537863284111	UpGradient
2	5e-04	-0.0167910837235858	UpGradient
2	0.00075	-0.0255905031993783	UpGradient
2	0.001	-0.0149767786219967	UpGradient
2	0.00125	-0.0179382885698053	UpGradient
2	0.0015	-0.0368297620691217	UpGradient
2	0.00175	-0.0202196586335074	UpGradient
2	0.002	0.00229853120319783	UpGradient
2	0.00225	-0.0113312849591024	UpGradient
2	0.0025	-0.0222382786882741	UpGradient
2	0.00275	-0.00959072537583253	UpGradient
2	0.003	-0.00422122597655882	UpGradient
2	0.00325	-0.0320619751995245	UpGradient
2	0.0035	-0.0212489799871502	UpGradient
2	0.00375	-0.00296620196363189	UpGradient
2	0.004	-0.0251932944430843	UpGradient
2	0.00425	-0.018497959670972	UpGradient
2	0.0045	-0.0380636224174338	UpGradient
2	0.00475	-0.0216826831579873	UpGradient
2	0.005	-0.0210470763017862	UpGradient
2	0.00525	-0.00788908590816942	UpGradient
2	0.0055	-0.028939308528288	UpGradient
2	0.00575	-0.00992996874104251	UpGradient
2	0.006	-0.0147386063681429	UpGradient
2	0.00625	-0.000892408176227581	UpGradient
4	0	-0.00819278141982765	UpGradient
4	0.00025	-0.0134290774697678	UpGradient
4	5e-04	-0.0136445834408748	UpGradient
4	0.00075	-0.016373641284091	UpGradient
4	0.001	-0.0123392676130584	UpGradient
4	0.00125	-0.00149273879133556	UpGradient
4	0.0015	-0.011597413480635	UpGradient
4	0.00175	-0.0221926416660795	UpGradient
4	0.002	-0.0125186142024461	UpGradient
4	0.00225	-0.0141777346320817	UpGradient
4	0.0025	-0.0118504625988902	UpGradient
4	0.00275	-0.0290709520728274	UpGradient
4	0.003	-0.0158119155426398	UpGradient
4	0.00325	0.0053940706765586	UpGradient
4	0.0035	-0.00632358718262415	UpGradient
4	0.00375	-0.0159711778198705	UpGradient
4	0.004	-0.0061626654001424	UpGradient
4	0.00425	-0.0116341874245208	UpGradient
4	0.0045	-0.026233478709628	UpGradient
4	0.00475	-0.0119863877089252	UpGradient
4	0.005	-0.0191053551143324	UpGradient
4	0.00525	-0.0267835126028117	UpGradient
4	0.0055	-0.0136261090858486	UpGradient
4	0.00575	0.0213248997044218	UpGradient
4	0.006	-0.0158108977987422	UpGradient
5	0	0.00172113141473251	UpGradient
5	0.00025	-0.00727362860266394	UpGradient
5	5e-04	-0.0198269623605438	UpGradient
5	0.00075	-0.00453714764092609	UpGradient
5	0.001	-0.0168617481435669	UpGradient
5	0.00125	-0.0115047489267767	UpGradient
5	0.0015	-0.0240326763238706	UpGradient
5	0.00175	-0.0207257477433182	UpGradient
5	0.002	-0.0159282494833867	UpGradient
5	0.00225	-0.0259890297280007	UpGradient
5	0.0025	-0.0221770122123468	UpGradient
5	0.00275	-0.0232424438161299	UpGradient
5	0.003	-0.0233868062935908	UpGradient
5	0.00325	-0.0241540633925594	UpGradient
5	0.0035	-0.0235215604341585	UpGradient
5	0.00375	-0.023075046835049	UpGradient
5	0.004	-0.0126088559161371	UpGradient
5	0.00425	-0.0182558438536477	UpGradient
5	0.0045	-0.0184950996688506	UpGradient
5	0.00475	-0.0305123870168892	UpGradient
5	0.005	-0.0207195716387867	UpGradient
5	0.00525	-0.024255549469322	UpGradient
5	0.0055	-0.0304783321699797	UpGradient
5	0.00575	-0.009220037042423	UpGradient
5	0.006	-0.00566819273680098	UpGradient
5	0.00625	-0.0270189859785867	UpGradient
6	0	-0.00206229897116417	UpGradient
6	0.00025	-0.00497682806044183	UpGradient
6	5e-04	0.0027306464597194	UpGradient
6	0.00075	-0.00249261700625508	UpGradient
6	0.001	-0.0122636302287195	UpGradient
6	0.00125	0.00599845006330634	UpGradient
6	0.0015	-0.00430620763355724	UpGradient
6	0.00175	-0.0227541432096579	UpGradient
6	0.002	-0.0171354859754655	UpGradient
6	0.00225	-0.0133442462414252	UpGradient
6	0.0025	-0.00271134600104755	UpGradient
6	0.00275	-0.00919763246465958	UpGradient
6	0.003	-0.026793508594173	UpGradient
6	0.00325	-0.00732598646352736	UpGradient
6	0.0035	-0.00599507675676483	UpGradient
6	0.00375	-0.0319571406263037	UpGradient
6	0.004	-0.0186636412152764	UpGradient
6	0.00425	0.0022350111283834	UpGradient
6	0.0045	-0.01379462639735	UpGradient
6	0.00475	-0.0200203781326336	UpGradient
6	0.005	-0.0273596848817983	UpGradient
6	0.00525	-0.0113087994679831	UpGradient
6	0.0055	-0.018243611308325	UpGradient
6	0.00575	-0.0199767927089182	UpGradient
6	0.006	-0.00834117971062029	UpGradient
6	0.00625	NA	UpGradient
7	0	-0.00895079935896391	UpGradient
7	0.00025	-0.0100800104905357	UpGradient
7	5e-04	-0.00313493622458831	UpGradient
7	0.00075	0.000807513411233923	UpGradient
7	0.001	-0.00706776995183515	UpGradient
7	0.00125	-0.00562927610839934	UpGradient
7	0.0015	-0.00397567079022526	UpGradient
7	0.00175	-0.00395322970976966	UpGradient
7	0.002	-0.0167432015010986	UpGradient
7	0.00225	-0.0186086357791729	UpGradient
7	0.0025	-0.0146368063146045	UpGradient
7	0.00275	-0.00976443018233234	UpGradient
7	0.003	-0.00867421953247589	UpGradient
7	0.00325	-0.0149988780561881	UpGradient
7	0.0035	-0.0168860744639526	UpGradient
7	0.00375	-0.00689650879929809	UpGradient
7	0.004	-0.0204456340068969	UpGradient
7	0.00425	-0.0137542162114798	UpGradient
7	0.0045	-0.0102011946302465	UpGradient
7	0.00475	-0.015165869078909	UpGradient
7	0.005	-0.0180688011011908	UpGradient
7	0.00525	-0.0133058779983716	UpGradient
7	0.0055	0.0044959972913941	UpGradient
7	0.00575	-0.00327801790143671	UpGradient
7	0.006	-0.0154236482855034	UpGradient
7	0.00625	-0.0477585989468044	UpGradient
8	0	-0.0166381845697732	UpGradient
8	0.00025	-0.00636049845642845	UpGradient
8	5e-04	-0.00859318262287802	UpGradient
8	0.00075	-0.000462358571380654	UpGradient
8	0.001	-0.00022886702408589	UpGradient
8	0.00125	-0.00449373635660489	UpGradient
8	0.0015	-0.00103977765303368	UpGradient
8	0.00175	0.00123043400481957	UpGradient
8	0.002	-0.00217392599408928	UpGradient
8	0.00225	-0.00104434941544454	UpGradient
8	0.0025	-0.00427324265724085	UpGradient
8	0.00275	-0.0102376714619628	UpGradient
8	0.003	-0.0120017394277324	UpGradient
8	0.00325	-0.0121715056032908	UpGradient
8	0.0035	-0.0128487792113625	UpGradient
8	0.00375	-0.0146088604797337	UpGradient
8	0.004	-0.0200650214736056	UpGradient
8	0.00425	-0.00951022499083789	UpGradient
8	0.0045	-0.0119031100106552	UpGradient
8	0.00475	-0.0173139083621153	UpGradient
8	0.005	-0.0151905330565122	UpGradient
8	0.00525	-0.0263992833131477	UpGradient
8	0.0055	-0.0213004352351749	UpGradient
8	0.00575	-0.012343198981814	UpGradient
8	0.006	-0.0193436281140345	UpGradient
8	0.00625	0.0180953591389792	UpGradient
9	0	-0.00829579738627619	UpGradient
9	0.00025	-0.00636429820785347	UpGradient
9	5e-04	-0.00831973746719069	UpGradient
9	0.00075	-0.0124724657333054	UpGradient
9	0.001	-0.0149934589092822	UpGradient
9	0.00125	-0.0155342655721324	UpGradient
9	0.0015	-0.0115932904929296	UpGradient
9	0.00175	-0.0129769556606883	UpGradient
9	0.002	-0.0153973164433469	UpGradient
9	0.00225	-0.00987288312345652	UpGradient
9	0.0025	-0.0101184090043302	UpGradient
9	0.00275	-0.00726964341893368	UpGradient
9	0.003	-0.014289037329995	UpGradient
9	0.00325	-0.0186826068315646	UpGradient
9	0.0035	-0.00951769177589392	UpGradient
9	0.00375	-0.0204995702216485	UpGradient
9	0.004	-0.0136871270444613	UpGradient
9	0.00425	-0.0171857855229439	UpGradient
9	0.0045	-0.0146399209217617	UpGradient
9	0.00475	-0.0180476400442671	UpGradient
9	0.005	-0.0256369941301222	UpGradient
9	0.00525	-0.0286738472622597	UpGradient
9	0.0055	-0.041545156584055	UpGradient
9	0.00575	-0.0774750201308336	UpGradient
9	0.006	-0.087667106679297	UpGradient
9	0.00625	-0.0992417142857143	UpGradient
10	0	0.0095190817130271	UpGradient
10	0.00025	-0.00368904142558084	UpGradient
10	5e-04	-0.0115637539298991	UpGradient
10	0.00075	-0.012416056224206	UpGradient
10	0.001	-0.032360848500236	UpGradient
10	0.00125	-0.0133483967548245	UpGradient
10	0.0015	-0.0194456402191951	UpGradient
10	0.00175	-0.025464234535479	UpGradient
10	0.002	-0.00502979851897167	UpGradient
10	0.00225	-0.00764667403587468	UpGradient
10	0.0025	-0.0253650999433703	UpGradient
10	0.00275	-0.0229805510124097	UpGradient
10	0.003	-0.0133796283119157	UpGradient
10	0.00325	-0.0127738843400185	UpGradient
10	0.0035	-0.00974360647522819	UpGradient
10	0.00375	0.00456401921197257	UpGradient
10	0.004	-0.017631173282263	UpGradient
10	0.00425	-0.0235829351656338	UpGradient
10	0.0045	-0.0191908873959833	UpGradient
10	0.00475	-0.00602439405243716	UpGradient
10	0.005	-0.0189278022242137	UpGradient
10	0.00525	-0.0243418133299324	UpGradient
10	0.0055	-0.0204457805774958	UpGradient
10	0.00575	-0.0123658092893897	UpGradient
10	0.006	-0.0198551787964485	UpGradient
10	0.00625	0.000943882630317571	UpGradient
11	0	0.00122103238952367	UpGradient
11	0.00025	-0.0111711339424372	UpGradient
11	5e-04	-0.00777210581328797	UpGradient
11	0.00075	-0.00726105386897045	UpGradient
11	0.001	-0.00581767327160654	UpGradient
11	0.00125	-0.0100188982104497	UpGradient
11	0.0015	-0.0165684476358918	UpGradient
11	0.00175	-0.0207209130039695	UpGradient
11	0.002	-0.0209525042982762	UpGradient
11	0.00225	-0.00149011715051738	UpGradient
11	0.0025	-0.0104663030703887	UpGradient
11	0.00275	-0.0193966189005285	UpGradient
11	0.003	-0.0173845699941897	UpGradient
11	0.00325	-0.0138003720667446	UpGradient
11	0.0035	-0.0243572711380871	UpGradient
11	0.00375	-0.037682282023118	UpGradient
11	0.004	-0.0319278025844963	UpGradient
11	0.00425	-0.0333335842397354	UpGradient
11	0.0045	-0.0301462106729387	UpGradient
11	0.00475	-0.0370206922212565	UpGradient
11	0.005	-0.0156859408133755	UpGradient
11	0.00525	-0.0228284906535974	UpGradient
11	0.0055	-0.0268238987018744	UpGradient
12	0	-0.00184866169200692	UpGradient
12	0.00025	-0.00449918941542912	UpGradient
12	5e-04	-0.0100136993435715	UpGradient
12	0.00075	-0.0223759324280248	UpGradient
12	0.001	-0.0326210689601298	UpGradient
12	0.00125	-0.0196145502682071	UpGradient
12	0.0015	-0.0151439019642601	UpGradient
12	0.00175	-0.0198268855757564	UpGradient
12	0.002	-0.00748456090833405	UpGradient
12	0.00225	-0.0175507260755645	UpGradient
12	0.0025	-0.0133613489663931	UpGradient
12	0.00275	-0.00935565227504979	UpGradient
12	0.003	-0.00553048376168522	UpGradient
12	0.00325	0.0029844000537757	UpGradient
12	0.0035	-0.0211099889400559	UpGradient
12	0.00375	-0.0214409950282902	UpGradient
12	0.004	-0.0152129675619535	UpGradient
12	0.00425	-0.0169560973847307	UpGradient
12	0.0045	-0.00943845618394046	UpGradient
12	0.00475	-0.00172425364568786	UpGradient
12	0.005	0.00162493348447034	UpGradient
12	0.00525	0.00814883340331954	UpGradient
12	0.0055	0.00767396870293196	UpGradient
12	0.00575	-0.00579495982040866	UpGradient
12	0.006	-0.0292949923067977	UpGradient
13	0	-7.72703996085239e-05	UpGradient
13	0.00025	-0.00269655758803469	UpGradient
13	5e-04	-0.0199295260577264	UpGradient
13	0.00075	-0.0259144737702292	UpGradient
13	0.001	-0.0164596547087997	UpGradient
13	0.00125	-0.0115979378489465	UpGradient
13	0.0015	-0.0138498988459182	UpGradient
13	0.00175	-0.0153024085601378	UpGradient
13	0.002	-0.0127231472874228	UpGradient
13	0.00225	-0.022364164370134	UpGradient
13	0.0025	-0.0176080337974826	UpGradient
13	0.00275	-0.0180917861603589	UpGradient
13	0.003	-0.0270818216204132	UpGradient
13	0.00325	-0.00932333451155257	UpGradient
13	0.0035	-0.0242403934369085	UpGradient
13	0.00375	-0.028495956602897	UpGradient
13	0.004	-0.0206746514823866	UpGradient
13	0.00425	-0.023447247067976	UpGradient
13	0.0045	-0.0222824779187334	UpGradient
13	0.00475	-0.0110482038795537	UpGradient
13	0.005	-0.00285313866554198	UpGradient
13	0.00525	-0.022358594586342	UpGradient
13	0.0055	-0.0152568259964882	UpGradient
13	0.00575	-0.0161768649106799	UpGradient
13	0.006	-0.0179198323696433	UpGradient
13	0.00625	-0.0213019977631333	UpGradient
14	0	-0.00414503179453543	UpGradient
14	0.00025	-0.00223328968993435	UpGradient
14	5e-04	0.00239543355057143	UpGradient
14	0.00075	-0.00478963452883263	UpGradient
14	0.001	-0.00357573221786093	UpGradient
14	0.00125	-0.00369642287297758	UpGradient
14	0.0015	-0.0211883298958473	UpGradient
14	0.00175	-0.00637397984831835	UpGradient
14	0.002	-0.0260499677512701	UpGradient
14	0.00225	-0.0153398545308271	UpGradient
14	0.0025	-0.00159730971925094	UpGradient
14	0.00275	-0.00125371309718765	UpGradient
14	0.003	-0.00878315062952346	UpGradient
14	0.00325	-0.0189895584294418	UpGradient
14	0.0035	-0.0149718435766593	UpGradient
14	0.00375	-0.00202620731493605	UpGradient
14	0.004	-0.0198538366437978	UpGradient
14	0.00425	-0.00139902063845027	UpGradient
14	0.0045	-0.0144358908852203	UpGradient
14	0.00475	-0.00164352303283555	UpGradient
14	0.005	-0.0155426485657247	UpGradient
14	0.00525	-0.0208399731578464	UpGradient
14	0.0055	-0.0301228119026973	UpGradient
14	0.00575	-0.00113864549190053	UpGradient
14	0.006	-0.00716325941776845	UpGradient
14	0.00625	0.00956243055555551	UpGradient
15	0	-0.00674716306898043	UpGradient
15	0.00025	-0.00752022354840697	UpGradient
15	5e-04	-0.00788778807237391	UpGradient
15	0.00075	-0.00355643468919677	UpGradient
15	0.001	-0.00978542058908812	UpGradient
15	0.00125	-0.0135238484860444	UpGradient
15	0.0015	-0.00848076334834065	UpGradient
15	0.00175	-0.0211089942255868	UpGradient
15	0.002	-0.02114301235735	UpGradient
15	0.00225	-0.0222207406850047	UpGradient
15	0.0025	-0.0349234977079521	UpGradient
15	0.00275	-0.030885800348941	UpGradient
15	0.003	-0.0260463282155377	UpGradient
15	0.00325	-0.014351559220711	UpGradient
15	0.0035	-0.0204611713194922	UpGradient
15	0.00375	-0.0269135907883264	UpGradient
15	0.004	-0.0215486090294767	UpGradient
15	0.00425	-0.0239071007031793	UpGradient
15	0.0045	-0.0150906972063715	UpGradient
15	0.00475	-0.023186296675303	UpGradient
15	0.005	-0.00701476663224596	UpGradient
15	0.00525	-0.0150981013535737	UpGradient
15	0.0055	-0.0209716318570586	UpGradient
15	0.00575	-0.0140874891671899	UpGradient
15	0.006	-0.0277433798908902	UpGradient
16	0	-0.00500972985052619	UpGradient
16	0.00025	-0.0145336152687567	UpGradient
16	5e-04	-0.0137443727840937	UpGradient
16	0.00075	-0.013640525505772	UpGradient
16	0.001	-0.00810283331468694	UpGradient
16	0.00125	-0.0135838370490388	UpGradient
16	0.0015	-0.0155992420824009	UpGradient
16	0.00175	-0.0132377532097175	UpGradient
16	0.002	-0.0145824715397096	UpGradient
16	0.00225	-0.00378331724081415	UpGradient
16	0.0025	-0.00990725138954425	UpGradient
16	0.00275	-0.0143099286901054	UpGradient
16	0.003	-0.010881285312123	UpGradient
16	0.00325	-0.0197527217377089	UpGradient
16	0.0035	-0.0175588721055959	UpGradient
16	0.00375	-0.0141961705071194	UpGradient
16	0.004	-0.0168883318150448	UpGradient
16	0.00425	-0.0150587955786472	UpGradient
16	0.0045	-0.0221152483527076	UpGradient
16	0.00475	-0.0261990893286507	UpGradient
16	0.005	-0.0363148504578123	UpGradient
16	0.00525	-0.0324732106177208	UpGradient
16	0.0055	-0.0037018102702122	UpGradient
16	0.00575	-0.0222069731453835	UpGradient
16	0.006	-0.00742188327129154	UpGradient
16	0.00625	-0.00687129295889308	UpGradient
17	0	-0.00249711802973276	UpGradient
17	0.00025	-0.00319228614296204	UpGradient
17	5e-04	-0.0104285782119663	UpGradient
17	0.00075	-0.0105932652988171	UpGradient
17	0.001	-0.017331116420017	UpGradient
17	0.00125	-0.0115952547695099	UpGradient
17	0.0015	-0.0174763580303754	UpGradient
17	0.00175	-0.014552533589059	UpGradient
17	0.002	-0.0201311775300118	UpGradient
17	0.00225	-0.0210488925794324	UpGradient
17	0.0025	-0.0141551924183809	UpGradient
17	0.00275	-0.0178787856608515	UpGradient
17	0.003	-0.0173961190562033	UpGradient
17	0.00325	-0.0169862595011905	UpGradient
17	0.0035	-0.0232839423280369	UpGradient
17	0.00375	-0.0295029727824924	UpGradient
17	0.004	-0.017112518947021	UpGradient
17	0.00425	-0.0151592160864614	UpGradient
17	0.0045	-0.024654504590362	UpGradient
17	0.00475	-0.0195195388210887	UpGradient
17	0.005	-0.020404883413449	UpGradient
17	0.00525	-0.0246230334265762	UpGradient
17	0.0055	-0.0194504031966149	UpGradient
17	0.00575	-0.0113700065002937	UpGradient
17	0.006	-0.00354407891731525	UpGradient
17	0.00625	-0.000212462247190711	UpGradient
19	0	0.00413535318645687	UpGradient
19	0.00025	-0.0134921935094077	UpGradient
19	5e-04	-0.0140164000032648	UpGradient
19	0.00075	-0.00996709565617512	UpGradient
19	0.001	-0.00935646871942919	UpGradient
19	0.00125	-0.0127104719106266	UpGradient
19	0.0015	-0.00692720568413835	UpGradient
19	0.00175	0.00474671228843626	UpGradient
19	0.002	0.00358121699018109	UpGradient
19	0.00225	-0.00213452136777364	UpGradient
19	0.0025	-0.00387019285409542	UpGradient
19	0.00275	0.00339774900695467	UpGradient
19	0.003	-0.000875774773425334	UpGradient
19	0.00325	0.00122601285648368	UpGradient
19	0.0035	0.00103469922826211	UpGradient
19	0.00375	-0.00781297175688	UpGradient
19	0.004	-0.00112334858962294	UpGradient
19	0.00425	-0.0226931447320593	UpGradient
19	0.0045	-0.0242184581292268	UpGradient
19	0.00475	-0.006357627799937	UpGradient
19	0.005	-0.0167973912153996	UpGradient
19	0.00525	-0.0222080267320782	UpGradient
19	0.0055	-0.0307835287746853	UpGradient
19	0.00575	-0.0418909697890838	UpGradient
19	0.006	-0.00325524379848301	UpGradient
20	0	0.00534181208573888	UpGradient
20	0.00025	0.00272322837023534	UpGradient
20	5e-04	-0.0110217790353753	UpGradient
20	0.00075	-0.0126553452556756	UpGradient
20	0.001	-0.0027656089524153	UpGradient
20	0.00125	-0.0115161763349996	UpGradient
20	0.0015	-0.00105394498818195	UpGradient
20	0.00175	-0.00345980960173404	UpGradient
20	0.002	-0.00488580634408923	UpGradient
20	0.00225	-0.00793154876391065	UpGradient
20	0.0025	-0.0101726316774416	UpGradient
20	0.00275	-0.00372270177180143	UpGradient
20	0.003	0.00367830998041497	UpGradient
20	0.00325	-0.00554850917551822	UpGradient
20	0.0035	-0.00427369352027648	UpGradient
20	0.00375	0.0113865352753432	UpGradient
20	0.004	-0.00446427454206616	UpGradient
20	0.00425	-0.00108412639551627	UpGradient
20	0.0045	-0.0116182170782203	UpGradient
20	0.00475	0.0153009934408193	UpGradient
20	0.005	0.00774081093193813	UpGradient
20	0.00525	-0.00385210303346721	UpGradient
20	0.0055	0.00510617881895577	UpGradient
20	0.00575	0.0077927647918902	UpGradient
20	0.006	0.0182163057366846	UpGradient
20	0.00625	0.0316830070787203	UpGradient
21	0	-0.00299909203828737	UpGradient
21	0.00025	-0.00666701417041979	UpGradient
21	5e-04	-0.00837237208843208	UpGradient
21	0.00075	-0.00275509014891408	UpGradient
21	0.001	-0.00737302901844594	UpGradient
21	0.00125	-0.00673833474207368	UpGradient
21	0.0015	-0.013167410903287	UpGradient
21	0.00175	-0.00783531261859299	UpGradient
21	0.002	-0.015906440908003	UpGradient
21	0.00225	-0.0118266152093177	UpGradient
21	0.0025	-0.0151757383094462	UpGradient
21	0.00275	-0.00579507458706628	UpGradient
21	0.003	-0.0092801629036208	UpGradient
21	0.00325	-0.0163640736187507	UpGradient
21	0.0035	-0.0123277830533198	UpGradient
21	0.00375	-0.00699335903032312	UpGradient
21	0.004	-0.00326727223770709	UpGradient
21	0.00425	-0.00508442639896921	UpGradient
21	0.0045	-0.00283113007195105	UpGradient
21	0.00475	-0.0241723044518654	UpGradient
21	0.005	-0.0118566532604463	UpGradient
21	0.00525	-0.00634784220712523	UpGradient
21	0.0055	-0.0151586121431344	UpGradient
21	0.00575	0.000249428276142598	UpGradient
22	0	-0.00841217620982743	UpGradient
22	0.00025	-0.00393051517616506	UpGradient
22	5e-04	-0.0261195819382453	UpGradient
22	0.00075	-0.014041604441622	UpGradient
22	0.001	-0.0232244216184369	UpGradient
22	0.00125	-0.0169330670499301	UpGradient
22	0.0015	-0.0120379825789975	UpGradient
22	0.00175	-0.0180007629306682	UpGradient
22	0.002	-0.00913537976379539	UpGradient
22	0.00225	-0.0108551283481747	UpGradient
22	0.0025	-0.0123498816397293	UpGradient
22	0.00275	-0.0160863030334945	UpGradient
22	0.003	-0.018035305900494	UpGradient
22	0.00325	-0.0184199052211287	UpGradient
22	0.0035	-0.0204643526129393	UpGradient
22	0.00375	-0.0165132621341608	UpGradient
22	0.004	-0.0135059160044517	UpGradient
22	0.00425	-0.00821009618757842	UpGradient
22	0.0045	-0.0145917364871243	UpGradient
22	0.00475	-0.00683767371818061	UpGradient
22	0.005	0.000873230186267413	UpGradient
22	0.00525	-0.014767778133511	UpGradient
22	0.0055	-0.0301668790711766	UpGradient
22	0.00575	-0.0258845221937591	UpGradient
1	0	0.00563847849262403	DownGradient
1	0.00025	0.00398982613877552	DownGradient
1	5e-04	-0.00328090592820074	DownGradient
1	0.00075	0.00502586877473226	DownGradient
1	0.001	0.0189308693194171	DownGradient
1	0.00125	0.023775283249768	DownGradient
1	0.0015	0.0234874943520228	DownGradient
1	0.00175	0.0225198451480127	DownGradient
1	0.002	0.0194188303125625	DownGradient
1	0.00225	0.0206003503405715	DownGradient
1	0.0025	0.00441006226361725	DownGradient
1	0.00275	0.0362794615190173	DownGradient
1	0.003	0.0284468552046334	DownGradient
1	0.00325	0.0325756986468891	DownGradient
1	0.0035	0.0182110665712149	DownGradient
1	0.00375	0.0339320826647097	DownGradient
1	0.004	0.00751759193813748	DownGradient
1	0.00425	0.0108961623010011	DownGradient
1	0.0045	0.0125032241355799	DownGradient
1	0.00475	0.0069330436189084	DownGradient
1	0.005	-0.00530789455588211	DownGradient
1	0.00525	0.0113395192947306	DownGradient
1	0.0055	-0.0123416409161582	DownGradient
1	0.00575	-0.00122120088548318	DownGradient
1	0.006	-0.0088640574766305	DownGradient
1	0.00625	-0.0307139285714286	DownGradient
2	0	0.0019156185485024	DownGradient
2	0.00025	-0.00720587424648182	DownGradient
2	5e-04	0.00375858284488043	DownGradient
2	0.00075	0.00813561030765475	DownGradient
2	0.001	0.00421552547301404	DownGradient
2	0.00125	-0.00603151549681178	DownGradient
2	0.0015	0.00624830413615367	DownGradient
2	0.00175	0.0233604328421539	DownGradient
2	0.002	-0.0113193735800386	DownGradient
2	0.00225	-0.0266698632574431	DownGradient
2	0.0025	0.008060869403779	DownGradient
2	0.00275	0.0103371474512445	DownGradient
2	0.003	0.015024714968857	DownGradient
2	0.00325	0.014416868130138	DownGradient
2	0.0035	-0.00519352228055875	DownGradient
2	0.00375	0.0105090565332302	DownGradient
2	0.004	0.0152748946844842	DownGradient
2	0.00425	0.0180665192124975	DownGradient
2	0.0045	0.0101515678599031	DownGradient
2	0.00475	0.0145078015666743	DownGradient
2	0.005	0.02137531701714	DownGradient
2	0.00525	0.0129813375612259	DownGradient
2	0.0055	0.0336313312151932	DownGradient
2	0.00575	0.0278732904977411	DownGradient
2	0.006	0.0249006483838771	DownGradient
2	0.00625	0.0150748801285677	DownGradient
4	0	0.00284739758454761	DownGradient
4	0.00025	0.00898048472592208	DownGradient
4	5e-04	0.00727059790580119	DownGradient
4	0.00075	0.0189683445990569	DownGradient
4	0.001	0.0356837629571027	DownGradient
4	0.00125	0.0169543623434856	DownGradient
4	0.0015	0.0189835553065312	DownGradient
4	0.00175	0.0286742765755185	DownGradient
4	0.002	0.0173256229329737	DownGradient
4	0.00225	0.0127129474832539	DownGradient
4	0.0025	0.0119553354715102	DownGradient
4	0.00275	0.0129135671831541	DownGradient
4	0.003	0.0184191611255435	DownGradient
4	0.00325	0.0213631988889733	DownGradient
4	0.0035	0.00740467076073988	DownGradient
4	0.00375	0.0203095845221844	DownGradient
4	0.004	0.0232227272728813	DownGradient
4	0.00425	0.0161121875726191	DownGradient
4	0.0045	0.0272489819534771	DownGradient
4	0.00475	0.0151534709915086	DownGradient
4	0.005	0.0164427954446222	DownGradient
4	0.00525	0.00500626476897684	DownGradient
4	0.0055	0.0155384063939601	DownGradient
4	0.00575	0.0352295545243855	DownGradient
4	0.006	0.0294939565095399	DownGradient
5	0	0.0171735124874738	DownGradient
5	0.00025	-1.03376609488891e-05	DownGradient
5	5e-04	0.00299003266096679	DownGradient
5	0.00075	0.00282098320333909	DownGradient
5	0.001	0.00458452558931541	DownGradient
5	0.00125	0.00870023985856589	DownGradient
5	0.0015	0.00442815788183466	DownGradient
5	0.00175	0.000771965659612282	DownGradient
5	0.002	0.00974457780853476	DownGradient
5	0.00225	0.00612382327741801	DownGradient
5	0.0025	0.00856804953240107	DownGradient
5	0.00275	0.0074257344654092	DownGradient
5	0.003	0.00436281775576908	DownGradient
5	0.00325	0.00473299135936717	DownGradient
5	0.0035	0.00563890536021988	DownGradient
5	0.00375	0.010367836360614	DownGradient
5	0.004	0.0213487215637874	DownGradient
5	0.00425	0.017487020188575	DownGradient
5	0.0045	0.0135819471473099	DownGradient
5	0.00475	0.00752206259174685	DownGradient
5	0.005	0.00401480179637074	DownGradient
5	0.00525	-0.00612404997759522	DownGradient
5	0.0055	0.00828483674963918	DownGradient
5	0.00575	0.0150425457699474	DownGradient
5	0.006	0.0155203401795875	DownGradient
5	0.00625	0.0176221571328789	DownGradient
6	0	0.016009267096517	DownGradient
6	0.00025	0.0232916655397414	DownGradient
6	5e-04	0.0244456411294011	DownGradient
6	0.00075	0.0280201595367973	DownGradient
6	0.001	0.0207129144099325	DownGradient
6	0.00125	0.0113200060357362	DownGradient
6	0.0015	0.0123827365554349	DownGradient
6	0.00175	0.0149079693991827	DownGradient
6	0.002	0.0213434786874373	DownGradient
6	0.00225	0.0254046863361705	DownGradient
6	0.0025	0.0278406584722469	DownGradient
6	0.00275	0.0278736273026235	DownGradient
6	0.003	0.0242725020109297	DownGradient
6	0.00325	0.0171983314362051	DownGradient
6	0.0035	0.0142372078927578	DownGradient
6	0.00375	0.00771219332051603	DownGradient
6	0.004	0.0135396252664782	DownGradient
6	0.00425	0.0235130960586747	DownGradient
6	0.0045	0.0207050959046604	DownGradient
6	0.00475	0.0193888000590287	DownGradient
6	0.005	0.0174957713944068	DownGradient
6	0.00525	0.00729044876962676	DownGradient
6	0.0055	0.0212383635317278	DownGradient
6	0.00575	0.0257218135943488	DownGradient
6	0.006	0.020659410799262	DownGradient
6	0.00625	NA	DownGradient
7	0	0.00799177197904607	DownGradient
7	0.00025	0.00717100009153971	DownGradient
7	5e-04	0.013528151810104	DownGradient
7	0.00075	0.00850109785890938	DownGradient
7	0.001	0.018233214026629	DownGradient
7	0.00125	0.0121377911426462	DownGradient
7	0.0015	0.0171177240126917	DownGradient
7	0.00175	0.0112643056788156	DownGradient
7	0.002	0.0144485427747509	DownGradient
7	0.00225	0.0195642357142396	DownGradient
7	0.0025	0.0124652920373609	DownGradient
7	0.00275	0.0153878351025468	DownGradient
7	0.003	0.0193564225609643	DownGradient
7	0.00325	0.0190517455609066	DownGradient
7	0.0035	0.0164686997313386	DownGradient
7	0.00375	0.0338462973894428	DownGradient
7	0.004	0.00756363645556316	DownGradient
7	0.00425	0.0167136904342784	DownGradient
7	0.0045	0.0128569172523152	DownGradient
7	0.00475	0.0322770044199688	DownGradient
7	0.005	0.0164193807462626	DownGradient
7	0.00525	0.0372457349317153	DownGradient
7	0.0055	0.0433174372251839	DownGradient
7	0.00575	0.0417456443876668	DownGradient
7	0.006	0.0317798631638055	DownGradient
7	0.00625	-0.00957468635280384	DownGradient
8	0	-0.00261555393660021	DownGradient
8	0.00025	0.0104430610060113	DownGradient
8	5e-04	0.0184681308319225	DownGradient
8	0.00075	0.0152272127497263	DownGradient
8	0.001	0.0131515238674691	DownGradient
8	0.00125	0.0123705895244562	DownGradient
8	0.0015	0.0262173281725027	DownGradient
8	0.00175	0.026871587340115	DownGradient
8	0.002	0.0238440205535778	DownGradient
8	0.00225	0.0368746745994809	DownGradient
8	0.0025	0.0297194420403211	DownGradient
8	0.00275	0.0203639643286053	DownGradient
8	0.003	0.0237816792030693	DownGradient
8	0.00325	0.0191110368479677	DownGradient
8	0.0035	0.0204953602320967	DownGradient
8	0.00375	0.0298003034540309	DownGradient
8	0.004	0.0167747326522814	DownGradient
8	0.00425	0.0216755006715547	DownGradient
8	0.0045	0.0226147428484041	DownGradient
8	0.00475	0.0265821805731425	DownGradient
8	0.005	0.0383871412407844	DownGradient
8	0.00525	0.0339381369092949	DownGradient
8	0.0055	0.0298305882127387	DownGradient
8	0.00575	0.0325210315830776	DownGradient
8	0.006	0.025643246010567	DownGradient
8	0.00625	0.0629918236380854	DownGradient
9	0	0.00710762895941727	DownGradient
9	0.00025	0.011620334892554	DownGradient
9	5e-04	0.0115678322061848	DownGradient
9	0.00075	0.0144386280125361	DownGradient
9	0.001	0.0154612742975387	DownGradient
9	0.00125	0.00904060193599623	DownGradient
9	0.0015	0.0142622472540856	DownGradient
9	0.00175	0.0150046421813911	DownGradient
9	0.002	0.02171310371839	DownGradient
9	0.00225	0.0217651266786631	DownGradient
9	0.0025	0.0167683360471747	DownGradient
9	0.00275	0.0173968032518326	DownGradient
9	0.003	0.0170490352723169	DownGradient
9	0.00325	0.00877395390744861	DownGradient
9	0.0035	0.0165846343118057	DownGradient
9	0.00375	0.0176205068922934	DownGradient
9	0.004	0.0219204958949467	DownGradient
9	0.00425	0.0231399272080581	DownGradient
9	0.0045	0.0250313322100888	DownGradient
9	0.00475	0.0275570080476633	DownGradient
9	0.005	0.023698218812315	DownGradient
9	0.00525	0.0228219575736042	DownGradient
9	0.0055	0.0177872195980843	DownGradient
9	0.00575	0.00649829451855331	DownGradient
9	0.006	0.0133652624102908	DownGradient
9	0.00625	0.0272041038251366	DownGradient
10	0	0.0146332761567389	DownGradient
10	0.00025	0.0106147020423151	DownGradient
10	5e-04	0.00555738251241393	DownGradient
10	0.00075	0.00292911274222547	DownGradient
10	0.001	0.0144946394196483	DownGradient
10	0.00125	0.0185794633197136	DownGradient
10	0.0015	0.0230760524825226	DownGradient
10	0.00175	0.0159656830816128	DownGradient
10	0.002	0.0242801172531981	DownGradient
10	0.00225	0.00570198970094855	DownGradient
10	0.0025	0.0213636086785529	DownGradient
10	0.00275	0.0212845512959399	DownGradient
10	0.003	0.0255873533980853	DownGradient
10	0.00325	0.0214845339865579	DownGradient
10	0.0035	0.0359338656800831	DownGradient
10	0.00375	0.0327016516866476	DownGradient
10	0.004	0.0168750876892843	DownGradient
10	0.00425	0.0167142398967342	DownGradient
10	0.0045	0.0252564701138869	DownGradient
10	0.00475	0.0240853352370583	DownGradient
10	0.005	0.0246952587684413	DownGradient
10	0.00525	0.0189877205695036	DownGradient
10	0.0055	0.0171926706889535	DownGradient
10	0.00575	0.0329572496168696	DownGradient
10	0.006	0.0266663712627416	DownGradient
10	0.00625	0.0304417607858879	DownGradient
11	0	0.00882283881864611	DownGradient
11	0.00025	0.0123451151425683	DownGradient
11	5e-04	0.0232815010228439	DownGradient
11	0.00075	0.0111853288816076	DownGradient
11	0.001	0.0256916337358436	DownGradient
11	0.00125	0.0119760631170628	DownGradient
11	0.0015	0.0101738946623965	DownGradient
11	0.00175	0.0156909200186101	DownGradient
11	0.002	0.010443645624776	DownGradient
11	0.00225	0.0185339152249141	DownGradient
11	0.0025	0.018221587595977	DownGradient
11	0.00275	0.0069263543412039	DownGradient
11	0.003	0.0185885065347206	DownGradient
11	0.00325	0.0104082880059873	DownGradient
11	0.0035	0.0185061981197116	DownGradient
11	0.00375	0.0153834044470712	DownGradient
11	0.004	0.0136451471616732	DownGradient
11	0.00425	0.0119300048104309	DownGradient
11	0.0045	0.015597270316691	DownGradient
11	0.00475	0.0146488456766702	DownGradient
11	0.005	0.0263571942856395	DownGradient
11	0.00525	0.0246864268639512	DownGradient
11	0.0055	0.0219149835782511	DownGradient
12	0	0.00165254050949353	DownGradient
12	0.00025	0.00434871832692717	DownGradient
12	5e-04	0.00321337563408821	DownGradient
12	0.00075	0.00353836441310237	DownGradient
12	0.001	0.0080018991298855	DownGradient
12	0.00125	0.00750648692941777	DownGradient
12	0.0015	0.0136370462601035	DownGradient
12	0.00175	0.0228596496896548	DownGradient
12	0.002	0.0313385964080929	DownGradient
12	0.00225	0.0216131894188575	DownGradient
12	0.0025	0.0231500463430047	DownGradient
12	0.00275	0.0124477599628007	DownGradient
12	0.003	0.0162513348924199	DownGradient
12	0.00325	0.0235165448229738	DownGradient
12	0.0035	0.0268924087590006	DownGradient
12	0.00375	0.0278114357397938	DownGradient
12	0.004	0.0235055962986702	DownGradient
12	0.00425	0.0285372812784649	DownGradient
12	0.0045	0.0143302024341435	DownGradient
12	0.00475	0.0242484896609612	DownGradient
12	0.005	0.0352606964667634	DownGradient
12	0.00525	0.0351307027352278	DownGradient
12	0.0055	0.045792793667156	DownGradient
12	0.00575	0.0437075223106721	DownGradient
12	0.006	0.0216936268958142	DownGradient
13	0	0.00780815597619123	DownGradient
13	0.00025	0.00308471478945059	DownGradient
13	5e-04	-0.0123696874251479	DownGradient
13	0.00075	0.00123340293152013	DownGradient
13	0.001	-0.00331003575126936	DownGradient
13	0.00125	0.00241101071057355	DownGradient
13	0.0015	-9.03832721912208e-05	DownGradient
13	0.00175	0.00819480174350553	DownGradient
13	0.002	0.0103968036376567	DownGradient
13	0.00225	0.000251901010070848	DownGradient
13	0.0025	0.00806056047707441	DownGradient
13	0.00275	0.0111429385807734	DownGradient
13	0.003	0.012394610599825	DownGradient
13	0.00325	0.00875412729516966	DownGradient
13	0.0035	0.0155253991034213	DownGradient
13	0.00375	0.0175154079307421	DownGradient
13	0.004	0.0196710844160994	DownGradient
13	0.00425	0.0262852967445255	DownGradient
13	0.0045	0.0100704628636061	DownGradient
13	0.00475	0.0125441427446215	DownGradient
13	0.005	0.0221295142619405	DownGradient
13	0.00525	0.0152224501826842	DownGradient
13	0.0055	0.0212234754659177	DownGradient
13	0.00575	0.0209808609157618	DownGradient
13	0.006	0.023733667135126	DownGradient
13	0.00625	0.0235058275204342	DownGradient
14	0	0.00573101634494347	DownGradient
14	0.00025	0.00466664055588385	DownGradient
14	5e-04	0.00922100793046768	DownGradient
14	0.00075	-0.00909175924881107	DownGradient
14	0.001	0.00581573290521335	DownGradient
14	0.00125	-0.00517272045979875	DownGradient
14	0.0015	-0.00844442936056477	DownGradient
14	0.00175	0.0031243345033294	DownGradient
14	0.002	0.0145420007889552	DownGradient
14	0.00225	-0.00712953841731144	DownGradient
14	0.0025	0.00946154744667106	DownGradient
14	0.00275	-0.00872110354431328	DownGradient
14	0.003	0.0103779521084488	DownGradient
14	0.00325	0.00621102639329591	DownGradient
14	0.0035	0.0219064805642738	DownGradient
14	0.00375	0.0468863191230175	DownGradient
14	0.004	0.0057298492893218	DownGradient
14	0.00425	0.0154949474723522	DownGradient
14	0.0045	0.0302133239975375	DownGradient
14	0.00475	0.023215972713746	DownGradient
14	0.005	0.0246661237487589	DownGradient
14	0.00525	0.0158970294405717	DownGradient
14	0.0055	0.0149796101738497	DownGradient
14	0.00575	0.0216684393128843	DownGradient
14	0.006	0.0380830867058613	DownGradient
14	0.00625	0.0206321875	DownGradient
15	0	0.0151414203362763	DownGradient
15	0.00025	-0.000763477655853333	DownGradient
15	5e-04	0.00609511572317831	DownGradient
15	0.00075	0.00754308679926958	DownGradient
15	0.001	0.0239284193002401	DownGradient
15	0.00125	0.0167661902586283	DownGradient
15	0.0015	0.0101176554175241	DownGradient
15	0.00175	0.0161322274770464	DownGradient
15	0.002	0.0131818075751769	DownGradient
15	0.00225	0.00462997663629754	DownGradient
15	0.0025	-0.00187308308144953	DownGradient
15	0.00275	0.0141063771558349	DownGradient
15	0.003	0.0153780442769504	DownGradient
15	0.00325	0.0148114404312937	DownGradient
15	0.0035	0.0124254952310223	DownGradient
15	0.00375	0.0145836848135943	DownGradient
15	0.004	0.0189853934536551	DownGradient
15	0.00425	0.0166593717064916	DownGradient
15	0.0045	0.0306819652061317	DownGradient
15	0.00475	0.015573108612548	DownGradient
15	0.005	0.0135425459413955	DownGradient
15	0.00525	0.0128979087813077	DownGradient
15	0.0055	0.0230551680860502	DownGradient
15	0.00575	0.0298631223488556	DownGradient
15	0.006	0.0319463812981538	DownGradient
16	0	0.0141377680860236	DownGradient
16	0.00025	0.0017224533198704	DownGradient
16	5e-04	0.0106936966511721	DownGradient
16	0.00075	0.00722694950511457	DownGradient
16	0.001	0.0106007340246319	DownGradient
16	0.00125	0.0195397627244582	DownGradient
16	0.0015	0.00533620614746153	DownGradient
16	0.00175	0.0116295150880582	DownGradient
16	0.002	0.0200019173791631	DownGradient
16	0.00225	0.0246735365098622	DownGradient
16	0.0025	0.0200113155596144	DownGradient
16	0.00275	0.0231853855506301	DownGradient
16	0.003	0.0287900347594878	DownGradient
16	0.00325	0.0247272070147904	DownGradient
16	0.0035	0.0233578261086469	DownGradient
16	0.00375	0.0222669938801393	DownGradient
16	0.004	0.0243971312139561	DownGradient
16	0.00425	0.0242572057716265	DownGradient
16	0.0045	0.0116168843795765	DownGradient
16	0.00475	0.0200246370682314	DownGradient
16	0.005	0.00266644337991186	DownGradient
16	0.00525	-0.00106537237732187	DownGradient
16	0.0055	0.0227257567973312	DownGradient
16	0.00575	0.0250547270559975	DownGradient
16	0.006	0.0289098517206146	DownGradient
16	0.00625	0.0356193858615468	DownGradient
17	0	0.0115927517797897	DownGradient
17	0.00025	0.0168109172056804	DownGradient
17	5e-04	0.0129443255883479	DownGradient
17	0.00075	0.00844885728013336	DownGradient
17	0.001	0.00959109362511996	DownGradient
17	0.00125	0.0121202260200512	DownGradient
17	0.0015	0.00420044612466457	DownGradient
17	0.00175	0.0157164031057591	DownGradient
17	0.002	0.01146385460685	DownGradient
17	0.00225	0.0116995985171362	DownGradient
17	0.0025	0.0237575854590582	DownGradient
17	0.00275	0.0148729509548792	DownGradient
17	0.003	0.0133023594640207	DownGradient
17	0.00325	0.0156972613541977	DownGradient
17	0.0035	-0.000947724648933818	DownGradient
17	0.00375	0.0166387381561647	DownGradient
17	0.004	0.0179953953669005	DownGradient
17	0.00425	0.0064929855609994	DownGradient
17	0.0045	0.0175530242538077	DownGradient
17	0.00475	0.029208555684166	DownGradient
17	0.005	0.0118018305047879	DownGradient
17	0.00525	0.0200412641320012	DownGradient
17	0.0055	0.0098771184657172	DownGradient
17	0.00575	0.0299295606366742	DownGradient
17	0.006	0.0346373921467985	DownGradient
17	0.00625	0.0623015023559046	DownGradient
19	0	0.0265957912340636	DownGradient
19	0.00025	0.00607857795095571	DownGradient
19	5e-04	-0.00193998329607985	DownGradient
19	0.00075	0.00712820595577906	DownGradient
19	0.001	0.00610295697434173	DownGradient
19	0.00125	0.0168194771069313	DownGradient
19	0.0015	0.0261651052637577	DownGradient
19	0.00175	0.0387067554548764	DownGradient
19	0.002	0.0294359756607619	DownGradient
19	0.00225	0.0240892786407378	DownGradient
19	0.0025	0.0405962923766847	DownGradient
19	0.00275	0.0297511457331339	DownGradient
19	0.003	0.0268188716348416	DownGradient
19	0.00325	0.0276135762006383	DownGradient
19	0.0035	0.0401404094918541	DownGradient
19	0.00375	0.0289632680612425	DownGradient
19	0.004	0.00957100858894797	DownGradient
19	0.00425	0.0137083559090137	DownGradient
19	0.0045	0.00875969933692553	DownGradient
19	0.00475	0.00663243159909699	DownGradient
19	0.005	0.00905341201296159	DownGradient
19	0.00525	0.0274690000252383	DownGradient
19	0.0055	-0.0172691832163837	DownGradient
19	0.00575	0.00177699417012485	DownGradient
19	0.006	0.0415903896634358	DownGradient
20	0	0.015207660473502	DownGradient
20	0.00025	0.0110233895277231	DownGradient
20	5e-04	0.0136348892289885	DownGradient
20	0.00075	0.0203299743849016	DownGradient
20	0.001	0.0044709566261682	DownGradient
20	0.00125	0.0140733097341839	DownGradient
20	0.0015	0.0190728389266686	DownGradient
20	0.00175	0.00380163354028488	DownGradient
20	0.002	0.0188115317808144	DownGradient
20	0.00225	0.0306893688502094	DownGradient
20	0.0025	0.00283710149949681	DownGradient
20	0.00275	0.00426611285795452	DownGradient
20	0.003	0.0218816820835711	DownGradient
20	0.00325	0.0102090144378178	DownGradient
20	0.0035	0.0263333193217339	DownGradient
20	0.00375	0.028471795961427	DownGradient
20	0.004	0.0268591730594224	DownGradient
20	0.00425	0.0190714297547171	DownGradient
20	0.0045	0.0352478818001717	DownGradient
20	0.00475	0.0275559939320524	DownGradient
20	0.005	0.0306120652542783	DownGradient
20	0.00525	0.0374560203638503	DownGradient
20	0.0055	0.0436155123658869	DownGradient
20	0.00575	0.0387447942156275	DownGradient
20	0.006	0.0493744437292233	DownGradient
20	0.00625	0.0567147044678818	DownGradient
21	0	0.00553942745452582	DownGradient
21	0.00025	0.00483365479366872	DownGradient
21	5e-04	0.00577182230477047	DownGradient
21	0.00075	0.00975473513484281	DownGradient
21	0.001	0.0138995446120954	DownGradient
21	0.00125	0.0139484413864508	DownGradient
21	0.0015	0.0101088843648987	DownGradient
21	0.00175	0.0115724883122377	DownGradient
21	0.002	0.0146769880304925	DownGradient
21	0.00225	0.0217368629325112	DownGradient
21	0.0025	0.0159235831167636	DownGradient
21	0.00275	0.0213136565958365	DownGradient
21	0.003	0.0201434318682978	DownGradient
21	0.00325	0.0202946774177765	DownGradient
21	0.0035	0.0188660563545706	DownGradient
21	0.00375	0.0208392264852092	DownGradient
21	0.004	0.0191213991566573	DownGradient
21	0.00425	0.0211137830319084	DownGradient
21	0.0045	0.0268259759304598	DownGradient
21	0.00475	0.0249777628851507	DownGradient
21	0.005	0.033296948080904	DownGradient
21	0.00525	0.0302215642079093	DownGradient
21	0.0055	0.0269611735650635	DownGradient
21	0.00575	-0.017803805278863	DownGradient
22	0	0.00546202189283046	DownGradient
22	0.00025	0.0152837090107708	DownGradient
22	5e-04	0.00794707422896781	DownGradient
22	0.00075	0.00713603637548103	DownGradient
22	0.001	0.0105925354585973	DownGradient
22	0.00125	-4.10018436024687e-05	DownGradient
22	0.0015	0.00222654097973395	DownGradient
22	0.00175	0.00606664119857634	DownGradient
22	0.002	0.0118384023055734	DownGradient
22	0.00225	0.00777590958580582	DownGradient
22	0.0025	0.0133037690028372	DownGradient
22	0.00275	0.0188752966062752	DownGradient
22	0.003	0.0207797756430626	DownGradient
22	0.00325	0.016088999672986	DownGradient
22	0.0035	0.0253900309873122	DownGradient
22	0.00375	0.0119942839527104	DownGradient
22	0.004	0.0226000829365512	DownGradient
22	0.00425	0.0239398927866853	DownGradient
22	0.0045	0.0310382934767254	DownGradient
22	0.00475	0.0304239276497152	DownGradient
22	0.005	0.0350050324602657	DownGradient
22	0.00525	0.0389441810867388	DownGradient
22	0.0055	-0.00938607753283143	DownGradient
22	0.00575	0.0136438928322508	DownGradient
