# Supplementary material for: Two simple movement mechanisms for spatial division of labour in social insects
Source: Nat Commun. 2022 Nov 15;13:6985. doi: 10.1038/s41467-022-34706-7 (PMC9666475; doi:10.1038/s41467-022-34706-7)
Supplement: Supplementary file 5 — Source Data [file 41467_2022_34706_MOESM5_ESM.zip › source_data/Figure_S15/RelativeTurnAngle,Leptothorax,BE.csv]

cell_ID	agent_type	field_steepness	relative_TurnAngle	approach_direction
1064	center	0	1.56250000000295e-05	UpGradient
1065	center	0	0.00245312499999997	UpGradient
1066	center	0	0.00193750000000003	UpGradient
1067	center	0	-0.00546874999999997	UpGradient
1068	center	0	0.00170312500000003	UpGradient
1069	center	0	-0.000593750000000004	UpGradient
1114	center	0	-0.00196875000000002	UpGradient
1115	center	0	0.0016875	UpGradient
1116	center	0	-0.00187499999999997	UpGradient
1117	center	0	-0.001390625	UpGradient
1118	center	0	0.000125000000000017	UpGradient
1119	center	0	-0.00231250000000001	UpGradient
1120	center	0	9.37499999999897e-05	UpGradient
1121	center	0	-0.0029375	UpGradient
1122	center	0	-0.00182812500000003	UpGradient
1165	center	0	-0.00150000000000002	UpGradient
1166	center	0	-0.000765624999999982	UpGradient
1167	center	0	-0.001109375	UpGradient
1168	center	0	-0.000718750000000028	UpGradient
1169	center	0	0.00282812499999997	UpGradient
1170	center	0	-0.00148437500000002	UpGradient
1171	center	0	0.000531250000000025	UpGradient
1172	center	0	0.00124999999999995	UpGradient
1173	center	0	-0.00284375000000001	UpGradient
1174	center	0	-0.000749999999999963	UpGradient
1175	center	0	0.00149999999999995	UpGradient
1176	center	0	-0.000312499999999952	UpGradient
1216	center	0	0.000687499999999962	UpGradient
1217	center	0	0.00278124999999999	UpGradient
1218	center	0	0.000546874999999985	UpGradient
1219	center	0	0.000359374999999995	UpGradient
1220	center	0	0.00132812499999999	UpGradient
1221	center	0	-0.00300000000000004	UpGradient
1222	center	0	0.00304687500000003	UpGradient
1223	center	0	-0.00106250000000005	UpGradient
1224	center	0	0.000296874999999988	UpGradient
1225	center	0	-0.000937500000000029	UpGradient
1226	center	0	-0.00135937500000003	UpGradient
1227	center	0	0.00167187500000003	UpGradient
1228	center	0	-0.001890625	UpGradient
1268	center	0	0.000859375000000041	UpGradient
1269	center	0	-0.00298437499999999	UpGradient
1270	center	0	0.00132812500000001	UpGradient
1271	center	0	0.000453125000000019	UpGradient
1272	center	0	0.000874999999999987	UpGradient
1273	center	0	0.000234374999999978	UpGradient
1274	center	0	-0.001078125	UpGradient
1275	center	0	-0.00118750000000005	UpGradient
1276	center	0	-0.000406249999999966	UpGradient
1277	center	0	0.00207812499999998	UpGradient
1278	center	0	0.00123437500000002	UpGradient
1279	center	0	0.00165624999999996	UpGradient
1280	center	0	-0.00112500000000005	UpGradient
1281	center	0	-0.0021875	UpGradient
1319	center	0	-0.00232812500000003	UpGradient
1320	center	0	-0.000515625000000009	UpGradient
1321	center	0	-0.00212499999999996	UpGradient
1322	center	0	0.00220312500000005	UpGradient
1323	center	0	-0.00285937500000004	UpGradient
1324	center	0	4.68749999999671e-05	UpGradient
1325	center	0	-0.000843749999999952	UpGradient
1326	center	0	-0.00256249999999995	UpGradient
1327	center	0	-4.68750000000087e-05	UpGradient
1328	center	0	0.00235937499999998	UpGradient
1329	center	0	0.00215625000000003	UpGradient
1330	center	0	0.000468750000000035	UpGradient
1331	center	0	-9.37500000000417e-05	UpGradient
1332	center	0	0.00145312500000005	UpGradient
1333	center	0	-0.000828124999999971	UpGradient
1371	center	0	-0.00178124999999998	UpGradient
1372	center	0	-0.00239062499999995	UpGradient
1373	center	0	0.00101562499999999	UpGradient
1374	center	0	0.00164062499999998	UpGradient
1375	center	0	-0.000437499999999993	UpGradient
1376	center	0	-3.12500000000104e-05	UpGradient
1377	center	0	-0.00246874999999998	UpGradient
1378	center	0	NA	UpGradient
1379	center	0	NA	UpGradient
1380	center	0	0.00156249999999999	UpGradient
1381	center	0	0.000921874999999975	UpGradient
1382	center	0	-0.00201562499999996	UpGradient
1383	center	0	-0.000937500000000015	UpGradient
1384	center	0	-0.00114062499999997	UpGradient
1385	center	0	-0.00121874999999996	UpGradient
1386	center	0	-0.00189062499999998	UpGradient
1422	center	0	0.00190624999999996	UpGradient
1423	center	0	0.000890624999999964	UpGradient
1424	center	0	0.000375000000000011	UpGradient
1425	center	0	-0.000734374999999995	UpGradient
1426	center	0	0.000671875000000013	UpGradient
1427	center	0	-0.00148437500000003	UpGradient
1428	center	0	NA	UpGradient
1429	center	0	NA	UpGradient
1430	center	0	NA	UpGradient
1431	center	0	NA	UpGradient
1432	center	0	NA	UpGradient
1433	center	0	-0.000796874999999975	UpGradient
1434	center	0	-0.00379687499999995	UpGradient
1435	center	0	-0.000562499999999994	UpGradient
1436	center	0	0.000250000000000004	UpGradient
1437	center	0	-0.00423437499999996	UpGradient
1438	center	0	-0.00151562500000002	UpGradient
1475	center	0	-0.00446874999999998	UpGradient
1476	center	0	-0.00282812499999996	UpGradient
1477	center	0	-0.00121875000000001	UpGradient
1478	center	0	0.000906249999999959	UpGradient
1479	center	0	-0.00256250000000004	UpGradient
1480	center	0	NA	UpGradient
1481	center	0	NA	UpGradient
1482	center	0	NA	UpGradient
1483	center	0	NA	UpGradient
1484	center	0	NA	UpGradient
1485	center	0	NA	UpGradient
1486	center	0	0.00260937500000005	UpGradient
1487	center	0	-0.00201562500000005	UpGradient
1488	center	0	-0.00179687499999996	UpGradient
1489	center	0	-0.00190624999999996	UpGradient
1490	center	0	0.00212499999999999	UpGradient
1491	center	0	0.000765624999999968	UpGradient
1526	center	0	0.00101562500000003	UpGradient
1527	center	0	-0.00184375000000006	UpGradient
1528	center	0	0.000406249999999986	UpGradient
1529	center	0	-0.00199999999999995	UpGradient
1530	center	0	0.00146874999999999	UpGradient
1531	center	0	7.81250000000122e-05	UpGradient
1532	center	0	NA	UpGradient
1533	center	0	NA	UpGradient
1534	center	0	NA	UpGradient
1535	center	0	NA	UpGradient
1536	center	0	NA	UpGradient
1537	center	0	NA	UpGradient
1538	center	0	0.00104687499999999	UpGradient
1539	center	0	0.00028125	UpGradient
1540	center	0	-0.00165625000000001	UpGradient
1541	center	0	-0.002515625	UpGradient
1542	center	0	-0.000171874999999971	UpGradient
1579	center	0	-0.000937499999999959	UpGradient
1580	center	0	0.000687500000000032	UpGradient
1581	center	0	0.000656250000000025	UpGradient
1582	center	0	-0.000484375000000009	UpGradient
1583	center	0	-0.00193749999999999	UpGradient
1584	center	0	NA	UpGradient
1585	center	0	NA	UpGradient
1586	center	0	NA	UpGradient
1587	center	0	NA	UpGradient
1588	center	0	NA	UpGradient
1589	center	0	NA	UpGradient
1590	center	0	0.00281250000000004	UpGradient
1591	center	0	0.00190625000000003	UpGradient
1592	center	0	0.00043749999999999	UpGradient
1593	center	0	-0.00225000000000001	UpGradient
1594	center	0	0.00200000000000002	UpGradient
1595	center	0	-0.00351562499999996	UpGradient
1630	center	0	0.00217187499999999	UpGradient
1631	center	0	0.00212499999999996	UpGradient
1632	center	0	0.000171875000000016	UpGradient
1633	center	0	0.000859375000000013	UpGradient
1634	center	0	-0.00156250000000005	UpGradient
1635	center	0	0.000218749999999955	UpGradient
1636	center	0	NA	UpGradient
1637	center	0	NA	UpGradient
1638	center	0	NA	UpGradient
1639	center	0	NA	UpGradient
1640	center	0	NA	UpGradient
1641	center	0	NA	UpGradient
1642	center	0	-0.003109375	UpGradient
1643	center	0	0.000203124999999998	UpGradient
1644	center	0	-0.00231249999999995	UpGradient
1645	center	0	-0.00114062499999997	UpGradient
1646	center	0	-6.25000000000139e-05	UpGradient
1683	center	0	-0.00407812499999997	UpGradient
1684	center	0	-1.56250000000156e-05	UpGradient
1685	center	0	-0.000593749999999952	UpGradient
1686	center	0	-0.00262499999999996	UpGradient
1687	center	0	0.00101562499999996	UpGradient
1688	center	0	0.000156249999999979	UpGradient
1689	center	0	NA	UpGradient
1690	center	0	NA	UpGradient
1691	center	0	NA	UpGradient
1692	center	0	NA	UpGradient
1693	center	0	4.68750000000295e-05	UpGradient
1694	center	0	0.0030625	UpGradient
1695	center	0	-0.000187500000000024	UpGradient
1696	center	0	0.000500000000000007	UpGradient
1697	center	0	0.003265625	UpGradient
1698	center	0	0.000671875000000027	UpGradient
1699	center	0	-0.00593750000000002	UpGradient
1735	center	0	-0.001859375	UpGradient
1736	center	0	0.00171875	UpGradient
1737	center	0	0.000562500000000011	UpGradient
1738	center	0	-0.00103125000000003	UpGradient
1739	center	0	-0.000828124999999989	UpGradient
1740	center	0	-0.00437500000000004	UpGradient
1741	center	0	-0.000281250000000018	UpGradient
1742	center	0	NA	UpGradient
1743	center	0	-0.00112499999999999	UpGradient
1744	center	0	0.000406249999999993	UpGradient
1745	center	0	0.00212499999999996	UpGradient
1746	center	0	-0.00179687500000001	UpGradient
1747	center	0	0.000468749999999955	UpGradient
1748	center	0	-0.00257812500000004	UpGradient
1749	center	0	-0.000312500000000038	UpGradient
1750	center	0	0.00170312499999995	UpGradient
1788	center	0	0.00173437500000003	UpGradient
1789	center	0	0.00139062499999998	UpGradient
1790	center	0	-0.00289062499999996	UpGradient
1791	center	0	0.00299999999999994	UpGradient
1792	center	0	0.004671875	UpGradient
1793	center	0	-0.00157812499999995	UpGradient
1794	center	0	0.00106250000000001	UpGradient
1795	center	0	0.00137499999999996	UpGradient
1796	center	0	0.00160937500000004	UpGradient
1797	center	0	-0.000500000000000028	UpGradient
1798	center	0	-0.000953125000000013	UpGradient
1799	center	0	-0.00248437499999996	UpGradient
1800	center	0	-0.000484374999999985	UpGradient
1801	center	0	0.00225000000000003	UpGradient
1802	center	0	-0.00104687499999999	UpGradient
1840	center	0	0.000859374999999999	UpGradient
1841	center	0	0.000187500000000018	UpGradient
1842	center	0	0.00184374999999998	UpGradient
1843	center	0	0.00179687499999999	UpGradient
1844	center	0	0.000781250000000008	UpGradient
1845	center	0	0.00335937499999995	UpGradient
1846	center	0	-0.00037499999999998	UpGradient
1847	center	0	0.000578124999999943	UpGradient
1848	center	0	0.00437500000000001	UpGradient
1849	center	0	-0.00312499999999996	UpGradient
1850	center	0	0.000921874999999968	UpGradient
1851	center	0	-0.00026562500000004	UpGradient
1852	center	0	0.00173437500000002	UpGradient
1853	center	0	-0.00101562499999999	UpGradient
1893	center	0	-0.000421875000000037	UpGradient
1894	center	0	0.002953125	UpGradient
1895	center	0	0.00274999999999998	UpGradient
1896	center	0	0.00132812500000005	UpGradient
1897	center	0	-0.00237499999999996	UpGradient
1898	center	0	0.00162499999999996	UpGradient
1899	center	0	0.00157812499999998	UpGradient
1900	center	0	-0.00151562499999998	UpGradient
1901	center	0	-0.000453125000000047	UpGradient
1902	center	0	-0.000546875000000009	UpGradient
1903	center	0	-0.00114062500000002	UpGradient
1904	center	0	-0.00462499999999995	UpGradient
1905	center	0	-0.00279687500000004	UpGradient
1945	center	0	0.00090624999999998	UpGradient
1946	center	0	0.00151562500000001	UpGradient
1947	center	0	-0.00290625000000002	UpGradient
1948	center	0	0.00135937499999996	UpGradient
1949	center	0	-0.00218750000000004	UpGradient
1950	center	0	-0.00173437499999999	UpGradient
1951	center	0	-0.00367187500000005	UpGradient
1952	center	0	-0.00400000000000003	UpGradient
1953	center	0	-0.000343749999999945	UpGradient
1954	center	0	0.00065624999999999	UpGradient
1955	center	0	-0.000890625000000009	UpGradient
1999	center	0	9.37500000000313e-05	UpGradient
2000	center	0	1.56249999999879e-05	UpGradient
2001	center	0	0.00132812500000005	UpGradient
2002	center	0	-0.00203125000000002	UpGradient
2003	center	0	0.000171874999999964	UpGradient
2004	center	0	0.000781249999999997	UpGradient
2005	center	0	-0.00421875000000003	UpGradient
2006	center	0	-0.00151562500000004	UpGradient
2052	center	0	0.00100000000000005	UpGradient
2053	center	0	-0.00121874999999996	UpGradient
2054	center	0	-0.002078125	UpGradient
2055	center	0	-0.000734375000000051	UpGradient
2056	center	0	-0.000531249999999966	UpGradient
1064	periphery	0	0.000937499999999987	UpGradient
1065	periphery	0	-0.00401562499999994	UpGradient
1066	periphery	0	0.002453125	UpGradient
1067	periphery	0	0.000437499999999962	UpGradient
1068	periphery	0	-0.00214062500000003	UpGradient
1069	periphery	0	-0.00446875	UpGradient
1114	periphery	0	-0.00337499999999994	UpGradient
1115	periphery	0	-0.000359375000000047	UpGradient
1116	periphery	0	0.00126562500000005	UpGradient
1117	periphery	0	-0.000640625000000044	UpGradient
1118	periphery	0	0.000874999999999952	UpGradient
1119	periphery	0	-0.00276562499999997	UpGradient
1120	periphery	0	0.000109374999999978	UpGradient
1121	periphery	0	-0.00121875000000001	UpGradient
1122	periphery	0	0.000390625000000002	UpGradient
1165	periphery	0	-0.000296874999999943	UpGradient
1166	periphery	0	0.00246875000000005	UpGradient
1167	periphery	0	0.000531249999999966	UpGradient
1168	periphery	0	0.00184375000000001	UpGradient
1169	periphery	0	0.00181250000000001	UpGradient
1170	periphery	0	-0.0024375	UpGradient
1171	periphery	0	-0.00218749999999997	UpGradient
1172	periphery	0	-0.00057812499999994	UpGradient
1173	periphery	0	-0.000890625000000041	UpGradient
1174	periphery	0	0.00115624999999995	UpGradient
1175	periphery	0	-0.00132812499999999	UpGradient
1176	periphery	0	-0.00514062499999998	UpGradient
1216	periphery	0	-0.000187499999999969	UpGradient
1217	periphery	0	-0.00165625	UpGradient
1218	periphery	0	-0.00264062499999999	UpGradient
1219	periphery	0	0.000281250000000042	UpGradient
1220	periphery	0	-0.00143749999999995	UpGradient
1221	periphery	0	-0.00346875000000004	UpGradient
1222	periphery	0	0.00151562500000004	UpGradient
1223	periphery	0	-0.000609374999999957	UpGradient
1224	periphery	0	0.00120312500000003	UpGradient
1225	periphery	0	-0.000281249999999959	UpGradient
1226	periphery	0	0.00104687500000003	UpGradient
1227	periphery	0	-0.000281249999999962	UpGradient
1228	periphery	0	-0.00220312500000001	UpGradient
1268	periphery	0	0.000749999999999949	UpGradient
1269	periphery	0	-0.00118750000000004	UpGradient
1270	periphery	0	-0.00151562500000003	UpGradient
1271	periphery	0	0.00132812499999999	UpGradient
1272	periphery	0	0.000218750000000045	UpGradient
1273	periphery	0	0.00128125	UpGradient
1274	periphery	0	-0.000546875000000033	UpGradient
1275	periphery	0	-0.000578124999999978	UpGradient
1276	periphery	0	-0.00526562500000001	UpGradient
1277	periphery	0	0.00056249999999999	UpGradient
1278	periphery	0	0.000718750000000046	UpGradient
1279	periphery	0	0.00187499999999996	UpGradient
1280	periphery	0	-0.00128124999999999	UpGradient
1281	periphery	0	-0.00114062500000005	UpGradient
1319	periphery	0	-0.00157812500000002	UpGradient
1320	periphery	0	-0.00320312500000005	UpGradient
1321	periphery	0	-0.000437500000000028	UpGradient
1322	periphery	0	-0.000312500000000025	UpGradient
1323	periphery	0	-0.00234375000000002	UpGradient
1324	periphery	0	-9.37499999999793e-05	UpGradient
1325	periphery	0	0.00104687499999999	UpGradient
1326	periphery	0	0.000265624999999974	UpGradient
1327	periphery	0	0.00103125	UpGradient
1328	periphery	0	0.000156250000000042	UpGradient
1329	periphery	0	-0.00100000000000003	UpGradient
1330	periphery	0	0.000609374999999995	UpGradient
1331	periphery	0	-0.00098437500000001	UpGradient
1332	periphery	0	-9.37500000000278e-05	UpGradient
1333	periphery	0	-0.00210937500000002	UpGradient
1371	periphery	0	-0.00353125000000004	UpGradient
1372	periphery	0	-0.00285937500000002	UpGradient
1373	periphery	0	-0.00209375000000002	UpGradient
1374	periphery	0	6.24999999999758e-05	UpGradient
1375	periphery	0	-0.00542187500000003	UpGradient
1376	periphery	0	-0.000437499999999987	UpGradient
1377	periphery	0	-0.000765624999999989	UpGradient
1378	periphery	0	NA	UpGradient
1379	periphery	0	NA	UpGradient
1380	periphery	0	0.00103124999999995	UpGradient
1381	periphery	0	-0.00159374999999998	UpGradient
1382	periphery	0	-1.56249999999566e-05	UpGradient
1383	periphery	0	-0.00145312499999996	UpGradient
1384	periphery	0	0.00281249999999998	UpGradient
1385	periphery	0	-0.000781249999999973	UpGradient
1386	periphery	0	0.000671875000000051	UpGradient
1422	periphery	0	-0.00301562500000004	UpGradient
1423	periphery	0	-0.00273437499999994	UpGradient
1424	periphery	0	-0.00139062500000002	UpGradient
1425	periphery	0	0.00106249999999995	UpGradient
1426	periphery	0	-0.000749999999999976	UpGradient
1427	periphery	0	0.00115625000000002	UpGradient
1428	periphery	0	NA	UpGradient
1429	periphery	0	NA	UpGradient
1430	periphery	0	NA	UpGradient
1431	periphery	0	NA	UpGradient
1432	periphery	0	NA	UpGradient
1433	periphery	0	0.000421875000000051	UpGradient
1434	periphery	0	0.001515625	UpGradient
1435	periphery	0	-0.00149999999999999	UpGradient
1436	periphery	0	0.00414062500000001	UpGradient
1437	periphery	0	-0.00079687499999994	UpGradient
1438	periphery	0	0.000312499999999955	UpGradient
1475	periphery	0	-0.00296875000000003	UpGradient
1476	periphery	0	-0.00373437500000002	UpGradient
1477	periphery	0	-0.00248437500000004	UpGradient
1478	periphery	0	-0.000765625000000002	UpGradient
1479	periphery	0	-0.00167187499999995	UpGradient
1480	periphery	0	NA	UpGradient
1481	periphery	0	NA	UpGradient
1482	periphery	0	NA	UpGradient
1483	periphery	0	NA	UpGradient
1484	periphery	0	NA	UpGradient
1485	periphery	0	NA	UpGradient
1486	periphery	0	-0.000718749999999956	UpGradient
1487	periphery	0	-0.00150000000000004	UpGradient
1488	periphery	0	0.00214062500000002	UpGradient
1489	periphery	0	-0.000296874999999946	UpGradient
1490	periphery	0	-0.00115625	UpGradient
1491	periphery	0	-0.00198437500000005	UpGradient
1526	periphery	0	-0.00151562499999996	UpGradient
1527	periphery	0	0.00481250000000001	UpGradient
1528	periphery	0	-0.000375000000000032	UpGradient
1529	periphery	0	-0.00014062500000005	UpGradient
1530	periphery	0	-0.000984374999999968	UpGradient
1531	periphery	0	-0.00185937500000001	UpGradient
1532	periphery	0	NA	UpGradient
1533	periphery	0	NA	UpGradient
1534	periphery	0	NA	UpGradient
1535	periphery	0	NA	UpGradient
1536	periphery	0	NA	UpGradient
1537	periphery	0	NA	UpGradient
1538	periphery	0	0.00125000000000004	UpGradient
1539	periphery	0	0.000343749999999969	UpGradient
1540	periphery	0	0.00106250000000003	UpGradient
1541	periphery	0	-0.000999999999999942	UpGradient
1542	periphery	0	-0.000781250000000035	UpGradient
1579	periphery	0	-0.00151562499999998	UpGradient
1580	periphery	0	-0.000578124999999971	UpGradient
1581	periphery	0	0.000656249999999962	UpGradient
1582	periphery	0	0.00395312499999998	UpGradient
1583	periphery	0	0.000500000000000021	UpGradient
1584	periphery	0	NA	UpGradient
1585	periphery	0	NA	UpGradient
1586	periphery	0	NA	UpGradient
1587	periphery	0	NA	UpGradient
1588	periphery	0	NA	UpGradient
1589	periphery	0	NA	UpGradient
1590	periphery	0	0.000843750000000046	UpGradient
1591	periphery	0	-0.00410937499999997	UpGradient
1592	periphery	0	-0.000140625000000002	UpGradient
1593	periphery	0	0.000546874999999968	UpGradient
1594	periphery	0	0.000609375000000058	UpGradient
1595	periphery	0	-0.00282812500000003	UpGradient
1630	periphery	0	-0.000250000000000031	UpGradient
1631	periphery	0	0.000531250000000042	UpGradient
1632	periphery	0	2.42861286636753e-17	UpGradient
1633	periphery	0	-0.00164062499999995	UpGradient
1634	periphery	0	0.000312499999999997	UpGradient
1635	periphery	0	0.000781250000000018	UpGradient
1636	periphery	0	NA	UpGradient
1637	periphery	0	NA	UpGradient
1638	periphery	0	NA	UpGradient
1639	periphery	0	NA	UpGradient
1640	periphery	0	NA	UpGradient
1641	periphery	0	NA	UpGradient
1642	periphery	0	0.00287499999999995	UpGradient
1643	periphery	0	0.000921874999999978	UpGradient
1644	periphery	0	-0.00175000000000002	UpGradient
1645	periphery	0	-0.00117187499999994	UpGradient
1646	periphery	0	-0.00459375000000001	UpGradient
1683	periphery	0	0.00215624999999997	UpGradient
1684	periphery	0	-0.00164062500000003	UpGradient
1685	periphery	0	-0.00393750000000002	UpGradient
1686	periphery	0	-0.000437499999999959	UpGradient
1687	periphery	0	0.00185937499999998	UpGradient
1688	periphery	0	0.00149999999999995	UpGradient
1689	periphery	0	NA	UpGradient
1690	periphery	0	NA	UpGradient
1691	periphery	0	NA	UpGradient
1692	periphery	0	NA	UpGradient
1693	periphery	0	0.000312499999999948	UpGradient
1694	periphery	0	-0.00353125000000002	UpGradient
1695	periphery	0	-0.000609374999999992	UpGradient
1696	periphery	0	-0.00254687499999998	UpGradient
1697	periphery	0	-0.00179687499999994	UpGradient
1698	periphery	0	-0.00237500000000002	UpGradient
1699	periphery	0	0.00284375000000002	UpGradient
1735	periphery	0	0.000109374999999988	UpGradient
1736	periphery	0	0.000578124999999947	UpGradient
1737	periphery	0	4.6875000000033e-05	UpGradient
1738	periphery	0	-0.00143750000000001	UpGradient
1739	periphery	0	-0.00067187500000004	UpGradient
1740	periphery	0	-0.00253124999999997	UpGradient
1741	periphery	0	0.00170312499999995	UpGradient
1742	periphery	0	NA	UpGradient
1743	periphery	0	0.000812499999999997	UpGradient
1744	periphery	0	0.00254687499999998	UpGradient
1745	periphery	0	-0.000234375000000019	UpGradient
1746	periphery	0	-0.00143750000000004	UpGradient
1747	periphery	0	-0.000953125000000023	UpGradient
1748	periphery	0	0.00170312499999995	UpGradient
1749	periphery	0	-0.00212499999999994	UpGradient
1750	periphery	0	-0.000437500000000028	UpGradient
1788	periphery	0	-0.003515625	UpGradient
1789	periphery	0	-0.00332812500000003	UpGradient
1790	periphery	0	6.25000000000347e-05	UpGradient
1791	periphery	0	-0.00403125000000003	UpGradient
1792	periphery	0	0.000625000000000007	UpGradient
1793	periphery	0	-0.000374999999999955	UpGradient
1794	periphery	0	-0.000390625000000006	UpGradient
1795	periphery	0	0.00134375000000001	UpGradient
1796	periphery	0	0.000671874999999992	UpGradient
1797	periphery	0	-0.00142187500000001	UpGradient
1798	periphery	0	0.000734375000000037	UpGradient
1799	periphery	0	-0.00282812500000001	UpGradient
1800	periphery	0	0.000375000000000007	UpGradient
1801	periphery	0	-0.00121874999999999	UpGradient
1802	periphery	0	-0.000953124999999996	UpGradient
1840	periphery	0	-0.000656249999999955	UpGradient
1841	periphery	0	-0.00285937499999996	UpGradient
1842	periphery	0	-0.000671875000000044	UpGradient
1843	periphery	0	0.00099999999999999	UpGradient
1844	periphery	0	-0.00201562499999998	UpGradient
1845	periphery	0	-0.00178124999999997	UpGradient
1846	periphery	0	-0.000421874999999978	UpGradient
1847	periphery	0	-0.00182812500000002	UpGradient
1848	periphery	0	0.00217187500000001	UpGradient
1849	periphery	0	0.00385937499999998	UpGradient
1850	periphery	0	-0.00101562500000003	UpGradient
1851	periphery	0	0.00128125000000003	UpGradient
1852	periphery	0	0.00228125000000002	UpGradient
1853	periphery	0	0.00301562500000001	UpGradient
1893	periphery	0	-0.000234375000000033	UpGradient
1894	periphery	0	0.000921875000000003	UpGradient
1895	periphery	0	-0.00181249999999996	UpGradient
1896	periphery	0	-0.00364062500000003	UpGradient
1897	periphery	0	-0.000765625000000044	UpGradient
1898	periphery	0	-0.000296874999999971	UpGradient
1899	periphery	0	-0.000406250000000045	UpGradient
1900	periphery	0	-0.00204687500000004	UpGradient
1901	periphery	0	-0.000859375000000002	UpGradient
1902	periphery	0	-0.000453125000000023	UpGradient
1903	periphery	0	0.000593750000000056	UpGradient
1904	periphery	0	-0.00123437499999996	UpGradient
1905	periphery	0	-0.00432812500000001	UpGradient
1945	periphery	0	-0.000296874999999981	UpGradient
1946	periphery	0	0.00175000000000002	UpGradient
1947	periphery	0	-0.00217187500000001	UpGradient
1948	periphery	0	0.00296875000000004	UpGradient
1949	periphery	0	-0.000374999999999966	UpGradient
1950	periphery	0	-0.000593750000000042	UpGradient
1951	periphery	0	0.00117187499999996	UpGradient
1952	periphery	0	-0.00271875	UpGradient
1953	periphery	0	-0.000140625000000002	UpGradient
1954	periphery	0	0.00123437499999996	UpGradient
1955	periphery	0	0.00179687499999997	UpGradient
1999	periphery	0	-0.00171875000000002	UpGradient
2000	periphery	0	-0.00270312500000001	UpGradient
2001	periphery	0	0.000343749999999976	UpGradient
2002	periphery	0	0.001578125	UpGradient
2003	periphery	0	-0.000750000000000025	UpGradient
2004	periphery	0	-0.000640625000000023	UpGradient
2005	periphery	0	0.00221875000000003	UpGradient
2006	periphery	0	-0.00256249999999998	UpGradient
2052	periphery	0	-0.00612499999999996	UpGradient
2053	periphery	0	0.00228124999999995	UpGradient
2054	periphery	0	-0.00104687499999994	UpGradient
2055	periphery	0	-0.00187499999999996	UpGradient
2056	periphery	0	-0.00443749999999998	UpGradient
53	center	0.01	-0.000890625000000009	UpGradient
54	center	0.01	-0.00357812499999995	UpGradient
55	center	0.01	9.37500000000174e-05	UpGradient
56	center	0.01	-0.00551562499999998	UpGradient
57	center	0.01	0.00121874999999996	UpGradient
58	center	0.01	-0.00189062500000003	UpGradient
59	center	0.01	-0.00275000000000003	UpGradient
98	center	0.01	-0.00271875	UpGradient
99	center	0.01	-0.00409375000000003	UpGradient
100	center	0.01	-0.00184375000000003	UpGradient
101	center	0.01	-0.00417187500000003	UpGradient
102	center	0.01	-0.000390624999999947	UpGradient
103	center	0.01	-0.00610937500000002	UpGradient
106	center	0.01	-0.000953124999999944	UpGradient
107	center	0.01	0.000437499999999969	UpGradient
108	center	0.01	-0.00271875000000002	UpGradient
109	center	0.01	-0.00507812500000001	UpGradient
110	center	0.01	-0.00506250000000004	UpGradient
111	center	0.01	-0.00323437499999998	UpGradient
150	center	0.01	-0.00364062500000004	UpGradient
151	center	0.01	0.000687499999999997	UpGradient
152	center	0.01	-0.00221874999999997	UpGradient
153	center	0.01	-0.00248437500000004	UpGradient
154	center	0.01	-0.00515624999999995	UpGradient
155	center	0.01	-0.00381250000000001	UpGradient
156	center	0.01	-0.00159375000000005	UpGradient
157	center	0.01	-0.00517187500000003	UpGradient
158	center	0.01	-0.00103125000000005	UpGradient
159	center	0.01	0.00114062499999997	UpGradient
160	center	0.01	-0.00167187499999999	UpGradient
161	center	0.01	-0.00114062499999994	UpGradient
162	center	0.01	-0.00270312499999998	UpGradient
202	center	0.01	-0.00398437500000004	UpGradient
203	center	0.01	-0.00315625	UpGradient
204	center	0.01	-0.00421874999999996	UpGradient
205	center	0.01	0.000921874999999996	UpGradient
206	center	0.01	0.00229687500000003	UpGradient
207	center	0.01	-0.00703124999999998	UpGradient
210	center	0.01	-0.00139062499999994	UpGradient
211	center	0.01	-0.00207812500000002	UpGradient
212	center	0.01	-0.000515624999999954	UpGradient
213	center	0.01	0.00179687500000003	UpGradient
214	center	0.01	-0.00537500000000005	UpGradient
256	center	0.01	0.00118749999999998	UpGradient
257	center	0.01	-0.00112500000000002	UpGradient
258	center	0.01	-0.00240625000000002	UpGradient
259	center	0.01	-0.00160937500000003	UpGradient
260	center	0.01	-0.00184374999999995	UpGradient
261	center	0.01	-0.00162500000000002	UpGradient
262	center	0.01	0.00307812500000004	UpGradient
263	center	0.01	-0.00196874999999994	UpGradient
264	center	0.01	0.000328124999999974	UpGradient
308	center	0.01	-0.000578124999999957	UpGradient
309	center	0.01	-0.00121874999999995	UpGradient
310	center	0.01	-0.00168749999999996	UpGradient
311	center	0.01	-0.000750000000000008	UpGradient
314	center	0.01	-0.000390624999999954	UpGradient
315	center	0.01	-0.00484375000000003	UpGradient
316	center	0.01	-0.00349999999999996	UpGradient
361	center	0.01	-0.00623437500000005	UpGradient
362	center	0.01	-0.000859375000000002	UpGradient
363	center	0.01	-0.00651562499999993	UpGradient
364	center	0.01	0.00148437499999996	UpGradient
365	center	0.01	0.00132812500000004	UpGradient
366	center	0.01	-0.00273437500000004	UpGradient
414	center	0.01	-0.00303124999999999	UpGradient
415	center	0.01	-0.000921875000000003	UpGradient
468	center	0.01	-0.00393749999999998	UpGradient
908	center	0.01	-0.00389062499999995	UpGradient
909	center	0.01	-0.00367187500000003	UpGradient
910	center	0.01	-0.00401562499999995	UpGradient
911	center	0.01	-0.00253125	UpGradient
912	center	0.01	-0.00223437499999999	UpGradient
959	center	0.01	-0.00664062500000003	UpGradient
960	center	0.01	-0.000421875000000026	UpGradient
961	center	0.01	-0.00137499999999999	UpGradient
962	center	0.01	-0.00154687500000001	UpGradient
963	center	0.01	-0.00139062500000002	UpGradient
964	center	0.01	-4.68749999999601e-05	UpGradient
965	center	0.01	0.000250000000000028	UpGradient
966	center	0.01	0.000593749999999955	UpGradient
967	center	0.01	-9.37499999999723e-05	UpGradient
1008	center	0.01	-0.00223437499999998	UpGradient
1009	center	0.01	0.000468750000000021	UpGradient
1010	center	0.01	-0.00323437499999996	UpGradient
1011	center	0.01	-0.000796874999999968	UpGradient
1012	center	0.01	-0.00356250000000003	UpGradient
1013	center	0.01	-0.00206250000000004	UpGradient
1014	center	0.01	-0.000906249999999945	UpGradient
1015	center	0.01	-0.000578125000000016	UpGradient
1016	center	0.01	-0.000890624999999944	UpGradient
1017	center	0.01	-0.00154687499999996	UpGradient
1018	center	0.01	-0.00198437499999997	UpGradient
1019	center	0.01	-0.00414062500000003	UpGradient
1020	center	0.01	-0.00112499999999999	UpGradient
1060	center	0.01	-0.00246875	UpGradient
1061	center	0.01	-0.00168749999999997	UpGradient
1062	center	0.01	-0.0034375	UpGradient
1063	center	0.01	-0.00278125000000003	UpGradient
1070	center	0.01	-0.000718750000000028	UpGradient
1071	center	0.01	0.000703124999999964	UpGradient
1072	center	0.01	0.000265624999999943	UpGradient
1073	center	0.01	-3.12499999999515e-05	UpGradient
1111	center	0.01	-0.00131250000000002	UpGradient
1112	center	0.01	0.00414062500000005	UpGradient
1113	center	0.01	-0.00220312499999998	UpGradient
1123	center	0.01	0.000312499999999993	UpGradient
1124	center	0.01	-0.000406249999999976	UpGradient
1125	center	0.01	-0.00228125	UpGradient
1126	center	0.01	-0.00279687500000002	UpGradient
1162	center	0.01	0.000234375000000044	UpGradient
1163	center	0.01	-6.24999999999654e-05	UpGradient
1164	center	0.01	-0.00010937500000003	UpGradient
1177	center	0.01	-0.00146874999999999	UpGradient
1178	center	0.01	0.000937500000000015	UpGradient
1179	center	0.01	-0.00231249999999996	UpGradient
1213	center	0.01	-0.00159374999999997	UpGradient
1214	center	0.01	-0.00445312499999997	UpGradient
1215	center	0.01	-0.00337499999999995	UpGradient
1229	center	0.01	-0.00120312500000003	UpGradient
1230	center	0.01	0.000375000000000049	UpGradient
1231	center	0.01	0.000140625000000016	UpGradient
1265	center	0.01	-0.00115625	UpGradient
1266	center	0.01	-0.00112499999999997	UpGradient
1267	center	0.01	-0.00275	UpGradient
1282	center	0.01	-0.000578125000000027	UpGradient
1283	center	0.01	0.00107812500000001	UpGradient
1284	center	0.01	-0.00454687499999997	UpGradient
1317	center	0.01	-0.00225000000000004	UpGradient
1318	center	0.01	0.00289062499999997	UpGradient
1334	center	0.01	-0.000437499999999952	UpGradient
1335	center	0.01	-0.000124999999999969	UpGradient
1336	center	0.01	-0.00281249999999997	UpGradient
1369	center	0.01	-0.00240624999999997	UpGradient
1370	center	0.01	0.00243750000000002	UpGradient
1387	center	0.01	-0.00435937500000002	UpGradient
1388	center	0.01	0.001234375	UpGradient
1389	center	0.01	-0.00249999999999997	UpGradient
1420	center	0.01	-0.00240625	UpGradient
1421	center	0.01	0.00212500000000003	UpGradient
1439	center	0.01	-0.00318750000000005	UpGradient
1440	center	0.01	-0.000187499999999959	UpGradient
1472	center	0.01	-0.00174999999999996	UpGradient
1473	center	0.01	0.000406250000000014	UpGradient
1474	center	0.01	-0.00328124999999996	UpGradient
1492	center	0.01	-0.000125000000000028	UpGradient
1493	center	0.01	-0.00403125000000001	UpGradient
1524	center	0.01	-0.00124999999999996	UpGradient
1525	center	0.01	0.000421875000000047	UpGradient
1543	center	0.01	-0.00551562499999997	UpGradient
1544	center	0.01	0.00295312499999995	UpGradient
1545	center	0.01	-0.000468750000000014	UpGradient
1576	center	0.01	-0.00282812499999996	UpGradient
1577	center	0.01	-0.002203125	UpGradient
1578	center	0.01	-0.00109375000000004	UpGradient
1596	center	0.01	0.00296874999999997	UpGradient
1597	center	0.01	-0.000468749999999997	UpGradient
1628	center	0.01	-0.00331250000000001	UpGradient
1629	center	0.01	-0.000578124999999995	UpGradient
1647	center	0.01	-0.000359374999999957	UpGradient
1648	center	0.01	-9.3750000000007e-05	UpGradient
1649	center	0.01	-0.00181249999999995	UpGradient
1681	center	0.01	-0.00159374999999997	UpGradient
1682	center	0.01	-0.000265624999999985	UpGradient
1700	center	0.01	-0.00317187500000002	UpGradient
1701	center	0.01	0.000671874999999968	UpGradient
1732	center	0.01	-0.00304687500000003	UpGradient
1733	center	0.01	-0.00135937499999994	UpGradient
1734	center	0.01	-0.00106249999999998	UpGradient
1751	center	0.01	1.56250000000434e-05	UpGradient
1752	center	0.01	-0.000468749999999959	UpGradient
1785	center	0.01	-0.00428125000000002	UpGradient
1786	center	0.01	-0.00193750000000003	UpGradient
1787	center	0.01	-0.00110937500000003	UpGradient
1803	center	0.01	-0.00126562499999998	UpGradient
1804	center	0.01	-0.00423437500000001	UpGradient
1837	center	0.01	0.00171875	UpGradient
1838	center	0.01	-0.000984375000000048	UpGradient
1839	center	0.01	-0.00350000000000001	UpGradient
1854	center	0.01	-0.00204687499999998	UpGradient
1855	center	0.01	-0.00329687499999995	UpGradient
1890	center	0.01	-0.00350000000000001	UpGradient
1891	center	0.01	-0.00218749999999997	UpGradient
1892	center	0.01	-0.00199999999999995	UpGradient
1906	center	0.01	-0.00428124999999997	UpGradient
1907	center	0.01	-0.00199999999999999	UpGradient
1942	center	0.01	-0.00118749999999999	UpGradient
1943	center	0.01	-0.00295312500000003	UpGradient
1944	center	0.01	0.000531249999999983	UpGradient
1956	center	0.01	-0.000531249999999973	UpGradient
1957	center	0.01	-0.00239062500000004	UpGradient
1958	center	0.01	-0.00103124999999999	UpGradient
1995	center	0.01	-0.0039375	UpGradient
1996	center	0.01	-0.000203124999999992	UpGradient
1997	center	0.01	-0.00159375000000003	UpGradient
1998	center	0.01	-0.00232812499999997	UpGradient
2007	center	0.01	0.001828125	UpGradient
2008	center	0.01	0.00320312499999997	UpGradient
2009	center	0.01	-0.00348437499999998	UpGradient
2010	center	0.01	-0.00226562499999997	UpGradient
2048	center	0.01	-0.00176562500000002	UpGradient
2049	center	0.01	-0.00135937500000004	UpGradient
2050	center	0.01	-0.000484375000000033	UpGradient
2051	center	0.01	-0.000640624999999999	UpGradient
2057	center	0.01	-0.000515624999999971	UpGradient
2058	center	0.01	-0.00385937500000003	UpGradient
2059	center	0.01	-0.00292187499999995	UpGradient
2060	center	0.01	-0.000312499999999997	UpGradient
2061	center	0.01	0.00339062499999997	UpGradient
2102	center	0.01	-0.00114062500000004	UpGradient
2103	center	0.01	0.00159374999999998	UpGradient
2104	center	0.01	0.000156249999999976	UpGradient
2105	center	0.01	0.00114062499999998	UpGradient
2106	center	0.01	-0.00309375000000002	UpGradient
2107	center	0.01	-0.00460937500000003	UpGradient
2108	center	0.01	-0.000265624999999995	UpGradient
2109	center	0.01	-0.000171875000000047	UpGradient
2110	center	0.01	-0.00217187499999994	UpGradient
2111	center	0.01	-0.000203124999999967	UpGradient
2112	center	0.01	-0.00292187500000002	UpGradient
2155	center	0.01	-0.00532812499999994	UpGradient
2156	center	0.01	-0.00556249999999995	UpGradient
2157	center	0.01	-0.000281249999999952	UpGradient
2158	center	0.01	-0.00267187500000002	UpGradient
2159	center	0.01	0.000734375000000013	UpGradient
2160	center	0.01	-0.00157812500000001	UpGradient
2161	center	0.01	-0.000765624999999947	UpGradient
2162	center	0.01	-0.003546875	UpGradient
2653	center	0.01	-0.0003125	UpGradient
2703	center	0.01	-0.00301562499999998	UpGradient
2706	center	0.01	-0.00592187499999998	UpGradient
2707	center	0.01	-0.000999999999999956	UpGradient
2754	center	0.01	0.000781250000000032	UpGradient
2755	center	0.01	-0.00398437499999996	UpGradient
2756	center	0.01	7.812500000004e-05	UpGradient
2757	center	0.01	-0.00289062499999994	UpGradient
2758	center	0.01	-0.003296875	UpGradient
2759	center	0.01	-0.00290624999999996	UpGradient
2760	center	0.01	-0.00315625000000001	UpGradient
2805	center	0.01	-0.00292187499999995	UpGradient
2806	center	0.01	-0.000546875000000044	UpGradient
2807	center	0.01	-0.000265624999999971	UpGradient
2810	center	0.01	0.000265625000000009	UpGradient
2811	center	0.01	-0.00292187500000001	UpGradient
2812	center	0.01	-0.00295312500000001	UpGradient
2813	center	0.01	-0.00126562500000002	UpGradient
2856	center	0.01	-0.00292187499999995	UpGradient
2857	center	0.01	-0.00115624999999995	UpGradient
2858	center	0.01	-0.00210937499999998	UpGradient
2859	center	0.01	-0.00265625000000002	UpGradient
2860	center	0.01	-0.0011875	UpGradient
2861	center	0.01	-0.000687499999999969	UpGradient
2862	center	0.01	-0.00476562499999997	UpGradient
2863	center	0.01	-0.00529687499999995	UpGradient
2864	center	0.01	-0.00093749999999997	UpGradient
2865	center	0.01	-0.00490625000000002	UpGradient
2866	center	0.01	-0.00146875000000004	UpGradient
2907	center	0.01	-0.000875000000000035	UpGradient
2908	center	0.01	-0.00203124999999995	UpGradient
2909	center	0.01	-0.00264062499999996	UpGradient
2910	center	0.01	-0.00146874999999998	UpGradient
2911	center	0.01	-0.00350000000000003	UpGradient
2914	center	0.01	0.00295312499999995	UpGradient
2915	center	0.01	-0.00424999999999995	UpGradient
2916	center	0.01	-0.00110937499999998	UpGradient
2917	center	0.01	-0.000531249999999983	UpGradient
2918	center	0.01	-0.00234374999999998	UpGradient
2919	center	0.01	-0.00496875000000005	UpGradient
2958	center	0.01	-7.81250000000018e-05	UpGradient
2959	center	0.01	-0.00378124999999998	UpGradient
2960	center	0.01	-1.56249999999983e-05	UpGradient
2961	center	0.01	-0.00464062500000004	UpGradient
2962	center	0.01	-0.00137499999999999	UpGradient
2963	center	0.01	-0.002875	UpGradient
2964	center	0.01	-0.000921874999999992	UpGradient
2965	center	0.01	-0.00201562499999999	UpGradient
2966	center	0.01	-9.37499999999966e-05	UpGradient
2967	center	0.01	-0.003171875	UpGradient
2968	center	0.01	-0.000578124999999954	UpGradient
2969	center	0.01	0.00118749999999999	UpGradient
2970	center	0.01	-0.00243750000000001	UpGradient
2971	center	0.01	-0.00524999999999994	UpGradient
3009	center	0.01	-0.00182812500000005	UpGradient
3010	center	0.01	-0.00275000000000003	UpGradient
3011	center	0.01	-0.00340625000000001	UpGradient
3012	center	0.01	-0.000921874999999989	UpGradient
3013	center	0.01	-0.00184374999999995	UpGradient
3014	center	0.01	-0.00193749999999998	UpGradient
3015	center	0.01	0.000765625000000051	UpGradient
3018	center	0.01	-0.00332812499999997	UpGradient
3019	center	0.01	-0.00451562500000001	UpGradient
3020	center	0.01	-0.00290624999999998	UpGradient
3021	center	0.01	-0.000859375000000048	UpGradient
3022	center	0.01	-0.00317187500000002	UpGradient
3023	center	0.01	-0.00265625	UpGradient
3024	center	0.01	-0.00582812499999997	UpGradient
3062	center	0.01	-0.00167187500000002	UpGradient
3063	center	0.01	-0.00334374999999996	UpGradient
3064	center	0.01	-0.000500000000000011	UpGradient
3065	center	0.01	-0.00210937500000003	UpGradient
3066	center	0.01	-0.00199999999999995	UpGradient
3067	center	0.01	-0.00426562499999996	UpGradient
3068	center	0.01	-0.00179687500000001	UpGradient
53	periphery	0.01	-0.00309375000000004	UpGradient
54	periphery	0.01	-0.00101562500000005	UpGradient
55	periphery	0.01	0.000656250000000018	UpGradient
56	periphery	0.01	-0.00584375000000003	UpGradient
57	periphery	0.01	-0.00212499999999996	UpGradient
58	periphery	0.01	-0.00190625000000004	UpGradient
59	periphery	0.01	-0.000578124999999964	UpGradient
98	periphery	0.01	-0.00395312499999996	UpGradient
99	periphery	0.01	-0.00395312499999994	UpGradient
100	periphery	0.01	-0.00329687499999999	UpGradient
101	periphery	0.01	-0.0040625	UpGradient
102	periphery	0.01	0.000171874999999991	UpGradient
103	periphery	0.01	0.000249999999999997	UpGradient
106	periphery	0.01	-0.00353124999999994	UpGradient
107	periphery	0.01	0.00146875000000005	UpGradient
108	periphery	0.01	-0.00164062500000002	UpGradient
109	periphery	0.01	-0.00140625	UpGradient
110	periphery	0.01	-0.001859375	UpGradient
111	periphery	0.01	-0.00292187499999999	UpGradient
150	periphery	0.01	-0.00287499999999998	UpGradient
151	periphery	0.01	-0.00381249999999994	UpGradient
152	periphery	0.01	-0.00218750000000006	UpGradient
153	periphery	0.01	-0.00167187500000003	UpGradient
154	periphery	0.01	-0.00346875000000002	UpGradient
155	periphery	0.01	-0.00324999999999996	UpGradient
156	periphery	0.01	-0.00184375	UpGradient
157	periphery	0.01	-0.00150000000000003	UpGradient
158	periphery	0.01	-0.00151562499999996	UpGradient
159	periphery	0.01	-0.00332812499999998	UpGradient
160	periphery	0.01	0.000968750000000053	UpGradient
161	periphery	0.01	6.24999999999584e-05	UpGradient
162	periphery	0.01	-0.00304687499999997	UpGradient
202	periphery	0.01	-0.00215624999999999	UpGradient
203	periphery	0.01	-0.00223437499999999	UpGradient
204	periphery	0.01	-0.00157812499999997	UpGradient
205	periphery	0.01	-0.000593750000000007	UpGradient
206	periphery	0.01	-0.00264062500000001	UpGradient
207	periphery	0.01	-0.00440624999999999	UpGradient
210	periphery	0.01	0.000546874999999961	UpGradient
211	periphery	0.01	-0.00126562499999998	UpGradient
212	periphery	0.01	-0.00249999999999998	UpGradient
213	periphery	0.01	-0.00193749999999999	UpGradient
214	periphery	0.01	-0.000484375000000058	UpGradient
256	periphery	0.01	-0.00193750000000002	UpGradient
257	periphery	0.01	-0.00343749999999994	UpGradient
258	periphery	0.01	-0.000562500000000039	UpGradient
259	periphery	0.01	3.12500000000417e-05	UpGradient
260	periphery	0.01	-0.00262499999999997	UpGradient
261	periphery	0.01	0.000718750000000008	UpGradient
262	periphery	0.01	-0.00175000000000002	UpGradient
263	periphery	0.01	-0.00124999999999999	UpGradient
264	periphery	0.01	-0.00129687500000004	UpGradient
308	periphery	0.01	-0.00189062499999994	UpGradient
309	periphery	0.01	-0.00351562499999995	UpGradient
310	periphery	0.01	-0.00182812500000003	UpGradient
311	periphery	0.01	-0.00131250000000001	UpGradient
314	periphery	0.01	-0.00559374999999994	UpGradient
315	periphery	0.01	-0.00470312499999999	UpGradient
316	periphery	0.01	0.00273437500000003	UpGradient
361	periphery	0.01	-0.00115624999999998	UpGradient
362	periphery	0.01	-0.00290625000000004	UpGradient
363	periphery	0.01	-0.00317187500000001	UpGradient
364	periphery	0.01	0.00129687500000003	UpGradient
365	periphery	0.01	-0.00410937499999995	UpGradient
366	periphery	0.01	-0.00181249999999996	UpGradient
414	periphery	0.01	-0.00318749999999994	UpGradient
415	periphery	0.01	-0.00173437499999995	UpGradient
468	periphery	0.01	-0.00248437499999997	UpGradient
908	periphery	0.01	0.000828124999999968	UpGradient
909	periphery	0.01	-0.00360937500000001	UpGradient
910	periphery	0.01	-0.000234375000000005	UpGradient
911	periphery	0.01	-0.00464062499999995	UpGradient
912	periphery	0.01	-0.00326562499999999	UpGradient
959	periphery	0.01	-0.00681249999999995	UpGradient
960	periphery	0.01	0.000187499999999955	UpGradient
961	periphery	0.01	-0.00267187500000004	UpGradient
962	periphery	0.01	-0.00212500000000001	UpGradient
963	periphery	0.01	-0.00484375000000005	UpGradient
964	periphery	0.01	-0.00117187499999998	UpGradient
965	periphery	0.01	0.000906249999999963	UpGradient
966	periphery	0.01	0.00132812500000003	UpGradient
967	periphery	0.01	7.81249999999845e-05	UpGradient
1008	periphery	0.01	-0.00425000000000005	UpGradient
1009	periphery	0.01	-0.00281249999999997	UpGradient
1010	periphery	0.01	-0.002734375	UpGradient
1011	periphery	0.01	-0.00214062500000004	UpGradient
1012	periphery	0.01	-0.00126562499999997	UpGradient
1013	periphery	0.01	0.000921874999999996	UpGradient
1014	periphery	0.01	0.000265624999999974	UpGradient
1015	periphery	0.01	-0.00285937499999999	UpGradient
1016	periphery	0.01	-0.000234374999999953	UpGradient
1017	periphery	0.01	-0.000812499999999945	UpGradient
1018	periphery	0.01	-0.00229687500000004	UpGradient
1019	periphery	0.01	-0.00264062500000005	UpGradient
1020	periphery	0.01	-0.000921874999999996	UpGradient
1060	periphery	0.01	0.00139062499999997	UpGradient
1061	periphery	0.01	-0.000687499999999952	UpGradient
1062	periphery	0.01	-0.00323437500000003	UpGradient
1063	periphery	0.01	-0.00249999999999997	UpGradient
1070	periphery	0.01	0.00315624999999994	UpGradient
1071	periphery	0.01	-0.00256249999999997	UpGradient
1072	periphery	0.01	-0.00126562499999995	UpGradient
1073	periphery	0.01	0.000953124999999951	UpGradient
1111	periphery	0.01	-0.00312500000000004	UpGradient
1112	periphery	0.01	-0.000500000000000032	UpGradient
1113	periphery	0.01	-0.00356250000000003	UpGradient
1123	periphery	0.01	-0.00159375000000004	UpGradient
1124	periphery	0.01	0.000250000000000049	UpGradient
1125	periphery	0.01	-0.000890625000000013	UpGradient
1126	periphery	0.01	-0.00209375000000002	UpGradient
1162	periphery	0.01	-6.24999999999445e-05	UpGradient
1163	periphery	0.01	-0.00390624999999999	UpGradient
1164	periphery	0.01	-0.00389062500000002	UpGradient
1177	periphery	0.01	-0.00200000000000003	UpGradient
1178	periphery	0.01	-0.00196874999999998	UpGradient
1179	periphery	0.01	-0.00232812500000004	UpGradient
1213	periphery	0.01	-0.000750000000000001	UpGradient
1214	periphery	0.01	0.000359374999999947	UpGradient
1215	periphery	0.01	-0.00121874999999994	UpGradient
1229	periphery	0.01	0.000796874999999985	UpGradient
1230	periphery	0.01	-0.00345312499999998	UpGradient
1231	periphery	0.01	-0.000921874999999954	UpGradient
1265	periphery	0.01	-0.00473437500000003	UpGradient
1266	periphery	0.01	0.000625000000000001	UpGradient
1267	periphery	0.01	0.000265624999999981	UpGradient
1282	periphery	0.01	-0.000171874999999943	UpGradient
1283	periphery	0.01	-0.000343750000000049	UpGradient
1284	periphery	0.01	0.000609374999999971	UpGradient
1317	periphery	0.01	-0.00345312500000004	UpGradient
1318	periphery	0.01	-0.00254687499999998	UpGradient
1334	periphery	0.01	-0.00164062499999997	UpGradient
1335	periphery	0.01	-0.00275000000000005	UpGradient
1336	periphery	0.01	0.000281250000000049	UpGradient
1369	periphery	0.01	-0.00140625000000002	UpGradient
1370	periphery	0.01	-0.00237500000000003	UpGradient
1387	periphery	0.01	0.00201562499999998	UpGradient
1388	periphery	0.01	-0.00435937499999995	UpGradient
1389	periphery	0.01	-0.003828125	UpGradient
1420	periphery	0.01	0.00321875000000002	UpGradient
1421	periphery	0.01	0.000875000000000056	UpGradient
1439	periphery	0.01	0.000687499999999969	UpGradient
1440	periphery	0.01	-0.00176562500000004	UpGradient
1472	periphery	0.01	-0.000453125000000051	UpGradient
1473	periphery	0.01	-0.00101562499999996	UpGradient
1474	periphery	0.01	-0.00303125000000001	UpGradient
1492	periphery	0.01	0.000156250000000021	UpGradient
1493	periphery	0.01	-0.00548437499999994	UpGradient
1524	periphery	0.01	-0.00284374999999996	UpGradient
1525	periphery	0.01	-0.000234374999999971	UpGradient
1543	periphery	0.01	0.000406249999999997	UpGradient
1544	periphery	0.01	0.000453124999999981	UpGradient
1545	periphery	0.01	-0.00212500000000005	UpGradient
1576	periphery	0.01	0.00196875000000003	UpGradient
1577	periphery	0.01	-0.00281250000000005	UpGradient
1578	periphery	0.01	-0.00068749999999998	UpGradient
1596	periphery	0.01	-0.000109374999999981	UpGradient
1597	periphery	0.01	-0.00360937499999999	UpGradient
1628	periphery	0.01	-0.00245312499999996	UpGradient
1629	periphery	0.01	0.003046875	UpGradient
1647	periphery	0.01	-0.00228125000000001	UpGradient
1648	periphery	0.01	-0.00156250000000001	UpGradient
1649	periphery	0.01	-0.00560937499999997	UpGradient
1681	periphery	0.01	-0.000718750000000046	UpGradient
1682	periphery	0.01	-0.00442187499999995	UpGradient
1700	periphery	0.01	-0.00273437499999996	UpGradient
1701	periphery	0.01	0.000515624999999999	UpGradient
1732	periphery	0.01	-0.00335937500000005	UpGradient
1733	periphery	0.01	-0.00345312500000003	UpGradient
1734	periphery	0.01	-0.00215625000000001	UpGradient
1751	periphery	0.01	-0.00418749999999997	UpGradient
1752	periphery	0.01	-0.00309375	UpGradient
1785	periphery	0.01	-0.00273437499999999	UpGradient
1786	periphery	0.01	-0.00214062500000003	UpGradient
1787	periphery	0.01	-0.00439062499999997	UpGradient
1803	periphery	0.01	-0.00215624999999999	UpGradient
1804	periphery	0.01	-0.00082812500000002	UpGradient
1837	periphery	0.01	-0.00139062500000003	UpGradient
1838	periphery	0.01	-0.00178124999999995	UpGradient
1839	periphery	0.01	-0.00199999999999998	UpGradient
1854	periphery	0.01	-0.00257812499999997	UpGradient
1855	periphery	0.01	-0.00306249999999998	UpGradient
1890	periphery	0.01	-0.000390624999999999	UpGradient
1891	periphery	0.01	-0.00246875000000004	UpGradient
1892	periphery	0.01	0.00128124999999999	UpGradient
1906	periphery	0.01	0.00342187499999995	UpGradient
1907	periphery	0.01	-0.00160937500000003	UpGradient
1942	periphery	0.01	0.000281249999999962	UpGradient
1943	periphery	0.01	-0.00109374999999994	UpGradient
1944	periphery	0.01	-0.00215624999999997	UpGradient
1956	periphery	0.01	-0.000281249999999966	UpGradient
1957	periphery	0.01	-0.00614062499999997	UpGradient
1958	periphery	0.01	-0.00239062499999994	UpGradient
1995	periphery	0.01	-0.000296874999999946	UpGradient
1996	periphery	0.01	-0.00459374999999994	UpGradient
1997	periphery	0.01	0.003	UpGradient
1998	periphery	0.01	-0.00440625000000004	UpGradient
2007	periphery	0.01	-0.00181249999999999	UpGradient
2008	periphery	0.01	-0.00264062499999996	UpGradient
2009	periphery	0.01	-0.00100000000000005	UpGradient
2010	periphery	0.01	0.00157812499999997	UpGradient
2048	periphery	0.01	-0.000109374999999967	UpGradient
2049	periphery	0.01	-0.00301562499999995	UpGradient
2050	periphery	0.01	-0.00349999999999996	UpGradient
2051	periphery	0.01	-0.000859375000000055	UpGradient
2057	periphery	0.01	-0.000296875000000054	UpGradient
2058	periphery	0.01	-0.000812499999999987	UpGradient
2059	periphery	0.01	-0.00164062500000002	UpGradient
2060	periphery	0.01	0.000203125000000005	UpGradient
2061	periphery	0.01	-0.00151562500000002	UpGradient
2102	periphery	0.01	-0.001734375	UpGradient
2103	periphery	0.01	-0.000171875000000023	UpGradient
2104	periphery	0.01	-0.00217187499999999	UpGradient
2105	periphery	0.01	-0.00135937499999994	UpGradient
2106	periphery	0.01	4.68749999999497e-05	UpGradient
2107	periphery	0.01	0.000484375000000013	UpGradient
2108	periphery	0.01	0.00115625000000004	UpGradient
2109	periphery	0.01	0.00104687500000001	UpGradient
2110	periphery	0.01	-0.00262500000000003	UpGradient
2111	periphery	0.01	-0.000812500000000042	UpGradient
2112	periphery	0.01	-0.00359375000000004	UpGradient
2155	periphery	0.01	-0.00253124999999995	UpGradient
2156	periphery	0.01	-0.00374999999999998	UpGradient
2157	periphery	0.01	-0.000749999999999959	UpGradient
2158	periphery	0.01	-0.000515625000000026	UpGradient
2159	periphery	0.01	-0.000265624999999946	UpGradient
2160	periphery	0.01	-0.00568750000000003	UpGradient
2161	periphery	0.01	0.00282812500000003	UpGradient
2162	periphery	0.01	-0.00171875000000003	UpGradient
2653	periphery	0.01	0.000859374999999989	UpGradient
2703	periphery	0.01	-0.00296874999999998	UpGradient
2706	periphery	0.01	-0.00114062499999997	UpGradient
2707	periphery	0.01	-0.000984375000000037	UpGradient
2754	periphery	0.01	-0.00198437500000004	UpGradient
2755	periphery	0.01	-0.00449999999999998	UpGradient
2756	periphery	0.01	-0.002515625	UpGradient
2757	periphery	0.01	-0.000953125000000034	UpGradient
2758	periphery	0.01	-0.00081249999999998	UpGradient
2759	periphery	0.01	-0.00190624999999995	UpGradient
2760	periphery	0.01	-0.000718749999999987	UpGradient
2805	periphery	0.01	-0.000187499999999948	UpGradient
2806	periphery	0.01	-0.00168749999999998	UpGradient
2807	periphery	0.01	-0.00117187499999999	UpGradient
2810	periphery	0.01	-0.00329687499999996	UpGradient
2811	periphery	0.01	0.000171874999999974	UpGradient
2812	periphery	0.01	-0.00107812500000006	UpGradient
2813	periphery	0.01	0.000296874999999957	UpGradient
2856	periphery	0.01	-0.00129687499999994	UpGradient
2857	periphery	0.01	-0.00439062499999996	UpGradient
2858	periphery	0.01	0.00068749999999999	UpGradient
2859	periphery	0.01	-0.00178124999999995	UpGradient
2860	periphery	0.01	-0.00384375000000002	UpGradient
2861	periphery	0.01	-0.00298437499999999	UpGradient
2862	periphery	0.01	-0.00267187500000005	UpGradient
2863	periphery	0.01	-0.00548437499999996	UpGradient
2864	periphery	0.01	-0.00273437499999998	UpGradient
2865	periphery	0.01	-0.00110937499999994	UpGradient
2866	periphery	0.01	-0.00474999999999997	UpGradient
2907	periphery	0.01	-0.00232812499999995	UpGradient
2908	periphery	0.01	-0.00304687500000005	UpGradient
2909	periphery	0.01	0.00373437499999999	UpGradient
2910	periphery	0.01	0.00253125000000001	UpGradient
2911	periphery	0.01	-0.003359375	UpGradient
2914	periphery	0.01	9.37500000000382e-05	UpGradient
2915	periphery	0.01	-0.00057812500000002	UpGradient
2916	periphery	0.01	0.00217187499999996	UpGradient
2917	periphery	0.01	-0.00550000000000001	UpGradient
2918	periphery	0.01	-0.00606249999999997	UpGradient
2919	periphery	0.01	0.00110937500000006	UpGradient
2958	periphery	0.01	-0.00140624999999997	UpGradient
2959	periphery	0.01	-0.00192187500000001	UpGradient
2960	periphery	0.01	-0.000468750000000035	UpGradient
2961	periphery	0.01	-0.00346874999999994	UpGradient
2962	periphery	0.01	-0.00159374999999995	UpGradient
2963	periphery	0.01	-0.000546875000000013	UpGradient
2964	periphery	0.01	-0.00253124999999998	UpGradient
2965	periphery	0.01	-0.00171875000000003	UpGradient
2966	periphery	0.01	-0.000234374999999946	UpGradient
2967	periphery	0.01	0.000953124999999957	UpGradient
2968	periphery	0.01	-0.00200000000000004	UpGradient
2969	periphery	0.01	0.00181249999999996	UpGradient
2970	periphery	0.01	-0.000718750000000042	UpGradient
2971	periphery	0.01	-0.00254687500000004	UpGradient
3009	periphery	0.01	-0.00403124999999995	UpGradient
3010	periphery	0.01	-0.000203124999999995	UpGradient
3011	periphery	0.01	-0.000484374999999967	UpGradient
3012	periphery	0.01	0.00195312500000005	UpGradient
3013	periphery	0.01	-0.00329687500000003	UpGradient
3014	periphery	0.01	0.000281250000000045	UpGradient
3015	periphery	0.01	-0.00481249999999997	UpGradient
3018	periphery	0.01	-0.00309374999999996	UpGradient
3019	periphery	0.01	0.00212499999999995	UpGradient
3020	periphery	0.01	-0.00301562499999999	UpGradient
3021	periphery	0.01	-0.00112499999999999	UpGradient
3022	periphery	0.01	0.00039062499999996	UpGradient
3023	periphery	0.01	-0.00548437499999996	UpGradient
3024	periphery	0.01	-0.00484375000000003	UpGradient
3062	periphery	0.01	-0.00432812499999994	UpGradient
3063	periphery	0.01	-0.00232812499999999	UpGradient
3064	periphery	0.01	0.000593750000000028	UpGradient
3065	periphery	0.01	0.00209375000000004	UpGradient
3066	periphery	0.01	-0.0038125	UpGradient
3067	periphery	0.01	-0.00276562500000002	UpGradient
3068	periphery	0.01	0.00259374999999997	UpGradient
60	center	0.02	-0.00220312500000004	UpGradient
61	center	0.02	-0.00281249999999999	UpGradient
62	center	0.02	-0.002390625	UpGradient
63	center	0.02	-0.00304687499999999	UpGradient
93	center	0.02	-0.00189062500000006	UpGradient
94	center	0.02	-0.00264062499999996	UpGradient
95	center	0.02	-0.00456250000000002	UpGradient
96	center	0.02	-0.00279687500000003	UpGradient
97	center	0.02	-0.00468749999999995	UpGradient
112	center	0.02	-0.00557812500000003	UpGradient
113	center	0.02	-0.00496875000000002	UpGradient
114	center	0.02	-0.00264062500000005	UpGradient
115	center	0.02	-0.00440624999999996	UpGradient
146	center	0.02	-0.00484374999999999	UpGradient
147	center	0.02	-0.00310937499999999	UpGradient
148	center	0.02	-0.00201562500000002	UpGradient
149	center	0.02	-0.00346874999999999	UpGradient
163	center	0.02	-0.0039375	UpGradient
164	center	0.02	6.93889390390723e-18	UpGradient
165	center	0.02	-0.00439062500000001	UpGradient
166	center	0.02	-0.00209374999999999	UpGradient
198	center	0.02	-0.00231249999999999	UpGradient
199	center	0.02	-0.00481250000000004	UpGradient
200	center	0.02	-0.00617187500000001	UpGradient
201	center	0.02	-0.00707812499999997	UpGradient
215	center	0.02	-0.00300000000000001	UpGradient
216	center	0.02	-0.00181250000000006	UpGradient
217	center	0.02	0.000203125000000064	UpGradient
218	center	0.02	-0.00262500000000002	UpGradient
251	center	0.02	-0.00331250000000003	UpGradient
252	center	0.02	-0.00126562500000004	UpGradient
253	center	0.02	-0.00360937499999995	UpGradient
254	center	0.02	-0.00417187500000001	UpGradient
255	center	0.02	-0.00246875000000004	UpGradient
265	center	0.02	-0.00209375	UpGradient
266	center	0.02	-0.00040625	UpGradient
267	center	0.02	-0.00173437500000001	UpGradient
268	center	0.02	0.000296875000000023	UpGradient
304	center	0.02	-0.000578124999999957	UpGradient
305	center	0.02	-0.00668749999999996	UpGradient
306	center	0.02	-0.000515625000000016	UpGradient
307	center	0.02	-0.0024375	UpGradient
317	center	0.02	-0.00356250000000003	UpGradient
318	center	0.02	-0.00353125000000002	UpGradient
319	center	0.02	-0.000265625000000047	UpGradient
320	center	0.02	-0.00459374999999995	UpGradient
357	center	0.02	-0.00345312499999997	UpGradient
358	center	0.02	-0.00629687500000001	UpGradient
359	center	0.02	-0.00495312499999994	UpGradient
360	center	0.02	0.00129687500000002	UpGradient
367	center	0.02	-0.00157812499999999	UpGradient
368	center	0.02	3.12499999999931e-05	UpGradient
369	center	0.02	-0.00276562500000003	UpGradient
370	center	0.02	-0.00167187499999998	UpGradient
371	center	0.02	-0.00421875000000005	UpGradient
410	center	0.02	-0.00251562499999996	UpGradient
411	center	0.02	-0.00687499999999998	UpGradient
412	center	0.02	-0.00189062499999996	UpGradient
413	center	0.02	-0.00484374999999996	UpGradient
418	center	0.02	-0.00334374999999999	UpGradient
419	center	0.02	-0.00317187499999999	UpGradient
420	center	0.02	-0.00251562499999998	UpGradient
421	center	0.02	-0.00332812500000004	UpGradient
422	center	0.02	-0.00314062499999994	UpGradient
463	center	0.02	-0.00279687500000004	UpGradient
464	center	0.02	-0.00493750000000002	UpGradient
465	center	0.02	-0.00121874999999997	UpGradient
466	center	0.02	-0.00446874999999997	UpGradient
467	center	0.02	-0.00128125000000002	UpGradient
469	center	0.02	-0.00234375000000004	UpGradient
470	center	0.02	-0.00529687499999996	UpGradient
471	center	0.02	-0.00364062500000002	UpGradient
472	center	0.02	-0.00534374999999998	UpGradient
473	center	0.02	-0.00295312499999999	UpGradient
515	center	0.02	-0.00574999999999996	UpGradient
516	center	0.02	-0.00317187499999997	UpGradient
517	center	0.02	-0.00224999999999997	UpGradient
518	center	0.02	-0.00284374999999995	UpGradient
519	center	0.02	0.000156250000000035	UpGradient
522	center	0.02	0.000140624999999946	UpGradient
523	center	0.02	-0.002734375	UpGradient
524	center	0.02	-0.00431249999999998	UpGradient
525	center	0.02	-0.00415624999999998	UpGradient
569	center	0.02	-0.00589062500000003	UpGradient
570	center	0.02	-0.00451562500000004	UpGradient
571	center	0.02	-0.00354687499999999	UpGradient
572	center	0.02	-0.00504687499999996	UpGradient
573	center	0.02	-0.00489062499999998	UpGradient
574	center	0.02	-0.00176562500000001	UpGradient
575	center	0.02	-0.00392187500000004	UpGradient
576	center	0.02	-0.00126562499999996	UpGradient
621	center	0.02	-0.00498437500000001	UpGradient
622	center	0.02	0.00100000000000003	UpGradient
623	center	0.02	-0.00226562500000005	UpGradient
626	center	0.02	-0.00179687499999994	UpGradient
627	center	0.02	-0.00342187500000002	UpGradient
675	center	0.02	-0.00245312499999994	UpGradient
676	center	0.02	-0.00114062499999999	UpGradient
677	center	0.02	-0.00232812500000004	UpGradient
727	center	0.02	-0.00196875	UpGradient
805	center	0.02	-0.00257812500000002	UpGradient
806	center	0.02	-0.00765625000000004	UpGradient
807	center	0.02	-0.00493749999999997	UpGradient
854	center	0.02	-0.000750000000000046	UpGradient
855	center	0.02	0.000437499999999993	UpGradient
856	center	0.02	-0.00340624999999999	UpGradient
857	center	0.02	0.00284374999999994	UpGradient
858	center	0.02	-0.00293749999999997	UpGradient
859	center	0.02	-0.00314062500000005	UpGradient
860	center	0.02	-0.003296875	UpGradient
861	center	0.02	-0.005140625	UpGradient
862	center	0.02	-0.00512500000000004	UpGradient
863	center	0.02	-0.00540625000000003	UpGradient
904	center	0.02	-0.002453125	UpGradient
905	center	0.02	-0.00225000000000005	UpGradient
906	center	0.02	7.81250000000365e-05	UpGradient
907	center	0.02	-0.00578125000000004	UpGradient
913	center	0.02	0.00165625000000002	UpGradient
914	center	0.02	-0.00537499999999998	UpGradient
915	center	0.02	-0.0011875	UpGradient
916	center	0.02	0.000265625000000023	UpGradient
956	center	0.02	-0.00135937500000005	UpGradient
957	center	0.02	-0.0015	UpGradient
958	center	0.02	-0.00579687499999995	UpGradient
968	center	0.02	-0.00374999999999996	UpGradient
969	center	0.02	-0.00428125	UpGradient
970	center	0.02	-0.00110937499999998	UpGradient
1006	center	0.02	-0.000625000000000028	UpGradient
1007	center	0.02	-0.00164062499999994	UpGradient
1021	center	0.02	-0.00189062499999994	UpGradient
1022	center	0.02	-0.00371875000000001	UpGradient
1058	center	0.02	-0.00395312500000004	UpGradient
1059	center	0.02	-0.00290624999999997	UpGradient
1074	center	0.02	-0.00292187499999999	UpGradient
1075	center	0.02	-0.00510937499999994	UpGradient
1076	center	0.02	-0.00476562499999995	UpGradient
1109	center	0.02	-0.00401562499999996	UpGradient
1110	center	0.02	0.00206250000000005	UpGradient
1127	center	0.02	-0.00223437499999995	UpGradient
1128	center	0.02	-0.00562499999999994	UpGradient
1160	center	0.02	-0.00485937500000002	UpGradient
1161	center	0.02	-0.00239062499999995	UpGradient
1180	center	0.02	-0.00371875000000001	UpGradient
1181	center	0.02	-0.000671874999999982	UpGradient
1211	center	0.02	-0.00385937499999997	UpGradient
1212	center	0.02	-0.00343750000000001	UpGradient
1232	center	0.02	-0.000750000000000018	UpGradient
1233	center	0.02	4.68750000000399e-05	UpGradient
1264	center	0.02	0.00175000000000004	UpGradient
1285	center	0.02	-0.00420312499999998	UpGradient
1286	center	0.02	-0.00168749999999995	UpGradient
1315	center	0.02	-0.00198437500000004	UpGradient
1316	center	0.02	-0.00246874999999997	UpGradient
1337	center	0.02	-0.00226562500000002	UpGradient
1338	center	0.02	-0.00110937500000001	UpGradient
1367	center	0.02	-0.000640625000000009	UpGradient
1368	center	0.02	-0.0061875	UpGradient
1390	center	0.02	-0.00298437499999998	UpGradient
1418	center	0.02	-0.00300000000000004	UpGradient
1419	center	0.02	-0.00181249999999997	UpGradient
1441	center	0.02	-0.00190624999999998	UpGradient
1442	center	0.02	-0.00279687499999997	UpGradient
1471	center	0.02	-0.00537499999999994	UpGradient
1494	center	0.02	-0.00209375000000002	UpGradient
1495	center	0.02	-0.000890625000000013	UpGradient
1522	center	0.02	-3.1249999999948e-05	UpGradient
1523	center	0.02	0.00221875000000002	UpGradient
1546	center	0.02	-0.00498437499999998	UpGradient
1575	center	0.02	-0.00243749999999994	UpGradient
1598	center	0.02	-0.00257812499999998	UpGradient
1599	center	0.02	-0.00635937499999994	UpGradient
1626	center	0.02	-0.000843749999999945	UpGradient
1627	center	0.02	-0.003125	UpGradient
1650	center	0.02	-0.00129687500000003	UpGradient
1679	center	0.02	-0.00267187499999995	UpGradient
1680	center	0.02	-0.00354687499999994	UpGradient
1702	center	0.02	-0.00400000000000005	UpGradient
1731	center	0.02	-0.00215624999999997	UpGradient
1753	center	0.02	-0.00548437499999994	UpGradient
1754	center	0.02	-0.00481250000000004	UpGradient
1783	center	0.02	-0.00271875	UpGradient
1784	center	0.02	7.81250000000018e-05	UpGradient
1805	center	0.02	-0.00340624999999997	UpGradient
1806	center	0.02	-0.00287500000000001	UpGradient
1835	center	0.02	-0.00460937500000004	UpGradient
1836	center	0.02	-0.00350000000000002	UpGradient
1856	center	0.02	-0.000171875000000005	UpGradient
1857	center	0.02	-0.00393749999999999	UpGradient
1888	center	0.02	-0.00346875000000004	UpGradient
1889	center	0.02	-0.001390625	UpGradient
1908	center	0.02	-0.00445312500000005	UpGradient
1909	center	0.02	-0.00384374999999995	UpGradient
1940	center	0.02	-0.002640625	UpGradient
1941	center	0.02	-0.00435937499999995	UpGradient
1959	center	0.02	-0.00354687499999998	UpGradient
1960	center	0.02	-0.000328124999999964	UpGradient
1993	center	0.02	-0.00473437500000001	UpGradient
1994	center	0.02	-0.00226562500000004	UpGradient
2011	center	0.02	0.00154687499999998	UpGradient
2012	center	0.02	-0.00249999999999998	UpGradient
2046	center	0.02	-0.00310937500000004	UpGradient
2047	center	0.02	-0.001453125	UpGradient
2062	center	0.02	-0.00409375000000002	UpGradient
2063	center	0.02	-0.000984375000000016	UpGradient
2099	center	0.02	-0.00384375000000005	UpGradient
2100	center	0.02	-0.00112499999999995	UpGradient
2101	center	0.02	-0.000796875000000051	UpGradient
2113	center	0.02	-0.000796874999999985	UpGradient
2114	center	0.02	-0.000843749999999976	UpGradient
2115	center	0.02	4.6874999999974e-05	UpGradient
2151	center	0.02	-0.00171874999999998	UpGradient
2152	center	0.02	0.000156250000000004	UpGradient
2153	center	0.02	-0.00387499999999999	UpGradient
2154	center	0.02	-0.00206249999999995	UpGradient
2163	center	0.02	-6.25000000000278e-05	UpGradient
2164	center	0.02	-0.000625000000000042	UpGradient
2165	center	0.02	-0.00245312499999999	UpGradient
2205	center	0.02	-0.00664062499999999	UpGradient
2206	center	0.02	0.00173437500000003	UpGradient
2207	center	0.02	-0.00249999999999997	UpGradient
2208	center	0.02	-0.005671875	UpGradient
2209	center	0.02	0.000609374999999985	UpGradient
2210	center	0.02	-0.00510937500000001	UpGradient
2211	center	0.02	-0.00393750000000001	UpGradient
2212	center	0.02	-0.00274999999999996	UpGradient
2213	center	0.02	-0.00220312499999996	UpGradient
2214	center	0.02	0.000375000000000018	UpGradient
2215	center	0.02	0.00210937500000004	UpGradient
2216	center	0.02	-0.00210937499999995	UpGradient
2259	center	0.02	-0.00626562500000001	UpGradient
2260	center	0.02	-0.00140624999999998	UpGradient
2261	center	0.02	-0.00449999999999999	UpGradient
2262	center	0.02	-0.00118750000000002	UpGradient
2263	center	0.02	-0.000421874999999954	UpGradient
2264	center	0.02	-0.00304687500000004	UpGradient
2265	center	0.02	-0.000906249999999966	UpGradient
2266	center	0.02	-0.00617187500000003	UpGradient
2341	center	0.02	-0.00431250000000001	UpGradient
2394	center	0.02	-0.000734374999999992	UpGradient
2443	center	0.02	-0.00295312499999995	UpGradient
2444	center	0.02	-0.00268750000000002	UpGradient
2445	center	0.02	-0.00687500000000004	UpGradient
2446	center	0.02	-0.00767187500000004	UpGradient
2447	center	0.02	-0.00304687499999996	UpGradient
2494	center	0.02	-0.00171874999999995	UpGradient
2495	center	0.02	-0.00303125000000004	UpGradient
2498	center	0.02	-0.00537499999999996	UpGradient
2499	center	0.02	-0.000406249999999948	UpGradient
2500	center	0.02	-0.00303124999999996	UpGradient
2545	center	0.02	-0.00139062500000005	UpGradient
2546	center	0.02	-0.00314062500000001	UpGradient
2547	center	0.02	-0.00157812499999998	UpGradient
2548	center	0.02	-0.00232812500000001	UpGradient
2549	center	0.02	-0.002046875	UpGradient
2550	center	0.02	-0.00114062500000002	UpGradient
2551	center	0.02	0.000406249999999945	UpGradient
2552	center	0.02	-0.00320312499999996	UpGradient
2553	center	0.02	-0.00223437499999998	UpGradient
2596	center	0.02	0.00114062500000003	UpGradient
2597	center	0.02	-0.00653125000000002	UpGradient
2598	center	0.02	-0.000156250000000007	UpGradient
2599	center	0.02	-0.000390625000000006	UpGradient
2602	center	0.02	-0.00182812500000006	UpGradient
2603	center	0.02	-0.002875	UpGradient
2604	center	0.02	-0.00225	UpGradient
2605	center	0.02	-0.00646875000000002	UpGradient
2606	center	0.02	-0.00368749999999997	UpGradient
2648	center	0.02	-0.00437499999999997	UpGradient
2649	center	0.02	7.8124999999981e-05	UpGradient
2650	center	0.02	-0.0034375	UpGradient
2651	center	0.02	-0.007171875	UpGradient
2652	center	0.02	0.00101562499999996	UpGradient
2654	center	0.02	-0.0025625	UpGradient
2655	center	0.02	-0.00103124999999996	UpGradient
2656	center	0.02	0.000624999999999969	UpGradient
2657	center	0.02	-0.00385937500000001	UpGradient
2658	center	0.02	-0.005546875	UpGradient
2698	center	0.02	-0.00221875000000003	UpGradient
2699	center	0.02	-0.00199999999999995	UpGradient
2700	center	0.02	-0.005078125	UpGradient
2701	center	0.02	-0.00557812499999997	UpGradient
2702	center	0.02	-0.00284375000000002	UpGradient
2708	center	0.02	-0.00131250000000005	UpGradient
2709	center	0.02	0.000171874999999988	UpGradient
2710	center	0.02	-0.000390624999999992	UpGradient
2711	center	0.02	-0.00176562500000002	UpGradient
2750	center	0.02	-0.00251562499999998	UpGradient
2751	center	0.02	-0.00301562499999997	UpGradient
2752	center	0.02	-0.00256250000000003	UpGradient
2753	center	0.02	-0.00210937500000002	UpGradient
2761	center	0.02	-0.00492187499999995	UpGradient
2762	center	0.02	-0.00468749999999998	UpGradient
2763	center	0.02	-0.00489062499999994	UpGradient
2764	center	0.02	-0.00787499999999998	UpGradient
2801	center	0.02	-0.000453125000000006	UpGradient
2802	center	0.02	-0.00534374999999997	UpGradient
2803	center	0.02	-0.00353124999999999	UpGradient
2804	center	0.02	-0.00281249999999996	UpGradient
2814	center	0.02	-0.00151562500000004	UpGradient
2815	center	0.02	-0.003296875	UpGradient
2816	center	0.02	-0.00514062500000002	UpGradient
2817	center	0.02	-0.00273437499999999	UpGradient
2852	center	0.02	-0.00423437500000001	UpGradient
2853	center	0.02	-0.00242187499999998	UpGradient
2854	center	0.02	-0.0028125	UpGradient
2855	center	0.02	-0.00212499999999999	UpGradient
2867	center	0.02	-0.00196874999999998	UpGradient
2868	center	0.02	-0.00523437499999995	UpGradient
2869	center	0.02	-0.00220312500000002	UpGradient
2870	center	0.02	0.00164062500000004	UpGradient
2902	center	0.02	-0.00314062499999998	UpGradient
2903	center	0.02	-0.00268749999999995	UpGradient
2904	center	0.02	0.000375000000000052	UpGradient
2905	center	0.02	-0.000640625000000013	UpGradient
2906	center	0.02	-0.00282812500000002	UpGradient
2920	center	0.02	-0.00592187499999997	UpGradient
2921	center	0.02	-0.00257812499999996	UpGradient
2922	center	0.02	-0.00251562500000005	UpGradient
2923	center	0.02	-0.00517187500000001	UpGradient
2924	center	0.02	-0.00510937499999994	UpGradient
2954	center	0.02	-0.00370312499999994	UpGradient
2955	center	0.02	-0.000515625000000047	UpGradient
2956	center	0.02	-0.00232812499999994	UpGradient
2957	center	0.02	-0.00323437499999995	UpGradient
2972	center	0.02	-0.00389062500000003	UpGradient
2973	center	0.02	-0.00170312499999995	UpGradient
2974	center	0.02	-0.00229687499999999	UpGradient
2975	center	0.02	-0.00209374999999997	UpGradient
3005	center	0.02	-0.0018125	UpGradient
3006	center	0.02	-0.00524999999999996	UpGradient
3007	center	0.02	-0.00410937500000005	UpGradient
3008	center	0.02	-0.00192187499999999	UpGradient
3025	center	0.02	-0.000828125000000016	UpGradient
3026	center	0.02	-0.00434374999999996	UpGradient
3027	center	0.02	-0.00448437499999996	UpGradient
3028	center	0.02	-0.00607812500000001	UpGradient
3057	center	0.02	-0.00303124999999997	UpGradient
3058	center	0.02	-0.00384374999999996	UpGradient
3059	center	0.02	-0.00131249999999998	UpGradient
3060	center	0.02	0.00118750000000003	UpGradient
3061	center	0.02	-0.00229687500000005	UpGradient
60	periphery	0.02	-0.00342187499999996	UpGradient
61	periphery	0.02	-0.00201562499999996	UpGradient
62	periphery	0.02	0.000687500000000011	UpGradient
63	periphery	0.02	-0.00335937499999999	UpGradient
93	periphery	0.02	-0.00462500000000002	UpGradient
94	periphery	0.02	-0.00348437499999995	UpGradient
95	periphery	0.02	0.00287500000000003	UpGradient
96	periphery	0.02	-0.000468750000000035	UpGradient
97	periphery	0.02	-0.00328124999999998	UpGradient
112	periphery	0.02	-0.00320312500000005	UpGradient
113	periphery	0.02	-0.00146874999999994	UpGradient
114	periphery	0.02	-0.00192187499999999	UpGradient
115	periphery	0.02	1.56249999999983e-05	UpGradient
146	periphery	0.02	-0.00306250000000003	UpGradient
147	periphery	0.02	-0.00226562499999998	UpGradient
148	periphery	0.02	-0.00378124999999996	UpGradient
149	periphery	0.02	-0.00460937499999995	UpGradient
163	periphery	0.02	-0.00251562499999997	UpGradient
164	periphery	0.02	-0.0031875	UpGradient
165	periphery	0.02	-0.00324999999999996	UpGradient
166	periphery	0.02	-0.00528124999999996	UpGradient
198	periphery	0.02	-0.00370312499999998	UpGradient
199	periphery	0.02	-0.00342187499999996	UpGradient
200	periphery	0.02	-0.000562499999999952	UpGradient
201	periphery	0.02	-0.00420312500000003	UpGradient
215	periphery	0.02	-0.000796875000000054	UpGradient
216	periphery	0.02	0.00246875000000005	UpGradient
217	periphery	0.02	-0.00520312500000001	UpGradient
218	periphery	0.02	-0.00240624999999995	UpGradient
251	periphery	0.02	-0.00489062499999998	UpGradient
252	periphery	0.02	-0.00362499999999994	UpGradient
253	periphery	0.02	-0.00232812499999996	UpGradient
254	periphery	0.02	-0.00128124999999999	UpGradient
255	periphery	0.02	-0.00434375	UpGradient
265	periphery	0.02	0.000359375000000047	UpGradient
266	periphery	0.02	-0.00229687500000004	UpGradient
267	periphery	0.02	-0.000640624999999992	UpGradient
268	periphery	0.02	-4.68750000000365e-05	UpGradient
304	periphery	0.02	-0.00364062500000002	UpGradient
305	periphery	0.02	-0.00354687499999995	UpGradient
306	periphery	0.02	-0.00143749999999994	UpGradient
307	periphery	0.02	0.000921874999999975	UpGradient
317	periphery	0.02	-0.00496874999999995	UpGradient
318	periphery	0.02	-0.00379687500000001	UpGradient
319	periphery	0.02	-0.0021875	UpGradient
320	periphery	0.02	-0.002359375	UpGradient
357	periphery	0.02	-0.00345312500000003	UpGradient
358	periphery	0.02	-0.003046875	UpGradient
359	periphery	0.02	-0.00464062499999995	UpGradient
360	periphery	0.02	-0.00221875000000002	UpGradient
367	periphery	0.02	0.00262500000000003	UpGradient
368	periphery	0.02	-0.000343750000000014	UpGradient
369	periphery	0.02	-0.00431249999999994	UpGradient
370	periphery	0.02	-0.00187500000000005	UpGradient
371	periphery	0.02	-0.00189062499999996	UpGradient
410	periphery	0.02	-0.00457812500000002	UpGradient
411	periphery	0.02	-0.00203125000000002	UpGradient
412	periphery	0.02	-0.00228125000000005	UpGradient
413	periphery	0.02	9.37499999999723e-05	UpGradient
418	periphery	0.02	-0.00248437500000002	UpGradient
419	periphery	0.02	-0.002015625	UpGradient
420	periphery	0.02	-0.00167187500000004	UpGradient
421	periphery	0.02	-0.00139062499999998	UpGradient
422	periphery	0.02	-0.00456249999999997	UpGradient
463	periphery	0.02	-0.00264062500000001	UpGradient
464	periphery	0.02	-0.00204687500000005	UpGradient
465	periphery	0.02	-0.00450000000000005	UpGradient
466	periphery	0.02	-0.00517187499999994	UpGradient
467	periphery	0.02	-0.00451562499999998	UpGradient
469	periphery	0.02	-0.000593750000000042	UpGradient
470	periphery	0.02	-0.00445312499999998	UpGradient
471	periphery	0.02	4.6874999999981e-05	UpGradient
472	periphery	0.02	0.00267187500000004	UpGradient
473	periphery	0.02	-0.00146874999999999	UpGradient
515	periphery	0.02	-0.00053125	UpGradient
516	periphery	0.02	-0.000500000000000021	UpGradient
517	periphery	0.02	-0.000687500000000011	UpGradient
518	periphery	0.02	-0.00379687499999994	UpGradient
519	periphery	0.02	-0.00323437500000004	UpGradient
522	periphery	0.02	-0.000843750000000049	UpGradient
523	periphery	0.02	-0.00132812500000001	UpGradient
524	periphery	0.02	-0.00656249999999996	UpGradient
525	periphery	0.02	-0.00351562500000002	UpGradient
569	periphery	0.02	0.00285937500000003	UpGradient
570	periphery	0.02	-0.00410937500000004	UpGradient
571	periphery	0.02	-0.00309375000000001	UpGradient
572	periphery	0.02	-0.006046875	UpGradient
573	periphery	0.02	-0.00314062500000001	UpGradient
574	periphery	0.02	-0.00473437500000002	UpGradient
575	periphery	0.02	-0.00117187500000005	UpGradient
576	periphery	0.02	-0.00401562500000004	UpGradient
621	periphery	0.02	-0.00157812499999999	UpGradient
622	periphery	0.02	-0.00739062500000001	UpGradient
623	periphery	0.02	-0.00157812500000005	UpGradient
626	periphery	0.02	-0.00301562499999997	UpGradient
627	periphery	0.02	0.00243750000000002	UpGradient
675	periphery	0.02	-0.00285937499999998	UpGradient
676	periphery	0.02	-0.00565624999999999	UpGradient
677	periphery	0.02	-0.00782812499999994	UpGradient
727	periphery	0.02	-0.00373437499999998	UpGradient
805	periphery	0.02	-0.00401562500000002	UpGradient
806	periphery	0.02	-0.00137499999999995	UpGradient
807	periphery	0.02	-0.00329687499999995	UpGradient
854	periphery	0.02	-0.00171875	UpGradient
855	periphery	0.02	-0.00534374999999995	UpGradient
856	periphery	0.02	-0.00121875000000001	UpGradient
857	periphery	0.02	-0.00295312499999999	UpGradient
858	periphery	0.02	-0.00479687500000002	UpGradient
859	periphery	0.02	-0.000937499999999977	UpGradient
860	periphery	0.02	-0.00317187500000004	UpGradient
861	periphery	0.02	-0.000890624999999999	UpGradient
862	periphery	0.02	-0.000999999999999973	UpGradient
863	periphery	0.02	-0.00134375000000002	UpGradient
904	periphery	0.02	-0.004609375	UpGradient
905	periphery	0.02	-0.000984374999999985	UpGradient
906	periphery	0.02	-0.000953124999999992	UpGradient
907	periphery	0.02	-0.00176562499999999	UpGradient
913	periphery	0.02	0.000250000000000049	UpGradient
914	periphery	0.02	-0.00282812500000001	UpGradient
915	periphery	0.02	-0.00257812500000001	UpGradient
916	periphery	0.02	-0.00128125	UpGradient
956	periphery	0.02	-0.00624999999999996	UpGradient
957	periphery	0.02	-0.00184375000000004	UpGradient
958	periphery	0.02	-0.000296874999999992	UpGradient
968	periphery	0.02	0.00200000000000003	UpGradient
969	periphery	0.02	-0.00442187500000002	UpGradient
970	periphery	0.02	0.00203124999999996	UpGradient
1006	periphery	0.02	-0.000421874999999974	UpGradient
1007	periphery	0.02	-0.00350000000000004	UpGradient
1021	periphery	0.02	-0.00239062499999998	UpGradient
1022	periphery	0.02	-0.00378124999999994	UpGradient
1058	periphery	0.02	-0.00370312499999999	UpGradient
1059	periphery	0.02	0.000609374999999985	UpGradient
1074	periphery	0.02	0.000312499999999993	UpGradient
1075	periphery	0.02	-0.00254687500000001	UpGradient
1076	periphery	0.02	-0.00251562500000001	UpGradient
1109	periphery	0.02	-0.00360937500000001	UpGradient
1110	periphery	0.02	-0.00087499999999999	UpGradient
1127	periphery	0.02	-0.00245312499999998	UpGradient
1128	periphery	0.02	-0.001671875	UpGradient
1160	periphery	0.02	-0.00515625000000003	UpGradient
1161	periphery	0.02	-0.00412499999999997	UpGradient
1180	periphery	0.02	-0.00626562499999995	UpGradient
1181	periphery	0.02	-0.00539062499999996	UpGradient
1211	periphery	0.02	-0.004609375	UpGradient
1212	periphery	0.02	-0.000562499999999945	UpGradient
1232	periphery	0.02	-0.00174999999999995	UpGradient
1233	periphery	0.02	-0.00464062499999998	UpGradient
1264	periphery	0.02	-0.00354687500000004	UpGradient
1285	periphery	0.02	-0.00221874999999994	UpGradient
1286	periphery	0.02	-0.00821874999999995	UpGradient
1315	periphery	0.02	0.000125000000000049	UpGradient
1316	periphery	0.02	-0.000156249999999983	UpGradient
1337	periphery	0.02	-0.00496875000000001	UpGradient
1338	periphery	0.02	-0.00217187500000002	UpGradient
1367	periphery	0.02	-0.000109374999999946	UpGradient
1368	periphery	0.02	-0.00118750000000006	UpGradient
1390	periphery	0.02	-0.00409374999999996	UpGradient
1418	periphery	0.02	-0.00260937499999997	UpGradient
1419	periphery	0.02	0.00167187499999994	UpGradient
1441	periphery	0.02	-0.00257812500000003	UpGradient
1442	periphery	0.02	-0.00507812499999994	UpGradient
1471	periphery	0.02	3.1250000000007e-05	UpGradient
1494	periphery	0.02	0.00029687499999996	UpGradient
1495	periphery	0.02	-0.00103125000000001	UpGradient
1522	periphery	0.02	-0.00507812500000003	UpGradient
1523	periphery	0.02	-0.00140624999999999	UpGradient
1546	periphery	0.02	-0.000531249999999945	UpGradient
1575	periphery	0.02	-0.00268749999999994	UpGradient
1598	periphery	0.02	-0.00489062499999999	UpGradient
1599	periphery	0.02	-0.00149999999999998	UpGradient
1626	periphery	0.02	-0.00099999999999999	UpGradient
1627	periphery	0.02	-0.00456249999999996	UpGradient
1650	periphery	0.02	-0.00432812500000004	UpGradient
1679	periphery	0.02	-0.00457812500000003	UpGradient
1680	periphery	0.02	-0.00393750000000002	UpGradient
1702	periphery	0.02	-0.00231250000000003	UpGradient
1731	periphery	0.02	-0.00129687499999998	UpGradient
1753	periphery	0.02	-0.00428125000000001	UpGradient
1754	periphery	0.02	-0.00135937499999998	UpGradient
1783	periphery	0.02	-0.00225	UpGradient
1784	periphery	0.02	-0.001921875	UpGradient
1805	periphery	0.02	0.00184375000000002	UpGradient
1806	periphery	0.02	-0.00531249999999996	UpGradient
1835	periphery	0.02	-0.00142187500000005	UpGradient
1836	periphery	0.02	-0.002546875	UpGradient
1856	periphery	0.02	0.000312499999999952	UpGradient
1857	periphery	0.02	-0.00426562499999994	UpGradient
1888	periphery	0.02	0.001375	UpGradient
1889	periphery	0.02	-0.00351562500000004	UpGradient
1908	periphery	0.02	-0.00134374999999995	UpGradient
1909	periphery	0.02	-0.00267187499999995	UpGradient
1940	periphery	0.02	-0.00226562500000002	UpGradient
1941	periphery	0.02	-0.00514062500000001	UpGradient
1959	periphery	0.02	-0.00165625	UpGradient
1960	periphery	0.02	-0.00185937500000002	UpGradient
1993	periphery	0.02	-0.000875000000000004	UpGradient
1994	periphery	0.02	-0.00415625000000005	UpGradient
2011	periphery	0.02	-0.00257812500000001	UpGradient
2012	periphery	0.02	-0.00224999999999999	UpGradient
2046	periphery	0.02	-0.001953125	UpGradient
2047	periphery	0.02	-0.00387499999999999	UpGradient
2062	periphery	0.02	-0.00254687500000004	UpGradient
2063	periphery	0.02	-0.00465624999999998	UpGradient
2099	periphery	0.02	0.000328124999999964	UpGradient
2100	periphery	0.02	-0.00190624999999996	UpGradient
2101	periphery	0.02	-0.003265625	UpGradient
2113	periphery	0.02	-0.00243750000000003	UpGradient
2114	periphery	0.02	-0.00292187500000002	UpGradient
2115	periphery	0.02	-0.00110937499999996	UpGradient
2151	periphery	0.02	-0.00420312500000001	UpGradient
2152	periphery	0.02	0.00298437499999995	UpGradient
2153	periphery	0.02	-0.00279687499999994	UpGradient
2154	periphery	0.02	0.00154687500000002	UpGradient
2163	periphery	0.02	-0.00148437500000004	UpGradient
2164	periphery	0.02	-0.00109374999999995	UpGradient
2165	periphery	0.02	-0.00354687499999996	UpGradient
2205	periphery	0.02	-0.00293749999999995	UpGradient
2206	periphery	0.02	-0.00357812500000003	UpGradient
2207	periphery	0.02	0.00112500000000003	UpGradient
2208	periphery	0.02	-0.00315625000000002	UpGradient
2209	periphery	0.02	6.25000000000001e-05	UpGradient
2210	periphery	0.02	-0.00157812500000001	UpGradient
2211	periphery	0.02	0.000515625000000023	UpGradient
2212	periphery	0.02	-0.00129687500000005	UpGradient
2213	periphery	0.02	-0.00737499999999998	UpGradient
2214	periphery	0.02	-0.00287500000000001	UpGradient
2215	periphery	0.02	-0.00196875000000002	UpGradient
2216	periphery	0.02	-0.004109375	UpGradient
2259	periphery	0.02	0.000156249999999952	UpGradient
2260	periphery	0.02	-0.003015625	UpGradient
2261	periphery	0.02	-0.000156250000000042	UpGradient
2262	periphery	0.02	-0.00342187500000003	UpGradient
2263	periphery	0.02	-0.000843750000000022	UpGradient
2264	periphery	0.02	-0.00317187500000006	UpGradient
2265	periphery	0.02	-0.00185937499999999	UpGradient
2266	periphery	0.02	-0.000671874999999968	UpGradient
2341	periphery	0.02	-0.00379687499999996	UpGradient
2394	periphery	0.02	-0.00534375000000002	UpGradient
2443	periphery	0.02	-0.00339062500000001	UpGradient
2444	periphery	0.02	-0.00242187499999999	UpGradient
2445	periphery	0.02	-0.00279687499999998	UpGradient
2446	periphery	0.02	-0.00582812500000002	UpGradient
2447	periphery	0.02	-0.00371875000000005	UpGradient
2494	periphery	0.02	-0.000390624999999967	UpGradient
2495	periphery	0.02	-0.00292187499999997	UpGradient
2498	periphery	0.02	0.000453124999999967	UpGradient
2499	periphery	0.02	-0.00409374999999997	UpGradient
2500	periphery	0.02	-0.00596875000000003	UpGradient
2545	periphery	0.02	-0.00201562499999998	UpGradient
2546	periphery	0.02	-0.00237499999999995	UpGradient
2547	periphery	0.02	-0.00476562500000003	UpGradient
2548	periphery	0.02	-0.00554687499999999	UpGradient
2549	periphery	0.02	-0.000968750000000053	UpGradient
2550	periphery	0.02	-0.00178125000000005	UpGradient
2551	periphery	0.02	-0.00292187500000003	UpGradient
2552	periphery	0.02	-0.00709374999999996	UpGradient
2553	periphery	0.02	-0.00256250000000004	UpGradient
2596	periphery	0.02	-0.0054375	UpGradient
2597	periphery	0.02	-0.002484375	UpGradient
2598	periphery	0.02	-0.00312499999999993	UpGradient
2599	periphery	0.02	-0.00281249999999994	UpGradient
2602	periphery	0.02	-0.003453125	UpGradient
2603	periphery	0.02	-0.00356249999999998	UpGradient
2604	periphery	0.02	-0.00153124999999995	UpGradient
2605	periphery	0.02	-0.00560937500000003	UpGradient
2606	periphery	0.02	-0.00429687499999996	UpGradient
2648	periphery	0.02	-0.00660937500000001	UpGradient
2649	periphery	0.02	-0.000593750000000018	UpGradient
2650	periphery	0.02	-0.001109375	UpGradient
2651	periphery	0.02	-0.00243749999999995	UpGradient
2652	periphery	0.02	-0.00146875000000002	UpGradient
2654	periphery	0.02	-0.00242187500000001	UpGradient
2655	periphery	0.02	-0.00248437500000004	UpGradient
2656	periphery	0.02	-0.00298437500000004	UpGradient
2657	periphery	0.02	-0.00604687499999998	UpGradient
2658	periphery	0.02	-0.00446875000000002	UpGradient
2698	periphery	0.02	-0.00557812499999997	UpGradient
2699	periphery	0.02	-0.00290625	UpGradient
2700	periphery	0.02	-0.00329687499999995	UpGradient
2701	periphery	0.02	-0.00275000000000003	UpGradient
2702	periphery	0.02	-0.00198437500000001	UpGradient
2708	periphery	0.02	-0.00196875000000004	UpGradient
2709	periphery	0.02	-0.00385937500000004	UpGradient
2710	periphery	0.02	-0.00276562499999995	UpGradient
2711	periphery	0.02	-0.004	UpGradient
2750	periphery	0.02	-0.00756249999999996	UpGradient
2751	periphery	0.02	-0.00337499999999996	UpGradient
2752	periphery	0.02	-0.00290624999999999	UpGradient
2753	periphery	0.02	-0.00199999999999997	UpGradient
2761	periphery	0.02	0.000359375000000051	UpGradient
2762	periphery	0.02	-0.00262500000000004	UpGradient
2763	periphery	0.02	-0.00223437500000003	UpGradient
2764	periphery	0.02	-0.00179687499999994	UpGradient
2801	periphery	0.02	-0.00445312499999999	UpGradient
2802	periphery	0.02	-0.002421875	UpGradient
2803	periphery	0.02	-0.00189062500000005	UpGradient
2804	periphery	0.02	-0.00348437500000002	UpGradient
2814	periphery	0.02	-0.000890625000000048	UpGradient
2815	periphery	0.02	0.00142187499999996	UpGradient
2816	periphery	0.02	-0.00206249999999998	UpGradient
2817	periphery	0.02	-0.00464062499999993	UpGradient
2852	periphery	0.02	-0.004140625	UpGradient
2853	periphery	0.02	-0.000609374999999985	UpGradient
2854	periphery	0.02	-0.00190624999999996	UpGradient
2855	periphery	0.02	-0.001359375	UpGradient
2867	periphery	0.02	-0.00292187499999999	UpGradient
2868	periphery	0.02	-0.00303125000000004	UpGradient
2869	periphery	0.02	-0.000609374999999964	UpGradient
2870	periphery	0.02	-0.00456249999999997	UpGradient
2902	periphery	0.02	-0.00146875000000004	UpGradient
2903	periphery	0.02	0.000156250000000035	UpGradient
2904	periphery	0.02	-0.00562500000000002	UpGradient
2905	periphery	0.02	-0.00318749999999999	UpGradient
2906	periphery	0.02	-0.00340624999999995	UpGradient
2920	periphery	0.02	-0.00271874999999997	UpGradient
2921	periphery	0.02	-0.00176562499999999	UpGradient
2922	periphery	0.02	-0.00409375000000004	UpGradient
2923	periphery	0.02	0.00192187500000004	UpGradient
2924	periphery	0.02	-0.00381249999999995	UpGradient
2954	periphery	0.02	-0.00376562500000004	UpGradient
2955	periphery	0.02	0.000328124999999947	UpGradient
2956	periphery	0.02	-0.00426562499999996	UpGradient
2957	periphery	0.02	-0.00253124999999994	UpGradient
2972	periphery	0.02	-0.00343749999999996	UpGradient
2973	periphery	0.02	-0.00331250000000002	UpGradient
2974	periphery	0.02	-0.00462499999999996	UpGradient
2975	periphery	0.02	-0.001921875	UpGradient
3005	periphery	0.02	-0.00553124999999995	UpGradient
3006	periphery	0.02	-0.00023437499999995	UpGradient
3007	periphery	0.02	0.000406249999999993	UpGradient
3008	periphery	0.02	-0.00348437499999998	UpGradient
3025	periphery	0.02	-0.00259374999999999	UpGradient
3026	periphery	0.02	-0.00509374999999997	UpGradient
3027	periphery	0.02	-0.00484375000000003	UpGradient
3028	periphery	0.02	-0.00401562499999997	UpGradient
3057	periphery	0.02	-0.00296875	UpGradient
3058	periphery	0.02	-0.00507812500000001	UpGradient
3059	periphery	0.02	-0.00224999999999999	UpGradient
3060	periphery	0.02	-0.00156249999999995	UpGradient
3061	periphery	0.02	-0.00504687499999994	UpGradient
64	center	0.03	-0.00270312499999999	UpGradient
65	center	0.03	-0.006703125	UpGradient
66	center	0.03	-0.00448437500000002	UpGradient
67	center	0.03	-0.00376562499999993	UpGradient
68	center	0.03	-0.00343749999999999	UpGradient
88	center	0.03	-0.00490624999999996	UpGradient
89	center	0.03	-0.00610937500000001	UpGradient
90	center	0.03	-0.00573437499999998	UpGradient
91	center	0.03	-0.00315625000000001	UpGradient
92	center	0.03	-0.00590625000000002	UpGradient
116	center	0.03	-0.00173437500000002	UpGradient
117	center	0.03	-0.00262499999999996	UpGradient
118	center	0.03	-0.00403125000000003	UpGradient
119	center	0.03	-0.00223437500000003	UpGradient
120	center	0.03	-0.00401562499999996	UpGradient
141	center	0.03	-0.006578125	UpGradient
142	center	0.03	-0.00220312499999994	UpGradient
143	center	0.03	-0.00314062499999999	UpGradient
144	center	0.03	-0.00446875000000005	UpGradient
145	center	0.03	-0.00467187499999998	UpGradient
167	center	0.03	-0.00639062499999996	UpGradient
168	center	0.03	-0.00534374999999995	UpGradient
169	center	0.03	-0.00559375000000004	UpGradient
170	center	0.03	-0.00414062500000004	UpGradient
171	center	0.03	-0.00595312499999995	UpGradient
193	center	0.03	-0.00415625000000004	UpGradient
194	center	0.03	-0.00121875000000005	UpGradient
195	center	0.03	-0.00581249999999998	UpGradient
196	center	0.03	-0.00209374999999997	UpGradient
197	center	0.03	-0.00210937500000003	UpGradient
219	center	0.03	-0.00129687499999995	UpGradient
220	center	0.03	-0.00201562499999998	UpGradient
221	center	0.03	-0.00462499999999993	UpGradient
222	center	0.03	-0.00156249999999996	UpGradient
247	center	0.03	-0.00389062499999996	UpGradient
248	center	0.03	-0.00660937500000004	UpGradient
249	center	0.03	-0.00489062500000004	UpGradient
250	center	0.03	-0.00271875000000003	UpGradient
269	center	0.03	-0.00059374999999998	UpGradient
270	center	0.03	-0.002046875	UpGradient
271	center	0.03	-0.00229687500000003	UpGradient
272	center	0.03	-0.003328125	UpGradient
300	center	0.03	-0.00746875000000002	UpGradient
301	center	0.03	-0.00362499999999994	UpGradient
302	center	0.03	-0.00354687500000002	UpGradient
303	center	0.03	-0.00425000000000002	UpGradient
321	center	0.03	-0.00639062499999999	UpGradient
322	center	0.03	-0.00937500000000002	UpGradient
323	center	0.03	0.000187499999999969	UpGradient
324	center	0.03	-0.00559374999999994	UpGradient
354	center	0.03	-0.00254687499999994	UpGradient
355	center	0.03	-0.00404687499999995	UpGradient
356	center	0.03	-0.00468750000000004	UpGradient
372	center	0.03	-0.00389062500000002	UpGradient
373	center	0.03	-0.00206249999999998	UpGradient
374	center	0.03	-0.00226562500000002	UpGradient
407	center	0.03	-0.00218749999999995	UpGradient
408	center	0.03	-0.00204687499999998	UpGradient
409	center	0.03	-0.00900000000000001	UpGradient
423	center	0.03	-0.00281250000000004	UpGradient
424	center	0.03	-0.00328124999999995	UpGradient
425	center	0.03	-0.00526562499999998	UpGradient
460	center	0.03	-0.00318749999999998	UpGradient
461	center	0.03	-0.004875	UpGradient
462	center	0.03	-0.00573437499999999	UpGradient
474	center	0.03	-0.00389062500000005	UpGradient
475	center	0.03	-0.00396874999999995	UpGradient
476	center	0.03	-0.00435937499999995	UpGradient
512	center	0.03	-0.00548437500000003	UpGradient
513	center	0.03	-0.004859375	UpGradient
514	center	0.03	-0.00175000000000003	UpGradient
526	center	0.03	-0.00337499999999999	UpGradient
527	center	0.03	-0.00440624999999994	UpGradient
528	center	0.03	-0.00301562499999996	UpGradient
566	center	0.03	-0.00473437500000001	UpGradient
567	center	0.03	-0.00396875000000001	UpGradient
568	center	0.03	-0.00434374999999996	UpGradient
577	center	0.03	-0.00464062500000002	UpGradient
578	center	0.03	-0.00459375000000003	UpGradient
618	center	0.03	-0.00276562500000001	UpGradient
619	center	0.03	-0.00485937500000001	UpGradient
620	center	0.03	-0.00331249999999999	UpGradient
628	center	0.03	-0.000828125000000051	UpGradient
629	center	0.03	-0.004375	UpGradient
630	center	0.03	-0.00649999999999995	UpGradient
671	center	0.03	-0.005109375	UpGradient
672	center	0.03	-0.00184375	UpGradient
673	center	0.03	-0.000296875000000054	UpGradient
674	center	0.03	-0.00206249999999999	UpGradient
678	center	0.03	-0.00606250000000001	UpGradient
679	center	0.03	-0.00549999999999996	UpGradient
680	center	0.03	-0.000484374999999985	UpGradient
681	center	0.03	-0.00446874999999996	UpGradient
723	center	0.03	-0.00454687499999997	UpGradient
724	center	0.03	-0.00273437499999997	UpGradient
725	center	0.03	-0.00129687500000005	UpGradient
726	center	0.03	-0.00546874999999997	UpGradient
730	center	0.03	-0.00431250000000001	UpGradient
731	center	0.03	-0.00514062499999995	UpGradient
732	center	0.03	-0.00374999999999999	UpGradient
733	center	0.03	-0.00426562500000004	UpGradient
751	center	0.03	-0.00312500000000003	UpGradient
752	center	0.03	-0.000843749999999949	UpGradient
753	center	0.03	-0.00423437499999996	UpGradient
754	center	0.03	-0.00884374999999996	UpGradient
755	center	0.03	-0.00346874999999996	UpGradient
756	center	0.03	-0.00557812499999998	UpGradient
757	center	0.03	-0.00403125	UpGradient
758	center	0.03	-0.00529687500000002	UpGradient
759	center	0.03	-0.00635937499999999	UpGradient
777	center	0.03	-0.004546875	UpGradient
778	center	0.03	-0.00724999999999993	UpGradient
779	center	0.03	-0.00467187500000003	UpGradient
780	center	0.03	-0.00387499999999995	UpGradient
781	center	0.03	-0.00264062499999999	UpGradient
782	center	0.03	-0.00625000000000001	UpGradient
783	center	0.03	-0.00737500000000003	UpGradient
784	center	0.03	-0.00598437499999996	UpGradient
800	center	0.03	-0.00403125000000002	UpGradient
801	center	0.03	-0.00379687500000004	UpGradient
802	center	0.03	-0.00360937500000001	UpGradient
803	center	0.03	-0.00135937500000001	UpGradient
804	center	0.03	-0.00295312499999999	UpGradient
808	center	0.03	-0.00568750000000002	UpGradient
809	center	0.03	-0.00398437499999999	UpGradient
810	center	0.03	-0.00273437499999995	UpGradient
811	center	0.03	-0.00535937499999997	UpGradient
812	center	0.03	-0.00129687499999998	UpGradient
829	center	0.03	-0.00440624999999999	UpGradient
830	center	0.03	-0.003453125	UpGradient
831	center	0.03	-0.00323437499999996	UpGradient
834	center	0.03	-0.00360937500000002	UpGradient
835	center	0.03	-0.00629687499999998	UpGradient
836	center	0.03	-0.00239062500000004	UpGradient
851	center	0.03	-0.00151562499999996	UpGradient
852	center	0.03	-0.00314062499999998	UpGradient
853	center	0.03	-0.00354687500000002	UpGradient
864	center	0.03	-0.00409374999999999	UpGradient
865	center	0.03	-0.00440625000000004	UpGradient
866	center	0.03	-0.00701562499999998	UpGradient
882	center	0.03	-0.001765625	UpGradient
883	center	0.03	-0.00765625000000003	UpGradient
884	center	0.03	-0.000531250000000032	UpGradient
885	center	0.03	-0.00492187500000004	UpGradient
886	center	0.03	-0.0018125	UpGradient
902	center	0.03	-0.002390625	UpGradient
903	center	0.03	-0.000281249999999976	UpGradient
917	center	0.03	0.000281249999999948	UpGradient
918	center	0.03	0.000812500000000022	UpGradient
919	center	0.03	-0.00509375000000003	UpGradient
934	center	0.03	-0.00710937499999995	UpGradient
935	center	0.03	-0.00117187499999997	UpGradient
938	center	0.03	-0.003078125	UpGradient
953	center	0.03	-0.00198437499999995	UpGradient
954	center	0.03	-0.00584375000000001	UpGradient
955	center	0.03	-0.00190625000000001	UpGradient
971	center	0.03	-0.00340624999999995	UpGradient
972	center	0.03	-0.00148437500000005	UpGradient
988	center	0.03	-0.00899999999999999	UpGradient
989	center	0.03	-0.00821874999999994	UpGradient
1004	center	0.03	-0.00375000000000003	UpGradient
1005	center	0.03	-0.00328125000000002	UpGradient
1023	center	0.03	-0.00170312499999994	UpGradient
1024	center	0.03	-0.00271874999999996	UpGradient
1056	center	0.03	-0.00448437499999998	UpGradient
1057	center	0.03	-0.00271875000000004	UpGradient
1077	center	0.03	-0.00289062499999998	UpGradient
1078	center	0.03	-0.00490624999999999	UpGradient
1107	center	0.03	0.000234375000000054	UpGradient
1108	center	0.03	-0.00449999999999999	UpGradient
1129	center	0.03	-0.00748437500000002	UpGradient
1130	center	0.03	-0.00709375000000004	UpGradient
1159	center	0.03	-0.00429687500000003	UpGradient
[truncated: 9,833 more rows]
