# Supplementary material for: Two simple movement mechanisms for spatial division of labour in social insects
Source: Nat Commun. 2022 Nov 15;13:6985. doi: 10.1038/s41467-022-34706-7 (PMC9666475; doi:10.1038/s41467-022-34706-7)
Supplement: Supplementary file 5 — Source Data [file 41467_2022_34706_MOESM5_ESM.zip › source_data/Figure_S15/RelativeTurnAngle,Leptothorax,BE+LA.csv]

cell_ID	agent_type	field_steepness	relative_TurnAngle	approach_direction
1064	center	0	0.03184375	UpGradient
1065	center	0	0.035765625	UpGradient
1066	center	0	0.034875	UpGradient
1067	center	0	0.03553125	UpGradient
1068	center	0	0.04040625	UpGradient
1069	center	0	0.03415625	UpGradient
1114	center	0	0.036453125	UpGradient
1115	center	0	0.03515625	UpGradient
1116	center	0	0.03896875	UpGradient
1117	center	0	0.038671875	UpGradient
1118	center	0	0.0365	UpGradient
1119	center	0	0.038765625	UpGradient
1120	center	0	0.036515625	UpGradient
1121	center	0	0.039421875	UpGradient
1122	center	0	0.03871875	UpGradient
1165	center	0	0.0385	UpGradient
1166	center	0	0.037859375	UpGradient
1167	center	0	0.036140625	UpGradient
1168	center	0	0.041390625	UpGradient
1169	center	0	0.03646875	UpGradient
1170	center	0	0.035984375	UpGradient
1171	center	0	0.037734375	UpGradient
1172	center	0	0.035984375	UpGradient
1173	center	0	0.03975	UpGradient
1174	center	0	0.035640625	UpGradient
1175	center	0	0.035265625	UpGradient
1176	center	0	0.036859375	UpGradient
1216	center	0	0.038828125	UpGradient
1217	center	0	0.039234375	UpGradient
1218	center	0	0.035703125	UpGradient
1219	center	0	0.0374999999999999	UpGradient
1220	center	0	0.0363906249999999	UpGradient
1221	center	0	0.0399843749999999	UpGradient
1222	center	0	0.034609375	UpGradient
1223	center	0	0.043625	UpGradient
1224	center	0	0.034265625	UpGradient
1225	center	0	0.0406875	UpGradient
1226	center	0	0.040609375	UpGradient
1227	center	0	0.03853125	UpGradient
1228	center	0	0.035125	UpGradient
1268	center	0	0.0387031249999999	UpGradient
1269	center	0	0.032984375	UpGradient
1270	center	0	0.034609375	UpGradient
1271	center	0	0.037796875	UpGradient
1272	center	0	0.033921875	UpGradient
1273	center	0	0.03909375	UpGradient
1274	center	0	0.0405	UpGradient
1275	center	0	0.040890625	UpGradient
1276	center	0	0.038171875	UpGradient
1277	center	0	0.039046875	UpGradient
1278	center	0	0.0446562499999999	UpGradient
1279	center	0	0.04165625	UpGradient
1280	center	0	0.0354374999999999	UpGradient
1281	center	0	0.0362656249999999	UpGradient
1319	center	0	0.037265625	UpGradient
1320	center	0	0.037265625	UpGradient
1321	center	0	0.033328125	UpGradient
1322	center	0	0.036828125	UpGradient
1323	center	0	0.039765625	UpGradient
1324	center	0	0.036484375	UpGradient
1325	center	0	0.038546875	UpGradient
1326	center	0	0.0384218749999999	UpGradient
1327	center	0	0.037109375	UpGradient
1328	center	0	0.03859375	UpGradient
1329	center	0	0.03846875	UpGradient
1330	center	0	0.037484375	UpGradient
1331	center	0	0.035484375	UpGradient
1332	center	0	0.0395625	UpGradient
1333	center	0	0.03771875	UpGradient
1371	center	0	0.036859375	UpGradient
1372	center	0	0.03996875	UpGradient
1373	center	0	0.034140625	UpGradient
1374	center	0	0.038125	UpGradient
1375	center	0	0.0425	UpGradient
1376	center	0	0.0384375	UpGradient
1377	center	0	0.037625	UpGradient
1378	center	0	NA	UpGradient
1379	center	0	NA	UpGradient
1380	center	0	0.037421875	UpGradient
1381	center	0	0.03925	UpGradient
1382	center	0	0.0374687499999999	UpGradient
1383	center	0	0.04009375	UpGradient
1384	center	0	0.040390625	UpGradient
1385	center	0	0.038421875	UpGradient
1386	center	0	0.034859375	UpGradient
1422	center	0	0.034640625	UpGradient
1423	center	0	0.034515625	UpGradient
1424	center	0	0.036578125	UpGradient
1425	center	0	0.036859375	UpGradient
1426	center	0	0.038484375	UpGradient
1427	center	0	0.0373125	UpGradient
1428	center	0	NA	UpGradient
1429	center	0	NA	UpGradient
1430	center	0	NA	UpGradient
1431	center	0	NA	UpGradient
1432	center	0	NA	UpGradient
1433	center	0	0.03940625	UpGradient
1434	center	0	0.0376093749999999	UpGradient
1435	center	0	0.042984375	UpGradient
1436	center	0	0.03875	UpGradient
1437	center	0	0.03934375	UpGradient
1438	center	0	0.03859375	UpGradient
1475	center	0	0.036671875	UpGradient
1476	center	0	0.035328125	UpGradient
1477	center	0	0.038515625	UpGradient
1478	center	0	0.039328125	UpGradient
1479	center	0	0.04075	UpGradient
1480	center	0	NA	UpGradient
1481	center	0	NA	UpGradient
1482	center	0	NA	UpGradient
1483	center	0	NA	UpGradient
1484	center	0	NA	UpGradient
1485	center	0	NA	UpGradient
1486	center	0	0.0379375	UpGradient
1487	center	0	0.035890625	UpGradient
1488	center	0	0.037078125	UpGradient
1489	center	0	0.037984375	UpGradient
1490	center	0	0.0355625	UpGradient
1491	center	0	0.03609375	UpGradient
1526	center	0	0.038109375	UpGradient
1527	center	0	0.037890625	UpGradient
1528	center	0	0.0395156249999999	UpGradient
1529	center	0	0.0396875	UpGradient
1530	center	0	0.039609375	UpGradient
1531	center	0	0.03859375	UpGradient
1532	center	0	NA	UpGradient
1533	center	0	NA	UpGradient
1534	center	0	NA	UpGradient
1535	center	0	NA	UpGradient
1536	center	0	NA	UpGradient
1537	center	0	NA	UpGradient
1538	center	0	0.03565625	UpGradient
1539	center	0	0.03928125	UpGradient
1540	center	0	0.037828125	UpGradient
1541	center	0	0.043390625	UpGradient
1542	center	0	0.03665625	UpGradient
1579	center	0	0.036984375	UpGradient
1580	center	0	0.03865625	UpGradient
1581	center	0	0.038296875	UpGradient
1582	center	0	0.0345781249999999	UpGradient
1583	center	0	0.036328125	UpGradient
1584	center	0	NA	UpGradient
1585	center	0	NA	UpGradient
1586	center	0	NA	UpGradient
1587	center	0	NA	UpGradient
1588	center	0	NA	UpGradient
1589	center	0	NA	UpGradient
1590	center	0	0.040390625	UpGradient
1591	center	0	0.037125	UpGradient
1592	center	0	0.03890625	UpGradient
1593	center	0	0.0358749999999999	UpGradient
1594	center	0	0.036671875	UpGradient
1595	center	0	0.0365	UpGradient
1630	center	0	0.035375	UpGradient
1631	center	0	0.038296875	UpGradient
1632	center	0	0.038828125	UpGradient
1633	center	0	0.036203125	UpGradient
1634	center	0	0.038296875	UpGradient
1635	center	0	0.0366875	UpGradient
1636	center	0	NA	UpGradient
1637	center	0	NA	UpGradient
1638	center	0	NA	UpGradient
1639	center	0	NA	UpGradient
1640	center	0	NA	UpGradient
1641	center	0	NA	UpGradient
1642	center	0	0.038984375	UpGradient
1643	center	0	0.036609375	UpGradient
1644	center	0	0.03790625	UpGradient
1645	center	0	0.040578125	UpGradient
1646	center	0	0.03903125	UpGradient
1683	center	0	0.037484375	UpGradient
1684	center	0	0.037578125	UpGradient
1685	center	0	0.0379062499999999	UpGradient
1686	center	0	0.0365	UpGradient
1687	center	0	0.03590625	UpGradient
1688	center	0	0.0377812499999999	UpGradient
1689	center	0	NA	UpGradient
1690	center	0	NA	UpGradient
1691	center	0	NA	UpGradient
1692	center	0	NA	UpGradient
1693	center	0	0.040234375	UpGradient
1694	center	0	0.037796875	UpGradient
1695	center	0	0.0423125	UpGradient
1696	center	0	0.036125	UpGradient
1697	center	0	0.036640625	UpGradient
1698	center	0	0.03959375	UpGradient
1699	center	0	0.0324375	UpGradient
1735	center	0	0.034578125	UpGradient
1736	center	0	0.03815625	UpGradient
1737	center	0	0.04275	UpGradient
1738	center	0	0.04059375	UpGradient
1739	center	0	0.038421875	UpGradient
1740	center	0	0.040328125	UpGradient
1741	center	0	0.034359375	UpGradient
1742	center	0	NA	UpGradient
1743	center	0	0.04359375	UpGradient
1744	center	0	0.034625	UpGradient
1745	center	0	0.03828125	UpGradient
1746	center	0	0.036875	UpGradient
1747	center	0	0.03725	UpGradient
1748	center	0	0.0405312499999999	UpGradient
1749	center	0	0.038234375	UpGradient
1750	center	0	0.035625	UpGradient
1788	center	0	0.042875	UpGradient
1789	center	0	0.0401562499999999	UpGradient
1790	center	0	0.040671875	UpGradient
1791	center	0	0.03728125	UpGradient
1792	center	0	0.036453125	UpGradient
1793	center	0	0.04053125	UpGradient
1794	center	0	0.040953125	UpGradient
1795	center	0	0.040203125	UpGradient
1796	center	0	0.0396875	UpGradient
1797	center	0	0.038796875	UpGradient
1798	center	0	0.039390625	UpGradient
1799	center	0	0.035703125	UpGradient
1800	center	0	0.0444375	UpGradient
1801	center	0	0.035765625	UpGradient
1802	center	0	0.033734375	UpGradient
1840	center	0	0.03384375	UpGradient
1841	center	0	0.0391093749999999	UpGradient
1842	center	0	0.03578125	UpGradient
1843	center	0	0.03821875	UpGradient
1844	center	0	0.04184375	UpGradient
1845	center	0	0.036109375	UpGradient
1846	center	0	0.03446875	UpGradient
1847	center	0	0.0405468749999999	UpGradient
1848	center	0	0.034984375	UpGradient
1849	center	0	0.033609375	UpGradient
1850	center	0	0.036328125	UpGradient
1851	center	0	0.036671875	UpGradient
1852	center	0	0.036359375	UpGradient
1853	center	0	0.041375	UpGradient
1893	center	0	0.0420625	UpGradient
1894	center	0	0.035296875	UpGradient
1895	center	0	0.04096875	UpGradient
1896	center	0	0.0388125	UpGradient
1897	center	0	0.0390312499999999	UpGradient
1898	center	0	0.0392656250000001	UpGradient
1899	center	0	0.04065625	UpGradient
1900	center	0	0.037796875	UpGradient
1901	center	0	0.035078125	UpGradient
1902	center	0	0.037875	UpGradient
1903	center	0	0.040109375	UpGradient
1904	center	0	0.038796875	UpGradient
1905	center	0	0.036734375	UpGradient
1945	center	0	0.035671875	UpGradient
1946	center	0	0.03740625	UpGradient
1947	center	0	0.039515625	UpGradient
1948	center	0	0.035953125	UpGradient
1949	center	0	0.0389062499999999	UpGradient
1950	center	0	0.033296875	UpGradient
1951	center	0	0.037078125	UpGradient
1952	center	0	0.040078125	UpGradient
1953	center	0	0.038953125	UpGradient
1954	center	0	0.037578125	UpGradient
1955	center	0	0.0351249999999999	UpGradient
1999	center	0	0.038953125	UpGradient
2000	center	0	0.0347031249999999	UpGradient
2001	center	0	0.04009375	UpGradient
2002	center	0	0.03459375	UpGradient
2003	center	0	0.039515625	UpGradient
2004	center	0	0.041453125	UpGradient
2005	center	0	0.037546875	UpGradient
2006	center	0	0.0364062499999999	UpGradient
2052	center	0	0.036578125	UpGradient
2053	center	0	0.037703125	UpGradient
2054	center	0	0.0336874999999999	UpGradient
2055	center	0	0.03675	UpGradient
2056	center	0	0.033078125	UpGradient
1064	periphery	0	-0.035265625	UpGradient
1065	periphery	0	-0.0431875	UpGradient
1066	periphery	0	-0.043796875	UpGradient
1067	periphery	0	-0.037859375	UpGradient
1068	periphery	0	-0.037171875	UpGradient
1069	periphery	0	-0.03815625	UpGradient
1114	periphery	0	-0.0389218749999999	UpGradient
1115	periphery	0	-0.0386093749999999	UpGradient
1116	periphery	0	-0.03871875	UpGradient
1117	periphery	0	-0.0377656249999999	UpGradient
1118	periphery	0	-0.035203125	UpGradient
1119	periphery	0	-0.0369375	UpGradient
1120	periphery	0	-0.0365	UpGradient
1121	periphery	0	-0.038125	UpGradient
1122	periphery	0	-0.038875	UpGradient
1165	periphery	0	-0.037984375	UpGradient
1166	periphery	0	-0.039734375	UpGradient
1167	periphery	0	-0.037375	UpGradient
1168	periphery	0	-0.0395625	UpGradient
1169	periphery	0	-0.04246875	UpGradient
1170	periphery	0	-0.038015625	UpGradient
1171	periphery	0	-0.0385625	UpGradient
1172	periphery	0	-0.037546875	UpGradient
1173	periphery	0	-0.03853125	UpGradient
1174	periphery	0	-0.038546875	UpGradient
1175	periphery	0	-0.038390625	UpGradient
1176	periphery	0	-0.03609375	UpGradient
1216	periphery	0	-0.037796875	UpGradient
1217	periphery	0	-0.040765625	UpGradient
1218	periphery	0	-0.03840625	UpGradient
1219	periphery	0	-0.038328125	UpGradient
1220	periphery	0	-0.036296875	UpGradient
1221	periphery	0	-0.03765625	UpGradient
1222	periphery	0	-0.0380625	UpGradient
1223	periphery	0	-0.03671875	UpGradient
1224	periphery	0	-0.04053125	UpGradient
1225	periphery	0	-0.03775	UpGradient
1226	periphery	0	-0.041375	UpGradient
1227	periphery	0	-0.04178125	UpGradient
1228	periphery	0	-0.0361875	UpGradient
1268	periphery	0	-0.03971875	UpGradient
1269	periphery	0	-0.0390312499999999	UpGradient
1270	periphery	0	-0.041421875	UpGradient
1271	periphery	0	-0.0404062499999999	UpGradient
1272	periphery	0	-0.0380625	UpGradient
1273	periphery	0	-0.0396093749999999	UpGradient
1274	periphery	0	-0.0370625	UpGradient
1275	periphery	0	-0.04278125	UpGradient
1276	periphery	0	-0.038390625	UpGradient
1277	periphery	0	-0.036140625	UpGradient
1278	periphery	0	-0.034953125	UpGradient
1279	periphery	0	-0.037078125	UpGradient
1280	periphery	0	-0.042453125	UpGradient
1281	periphery	0	-0.038828125	UpGradient
1319	periphery	0	-0.042375	UpGradient
1320	periphery	0	-0.036484375	UpGradient
1321	periphery	0	-0.038328125	UpGradient
1322	periphery	0	-0.0365468749999999	UpGradient
1323	periphery	0	-0.0382656249999999	UpGradient
1324	periphery	0	-0.04128125	UpGradient
1325	periphery	0	-0.038796875	UpGradient
1326	periphery	0	-0.040359375	UpGradient
1327	periphery	0	-0.035109375	UpGradient
1328	periphery	0	-0.031125	UpGradient
1329	periphery	0	-0.039375	UpGradient
1330	periphery	0	-0.035546875	UpGradient
1331	periphery	0	-0.041078125	UpGradient
1332	periphery	0	-0.043859375	UpGradient
1333	periphery	0	-0.035078125	UpGradient
1371	periphery	0	-0.04046875	UpGradient
1372	periphery	0	-0.04121875	UpGradient
1373	periphery	0	-0.0373906249999999	UpGradient
1374	periphery	0	-0.038828125	UpGradient
1375	periphery	0	-0.0381249999999999	UpGradient
1376	periphery	0	-0.0346406249999999	UpGradient
1377	periphery	0	-0.0351562499999999	UpGradient
1378	periphery	0	NA	UpGradient
1379	periphery	0	NA	UpGradient
1380	periphery	0	-0.03859375	UpGradient
1381	periphery	0	-0.0369375	UpGradient
1382	periphery	0	-0.03965625	UpGradient
1383	periphery	0	-0.041265625	UpGradient
1384	periphery	0	-0.037328125	UpGradient
1385	periphery	0	-0.03803125	UpGradient
1386	periphery	0	-0.040484375	UpGradient
1422	periphery	0	-0.039453125	UpGradient
1423	periphery	0	-0.038828125	UpGradient
1424	periphery	0	-0.0349374999999999	UpGradient
1425	periphery	0	-0.0383125	UpGradient
1426	periphery	0	-0.040171875	UpGradient
1427	periphery	0	-0.035	UpGradient
1428	periphery	0	NA	UpGradient
1429	periphery	0	NA	UpGradient
1430	periphery	0	NA	UpGradient
1431	periphery	0	NA	UpGradient
1432	periphery	0	NA	UpGradient
1433	periphery	0	-0.0363437499999999	UpGradient
1434	periphery	0	-0.036421875	UpGradient
1435	periphery	0	-0.039296875	UpGradient
1436	periphery	0	-0.037421875	UpGradient
1437	periphery	0	-0.0405625	UpGradient
1438	periphery	0	-0.039125	UpGradient
1475	periphery	0	-0.037203125	UpGradient
1476	periphery	0	-0.037953125	UpGradient
1477	periphery	0	-0.03715625	UpGradient
1478	periphery	0	-0.043359375	UpGradient
1479	periphery	0	-0.0356875	UpGradient
1480	periphery	0	NA	UpGradient
1481	periphery	0	NA	UpGradient
1482	periphery	0	NA	UpGradient
1483	periphery	0	NA	UpGradient
1484	periphery	0	NA	UpGradient
1485	periphery	0	NA	UpGradient
1486	periphery	0	-0.03728125	UpGradient
1487	periphery	0	-0.038015625	UpGradient
1488	periphery	0	-0.039703125	UpGradient
1489	periphery	0	-0.038	UpGradient
1490	periphery	0	-0.037	UpGradient
1491	periphery	0	-0.03896875	UpGradient
1526	periphery	0	-0.037921875	UpGradient
1527	periphery	0	-0.038453125	UpGradient
1528	periphery	0	-0.039546875	UpGradient
1529	periphery	0	-0.03934375	UpGradient
1530	periphery	0	-0.03965625	UpGradient
1531	periphery	0	-0.03946875	UpGradient
1532	periphery	0	NA	UpGradient
1533	periphery	0	NA	UpGradient
1534	periphery	0	NA	UpGradient
1535	periphery	0	NA	UpGradient
1536	periphery	0	NA	UpGradient
1537	periphery	0	NA	UpGradient
1538	periphery	0	-0.038625	UpGradient
1539	periphery	0	-0.04053125	UpGradient
1540	periphery	0	-0.0371875	UpGradient
1541	periphery	0	-0.038296875	UpGradient
1542	periphery	0	-0.039265625	UpGradient
1579	periphery	0	-0.038078125	UpGradient
1580	periphery	0	-0.03959375	UpGradient
1581	periphery	0	-0.042171875	UpGradient
1582	periphery	0	-0.034765625	UpGradient
1583	periphery	0	-0.039078125	UpGradient
1584	periphery	0	NA	UpGradient
1585	periphery	0	NA	UpGradient
1586	periphery	0	NA	UpGradient
1587	periphery	0	NA	UpGradient
1588	periphery	0	NA	UpGradient
1589	periphery	0	NA	UpGradient
1590	periphery	0	-0.0380468749999999	UpGradient
1591	periphery	0	-0.0395625	UpGradient
1592	periphery	0	-0.0373749999999999	UpGradient
1593	periphery	0	-0.038046875	UpGradient
1594	periphery	0	-0.04003125	UpGradient
1595	periphery	0	-0.036578125	UpGradient
1630	periphery	0	-0.040171875	UpGradient
1631	periphery	0	-0.041171875	UpGradient
1632	periphery	0	-0.0399843749999999	UpGradient
1633	periphery	0	-0.03928125	UpGradient
1634	periphery	0	-0.04075	UpGradient
1635	periphery	0	-0.0397812499999999	UpGradient
1636	periphery	0	NA	UpGradient
1637	periphery	0	NA	UpGradient
1638	periphery	0	NA	UpGradient
1639	periphery	0	NA	UpGradient
1640	periphery	0	NA	UpGradient
1641	periphery	0	NA	UpGradient
1642	periphery	0	-0.040015625	UpGradient
1643	periphery	0	-0.039328125	UpGradient
1644	periphery	0	-0.036703125	UpGradient
1645	periphery	0	-0.040953125	UpGradient
1646	periphery	0	-0.036734375	UpGradient
1683	periphery	0	-0.03621875	UpGradient
1684	periphery	0	-0.04046875	UpGradient
1685	periphery	0	-0.03725	UpGradient
1686	periphery	0	-0.034609375	UpGradient
1687	periphery	0	-0.039109375	UpGradient
1688	periphery	0	-0.03846875	UpGradient
1689	periphery	0	NA	UpGradient
1690	periphery	0	NA	UpGradient
1691	periphery	0	NA	UpGradient
1692	periphery	0	NA	UpGradient
1693	periphery	0	-0.039328125	UpGradient
1694	periphery	0	-0.03578125	UpGradient
1695	periphery	0	-0.04021875	UpGradient
1696	periphery	0	-0.0445468749999999	UpGradient
1697	periphery	0	-0.03978125	UpGradient
1698	periphery	0	-0.033984375	UpGradient
1699	periphery	0	-0.04184375	UpGradient
1735	periphery	0	-0.03496875	UpGradient
1736	periphery	0	-0.040984375	UpGradient
1737	periphery	0	-0.039625	UpGradient
1738	periphery	0	-0.03965625	UpGradient
1739	periphery	0	-0.037453125	UpGradient
1740	periphery	0	-0.04025	UpGradient
1741	periphery	0	-0.03953125	UpGradient
1742	periphery	0	NA	UpGradient
1743	periphery	0	-0.039890625	UpGradient
1744	periphery	0	-0.039265625	UpGradient
1745	periphery	0	-0.040609375	UpGradient
1746	periphery	0	-0.036546875	UpGradient
1747	periphery	0	-0.037609375	UpGradient
1748	periphery	0	-0.04040625	UpGradient
1749	periphery	0	-0.039828125	UpGradient
1750	periphery	0	-0.039453125	UpGradient
1788	periphery	0	-0.040890625	UpGradient
1789	periphery	0	-0.0348749999999999	UpGradient
1790	periphery	0	-0.040203125	UpGradient
1791	periphery	0	-0.038109375	UpGradient
1792	periphery	0	-0.0388125	UpGradient
1793	periphery	0	-0.040390625	UpGradient
1794	periphery	0	-0.039984375	UpGradient
1795	periphery	0	-0.042015625	UpGradient
1796	periphery	0	-0.036546875	UpGradient
1797	periphery	0	-0.037375	UpGradient
1798	periphery	0	-0.03565625	UpGradient
1799	periphery	0	-0.04053125	UpGradient
1800	periphery	0	-0.038578125	UpGradient
1801	periphery	0	-0.036875	UpGradient
1802	periphery	0	-0.03896875	UpGradient
1840	periphery	0	-0.04021875	UpGradient
1841	periphery	0	-0.040328125	UpGradient
1842	periphery	0	-0.0352031249999999	UpGradient
1843	periphery	0	-0.039484375	UpGradient
1844	periphery	0	-0.0375625	UpGradient
1845	periphery	0	-0.039125	UpGradient
1846	periphery	0	-0.034296875	UpGradient
1847	periphery	0	-0.0398125	UpGradient
1848	periphery	0	-0.042578125	UpGradient
1849	periphery	0	-0.0365	UpGradient
1850	periphery	0	-0.03915625	UpGradient
1851	periphery	0	-0.03821875	UpGradient
1852	periphery	0	-0.039421875	UpGradient
1853	periphery	0	-0.036359375	UpGradient
1893	periphery	0	-0.037390625	UpGradient
1894	periphery	0	-0.035859375	UpGradient
1895	periphery	0	-0.040921875	UpGradient
1896	periphery	0	-0.042203125	UpGradient
1897	periphery	0	-0.0405625	UpGradient
1898	periphery	0	-0.0393125	UpGradient
1899	periphery	0	-0.03896875	UpGradient
1900	periphery	0	-0.0384687499999999	UpGradient
1901	periphery	0	-0.0377187499999999	UpGradient
1902	periphery	0	-0.0432031249999999	UpGradient
1903	periphery	0	-0.04059375	UpGradient
1904	periphery	0	-0.03615625	UpGradient
1905	periphery	0	-0.036859375	UpGradient
1945	periphery	0	-0.0390937499999999	UpGradient
1946	periphery	0	-0.0417031249999999	UpGradient
1947	periphery	0	-0.036203125	UpGradient
1948	periphery	0	-0.037640625	UpGradient
1949	periphery	0	-0.041359375	UpGradient
1950	periphery	0	-0.0411875	UpGradient
1951	periphery	0	-0.040484375	UpGradient
1952	periphery	0	-0.040953125	UpGradient
1953	periphery	0	-0.04	UpGradient
1954	periphery	0	-0.0402812499999999	UpGradient
1955	periphery	0	-0.03521875	UpGradient
1999	periphery	0	-0.03875	UpGradient
2000	periphery	0	-0.037125	UpGradient
2001	periphery	0	-0.039328125	UpGradient
2002	periphery	0	-0.032828125	UpGradient
2003	periphery	0	-0.0381875	UpGradient
2004	periphery	0	-0.0405312499999999	UpGradient
2005	periphery	0	-0.036625	UpGradient
2006	periphery	0	-0.036921875	UpGradient
2052	periphery	0	-0.036765625	UpGradient
2053	periphery	0	-0.035828125	UpGradient
2054	periphery	0	-0.0351875	UpGradient
2055	periphery	0	-0.0388125	UpGradient
2056	periphery	0	-0.035078125	UpGradient
53	center	0.01	-0.0371875	UpGradient
54	center	0.01	-0.034390625	UpGradient
55	center	0.01	-0.0351875	UpGradient
56	center	0.01	-0.031765625	UpGradient
57	center	0.01	-0.0334531249999999	UpGradient
58	center	0.01	-0.0367968749999999	UpGradient
59	center	0.01	-0.033640625	UpGradient
98	center	0.01	-0.0318125	UpGradient
99	center	0.01	-0.0349375	UpGradient
100	center	0.01	-0.0373125	UpGradient
101	center	0.01	-0.03790625	UpGradient
102	center	0.01	-0.03478125	UpGradient
103	center	0.01	-0.03965625	UpGradient
106	center	0.01	-0.036671875	UpGradient
107	center	0.01	-0.03134375	UpGradient
108	center	0.01	-0.0330312499999999	UpGradient
109	center	0.01	-0.030296875	UpGradient
110	center	0.01	-0.032484375	UpGradient
111	center	0.01	-0.032125	UpGradient
150	center	0.01	-0.0295156249999999	UpGradient
151	center	0.01	-0.031953125	UpGradient
152	center	0.01	-0.038171875	UpGradient
153	center	0.01	-0.0324375	UpGradient
154	center	0.01	-0.034953125	UpGradient
155	center	0.01	-0.0354375	UpGradient
156	center	0.01	-0.03409375	UpGradient
157	center	0.01	-0.036140625	UpGradient
158	center	0.01	-0.03134375	UpGradient
159	center	0.01	-0.0366875	UpGradient
160	center	0.01	-0.0335468749999999	UpGradient
161	center	0.01	-0.03034375	UpGradient
162	center	0.01	-0.030703125	UpGradient
202	center	0.01	-0.0303125	UpGradient
203	center	0.01	-0.032921875	UpGradient
204	center	0.01	-0.0318437499999999	UpGradient
205	center	0.01	-0.0341875	UpGradient
206	center	0.01	-0.0320625	UpGradient
207	center	0.01	-0.0359999999999999	UpGradient
210	center	0.01	-0.03546875	UpGradient
211	center	0.01	-0.034609375	UpGradient
212	center	0.01	-0.03184375	UpGradient
213	center	0.01	-0.029921875	UpGradient
214	center	0.01	-0.03	UpGradient
256	center	0.01	-0.034734375	UpGradient
257	center	0.01	-0.03084375	UpGradient
258	center	0.01	-0.03190625	UpGradient
259	center	0.01	-0.0335625	UpGradient
260	center	0.01	-0.03396875	UpGradient
261	center	0.01	-0.035234375	UpGradient
262	center	0.01	-0.029375	UpGradient
263	center	0.01	-0.03128125	UpGradient
264	center	0.01	-0.033671875	UpGradient
308	center	0.01	-0.029703125	UpGradient
309	center	0.01	-0.030984375	UpGradient
310	center	0.01	-0.031890625	UpGradient
311	center	0.01	-0.03775	UpGradient
314	center	0.01	-0.02996875	UpGradient
315	center	0.01	-0.029890625	UpGradient
316	center	0.01	-0.033640625	UpGradient
361	center	0.01	-0.032328125	UpGradient
362	center	0.01	-0.033234375	UpGradient
363	center	0.01	-0.02771875	UpGradient
364	center	0.01	-0.031953125	UpGradient
365	center	0.01	-0.0275937500000001	UpGradient
366	center	0.01	-0.031828125	UpGradient
414	center	0.01	-0.0313749999999999	UpGradient
415	center	0.01	-0.0329375	UpGradient
468	center	0.01	-0.03321875	UpGradient
908	center	0.01	0.031265625	UpGradient
909	center	0.01	0.034328125	UpGradient
910	center	0.01	0.03046875	UpGradient
911	center	0.01	0.03603125	UpGradient
912	center	0.01	0.033765625	UpGradient
959	center	0.01	0.032765625	UpGradient
960	center	0.01	0.0348124999999999	UpGradient
961	center	0.01	0.034671875	UpGradient
962	center	0.01	0.037140625	UpGradient
963	center	0.01	0.03409375	UpGradient
964	center	0.01	0.035703125	UpGradient
965	center	0.01	0.034078125	UpGradient
966	center	0.01	0.03440625	UpGradient
967	center	0.01	0.032734375	UpGradient
1008	center	0.01	0.03109375	UpGradient
1009	center	0.01	0.0336093749999999	UpGradient
1010	center	0.01	0.0363125	UpGradient
1011	center	0.01	0.0324375	UpGradient
1012	center	0.01	0.038546875	UpGradient
1013	center	0.01	0.0361093749999999	UpGradient
1014	center	0.01	0.040421875	UpGradient
1015	center	0.01	0.034734375	UpGradient
1016	center	0.01	0.038640625	UpGradient
1017	center	0.01	0.037640625	UpGradient
1018	center	0.01	0.0341562499999999	UpGradient
1019	center	0.01	0.035484375	UpGradient
1020	center	0.01	0.03228125	UpGradient
1060	center	0.01	0.033640625	UpGradient
1061	center	0.01	0.038578125	UpGradient
1062	center	0.01	0.0342499999999999	UpGradient
1063	center	0.01	0.034515625	UpGradient
1070	center	0.01	0.037546875	UpGradient
1071	center	0.01	0.0341875	UpGradient
1072	center	0.01	0.03340625	UpGradient
1073	center	0.01	0.03553125	UpGradient
1111	center	0.01	0.034328125	UpGradient
1112	center	0.01	0.0370625	UpGradient
1113	center	0.01	0.03584375	UpGradient
1123	center	0.01	0.0339375	UpGradient
1124	center	0.01	0.033984375	UpGradient
1125	center	0.01	0.0319375	UpGradient
1126	center	0.01	0.031734375	UpGradient
1162	center	0.01	0.03046875	UpGradient
1163	center	0.01	0.03671875	UpGradient
1164	center	0.01	0.037671875	UpGradient
1177	center	0.01	0.03478125	UpGradient
1178	center	0.01	0.038171875	UpGradient
1179	center	0.01	0.035890625	UpGradient
1213	center	0.01	0.03175	UpGradient
1214	center	0.01	0.03665625	UpGradient
1215	center	0.01	0.034234375	UpGradient
1229	center	0.01	0.037109375	UpGradient
1230	center	0.01	0.03496875	UpGradient
1231	center	0.01	0.036546875	UpGradient
1265	center	0.01	0.029109375	UpGradient
1266	center	0.01	0.033828125	UpGradient
1267	center	0.01	0.037046875	UpGradient
1282	center	0.01	0.041140625	UpGradient
1283	center	0.01	0.03834375	UpGradient
1284	center	0.01	0.03684375	UpGradient
1317	center	0.01	0.0356875	UpGradient
1318	center	0.01	0.0323437499999999	UpGradient
1334	center	0.01	0.034859375	UpGradient
1335	center	0.01	0.032640625	UpGradient
1336	center	0.01	0.031328125	UpGradient
1369	center	0.01	0.035421875	UpGradient
1370	center	0.01	0.0356875	UpGradient
1387	center	0.01	0.03678125	UpGradient
1388	center	0.01	0.034484375	UpGradient
1389	center	0.01	0.035734375	UpGradient
1420	center	0.01	0.037109375	UpGradient
1421	center	0.01	0.03090625	UpGradient
1439	center	0.01	0.035953125	UpGradient
1440	center	0.01	0.0378125	UpGradient
1472	center	0.01	0.0322499999999999	UpGradient
1473	center	0.01	0.035609375	UpGradient
1474	center	0.01	0.03596875	UpGradient
1492	center	0.01	0.03775	UpGradient
1493	center	0.01	0.031359375	UpGradient
1524	center	0.01	0.037375	UpGradient
1525	center	0.01	0.0342343749999999	UpGradient
1543	center	0.01	0.0394218750000001	UpGradient
1544	center	0.01	0.032875	UpGradient
1545	center	0.01	0.033546875	UpGradient
1576	center	0.01	0.0315	UpGradient
1577	center	0.01	0.035234375	UpGradient
1578	center	0.01	0.03859375	UpGradient
1596	center	0.01	0.037375	UpGradient
1597	center	0.01	0.0331406249999999	UpGradient
1628	center	0.01	0.02971875	UpGradient
1629	center	0.01	0.03546875	UpGradient
1647	center	0.01	0.039140625	UpGradient
1648	center	0.01	0.0336249999999999	UpGradient
1649	center	0.01	0.034671875	UpGradient
1681	center	0.01	0.036390625	UpGradient
1682	center	0.01	0.035234375	UpGradient
1700	center	0.01	0.0358125	UpGradient
1701	center	0.01	0.0385468749999999	UpGradient
1732	center	0.01	0.03346875	UpGradient
1733	center	0.01	0.034703125	UpGradient
1734	center	0.01	0.036734375	UpGradient
1751	center	0.01	0.0349062499999999	UpGradient
1752	center	0.01	0.033921875	UpGradient
1785	center	0.01	0.032109375	UpGradient
1786	center	0.01	0.032625	UpGradient
1787	center	0.01	0.036484375	UpGradient
1803	center	0.01	0.033765625	UpGradient
1804	center	0.01	0.034671875	UpGradient
1837	center	0.01	0.034953125	UpGradient
1838	center	0.01	0.036375	UpGradient
1839	center	0.01	0.03715625	UpGradient
1854	center	0.01	0.035015625	UpGradient
1855	center	0.01	0.032359375	UpGradient
1890	center	0.01	0.038453125	UpGradient
1891	center	0.01	0.0340937499999999	UpGradient
1892	center	0.01	0.035109375	UpGradient
1906	center	0.01	0.035359375	UpGradient
1907	center	0.01	0.03775	UpGradient
1942	center	0.01	0.03446875	UpGradient
1943	center	0.01	0.0375624999999999	UpGradient
1944	center	0.01	0.035359375	UpGradient
1956	center	0.01	0.037875	UpGradient
1957	center	0.01	0.032578125	UpGradient
1958	center	0.01	0.0350625	UpGradient
1995	center	0.01	0.036	UpGradient
1996	center	0.01	0.030890625	UpGradient
1997	center	0.01	0.033375	UpGradient
1998	center	0.01	0.03528125	UpGradient
2007	center	0.01	0.0366875	UpGradient
2008	center	0.01	0.0371875	UpGradient
2009	center	0.01	0.037359375	UpGradient
2010	center	0.01	0.03521875	UpGradient
2048	center	0.01	0.036484375	UpGradient
2049	center	0.01	0.032484375	UpGradient
2050	center	0.01	0.032	UpGradient
2051	center	0.01	0.029171875	UpGradient
2057	center	0.01	0.03303125	UpGradient
2058	center	0.01	0.03653125	UpGradient
2059	center	0.01	0.0351718749999999	UpGradient
2060	center	0.01	0.0356562499999999	UpGradient
2061	center	0.01	0.03728125	UpGradient
2102	center	0.01	0.032671875	UpGradient
2103	center	0.01	0.0388125	UpGradient
2104	center	0.01	0.03253125	UpGradient
2105	center	0.01	0.038484375	UpGradient
2106	center	0.01	0.035953125	UpGradient
2107	center	0.01	0.0375	UpGradient
2108	center	0.01	0.03259375	UpGradient
2109	center	0.01	0.035703125	UpGradient
2110	center	0.01	0.0381562499999999	UpGradient
2111	center	0.01	0.0355468749999999	UpGradient
2112	center	0.01	0.035640625	UpGradient
2155	center	0.01	0.0308125	UpGradient
2156	center	0.01	0.0356875	UpGradient
2157	center	0.01	0.0348281249999999	UpGradient
2158	center	0.01	0.0384375	UpGradient
2159	center	0.01	0.0320781249999999	UpGradient
2160	center	0.01	0.03371875	UpGradient
2161	center	0.01	0.03565625	UpGradient
2162	center	0.01	0.030265625	UpGradient
2653	center	0.01	-0.0310625	UpGradient
2703	center	0.01	-0.033453125	UpGradient
2706	center	0.01	-0.03578125	UpGradient
2707	center	0.01	-0.028734375	UpGradient
2754	center	0.01	-0.03253125	UpGradient
2755	center	0.01	-0.033953125	UpGradient
2756	center	0.01	-0.031921875	UpGradient
2757	center	0.01	-0.03096875	UpGradient
2758	center	0.01	-0.033484375	UpGradient
2759	center	0.01	-0.0350625	UpGradient
2760	center	0.01	-0.032046875	UpGradient
2805	center	0.01	-0.0284375	UpGradient
2806	center	0.01	-0.0285	UpGradient
2807	center	0.01	-0.0292031249999999	UpGradient
2810	center	0.01	-0.028921875	UpGradient
2811	center	0.01	-0.030875	UpGradient
2812	center	0.01	-0.032859375	UpGradient
2813	center	0.01	-0.03184375	UpGradient
2856	center	0.01	-0.0372343749999999	UpGradient
2857	center	0.01	-0.02878125	UpGradient
2858	center	0.01	-0.0300468749999999	UpGradient
2859	center	0.01	-0.03134375	UpGradient
2860	center	0.01	-0.03503125	UpGradient
2861	center	0.01	-0.03628125	UpGradient
2862	center	0.01	-0.034875	UpGradient
2863	center	0.01	-0.02971875	UpGradient
2864	center	0.01	-0.028625	UpGradient
2865	center	0.01	-0.0319843750000001	UpGradient
2866	center	0.01	-0.029953125	UpGradient
2907	center	0.01	-0.033859375	UpGradient
2908	center	0.01	-0.027234375	UpGradient
2909	center	0.01	-0.0335781249999999	UpGradient
2910	center	0.01	-0.0340624999999999	UpGradient
2911	center	0.01	-0.033984375	UpGradient
2914	center	0.01	-0.03653125	UpGradient
2915	center	0.01	-0.034796875	UpGradient
2916	center	0.01	-0.029296875	UpGradient
2917	center	0.01	-0.032390625	UpGradient
2918	center	0.01	-0.035359375	UpGradient
2919	center	0.01	-0.03103125	UpGradient
2958	center	0.01	-0.029078125	UpGradient
2959	center	0.01	-0.0323125	UpGradient
2960	center	0.01	-0.031265625	UpGradient
2961	center	0.01	-0.0310625	UpGradient
2962	center	0.01	-0.0305468749999999	UpGradient
2963	center	0.01	-0.03425	UpGradient
2964	center	0.01	-0.029890625	UpGradient
2965	center	0.01	-0.02946875	UpGradient
2966	center	0.01	-0.0354375	UpGradient
2967	center	0.01	-0.0336875	UpGradient
2968	center	0.01	-0.034875	UpGradient
2969	center	0.01	-0.031859375	UpGradient
2970	center	0.01	-0.03078125	UpGradient
2971	center	0.01	-0.031046875	UpGradient
3009	center	0.01	-0.0325	UpGradient
3010	center	0.01	-0.03365625	UpGradient
3011	center	0.01	-0.033875	UpGradient
3012	center	0.01	-0.03315625	UpGradient
3013	center	0.01	-0.031640625	UpGradient
3014	center	0.01	-0.0354062499999999	UpGradient
3015	center	0.01	-0.035984375	UpGradient
3018	center	0.01	-0.035703125	UpGradient
3019	center	0.01	-0.03359375	UpGradient
3020	center	0.01	-0.030890625	UpGradient
3021	center	0.01	-0.034734375	UpGradient
3022	center	0.01	-0.0363593749999999	UpGradient
3023	center	0.01	-0.0324375	UpGradient
3024	center	0.01	-0.035109375	UpGradient
3062	center	0.01	-0.031046875	UpGradient
3063	center	0.01	-0.031875	UpGradient
3064	center	0.01	-0.030484375	UpGradient
3065	center	0.01	-0.036625	UpGradient
3066	center	0.01	-0.0338593749999999	UpGradient
3067	center	0.01	-0.0333749999999999	UpGradient
3068	center	0.01	-0.03	UpGradient
53	periphery	0.01	0.032046875	UpGradient
54	periphery	0.01	0.03053125	UpGradient
55	periphery	0.01	0.02815625	UpGradient
56	periphery	0.01	0.032890625	UpGradient
57	periphery	0.01	0.030609375	UpGradient
58	periphery	0.01	0.025390625	UpGradient
59	periphery	0.01	0.025640625	UpGradient
98	periphery	0.01	0.02840625	UpGradient
99	periphery	0.01	0.03053125	UpGradient
100	periphery	0.01	0.02996875	UpGradient
101	periphery	0.01	0.0285	UpGradient
102	periphery	0.01	0.0330625	UpGradient
103	periphery	0.01	0.02821875	UpGradient
106	periphery	0.01	0.03240625	UpGradient
107	periphery	0.01	0.028875	UpGradient
108	periphery	0.01	0.02896875	UpGradient
109	periphery	0.01	0.0296875	UpGradient
110	periphery	0.01	0.025578125	UpGradient
111	periphery	0.01	0.0247343749999999	UpGradient
150	periphery	0.01	0.029234375	UpGradient
151	periphery	0.01	0.02871875	UpGradient
152	periphery	0.01	0.0282343749999999	UpGradient
153	periphery	0.01	0.03134375	UpGradient
154	periphery	0.01	0.03234375	UpGradient
155	periphery	0.01	0.032578125	UpGradient
156	periphery	0.01	0.02540625	UpGradient
157	periphery	0.01	0.028921875	UpGradient
158	periphery	0.01	0.03240625	UpGradient
159	periphery	0.01	0.0333906249999999	UpGradient
160	periphery	0.01	0.0324999999999999	UpGradient
161	periphery	0.01	0.033921875	UpGradient
162	periphery	0.01	0.02609375	UpGradient
202	periphery	0.01	0.0241093749999999	UpGradient
203	periphery	0.01	0.026953125	UpGradient
204	periphery	0.01	0.0293124999999999	UpGradient
205	periphery	0.01	0.02396875	UpGradient
206	periphery	0.01	0.02946875	UpGradient
207	periphery	0.01	0.0324375	UpGradient
210	periphery	0.01	0.0308124999999999	UpGradient
211	periphery	0.01	0.033734375	UpGradient
212	periphery	0.01	0.0256875	UpGradient
213	periphery	0.01	0.0275312499999999	UpGradient
214	periphery	0.01	0.0236093750000001	UpGradient
256	periphery	0.01	0.02315625	UpGradient
257	periphery	0.01	0.029421875	UpGradient
258	periphery	0.01	0.0294375	UpGradient
259	periphery	0.01	0.03390625	UpGradient
260	periphery	0.01	0.03321875	UpGradient
261	periphery	0.01	0.03040625	UpGradient
262	periphery	0.01	0.028203125	UpGradient
263	periphery	0.01	0.02759375	UpGradient
264	periphery	0.01	0.03028125	UpGradient
308	periphery	0.01	0.026609375	UpGradient
309	periphery	0.01	0.028984375	UpGradient
310	periphery	0.01	0.029890625	UpGradient
311	periphery	0.01	0.029125	UpGradient
314	periphery	0.01	0.0275625	UpGradient
315	periphery	0.01	0.0285937499999999	UpGradient
316	periphery	0.01	0.030171875	UpGradient
361	periphery	0.01	0.0253437500000001	UpGradient
362	periphery	0.01	0.025390625	UpGradient
363	periphery	0.01	0.0314531249999999	UpGradient
364	periphery	0.01	0.02884375	UpGradient
365	periphery	0.01	0.028578125	UpGradient
366	periphery	0.01	0.026796875	UpGradient
414	periphery	0.01	0.026921875	UpGradient
415	periphery	0.01	0.0255	UpGradient
468	periphery	0.01	0.0272343749999999	UpGradient
908	periphery	0.01	-0.04103125	UpGradient
909	periphery	0.01	-0.038921875	UpGradient
910	periphery	0.01	-0.03521875	UpGradient
911	periphery	0.01	-0.03553125	UpGradient
912	periphery	0.01	-0.035	UpGradient
959	periphery	0.01	-0.032875	UpGradient
960	periphery	0.01	-0.03696875	UpGradient
961	periphery	0.01	-0.0401875	UpGradient
962	periphery	0.01	-0.038625	UpGradient
963	periphery	0.01	-0.03875	UpGradient
964	periphery	0.01	-0.0406875	UpGradient
965	periphery	0.01	-0.0383124999999999	UpGradient
966	periphery	0.01	-0.0365	UpGradient
967	periphery	0.01	-0.035921875	UpGradient
1008	periphery	0.01	-0.03596875	UpGradient
1009	periphery	0.01	-0.03659375	UpGradient
1010	periphery	0.01	-0.0393125	UpGradient
1011	periphery	0.01	-0.03646875	UpGradient
1012	periphery	0.01	-0.03890625	UpGradient
1013	periphery	0.01	-0.03453125	UpGradient
1014	periphery	0.01	-0.0383124999999999	UpGradient
1015	periphery	0.01	-0.0426875	UpGradient
1016	periphery	0.01	-0.039484375	UpGradient
1017	periphery	0.01	-0.036421875	UpGradient
1018	periphery	0.01	-0.038015625	UpGradient
1019	periphery	0.01	-0.039	UpGradient
1020	periphery	0.01	-0.038609375	UpGradient
1060	periphery	0.01	-0.0356875	UpGradient
1061	periphery	0.01	-0.03821875	UpGradient
1062	periphery	0.01	-0.03815625	UpGradient
1063	periphery	0.01	-0.0409375	UpGradient
1070	periphery	0.01	-0.039484375	UpGradient
1071	periphery	0.01	-0.036703125	UpGradient
1072	periphery	0.01	-0.03903125	UpGradient
1073	periphery	0.01	-0.034390625	UpGradient
1111	periphery	0.01	-0.0380468749999999	UpGradient
1112	periphery	0.01	-0.038484375	UpGradient
1113	periphery	0.01	-0.038640625	UpGradient
1123	periphery	0.01	-0.0407343749999999	UpGradient
1124	periphery	0.01	-0.0388437499999999	UpGradient
1125	periphery	0.01	-0.038546875	UpGradient
1126	periphery	0.01	-0.03565625	UpGradient
1162	periphery	0.01	-0.043203125	UpGradient
1163	periphery	0.01	-0.036515625	UpGradient
1164	periphery	0.01	-0.040625	UpGradient
1177	periphery	0.01	-0.035890625	UpGradient
1178	periphery	0.01	-0.038453125	UpGradient
1179	periphery	0.01	-0.035015625	UpGradient
1213	periphery	0.01	-0.038875	UpGradient
1214	periphery	0.01	-0.036625	UpGradient
1215	periphery	0.01	-0.0367656250000001	UpGradient
1229	periphery	0.01	-0.04159375	UpGradient
1230	periphery	0.01	-0.037328125	UpGradient
1231	periphery	0.01	-0.041375	UpGradient
1265	periphery	0.01	-0.04059375	UpGradient
1266	periphery	0.01	-0.038296875	UpGradient
1267	periphery	0.01	-0.03484375	UpGradient
1282	periphery	0.01	-0.0367343749999999	UpGradient
1283	periphery	0.01	-0.0384375	UpGradient
1284	periphery	0.01	-0.040953125	UpGradient
1317	periphery	0.01	-0.036390625	UpGradient
1318	periphery	0.01	-0.040625	UpGradient
1334	periphery	0.01	-0.038984375	UpGradient
1335	periphery	0.01	-0.033265625	UpGradient
1336	periphery	0.01	-0.0406875	UpGradient
1369	periphery	0.01	-0.037	UpGradient
1370	periphery	0.01	-0.04175	UpGradient
1387	periphery	0.01	-0.03571875	UpGradient
1388	periphery	0.01	-0.042515625	UpGradient
1389	periphery	0.01	-0.03434375	UpGradient
1420	periphery	0.01	-0.03690625	UpGradient
1421	periphery	0.01	-0.035828125	UpGradient
1439	periphery	0.01	-0.04284375	UpGradient
1440	periphery	0.01	-0.039375	UpGradient
1472	periphery	0.01	-0.036328125	UpGradient
1473	periphery	0.01	-0.037265625	UpGradient
1474	periphery	0.01	-0.036953125	UpGradient
1492	periphery	0.01	-0.0360156249999999	UpGradient
1493	periphery	0.01	-0.03875	UpGradient
1524	periphery	0.01	-0.0396875	UpGradient
1525	periphery	0.01	-0.03865625	UpGradient
1543	periphery	0.01	-0.036078125	UpGradient
1544	periphery	0.01	-0.037421875	UpGradient
1545	periphery	0.01	-0.03721875	UpGradient
1576	periphery	0.01	-0.03596875	UpGradient
1577	periphery	0.01	-0.037140625	UpGradient
1578	periphery	0.01	-0.0413124999999999	UpGradient
1596	periphery	0.01	-0.0363125	UpGradient
1597	periphery	0.01	-0.0378125	UpGradient
1628	periphery	0.01	-0.036421875	UpGradient
1629	periphery	0.01	-0.0363749999999999	UpGradient
1647	periphery	0.01	-0.039328125	UpGradient
1648	periphery	0.01	-0.038796875	UpGradient
1649	periphery	0.01	-0.0385781249999999	UpGradient
1681	periphery	0.01	-0.0388124999999999	UpGradient
1682	periphery	0.01	-0.037515625	UpGradient
1700	periphery	0.01	-0.038375	UpGradient
1701	periphery	0.01	-0.038078125	UpGradient
1732	periphery	0.01	-0.03290625	UpGradient
1733	periphery	0.01	-0.039265625	UpGradient
1734	periphery	0.01	-0.041	UpGradient
1751	periphery	0.01	-0.036234375	UpGradient
1752	periphery	0.01	-0.032265625	UpGradient
1785	periphery	0.01	-0.0368125	UpGradient
1786	periphery	0.01	-0.034765625	UpGradient
1787	periphery	0.01	-0.040578125	UpGradient
1803	periphery	0.01	-0.037	UpGradient
1804	periphery	0.01	-0.034890625	UpGradient
1837	periphery	0.01	-0.041203125	UpGradient
1838	periphery	0.01	-0.04046875	UpGradient
1839	periphery	0.01	-0.040015625	UpGradient
1854	periphery	0.01	-0.042125	UpGradient
1855	periphery	0.01	-0.036484375	UpGradient
1890	periphery	0.01	-0.041125	UpGradient
1891	periphery	0.01	-0.03796875	UpGradient
1892	periphery	0.01	-0.04134375	UpGradient
1906	periphery	0.01	-0.037890625	UpGradient
1907	periphery	0.01	-0.03740625	UpGradient
1942	periphery	0.01	-0.039265625	UpGradient
1943	periphery	0.01	-0.040484375	UpGradient
1944	periphery	0.01	-0.03846875	UpGradient
1956	periphery	0.01	-0.038484375	UpGradient
1957	periphery	0.01	-0.03803125	UpGradient
1958	periphery	0.01	-0.03946875	UpGradient
1995	periphery	0.01	-0.034640625	UpGradient
1996	periphery	0.01	-0.037359375	UpGradient
1997	periphery	0.01	-0.036625	UpGradient
1998	periphery	0.01	-0.0377031249999999	UpGradient
2007	periphery	0.01	-0.036296875	UpGradient
2008	periphery	0.01	-0.038765625	UpGradient
2009	periphery	0.01	-0.034984375	UpGradient
2010	periphery	0.01	-0.0380468749999999	UpGradient
2048	periphery	0.01	-0.035265625	UpGradient
2049	periphery	0.01	-0.039640625	UpGradient
2050	periphery	0.01	-0.040890625	UpGradient
2051	periphery	0.01	-0.03834375	UpGradient
2057	periphery	0.01	-0.0350625	UpGradient
2058	periphery	0.01	-0.03534375	UpGradient
2059	periphery	0.01	-0.039796875	UpGradient
2060	periphery	0.01	-0.038671875	UpGradient
2061	periphery	0.01	-0.03725	UpGradient
2102	periphery	0.01	-0.040765625	UpGradient
2103	periphery	0.01	-0.0375156249999999	UpGradient
2104	periphery	0.01	-0.041515625	UpGradient
2105	periphery	0.01	-0.0395624999999999	UpGradient
2106	periphery	0.01	-0.04	UpGradient
2107	periphery	0.01	-0.03453125	UpGradient
2108	periphery	0.01	-0.035046875	UpGradient
2109	periphery	0.01	-0.035140625	UpGradient
2110	periphery	0.01	-0.0385937499999999	UpGradient
2111	periphery	0.01	-0.041296875	UpGradient
2112	periphery	0.01	-0.039390625	UpGradient
2155	periphery	0.01	-0.039203125	UpGradient
2156	periphery	0.01	-0.0343125	UpGradient
2157	periphery	0.01	-0.038953125	UpGradient
2158	periphery	0.01	-0.037765625	UpGradient
2159	periphery	0.01	-0.036984375	UpGradient
2160	periphery	0.01	-0.035046875	UpGradient
2161	periphery	0.01	-0.040546875	UpGradient
2162	periphery	0.01	-0.0355625	UpGradient
2653	periphery	0.01	0.031484375	UpGradient
2703	periphery	0.01	0.027765625	UpGradient
2706	periphery	0.01	0.0337187499999999	UpGradient
2707	periphery	0.01	0.02909375	UpGradient
2754	periphery	0.01	0.02584375	UpGradient
2755	periphery	0.01	0.028453125	UpGradient
2756	periphery	0.01	0.028671875	UpGradient
2757	periphery	0.01	0.031578125	UpGradient
2758	periphery	0.01	0.031640625	UpGradient
2759	periphery	0.01	0.0236874999999999	UpGradient
2760	periphery	0.01	0.0277812499999999	UpGradient
2805	periphery	0.01	0.0279218749999999	UpGradient
2806	periphery	0.01	0.022546875	UpGradient
2807	periphery	0.01	0.03246875	UpGradient
2810	periphery	0.01	0.0312656249999999	UpGradient
2811	periphery	0.01	0.027015625	UpGradient
2812	periphery	0.01	0.026046875	UpGradient
2813	periphery	0.01	0.025359375	UpGradient
2856	periphery	0.01	0.02890625	UpGradient
2857	periphery	0.01	0.02975	UpGradient
2858	periphery	0.01	0.029609375	UpGradient
2859	periphery	0.01	0.0321875	UpGradient
2860	periphery	0.01	0.030328125	UpGradient
2861	periphery	0.01	0.0302499999999999	UpGradient
2862	periphery	0.01	0.028859375	UpGradient
2863	periphery	0.01	0.03540625	UpGradient
2864	periphery	0.01	0.031171875	UpGradient
2865	periphery	0.01	0.0296718749999999	UpGradient
2866	periphery	0.01	0.030875	UpGradient
2907	periphery	0.01	0.028859375	UpGradient
2908	periphery	0.01	0.028546875	UpGradient
2909	periphery	0.01	0.029234375	UpGradient
2910	periphery	0.01	0.031375	UpGradient
2911	periphery	0.01	0.0295781249999999	UpGradient
2914	periphery	0.01	0.030765625	UpGradient
2915	periphery	0.01	0.03378125	UpGradient
2916	periphery	0.01	0.0309218749999999	UpGradient
2917	periphery	0.01	0.027984375	UpGradient
2918	periphery	0.01	0.022734375	UpGradient
2919	periphery	0.01	0.026328125	UpGradient
2958	periphery	0.01	0.0301093749999999	UpGradient
2959	periphery	0.01	0.029921875	UpGradient
2960	periphery	0.01	0.0305468749999999	UpGradient
2961	periphery	0.01	0.026421875	UpGradient
2962	periphery	0.01	0.02884375	UpGradient
2963	periphery	0.01	0.0296875	UpGradient
2964	periphery	0.01	0.02878125	UpGradient
2965	periphery	0.01	0.0327968749999999	UpGradient
2966	periphery	0.01	0.032140625	UpGradient
2967	periphery	0.01	0.031578125	UpGradient
2968	periphery	0.01	0.030359375	UpGradient
2969	periphery	0.01	0.031265625	UpGradient
2970	periphery	0.01	0.02875	UpGradient
2971	periphery	0.01	0.027875	UpGradient
3009	periphery	0.01	0.02796875	UpGradient
3010	periphery	0.01	0.0274375	UpGradient
3011	periphery	0.01	0.025671875	UpGradient
3012	periphery	0.01	0.031296875	UpGradient
3013	periphery	0.01	0.0287031249999999	UpGradient
3014	periphery	0.01	0.0328125	UpGradient
3015	periphery	0.01	0.030015625	UpGradient
3018	periphery	0.01	0.031765625	UpGradient
3019	periphery	0.01	0.0302656249999999	UpGradient
3020	periphery	0.01	0.031796875	UpGradient
3021	periphery	0.01	0.029375	UpGradient
3022	periphery	0.01	0.033203125	UpGradient
3023	periphery	0.01	0.0303125	UpGradient
3024	periphery	0.01	0.029765625	UpGradient
3062	periphery	0.01	0.030140625	UpGradient
3063	periphery	0.01	0.0311249999999999	UpGradient
3064	periphery	0.01	0.03021875	UpGradient
3065	periphery	0.01	0.033328125	UpGradient
3066	periphery	0.01	0.032046875	UpGradient
3067	periphery	0.01	0.0353125	UpGradient
3068	periphery	0.01	0.027578125	UpGradient
60	center	0.02	-0.031453125	UpGradient
61	center	0.02	-0.02925	UpGradient
62	center	0.02	-0.029140625	UpGradient
63	center	0.02	-0.027953125	UpGradient
93	center	0.02	-0.02940625	UpGradient
94	center	0.02	-0.031296875	UpGradient
95	center	0.02	-0.0278593749999999	UpGradient
96	center	0.02	-0.03346875	UpGradient
97	center	0.02	-0.033265625	UpGradient
112	center	0.02	-0.033109375	UpGradient
113	center	0.02	-0.02828125	UpGradient
114	center	0.02	-0.0285625	UpGradient
115	center	0.02	-0.030828125	UpGradient
146	center	0.02	-0.032	UpGradient
147	center	0.02	-0.027046875	UpGradient
148	center	0.02	-0.035734375	UpGradient
149	center	0.02	-0.0290781249999999	UpGradient
163	center	0.02	-0.03165625	UpGradient
164	center	0.02	-0.03165625	UpGradient
165	center	0.02	-0.0291875	UpGradient
166	center	0.02	-0.027046875	UpGradient
198	center	0.02	-0.02815625	UpGradient
199	center	0.02	-0.029609375	UpGradient
200	center	0.02	-0.03046875	UpGradient
201	center	0.02	-0.0288125	UpGradient
215	center	0.02	-0.0305624999999999	UpGradient
216	center	0.02	-0.03403125	UpGradient
217	center	0.02	-0.026734375	UpGradient
218	center	0.02	-0.02396875	UpGradient
251	center	0.02	-0.028578125	UpGradient
252	center	0.02	-0.026046875	UpGradient
253	center	0.02	-0.02878125	UpGradient
254	center	0.02	-0.0324531249999999	UpGradient
255	center	0.02	-0.02925	UpGradient
265	center	0.02	-0.0328125	UpGradient
266	center	0.02	-0.0323125	UpGradient
267	center	0.02	-0.030375	UpGradient
268	center	0.02	-0.024671875	UpGradient
304	center	0.02	-0.02721875	UpGradient
305	center	0.02	-0.02690625	UpGradient
306	center	0.02	-0.0289531249999999	UpGradient
307	center	0.02	-0.03115625	UpGradient
317	center	0.02	-0.02765625	UpGradient
318	center	0.02	-0.028078125	UpGradient
319	center	0.02	-0.02765625	UpGradient
320	center	0.02	-0.0281718750000001	UpGradient
357	center	0.02	-0.02784375	UpGradient
358	center	0.02	-0.030328125	UpGradient
359	center	0.02	-0.034625	UpGradient
360	center	0.02	-0.02559375	UpGradient
367	center	0.02	-0.03365625	UpGradient
368	center	0.02	-0.029625	UpGradient
369	center	0.02	-0.026609375	UpGradient
370	center	0.02	-0.0267031249999999	UpGradient
371	center	0.02	-0.02971875	UpGradient
410	center	0.02	-0.023578125	UpGradient
411	center	0.02	-0.0268125	UpGradient
412	center	0.02	-0.02965625	UpGradient
413	center	0.02	-0.031765625	UpGradient
418	center	0.02	-0.030703125	UpGradient
419	center	0.02	-0.029515625	UpGradient
420	center	0.02	-0.0270625	UpGradient
421	center	0.02	-0.0297343749999999	UpGradient
422	center	0.02	-0.030609375	UpGradient
463	center	0.02	-0.02725	UpGradient
464	center	0.02	-0.024421875	UpGradient
465	center	0.02	-0.027875	UpGradient
466	center	0.02	-0.03275	UpGradient
467	center	0.02	-0.0335312499999999	UpGradient
469	center	0.02	-0.03209375	UpGradient
470	center	0.02	-0.0325	UpGradient
471	center	0.02	-0.0295	UpGradient
472	center	0.02	-0.030484375	UpGradient
473	center	0.02	-0.02828125	UpGradient
515	center	0.02	-0.0254999999999999	UpGradient
516	center	0.02	-0.026078125	UpGradient
517	center	0.02	-0.030828125	UpGradient
518	center	0.02	-0.032546875	UpGradient
519	center	0.02	-0.02896875	UpGradient
522	center	0.02	-0.0311875	UpGradient
523	center	0.02	-0.027234375	UpGradient
524	center	0.02	-0.0257187499999999	UpGradient
525	center	0.02	-0.025875	UpGradient
569	center	0.02	-0.028	UpGradient
570	center	0.02	-0.029328125	UpGradient
571	center	0.02	-0.0329375	UpGradient
572	center	0.02	-0.0323125	UpGradient
573	center	0.02	-0.026765625	UpGradient
574	center	0.02	-0.02765625	UpGradient
575	center	0.02	-0.027921875	UpGradient
576	center	0.02	-0.026609375	UpGradient
621	center	0.02	-0.0281875	UpGradient
622	center	0.02	-0.02740625	UpGradient
623	center	0.02	-0.0302031249999999	UpGradient
626	center	0.02	-0.03134375	UpGradient
627	center	0.02	-0.029140625	UpGradient
675	center	0.02	-0.02909375	UpGradient
676	center	0.02	-0.02984375	UpGradient
677	center	0.02	-0.028234375	UpGradient
727	center	0.02	-0.0286874999999999	UpGradient
805	center	0.02	0.0279843749999999	UpGradient
806	center	0.02	0.0275	UpGradient
807	center	0.02	0.028875	UpGradient
854	center	0.02	0.02615625	UpGradient
855	center	0.02	0.030015625	UpGradient
856	center	0.02	0.029734375	UpGradient
857	center	0.02	0.0335	UpGradient
858	center	0.02	0.032328125	UpGradient
859	center	0.02	0.02915625	UpGradient
860	center	0.02	0.038671875	UpGradient
861	center	0.02	0.0304375	UpGradient
862	center	0.02	0.03459375	UpGradient
863	center	0.02	0.027890625	UpGradient
904	center	0.02	0.02896875	UpGradient
905	center	0.02	0.0313125	UpGradient
906	center	0.02	0.029125	UpGradient
907	center	0.02	0.0287812499999999	UpGradient
913	center	0.02	0.035140625	UpGradient
914	center	0.02	0.0334375	UpGradient
915	center	0.02	0.0281875	UpGradient
916	center	0.02	0.029984375	UpGradient
956	center	0.02	0.027984375	UpGradient
957	center	0.02	0.0364999999999999	UpGradient
958	center	0.02	0.0380156249999999	UpGradient
968	center	0.02	0.036828125	UpGradient
969	center	0.02	0.028921875	UpGradient
970	center	0.02	0.02859375	UpGradient
1006	center	0.02	0.032359375	UpGradient
1007	center	0.02	0.03075	UpGradient
1021	center	0.02	0.033125	UpGradient
1022	center	0.02	0.0329375	UpGradient
1058	center	0.02	0.0313437499999999	UpGradient
1059	center	0.02	0.031671875	UpGradient
1074	center	0.02	0.032359375	UpGradient
1075	center	0.02	0.032671875	UpGradient
1076	center	0.02	0.027046875	UpGradient
1109	center	0.02	0.03396875	UpGradient
1110	center	0.02	0.03534375	UpGradient
1127	center	0.02	0.0296875	UpGradient
1128	center	0.02	0.031109375	UpGradient
1160	center	0.02	0.030984375	UpGradient
1161	center	0.02	0.02690625	UpGradient
1180	center	0.02	0.033765625	UpGradient
1181	center	0.02	0.033828125	UpGradient
1211	center	0.02	0.029359375	UpGradient
1212	center	0.02	0.033078125	UpGradient
1232	center	0.02	0.034453125	UpGradient
1233	center	0.02	0.029	UpGradient
1264	center	0.02	0.033484375	UpGradient
1285	center	0.02	0.0319843750000001	UpGradient
1286	center	0.02	0.028578125	UpGradient
1315	center	0.02	0.0325937499999999	UpGradient
1316	center	0.02	0.033328125	UpGradient
1337	center	0.02	0.029640625	UpGradient
1338	center	0.02	0.032890625	UpGradient
1367	center	0.02	0.028328125	UpGradient
1368	center	0.02	0.03553125	UpGradient
1390	center	0.02	0.032296875	UpGradient
1418	center	0.02	0.02996875	UpGradient
1419	center	0.02	0.031015625	UpGradient
1441	center	0.02	0.03203125	UpGradient
1442	center	0.02	0.02746875	UpGradient
1471	center	0.02	0.033734375	UpGradient
1494	center	0.02	0.028515625	UpGradient
1495	center	0.02	0.029671875	UpGradient
1522	center	0.02	0.029734375	UpGradient
1523	center	0.02	0.0286718749999999	UpGradient
1546	center	0.02	0.0305625	UpGradient
1575	center	0.02	0.031390625	UpGradient
1598	center	0.02	0.03371875	UpGradient
1599	center	0.02	0.0271562499999999	UpGradient
1626	center	0.02	0.027796875	UpGradient
1627	center	0.02	0.02965625	UpGradient
1650	center	0.02	0.034453125	UpGradient
1679	center	0.02	0.0314531249999999	UpGradient
1680	center	0.02	0.028984375	UpGradient
1702	center	0.02	0.033609375	UpGradient
1731	center	0.02	0.0348125	UpGradient
1753	center	0.02	0.03528125	UpGradient
1754	center	0.02	0.0320312499999999	UpGradient
1783	center	0.02	0.027125	UpGradient
1784	center	0.02	0.0340156249999999	UpGradient
1805	center	0.02	0.037046875	UpGradient
1806	center	0.02	0.032828125	UpGradient
1835	center	0.02	0.030015625	UpGradient
1836	center	0.02	0.033640625	UpGradient
1856	center	0.02	0.034984375	UpGradient
1857	center	0.02	0.0295625	UpGradient
1888	center	0.02	0.029203125	UpGradient
1889	center	0.02	0.03146875	UpGradient
1908	center	0.02	0.030140625	UpGradient
1909	center	0.02	0.030359375	UpGradient
1940	center	0.02	0.0319375	UpGradient
1941	center	0.02	0.026546875	UpGradient
1959	center	0.02	0.02971875	UpGradient
1960	center	0.02	0.02715625	UpGradient
1993	center	0.02	0.034234375	UpGradient
1994	center	0.02	0.0293281249999999	UpGradient
2011	center	0.02	0.028875	UpGradient
2012	center	0.02	0.032078125	UpGradient
2046	center	0.02	0.029	UpGradient
2047	center	0.02	0.0362343749999999	UpGradient
2062	center	0.02	0.0275625	UpGradient
2063	center	0.02	0.02734375	UpGradient
2099	center	0.02	0.028203125	UpGradient
2100	center	0.02	0.03421875	UpGradient
2101	center	0.02	0.03546875	UpGradient
2113	center	0.02	0.032859375	UpGradient
2114	center	0.02	0.03190625	UpGradient
2115	center	0.02	0.034640625	UpGradient
2151	center	0.02	0.0279375	UpGradient
2152	center	0.02	0.0354375	UpGradient
2153	center	0.02	0.0325	UpGradient
2154	center	0.02	0.03559375	UpGradient
2163	center	0.02	0.030421875	UpGradient
2164	center	0.02	0.029453125	UpGradient
2165	center	0.02	0.0269375	UpGradient
2205	center	0.02	0.027203125	UpGradient
2206	center	0.02	0.03515625	UpGradient
2207	center	0.02	0.032390625	UpGradient
2208	center	0.02	0.035109375	UpGradient
2209	center	0.02	0.03384375	UpGradient
2210	center	0.02	0.03146875	UpGradient
2211	center	0.02	0.03403125	UpGradient
2212	center	0.02	0.0303125	UpGradient
2213	center	0.02	0.03378125	UpGradient
2214	center	0.02	0.035203125	UpGradient
2215	center	0.02	0.029828125	UpGradient
2216	center	0.02	0.0322343749999999	UpGradient
2259	center	0.02	0.027953125	UpGradient
2260	center	0.02	0.0341562500000001	UpGradient
2261	center	0.02	0.033375	UpGradient
2262	center	0.02	0.035171875	UpGradient
2263	center	0.02	0.030859375	UpGradient
2264	center	0.02	0.027515625	UpGradient
2265	center	0.02	0.03046875	UpGradient
2266	center	0.02	0.03128125	UpGradient
2341	center	0.02	-0.03515625	UpGradient
2394	center	0.02	-0.026890625	UpGradient
2443	center	0.02	-0.02771875	UpGradient
2444	center	0.02	-0.028390625	UpGradient
2445	center	0.02	-0.030328125	UpGradient
2446	center	0.02	-0.03171875	UpGradient
2447	center	0.02	-0.031546875	UpGradient
2494	center	0.02	-0.0251875	UpGradient
2495	center	0.02	-0.0328125	UpGradient
2498	center	0.02	-0.0305625	UpGradient
2499	center	0.02	-0.02759375	UpGradient
2500	center	0.02	-0.0281718749999999	UpGradient
2545	center	0.02	-0.024828125	UpGradient
2546	center	0.02	-0.028890625	UpGradient
2547	center	0.02	-0.02990625	UpGradient
2548	center	0.02	-0.032234375	UpGradient
2549	center	0.02	-0.0296093749999999	UpGradient
2550	center	0.02	-0.03159375	UpGradient
2551	center	0.02	-0.026875	UpGradient
2552	center	0.02	-0.027078125	UpGradient
2553	center	0.02	-0.02515625	UpGradient
2596	center	0.02	-0.0305468749999999	UpGradient
2597	center	0.02	-0.03259375	UpGradient
2598	center	0.02	-0.028625	UpGradient
2599	center	0.02	-0.0361875	UpGradient
2602	center	0.02	-0.030625	UpGradient
2603	center	0.02	-0.028765625	UpGradient
2604	center	0.02	-0.030140625	UpGradient
2605	center	0.02	-0.025375	UpGradient
2606	center	0.02	-0.027984375	UpGradient
2648	center	0.02	-0.027546875	UpGradient
2649	center	0.02	-0.0281875	UpGradient
2650	center	0.02	-0.02821875	UpGradient
2651	center	0.02	-0.033375	UpGradient
2652	center	0.02	-0.0305	UpGradient
2654	center	0.02	-0.0313749999999999	UpGradient
2655	center	0.02	-0.029875	UpGradient
2656	center	0.02	-0.027296875	UpGradient
2657	center	0.02	-0.03278125	UpGradient
2658	center	0.02	-0.022625	UpGradient
2698	center	0.02	-0.022	UpGradient
2699	center	0.02	-0.025359375	UpGradient
2700	center	0.02	-0.027921875	UpGradient
2701	center	0.02	-0.03125	UpGradient
2702	center	0.02	-0.02940625	UpGradient
2708	center	0.02	-0.03	UpGradient
2709	center	0.02	-0.0322031249999999	UpGradient
2710	center	0.02	-0.03028125	UpGradient
2711	center	0.02	-0.0244375	UpGradient
2750	center	0.02	-0.0284531249999999	UpGradient
2751	center	0.02	-0.03125	UpGradient
2752	center	0.02	-0.030375	UpGradient
2753	center	0.02	-0.028421875	UpGradient
2761	center	0.02	-0.0368125	UpGradient
2762	center	0.02	-0.030609375	UpGradient
2763	center	0.02	-0.0250625	UpGradient
2764	center	0.02	-0.0311718749999999	UpGradient
2801	center	0.02	-0.026609375	UpGradient
2802	center	0.02	-0.030890625	UpGradient
2803	center	0.02	-0.028171875	UpGradient
2804	center	0.02	-0.035265625	UpGradient
2814	center	0.02	-0.0286875	UpGradient
2815	center	0.02	-0.032015625	UpGradient
2816	center	0.02	-0.03028125	UpGradient
2817	center	0.02	-0.026859375	UpGradient
2852	center	0.02	-0.023375	UpGradient
2853	center	0.02	-0.03046875	UpGradient
2854	center	0.02	-0.028796875	UpGradient
2855	center	0.02	-0.029203125	UpGradient
2867	center	0.02	-0.0293125	UpGradient
2868	center	0.02	-0.0289218749999999	UpGradient
2869	center	0.02	-0.026546875	UpGradient
2870	center	0.02	-0.02615625	UpGradient
2902	center	0.02	-0.030640625	UpGradient
2903	center	0.02	-0.0257968749999999	UpGradient
2904	center	0.02	-0.02809375	UpGradient
2905	center	0.02	-0.02740625	UpGradient
2906	center	0.02	-0.02815625	UpGradient
2920	center	0.02	-0.0315	UpGradient
2921	center	0.02	-0.02784375	UpGradient
2922	center	0.02	-0.032828125	UpGradient
2923	center	0.02	-0.02809375	UpGradient
2924	center	0.02	-0.0249375	UpGradient
2954	center	0.02	-0.028171875	UpGradient
2955	center	0.02	-0.02871875	UpGradient
2956	center	0.02	-0.0289375	UpGradient
2957	center	0.02	-0.026640625	UpGradient
2972	center	0.02	-0.031671875	UpGradient
2973	center	0.02	-0.028953125	UpGradient
2974	center	0.02	-0.029609375	UpGradient
2975	center	0.02	-0.029984375	UpGradient
3005	center	0.02	-0.0234062499999999	UpGradient
3006	center	0.02	-0.026859375	UpGradient
3007	center	0.02	-0.0300625	UpGradient
3008	center	0.02	-0.031203125	UpGradient
3025	center	0.02	-0.034	UpGradient
3026	center	0.02	-0.032765625	UpGradient
3027	center	0.02	-0.03171875	UpGradient
3028	center	0.02	-0.033109375	UpGradient
3057	center	0.02	-0.03621875	UpGradient
3058	center	0.02	-0.02965625	UpGradient
3059	center	0.02	-0.029625	UpGradient
3060	center	0.02	-0.0335625	UpGradient
3061	center	0.02	-0.03	UpGradient
60	periphery	0.02	0.02540625	UpGradient
61	periphery	0.02	0.026828125	UpGradient
62	periphery	0.02	0.02696875	UpGradient
63	periphery	0.02	0.0248125	UpGradient
93	periphery	0.02	0.02159375	UpGradient
94	periphery	0.02	0.026015625	UpGradient
95	periphery	0.02	0.0244375	UpGradient
96	periphery	0.02	0.03015625	UpGradient
97	periphery	0.02	0.027265625	UpGradient
112	periphery	0.02	0.0280625	UpGradient
113	periphery	0.02	0.029765625	UpGradient
114	periphery	0.02	0.0235	UpGradient
115	periphery	0.02	0.0246875	UpGradient
146	periphery	0.02	0.022875	UpGradient
147	periphery	0.02	0.02009375	UpGradient
148	periphery	0.02	0.026265625	UpGradient
149	periphery	0.02	0.0263125	UpGradient
163	periphery	0.02	0.025109375	UpGradient
164	periphery	0.02	0.023375	UpGradient
165	periphery	0.02	0.025234375	UpGradient
166	periphery	0.02	0.022265625	UpGradient
198	periphery	0.02	0.021515625	UpGradient
199	periphery	0.02	0.020109375	UpGradient
200	periphery	0.02	0.023046875	UpGradient
201	periphery	0.02	0.025703125	UpGradient
215	periphery	0.02	0.025765625	UpGradient
216	periphery	0.02	0.0262031249999999	UpGradient
217	periphery	0.02	0.0235781249999999	UpGradient
218	periphery	0.02	0.02134375	UpGradient
251	periphery	0.02	0.021859375	UpGradient
252	periphery	0.02	0.017671875	UpGradient
253	periphery	0.02	0.0236718749999999	UpGradient
254	periphery	0.02	0.020203125	UpGradient
255	periphery	0.02	0.0307968749999999	UpGradient
265	periphery	0.02	0.027265625	UpGradient
266	periphery	0.02	0.019625	UpGradient
267	periphery	0.02	0.022328125	UpGradient
268	periphery	0.02	0.02321875	UpGradient
304	periphery	0.02	0.02221875	UpGradient
305	periphery	0.02	0.0190625	UpGradient
306	periphery	0.02	0.025078125	UpGradient
307	periphery	0.02	0.026203125	UpGradient
317	periphery	0.02	0.02434375	UpGradient
318	periphery	0.02	0.0238749999999999	UpGradient
319	periphery	0.02	0.01953125	UpGradient
320	periphery	0.02	0.022109375	UpGradient
357	periphery	0.02	0.02146875	UpGradient
358	periphery	0.02	0.02309375	UpGradient
359	periphery	0.02	0.0249999999999999	UpGradient
360	periphery	0.02	0.0259843749999999	UpGradient
367	periphery	0.02	0.0299531249999999	UpGradient
368	periphery	0.02	0.02575	UpGradient
369	periphery	0.02	0.025125	UpGradient
370	periphery	0.02	0.0212499999999999	UpGradient
371	periphery	0.02	0.02396875	UpGradient
410	periphery	0.02	0.01796875	UpGradient
411	periphery	0.02	0.02390625	UpGradient
412	periphery	0.02	0.02596875	UpGradient
413	periphery	0.02	0.027765625	UpGradient
418	periphery	0.02	0.0275781249999999	UpGradient
419	periphery	0.02	0.027453125	UpGradient
420	periphery	0.02	0.0237187499999999	UpGradient
421	periphery	0.02	0.02546875	UpGradient
422	periphery	0.02	0.026109375	UpGradient
463	periphery	0.02	0.01790625	UpGradient
464	periphery	0.02	0.01746875	UpGradient
465	periphery	0.02	0.02209375	UpGradient
466	periphery	0.02	0.02190625	UpGradient
467	periphery	0.02	0.02859375	UpGradient
469	periphery	0.02	0.0297343749999999	UpGradient
470	periphery	0.02	0.0222656249999999	UpGradient
471	periphery	0.02	0.026453125	UpGradient
472	periphery	0.02	0.022734375	UpGradient
473	periphery	0.02	0.0216874999999999	UpGradient
515	periphery	0.02	0.020640625	UpGradient
516	periphery	0.02	0.0241875	UpGradient
517	periphery	0.02	0.023515625	UpGradient
518	periphery	0.02	0.02678125	UpGradient
519	periphery	0.02	0.0284374999999999	UpGradient
522	periphery	0.02	0.028125	UpGradient
523	periphery	0.02	0.022296875	UpGradient
524	periphery	0.02	0.021484375	UpGradient
525	periphery	0.02	0.019296875	UpGradient
569	periphery	0.02	0.02275	UpGradient
570	periphery	0.02	0.0230937499999999	UpGradient
571	periphery	0.02	0.022703125	UpGradient
572	periphery	0.02	0.022078125	UpGradient
573	periphery	0.02	0.0251875	UpGradient
574	periphery	0.02	0.02509375	UpGradient
575	periphery	0.02	0.02625	UpGradient
576	periphery	0.02	0.020046875	UpGradient
621	periphery	0.02	0.024484375	UpGradient
622	periphery	0.02	0.025515625	UpGradient
623	periphery	0.02	0.0209375	UpGradient
626	periphery	0.02	0.020828125	UpGradient
627	periphery	0.02	0.01915625	UpGradient
675	periphery	0.02	0.02090625	UpGradient
676	periphery	0.02	0.02346875	UpGradient
677	periphery	0.02	0.02540625	UpGradient
727	periphery	0.02	0.0173125	UpGradient
805	periphery	0.02	-0.03490625	UpGradient
806	periphery	0.02	-0.0333125	UpGradient
807	periphery	0.02	-0.031796875	UpGradient
854	periphery	0.02	-0.03540625	UpGradient
855	periphery	0.02	-0.036453125	UpGradient
856	periphery	0.02	-0.036859375	UpGradient
857	periphery	0.02	-0.035765625	UpGradient
858	periphery	0.02	-0.03778125	UpGradient
859	periphery	0.02	-0.037203125	UpGradient
860	periphery	0.02	-0.03359375	UpGradient
861	periphery	0.02	-0.043453125	UpGradient
862	periphery	0.02	-0.0330625	UpGradient
863	periphery	0.02	-0.0380781249999999	UpGradient
904	periphery	0.02	-0.040953125	UpGradient
905	periphery	0.02	-0.0370781249999999	UpGradient
906	periphery	0.02	-0.0407499999999999	UpGradient
907	periphery	0.02	-0.035609375	UpGradient
913	periphery	0.02	-0.039296875	UpGradient
914	periphery	0.02	-0.03753125	UpGradient
915	periphery	0.02	-0.0356406249999999	UpGradient
916	periphery	0.02	-0.0354375	UpGradient
956	periphery	0.02	-0.035796875	UpGradient
957	periphery	0.02	-0.038640625	UpGradient
958	periphery	0.02	-0.035875	UpGradient
968	periphery	0.02	-0.0389375	UpGradient
969	periphery	0.02	-0.035921875	UpGradient
970	periphery	0.02	-0.0375	UpGradient
1006	periphery	0.02	-0.035125	UpGradient
1007	periphery	0.02	-0.0373281249999999	UpGradient
1021	periphery	0.02	-0.04228125	UpGradient
1022	periphery	0.02	-0.033578125	UpGradient
1058	periphery	0.02	-0.0355625	UpGradient
1059	periphery	0.02	-0.0395625	UpGradient
1074	periphery	0.02	-0.0385	UpGradient
1075	periphery	0.02	-0.0355312499999999	UpGradient
1076	periphery	0.02	-0.035796875	UpGradient
1109	periphery	0.02	-0.032953125	UpGradient
1110	periphery	0.02	-0.0323125	UpGradient
1127	periphery	0.02	-0.0361875	UpGradient
1128	periphery	0.02	-0.03603125	UpGradient
1160	periphery	0.02	-0.035421875	UpGradient
1161	periphery	0.02	-0.037109375	UpGradient
1180	periphery	0.02	-0.036921875	UpGradient
1181	periphery	0.02	-0.0376406249999999	UpGradient
1211	periphery	0.02	-0.03225	UpGradient
1212	periphery	0.02	-0.035796875	UpGradient
1232	periphery	0.02	-0.035171875	UpGradient
1233	periphery	0.02	-0.0378437499999999	UpGradient
1264	periphery	0.02	-0.03753125	UpGradient
1285	periphery	0.02	-0.0382343749999999	UpGradient
1286	periphery	0.02	-0.039265625	UpGradient
1315	periphery	0.02	-0.036109375	UpGradient
1316	periphery	0.02	-0.035640625	UpGradient
1337	periphery	0.02	-0.0381875	UpGradient
1338	periphery	0.02	-0.03540625	UpGradient
1367	periphery	0.02	-0.035859375	UpGradient
1368	periphery	0.02	-0.04021875	UpGradient
1390	periphery	0.02	-0.038390625	UpGradient
1418	periphery	0.02	-0.0424999999999999	UpGradient
1419	periphery	0.02	-0.033015625	UpGradient
1441	periphery	0.02	-0.03653125	UpGradient
1442	periphery	0.02	-0.0380937499999999	UpGradient
1471	periphery	0.02	-0.039453125	UpGradient
1494	periphery	0.02	-0.038890625	UpGradient
1495	periphery	0.02	-0.032609375	UpGradient
1522	periphery	0.02	-0.035140625	UpGradient
1523	periphery	0.02	-0.036671875	UpGradient
1546	periphery	0.02	-0.03559375	UpGradient
1575	periphery	0.02	-0.037625	UpGradient
1598	periphery	0.02	-0.037015625	UpGradient
1599	periphery	0.02	-0.03509375	UpGradient
1626	periphery	0.02	-0.03715625	UpGradient
1627	periphery	0.02	-0.036390625	UpGradient
1650	periphery	0.02	-0.037984375	UpGradient
1679	periphery	0.02	-0.039484375	UpGradient
1680	periphery	0.02	-0.0364375	UpGradient
1702	periphery	0.02	-0.03890625	UpGradient
1731	periphery	0.02	-0.0374843749999999	UpGradient
1753	periphery	0.02	-0.03809375	UpGradient
1754	periphery	0.02	-0.040171875	UpGradient
1783	periphery	0.02	-0.0368125	UpGradient
1784	periphery	0.02	-0.037890625	UpGradient
1805	periphery	0.02	-0.037359375	UpGradient
1806	periphery	0.02	-0.035875	UpGradient
1835	periphery	0.02	-0.0370625	UpGradient
1836	periphery	0.02	-0.040375	UpGradient
1856	periphery	0.02	-0.03834375	UpGradient
1857	periphery	0.02	-0.037046875	UpGradient
1888	periphery	0.02	-0.034734375	UpGradient
1889	periphery	0.02	-0.04065625	UpGradient
1908	periphery	0.02	-0.0338125	UpGradient
1909	periphery	0.02	-0.036609375	UpGradient
1940	periphery	0.02	-0.03790625	UpGradient
1941	periphery	0.02	-0.034375	UpGradient
1959	periphery	0.02	-0.036328125	UpGradient
1960	periphery	0.02	-0.038796875	UpGradient
1993	periphery	0.02	-0.03875	UpGradient
1994	periphery	0.02	-0.03234375	UpGradient
2011	periphery	0.02	-0.0341875	UpGradient
2012	periphery	0.02	-0.0376875	UpGradient
2046	periphery	0.02	-0.0335468749999999	UpGradient
2047	periphery	0.02	-0.0411875	UpGradient
2062	periphery	0.02	-0.03834375	UpGradient
2063	periphery	0.02	-0.033578125	UpGradient
2099	periphery	0.02	-0.038890625	UpGradient
2100	periphery	0.02	-0.0377656249999999	UpGradient
2101	periphery	0.02	-0.0352499999999999	UpGradient
2113	periphery	0.02	-0.0338124999999999	UpGradient
2114	periphery	0.02	-0.036171875	UpGradient
2115	periphery	0.02	-0.036796875	UpGradient
2151	periphery	0.02	-0.035671875	UpGradient
2152	periphery	0.02	-0.0388125	UpGradient
2153	periphery	0.02	-0.0374843749999999	UpGradient
2154	periphery	0.02	-0.034796875	UpGradient
2163	periphery	0.02	-0.041578125	UpGradient
2164	periphery	0.02	-0.0396093749999999	UpGradient
2165	periphery	0.02	-0.0319375	UpGradient
2205	periphery	0.02	-0.03209375	UpGradient
2206	periphery	0.02	-0.0368125	UpGradient
2207	periphery	0.02	-0.032828125	UpGradient
2208	periphery	0.02	-0.03625	UpGradient
2209	periphery	0.02	-0.042203125	UpGradient
2210	periphery	0.02	-0.039609375	UpGradient
2211	periphery	0.02	-0.0392187500000001	UpGradient
2212	periphery	0.02	-0.0353125	UpGradient
2213	periphery	0.02	-0.0378125	UpGradient
2214	periphery	0.02	-0.03715625	UpGradient
2215	periphery	0.02	-0.034671875	UpGradient
2216	periphery	0.02	-0.03815625	UpGradient
2259	periphery	0.02	-0.0362656249999999	UpGradient
2260	periphery	0.02	-0.03496875	UpGradient
2261	periphery	0.02	-0.0378437499999999	UpGradient
2262	periphery	0.02	-0.0383749999999999	UpGradient
2263	periphery	0.02	-0.0402812499999999	UpGradient
2264	periphery	0.02	-0.0362031249999999	UpGradient
2265	periphery	0.02	-0.036703125	UpGradient
2266	periphery	0.02	-0.0361093749999999	UpGradient
2341	periphery	0.02	0.0226875	UpGradient
2394	periphery	0.02	0.0223125	UpGradient
2443	periphery	0.02	0.021046875	UpGradient
2444	periphery	0.02	0.0248125	UpGradient
2445	periphery	0.02	0.024703125	UpGradient
2446	periphery	0.02	0.023671875	UpGradient
2447	periphery	0.02	0.024390625	UpGradient
2494	periphery	0.02	0.024296875	UpGradient
2495	periphery	0.02	0.0240625	UpGradient
2498	periphery	0.02	0.02696875	UpGradient
2499	periphery	0.02	0.0216874999999999	UpGradient
2500	periphery	0.02	0.01934375	UpGradient
2545	periphery	0.02	0.021625	UpGradient
2546	periphery	0.02	0.021875	UpGradient
2547	periphery	0.02	0.02353125	UpGradient
2548	periphery	0.02	0.0217031250000001	UpGradient
2549	periphery	0.02	0.029125	UpGradient
2550	periphery	0.02	0.023140625	UpGradient
2551	periphery	0.02	0.0207968749999999	UpGradient
2552	periphery	0.02	0.0221875	UpGradient
2553	periphery	0.02	0.021875	UpGradient
2596	periphery	0.02	0.021375	UpGradient
2597	periphery	0.02	0.020140625	UpGradient
2598	periphery	0.02	0.025046875	UpGradient
2599	periphery	0.02	0.024609375	UpGradient
2602	periphery	0.02	0.027171875	UpGradient
2603	periphery	0.02	0.026234375	UpGradient
2604	periphery	0.02	0.02534375	UpGradient
2605	periphery	0.02	0.0203125	UpGradient
2606	periphery	0.02	0.018890625	UpGradient
2648	periphery	0.02	0.02065625	UpGradient
2649	periphery	0.02	0.01634375	UpGradient
2650	periphery	0.02	0.02503125	UpGradient
2651	periphery	0.02	0.0236875	UpGradient
2652	periphery	0.02	0.0273125	UpGradient
2654	periphery	0.02	0.02771875	UpGradient
2655	periphery	0.02	0.02590625	UpGradient
2656	periphery	0.02	0.0263125	UpGradient
2657	periphery	0.02	0.022765625	UpGradient
2658	periphery	0.02	0.023234375	UpGradient
2698	periphery	0.02	0.02071875	UpGradient
2699	periphery	0.02	0.0231875	UpGradient
2700	periphery	0.02	0.025625	UpGradient
2701	periphery	0.02	0.022234375	UpGradient
2702	periphery	0.02	0.031828125	UpGradient
2708	periphery	0.02	0.02503125	UpGradient
2709	periphery	0.02	0.0228281249999999	UpGradient
2710	periphery	0.02	0.02134375	UpGradient
2711	periphery	0.02	0.02253125	UpGradient
2750	periphery	0.02	0.023296875	UpGradient
2751	periphery	0.02	0.023375	UpGradient
2752	periphery	0.02	0.0250625	UpGradient
2753	periphery	0.02	0.0293749999999999	UpGradient
2761	periphery	0.02	0.025453125	UpGradient
2762	periphery	0.02	0.021890625	UpGradient
2763	periphery	0.02	0.02265625	UpGradient
2764	periphery	0.02	0.019140625	UpGradient
2801	periphery	0.02	0.023484375	UpGradient
2802	periphery	0.02	0.02390625	UpGradient
2803	periphery	0.02	0.02809375	UpGradient
2804	periphery	0.02	0.025140625	UpGradient
2814	periphery	0.02	0.027859375	UpGradient
2815	periphery	0.02	0.024453125	UpGradient
2816	periphery	0.02	0.0241875	UpGradient
2817	periphery	0.02	0.02153125	UpGradient
2852	periphery	0.02	0.018671875	UpGradient
2853	periphery	0.02	0.023671875	UpGradient
2854	periphery	0.02	0.026265625	UpGradient
2855	periphery	0.02	0.026203125	UpGradient
2867	periphery	0.02	0.020578125	UpGradient
2868	periphery	0.02	0.023625	UpGradient
2869	periphery	0.02	0.022640625	UpGradient
2870	periphery	0.02	0.019625	UpGradient
2902	periphery	0.02	0.017953125	UpGradient
2903	periphery	0.02	0.023140625	UpGradient
2904	periphery	0.02	0.02578125	UpGradient
2905	periphery	0.02	0.02459375	UpGradient
2906	periphery	0.02	0.023015625	UpGradient
2920	periphery	0.02	0.0276875	UpGradient
2921	periphery	0.02	0.0228124999999999	UpGradient
2922	periphery	0.02	0.0237656249999999	UpGradient
2923	periphery	0.02	0.024390625	UpGradient
2924	periphery	0.02	0.01890625	UpGradient
2954	periphery	0.02	0.0216093749999999	UpGradient
2955	periphery	0.02	0.018625	UpGradient
2956	periphery	0.02	0.021234375	UpGradient
2957	periphery	0.02	0.022671875	UpGradient
2972	periphery	0.02	0.022390625	UpGradient
2973	periphery	0.02	0.021359375	UpGradient
2974	periphery	0.02	0.0236562499999999	UpGradient
2975	periphery	0.02	0.0221875	UpGradient
3005	periphery	0.02	0.023203125	UpGradient
3006	periphery	0.02	0.022859375	UpGradient
3007	periphery	0.02	0.023609375	UpGradient
3008	periphery	0.02	0.026234375	UpGradient
3025	periphery	0.02	0.0230312499999999	UpGradient
3026	periphery	0.02	0.02446875	UpGradient
3027	periphery	0.02	0.0278906249999999	UpGradient
3028	periphery	0.02	0.025484375	UpGradient
3057	periphery	0.02	0.0234843749999999	UpGradient
3058	periphery	0.02	0.01928125	UpGradient
3059	periphery	0.02	0.02540625	UpGradient
3060	periphery	0.02	0.02525	UpGradient
3061	periphery	0.02	0.02353125	UpGradient
64	center	0.03	-0.02665625	UpGradient
65	center	0.03	-0.028	UpGradient
66	center	0.03	-0.025953125	UpGradient
67	center	0.03	-0.026703125	UpGradient
68	center	0.03	-0.0221875	UpGradient
88	center	0.03	-0.02421875	UpGradient
89	center	0.03	-0.02509375	UpGradient
90	center	0.03	-0.020734375	UpGradient
91	center	0.03	-0.02365625	UpGradient
92	center	0.03	-0.0289375	UpGradient
116	center	0.03	-0.0245312500000001	UpGradient
117	center	0.03	-0.028328125	UpGradient
118	center	0.03	-0.02765625	UpGradient
119	center	0.03	-0.02296875	UpGradient
120	center	0.03	-0.024984375	UpGradient
141	center	0.03	-0.0245	UpGradient
142	center	0.03	-0.02525	UpGradient
143	center	0.03	-0.0304375	UpGradient
144	center	0.03	-0.02734375	UpGradient
145	center	0.03	-0.027421875	UpGradient
167	center	0.03	-0.029296875	UpGradient
168	center	0.03	-0.02490625	UpGradient
169	center	0.03	-0.0260625	UpGradient
170	center	0.03	-0.02896875	UpGradient
171	center	0.03	-0.02365625	UpGradient
193	center	0.03	-0.018796875	UpGradient
194	center	0.03	-0.0245	UpGradient
195	center	0.03	-0.024890625	UpGradient
196	center	0.03	-0.02578125	UpGradient
197	center	0.03	-0.030015625	UpGradient
219	center	0.03	-0.0238124999999999	UpGradient
220	center	0.03	-0.024140625	UpGradient
221	center	0.03	-0.02225	UpGradient
222	center	0.03	-0.022984375	UpGradient
247	center	0.03	-0.02609375	UpGradient
248	center	0.03	-0.023984375	UpGradient
249	center	0.03	-0.0246875	UpGradient
250	center	0.03	-0.0235625	UpGradient
269	center	0.03	-0.0295	UpGradient
270	center	0.03	-0.018375	UpGradient
271	center	0.03	-0.021953125	UpGradient
272	center	0.03	-0.0245625	UpGradient
300	center	0.03	-0.0256874999999999	UpGradient
301	center	0.03	-0.02553125	UpGradient
302	center	0.03	-0.0235	UpGradient
303	center	0.03	-0.028140625	UpGradient
321	center	0.03	-0.027796875	UpGradient
322	center	0.03	-0.02565625	UpGradient
323	center	0.03	-0.01984375	UpGradient
324	center	0.03	-0.0207656250000001	UpGradient
354	center	0.03	-0.01965625	UpGradient
355	center	0.03	-0.022421875	UpGradient
356	center	0.03	-0.0251718749999999	UpGradient
372	center	0.03	-0.021828125	UpGradient
373	center	0.03	-0.020828125	UpGradient
374	center	0.03	-0.02434375	UpGradient
407	center	0.03	-0.024765625	UpGradient
408	center	0.03	-0.024546875	UpGradient
409	center	0.03	-0.0264375	UpGradient
423	center	0.03	-0.0307031249999999	UpGradient
424	center	0.03	-0.023578125	UpGradient
425	center	0.03	-0.021546875	UpGradient
460	center	0.03	-0.022984375	UpGradient
461	center	0.03	-0.021671875	UpGradient
462	center	0.03	-0.024203125	UpGradient
474	center	0.03	-0.024484375	UpGradient
475	center	0.03	-0.02659375	UpGradient
476	center	0.03	-0.020578125	UpGradient
512	center	0.03	-0.020484375	UpGradient
513	center	0.03	-0.025	UpGradient
514	center	0.03	-0.02740625	UpGradient
526	center	0.03	-0.02565625	UpGradient
527	center	0.03	-0.020171875	UpGradient
528	center	0.03	-0.026390625	UpGradient
566	center	0.03	-0.021625	UpGradient
567	center	0.03	-0.028609375	UpGradient
568	center	0.03	-0.02759375	UpGradient
577	center	0.03	-0.0230625	UpGradient
578	center	0.03	-0.025234375	UpGradient
618	center	0.03	-0.0238125	UpGradient
619	center	0.03	-0.023921875	UpGradient
620	center	0.03	-0.0263906249999999	UpGradient
628	center	0.03	-0.026296875	UpGradient
629	center	0.03	-0.024359375	UpGradient
630	center	0.03	-0.019625	UpGradient
671	center	0.03	-0.0255937499999999	UpGradient
672	center	0.03	-0.02609375	UpGradient
673	center	0.03	-0.02728125	UpGradient
674	center	0.03	-0.024375	UpGradient
678	center	0.03	-0.0292187499999999	UpGradient
679	center	0.03	-0.030328125	UpGradient
680	center	0.03	-0.0225	UpGradient
681	center	0.03	-0.023078125	UpGradient
723	center	0.03	-0.021953125	UpGradient
724	center	0.03	-0.025640625	UpGradient
725	center	0.03	-0.0258125	UpGradient
726	center	0.03	-0.027390625	UpGradient
730	center	0.03	-0.0295625	UpGradient
731	center	0.03	-0.02315625	UpGradient
732	center	0.03	-0.028640625	UpGradient
733	center	0.03	-0.023640625	UpGradient
751	center	0.03	0.026375	UpGradient
752	center	0.03	0.026390625	UpGradient
753	center	0.03	0.0254375	UpGradient
754	center	0.03	0.0255312500000001	UpGradient
755	center	0.03	0.027421875	UpGradient
756	center	0.03	0.025015625	UpGradient
757	center	0.03	0.028625	UpGradient
758	center	0.03	0.023796875	UpGradient
759	center	0.03	0.0268125	UpGradient
777	center	0.03	-0.025828125	UpGradient
778	center	0.03	-0.025609375	UpGradient
779	center	0.03	-0.028171875	UpGradient
780	center	0.03	-0.0295	UpGradient
781	center	0.03	-0.029859375	UpGradient
782	center	0.03	-0.022953125	UpGradient
783	center	0.03	-0.0258593749999999	UpGradient
784	center	0.03	-0.025015625	UpGradient
800	center	0.03	0.026953125	UpGradient
801	center	0.03	0.024828125	UpGradient
802	center	0.03	0.0258125	UpGradient
803	center	0.03	0.027609375	UpGradient
804	center	0.03	0.030125	UpGradient
808	center	0.03	0.03284375	UpGradient
809	center	0.03	0.02875	UpGradient
810	center	0.03	0.0261718749999999	UpGradient
811	center	0.03	0.0237499999999999	UpGradient
812	center	0.03	0.023359375	UpGradient
829	center	0.03	-0.02778125	UpGradient
830	center	0.03	-0.024546875	UpGradient
831	center	0.03	-0.025640625	UpGradient
834	center	0.03	-0.033765625	UpGradient
835	center	0.03	-0.027953125	UpGradient
836	center	0.03	-0.022625	UpGradient
851	center	0.03	0.024921875	UpGradient
852	center	0.03	0.026078125	UpGradient
853	center	0.03	0.02828125	UpGradient
864	center	0.03	0.02765625	UpGradient
865	center	0.03	0.02465625	UpGradient
866	center	0.03	0.02375	UpGradient
882	center	0.03	-0.02440625	UpGradient
883	center	0.03	-0.024125	UpGradient
884	center	0.03	-0.025765625	UpGradient
885	center	0.03	-0.025875	UpGradient
886	center	0.03	-0.0273125	UpGradient
902	center	0.03	0.025109375	UpGradient
903	center	0.03	0.02903125	UpGradient
917	center	0.03	0.025453125	UpGradient
918	center	0.03	0.026765625	UpGradient
919	center	0.03	0.021828125	UpGradient
934	center	0.03	-0.0230625	UpGradient
935	center	0.03	-0.0269531249999999	UpGradient
938	center	0.03	-0.0273281249999999	UpGradient
953	center	0.03	0.0245937499999999	UpGradient
954	center	0.03	0.02775	UpGradient
955	center	0.03	0.031515625	UpGradient
971	center	0.03	0.0267031249999999	UpGradient
972	center	0.03	0.028328125	UpGradient
988	center	0.03	-0.027203125	UpGradient
989	center	0.03	-0.02934375	UpGradient
1004	center	0.03	0.027453125	UpGradient
1005	center	0.03	0.028046875	UpGradient
1023	center	0.03	0.0280625	UpGradient
1024	center	0.03	0.0254375	UpGradient
1056	center	0.03	0.025734375	UpGradient
1057	center	0.03	0.025171875	UpGradient
1077	center	0.03	0.0256875	UpGradient
1078	center	0.03	0.0250625	UpGradient
1107	center	0.03	0.02596875	UpGradient
1108	center	0.03	0.029609375	UpGradient
1129	center	0.03	0.026953125	UpGradient
1130	center	0.03	0.025953125	UpGradient
1159	center	0.03	0.023078125	UpGradient
[truncated: 9,833 more rows]
