# Supplementary material for: Two simple movement mechanisms for spatial division of labour in social insects
Source: Nat Commun. 2022 Nov 15;13:6985. doi: 10.1038/s41467-022-34706-7 (PMC9666475; doi:10.1038/s41467-022-34706-7)
Supplement: Supplementary file 5 — Source Data [file 41467_2022_34706_MOESM5_ESM.zip › source_data/Figure_S15/RelativeTurnAngle,Leptothorax,LA.csv]

cell_ID	agent_type	field_steepness	relative_TurnAngle	approach_direction
1064	center	0	0.035734375	UpGradient
1065	center	0	0.035484375	UpGradient
1066	center	0	0.037765625	UpGradient
1067	center	0	0.03871875	UpGradient
1068	center	0	0.034640625	UpGradient
1069	center	0	0.034546875	UpGradient
1114	center	0	0.038671875	UpGradient
1115	center	0	0.03653125	UpGradient
1116	center	0	0.032953125	UpGradient
1117	center	0	0.036078125	UpGradient
1118	center	0	0.04384375	UpGradient
1119	center	0	0.040140625	UpGradient
1120	center	0	0.041578125	UpGradient
1121	center	0	0.034078125	UpGradient
1122	center	0	0.0375	UpGradient
1165	center	0	0.03934375	UpGradient
1166	center	0	0.039875	UpGradient
1167	center	0	0.039078125	UpGradient
1168	center	0	0.0436875	UpGradient
1169	center	0	0.0401875	UpGradient
1170	center	0	0.041140625	UpGradient
1171	center	0	0.040265625	UpGradient
1172	center	0	0.041203125	UpGradient
1173	center	0	0.040921875	UpGradient
1174	center	0	0.035875	UpGradient
1175	center	0	0.0358749999999999	UpGradient
1176	center	0	0.038078125	UpGradient
1216	center	0	0.038953125	UpGradient
1217	center	0	0.037140625	UpGradient
1218	center	0	0.0383125	UpGradient
1219	center	0	0.03621875	UpGradient
1220	center	0	0.038109375	UpGradient
1221	center	0	0.03790625	UpGradient
1222	center	0	0.039328125	UpGradient
1223	center	0	0.03825	UpGradient
1224	center	0	0.038734375	UpGradient
1225	center	0	0.0385625	UpGradient
1226	center	0	0.0435468749999999	UpGradient
1227	center	0	0.0370312499999999	UpGradient
1228	center	0	0.0349999999999999	UpGradient
1268	center	0	0.038	UpGradient
1269	center	0	0.037125	UpGradient
1270	center	0	0.038390625	UpGradient
1271	center	0	0.041328125	UpGradient
1272	center	0	0.032671875	UpGradient
1273	center	0	0.039609375	UpGradient
1274	center	0	0.039609375	UpGradient
1275	center	0	0.0400625	UpGradient
1276	center	0	0.036078125	UpGradient
1277	center	0	0.043140625	UpGradient
1278	center	0	0.0381718749999999	UpGradient
1279	center	0	0.040890625	UpGradient
1280	center	0	0.039203125	UpGradient
1281	center	0	0.03696875	UpGradient
1319	center	0	0.037765625	UpGradient
1320	center	0	0.035703125	UpGradient
1321	center	0	0.03553125	UpGradient
1322	center	0	0.0378125	UpGradient
1323	center	0	0.0359687499999999	UpGradient
1324	center	0	0.034984375	UpGradient
1325	center	0	0.037359375	UpGradient
1326	center	0	0.03553125	UpGradient
1327	center	0	0.041125	UpGradient
1328	center	0	0.03690625	UpGradient
1329	center	0	0.03646875	UpGradient
1330	center	0	0.039546875	UpGradient
1331	center	0	0.037078125	UpGradient
1332	center	0	0.0356249999999999	UpGradient
1333	center	0	0.0365	UpGradient
1371	center	0	0.03878125	UpGradient
1372	center	0	0.03790625	UpGradient
1373	center	0	0.040609375	UpGradient
1374	center	0	0.03753125	UpGradient
1375	center	0	0.0373593749999999	UpGradient
1376	center	0	0.03746875	UpGradient
1377	center	0	0.03928125	UpGradient
1378	center	0	NA	UpGradient
1379	center	0	NA	UpGradient
1380	center	0	0.038390625	UpGradient
1381	center	0	0.0380624999999999	UpGradient
1382	center	0	0.04171875	UpGradient
1383	center	0	0.037921875	UpGradient
1384	center	0	0.037671875	UpGradient
1385	center	0	0.041234375	UpGradient
1386	center	0	0.0361875	UpGradient
1422	center	0	0.039640625	UpGradient
1423	center	0	0.036015625	UpGradient
1424	center	0	0.0352499999999999	UpGradient
1425	center	0	0.037203125	UpGradient
1426	center	0	0.036375	UpGradient
1427	center	0	0.039640625	UpGradient
1428	center	0	NA	UpGradient
1429	center	0	NA	UpGradient
1430	center	0	NA	UpGradient
1431	center	0	NA	UpGradient
1432	center	0	NA	UpGradient
1433	center	0	0.036796875	UpGradient
1434	center	0	0.037015625	UpGradient
1435	center	0	0.037203125	UpGradient
1436	center	0	0.03746875	UpGradient
1437	center	0	0.0384375	UpGradient
1438	center	0	0.0405	UpGradient
1475	center	0	0.0428125	UpGradient
1476	center	0	0.038875	UpGradient
1477	center	0	0.0397343749999999	UpGradient
1478	center	0	0.03759375	UpGradient
1479	center	0	0.0388749999999999	UpGradient
1480	center	0	NA	UpGradient
1481	center	0	NA	UpGradient
1482	center	0	NA	UpGradient
1483	center	0	NA	UpGradient
1484	center	0	NA	UpGradient
1485	center	0	NA	UpGradient
1486	center	0	0.039265625	UpGradient
1487	center	0	0.03990625	UpGradient
1488	center	0	0.039390625	UpGradient
1489	center	0	0.038125	UpGradient
1490	center	0	0.035375	UpGradient
1491	center	0	0.0385937499999999	UpGradient
1526	center	0	0.0381875	UpGradient
1527	center	0	0.0360625	UpGradient
1528	center	0	0.043515625	UpGradient
1529	center	0	0.038375	UpGradient
1530	center	0	0.04396875	UpGradient
1531	center	0	0.03884375	UpGradient
1532	center	0	NA	UpGradient
1533	center	0	NA	UpGradient
1534	center	0	NA	UpGradient
1535	center	0	NA	UpGradient
1536	center	0	NA	UpGradient
1537	center	0	NA	UpGradient
1538	center	0	0.036328125	UpGradient
1539	center	0	0.036796875	UpGradient
1540	center	0	0.0354375	UpGradient
1541	center	0	0.039171875	UpGradient
1542	center	0	0.041140625	UpGradient
1579	center	0	0.037578125	UpGradient
1580	center	0	0.0380625	UpGradient
1581	center	0	0.03815625	UpGradient
1582	center	0	0.036953125	UpGradient
1583	center	0	0.041765625	UpGradient
1584	center	0	NA	UpGradient
1585	center	0	NA	UpGradient
1586	center	0	NA	UpGradient
1587	center	0	NA	UpGradient
1588	center	0	NA	UpGradient
1589	center	0	NA	UpGradient
1590	center	0	0.03784375	UpGradient
1591	center	0	0.035078125	UpGradient
1592	center	0	0.0381093749999999	UpGradient
1593	center	0	0.0407812499999999	UpGradient
1594	center	0	0.035578125	UpGradient
1595	center	0	0.04134375	UpGradient
1630	center	0	0.0396875	UpGradient
1631	center	0	0.0351406249999999	UpGradient
1632	center	0	0.040546875	UpGradient
1633	center	0	0.040671875	UpGradient
1634	center	0	0.03625	UpGradient
1635	center	0	0.037953125	UpGradient
1636	center	0	NA	UpGradient
1637	center	0	NA	UpGradient
1638	center	0	NA	UpGradient
1639	center	0	NA	UpGradient
1640	center	0	NA	UpGradient
1641	center	0	NA	UpGradient
1642	center	0	0.037296875	UpGradient
1643	center	0	0.0396093749999999	UpGradient
1644	center	0	0.039609375	UpGradient
1645	center	0	0.03890625	UpGradient
1646	center	0	0.0353125	UpGradient
1683	center	0	0.038796875	UpGradient
1684	center	0	0.04271875	UpGradient
1685	center	0	0.037859375	UpGradient
1686	center	0	0.037015625	UpGradient
1687	center	0	0.041109375	UpGradient
1688	center	0	0.038953125	UpGradient
1689	center	0	NA	UpGradient
1690	center	0	NA	UpGradient
1691	center	0	NA	UpGradient
1692	center	0	NA	UpGradient
1693	center	0	0.036015625	UpGradient
1694	center	0	0.036265625	UpGradient
1695	center	0	0.03965625	UpGradient
1696	center	0	0.039296875	UpGradient
1697	center	0	0.037640625	UpGradient
1698	center	0	0.0405625	UpGradient
1699	center	0	0.0318125	UpGradient
1735	center	0	0.037171875	UpGradient
1736	center	0	0.03509375	UpGradient
1737	center	0	0.0444375	UpGradient
1738	center	0	0.0385624999999999	UpGradient
1739	center	0	0.033953125	UpGradient
1740	center	0	0.03921875	UpGradient
1741	center	0	0.03853125	UpGradient
1742	center	0	NA	UpGradient
1743	center	0	0.03665625	UpGradient
1744	center	0	0.039953125	UpGradient
1745	center	0	0.0409375	UpGradient
1746	center	0	0.038453125	UpGradient
1747	center	0	0.03828125	UpGradient
1748	center	0	0.039875	UpGradient
1749	center	0	0.03678125	UpGradient
1750	center	0	0.0384843749999999	UpGradient
1788	center	0	0.038734375	UpGradient
1789	center	0	0.039484375	UpGradient
1790	center	0	0.0380624999999999	UpGradient
1791	center	0	0.0375156249999999	UpGradient
1792	center	0	0.040875	UpGradient
1793	center	0	0.0411249999999999	UpGradient
1794	center	0	0.03746875	UpGradient
1795	center	0	0.03875	UpGradient
1796	center	0	0.041328125	UpGradient
1797	center	0	0.032734375	UpGradient
1798	center	0	0.037890625	UpGradient
1799	center	0	0.038	UpGradient
1800	center	0	0.04078125	UpGradient
1801	center	0	0.0370625	UpGradient
1802	center	0	0.03796875	UpGradient
1840	center	0	0.041328125	UpGradient
1841	center	0	0.03865625	UpGradient
1842	center	0	0.036828125	UpGradient
1843	center	0	0.041375	UpGradient
1844	center	0	0.040359375	UpGradient
1845	center	0	0.038046875	UpGradient
1846	center	0	0.034625	UpGradient
1847	center	0	0.03728125	UpGradient
1848	center	0	0.0364999999999999	UpGradient
1849	center	0	0.039328125	UpGradient
1850	center	0	0.035875	UpGradient
1851	center	0	0.0424375	UpGradient
1852	center	0	0.0380625	UpGradient
1853	center	0	0.0326875	UpGradient
1893	center	0	0.0366875	UpGradient
1894	center	0	0.035484375	UpGradient
1895	center	0	0.04065625	UpGradient
1896	center	0	0.041765625	UpGradient
1897	center	0	0.034921875	UpGradient
1898	center	0	0.037734375	UpGradient
1899	center	0	0.036140625	UpGradient
1900	center	0	0.040953125	UpGradient
1901	center	0	0.037	UpGradient
1902	center	0	0.040640625	UpGradient
1903	center	0	0.045234375	UpGradient
1904	center	0	0.032671875	UpGradient
1905	center	0	0.03996875	UpGradient
1945	center	0	0.036515625	UpGradient
1946	center	0	0.03178125	UpGradient
1947	center	0	0.0383125	UpGradient
1948	center	0	0.036796875	UpGradient
1949	center	0	0.03740625	UpGradient
1950	center	0	0.034765625	UpGradient
1951	center	0	0.036078125	UpGradient
1952	center	0	0.03721875	UpGradient
1953	center	0	0.0370468749999999	UpGradient
1954	center	0	0.036859375	UpGradient
1955	center	0	0.03721875	UpGradient
1999	center	0	0.0388593749999999	UpGradient
2000	center	0	0.03765625	UpGradient
2001	center	0	0.042640625	UpGradient
2002	center	0	0.039453125	UpGradient
2003	center	0	0.0398281249999999	UpGradient
2004	center	0	0.0392187499999999	UpGradient
2005	center	0	0.040421875	UpGradient
2006	center	0	0.03790625	UpGradient
2052	center	0	0.03759375	UpGradient
2053	center	0	0.038609375	UpGradient
2054	center	0	0.0397968749999999	UpGradient
2055	center	0	0.0371874999999999	UpGradient
2056	center	0	0.034421875	UpGradient
1064	periphery	0	-0.037734375	UpGradient
1065	periphery	0	-0.038765625	UpGradient
1066	periphery	0	-0.03940625	UpGradient
1067	periphery	0	-0.0432499999999999	UpGradient
1068	periphery	0	-0.038171875	UpGradient
1069	periphery	0	-0.03296875	UpGradient
1114	periphery	0	-0.038265625	UpGradient
1115	periphery	0	-0.037203125	UpGradient
1116	periphery	0	-0.038	UpGradient
1117	periphery	0	-0.034953125	UpGradient
1118	periphery	0	-0.0375468749999999	UpGradient
1119	periphery	0	-0.03865625	UpGradient
1120	periphery	0	-0.0401875	UpGradient
1121	periphery	0	-0.03946875	UpGradient
1122	periphery	0	-0.041265625	UpGradient
1165	periphery	0	-0.03653125	UpGradient
1166	periphery	0	-0.034171875	UpGradient
1167	periphery	0	-0.03890625	UpGradient
1168	periphery	0	-0.0349375	UpGradient
1169	periphery	0	-0.038484375	UpGradient
1170	periphery	0	-0.036765625	UpGradient
1171	periphery	0	-0.034265625	UpGradient
1172	periphery	0	-0.041484375	UpGradient
1173	periphery	0	-0.042078125	UpGradient
1174	periphery	0	-0.0378125	UpGradient
1175	periphery	0	-0.040859375	UpGradient
1176	periphery	0	-0.040125	UpGradient
1216	periphery	0	-0.038984375	UpGradient
1217	periphery	0	-0.0379374999999999	UpGradient
1218	periphery	0	-0.03871875	UpGradient
1219	periphery	0	-0.041859375	UpGradient
1220	periphery	0	-0.0372343749999999	UpGradient
1221	periphery	0	-0.0403125	UpGradient
1222	periphery	0	-0.04034375	UpGradient
1223	periphery	0	-0.040625	UpGradient
1224	periphery	0	-0.037296875	UpGradient
1225	periphery	0	-0.044546875	UpGradient
1226	periphery	0	-0.041375	UpGradient
1227	periphery	0	-0.033109375	UpGradient
1228	periphery	0	-0.0405468749999999	UpGradient
1268	periphery	0	-0.0393124999999999	UpGradient
1269	periphery	0	-0.040765625	UpGradient
1270	periphery	0	-0.038125	UpGradient
1271	periphery	0	-0.038546875	UpGradient
1272	periphery	0	-0.03721875	UpGradient
1273	periphery	0	-0.0386874999999999	UpGradient
1274	periphery	0	-0.036984375	UpGradient
1275	periphery	0	-0.04003125	UpGradient
1276	periphery	0	-0.039703125	UpGradient
1277	periphery	0	-0.043078125	UpGradient
1278	periphery	0	-0.0409375	UpGradient
1279	periphery	0	-0.0412968749999999	UpGradient
1280	periphery	0	-0.0421406249999999	UpGradient
1281	periphery	0	-0.03975	UpGradient
1319	periphery	0	-0.03690625	UpGradient
1320	periphery	0	-0.0358437499999999	UpGradient
1321	periphery	0	-0.03559375	UpGradient
1322	periphery	0	-0.0388125	UpGradient
1323	periphery	0	-0.04028125	UpGradient
1324	periphery	0	-0.0418125	UpGradient
1325	periphery	0	-0.0405	UpGradient
1326	periphery	0	-0.03809375	UpGradient
1327	periphery	0	-0.03665625	UpGradient
1328	periphery	0	-0.040390625	UpGradient
1329	periphery	0	-0.040921875	UpGradient
1330	periphery	0	-0.03896875	UpGradient
1331	periphery	0	-0.043359375	UpGradient
1332	periphery	0	-0.039234375	UpGradient
1333	periphery	0	-0.039453125	UpGradient
1371	periphery	0	-0.04046875	UpGradient
1372	periphery	0	-0.035734375	UpGradient
1373	periphery	0	-0.0435	UpGradient
1374	periphery	0	-0.03725	UpGradient
1375	periphery	0	-0.04	UpGradient
1376	periphery	0	-0.0361875	UpGradient
1377	periphery	0	-0.040359375	UpGradient
1378	periphery	0	NA	UpGradient
1379	periphery	0	NA	UpGradient
1380	periphery	0	-0.035578125	UpGradient
1381	periphery	0	-0.036015625	UpGradient
1382	periphery	0	-0.04003125	UpGradient
1383	periphery	0	-0.036578125	UpGradient
1384	periphery	0	-0.039078125	UpGradient
1385	periphery	0	-0.042109375	UpGradient
1386	periphery	0	-0.0368281249999999	UpGradient
1422	periphery	0	-0.038	UpGradient
1423	periphery	0	-0.039625	UpGradient
1424	periphery	0	-0.0429843749999999	UpGradient
1425	periphery	0	-0.04109375	UpGradient
1426	periphery	0	-0.036515625	UpGradient
1427	periphery	0	-0.03584375	UpGradient
1428	periphery	0	NA	UpGradient
1429	periphery	0	NA	UpGradient
1430	periphery	0	NA	UpGradient
1431	periphery	0	NA	UpGradient
1432	periphery	0	NA	UpGradient
1433	periphery	0	-0.03840625	UpGradient
1434	periphery	0	-0.036515625	UpGradient
1435	periphery	0	-0.035078125	UpGradient
1436	periphery	0	-0.040046875	UpGradient
1437	periphery	0	-0.03659375	UpGradient
1438	periphery	0	-0.0373749999999999	UpGradient
1475	periphery	0	-0.037359375	UpGradient
1476	periphery	0	-0.0391875	UpGradient
1477	periphery	0	-0.0402656249999999	UpGradient
1478	periphery	0	-0.035046875	UpGradient
1479	periphery	0	-0.039015625	UpGradient
1480	periphery	0	NA	UpGradient
1481	periphery	0	NA	UpGradient
1482	periphery	0	NA	UpGradient
1483	periphery	0	NA	UpGradient
1484	periphery	0	NA	UpGradient
1485	periphery	0	NA	UpGradient
1486	periphery	0	-0.043421875	UpGradient
1487	periphery	0	-0.0375625	UpGradient
1488	periphery	0	-0.0380625	UpGradient
1489	periphery	0	-0.034390625	UpGradient
1490	periphery	0	-0.04540625	UpGradient
1491	periphery	0	-0.0338125	UpGradient
1526	periphery	0	-0.03775	UpGradient
1527	periphery	0	-0.038515625	UpGradient
1528	periphery	0	-0.036171875	UpGradient
1529	periphery	0	-0.03928125	UpGradient
1530	periphery	0	-0.03853125	UpGradient
1531	periphery	0	-0.0406249999999999	UpGradient
1532	periphery	0	NA	UpGradient
1533	periphery	0	NA	UpGradient
1534	periphery	0	NA	UpGradient
1535	periphery	0	NA	UpGradient
1536	periphery	0	NA	UpGradient
1537	periphery	0	NA	UpGradient
1538	periphery	0	-0.03803125	UpGradient
1539	periphery	0	-0.0353906249999999	UpGradient
1540	periphery	0	-0.0369218749999999	UpGradient
1541	periphery	0	-0.03925	UpGradient
1542	periphery	0	-0.0412968749999999	UpGradient
1579	periphery	0	-0.031296875	UpGradient
1580	periphery	0	-0.033859375	UpGradient
1581	periphery	0	-0.036265625	UpGradient
1582	periphery	0	-0.03846875	UpGradient
1583	periphery	0	-0.0335	UpGradient
1584	periphery	0	NA	UpGradient
1585	periphery	0	NA	UpGradient
1586	periphery	0	NA	UpGradient
1587	periphery	0	NA	UpGradient
1588	periphery	0	NA	UpGradient
1589	periphery	0	NA	UpGradient
1590	periphery	0	-0.03784375	UpGradient
1591	periphery	0	-0.0375	UpGradient
1592	periphery	0	-0.03809375	UpGradient
1593	periphery	0	-0.038125	UpGradient
1594	periphery	0	-0.0391874999999999	UpGradient
1595	periphery	0	-0.03665625	UpGradient
1630	periphery	0	-0.0412031249999999	UpGradient
1631	periphery	0	-0.0343125000000001	UpGradient
1632	periphery	0	-0.0409374999999999	UpGradient
1633	periphery	0	-0.03846875	UpGradient
1634	periphery	0	-0.037640625	UpGradient
1635	periphery	0	-0.039078125	UpGradient
1636	periphery	0	NA	UpGradient
1637	periphery	0	NA	UpGradient
1638	periphery	0	NA	UpGradient
1639	periphery	0	NA	UpGradient
1640	periphery	0	NA	UpGradient
1641	periphery	0	NA	UpGradient
1642	periphery	0	-0.038796875	UpGradient
1643	periphery	0	-0.04040625	UpGradient
1644	periphery	0	-0.040171875	UpGradient
1645	periphery	0	-0.038265625	UpGradient
1646	periphery	0	-0.039453125	UpGradient
1683	periphery	0	-0.035578125	UpGradient
1684	periphery	0	-0.036203125	UpGradient
1685	periphery	0	-0.043234375	UpGradient
1686	periphery	0	-0.03728125	UpGradient
1687	periphery	0	-0.038453125	UpGradient
1688	periphery	0	-0.0375	UpGradient
1689	periphery	0	NA	UpGradient
1690	periphery	0	NA	UpGradient
1691	periphery	0	NA	UpGradient
1692	periphery	0	NA	UpGradient
1693	periphery	0	-0.037390625	UpGradient
1694	periphery	0	-0.0429375	UpGradient
1695	periphery	0	-0.0393437499999999	UpGradient
1696	periphery	0	-0.037484375	UpGradient
1697	periphery	0	-0.037484375	UpGradient
1698	periphery	0	-0.039375	UpGradient
1699	periphery	0	-0.03065625	UpGradient
1735	periphery	0	-0.038640625	UpGradient
1736	periphery	0	-0.0366875	UpGradient
1737	periphery	0	-0.037640625	UpGradient
1738	periphery	0	-0.0365625	UpGradient
1739	periphery	0	-0.036328125	UpGradient
1740	periphery	0	-0.03728125	UpGradient
1741	periphery	0	-0.03609375	UpGradient
1742	periphery	0	NA	UpGradient
1743	periphery	0	-0.03734375	UpGradient
1744	periphery	0	-0.03875	UpGradient
1745	periphery	0	-0.0373125	UpGradient
1746	periphery	0	-0.039125	UpGradient
1747	periphery	0	-0.0364374999999999	UpGradient
1748	periphery	0	-0.0395	UpGradient
1749	periphery	0	-0.0376875	UpGradient
1750	periphery	0	-0.037703125	UpGradient
1788	periphery	0	-0.033703125	UpGradient
1789	periphery	0	-0.040484375	UpGradient
1790	periphery	0	-0.03828125	UpGradient
1791	periphery	0	-0.039171875	UpGradient
1792	periphery	0	-0.04225	UpGradient
1793	periphery	0	-0.036765625	UpGradient
1794	periphery	0	-0.0402031249999999	UpGradient
1795	periphery	0	-0.039078125	UpGradient
1796	periphery	0	-0.040015625	UpGradient
1797	periphery	0	-0.039828125	UpGradient
1798	periphery	0	-0.039890625	UpGradient
1799	periphery	0	-0.034671875	UpGradient
1800	periphery	0	-0.03671875	UpGradient
1801	periphery	0	-0.0388124999999999	UpGradient
1802	periphery	0	-0.038515625	UpGradient
1840	periphery	0	-0.035359375	UpGradient
1841	periphery	0	-0.036	UpGradient
1842	periphery	0	-0.0331875	UpGradient
1843	periphery	0	-0.038953125	UpGradient
1844	periphery	0	-0.040625	UpGradient
1845	periphery	0	-0.037984375	UpGradient
1846	periphery	0	-0.0393125	UpGradient
1847	periphery	0	-0.03871875	UpGradient
1848	periphery	0	-0.038765625	UpGradient
1849	periphery	0	-0.041953125	UpGradient
1850	periphery	0	-0.039265625	UpGradient
1851	periphery	0	-0.036671875	UpGradient
1852	periphery	0	-0.037140625	UpGradient
1853	periphery	0	-0.0380624999999999	UpGradient
1893	periphery	0	-0.04325	UpGradient
1894	periphery	0	-0.038984375	UpGradient
1895	periphery	0	-0.034671875	UpGradient
1896	periphery	0	-0.040625	UpGradient
1897	periphery	0	-0.0375	UpGradient
1898	periphery	0	-0.03903125	UpGradient
1899	periphery	0	-0.03634375	UpGradient
1900	periphery	0	-0.039015625	UpGradient
1901	periphery	0	-0.04028125	UpGradient
1902	periphery	0	-0.035	UpGradient
1903	periphery	0	-0.0372499999999999	UpGradient
1904	periphery	0	-0.0355	UpGradient
1905	periphery	0	-0.0359843749999999	UpGradient
1945	periphery	0	-0.0355	UpGradient
1946	periphery	0	-0.0356875	UpGradient
1947	periphery	0	-0.0348749999999999	UpGradient
1948	periphery	0	-0.041265625	UpGradient
1949	periphery	0	-0.0381406249999999	UpGradient
1950	periphery	0	-0.037515625	UpGradient
1951	periphery	0	-0.03671875	UpGradient
1952	periphery	0	-0.040484375	UpGradient
1953	periphery	0	-0.0367343749999999	UpGradient
1954	periphery	0	-0.0405	UpGradient
1955	periphery	0	-0.036890625	UpGradient
1999	periphery	0	-0.03775	UpGradient
2000	periphery	0	-0.0385312499999999	UpGradient
2001	periphery	0	-0.037484375	UpGradient
2002	periphery	0	-0.042125	UpGradient
2003	periphery	0	-0.037875	UpGradient
2004	periphery	0	-0.03759375	UpGradient
2005	periphery	0	-0.03709375	UpGradient
2006	periphery	0	-0.036921875	UpGradient
2052	periphery	0	-0.034015625	UpGradient
2053	periphery	0	-0.0353749999999999	UpGradient
2054	periphery	0	-0.0344687499999999	UpGradient
2055	periphery	0	-0.042015625	UpGradient
2056	periphery	0	-0.0381875	UpGradient
53	center	0.01	-0.035328125	UpGradient
54	center	0.01	-0.0332031249999999	UpGradient
55	center	0.01	-0.034515625	UpGradient
56	center	0.01	-0.0300625	UpGradient
57	center	0.01	-0.0287968749999999	UpGradient
58	center	0.01	-0.031328125	UpGradient
59	center	0.01	-0.029109375	UpGradient
98	center	0.01	-0.0331406249999999	UpGradient
99	center	0.01	-0.0299375	UpGradient
100	center	0.01	-0.030703125	UpGradient
101	center	0.01	-0.035109375	UpGradient
102	center	0.01	-0.03534375	UpGradient
103	center	0.01	-0.0350625	UpGradient
106	center	0.01	-0.035375	UpGradient
107	center	0.01	-0.02940625	UpGradient
108	center	0.01	-0.03025	UpGradient
109	center	0.01	-0.03221875	UpGradient
110	center	0.01	-0.028171875	UpGradient
111	center	0.01	-0.028265625	UpGradient
150	center	0.01	-0.0270468749999999	UpGradient
151	center	0.01	-0.02721875	UpGradient
152	center	0.01	-0.0310625	UpGradient
153	center	0.01	-0.031015625	UpGradient
154	center	0.01	-0.03040625	UpGradient
155	center	0.01	-0.03403125	UpGradient
156	center	0.01	-0.03509375	UpGradient
157	center	0.01	-0.033890625	UpGradient
158	center	0.01	-0.03140625	UpGradient
159	center	0.01	-0.030109375	UpGradient
160	center	0.01	-0.0320468749999999	UpGradient
161	center	0.01	-0.031421875	UpGradient
162	center	0.01	-0.028078125	UpGradient
202	center	0.01	-0.0276874999999999	UpGradient
203	center	0.01	-0.027984375	UpGradient
204	center	0.01	-0.028265625	UpGradient
205	center	0.01	-0.0297812499999999	UpGradient
206	center	0.01	-0.0359531249999999	UpGradient
207	center	0.01	-0.032015625	UpGradient
210	center	0.01	-0.02928125	UpGradient
211	center	0.01	-0.030328125	UpGradient
212	center	0.01	-0.029078125	UpGradient
213	center	0.01	-0.0294375	UpGradient
214	center	0.01	-0.02309375	UpGradient
256	center	0.01	-0.0255	UpGradient
257	center	0.01	-0.03459375	UpGradient
258	center	0.01	-0.032390625	UpGradient
259	center	0.01	-0.031625	UpGradient
260	center	0.01	-0.033296875	UpGradient
261	center	0.01	-0.0335625	UpGradient
262	center	0.01	-0.034984375	UpGradient
263	center	0.01	-0.03271875	UpGradient
264	center	0.01	-0.028609375	UpGradient
308	center	0.01	-0.0267187499999999	UpGradient
309	center	0.01	-0.028375	UpGradient
310	center	0.01	-0.03153125	UpGradient
311	center	0.01	-0.03040625	UpGradient
314	center	0.01	-0.029328125	UpGradient
315	center	0.01	-0.033625	UpGradient
316	center	0.01	-0.03096875	UpGradient
361	center	0.01	-0.02890625	UpGradient
362	center	0.01	-0.0313906249999999	UpGradient
363	center	0.01	-0.02896875	UpGradient
364	center	0.01	-0.0309687500000001	UpGradient
365	center	0.01	-0.0266875	UpGradient
366	center	0.01	-0.029640625	UpGradient
414	center	0.01	-0.029546875	UpGradient
415	center	0.01	-0.031375	UpGradient
468	center	0.01	-0.0319218749999999	UpGradient
908	center	0.01	0.03503125	UpGradient
909	center	0.01	0.035296875	UpGradient
910	center	0.01	0.034328125	UpGradient
911	center	0.01	0.039	UpGradient
912	center	0.01	0.038	UpGradient
959	center	0.01	0.035609375	UpGradient
960	center	0.01	0.037625	UpGradient
961	center	0.01	0.034015625	UpGradient
962	center	0.01	0.0404375	UpGradient
963	center	0.01	0.040125	UpGradient
964	center	0.01	0.03190625	UpGradient
965	center	0.01	0.0355781249999999	UpGradient
966	center	0.01	0.0378124999999999	UpGradient
967	center	0.01	0.033765625	UpGradient
1008	center	0.01	0.03375	UpGradient
1009	center	0.01	0.035375	UpGradient
1010	center	0.01	0.0386093749999999	UpGradient
1011	center	0.01	0.03325	UpGradient
1012	center	0.01	0.0360625	UpGradient
1013	center	0.01	0.0355625	UpGradient
1014	center	0.01	0.0418125	UpGradient
1015	center	0.01	0.037828125	UpGradient
1016	center	0.01	0.038625	UpGradient
1017	center	0.01	0.036984375	UpGradient
1018	center	0.01	0.0376875	UpGradient
1019	center	0.01	0.03390625	UpGradient
1020	center	0.01	0.029421875	UpGradient
1060	center	0.01	0.03321875	UpGradient
1061	center	0.01	0.03575	UpGradient
1062	center	0.01	0.0323125	UpGradient
1063	center	0.01	0.0355312499999999	UpGradient
1070	center	0.01	0.0347968749999999	UpGradient
1071	center	0.01	0.03675	UpGradient
1072	center	0.01	0.0389843749999999	UpGradient
1073	center	0.01	0.031109375	UpGradient
1111	center	0.01	0.0338124999999999	UpGradient
1112	center	0.01	0.040328125	UpGradient
1113	center	0.01	0.034296875	UpGradient
1123	center	0.01	0.0400625	UpGradient
1124	center	0.01	0.0315625	UpGradient
1125	center	0.01	0.036828125	UpGradient
1126	center	0.01	0.0329687499999999	UpGradient
1162	center	0.01	0.0356093749999999	UpGradient
1163	center	0.01	0.0391875	UpGradient
1164	center	0.01	0.036375	UpGradient
1177	center	0.01	0.0365	UpGradient
1178	center	0.01	0.039953125	UpGradient
1179	center	0.01	0.0363906249999999	UpGradient
1213	center	0.01	0.035265625	UpGradient
1214	center	0.01	0.0389375	UpGradient
1215	center	0.01	0.036515625	UpGradient
1229	center	0.01	0.037671875	UpGradient
1230	center	0.01	0.038375	UpGradient
1231	center	0.01	0.037109375	UpGradient
1265	center	0.01	0.0362343749999999	UpGradient
1266	center	0.01	0.0365	UpGradient
1267	center	0.01	0.0355625	UpGradient
1282	center	0.01	0.03621875	UpGradient
1283	center	0.01	0.039265625	UpGradient
1284	center	0.01	0.03553125	UpGradient
1317	center	0.01	0.03575	UpGradient
1318	center	0.01	0.03965625	UpGradient
1334	center	0.01	0.03796875	UpGradient
1335	center	0.01	0.0348437499999999	UpGradient
1336	center	0.01	0.0360625	UpGradient
1369	center	0.01	0.034609375	UpGradient
1370	center	0.01	0.040953125	UpGradient
1387	center	0.01	0.0340312499999999	UpGradient
1388	center	0.01	0.037328125	UpGradient
1389	center	0.01	0.034703125	UpGradient
1420	center	0.01	0.039359375	UpGradient
1421	center	0.01	0.0365	UpGradient
1439	center	0.01	0.038671875	UpGradient
1440	center	0.01	0.03315625	UpGradient
1472	center	0.01	0.03821875	UpGradient
1473	center	0.01	0.03775	UpGradient
1474	center	0.01	0.038890625	UpGradient
1492	center	0.01	0.038046875	UpGradient
1493	center	0.01	0.037765625	UpGradient
1524	center	0.01	0.0374375	UpGradient
1525	center	0.01	0.0374531249999999	UpGradient
1543	center	0.01	0.039078125	UpGradient
1544	center	0.01	0.036734375	UpGradient
1545	center	0.01	0.0359374999999999	UpGradient
1576	center	0.01	0.033671875	UpGradient
1577	center	0.01	0.0380312499999999	UpGradient
1578	center	0.01	0.035453125	UpGradient
1596	center	0.01	0.0355	UpGradient
1597	center	0.01	0.033421875	UpGradient
1628	center	0.01	0.0360625	UpGradient
1629	center	0.01	0.0367968749999999	UpGradient
1647	center	0.01	0.040390625	UpGradient
1648	center	0.01	0.03121875	UpGradient
1649	center	0.01	0.036125	UpGradient
1681	center	0.01	0.0373125	UpGradient
1682	center	0.01	0.035984375	UpGradient
1700	center	0.01	0.03646875	UpGradient
1701	center	0.01	0.0375625	UpGradient
1732	center	0.01	0.035265625	UpGradient
1733	center	0.01	0.03584375	UpGradient
1734	center	0.01	0.038296875	UpGradient
1751	center	0.01	0.03903125	UpGradient
1752	center	0.01	0.0369375	UpGradient
1785	center	0.01	0.034421875	UpGradient
1786	center	0.01	0.03890625	UpGradient
1787	center	0.01	0.03575	UpGradient
1803	center	0.01	0.0369531249999999	UpGradient
1804	center	0.01	0.035765625	UpGradient
1837	center	0.01	0.03365625	UpGradient
1838	center	0.01	0.03584375	UpGradient
1839	center	0.01	0.039734375	UpGradient
1854	center	0.01	0.044234375	UpGradient
1855	center	0.01	0.036328125	UpGradient
1890	center	0.01	0.037734375	UpGradient
1891	center	0.01	0.0364843749999999	UpGradient
1892	center	0.01	0.0393281249999999	UpGradient
1906	center	0.01	0.0344999999999999	UpGradient
1907	center	0.01	0.03771875	UpGradient
1942	center	0.01	0.033625	UpGradient
1943	center	0.01	0.036203125	UpGradient
1944	center	0.01	0.036578125	UpGradient
1956	center	0.01	0.03375	UpGradient
1957	center	0.01	0.0339375	UpGradient
1958	center	0.01	0.040359375	UpGradient
1995	center	0.01	0.0370624999999999	UpGradient
1996	center	0.01	0.036234375	UpGradient
1997	center	0.01	0.0378906249999999	UpGradient
1998	center	0.01	0.040453125	UpGradient
2007	center	0.01	0.034375	UpGradient
2008	center	0.01	0.03621875	UpGradient
2009	center	0.01	0.032796875	UpGradient
2010	center	0.01	0.03728125	UpGradient
2048	center	0.01	0.035078125	UpGradient
2049	center	0.01	0.030765625	UpGradient
2050	center	0.01	0.040359375	UpGradient
2051	center	0.01	0.036703125	UpGradient
2057	center	0.01	0.038984375	UpGradient
2058	center	0.01	0.036484375	UpGradient
2059	center	0.01	0.035546875	UpGradient
2060	center	0.01	0.033546875	UpGradient
2061	center	0.01	0.036515625	UpGradient
2102	center	0.01	0.03415625	UpGradient
2103	center	0.01	0.035578125	UpGradient
2104	center	0.01	0.0365625	UpGradient
2105	center	0.01	0.039296875	UpGradient
2106	center	0.01	0.03134375	UpGradient
2107	center	0.01	0.036625	UpGradient
2108	center	0.01	0.0397499999999999	UpGradient
2109	center	0.01	0.035296875	UpGradient
2110	center	0.01	0.03965625	UpGradient
2111	center	0.01	0.03503125	UpGradient
2112	center	0.01	0.03684375	UpGradient
2155	center	0.01	0.033671875	UpGradient
2156	center	0.01	0.035453125	UpGradient
2157	center	0.01	0.033828125	UpGradient
2158	center	0.01	0.035296875	UpGradient
2159	center	0.01	0.03671875	UpGradient
2160	center	0.01	0.037296875	UpGradient
2161	center	0.01	0.038703125	UpGradient
2162	center	0.01	0.033078125	UpGradient
2653	center	0.01	-0.032484375	UpGradient
2703	center	0.01	-0.029703125	UpGradient
2706	center	0.01	-0.0295	UpGradient
2707	center	0.01	-0.0284062499999999	UpGradient
2754	center	0.01	-0.025015625	UpGradient
2755	center	0.01	-0.0291875	UpGradient
2756	center	0.01	-0.034125	UpGradient
2757	center	0.01	-0.0356875	UpGradient
2758	center	0.01	-0.026453125	UpGradient
2759	center	0.01	-0.027453125	UpGradient
2760	center	0.01	-0.028578125	UpGradient
2805	center	0.01	-0.033640625	UpGradient
2806	center	0.01	-0.029875	UpGradient
2807	center	0.01	-0.03115625	UpGradient
2810	center	0.01	-0.0281875	UpGradient
2811	center	0.01	-0.0306093749999999	UpGradient
2812	center	0.01	-0.0334374999999999	UpGradient
2813	center	0.01	-0.028671875	UpGradient
2856	center	0.01	-0.030640625	UpGradient
2857	center	0.01	-0.03015625	UpGradient
2858	center	0.01	-0.028109375	UpGradient
2859	center	0.01	-0.0325	UpGradient
2860	center	0.01	-0.0319531249999999	UpGradient
2861	center	0.01	-0.036359375	UpGradient
2862	center	0.01	-0.030359375	UpGradient
2863	center	0.01	-0.035234375	UpGradient
2864	center	0.01	-0.029453125	UpGradient
2865	center	0.01	-0.02790625	UpGradient
2866	center	0.01	-0.0303281249999999	UpGradient
2907	center	0.01	-0.028234375	UpGradient
2908	center	0.01	-0.032078125	UpGradient
2909	center	0.01	-0.036171875	UpGradient
2910	center	0.01	-0.0320468749999999	UpGradient
2911	center	0.01	-0.035890625	UpGradient
2914	center	0.01	-0.0328125	UpGradient
2915	center	0.01	-0.031421875	UpGradient
2916	center	0.01	-0.0316718749999999	UpGradient
2917	center	0.01	-0.033078125	UpGradient
2918	center	0.01	-0.028109375	UpGradient
2919	center	0.01	-0.0255	UpGradient
2958	center	0.01	-0.0295625	UpGradient
2959	center	0.01	-0.029390625	UpGradient
2960	center	0.01	-0.028265625	UpGradient
2961	center	0.01	-0.03234375	UpGradient
2962	center	0.01	-0.033125	UpGradient
2963	center	0.01	-0.033203125	UpGradient
2964	center	0.01	-0.033984375	UpGradient
2965	center	0.01	-0.037859375	UpGradient
2966	center	0.01	-0.034390625	UpGradient
2967	center	0.01	-0.0355625	UpGradient
2968	center	0.01	-0.03225	UpGradient
2969	center	0.01	-0.029546875	UpGradient
2970	center	0.01	-0.03328125	UpGradient
2971	center	0.01	-0.02796875	UpGradient
3009	center	0.01	-0.030546875	UpGradient
3010	center	0.01	-0.03084375	UpGradient
3011	center	0.01	-0.0338125	UpGradient
3012	center	0.01	-0.030953125	UpGradient
3013	center	0.01	-0.035640625	UpGradient
3014	center	0.01	-0.0295	UpGradient
3015	center	0.01	-0.0371406249999999	UpGradient
3018	center	0.01	-0.03246875	UpGradient
3019	center	0.01	-0.0334375	UpGradient
3020	center	0.01	-0.03475	UpGradient
3021	center	0.01	-0.0340625	UpGradient
3022	center	0.01	-0.034875	UpGradient
3023	center	0.01	-0.029765625	UpGradient
3024	center	0.01	-0.02784375	UpGradient
3062	center	0.01	-0.028421875	UpGradient
3063	center	0.01	-0.031171875	UpGradient
3064	center	0.01	-0.037609375	UpGradient
3065	center	0.01	-0.03140625	UpGradient
3066	center	0.01	-0.0296875	UpGradient
3067	center	0.01	-0.0301718749999999	UpGradient
3068	center	0.01	-0.03540625	UpGradient
53	periphery	0.01	0.032046875	UpGradient
54	periphery	0.01	0.033578125	UpGradient
55	periphery	0.01	0.034515625	UpGradient
56	periphery	0.01	0.0314531249999999	UpGradient
57	periphery	0.01	0.033890625	UpGradient
58	periphery	0.01	0.026375	UpGradient
59	periphery	0.01	0.030703125	UpGradient
98	periphery	0.01	0.02578125	UpGradient
99	periphery	0.01	0.029109375	UpGradient
100	periphery	0.01	0.033953125	UpGradient
101	periphery	0.01	0.035390625	UpGradient
102	periphery	0.01	0.033171875	UpGradient
103	periphery	0.01	0.034234375	UpGradient
106	periphery	0.01	0.03359375	UpGradient
107	periphery	0.01	0.029703125	UpGradient
108	periphery	0.01	0.0304531249999999	UpGradient
109	periphery	0.01	0.028828125	UpGradient
110	periphery	0.01	0.0310156249999999	UpGradient
111	periphery	0.01	0.02953125	UpGradient
150	periphery	0.01	0.027078125	UpGradient
151	periphery	0.01	0.029109375	UpGradient
152	periphery	0.01	0.02765625	UpGradient
153	periphery	0.01	0.032359375	UpGradient
154	periphery	0.01	0.03378125	UpGradient
155	periphery	0.01	0.0293437499999999	UpGradient
156	periphery	0.01	0.0305781249999999	UpGradient
157	periphery	0.01	0.033546875	UpGradient
158	periphery	0.01	0.034171875	UpGradient
159	periphery	0.01	0.030734375	UpGradient
160	periphery	0.01	0.031828125	UpGradient
161	periphery	0.01	0.03325	UpGradient
162	periphery	0.01	0.030609375	UpGradient
202	periphery	0.01	0.028609375	UpGradient
203	periphery	0.01	0.032515625	UpGradient
204	periphery	0.01	0.0295625	UpGradient
205	periphery	0.01	0.030953125	UpGradient
206	periphery	0.01	0.036140625	UpGradient
207	periphery	0.01	0.031875	UpGradient
210	periphery	0.01	0.03171875	UpGradient
211	periphery	0.01	0.028140625	UpGradient
212	periphery	0.01	0.027765625	UpGradient
213	periphery	0.01	0.027171875	UpGradient
214	periphery	0.01	0.028125	UpGradient
256	periphery	0.01	0.0285156249999999	UpGradient
257	periphery	0.01	0.032328125	UpGradient
258	periphery	0.01	0.032609375	UpGradient
259	periphery	0.01	0.0323125	UpGradient
260	periphery	0.01	0.034375	UpGradient
261	periphery	0.01	0.02715625	UpGradient
262	periphery	0.01	0.032203125	UpGradient
263	periphery	0.01	0.029296875	UpGradient
264	periphery	0.01	0.02959375	UpGradient
308	periphery	0.01	0.0281249999999999	UpGradient
309	periphery	0.01	0.026703125	UpGradient
310	periphery	0.01	0.0288437499999999	UpGradient
311	periphery	0.01	0.0346249999999999	UpGradient
314	periphery	0.01	0.032328125	UpGradient
315	periphery	0.01	0.030890625	UpGradient
316	periphery	0.01	0.03196875	UpGradient
361	periphery	0.01	0.0304375	UpGradient
362	periphery	0.01	0.0298437500000001	UpGradient
363	periphery	0.01	0.03484375	UpGradient
364	periphery	0.01	0.0346875	UpGradient
365	periphery	0.01	0.0340624999999999	UpGradient
366	periphery	0.01	0.02771875	UpGradient
414	periphery	0.01	0.0290625	UpGradient
415	periphery	0.01	0.02540625	UpGradient
468	periphery	0.01	0.0320625	UpGradient
908	periphery	0.01	-0.035546875	UpGradient
909	periphery	0.01	-0.033328125	UpGradient
910	periphery	0.01	-0.037046875	UpGradient
911	periphery	0.01	-0.0395468749999999	UpGradient
912	periphery	0.01	-0.0365625	UpGradient
959	periphery	0.01	-0.0379062499999999	UpGradient
960	periphery	0.01	-0.0360156249999999	UpGradient
961	periphery	0.01	-0.03421875	UpGradient
962	periphery	0.01	-0.037125	UpGradient
963	periphery	0.01	-0.0348125	UpGradient
964	periphery	0.01	-0.033109375	UpGradient
965	periphery	0.01	-0.03665625	UpGradient
966	periphery	0.01	-0.03659375	UpGradient
967	periphery	0.01	-0.03646875	UpGradient
1008	periphery	0.01	-0.034578125	UpGradient
1009	periphery	0.01	-0.034234375	UpGradient
1010	periphery	0.01	-0.038375	UpGradient
1011	periphery	0.01	-0.03609375	UpGradient
1012	periphery	0.01	-0.0421875	UpGradient
1013	periphery	0.01	-0.034734375	UpGradient
1014	periphery	0.01	-0.040671875	UpGradient
1015	periphery	0.01	-0.036796875	UpGradient
1016	periphery	0.01	-0.040453125	UpGradient
1017	periphery	0.01	-0.036984375	UpGradient
1018	periphery	0.01	-0.035625	UpGradient
1019	periphery	0.01	-0.03759375	UpGradient
1020	periphery	0.01	-0.031515625	UpGradient
1060	periphery	0.01	-0.0356875	UpGradient
1061	periphery	0.01	-0.038375	UpGradient
1062	periphery	0.01	-0.036546875	UpGradient
1063	periphery	0.01	-0.034828125	UpGradient
1070	periphery	0.01	-0.0386875	UpGradient
1071	periphery	0.01	-0.038078125	UpGradient
1072	periphery	0.01	-0.034921875	UpGradient
1073	periphery	0.01	-0.03925	UpGradient
1111	periphery	0.01	-0.0346093749999999	UpGradient
1112	periphery	0.01	-0.036453125	UpGradient
1113	periphery	0.01	-0.03578125	UpGradient
1123	periphery	0.01	-0.035	UpGradient
1124	periphery	0.01	-0.037265625	UpGradient
1125	periphery	0.01	-0.0347343749999999	UpGradient
1126	periphery	0.01	-0.0380625	UpGradient
1162	periphery	0.01	-0.039796875	UpGradient
1163	periphery	0.01	-0.03715625	UpGradient
1164	periphery	0.01	-0.0345625	UpGradient
1177	periphery	0.01	-0.03365625	UpGradient
1178	periphery	0.01	-0.033375	UpGradient
1179	periphery	0.01	-0.0403125	UpGradient
1213	periphery	0.01	-0.03678125	UpGradient
1214	periphery	0.01	-0.03390625	UpGradient
1215	periphery	0.01	-0.03640625	UpGradient
1229	periphery	0.01	-0.0382812499999999	UpGradient
1230	periphery	0.01	-0.036703125	UpGradient
1231	periphery	0.01	-0.033421875	UpGradient
1265	periphery	0.01	-0.037015625	UpGradient
1266	periphery	0.01	-0.031953125	UpGradient
1267	periphery	0.01	-0.038796875	UpGradient
1282	periphery	0.01	-0.040078125	UpGradient
1283	periphery	0.01	-0.042125	UpGradient
1284	periphery	0.01	-0.03428125	UpGradient
1317	periphery	0.01	-0.0361249999999999	UpGradient
1318	periphery	0.01	-0.03778125	UpGradient
1334	periphery	0.01	-0.03596875	UpGradient
1335	periphery	0.01	-0.037046875	UpGradient
1336	periphery	0.01	-0.039796875	UpGradient
1369	periphery	0.01	-0.04015625	UpGradient
1370	periphery	0.01	-0.037640625	UpGradient
1387	periphery	0.01	-0.033265625	UpGradient
1388	periphery	0.01	-0.03728125	UpGradient
1389	periphery	0.01	-0.0352968749999999	UpGradient
1420	periphery	0.01	-0.0386093749999999	UpGradient
1421	periphery	0.01	-0.0407187499999999	UpGradient
1439	periphery	0.01	-0.03946875	UpGradient
1440	periphery	0.01	-0.03859375	UpGradient
1472	periphery	0.01	-0.03653125	UpGradient
1473	periphery	0.01	-0.03653125	UpGradient
1474	periphery	0.01	-0.036640625	UpGradient
1492	periphery	0.01	-0.037046875	UpGradient
1493	periphery	0.01	-0.0300625	UpGradient
1524	periphery	0.01	-0.0374375	UpGradient
1525	periphery	0.01	-0.037171875	UpGradient
1543	periphery	0.01	-0.03975	UpGradient
1544	periphery	0.01	-0.0365625	UpGradient
1545	periphery	0.01	-0.036671875	UpGradient
1576	periphery	0.01	-0.0363749999999999	UpGradient
1577	periphery	0.01	-0.03665625	UpGradient
1578	periphery	0.01	-0.037046875	UpGradient
1596	periphery	0.01	-0.036359375	UpGradient
1597	periphery	0.01	-0.036734375	UpGradient
1628	periphery	0.01	-0.0340625	UpGradient
1629	periphery	0.01	-0.0345624999999999	UpGradient
1647	periphery	0.01	-0.04	UpGradient
1648	periphery	0.01	-0.035625	UpGradient
1649	periphery	0.01	-0.039875	UpGradient
1681	periphery	0.01	-0.034671875	UpGradient
1682	periphery	0.01	-0.039140625	UpGradient
1700	periphery	0.01	-0.039984375	UpGradient
1701	periphery	0.01	-0.0341874999999999	UpGradient
1732	periphery	0.01	-0.036609375	UpGradient
1733	periphery	0.01	-0.038015625	UpGradient
1734	periphery	0.01	-0.036703125	UpGradient
1751	periphery	0.01	-0.03275	UpGradient
1752	periphery	0.01	-0.0363124999999999	UpGradient
1785	periphery	0.01	-0.036640625	UpGradient
1786	periphery	0.01	-0.03465625	UpGradient
1787	periphery	0.01	-0.0406874999999999	UpGradient
1803	periphery	0.01	-0.0359218749999999	UpGradient
1804	periphery	0.01	-0.03378125	UpGradient
1837	periphery	0.01	-0.0405625	UpGradient
1838	periphery	0.01	-0.03746875	UpGradient
1839	periphery	0.01	-0.0374375	UpGradient
1854	periphery	0.01	-0.038546875	UpGradient
1855	periphery	0.01	-0.035671875	UpGradient
1890	periphery	0.01	-0.0366875	UpGradient
1891	periphery	0.01	-0.0406718749999999	UpGradient
1892	periphery	0.01	-0.03928125	UpGradient
1906	periphery	0.01	-0.03784375	UpGradient
1907	periphery	0.01	-0.0381875	UpGradient
1942	periphery	0.01	-0.03421875	UpGradient
1943	periphery	0.01	-0.03609375	UpGradient
1944	periphery	0.01	-0.038375	UpGradient
1956	periphery	0.01	-0.034890625	UpGradient
1957	periphery	0.01	-0.0407499999999999	UpGradient
1958	periphery	0.01	-0.03540625	UpGradient
1995	periphery	0.01	-0.03378125	UpGradient
1996	periphery	0.01	-0.037484375	UpGradient
1997	periphery	0.01	-0.035765625	UpGradient
1998	periphery	0.01	-0.0368125	UpGradient
2007	periphery	0.01	-0.0411875	UpGradient
2008	periphery	0.01	-0.03634375	UpGradient
2009	periphery	0.01	-0.035734375	UpGradient
2010	periphery	0.01	-0.03828125	UpGradient
2048	periphery	0.01	-0.0343593749999999	UpGradient
2049	periphery	0.01	-0.036078125	UpGradient
2050	periphery	0.01	-0.0391875	UpGradient
2051	periphery	0.01	-0.0334218749999999	UpGradient
2057	periphery	0.01	-0.0370312499999999	UpGradient
2058	periphery	0.01	-0.031515625	UpGradient
2059	periphery	0.01	-0.04128125	UpGradient
2060	periphery	0.01	-0.036328125	UpGradient
2061	periphery	0.01	-0.03659375	UpGradient
2102	periphery	0.01	-0.037921875	UpGradient
2103	periphery	0.01	-0.0375468749999999	UpGradient
2104	periphery	0.01	-0.0411406249999999	UpGradient
2105	periphery	0.01	-0.0386562499999999	UpGradient
2106	periphery	0.01	-0.0377656249999999	UpGradient
2107	periphery	0.01	-0.0348125	UpGradient
2108	periphery	0.01	-0.03934375	UpGradient
2109	periphery	0.01	-0.042828125	UpGradient
2110	periphery	0.01	-0.03784375	UpGradient
2111	periphery	0.01	-0.038296875	UpGradient
2112	periphery	0.01	-0.03228125	UpGradient
2155	periphery	0.01	-0.0351875	UpGradient
2156	periphery	0.01	-0.03509375	UpGradient
2157	periphery	0.01	-0.0393125	UpGradient
2158	periphery	0.01	-0.036703125	UpGradient
2159	periphery	0.01	-0.036671875	UpGradient
2160	periphery	0.01	-0.039796875	UpGradient
2161	periphery	0.01	-0.038703125	UpGradient
2162	periphery	0.01	-0.034671875	UpGradient
2653	periphery	0.01	0.027109375	UpGradient
2703	periphery	0.01	0.029328125	UpGradient
2706	periphery	0.01	0.03321875	UpGradient
2707	periphery	0.01	0.030890625	UpGradient
2754	periphery	0.01	0.0244843749999999	UpGradient
2755	periphery	0.01	0.029078125	UpGradient
2756	periphery	0.01	0.03134375	UpGradient
2757	periphery	0.01	0.034296875	UpGradient
2758	periphery	0.01	0.03159375	UpGradient
2759	periphery	0.01	0.030625	UpGradient
2760	periphery	0.01	0.0289062499999999	UpGradient
2805	periphery	0.01	0.027234375	UpGradient
2806	periphery	0.01	0.03115625	UpGradient
2807	periphery	0.01	0.031140625	UpGradient
2810	periphery	0.01	0.0293437499999999	UpGradient
2811	periphery	0.01	0.0280937499999999	UpGradient
2812	periphery	0.01	0.030484375	UpGradient
2813	periphery	0.01	0.025421875	UpGradient
2856	periphery	0.01	0.028546875	UpGradient
2857	periphery	0.01	0.02928125	UpGradient
2858	periphery	0.01	0.031625	UpGradient
2859	periphery	0.01	0.03175	UpGradient
2860	periphery	0.01	0.031453125	UpGradient
2861	periphery	0.01	0.02878125	UpGradient
2862	periphery	0.01	0.0279375	UpGradient
2863	periphery	0.01	0.030203125	UpGradient
2864	periphery	0.01	0.0269375	UpGradient
2865	periphery	0.01	0.026453125	UpGradient
2866	periphery	0.01	0.029078125	UpGradient
2907	periphery	0.01	0.0300156249999999	UpGradient
2908	periphery	0.01	0.0284375	UpGradient
2909	periphery	0.01	0.03221875	UpGradient
2910	periphery	0.01	0.033734375	UpGradient
2911	periphery	0.01	0.030234375	UpGradient
2914	periphery	0.01	0.0292499999999999	UpGradient
2915	periphery	0.01	0.03234375	UpGradient
2916	periphery	0.01	0.02975	UpGradient
2917	periphery	0.01	0.031328125	UpGradient
2918	periphery	0.01	0.031046875	UpGradient
2919	periphery	0.01	0.026921875	UpGradient
2958	periphery	0.01	0.0299375	UpGradient
2959	periphery	0.01	0.032	UpGradient
2960	periphery	0.01	0.02990625	UpGradient
2961	periphery	0.01	0.02703125	UpGradient
2962	periphery	0.01	0.034015625	UpGradient
2963	periphery	0.01	0.03465625	UpGradient
2964	periphery	0.01	0.0342031249999999	UpGradient
2965	periphery	0.01	0.036234375	UpGradient
2966	periphery	0.01	0.0368125	UpGradient
2967	periphery	0.01	0.036078125	UpGradient
2968	periphery	0.01	0.0348593750000001	UpGradient
2969	periphery	0.01	0.03640625	UpGradient
2970	periphery	0.01	0.029671875	UpGradient
2971	periphery	0.01	0.03521875	UpGradient
3009	periphery	0.01	0.02965625	UpGradient
3010	periphery	0.01	0.030171875	UpGradient
3011	periphery	0.01	0.0317031249999999	UpGradient
3012	periphery	0.01	0.0296875	UpGradient
3013	periphery	0.01	0.027703125	UpGradient
3014	periphery	0.01	0.0346093749999999	UpGradient
3015	periphery	0.01	0.0313281249999999	UpGradient
3018	periphery	0.01	0.033296875	UpGradient
3019	periphery	0.01	0.035125	UpGradient
3020	periphery	0.01	0.032234375	UpGradient
3021	periphery	0.01	0.0298125	UpGradient
3022	periphery	0.01	0.032421875	UpGradient
3023	periphery	0.01	0.02803125	UpGradient
3024	periphery	0.01	0.0295	UpGradient
3062	periphery	0.01	0.03121875	UpGradient
3063	periphery	0.01	0.032953125	UpGradient
3064	periphery	0.01	0.0388281249999999	UpGradient
3065	periphery	0.01	0.034109375	UpGradient
3066	periphery	0.01	0.0313749999999999	UpGradient
3067	periphery	0.01	0.037171875	UpGradient
3068	periphery	0.01	0.033546875	UpGradient
60	center	0.02	-0.0297812499999999	UpGradient
61	center	0.02	-0.0274375	UpGradient
62	center	0.02	-0.026125	UpGradient
63	center	0.02	-0.02721875	UpGradient
93	center	0.02	-0.026984375	UpGradient
94	center	0.02	-0.023390625	UpGradient
95	center	0.02	-0.0303125	UpGradient
96	center	0.02	-0.02378125	UpGradient
97	center	0.02	-0.031703125	UpGradient
112	center	0.02	-0.028171875	UpGradient
113	center	0.02	-0.02865625	UpGradient
114	center	0.02	-0.0288125	UpGradient
115	center	0.02	-0.0246875	UpGradient
146	center	0.02	-0.023921875	UpGradient
147	center	0.02	-0.025171875	UpGradient
148	center	0.02	-0.029	UpGradient
149	center	0.02	-0.0290625	UpGradient
163	center	0.02	-0.0257187499999999	UpGradient
164	center	0.02	-0.02609375	UpGradient
165	center	0.02	-0.02790625	UpGradient
166	center	0.02	-0.02609375	UpGradient
198	center	0.02	-0.022171875	UpGradient
199	center	0.02	-0.02503125	UpGradient
200	center	0.02	-0.025953125	UpGradient
201	center	0.02	-0.02653125	UpGradient
215	center	0.02	-0.023484375	UpGradient
216	center	0.02	-0.0269375	UpGradient
217	center	0.02	-0.0256562499999999	UpGradient
218	center	0.02	-0.021609375	UpGradient
251	center	0.02	-0.02121875	UpGradient
252	center	0.02	-0.024984375	UpGradient
253	center	0.02	-0.023984375	UpGradient
254	center	0.02	-0.02525	UpGradient
255	center	0.02	-0.0300625	UpGradient
265	center	0.02	-0.02940625	UpGradient
266	center	0.02	-0.024296875	UpGradient
267	center	0.02	-0.026421875	UpGradient
268	center	0.02	-0.0210937499999999	UpGradient
304	center	0.02	-0.0258125	UpGradient
305	center	0.02	-0.027484375	UpGradient
306	center	0.02	-0.0266875	UpGradient
307	center	0.02	-0.030046875	UpGradient
317	center	0.02	-0.02390625	UpGradient
318	center	0.02	-0.025234375	UpGradient
319	center	0.02	-0.022078125	UpGradient
320	center	0.02	-0.0216406249999999	UpGradient
357	center	0.02	-0.021375	UpGradient
358	center	0.02	-0.029234375	UpGradient
359	center	0.02	-0.02365625	UpGradient
360	center	0.02	-0.027609375	UpGradient
367	center	0.02	-0.029078125	UpGradient
368	center	0.02	-0.0288125	UpGradient
369	center	0.02	-0.02434375	UpGradient
370	center	0.02	-0.02471875	UpGradient
371	center	0.02	-0.023109375	UpGradient
410	center	0.02	-0.022375	UpGradient
411	center	0.02	-0.024578125	UpGradient
412	center	0.02	-0.025921875	UpGradient
413	center	0.02	-0.02678125	UpGradient
418	center	0.02	-0.0295312499999999	UpGradient
419	center	0.02	-0.03225	UpGradient
420	center	0.02	-0.02725	UpGradient
421	center	0.02	-0.0240781249999999	UpGradient
422	center	0.02	-0.0219531249999999	UpGradient
463	center	0.02	-0.0226249999999999	UpGradient
464	center	0.02	-0.02746875	UpGradient
465	center	0.02	-0.02259375	UpGradient
466	center	0.02	-0.032171875	UpGradient
467	center	0.02	-0.024015625	UpGradient
469	center	0.02	-0.0295625	UpGradient
470	center	0.02	-0.0259687500000001	UpGradient
471	center	0.02	-0.029390625	UpGradient
472	center	0.02	-0.024921875	UpGradient
473	center	0.02	-0.0238906249999999	UpGradient
515	center	0.02	-0.022921875	UpGradient
516	center	0.02	-0.02503125	UpGradient
517	center	0.02	-0.024765625	UpGradient
518	center	0.02	-0.0301875	UpGradient
519	center	0.02	-0.03225	UpGradient
522	center	0.02	-0.02640625	UpGradient
523	center	0.02	-0.025546875	UpGradient
524	center	0.02	-0.02309375	UpGradient
525	center	0.02	-0.026703125	UpGradient
569	center	0.02	-0.026125	UpGradient
570	center	0.02	-0.0280156249999999	UpGradient
571	center	0.02	-0.02659375	UpGradient
572	center	0.02	-0.027125	UpGradient
573	center	0.02	-0.03025	UpGradient
574	center	0.02	-0.027765625	UpGradient
575	center	0.02	-0.024484375	UpGradient
576	center	0.02	-0.02290625	UpGradient
621	center	0.02	-0.025578125	UpGradient
622	center	0.02	-0.024265625	UpGradient
623	center	0.02	-0.027828125	UpGradient
626	center	0.02	-0.027234375	UpGradient
627	center	0.02	-0.02196875	UpGradient
675	center	0.02	-0.027875	UpGradient
676	center	0.02	-0.0275625	UpGradient
677	center	0.02	-0.024625	UpGradient
727	center	0.02	-0.02290625	UpGradient
805	center	0.02	0.032484375	UpGradient
806	center	0.02	0.0348125	UpGradient
807	center	0.02	0.0312499999999999	UpGradient
854	center	0.02	0.028703125	UpGradient
855	center	0.02	0.03278125	UpGradient
856	center	0.02	0.0349062499999999	UpGradient
857	center	0.02	0.0329375	UpGradient
858	center	0.02	0.038234375	UpGradient
859	center	0.02	0.0347031249999999	UpGradient
860	center	0.02	0.034390625	UpGradient
861	center	0.02	0.0366249999999999	UpGradient
862	center	0.02	0.03525	UpGradient
863	center	0.02	0.0321875	UpGradient
904	center	0.02	0.033671875	UpGradient
905	center	0.02	0.036609375	UpGradient
906	center	0.02	0.034015625	UpGradient
907	center	0.02	0.0344374999999999	UpGradient
913	center	0.02	0.03959375	UpGradient
914	center	0.02	0.036765625	UpGradient
915	center	0.02	0.0342343749999999	UpGradient
916	center	0.02	0.0365	UpGradient
956	center	0.02	0.03678125	UpGradient
957	center	0.02	0.03496875	UpGradient
958	center	0.02	0.0365	UpGradient
968	center	0.02	0.036890625	UpGradient
969	center	0.02	0.0383125	UpGradient
970	center	0.02	0.037515625	UpGradient
1006	center	0.02	0.0311562499999999	UpGradient
1007	center	0.02	0.0361875	UpGradient
1021	center	0.02	0.035359375	UpGradient
1022	center	0.02	0.033875	UpGradient
1058	center	0.02	0.037359375	UpGradient
1059	center	0.02	0.035375	UpGradient
1074	center	0.02	0.03746875	UpGradient
1075	center	0.02	0.032875	UpGradient
1076	center	0.02	0.03271875	UpGradient
1109	center	0.02	0.033390625	UpGradient
1110	center	0.02	0.032765625	UpGradient
1127	center	0.02	0.03446875	UpGradient
1128	center	0.02	0.0330625	UpGradient
1160	center	0.02	0.028046875	UpGradient
1161	center	0.02	0.034296875	UpGradient
1180	center	0.02	0.0296875	UpGradient
1181	center	0.02	0.031109375	UpGradient
1211	center	0.02	0.03246875	UpGradient
1212	center	0.02	0.032765625	UpGradient
1232	center	0.02	0.034015625	UpGradient
1233	center	0.02	0.035140625	UpGradient
1264	center	0.02	0.030890625	UpGradient
1285	center	0.02	0.036484375	UpGradient
1286	center	0.02	0.03234375	UpGradient
1315	center	0.02	0.036578125	UpGradient
1316	center	0.02	0.03684375	UpGradient
1337	center	0.02	0.035703125	UpGradient
1338	center	0.02	0.033078125	UpGradient
1367	center	0.02	0.03121875	UpGradient
1368	center	0.02	0.03621875	UpGradient
1390	center	0.02	0.034734375	UpGradient
1418	center	0.02	0.032	UpGradient
1419	center	0.02	0.038765625	UpGradient
1441	center	0.02	0.03734375	UpGradient
1442	center	0.02	0.031359375	UpGradient
1471	center	0.02	0.03665625	UpGradient
1494	center	0.02	0.0364687499999999	UpGradient
1495	center	0.02	0.0348281249999999	UpGradient
1522	center	0.02	0.033640625	UpGradient
1523	center	0.02	0.035125	UpGradient
1546	center	0.02	0.0319375	UpGradient
1575	center	0.02	0.0344375	UpGradient
1598	center	0.02	0.0368125	UpGradient
1599	center	0.02	0.035171875	UpGradient
1626	center	0.02	0.037421875	UpGradient
1627	center	0.02	0.03659375	UpGradient
1650	center	0.02	0.036171875	UpGradient
1679	center	0.02	0.0366874999999999	UpGradient
1680	center	0.02	0.0335624999999999	UpGradient
1702	center	0.02	0.03571875	UpGradient
1731	center	0.02	0.03753125	UpGradient
1753	center	0.02	0.038859375	UpGradient
1754	center	0.02	0.028859375	UpGradient
1783	center	0.02	0.03053125	UpGradient
1784	center	0.02	0.03221875	UpGradient
1805	center	0.02	0.029296875	UpGradient
1806	center	0.02	0.034625	UpGradient
1835	center	0.02	0.033484375	UpGradient
1836	center	0.02	0.037515625	UpGradient
1856	center	0.02	0.0349218749999999	UpGradient
1857	center	0.02	0.0343593749999999	UpGradient
1888	center	0.02	0.034453125	UpGradient
1889	center	0.02	0.032171875	UpGradient
1908	center	0.02	0.035671875	UpGradient
1909	center	0.02	0.033125	UpGradient
1940	center	0.02	0.031078125	UpGradient
1941	center	0.02	0.035609375	UpGradient
1959	center	0.02	0.037828125	UpGradient
1960	center	0.02	0.036609375	UpGradient
1993	center	0.02	0.03653125	UpGradient
1994	center	0.02	0.0331875	UpGradient
2011	center	0.02	0.031890625	UpGradient
2012	center	0.02	0.0333906249999999	UpGradient
2046	center	0.02	0.034	UpGradient
2047	center	0.02	0.0340624999999999	UpGradient
2062	center	0.02	0.033	UpGradient
2063	center	0.02	0.0319062499999999	UpGradient
2099	center	0.02	0.0345468749999999	UpGradient
2100	center	0.02	0.03396875	UpGradient
2101	center	0.02	0.033546875	UpGradient
2113	center	0.02	0.035171875	UpGradient
2114	center	0.02	0.035734375	UpGradient
2115	center	0.02	0.031265625	UpGradient
2151	center	0.02	0.030484375	UpGradient
2152	center	0.02	0.034125	UpGradient
2153	center	0.02	0.036140625	UpGradient
2154	center	0.02	0.036375	UpGradient
2163	center	0.02	0.034109375	UpGradient
2164	center	0.02	0.0334375	UpGradient
2165	center	0.02	0.034390625	UpGradient
2205	center	0.02	0.039234375	UpGradient
2206	center	0.02	0.0355468749999999	UpGradient
2207	center	0.02	0.036015625	UpGradient
2208	center	0.02	0.032703125	UpGradient
2209	center	0.02	0.03153125	UpGradient
2210	center	0.02	0.0391875	UpGradient
2211	center	0.02	0.03590625	UpGradient
2212	center	0.02	0.03421875	UpGradient
2213	center	0.02	0.03553125	UpGradient
2214	center	0.02	0.034875	UpGradient
2215	center	0.02	0.03240625	UpGradient
2216	center	0.02	0.0353125000000001	UpGradient
2259	center	0.02	0.034890625	UpGradient
2260	center	0.02	0.034046875	UpGradient
2261	center	0.02	0.03365625	UpGradient
2262	center	0.02	0.034171875	UpGradient
2263	center	0.02	0.03190625	UpGradient
2264	center	0.02	0.032875	UpGradient
2265	center	0.02	0.0375625	UpGradient
2266	center	0.02	0.034265625	UpGradient
2341	center	0.02	-0.02546875	UpGradient
2394	center	0.02	-0.026921875	UpGradient
2443	center	0.02	-0.02075	UpGradient
2444	center	0.02	-0.027390625	UpGradient
2445	center	0.02	-0.031609375	UpGradient
2446	center	0.02	-0.029046875	UpGradient
2447	center	0.02	-0.027421875	UpGradient
2494	center	0.02	-0.023125	UpGradient
2495	center	0.02	-0.02715625	UpGradient
2498	center	0.02	-0.029671875	UpGradient
2499	center	0.02	-0.029359375	UpGradient
2500	center	0.02	-0.023078125	UpGradient
2545	center	0.02	-0.022921875	UpGradient
2546	center	0.02	-0.026359375	UpGradient
2547	center	0.02	-0.0315156249999999	UpGradient
2548	center	0.02	-0.03271875	UpGradient
2549	center	0.02	-0.031609375	UpGradient
2550	center	0.02	-0.02890625	UpGradient
2551	center	0.02	-0.0216875	UpGradient
2552	center	0.02	-0.0237499999999999	UpGradient
2553	center	0.02	-0.023625	UpGradient
2596	center	0.02	-0.0216874999999999	UpGradient
2597	center	0.02	-0.025296875	UpGradient
2598	center	0.02	-0.02746875	UpGradient
2599	center	0.02	-0.0299375	UpGradient
2602	center	0.02	-0.0298125	UpGradient
2603	center	0.02	-0.0235	UpGradient
2604	center	0.02	-0.027046875	UpGradient
2605	center	0.02	-0.0239531249999999	UpGradient
2606	center	0.02	-0.020171875	UpGradient
2648	center	0.02	-0.028359375	UpGradient
2649	center	0.02	-0.025140625	UpGradient
2650	center	0.02	-0.026953125	UpGradient
2651	center	0.02	-0.026	UpGradient
2652	center	0.02	-0.028515625	UpGradient
2654	center	0.02	-0.026921875	UpGradient
2655	center	0.02	-0.0275	UpGradient
2656	center	0.02	-0.025984375	UpGradient
2657	center	0.02	-0.02559375	UpGradient
2658	center	0.02	-0.023125	UpGradient
2698	center	0.02	-0.022296875	UpGradient
2699	center	0.02	-0.021640625	UpGradient
2700	center	0.02	-0.028421875	UpGradient
2701	center	0.02	-0.024234375	UpGradient
2702	center	0.02	-0.028140625	UpGradient
2708	center	0.02	-0.029	UpGradient
2709	center	0.02	-0.025375	UpGradient
2710	center	0.02	-0.027765625	UpGradient
2711	center	0.02	-0.022609375	UpGradient
2750	center	0.02	-0.02384375	UpGradient
2751	center	0.02	-0.025921875	UpGradient
2752	center	0.02	-0.02678125	UpGradient
2753	center	0.02	-0.02759375	UpGradient
2761	center	0.02	-0.026046875	UpGradient
2762	center	0.02	-0.024015625	UpGradient
2763	center	0.02	-0.028671875	UpGradient
2764	center	0.02	-0.024875	UpGradient
2801	center	0.02	-0.02609375	UpGradient
2802	center	0.02	-0.0249531249999999	UpGradient
2803	center	0.02	-0.026125	UpGradient
2804	center	0.02	-0.0271093749999999	UpGradient
2814	center	0.02	-0.02609375	UpGradient
2815	center	0.02	-0.02803125	UpGradient
2816	center	0.02	-0.0285156249999999	UpGradient
2817	center	0.02	-0.024125	UpGradient
2852	center	0.02	-0.0234375	UpGradient
2853	center	0.02	-0.0260625	UpGradient
2854	center	0.02	-0.02678125	UpGradient
2855	center	0.02	-0.03046875	UpGradient
2867	center	0.02	-0.029265625	UpGradient
2868	center	0.02	-0.030171875	UpGradient
2869	center	0.02	-0.024140625	UpGradient
2870	center	0.02	-0.024	UpGradient
2902	center	0.02	-0.02309375	UpGradient
2903	center	0.02	-0.024875	UpGradient
2904	center	0.02	-0.02784375	UpGradient
2905	center	0.02	-0.028546875	UpGradient
2906	center	0.02	-0.025546875	UpGradient
2920	center	0.02	-0.027140625	UpGradient
2921	center	0.02	-0.031125	UpGradient
2922	center	0.02	-0.024828125	UpGradient
2923	center	0.02	-0.02778125	UpGradient
2924	center	0.02	-0.020640625	UpGradient
2954	center	0.02	-0.026515625	UpGradient
2955	center	0.02	-0.026171875	UpGradient
2956	center	0.02	-0.02678125	UpGradient
2957	center	0.02	-0.0295156249999999	UpGradient
2972	center	0.02	-0.027109375	UpGradient
2973	center	0.02	-0.029703125	UpGradient
2974	center	0.02	-0.028140625	UpGradient
2975	center	0.02	-0.028859375	UpGradient
3005	center	0.02	-0.0221875	UpGradient
3006	center	0.02	-0.025515625	UpGradient
3007	center	0.02	-0.027640625	UpGradient
3008	center	0.02	-0.028171875	UpGradient
3025	center	0.02	-0.03075	UpGradient
3026	center	0.02	-0.025859375	UpGradient
3027	center	0.02	-0.0258281249999999	UpGradient
3028	center	0.02	-0.026984375	UpGradient
3057	center	0.02	-0.024515625	UpGradient
3058	center	0.02	-0.031578125	UpGradient
3059	center	0.02	-0.030234375	UpGradient
3060	center	0.02	-0.030671875	UpGradient
3061	center	0.02	-0.028796875	UpGradient
60	periphery	0.02	0.03021875	UpGradient
61	periphery	0.02	0.030203125	UpGradient
62	periphery	0.02	0.02825	UpGradient
63	periphery	0.02	0.028625	UpGradient
93	periphery	0.02	0.0304375	UpGradient
94	periphery	0.02	0.0234375	UpGradient
95	periphery	0.02	0.027328125	UpGradient
96	periphery	0.02	0.02846875	UpGradient
97	periphery	0.02	0.028703125	UpGradient
112	periphery	0.02	0.029671875	UpGradient
113	periphery	0.02	0.024390625	UpGradient
114	periphery	0.02	0.02859375	UpGradient
115	periphery	0.02	0.0293125	UpGradient
146	periphery	0.02	0.021578125	UpGradient
147	periphery	0.02	0.0254375	UpGradient
148	periphery	0.02	0.023125	UpGradient
149	periphery	0.02	0.027578125	UpGradient
163	periphery	0.02	0.02953125	UpGradient
164	periphery	0.02	0.029875	UpGradient
165	periphery	0.02	0.02625	UpGradient
166	periphery	0.02	0.02559375	UpGradient
198	periphery	0.02	0.024734375	UpGradient
199	periphery	0.02	0.025125	UpGradient
200	periphery	0.02	0.02678125	UpGradient
201	periphery	0.02	0.0255781249999999	UpGradient
215	periphery	0.02	0.028265625	UpGradient
216	periphery	0.02	0.022859375	UpGradient
217	periphery	0.02	0.021984375	UpGradient
218	periphery	0.02	0.026921875	UpGradient
251	periphery	0.02	0.02140625	UpGradient
252	periphery	0.02	0.026015625	UpGradient
253	periphery	0.02	0.027734375	UpGradient
254	periphery	0.02	0.022375	UpGradient
255	periphery	0.02	0.0273124999999999	UpGradient
265	periphery	0.02	0.0283593749999999	UpGradient
266	periphery	0.02	0.026640625	UpGradient
267	periphery	0.02	0.027078125	UpGradient
268	periphery	0.02	0.021625	UpGradient
304	periphery	0.02	0.022640625	UpGradient
305	periphery	0.02	0.021796875	UpGradient
306	periphery	0.02	0.028	UpGradient
307	periphery	0.02	0.024046875	UpGradient
317	periphery	0.02	0.02590625	UpGradient
318	periphery	0.02	0.0251875	UpGradient
319	periphery	0.02	0.024125	UpGradient
320	periphery	0.02	0.027421875	UpGradient
357	periphery	0.02	0.0245	UpGradient
358	periphery	0.02	0.028078125	UpGradient
359	periphery	0.02	0.02446875	UpGradient
360	periphery	0.02	0.03084375	UpGradient
367	periphery	0.02	0.027421875	UpGradient
368	periphery	0.02	0.02675	UpGradient
369	periphery	0.02	0.02603125	UpGradient
370	periphery	0.02	0.0273125	UpGradient
371	periphery	0.02	0.022890625	UpGradient
410	periphery	0.02	0.0243125	UpGradient
411	periphery	0.02	0.03021875	UpGradient
412	periphery	0.02	0.025515625	UpGradient
413	periphery	0.02	0.0284999999999999	UpGradient
418	periphery	0.02	0.029734375	UpGradient
419	periphery	0.02	0.028671875	UpGradient
420	periphery	0.02	0.02884375	UpGradient
421	periphery	0.02	0.024421875	UpGradient
422	periphery	0.02	0.0229374999999999	UpGradient
463	periphery	0.02	0.026140625	UpGradient
464	periphery	0.02	0.0263593749999999	UpGradient
465	periphery	0.02	0.026328125	UpGradient
466	periphery	0.02	0.03259375	UpGradient
467	periphery	0.02	0.028953125	UpGradient
469	periphery	0.02	0.0292187499999999	UpGradient
470	periphery	0.02	0.027171875	UpGradient
471	periphery	0.02	0.02803125	UpGradient
472	periphery	0.02	0.023140625	UpGradient
473	periphery	0.02	0.0218125	UpGradient
515	periphery	0.02	0.02375	UpGradient
516	periphery	0.02	0.025625	UpGradient
517	periphery	0.02	0.02615625	UpGradient
518	periphery	0.02	0.028265625	UpGradient
519	periphery	0.02	0.02778125	UpGradient
522	periphery	0.02	0.02975	UpGradient
523	periphery	0.02	0.02415625	UpGradient
524	periphery	0.02	0.026578125	UpGradient
525	periphery	0.02	0.02665625	UpGradient
569	periphery	0.02	0.021578125	UpGradient
570	periphery	0.02	0.0281718750000001	UpGradient
571	periphery	0.02	0.031171875	UpGradient
572	periphery	0.02	0.030625	UpGradient
573	periphery	0.02	0.028265625	UpGradient
574	periphery	0.02	0.02625	UpGradient
575	periphery	0.02	0.025734375	UpGradient
576	periphery	0.02	0.02259375	UpGradient
621	periphery	0.02	0.02534375	UpGradient
622	periphery	0.02	0.0242343749999999	UpGradient
623	periphery	0.02	0.02659375	UpGradient
626	periphery	0.02	0.0280781249999999	UpGradient
627	periphery	0.02	0.028	UpGradient
675	periphery	0.02	0.025828125	UpGradient
676	periphery	0.02	0.026859375	UpGradient
677	periphery	0.02	0.024453125	UpGradient
727	periphery	0.02	0.0244375	UpGradient
805	periphery	0.02	-0.034015625	UpGradient
806	periphery	0.02	-0.0365625	UpGradient
807	periphery	0.02	-0.030203125	UpGradient
854	periphery	0.02	-0.031859375	UpGradient
855	periphery	0.02	-0.03596875	UpGradient
856	periphery	0.02	-0.03540625	UpGradient
857	periphery	0.02	-0.0357812499999999	UpGradient
858	periphery	0.02	-0.032578125	UpGradient
859	periphery	0.02	-0.0343593749999999	UpGradient
860	periphery	0.02	-0.03025	UpGradient
861	periphery	0.02	-0.0351562499999999	UpGradient
862	periphery	0.02	-0.0330781249999999	UpGradient
863	periphery	0.02	-0.034234375	UpGradient
904	periphery	0.02	-0.033296875	UpGradient
905	periphery	0.02	-0.036671875	UpGradient
906	periphery	0.02	-0.035546875	UpGradient
907	periphery	0.02	-0.034	UpGradient
913	periphery	0.02	-0.03784375	UpGradient
914	periphery	0.02	-0.035109375	UpGradient
915	periphery	0.02	-0.039640625	UpGradient
916	periphery	0.02	-0.03415625	UpGradient
956	periphery	0.02	-0.03565625	UpGradient
957	periphery	0.02	-0.030640625	UpGradient
958	periphery	0.02	-0.035703125	UpGradient
968	periphery	0.02	-0.037375	UpGradient
969	periphery	0.02	-0.0317187499999999	UpGradient
970	periphery	0.02	-0.032953125	UpGradient
1006	periphery	0.02	-0.033234375	UpGradient
1007	periphery	0.02	-0.03653125	UpGradient
1021	periphery	0.02	-0.034359375	UpGradient
1022	periphery	0.02	-0.0349843749999999	UpGradient
1058	periphery	0.02	-0.03375	UpGradient
1059	periphery	0.02	-0.0305625	UpGradient
1074	periphery	0.02	-0.03753125	UpGradient
1075	periphery	0.02	-0.0343125	UpGradient
1076	periphery	0.02	-0.02884375	UpGradient
1109	periphery	0.02	-0.031765625	UpGradient
1110	periphery	0.02	-0.03003125	UpGradient
1127	periphery	0.02	-0.03490625	UpGradient
1128	periphery	0.02	-0.03509375	UpGradient
1160	periphery	0.02	-0.031359375	UpGradient
1161	periphery	0.02	-0.0333437499999999	UpGradient
1180	periphery	0.02	-0.036578125	UpGradient
1181	periphery	0.02	-0.032140625	UpGradient
1211	periphery	0.02	-0.031640625	UpGradient
1212	periphery	0.02	-0.033921875	UpGradient
1232	periphery	0.02	-0.033796875	UpGradient
1233	periphery	0.02	-0.0338125	UpGradient
1264	periphery	0.02	-0.0327968749999999	UpGradient
1285	periphery	0.02	-0.031171875	UpGradient
1286	periphery	0.02	-0.035796875	UpGradient
1315	periphery	0.02	-0.03109375	UpGradient
1316	periphery	0.02	-0.034984375	UpGradient
1337	periphery	0.02	-0.0329375	UpGradient
1338	periphery	0.02	-0.033546875	UpGradient
1367	periphery	0.02	-0.032296875	UpGradient
1368	periphery	0.02	-0.037140625	UpGradient
1390	periphery	0.02	-0.034859375	UpGradient
1418	periphery	0.02	-0.031953125	UpGradient
1419	periphery	0.02	-0.0333906249999999	UpGradient
1441	periphery	0.02	-0.03353125	UpGradient
1442	periphery	0.02	-0.033875	UpGradient
1471	periphery	0.02	-0.032875	UpGradient
1494	periphery	0.02	-0.038609375	UpGradient
1495	periphery	0.02	-0.0373124999999999	UpGradient
1522	periphery	0.02	-0.03746875	UpGradient
1523	periphery	0.02	-0.031828125	UpGradient
1546	periphery	0.02	-0.036703125	UpGradient
1575	periphery	0.02	-0.0329687499999999	UpGradient
1598	periphery	0.02	-0.0352031249999999	UpGradient
1599	periphery	0.02	-0.033125	UpGradient
1626	periphery	0.02	-0.0318125	UpGradient
1627	periphery	0.02	-0.033890625	UpGradient
1650	periphery	0.02	-0.031796875	UpGradient
1679	periphery	0.02	-0.0319531249999999	UpGradient
1680	periphery	0.02	-0.03678125	UpGradient
1702	periphery	0.02	-0.0334375	UpGradient
1731	periphery	0.02	-0.03459375	UpGradient
1753	periphery	0.02	-0.032578125	UpGradient
1754	periphery	0.02	-0.0314687499999999	UpGradient
1783	periphery	0.02	-0.029265625	UpGradient
1784	periphery	0.02	-0.0385	UpGradient
1805	periphery	0.02	-0.038640625	UpGradient
1806	periphery	0.02	-0.032453125	UpGradient
1835	periphery	0.02	-0.02978125	UpGradient
1836	periphery	0.02	-0.03390625	UpGradient
1856	periphery	0.02	-0.0332031249999999	UpGradient
1857	periphery	0.02	-0.03084375	UpGradient
1888	periphery	0.02	-0.03403125	UpGradient
1889	periphery	0.02	-0.0357187499999999	UpGradient
1908	periphery	0.02	-0.03459375	UpGradient
1909	periphery	0.02	-0.029890625	UpGradient
1940	periphery	0.02	-0.036875	UpGradient
1941	periphery	0.02	-0.033234375	UpGradient
1959	periphery	0.02	-0.035078125	UpGradient
1960	periphery	0.02	-0.034359375	UpGradient
1993	periphery	0.02	-0.031890625	UpGradient
1994	periphery	0.02	-0.031109375	UpGradient
2011	periphery	0.02	-0.0352656249999999	UpGradient
2012	periphery	0.02	-0.032921875	UpGradient
2046	periphery	0.02	-0.030734375	UpGradient
2047	periphery	0.02	-0.03275	UpGradient
2062	periphery	0.02	-0.031109375	UpGradient
2063	periphery	0.02	-0.03540625	UpGradient
2099	periphery	0.02	-0.03346875	UpGradient
2100	periphery	0.02	-0.0336875	UpGradient
2101	periphery	0.02	-0.036734375	UpGradient
2113	periphery	0.02	-0.03234375	UpGradient
2114	periphery	0.02	-0.037625	UpGradient
2115	periphery	0.02	-0.033796875	UpGradient
2151	periphery	0.02	-0.0240625	UpGradient
2152	periphery	0.02	-0.032375	UpGradient
2153	periphery	0.02	-0.034578125	UpGradient
2154	periphery	0.02	-0.0383437499999999	UpGradient
2163	periphery	0.02	-0.03253125	UpGradient
2164	periphery	0.02	-0.0343125	UpGradient
2165	periphery	0.02	-0.033140625	UpGradient
2205	periphery	0.02	-0.035015625	UpGradient
2206	periphery	0.02	-0.036765625	UpGradient
2207	periphery	0.02	-0.03728125	UpGradient
2208	periphery	0.02	-0.034671875	UpGradient
2209	periphery	0.02	-0.037984375	UpGradient
2210	periphery	0.02	-0.03534375	UpGradient
2211	periphery	0.02	-0.035421875	UpGradient
2212	periphery	0.02	-0.036234375	UpGradient
2213	periphery	0.02	-0.03071875	UpGradient
2214	periphery	0.02	-0.032546875	UpGradient
2215	periphery	0.02	-0.0346249999999999	UpGradient
2216	periphery	0.02	-0.033203125	UpGradient
2259	periphery	0.02	-0.03484375	UpGradient
2260	periphery	0.02	-0.03621875	UpGradient
2261	periphery	0.02	-0.032546875	UpGradient
2262	periphery	0.02	-0.037546875	UpGradient
2263	periphery	0.02	-0.033390625	UpGradient
2264	periphery	0.02	-0.035796875	UpGradient
2265	periphery	0.02	-0.034296875	UpGradient
2266	periphery	0.02	-0.037375	UpGradient
2341	periphery	0.02	0.026171875	UpGradient
2394	periphery	0.02	0.02315625	UpGradient
2443	periphery	0.02	0.02684375	UpGradient
2444	periphery	0.02	0.027921875	UpGradient
2445	periphery	0.02	0.0260625	UpGradient
2446	periphery	0.02	0.03221875	UpGradient
2447	periphery	0.02	0.027453125	UpGradient
2494	periphery	0.02	0.023453125	UpGradient
2495	periphery	0.02	0.024703125	UpGradient
2498	periphery	0.02	0.025578125	UpGradient
2499	periphery	0.02	0.02271875	UpGradient
2500	periphery	0.02	0.027875	UpGradient
2545	periphery	0.02	0.020828125	UpGradient
2546	periphery	0.02	0.027	UpGradient
2547	periphery	0.02	0.024515625	UpGradient
2548	periphery	0.02	0.0262968749999999	UpGradient
2549	periphery	0.02	0.0302031249999999	UpGradient
2550	periphery	0.02	0.030453125	UpGradient
2551	periphery	0.02	0.023125	UpGradient
2552	periphery	0.02	0.0235156249999999	UpGradient
2553	periphery	0.02	0.024328125	UpGradient
2596	periphery	0.02	0.02575	UpGradient
2597	periphery	0.02	0.027515625	UpGradient
2598	periphery	0.02	0.0233125	UpGradient
2599	periphery	0.02	0.030171875	UpGradient
2602	periphery	0.02	0.03265625	UpGradient
2603	periphery	0.02	0.026875	UpGradient
2604	periphery	0.02	0.0261875	UpGradient
2605	periphery	0.02	0.026703125	UpGradient
2606	periphery	0.02	0.027203125	UpGradient
2648	periphery	0.02	0.02121875	UpGradient
2649	periphery	0.02	0.0296718749999999	UpGradient
2650	periphery	0.02	0.024703125	UpGradient
2651	periphery	0.02	0.0279687499999999	UpGradient
2652	periphery	0.02	0.033171875	UpGradient
2654	periphery	0.02	0.0295	UpGradient
2655	periphery	0.02	0.0271875	UpGradient
2656	periphery	0.02	0.028421875	UpGradient
2657	periphery	0.02	0.0244062499999999	UpGradient
2658	periphery	0.02	0.0234062499999999	UpGradient
2698	periphery	0.02	0.0185625	UpGradient
2699	periphery	0.02	0.029140625	UpGradient
2700	periphery	0.02	0.0241875	UpGradient
2701	periphery	0.02	0.027203125	UpGradient
2702	periphery	0.02	0.028765625	UpGradient
2708	periphery	0.02	0.0308281249999999	UpGradient
2709	periphery	0.02	0.03159375	UpGradient
2710	periphery	0.02	0.02265625	UpGradient
2711	periphery	0.02	0.0186875	UpGradient
2750	periphery	0.02	0.02478125	UpGradient
2751	periphery	0.02	0.028515625	UpGradient
2752	periphery	0.02	0.0252031249999999	UpGradient
2753	periphery	0.02	0.031578125	UpGradient
2761	periphery	0.02	0.02978125	UpGradient
2762	periphery	0.02	0.026296875	UpGradient
2763	periphery	0.02	0.024890625	UpGradient
2764	periphery	0.02	0.025015625	UpGradient
2801	periphery	0.02	0.02359375	UpGradient
2802	periphery	0.02	0.026375	UpGradient
2803	periphery	0.02	0.02684375	UpGradient
2804	periphery	0.02	0.03046875	UpGradient
2814	periphery	0.02	0.027796875	UpGradient
2815	periphery	0.02	0.02821875	UpGradient
2816	periphery	0.02	0.02534375	UpGradient
2817	periphery	0.02	0.026578125	UpGradient
2852	periphery	0.02	0.022328125	UpGradient
2853	periphery	0.02	0.022640625	UpGradient
2854	periphery	0.02	0.02765625	UpGradient
2855	periphery	0.02	0.02775	UpGradient
2867	periphery	0.02	0.027265625	UpGradient
2868	periphery	0.02	0.027546875	UpGradient
2869	periphery	0.02	0.02634375	UpGradient
2870	periphery	0.02	0.026421875	UpGradient
2902	periphery	0.02	0.024609375	UpGradient
2903	periphery	0.02	0.02275	UpGradient
2904	periphery	0.02	0.024453125	UpGradient
2905	periphery	0.02	0.02725	UpGradient
2906	periphery	0.02	0.031890625	UpGradient
2920	periphery	0.02	0.02484375	UpGradient
2921	periphery	0.02	0.026390625	UpGradient
2922	periphery	0.02	0.02528125	UpGradient
2923	periphery	0.02	0.021765625	UpGradient
2924	periphery	0.02	0.023	UpGradient
2954	periphery	0.02	0.02309375	UpGradient
2955	periphery	0.02	0.0273593749999999	UpGradient
2956	periphery	0.02	0.02865625	UpGradient
2957	periphery	0.02	0.029640625	UpGradient
2972	periphery	0.02	0.033828125	UpGradient
2973	periphery	0.02	0.0275781249999999	UpGradient
2974	periphery	0.02	0.0261249999999999	UpGradient
2975	periphery	0.02	0.025	UpGradient
3005	periphery	0.02	0.026453125	UpGradient
3006	periphery	0.02	0.02596875	UpGradient
3007	periphery	0.02	0.027359375	UpGradient
3008	periphery	0.02	0.028359375	UpGradient
3025	periphery	0.02	0.025859375	UpGradient
3026	periphery	0.02	0.021828125	UpGradient
3027	periphery	0.02	0.0291875	UpGradient
3028	periphery	0.02	0.024546875	UpGradient
3057	periphery	0.02	0.02690625	UpGradient
3058	periphery	0.02	0.030078125	UpGradient
3059	periphery	0.02	0.02934375	UpGradient
3060	periphery	0.02	0.03090625	UpGradient
3061	periphery	0.02	0.030015625	UpGradient
64	center	0.03	-0.02334375	UpGradient
65	center	0.03	-0.023109375	UpGradient
66	center	0.03	-0.0222031249999999	UpGradient
67	center	0.03	-0.023875	UpGradient
68	center	0.03	-0.0245625	UpGradient
88	center	0.03	-0.0239375	UpGradient
89	center	0.03	-0.02284375	UpGradient
90	center	0.03	-0.023265625	UpGradient
91	center	0.03	-0.025546875	UpGradient
92	center	0.03	-0.02428125	UpGradient
116	center	0.03	-0.026546875	UpGradient
117	center	0.03	-0.02778125	UpGradient
118	center	0.03	-0.01659375	UpGradient
119	center	0.03	-0.02184375	UpGradient
120	center	0.03	-0.0198125	UpGradient
141	center	0.03	-0.0180625	UpGradient
142	center	0.03	-0.01984375	UpGradient
143	center	0.03	-0.0204375	UpGradient
144	center	0.03	-0.024453125	UpGradient
145	center	0.03	-0.023234375	UpGradient
167	center	0.03	-0.02409375	UpGradient
168	center	0.03	-0.020109375	UpGradient
169	center	0.03	-0.017640625	UpGradient
170	center	0.03	-0.0173437499999999	UpGradient
171	center	0.03	-0.0197656249999999	UpGradient
193	center	0.03	-0.02103125	UpGradient
194	center	0.03	-0.018953125	UpGradient
195	center	0.03	-0.02265625	UpGradient
196	center	0.03	-0.02284375	UpGradient
197	center	0.03	-0.020921875	UpGradient
219	center	0.03	-0.023546875	UpGradient
220	center	0.03	-0.017484375	UpGradient
221	center	0.03	-0.0214375	UpGradient
222	center	0.03	-0.017328125	UpGradient
247	center	0.03	-0.01315625	UpGradient
248	center	0.03	-0.0171875	UpGradient
249	center	0.03	-0.01846875	UpGradient
250	center	0.03	-0.023484375	UpGradient
269	center	0.03	-0.024171875	UpGradient
270	center	0.03	-0.01834375	UpGradient
271	center	0.03	-0.0200625	UpGradient
272	center	0.03	-0.022640625	UpGradient
300	center	0.03	-0.01584375	UpGradient
301	center	0.03	-0.01878125	UpGradient
302	center	0.03	-0.0224375	UpGradient
303	center	0.03	-0.02309375	UpGradient
321	center	0.03	-0.021171875	UpGradient
322	center	0.03	-0.0234687499999999	UpGradient
323	center	0.03	-0.01534375	UpGradient
324	center	0.03	-0.0175	UpGradient
354	center	0.03	-0.01934375	UpGradient
355	center	0.03	-0.017609375	UpGradient
356	center	0.03	-0.021125	UpGradient
372	center	0.03	-0.02125	UpGradient
373	center	0.03	-0.017984375	UpGradient
374	center	0.03	-0.0193125	UpGradient
407	center	0.03	-0.02053125	UpGradient
408	center	0.03	-0.02234375	UpGradient
409	center	0.03	-0.0230468749999999	UpGradient
423	center	0.03	-0.0256874999999999	UpGradient
424	center	0.03	-0.02090625	UpGradient
425	center	0.03	-0.020390625	UpGradient
460	center	0.03	-0.0156875	UpGradient
461	center	0.03	-0.023890625	UpGradient
462	center	0.03	-0.025109375	UpGradient
474	center	0.03	-0.0195625	UpGradient
475	center	0.03	-0.01840625	UpGradient
476	center	0.03	-0.01759375	UpGradient
512	center	0.03	-0.018515625	UpGradient
513	center	0.03	-0.01728125	UpGradient
514	center	0.03	-0.02315625	UpGradient
526	center	0.03	-0.023609375	UpGradient
527	center	0.03	-0.017828125	UpGradient
528	center	0.03	-0.015390625	UpGradient
566	center	0.03	-0.021734375	UpGradient
567	center	0.03	-0.0249375	UpGradient
568	center	0.03	-0.023953125	UpGradient
577	center	0.03	-0.022984375	UpGradient
578	center	0.03	-0.0172343749999999	UpGradient
618	center	0.03	-0.01890625	UpGradient
619	center	0.03	-0.0196875	UpGradient
620	center	0.03	-0.02071875	UpGradient
628	center	0.03	-0.0198593749999999	UpGradient
629	center	0.03	-0.021140625	UpGradient
630	center	0.03	-0.015625	UpGradient
671	center	0.03	-0.02071875	UpGradient
672	center	0.03	-0.022078125	UpGradient
673	center	0.03	-0.025578125	UpGradient
674	center	0.03	-0.02325	UpGradient
678	center	0.03	-0.0240625	UpGradient
679	center	0.03	-0.022078125	UpGradient
680	center	0.03	-0.022828125	UpGradient
681	center	0.03	-0.0226406249999999	UpGradient
723	center	0.03	-0.015265625	UpGradient
724	center	0.03	-0.01621875	UpGradient
725	center	0.03	-0.021421875	UpGradient
726	center	0.03	-0.02559375	UpGradient
730	center	0.03	-0.024609375	UpGradient
731	center	0.03	-0.0241093749999999	UpGradient
732	center	0.03	-0.023328125	UpGradient
733	center	0.03	-0.014921875	UpGradient
751	center	0.03	0.028578125	UpGradient
752	center	0.03	0.030984375	UpGradient
753	center	0.03	0.02953125	UpGradient
754	center	0.03	0.031984375	UpGradient
755	center	0.03	0.031125	UpGradient
756	center	0.03	0.03028125	UpGradient
757	center	0.03	0.031640625	UpGradient
758	center	0.03	0.027109375	UpGradient
759	center	0.03	0.0274375	UpGradient
777	center	0.03	-0.0166406249999999	UpGradient
778	center	0.03	-0.026875	UpGradient
779	center	0.03	-0.0246875	UpGradient
780	center	0.03	-0.0283125	UpGradient
781	center	0.03	-0.02453125	UpGradient
782	center	0.03	-0.023984375	UpGradient
783	center	0.03	-0.020453125	UpGradient
784	center	0.03	-0.01821875	UpGradient
800	center	0.03	0.031421875	UpGradient
801	center	0.03	0.0303906249999999	UpGradient
802	center	0.03	0.029078125	UpGradient
803	center	0.03	0.0298125	UpGradient
804	center	0.03	0.034609375	UpGradient
808	center	0.03	0.0325468749999999	UpGradient
809	center	0.03	0.03128125	UpGradient
810	center	0.03	0.034296875	UpGradient
811	center	0.03	0.030125	UpGradient
812	center	0.03	0.029046875	UpGradient
829	center	0.03	-0.018	UpGradient
830	center	0.03	-0.0211875	UpGradient
831	center	0.03	-0.0228125	UpGradient
834	center	0.03	-0.02509375	UpGradient
835	center	0.03	-0.019921875	UpGradient
836	center	0.03	-0.02090625	UpGradient
851	center	0.03	0.0276562499999999	UpGradient
852	center	0.03	0.029375	UpGradient
853	center	0.03	0.030546875	UpGradient
864	center	0.03	0.02896875	UpGradient
865	center	0.03	0.030125	UpGradient
866	center	0.03	0.030546875	UpGradient
882	center	0.03	-0.021609375	UpGradient
883	center	0.03	-0.023109375	UpGradient
884	center	0.03	-0.02375	UpGradient
885	center	0.03	-0.0201875	UpGradient
886	center	0.03	-0.02415625	UpGradient
902	center	0.03	0.02671875	UpGradient
903	center	0.03	0.0325468749999999	UpGradient
917	center	0.03	0.03153125	UpGradient
918	center	0.03	0.027359375	UpGradient
919	center	0.03	0.0303437499999999	UpGradient
934	center	0.03	-0.0187656249999999	UpGradient
935	center	0.03	-0.02815625	UpGradient
938	center	0.03	-0.02121875	UpGradient
953	center	0.03	0.0284375	UpGradient
954	center	0.03	0.0285625	UpGradient
955	center	0.03	0.029671875	UpGradient
971	center	0.03	0.0286875	UpGradient
972	center	0.03	0.02728125	UpGradient
988	center	0.03	-0.02015625	UpGradient
989	center	0.03	-0.01984375	UpGradient
1004	center	0.03	0.02928125	UpGradient
1005	center	0.03	0.03425	UpGradient
1023	center	0.03	0.0281562499999999	UpGradient
1024	center	0.03	0.032078125	UpGradient
1056	center	0.03	0.0281249999999999	UpGradient
1057	center	0.03	0.0323125	UpGradient
1077	center	0.03	0.0295	UpGradient
1078	center	0.03	0.024453125	UpGradient
1107	center	0.03	0.030765625	UpGradient
1108	center	0.03	0.032140625	UpGradient
1129	center	0.03	0.034609375	UpGradient
1130	center	0.03	0.0313906249999999	UpGradient
1159	center	0.03	0.031609375	UpGradient
[truncated: 9,833 more rows]
