# Supplementary material for: Two simple movement mechanisms for spatial division of labour in social insects
Source: Nat Commun. 2022 Nov 15;13:6985. doi: 10.1038/s41467-022-34706-7 (PMC9666475; doi:10.1038/s41467-022-34706-7)
Supplement: Supplementary file 5 — Source Data [file 41467_2022_34706_MOESM5_ESM.zip › source_data/Figure_S15/RelativeTurnAngle,Leptothorax,Observed.csv]

COLONY	field_steepness	relative_TurnAngle	approach_direction
1	0	-0.00129684689554706	UpGradient
1	0.00025	-0.00989601309759747	UpGradient
1	5e-04	-0.00732744724690698	UpGradient
1	0.00075	-0.0063931428650635	UpGradient
1	0.001	-0.0125121159677847	UpGradient
1	0.00125	-0.0120127558472519	UpGradient
1	0.0015	-0.0131543450254333	UpGradient
1	0.00175	-0.00658095840473195	UpGradient
1	0.002	-0.0131478106936188	UpGradient
1	0.00225	-0.0109874753885719	UpGradient
1	0.0025	-0.00977202059663836	UpGradient
1	0.00275	-0.0101058376281308	UpGradient
5	0	-0.0110370057295497	UpGradient
5	0.00025	-0.0113522497406437	UpGradient
5	5e-04	-0.00636969938535798	UpGradient
5	0.00075	-0.00967379738253438	UpGradient
5	0.001	-0.00884117526831149	UpGradient
5	0.00125	-0.0053792400782545	UpGradient
5	0.0015	-0.00723261132802556	UpGradient
5	0.00175	-0.0077222625967173	UpGradient
5	0.002	-0.00798417929053341	UpGradient
5	0.00225	-0.00527259871861492	UpGradient
5	0.0025	-0.00603012675097009	UpGradient
5	0.00275	-0.0102836444791284	UpGradient
8	0	-0.00265854729029541	UpGradient
8	0.00025	-0.0134817450251599	UpGradient
8	5e-04	-0.000224927890081492	UpGradient
8	0.00075	-0.0151736705707684	UpGradient
8	0.001	-0.0100996268081494	UpGradient
8	0.00125	-0.0137756883852539	UpGradient
8	0.0015	-0.0154763286341792	UpGradient
8	0.00175	-0.0132081756244394	UpGradient
8	0.002	0.010145900246594	UpGradient
8	0.00225	-0.0213382791448371	UpGradient
8	0.0025	-0.00655825801975157	UpGradient
8	0.00275	-0.00758080567203291	UpGradient
9	0	-0.00698156367050542	UpGradient
9	0.00025	-0.00927496173885984	UpGradient
9	5e-04	-0.00543120689544795	UpGradient
9	0.00075	-0.00569532998599881	UpGradient
9	0.001	-0.00463798451171287	UpGradient
9	0.00125	-0.00157327893895564	UpGradient
9	0.0015	-0.00605498117505044	UpGradient
9	0.00175	-0.010104816577813	UpGradient
9	0.002	-0.00701182235145213	UpGradient
9	0.00225	-0.009032543021442	UpGradient
9	0.0025	0.000718691176610704	UpGradient
9	0.00275	0.0847584480144507	UpGradient
11	0	-0.0234577497349805	UpGradient
11	0.00025	-0.0197156650207005	UpGradient
11	5e-04	-0.0266849805403032	UpGradient
11	0.00075	-0.0244360221866304	UpGradient
11	0.001	-0.0181440233505051	UpGradient
11	0.00125	-0.0235486894289389	UpGradient
11	0.0015	-0.0124068224550441	UpGradient
11	0.00175	-0.0166188089700591	UpGradient
11	0.002	-0.0168217102344187	UpGradient
11	0.00225	-0.00888033163514897	UpGradient
11	0.0025	-0.0292191256806676	UpGradient
11	0.00275	-0.0528362732847099	UpGradient
12	0	-0.00582761241001404	UpGradient
12	0.00025	-0.0210855544669075	UpGradient
12	5e-04	-0.0135373767340935	UpGradient
12	0.00075	-0.0110680989520303	UpGradient
12	0.001	-0.0323917727578064	UpGradient
12	0.00125	-0.0181742456292414	UpGradient
12	0.0015	-0.0145583990379079	UpGradient
12	0.00175	-0.00300938079766178	UpGradient
12	0.002	-0.0326646539432325	UpGradient
12	0.00225	-0.0143235503647182	UpGradient
12	0.0025	-0.0297296795690126	UpGradient
12	0.00275	-0.0334356401414521	UpGradient
15	0	-0.0164010761199967	UpGradient
15	0.00025	-0.00942761009140739	UpGradient
15	5e-04	-0.0030692375149699	UpGradient
15	0.00075	-0.00471920067114572	UpGradient
15	0.001	-0.0106238195748134	UpGradient
15	0.00125	-0.00798572847340338	UpGradient
15	0.0015	-0.00380900726133046	UpGradient
15	0.00175	-0.00523355863534795	UpGradient
15	0.002	-0.0144669009251469	UpGradient
15	0.00225	-0.0158231316653249	UpGradient
15	0.0025	-0.0205840128117679	UpGradient
15	0.00275	-0.0171944875526831	UpGradient
17	0	0.00238434559719813	UpGradient
17	0.00025	-0.00171617837029602	UpGradient
17	5e-04	-0.00601333166835687	UpGradient
17	0.00075	0.00532770872168181	UpGradient
17	0.001	-0.00364229287208888	UpGradient
17	0.00125	-0.00476604269772808	UpGradient
17	0.0015	-0.0139192364988843	UpGradient
17	0.00175	-0.00535142533764786	UpGradient
17	0.002	0.00135475655488246	UpGradient
17	0.00225	-0.0116664976198814	UpGradient
17	0.0025	-0.0167815583979422	UpGradient
17	0.00275	-0.00746454919284664	UpGradient
19	0	-0.00582755191160314	UpGradient
19	0.00025	-5.38355673627451e-05	UpGradient
19	5e-04	-0.00885434301390933	UpGradient
19	0.00075	-0.00689491166154784	UpGradient
19	0.001	-0.00955571829921049	UpGradient
19	0.00125	-0.0214799310389998	UpGradient
19	0.0015	-0.024575490257829	UpGradient
19	0.00175	-0.0129045074694318	UpGradient
19	0.002	-0.0151602090306139	UpGradient
19	0.00225	-0.0227549383326483	UpGradient
19	0.0025	-0.0362046542184615	UpGradient
19	0.00275	-0.0210189755671061	UpGradient
20	0	-0.00785679495284612	UpGradient
20	0.00025	-0.0077297262816467	UpGradient
20	5e-04	-0.0234393723158917	UpGradient
20	0.00075	-0.00630220115518972	UpGradient
20	0.001	-0.0200500751109024	UpGradient
20	0.00125	-0.001969137515079	UpGradient
20	0.0015	-0.0529047604586636	UpGradient
20	0.00175	-0.0246838201993802	UpGradient
20	0.002	-0.00460418535742798	UpGradient
20	0.00225	-0.00650573471628443	UpGradient
20	0.0025	-0.0314333113317708	UpGradient
20	0.00275	-0.0202313544280152	UpGradient
1	0	-0.000918067969354674	DownGradient
1	0.00025	-1.94767165802078e-05	DownGradient
1	5e-04	0.00444288424731908	DownGradient
1	0.00075	0.00367748477927055	DownGradient
1	0.001	0.0137314400819646	DownGradient
1	0.00125	0.00330317191863555	DownGradient
1	0.0015	0.0154158514923519	DownGradient
1	0.00175	0.0206961590981667	DownGradient
1	0.002	0.0137615390976745	DownGradient
1	0.00225	0.0184415102825586	DownGradient
1	0.0025	0.0245263115021355	DownGradient
1	0.00275	0.0172558581643129	DownGradient
5	0	0.0102284028525269	DownGradient
5	0.00025	0.00623472091371473	DownGradient
5	5e-04	0.0104679170670386	DownGradient
5	0.00075	0.00709587112754735	DownGradient
5	0.001	0.0171788903377301	DownGradient
5	0.00125	0.0173889141511263	DownGradient
5	0.0015	0.0244991674232203	DownGradient
5	0.00175	0.0261511223198171	DownGradient
5	0.002	0.0251842320284582	DownGradient
5	0.00225	0.0298396174806612	DownGradient
5	0.0025	0.0274933559689772	DownGradient
5	0.00275	0.0291912744702648	DownGradient
8	0	0.00743041616546872	DownGradient
8	0.00025	0.00438935922703491	DownGradient
8	5e-04	0.018486782101355	DownGradient
8	0.00075	0.00150405622486102	DownGradient
8	0.001	0.0115707023691384	DownGradient
8	0.00125	0.000749368854746918	DownGradient
8	0.0015	0.00927948935149059	DownGradient
8	0.00175	0.0296780606769978	DownGradient
8	0.002	0.00632120576920938	DownGradient
8	0.00225	0.0245725849829182	DownGradient
8	0.0025	0.0271117159033775	DownGradient
8	0.00275	0.018100459623972	DownGradient
9	0	0.00573940222670108	DownGradient
9	0.00025	0.0105114517118183	DownGradient
9	5e-04	0.0121716647160958	DownGradient
9	0.00075	0.0135179331956931	DownGradient
9	0.001	0.0104231685796528	DownGradient
9	0.00125	0.0112340633655483	DownGradient
9	0.0015	0.0144828659111613	DownGradient
9	0.00175	0.0139689056870137	DownGradient
9	0.002	0.00648096739712278	DownGradient
9	0.00225	0.00881005010457167	DownGradient
9	0.0025	0.0158766740766143	DownGradient
9	0.00275	0.0262576140065363	DownGradient
11	0	-0.00347396821155606	DownGradient
11	0.00025	0.00696624132199537	DownGradient
11	5e-04	0.00693833829333192	DownGradient
11	0.00075	0.0104431879721328	DownGradient
11	0.001	-0.00290354630929636	DownGradient
11	0.00125	-0.00103911799893048	DownGradient
11	0.0015	0.0221513736191046	DownGradient
11	0.00175	0.0169858953387978	DownGradient
11	0.002	0.0170179588331739	DownGradient
11	0.00225	0.0229032770910304	DownGradient
11	0.0025	0.0370515169144066	DownGradient
11	0.00275	0.0216302238536479	DownGradient
12	0	0.0108210172306386	DownGradient
12	0.00025	0.0240966563263929	DownGradient
12	5e-04	0.00235233196077728	DownGradient
12	0.00075	0.00489657545621011	DownGradient
12	0.001	0.0272148945716421	DownGradient
12	0.00125	0.00971270626419694	DownGradient
12	0.0015	0.031242133233134	DownGradient
12	0.00175	0.0120532356478002	DownGradient
12	0.002	0.0141389153738123	DownGradient
12	0.00225	0.0388115205877533	DownGradient
12	0.0025	0.0242926959845689	DownGradient
12	0.00275	0.0377429115261214	DownGradient
15	0	0.00515193094950132	DownGradient
15	0.00025	0.0158253810789562	DownGradient
15	5e-04	0.0187803853658002	DownGradient
15	0.00075	0.0214340737820924	DownGradient
15	0.001	0.0221140997216914	DownGradient
15	0.00125	0.0275434319752247	DownGradient
15	0.0015	0.0244304037568879	DownGradient
15	0.00175	0.0267198026038548	DownGradient
15	0.002	0.0211246657947958	DownGradient
15	0.00225	0.0259744488003318	DownGradient
15	0.0025	0.0213890772278186	DownGradient
15	0.00275	0.0162437272027188	DownGradient
17	0	0.0104962445108056	DownGradient
17	0.00025	0.0100478138734262	DownGradient
17	5e-04	0.00578268134073997	DownGradient
17	0.00075	0.0141946391075235	DownGradient
17	0.001	0.0101789102397171	DownGradient
17	0.00125	0.0141594739633902	DownGradient
17	0.0015	0.00240715646982973	DownGradient
17	0.00175	0.0166037550862186	DownGradient
17	0.002	0.00428703478097001	DownGradient
17	0.00225	0.00615693465873366	DownGradient
17	0.0025	0.0159071946130882	DownGradient
17	0.00275	0.0163940116855775	DownGradient
19	0	0.0188392277527252	DownGradient
19	0.00025	0.00814715772133121	DownGradient
19	5e-04	0.0224263389316491	DownGradient
19	0.00075	0.0152527067442774	DownGradient
19	0.001	0.0104226893631746	DownGradient
19	0.00125	0.00829223981911746	DownGradient
19	0.0015	0.0162908570853759	DownGradient
19	0.00175	0.0305469091608898	DownGradient
19	0.002	0.022965448699598	DownGradient
19	0.00225	0.0271993840382354	DownGradient
19	0.0025	-0.00178418564582248	DownGradient
19	0.00275	-0.0376582553025859	DownGradient
20	0	0.00973953053187207	DownGradient
20	0.00025	0.00312354787044029	DownGradient
20	5e-04	-0.0184726855212581	DownGradient
20	0.00075	-0.0147844540506304	DownGradient
20	0.001	0.00711525982132678	DownGradient
20	0.00125	0.00825600210618553	DownGradient
20	0.0015	-0.0222955123761655	DownGradient
20	0.00175	-0.00324676873125018	DownGradient
20	0.002	0.00195328369464169	DownGradient
20	0.00225	0.0087822229819823	DownGradient
20	0.0025	0.00215294698399155	DownGradient
20	0.00275	0.0121314333915311	DownGradient
