# Supplementary material for: Two simple movement mechanisms for spatial division of labour in social insects
Source: Nat Commun. 2022 Nov 15;13:6985. doi: 10.1038/s41467-022-34706-7 (PMC9666475; doi:10.1038/s41467-022-34706-7)
Supplement: Supplementary file 5 — Source Data [file 41467_2022_34706_MOESM5_ESM.zip › source_data/Figure_S15/RelativeTurnAngle,Temnothorax,BE.csv]

cell_ID	agent_type	field_steepness	relative_TurnAngle	approach_direction
77	center	0	-0.00310526315789472	UpGradient
78	center	0	0.00155263157894738	UpGradient
79	center	0	0.00205263157894732	UpGradient
80	center	0	0.000640350877193019	UpGradient
81	center	0	0.000728070175438555	UpGradient
82	center	0	0.00121929824561408	UpGradient
83	center	0	-0.00040350877192979	UpGradient
84	center	0	-0.000131578947368453	UpGradient
85	center	0	-0.00156140350877194	UpGradient
86	center	0	-1.75438596491248e-05	UpGradient
87	center	0	-0.000666666666666621	UpGradient
88	center	0	-0.00478070175438596	UpGradient
89	center	0	0.00113157894736844	UpGradient
90	center	0	-0.00147368421052626	UpGradient
91	center	0	-0.000403508771929817	UpGradient
92	center	0	-0.00257017543859647	UpGradient
93	center	0	-0.00302631578947369	UpGradient
136	center	0	0.00071929824561402	UpGradient
137	center	0	-0.000333333333333299	UpGradient
138	center	0	-0.000377192982456124	UpGradient
139	center	0	0.00142982456140346	UpGradient
140	center	0	0.000763157894736815	UpGradient
141	center	0	-6.14035087718802e-05	UpGradient
142	center	0	-0.000570175438596512	UpGradient
143	center	0	-0.00146491228070179	UpGradient
144	center	0	0.000491228070175416	UpGradient
145	center	0	-0.0014649122807018	UpGradient
146	center	0	0.0010614035087719	UpGradient
147	center	0	-0.00286842105263157	UpGradient
148	center	0	0.00168421052631577	UpGradient
149	center	0	0.000596491228070178	UpGradient
150	center	0	-7.89473684210634e-05	UpGradient
151	center	0	0.000157894736842076	UpGradient
154	center	0	-0.000368421052631585	UpGradient
155	center	0	0.000938596491228115	UpGradient
156	center	0	0.00347368421052632	UpGradient
157	center	0	0.001780701754386	UpGradient
158	center	0	0.00364035087719301	UpGradient
159	center	0	-7.01754385965147e-05	UpGradient
160	center	0	0.00264912280701757	UpGradient
161	center	0	0.0015350877192983	UpGradient
162	center	0	0.0017017543859649	UpGradient
163	center	0	-0.00307017543859647	UpGradient
164	center	0	0.0014736842105263	UpGradient
165	center	0	-0.00162280701754381	UpGradient
166	center	0	-0.00418421052631579	UpGradient
167	center	0	-0.000859649122807038	UpGradient
168	center	0	0.00127192982456136	UpGradient
169	center	0	0.000675438596491208	UpGradient
213	center	0	0.00092105263157892	UpGradient
214	center	0	-0.000684210526315792	UpGradient
215	center	0	-0.000754385964912307	UpGradient
216	center	0	0.000842105263157919	UpGradient
217	center	0	-0.00200877192982461	UpGradient
218	center	0	0.000754385964912246	UpGradient
219	center	0	7.89473684210284e-05	UpGradient
220	center	0	0.00272807017543863	UpGradient
221	center	0	0.000850877192982425	UpGradient
222	center	0	0.00116666666666665	UpGradient
223	center	0	0.000736842105263207	UpGradient
224	center	0	0.00231578947368418	UpGradient
225	center	0	0.00106140350877192	UpGradient
226	center	0	0.000131578947368438	UpGradient
227	center	0	-0.00192982456140349	UpGradient
228	center	0	0.000491228070175445	UpGradient
229	center	0	-0.000622807017543881	UpGradient
230	center	0	-0.000578947368421092	UpGradient
231	center	0	-8.77192982461108e-06	UpGradient
232	center	0	0.00328947368421051	UpGradient
233	center	0	0.00226315789473683	UpGradient
234	center	0	-0.000149122807017535	UpGradient
235	center	0	-0.000561403508771954	UpGradient
236	center	0	-0.000640350877192957	UpGradient
237	center	0	-0.00493859649122806	UpGradient
238	center	0	-0.00109649122807017	UpGradient
239	center	0	0.00310526315789473	UpGradient
240	center	0	-0.000798245614035082	UpGradient
241	center	0	0.00334210526315792	UpGradient
242	center	0	-0.00187719298245617	UpGradient
243	center	0	-0.00135964912280702	UpGradient
244	center	0	0.0019561403508772	UpGradient
289	center	0	0.000587719298245563	UpGradient
290	center	0	-0.0013771929824561	UpGradient
291	center	0	-0.0023947368421053	UpGradient
292	center	0	-0.00161403508771925	UpGradient
293	center	0	-0.000122807017543854	UpGradient
294	center	0	-0.00105263157894733	UpGradient
295	center	0	-0.00192982456140355	UpGradient
296	center	0	0.000412280701754383	UpGradient
297	center	0	-0.000184210526315746	UpGradient
298	center	0	-0.00199999999999999	UpGradient
299	center	0	0.00186842105263162	UpGradient
300	center	0	-0.00118421052631578	UpGradient
301	center	0	-0.000552631578947411	UpGradient
302	center	0	0.00242982456140349	UpGradient
303	center	0	0.000447368421052649	UpGradient
306	center	0	-0.00181578947368417	UpGradient
307	center	0	0.00071929824561404	UpGradient
308	center	0	0.00207017543859645	UpGradient
309	center	0	-0.00119298245614036	UpGradient
310	center	0	-0.00381578947368416	UpGradient
311	center	0	-1.75438596490761e-05	UpGradient
312	center	0	0.000166666666666718	UpGradient
313	center	0	0.000289473684210512	UpGradient
314	center	0	0.000412280701754358	UpGradient
315	center	0	0.000956140350877183	UpGradient
316	center	0	-0.000271929824561381	UpGradient
317	center	0	0.00147368421052632	UpGradient
318	center	0	0.000429824561403498	UpGradient
319	center	0	-0.00087719298245617	UpGradient
366	center	0	-0.000824561403508769	UpGradient
367	center	0	0.00156140350877198	UpGradient
368	center	0	-0.00108771929824567	UpGradient
369	center	0	-0.00279824561403514	UpGradient
370	center	0	-0.000456140350877236	UpGradient
371	center	0	0.00162280701754382	UpGradient
372	center	0	-0.00315789473684208	UpGradient
373	center	0	0.00072807017543859	UpGradient
374	center	0	0.000535087719298278	UpGradient
375	center	0	-0.000692982456140399	UpGradient
376	center	0	-5.26315789473763e-05	UpGradient
377	center	0	0.000307017543859617	UpGradient
378	center	0	-6.14035087719601e-05	UpGradient
379	center	0	-0.00196491228070176	UpGradient
380	center	0	0.000570175438596444	UpGradient
381	center	0	-0.000263157894736833	UpGradient
382	center	0	-0.00221929824561403	UpGradient
383	center	0	-0.000649122807017486	UpGradient
384	center	0	-0.000885964912280684	UpGradient
385	center	0	0.00129824561403503	UpGradient
386	center	0	0.00043859649122811	UpGradient
387	center	0	-0.00227192982456145	UpGradient
388	center	0	0.00292982456140348	UpGradient
389	center	0	-0.00177192982456135	UpGradient
390	center	0	-0.000824561403508808	UpGradient
391	center	0	0.0021315789473684	UpGradient
392	center	0	-0.00193859649122809	UpGradient
393	center	0	0.000815789473684162	UpGradient
443	center	0	-0.00321052631578943	UpGradient
444	center	0	-0.000324561403508736	UpGradient
445	center	0	0.00102631578947372	UpGradient
446	center	0	-0.000929824561403455	UpGradient
447	center	0	0.00234210526315792	UpGradient
448	center	0	0.00334210526315788	UpGradient
449	center	0	-0.00209649122807015	UpGradient
450	center	0	0.00124561403508776	UpGradient
451	center	0	-0.00312280701754385	UpGradient
452	center	0	0.00225438596491223	UpGradient
453	center	0	-0.00198245614035084	UpGradient
454	center	0	-0.00225438596491223	UpGradient
455	center	0	-0.0045526315789474	UpGradient
458	center	0	0.00224561403508776	UpGradient
459	center	0	-0.000859649122807047	UpGradient
460	center	0	0.000429824561403493	UpGradient
461	center	0	-0.00153508771929822	UpGradient
462	center	0	-0.000903508771929832	UpGradient
463	center	0	-8.77192982452148e-06	UpGradient
464	center	0	-0.000184210526315748	UpGradient
465	center	0	-0.00240350877192986	UpGradient
466	center	0	-0.0028947368421053	UpGradient
467	center	0	0.00328947368421051	UpGradient
468	center	0	-0.00221929824561403	UpGradient
469	center	0	0.000359649122806995	UpGradient
521	center	0	-0.00175438596491226	UpGradient
522	center	0	0.00164035087719299	UpGradient
523	center	0	0.000991228070175452	UpGradient
524	center	0	-0.00157894736842108	UpGradient
525	center	0	0.00025438596491229	UpGradient
526	center	0	-0.000771929824561439	UpGradient
527	center	0	0.000324561403508802	UpGradient
528	center	0	-0.00227192982456135	UpGradient
529	center	0	0.00159649122807022	UpGradient
530	center	0	-0.000350877192982447	UpGradient
531	center	0	0.0044649122807017	UpGradient
532	center	0	-0.000421052631578957	UpGradient
533	center	0	-0.00128070175438598	UpGradient
534	center	0	-0.000543859649122798	UpGradient
535	center	0	0.00104385964912278	UpGradient
536	center	0	-0.00260526315789477	UpGradient
537	center	0	-0.000938596491228082	UpGradient
538	center	0	-0.000552631578947374	UpGradient
539	center	0	-0.00287719298245619	UpGradient
540	center	0	0.00120175438596494	UpGradient
541	center	0	0.000596491228070217	UpGradient
542	center	0	-0.00722807017543855	UpGradient
543	center	0	-0.000877192982456182	UpGradient
597	center	0	0.000824561403508749	UpGradient
598	center	0	-0.000184210526315765	UpGradient
599	center	0	-0.00283333333333335	UpGradient
600	center	0	-0.00130701754385965	UpGradient
601	center	0	-0.00221052631578948	UpGradient
602	center	0	0.000921052631578974	UpGradient
603	center	0	0.000228070175438579	UpGradient
604	center	0	0.000157894736842078	UpGradient
605	center	0	-0.000122807017543817	UpGradient
606	center	0	-0.000175438596491279	UpGradient
607	center	0	0.00228070175438602	UpGradient
610	center	0	-0.00115789473684207	UpGradient
611	center	0	-0.000412280701754374	UpGradient
612	center	0	-0.00399999999999998	UpGradient
613	center	0	0.000245614035087755	UpGradient
614	center	0	0.000719298245614084	UpGradient
615	center	0	-0.00225438596491229	UpGradient
616	center	0	0.000140350877193016	UpGradient
617	center	0	-0.00203508771929822	UpGradient
618	center	0	-0.00125438596491228	UpGradient
619	center	0	-0.000482456140350914	UpGradient
675	center	0	-0.00052631578947363	UpGradient
676	center	0	0.0014385964912281	UpGradient
677	center	0	0.00180701754385962	UpGradient
678	center	0	7.01754385964445e-05	UpGradient
679	center	0	0.00121929824561409	UpGradient
680	center	0	-0.00156140350877195	UpGradient
681	center	0	0.00138596491228074	UpGradient
682	center	0	-0.0016929824561403	UpGradient
683	center	0	-0.00365789473684207	UpGradient
684	center	0	0.000184210526315841	UpGradient
685	center	0	-0.00179824561403512	UpGradient
686	center	0	-0.000815789473684199	UpGradient
687	center	0	-0.000350877192982488	UpGradient
688	center	0	-0.00270175438596492	UpGradient
689	center	0	-0.00118421052631579	UpGradient
690	center	0	0.00263157894736839	UpGradient
691	center	0	-0.00303508771929823	UpGradient
692	center	0	-0.000614035087719318	UpGradient
693	center	0	-0.000508771929824562	UpGradient
751	center	0	-0.000649122807017593	UpGradient
752	center	0	-0.000491228070175392	UpGradient
753	center	0	-0.00108771929824563	UpGradient
754	center	0	-0.000105263157894768	UpGradient
755	center	0	0.00142982456140354	UpGradient
756	center	0	-0.00132456140350877	UpGradient
757	center	0	-0.00287719298245616	UpGradient
758	center	0	-0.00204385964912283	UpGradient
759	center	0	0.0048070175438596	UpGradient
762	center	0	0.00106140350877189	UpGradient
763	center	0	0.000315789473684234	UpGradient
764	center	0	0.00136842105263159	UpGradient
765	center	0	0.00178947368421053	UpGradient
766	center	0	-0.0039561403508772	UpGradient
767	center	0	-0.000403508771929833	UpGradient
768	center	0	-0.00292105263157896	UpGradient
769	center	0	-0.00664912280701755	UpGradient
829	center	0	-0.00169298245614038	UpGradient
830	center	0	-0.00104385964912276	UpGradient
831	center	0	0.00292105263157894	UpGradient
832	center	0	-0.00278947368421052	UpGradient
833	center	0	0.00350000000000004	UpGradient
834	center	0	-0.00102631578947373	UpGradient
835	center	0	0.00393859649122805	UpGradient
836	center	0	0.00168421052631574	UpGradient
837	center	0	0.00155263157894742	UpGradient
838	center	0	0.00314035087719298	UpGradient
839	center	0	-0.0023771929824561	UpGradient
840	center	0	0.000175438596491174	UpGradient
841	center	0	-0.0025964912280702	UpGradient
842	center	0	-0.000131578947368461	UpGradient
843	center	0	0.00128947368421048	UpGradient
844	center	0	-0.00151754385964908	UpGradient
905	center	0	-0.00164912280701756	UpGradient
906	center	0	-0.0014561403508772	UpGradient
907	center	0	-0.0016228070175439	UpGradient
908	center	0	-0.00342105263157892	UpGradient
909	center	0	-0.00240350877192984	UpGradient
910	center	0	0.00150877192982451	UpGradient
911	center	0	1.75438596491365e-05	UpGradient
914	center	0	-0.00158771929824562	UpGradient
915	center	0	-0.000438596491228123	UpGradient
916	center	0	-0.00148245614035086	UpGradient
917	center	0	0.000982456140350909	UpGradient
918	center	0	-0.000596491228070193	UpGradient
919	center	0	0.0022719298245614	UpGradient
982	center	0	-0.00186842105263154	UpGradient
983	center	0	-0.00431578947368417	UpGradient
984	center	0	-0.000219298245614009	UpGradient
985	center	0	-0.00264035087719303	UpGradient
986	center	0	0.000649122807017583	UpGradient
987	center	0	0.000456140350877147	UpGradient
988	center	0	-0.000587719298245561	UpGradient
989	center	0	0.00437719298245613	UpGradient
990	center	0	-0.00150000000000004	UpGradient
991	center	0	-0.00123684210526312	UpGradient
992	center	0	0.00207894736842109	UpGradient
993	center	0	0.000403508771929848	UpGradient
994	center	0	-0.000956140350877234	UpGradient
1058	center	0	0.00127192982456139	UpGradient
1059	center	0	-0.00345614035087721	UpGradient
1060	center	0	-0.00242982456140354	UpGradient
1061	center	0	0.00138596491228067	UpGradient
1062	center	0	0.000289473684210502	UpGradient
1063	center	0	-0.00037719298245613	UpGradient
1066	center	0	-0.00276315789473689	UpGradient
1067	center	0	-0.00130701754385966	UpGradient
1068	center	0	-0.00065789473684212	UpGradient
1069	center	0	-0.00298245614035091	UpGradient
1070	center	0	0.00145614035087721	UpGradient
1136	center	0	0.00128070175438599	UpGradient
1137	center	0	-0.000736842105263133	UpGradient
1138	center	0	-0.00273684210526318	UpGradient
1139	center	0	-0.00313157894736842	UpGradient
1140	center	0	-0.00156140350877193	UpGradient
1141	center	0	0.00133333333333337	UpGradient
1142	center	0	0.00124561403508773	UpGradient
1143	center	0	-0.00143859649122804	UpGradient
1144	center	0	-0.00372807017543857	UpGradient
1145	center	0	-0.000421052631578969	UpGradient
1212	center	0	-0.000350877192982466	UpGradient
1213	center	0	-0.00128070175438599	UpGradient
1214	center	0	1.75438596490995e-05	UpGradient
1215	center	0	0.000307017543859596	UpGradient
1218	center	0	-0.00105263157894741	UpGradient
1219	center	0	-0.00265789473684213	UpGradient
1220	center	0	-0.00210526315789472	UpGradient
1289	center	0	-0.00265789473684214	UpGradient
1290	center	0	-0.000771929824561377	UpGradient
1291	center	0	-0.00129824561403503	UpGradient
1292	center	0	-0.00322807017543859	UpGradient
1293	center	0	0.00217543859649127	UpGradient
1294	center	0	-9.64912280701434e-05	UpGradient
1295	center	0	-0.00550877192982456	UpGradient
1365	center	0	-0.00311403508771925	UpGradient
1366	center	0	-0.000868421052631618	UpGradient
1367	center	0	0.00150877192982455	UpGradient
1370	center	0	-0.00262280701754382	UpGradient
1371	center	0	-0.000649122807017581	UpGradient
1443	center	0	-0.00133333333333339	UpGradient
1444	center	0	0.000657894736842144	UpGradient
1445	center	0	-0.000798245614035086	UpGradient
1519	center	0	-0.00164912280701759	UpGradient
1629	center	0	0.000228070175438601	UpGradient
1630	center	0	-0.00107017543859649	UpGradient
1631	center	0	-0.00406140350877199	UpGradient
1632	center	0	0.00149122807017546	UpGradient
1633	center	0	0.00259649122807013	UpGradient
1634	center	0	-0.00229824561403512	UpGradient
1635	center	0	0.00128947368421048	UpGradient
1636	center	0	0.000368421052631554	UpGradient
1637	center	0	0.000149122807017559	UpGradient
1638	center	0	0.000710526315789421	UpGradient
1639	center	0	0.00142105263157894	UpGradient
1703	center	0	0.00107894736842101	UpGradient
1704	center	0	-0.000307017543859684	UpGradient
1705	center	0	0.00015789473684214	UpGradient
1706	center	0	-0.000280701754385955	UpGradient
1707	center	0	-0.00341228070175436	UpGradient
1708	center	0	0.00108771929824563	UpGradient
1709	center	0	-0.00170175438596488	UpGradient
1710	center	0	-0.000824561403508734	UpGradient
1711	center	0	-0.000184210526315814	UpGradient
1712	center	0	-0.000973684210526357	UpGradient
1713	center	0	-0.00225438596491224	UpGradient
1714	center	0	0.000201754385964935	UpGradient
1715	center	0	-0.000798245614035095	UpGradient
1716	center	0	0.00179824561403514	UpGradient
1717	center	0	0.000789473684210552	UpGradient
1718	center	0	-0.000885964912280719	UpGradient
1777	center	0	-0.00153508771929827	UpGradient
1778	center	0	-0.000263157894736792	UpGradient
1779	center	0	0.000842105263157944	UpGradient
1780	center	0	-0.00143859649122805	UpGradient
1781	center	0	-0.00263157894736844	UpGradient
1782	center	0	0.00194736842105259	UpGradient
1783	center	0	-0.0018684210526316	UpGradient
1784	center	0	0.000342105263157951	UpGradient
1785	center	0	-0.0022368421052632	UpGradient
1786	center	0	0.0038333333333333	UpGradient
1787	center	0	0.00098245614035089	UpGradient
1788	center	0	-0.00251754385964913	UpGradient
1789	center	0	-0.00165789473684208	UpGradient
1790	center	0	-0.0029385964912281	UpGradient
1791	center	0	-0.00361403508771932	UpGradient
1792	center	0	-0.00135964912280701	UpGradient
1793	center	0	-0.000903508771929782	UpGradient
1794	center	0	-0.00226315789473684	UpGradient
1795	center	0	0.000833333333333368	UpGradient
1852	center	0	0.000464912280701703	UpGradient
1853	center	0	0.000692982456140335	UpGradient
1854	center	0	0.000692982456140337	UpGradient
1855	center	0	-0.00170175438596493	UpGradient
1856	center	0	0.000438596491228094	UpGradient
1857	center	0	-0.000885964912280733	UpGradient
1858	center	0	0.000763157894736871	UpGradient
1859	center	0	0.00113157894736841	UpGradient
1860	center	0	-0.00193859649122803	UpGradient
1861	center	0	0.000552631578947405	UpGradient
1862	center	0	0.000859649122806979	UpGradient
1863	center	0	0.000657894736842128	UpGradient
1864	center	0	-0.000991228070175386	UpGradient
1865	center	0	-0.00213157894736843	UpGradient
1866	center	0	0.000184210526315826	UpGradient
1867	center	0	-0.00127192982456145	UpGradient
1868	center	0	0.000964912280701728	UpGradient
1869	center	0	-0.00226315789473688	UpGradient
1870	center	0	0.00359649122807019	UpGradient
1871	center	0	-0.000701754385964965	UpGradient
1872	center	0	-0.00113157894736846	UpGradient
1873	center	0	0.00227192982456137	UpGradient
1927	center	0	-0.00264035087719296	UpGradient
1928	center	0	-0.00366666666666662	UpGradient
1929	center	0	-0.00199122807017544	UpGradient
1930	center	0	-0.000508771929824599	UpGradient
1931	center	0	0.00113157894736845	UpGradient
1932	center	0	-0.000684210526315753	UpGradient
1933	center	0	-0.00128070175438597	UpGradient
1934	center	0	0.000289473684210524	UpGradient
1935	center	0	-0.00488596491228071	UpGradient
1936	center	0	-0.00397368421052631	UpGradient
1937	center	0	-0.000982456140350913	UpGradient
1938	center	0	0.000491228070175486	UpGradient
1939	center	0	-0.00256140350877189	UpGradient
1940	center	0	-0.00314912280701755	UpGradient
1941	center	0	-0.00397368421052629	UpGradient
1942	center	0	-0.00178070175438597	UpGradient
1943	center	0	0.000885964912280756	UpGradient
1944	center	0	-0.00192982456140347	UpGradient
1945	center	0	-0.00241228070175437	UpGradient
1946	center	0	0.000219298245614042	UpGradient
1947	center	0	-0.000245614035087737	UpGradient
1948	center	0	-0.00152631578947363	UpGradient
1949	center	0	-0.000149122807017512	UpGradient
1950	center	0	-0.000728070175438586	UpGradient
2002	center	0	-0.000526315789473706	UpGradient
2003	center	0	0.000526315789473634	UpGradient
2004	center	0	-0.00241228070175435	UpGradient
2005	center	0	-0.00158771929824557	UpGradient
2006	center	0	-0.00118421052631583	UpGradient
2007	center	0	-0.000105263157894702	UpGradient
2008	center	0	0.000114035087719321	UpGradient
2009	center	0	-0.00171052631578949	UpGradient
2010	center	0	-0.00276315789473683	UpGradient
2011	center	0	0.000280701754386006	UpGradient
2012	center	0	3.50877192982145e-05	UpGradient
2013	center	0	-0.00219298245614037	UpGradient
2014	center	0	-0.00104385964912286	UpGradient
2015	center	0	-0.00475438596491224	UpGradient
2016	center	0	0.00444736842105266	UpGradient
2017	center	0	6.14035087719289e-05	UpGradient
2018	center	0	-0.0012631578947369	UpGradient
2019	center	0	0.000535087719298226	UpGradient
2020	center	0	0.00173684210526314	UpGradient
2021	center	0	0.00160526315789476	UpGradient
2022	center	0	0.000543859649122811	UpGradient
2023	center	0	-2.1424916381344e-17	UpGradient
2024	center	0	-0.00268421052631578	UpGradient
2025	center	0	0.00132456140350879	UpGradient
2026	center	0	0.000903508771929776	UpGradient
2027	center	0	-0.000807017543859626	UpGradient
2028	center	0	-0.0011228070175439	UpGradient
2077	center	0	-0.00142105263157891	UpGradient
2078	center	0	0.000719298245614075	UpGradient
2079	center	0	-0.00321929824561401	UpGradient
2080	center	0	-0.000807017543859687	UpGradient
2081	center	0	-0.00211403508771931	UpGradient
2082	center	0	-0.000649122807017515	UpGradient
2083	center	0	-0.00217543859649123	UpGradient
2084	center	0	0.000438596491228119	UpGradient
2085	center	0	0.000350877192982414	UpGradient
2086	center	0	0.00247368421052631	UpGradient
2087	center	0	0.000236842105263136	UpGradient
2088	center	0	NA	UpGradient
2089	center	0	NA	UpGradient
2090	center	0	NA	UpGradient
2091	center	0	NA	UpGradient
2092	center	0	NA	UpGradient
2093	center	0	0.000561403508771891	UpGradient
2094	center	0	0.00180701754385964	UpGradient
2095	center	0	0.000903508771929797	UpGradient
2096	center	0	0.000657894736842136	UpGradient
2097	center	0	0.00167543859649122	UpGradient
2098	center	0	-0.000508771929824535	UpGradient
2099	center	0	0.000859649122807036	UpGradient
2100	center	0	0.0010526315789474	UpGradient
2101	center	0	-0.00104385964912281	UpGradient
2102	center	0	0.000140350877192971	UpGradient
2103	center	0	0.000280701754386	UpGradient
2104	center	0	-0.000307017543859617	UpGradient
2152	center	0	-0.000245614035087702	UpGradient
2153	center	0	-0.00014035087719293	UpGradient
2154	center	0	-0.00207017543859649	UpGradient
2155	center	0	0.00167543859649126	UpGradient
2156	center	0	0.00284210526315793	UpGradient
2157	center	0	-0.00159649122807019	UpGradient
2158	center	0	-5.26315789473178e-05	UpGradient
2159	center	0	-0.00220175438596487	UpGradient
2160	center	0	0.00065789473684213	UpGradient
2161	center	0	0.000780701754385998	UpGradient
2162	center	0	NA	UpGradient
2163	center	0	NA	UpGradient
2164	center	0	NA	UpGradient
2165	center	0	NA	UpGradient
2166	center	0	NA	UpGradient
2167	center	0	NA	UpGradient
2168	center	0	NA	UpGradient
2169	center	0	NA	UpGradient
2170	center	0	NA	UpGradient
2171	center	0	NA	UpGradient
2172	center	0	0.000728070175438544	UpGradient
2173	center	0	-0.000780701754385994	UpGradient
2174	center	0	-4.38596491228178e-05	UpGradient
2175	center	0	0.000622807017543807	UpGradient
2176	center	0	-0.00268421052631576	UpGradient
2177	center	0	-0.00228947368421051	UpGradient
2178	center	0	0.000552631578947411	UpGradient
2179	center	0	-0.00058771929824561	UpGradient
2180	center	0	0.000271929824561354	UpGradient
2181	center	0	0.00100000000000001	UpGradient
2227	center	0	0.000587719298245592	UpGradient
2228	center	0	-0.00107017543859651	UpGradient
2229	center	0	-0.000342105263157929	UpGradient
2230	center	0	7.01754385964699e-05	UpGradient
2231	center	0	0.000166666666666672	UpGradient
2232	center	0	-0.000605263157894709	UpGradient
2233	center	0	-0.00104385964912285	UpGradient
2234	center	0	-0.00031578947368423	UpGradient
2235	center	0	-0.00126315789473679	UpGradient
2236	center	0	NA	UpGradient
2237	center	0	NA	UpGradient
2238	center	0	NA	UpGradient
2239	center	0	NA	UpGradient
2240	center	0	NA	UpGradient
2241	center	0	NA	UpGradient
2242	center	0	NA	UpGradient
2243	center	0	NA	UpGradient
2244	center	0	NA	UpGradient
2245	center	0	NA	UpGradient
2246	center	0	NA	UpGradient
2247	center	0	NA	UpGradient
2248	center	0	NA	UpGradient
2249	center	0	NA	UpGradient
2250	center	0	0.00107894736842105	UpGradient
2251	center	0	-0.00304385964912282	UpGradient
2252	center	0	-0.0015526315789474	UpGradient
2253	center	0	-0.00298245614035084	UpGradient
2254	center	0	-0.00129824561403514	UpGradient
2255	center	0	-0.00133333333333337	UpGradient
2256	center	0	0.00283333333333331	UpGradient
2257	center	0	-0.00110526315789474	UpGradient
2258	center	0	0.000421052631578911	UpGradient
2303	center	0	-0.00225438596491228	UpGradient
2304	center	0	0.00102631578947374	UpGradient
2305	center	0	0.00254385964912277	UpGradient
2306	center	0	-0.000903508771929782	UpGradient
2307	center	0	-0.00494736842105267	UpGradient
2308	center	0	0.000236842105263116	UpGradient
2309	center	0	0.00139473684210522	UpGradient
2310	center	0	0.00228947368421058	UpGradient
2311	center	0	NA	UpGradient
2312	center	0	NA	UpGradient
2313	center	0	NA	UpGradient
2314	center	0	NA	UpGradient
2315	center	0	NA	UpGradient
2316	center	0	NA	UpGradient
2317	center	0	NA	UpGradient
2318	center	0	NA	UpGradient
2319	center	0	NA	UpGradient
2320	center	0	NA	UpGradient
2321	center	0	NA	UpGradient
2322	center	0	NA	UpGradient
2323	center	0	NA	UpGradient
2324	center	0	NA	UpGradient
2325	center	0	NA	UpGradient
2326	center	0	NA	UpGradient
2327	center	0	NA	UpGradient
2328	center	0	-0.00289473684210529	UpGradient
2329	center	0	-0.000245614035087764	UpGradient
2330	center	0	-0.000359649122807071	UpGradient
2331	center	0	-0.000219298245614015	UpGradient
2332	center	0	-0.000324561403508752	UpGradient
2333	center	0	0.00153508771929825	UpGradient
2334	center	0	-0.00144736842105258	UpGradient
2335	center	0	-0.00242982456140348	UpGradient
2378	center	0	-0.000464912280701707	UpGradient
2379	center	0	-0.00191228070175435	UpGradient
2380	center	0	0.000210526315789486	UpGradient
2381	center	0	0.00348245614035085	UpGradient
2382	center	0	0.00156140350877196	UpGradient
2383	center	0	-0.00150877192982457	UpGradient
2384	center	0	0.000973684210526343	UpGradient
2385	center	0	NA	UpGradient
2386	center	0	NA	UpGradient
2387	center	0	NA	UpGradient
2388	center	0	NA	UpGradient
2389	center	0	NA	UpGradient
2390	center	0	NA	UpGradient
2391	center	0	NA	UpGradient
2392	center	0	NA	UpGradient
2393	center	0	NA	UpGradient
2394	center	0	NA	UpGradient
2395	center	0	NA	UpGradient
2396	center	0	NA	UpGradient
2397	center	0	NA	UpGradient
2398	center	0	NA	UpGradient
2399	center	0	NA	UpGradient
2400	center	0	NA	UpGradient
2401	center	0	NA	UpGradient
2402	center	0	NA	UpGradient
2403	center	0	NA	UpGradient
2404	center	0	-0.00157017543859654	UpGradient
2405	center	0	0.00244736842105259	UpGradient
2406	center	0	-0.00052631578947372	UpGradient
2407	center	0	-0.0015964912280702	UpGradient
2408	center	0	-0.000745614035087664	UpGradient
2409	center	0	0.00152631578947372	UpGradient
2410	center	0	0.000964912280701728	UpGradient
2411	center	0	0.000140350877192948	UpGradient
2454	center	0	-7.89473684210303e-05	UpGradient
2455	center	0	0.000473684210526314	UpGradient
2456	center	0	0.00178947368421052	UpGradient
2457	center	0	-0.000614035087719279	UpGradient
2458	center	0	0.00110526315789474	UpGradient
2459	center	0	5.26315789473354e-05	UpGradient
2460	center	0	0.000728070175438623	UpGradient
2461	center	0	NA	UpGradient
2462	center	0	NA	UpGradient
2463	center	0	NA	UpGradient
2464	center	0	NA	UpGradient
2465	center	0	NA	UpGradient
2466	center	0	NA	UpGradient
2467	center	0	NA	UpGradient
2468	center	0	NA	UpGradient
2469	center	0	NA	UpGradient
2470	center	0	NA	UpGradient
2471	center	0	NA	UpGradient
2472	center	0	NA	UpGradient
2473	center	0	NA	UpGradient
2474	center	0	NA	UpGradient
2475	center	0	NA	UpGradient
2476	center	0	NA	UpGradient
2477	center	0	NA	UpGradient
2478	center	0	NA	UpGradient
2479	center	0	NA	UpGradient
2480	center	0	NA	UpGradient
2481	center	0	NA	UpGradient
2482	center	0	-0.000491228070175394	UpGradient
2483	center	0	0.00307894736842109	UpGradient
2484	center	0	-0.000131578947368391	UpGradient
2485	center	0	0.000789473684210543	UpGradient
2486	center	0	-0.00284210526315792	UpGradient
2487	center	0	-0.00037719298245619	UpGradient
2488	center	0	-0.000885964912280665	UpGradient
2529	center	0	-0.000868421052631573	UpGradient
2530	center	0	-0.000491228070175431	UpGradient
2531	center	0	-0.000807017543859695	UpGradient
2532	center	0	-0.00238596491228069	UpGradient
2533	center	0	-0.00158771929824559	UpGradient
2534	center	0	0.000692982456140366	UpGradient
2535	center	0	NA	UpGradient
2536	center	0	NA	UpGradient
2537	center	0	NA	UpGradient
2538	center	0	NA	UpGradient
2539	center	0	NA	UpGradient
2540	center	0	NA	UpGradient
2541	center	0	NA	UpGradient
2542	center	0	NA	UpGradient
2543	center	0	NA	UpGradient
2544	center	0	NA	UpGradient
2545	center	0	NA	UpGradient
2546	center	0	NA	UpGradient
2547	center	0	NA	UpGradient
2548	center	0	NA	UpGradient
2549	center	0	NA	UpGradient
2550	center	0	NA	UpGradient
2551	center	0	NA	UpGradient
2552	center	0	NA	UpGradient
2553	center	0	NA	UpGradient
2554	center	0	NA	UpGradient
2555	center	0	NA	UpGradient
2556	center	0	NA	UpGradient
2557	center	0	NA	UpGradient
2558	center	0	0.00340350877192988	UpGradient
2559	center	0	-3.50877192981989e-05	UpGradient
2560	center	0	-0.00235087719298248	UpGradient
2561	center	0	-0.00113157894736845	UpGradient
2562	center	0	0.000535087719298249	UpGradient
2563	center	0	-0.00385964912280701	UpGradient
2564	center	0	-0.00171052631578945	UpGradient
2605	center	0	-0.00192982456140352	UpGradient
2606	center	0	-0.00086842105263162	UpGradient
2607	center	0	-0.00210526315789471	UpGradient
2608	center	0	0.00356140350877192	UpGradient
2609	center	0	0.000166666666666627	UpGradient
2610	center	0	-0.00145614035087721	UpGradient
2611	center	0	NA	UpGradient
2612	center	0	NA	UpGradient
2613	center	0	NA	UpGradient
2614	center	0	NA	UpGradient
2615	center	0	NA	UpGradient
2616	center	0	NA	UpGradient
2617	center	0	NA	UpGradient
2618	center	0	NA	UpGradient
2619	center	0	NA	UpGradient
2620	center	0	NA	UpGradient
2621	center	0	NA	UpGradient
2622	center	0	NA	UpGradient
2623	center	0	NA	UpGradient
2624	center	0	NA	UpGradient
2625	center	0	NA	UpGradient
2626	center	0	NA	UpGradient
2627	center	0	NA	UpGradient
2628	center	0	NA	UpGradient
2629	center	0	NA	UpGradient
2630	center	0	NA	UpGradient
2631	center	0	NA	UpGradient
2632	center	0	NA	UpGradient
2633	center	0	NA	UpGradient
2634	center	0	NA	UpGradient
2635	center	0	-0.00343859649122807	UpGradient
2636	center	0	-0.00203508771929827	UpGradient
2637	center	0	0.000394736842105288	UpGradient
2638	center	0	-0.0012017543859649	UpGradient
2639	center	0	0.00157017543859644	UpGradient
2640	center	0	0.00408771929824559	UpGradient
2641	center	0	0.00335964912280705	UpGradient
2680	center	0	0.00131578947368421	UpGradient
2681	center	0	0.000385964912280696	UpGradient
2682	center	0	-0.000938596491228078	UpGradient
2683	center	0	-0.000175438596491224	UpGradient
2684	center	0	0.000385964912280687	UpGradient
2685	center	0	0.00109649122807019	UpGradient
2686	center	0	NA	UpGradient
2687	center	0	NA	UpGradient
2688	center	0	NA	UpGradient
2689	center	0	NA	UpGradient
2690	center	0	NA	UpGradient
2691	center	0	NA	UpGradient
2692	center	0	NA	UpGradient
2693	center	0	NA	UpGradient
2694	center	0	NA	UpGradient
2695	center	0	NA	UpGradient
2696	center	0	NA	UpGradient
2697	center	0	NA	UpGradient
2698	center	0	NA	UpGradient
2699	center	0	NA	UpGradient
2700	center	0	NA	UpGradient
2701	center	0	NA	UpGradient
2702	center	0	NA	UpGradient
2703	center	0	NA	UpGradient
2704	center	0	NA	UpGradient
2705	center	0	NA	UpGradient
2706	center	0	NA	UpGradient
2707	center	0	NA	UpGradient
2708	center	0	NA	UpGradient
2709	center	0	NA	UpGradient
2710	center	0	NA	UpGradient
2711	center	0	2.63157894736852e-05	UpGradient
2712	center	0	0.000280701754385942	UpGradient
2713	center	0	-0.00275438596491224	UpGradient
2714	center	0	-0.00205263157894738	UpGradient
2715	center	0	-0.00119298245614039	UpGradient
2716	center	0	-0.000149122807017582	UpGradient
2717	center	0	-0.00135087719298242	UpGradient
2756	center	0	-0.00118421052631579	UpGradient
2757	center	0	-0.00332456140350879	UpGradient
2758	center	0	0.000377192982456132	UpGradient
2759	center	0	0.00114912280701754	UpGradient
2760	center	0	-0.00174561403508776	UpGradient
2761	center	0	0.00271929824561404	UpGradient
2762	center	0	NA	UpGradient
2763	center	0	NA	UpGradient
2764	center	0	NA	UpGradient
2765	center	0	NA	UpGradient
2766	center	0	NA	UpGradient
2767	center	0	NA	UpGradient
2768	center	0	NA	UpGradient
2769	center	0	NA	UpGradient
2770	center	0	NA	UpGradient
2771	center	0	NA	UpGradient
2772	center	0	NA	UpGradient
2773	center	0	NA	UpGradient
2774	center	0	NA	UpGradient
2775	center	0	NA	UpGradient
2776	center	0	NA	UpGradient
2777	center	0	NA	UpGradient
2778	center	0	NA	UpGradient
2779	center	0	NA	UpGradient
2780	center	0	NA	UpGradient
2781	center	0	NA	UpGradient
2782	center	0	NA	UpGradient
2783	center	0	NA	UpGradient
2784	center	0	NA	UpGradient
2785	center	0	NA	UpGradient
2786	center	0	NA	UpGradient
2787	center	0	NA	UpGradient
2788	center	0	-0.000280701754385957	UpGradient
2789	center	0	0.000614035087719293	UpGradient
2790	center	0	-0.00263157894736839	UpGradient
2791	center	0	-0.000622807017543875	UpGradient
2792	center	0	0.000754385964912242	UpGradient
2793	center	0	-0.00373684210526316	UpGradient
2831	center	0	8.77192982455674e-05	UpGradient
2832	center	0	0.000333333333333279	UpGradient
2833	center	0	-0.00045614035087725	UpGradient
2834	center	0	-0.00269298245614035	UpGradient
2835	center	0	0.00148245614035085	UpGradient
2836	center	0	0.00218421052631584	UpGradient
2837	center	0	NA	UpGradient
2838	center	0	NA	UpGradient
2839	center	0	NA	UpGradient
2840	center	0	NA	UpGradient
2841	center	0	NA	UpGradient
2842	center	0	NA	UpGradient
2843	center	0	NA	UpGradient
2844	center	0	NA	UpGradient
2845	center	0	NA	UpGradient
2846	center	0	NA	UpGradient
2847	center	0	NA	UpGradient
2848	center	0	NA	UpGradient
2849	center	0	NA	UpGradient
2850	center	0	NA	UpGradient
2851	center	0	NA	UpGradient
2852	center	0	NA	UpGradient
2853	center	0	NA	UpGradient
2854	center	0	NA	UpGradient
2855	center	0	NA	UpGradient
2856	center	0	NA	UpGradient
2857	center	0	NA	UpGradient
2858	center	0	NA	UpGradient
2859	center	0	NA	UpGradient
2860	center	0	NA	UpGradient
2861	center	0	NA	UpGradient
2862	center	0	NA	UpGradient
2863	center	0	NA	UpGradient
2864	center	0	-0.000315789473684258	UpGradient
2865	center	0	0.000552631578947389	UpGradient
2866	center	0	0.0023771929824562	UpGradient
2867	center	0	-0.00208771929824564	UpGradient
2868	center	0	0.000833333333333296	UpGradient
2869	center	0	0.000859649122807044	UpGradient
2908	center	0	-0.00383333333333337	UpGradient
2909	center	0	0.00171929824561407	UpGradient
2910	center	0	0.00107017543859648	UpGradient
2911	center	0	-3.31118033178186e-17	UpGradient
2912	center	0	0.000710526315789475	UpGradient
2913	center	0	-0.00136842105263162	UpGradient
2914	center	0	NA	UpGradient
2915	center	0	NA	UpGradient
2916	center	0	NA	UpGradient
2917	center	0	NA	UpGradient
2918	center	0	NA	UpGradient
2919	center	0	NA	UpGradient
2920	center	0	NA	UpGradient
2921	center	0	NA	UpGradient
2922	center	0	NA	UpGradient
2923	center	0	NA	UpGradient
2924	center	0	NA	UpGradient
2925	center	0	NA	UpGradient
2926	center	0	NA	UpGradient
2927	center	0	NA	UpGradient
2928	center	0	NA	UpGradient
2929	center	0	NA	UpGradient
2930	center	0	NA	UpGradient
2931	center	0	NA	UpGradient
2932	center	0	NA	UpGradient
2933	center	0	NA	UpGradient
2934	center	0	NA	UpGradient
2935	center	0	NA	UpGradient
2936	center	0	NA	UpGradient
2937	center	0	NA	UpGradient
2938	center	0	NA	UpGradient
2939	center	0	NA	UpGradient
2940	center	0	NA	UpGradient
2941	center	0	0.00178070175438597	UpGradient
2942	center	0	0.00121052631578949	UpGradient
2943	center	0	0.000377192982456157	UpGradient
2944	center	0	-0.00221929824561408	UpGradient
2945	center	0	0.00112280701754382	UpGradient
2946	center	0	-0.000394736842105233	UpGradient
2983	center	0	0.00257017543859644	UpGradient
2984	center	0	-0.00213157894736841	UpGradient
2985	center	0	-0.00142105263157896	UpGradient
2986	center	0	-0.00420175438596487	UpGradient
2987	center	0	-0.00134210526315789	UpGradient
2988	center	0	0.0016578947368421	UpGradient
2989	center	0	NA	UpGradient
2990	center	0	NA	UpGradient
2991	center	0	NA	UpGradient
2992	center	0	NA	UpGradient
2993	center	0	NA	UpGradient
2994	center	0	NA	UpGradient
2995	center	0	NA	UpGradient
2996	center	0	NA	UpGradient
2997	center	0	NA	UpGradient
2998	center	0	NA	UpGradient
2999	center	0	NA	UpGradient
3000	center	0	NA	UpGradient
3001	center	0	NA	UpGradient
3002	center	0	NA	UpGradient
3003	center	0	NA	UpGradient
3004	center	0	NA	UpGradient
3005	center	0	NA	UpGradient
3006	center	0	NA	UpGradient
3007	center	0	NA	UpGradient
3008	center	0	NA	UpGradient
3009	center	0	NA	UpGradient
3010	center	0	NA	UpGradient
3011	center	0	NA	UpGradient
3012	center	0	NA	UpGradient
3013	center	0	NA	UpGradient
3014	center	0	NA	UpGradient
3015	center	0	NA	UpGradient
3016	center	0	NA	UpGradient
3017	center	0	0.00116666666666668	UpGradient
3018	center	0	-0.00100877192982462	UpGradient
3019	center	0	-8.77192982459744e-06	UpGradient
3020	center	0	-0.00156140350877195	UpGradient
3021	center	0	0.00227192982456137	UpGradient
3059	center	0	-0.000192982456140341	UpGradient
3060	center	0	0.000684210526315749	UpGradient
3061	center	0	-0.000578947368420999	UpGradient
3062	center	0	0.00102631578947364	UpGradient
3063	center	0	0.00024561403508771	UpGradient
3064	center	0	0.00149122807017546	UpGradient
3065	center	0	NA	UpGradient
3066	center	0	NA	UpGradient
3067	center	0	NA	UpGradient
3068	center	0	NA	UpGradient
3069	center	0	NA	UpGradient
3070	center	0	NA	UpGradient
3071	center	0	NA	UpGradient
3072	center	0	NA	UpGradient
3073	center	0	NA	UpGradient
3074	center	0	NA	UpGradient
3075	center	0	NA	UpGradient
3076	center	0	NA	UpGradient
3077	center	0	NA	UpGradient
3078	center	0	NA	UpGradient
3079	center	0	NA	UpGradient
3080	center	0	NA	UpGradient
3081	center	0	NA	UpGradient
3082	center	0	NA	UpGradient
3083	center	0	NA	UpGradient
3084	center	0	NA	UpGradient
3085	center	0	NA	UpGradient
3086	center	0	NA	UpGradient
3087	center	0	NA	UpGradient
3088	center	0	NA	UpGradient
3089	center	0	NA	UpGradient
3090	center	0	NA	UpGradient
3091	center	0	NA	UpGradient
3092	center	0	NA	UpGradient
3093	center	0	-0.00121929824561408	UpGradient
3094	center	0	0.00101754385964909	UpGradient
3095	center	0	0.000789473684210535	UpGradient
3096	center	0	0.000517543859649111	UpGradient
3097	center	0	-0.00143859649122806	UpGradient
3098	center	0	-0.00263157894736844	UpGradient
3135	center	0	0.000780701754385953	UpGradient
3136	center	0	0.00214912280701751	UpGradient
3137	center	0	-0.000833333333333386	UpGradient
3138	center	0	-0.000333333333333334	UpGradient
3139	center	0	-0.000447368421052602	UpGradient
3140	center	0	0.00147368421052629	UpGradient
3141	center	0	NA	UpGradient
3142	center	0	NA	UpGradient
3143	center	0	NA	UpGradient
3144	center	0	NA	UpGradient
3145	center	0	NA	UpGradient
3146	center	0	NA	UpGradient
3147	center	0	NA	UpGradient
3148	center	0	NA	UpGradient
3149	center	0	NA	UpGradient
3150	center	0	NA	UpGradient
3151	center	0	NA	UpGradient
3152	center	0	NA	UpGradient
3153	center	0	NA	UpGradient
3154	center	0	NA	UpGradient
3155	center	0	NA	UpGradient
3156	center	0	NA	UpGradient
3157	center	0	NA	UpGradient
3158	center	0	NA	UpGradient
3159	center	0	NA	UpGradient
3160	center	0	NA	UpGradient
3161	center	0	NA	UpGradient
3162	center	0	NA	UpGradient
3163	center	0	NA	UpGradient
3164	center	0	NA	UpGradient
3165	center	0	NA	UpGradient
3166	center	0	NA	UpGradient
3167	center	0	NA	UpGradient
3168	center	0	NA	UpGradient
3169	center	0	-0.000394736842105263	UpGradient
3170	center	0	0.00385087719298246	UpGradient
3171	center	0	-0.00031578947368418	UpGradient
3172	center	0	-0.000263157894736893	UpGradient
3173	center	0	-0.000684210526315743	UpGradient
3174	center	0	-0.00348245614035087	UpGradient
3211	center	0	-0.00254385964912284	UpGradient
3212	center	0	-5.26315789474172e-05	UpGradient
3213	center	0	-0.000263157894736879	UpGradient
3214	center	0	-0.00161403508771935	UpGradient
3215	center	0	0.00308771929824567	UpGradient
3216	center	0	-0.00250000000000003	UpGradient
3217	center	0	NA	UpGradient
3218	center	0	NA	UpGradient
3219	center	0	NA	UpGradient
3220	center	0	NA	UpGradient
3221	center	0	NA	UpGradient
3222	center	0	NA	UpGradient
3223	center	0	NA	UpGradient
3224	center	0	NA	UpGradient
3225	center	0	NA	UpGradient
3226	center	0	NA	UpGradient
3227	center	0	NA	UpGradient
3228	center	0	NA	UpGradient
3229	center	0	NA	UpGradient
3230	center	0	NA	UpGradient
3231	center	0	NA	UpGradient
3232	center	0	NA	UpGradient
3233	center	0	NA	UpGradient
3234	center	0	NA	UpGradient
3235	center	0	NA	UpGradient
3236	center	0	NA	UpGradient
3237	center	0	NA	UpGradient
3238	center	0	NA	UpGradient
3239	center	0	NA	UpGradient
3240	center	0	NA	UpGradient
3241	center	0	NA	UpGradient
3242	center	0	NA	UpGradient
3243	center	0	NA	UpGradient
3244	center	0	NA	UpGradient
3245	center	0	0.000815789473684164	UpGradient
3246	center	0	0.00171052631578947	UpGradient
3247	center	0	0.000684210526315767	UpGradient
3248	center	0	0.00249999999999999	UpGradient
3249	center	0	-0.00121929824561408	UpGradient
3250	center	0	0.00186842105263163	UpGradient
3287	center	0	-0.00428070175438601	UpGradient
3288	center	0	7.01754385965205e-05	UpGradient
3289	center	0	0.000359649122806995	UpGradient
3290	center	0	-0.00063157894736841	UpGradient
3291	center	0	-0.000491228070175429	UpGradient
3292	center	0	0.00152631578947374	UpGradient
3293	center	0	NA	UpGradient
3294	center	0	NA	UpGradient
3295	center	0	NA	UpGradient
3296	center	0	NA	UpGradient
3297	center	0	NA	UpGradient
3298	center	0	NA	UpGradient
3299	center	0	NA	UpGradient
3300	center	0	NA	UpGradient
3301	center	0	NA	UpGradient
3302	center	0	NA	UpGradient
3303	center	0	NA	UpGradient
3304	center	0	NA	UpGradient
3305	center	0	NA	UpGradient
3306	center	0	NA	UpGradient
3307	center	0	NA	UpGradient
3308	center	0	NA	UpGradient
3309	center	0	NA	UpGradient
3310	center	0	NA	UpGradient
3311	center	0	NA	UpGradient
3312	center	0	NA	UpGradient
3313	center	0	NA	UpGradient
3314	center	0	NA	UpGradient
3315	center	0	NA	UpGradient
3316	center	0	NA	UpGradient
3317	center	0	NA	UpGradient
3318	center	0	NA	UpGradient
3319	center	0	NA	UpGradient
3320	center	0	NA	UpGradient
3321	center	0	-0.000412280701754381	UpGradient
3322	center	0	0.00227192982456145	UpGradient
3323	center	0	0.000903508771929809	UpGradient
3324	center	0	-0.00157894736842108	UpGradient
3325	center	0	-0.000210526315789474	UpGradient
3326	center	0	-0.00259649122807021	UpGradient
3363	center	0	-0.00380701754385964	UpGradient
3364	center	0	0.00174561403508773	UpGradient
3365	center	0	-0.000535087719298196	UpGradient
3366	center	0	0.00334210526315785	UpGradient
3367	center	0	0.00128947368421047	UpGradient
3368	center	0	-0.00242982456140354	UpGradient
3369	center	0	NA	UpGradient
3370	center	0	NA	UpGradient
3371	center	0	NA	UpGradient
3372	center	0	NA	UpGradient
3373	center	0	NA	UpGradient
3374	center	0	NA	UpGradient
3375	center	0	NA	UpGradient
3376	center	0	NA	UpGradient
3377	center	0	NA	UpGradient
3378	center	0	NA	UpGradient
3379	center	0	NA	UpGradient
3380	center	0	NA	UpGradient
3381	center	0	NA	UpGradient
3382	center	0	NA	UpGradient
3383	center	0	NA	UpGradient
3384	center	0	NA	UpGradient
3385	center	0	NA	UpGradient
3386	center	0	NA	UpGradient
3387	center	0	NA	UpGradient
3388	center	0	NA	UpGradient
3389	center	0	NA	UpGradient
3390	center	0	NA	UpGradient
3391	center	0	NA	UpGradient
3392	center	0	NA	UpGradient
3393	center	0	NA	UpGradient
3394	center	0	NA	UpGradient
3395	center	0	NA	UpGradient
3396	center	0	NA	UpGradient
3397	center	0	0.00327192982456142	UpGradient
3398	center	0	0.00249122807017545	UpGradient
3399	center	0	0.00187719298245618	UpGradient
3400	center	0	0.00247368421052628	UpGradient
3401	center	0	0.00224561403508769	UpGradient
3402	center	0	0.00293859649122806	UpGradient
3439	center	0	-0.00357017543859649	UpGradient
3440	center	0	0.00192105263157894	UpGradient
3441	center	0	-0.000184210526315793	UpGradient
3442	center	0	0.00184210526315788	UpGradient
3443	center	0	-0.00331578947368419	UpGradient
3444	center	0	0.000807017543859601	UpGradient
3445	center	0	NA	UpGradient
3446	center	0	NA	UpGradient
3447	center	0	NA	UpGradient
3448	center	0	NA	UpGradient
3449	center	0	NA	UpGradient
3450	center	0	NA	UpGradient
3451	center	0	NA	UpGradient
3452	center	0	NA	UpGradient
3453	center	0	NA	UpGradient
3454	center	0	NA	UpGradient
3455	center	0	NA	UpGradient
3456	center	0	NA	UpGradient
3457	center	0	NA	UpGradient
3458	center	0	NA	UpGradient
3459	center	0	NA	UpGradient
3460	center	0	NA	UpGradient
3461	center	0	NA	UpGradient
3462	center	0	NA	UpGradient
3463	center	0	NA	UpGradient
3464	center	0	NA	UpGradient
3465	center	0	NA	UpGradient
3466	center	0	NA	UpGradient
3467	center	0	NA	UpGradient
3468	center	0	NA	UpGradient
3469	center	0	NA	UpGradient
3470	center	0	NA	UpGradient
3471	center	0	NA	UpGradient
3472	center	0	NA	UpGradient
3473	center	0	0.00205263157894737	UpGradient
3474	center	0	0.000614035087719287	UpGradient
3475	center	0	0.0013070175438597	UpGradient
3476	center	0	0.000403508771929858	UpGradient
3477	center	0	-0.00391228070175436	UpGradient
3478	center	0	-0.00135964912280702	UpGradient
3515	center	0	-0.000666666666666687	UpGradient
3516	center	0	-0.000938596491228054	UpGradient
3517	center	0	-0.00179824561403509	UpGradient
3518	center	0	0.00114912280701755	UpGradient
3519	center	0	-0.00149122807017539	UpGradient
3520	center	0	-0.000263157894736805	UpGradient
3521	center	0	NA	UpGradient
3522	center	0	NA	UpGradient
3523	center	0	NA	UpGradient
3524	center	0	NA	UpGradient
3525	center	0	NA	UpGradient
3526	center	0	NA	UpGradient
3527	center	0	NA	UpGradient
3528	center	0	NA	UpGradient
3529	center	0	NA	UpGradient
3530	center	0	NA	UpGradient
3531	center	0	NA	UpGradient
3532	center	0	NA	UpGradient
3533	center	0	NA	UpGradient
3534	center	0	NA	UpGradient
3535	center	0	NA	UpGradient
3536	center	0	NA	UpGradient
3537	center	0	NA	UpGradient
3538	center	0	NA	UpGradient
3539	center	0	NA	UpGradient
3540	center	0	NA	UpGradient
3541	center	0	NA	UpGradient
3542	center	0	NA	UpGradient
3543	center	0	NA	UpGradient
3544	center	0	NA	UpGradient
3545	center	0	NA	UpGradient
3546	center	0	NA	UpGradient
3547	center	0	NA	UpGradient
3548	center	0	NA	UpGradient
3549	center	0	0.000263157894736881	UpGradient
3550	center	0	-0.00124561403508777	UpGradient
3551	center	0	-0.000991228070175481	UpGradient
3552	center	0	0.000438596491228049	UpGradient
3553	center	0	0.0017280701754386	UpGradient
3554	center	0	0.000605263157894748	UpGradient
3591	center	0	0.000500000000000019	UpGradient
3592	center	0	-0.00114035087719301	UpGradient
3593	center	0	-3.89563826646683e-17	UpGradient
3594	center	0	0.00233333333333336	UpGradient
3595	center	0	-0.000780701754386011	UpGradient
3596	center	0	0.00129824561403509	UpGradient
3597	center	0	NA	UpGradient
3598	center	0	NA	UpGradient
3599	center	0	NA	UpGradient
3600	center	0	NA	UpGradient
3601	center	0	NA	UpGradient
3602	center	0	NA	UpGradient
3603	center	0	NA	UpGradient
3604	center	0	NA	UpGradient
3605	center	0	NA	UpGradient
3606	center	0	NA	UpGradient
3607	center	0	NA	UpGradient
3608	center	0	NA	UpGradient
3609	center	0	NA	UpGradient
3610	center	0	NA	UpGradient
3611	center	0	NA	UpGradient
3612	center	0	NA	UpGradient
3613	center	0	NA	UpGradient
3614	center	0	NA	UpGradient
3615	center	0	NA	UpGradient
3616	center	0	NA	UpGradient
3617	center	0	NA	UpGradient
3618	center	0	NA	UpGradient
3619	center	0	NA	UpGradient
3620	center	0	NA	UpGradient
3621	center	0	NA	UpGradient
3622	center	0	NA	UpGradient
3623	center	0	NA	UpGradient
3624	center	0	NA	UpGradient
3625	center	0	-0.0012456140350877	UpGradient
3626	center	0	-0.00200877192982453	UpGradient
3627	center	0	-0.00227192982456137	UpGradient
3628	center	0	0.00191228070175435	UpGradient
3629	center	0	-0.00273684210526316	UpGradient
3630	center	0	4.38596491227535e-05	UpGradient
3668	center	0	-0.00133333333333329	UpGradient
3669	center	0	-0.00462280701754386	UpGradient
3670	center	0	0.00207894736842106	UpGradient
3671	center	0	0.000605263157894762	UpGradient
3672	center	0	0.0019824561403509	UpGradient
3673	center	0	-0.000263157894736837	UpGradient
3674	center	0	NA	UpGradient
3675	center	0	NA	UpGradient
3676	center	0	NA	UpGradient
3677	center	0	NA	UpGradient
3678	center	0	NA	UpGradient
3679	center	0	NA	UpGradient
3680	center	0	NA	UpGradient
3681	center	0	NA	UpGradient
3682	center	0	NA	UpGradient
3683	center	0	NA	UpGradient
3684	center	0	NA	UpGradient
3685	center	0	NA	UpGradient
3686	center	0	NA	UpGradient
3687	center	0	NA	UpGradient
3688	center	0	NA	UpGradient
3689	center	0	NA	UpGradient
3690	center	0	NA	UpGradient
3691	center	0	NA	UpGradient
3692	center	0	NA	UpGradient
3693	center	0	NA	UpGradient
3694	center	0	NA	UpGradient
3695	center	0	NA	UpGradient
3696	center	0	NA	UpGradient
3697	center	0	NA	UpGradient
3698	center	0	NA	UpGradient
3699	center	0	NA	UpGradient
3700	center	0	NA	UpGradient
3701	center	0	0.00387719298245613	UpGradient
3702	center	0	-0.00159649122807013	UpGradient
3703	center	0	-0.000491228070175414	UpGradient
3704	center	0	0.0012719298245614	UpGradient
3705	center	0	0.00139473684210529	UpGradient
3706	center	0	0.00345614035087715	UpGradient
3743	center	0	0.00142982456140354	UpGradient
3744	center	0	-0.00201754385964916	UpGradient
3745	center	0	0.000596491228070227	UpGradient
3746	center	0	0.000114035087719247	UpGradient
3747	center	0	0.00182456140350874	UpGradient
3748	center	0	-0.000570175438596518	UpGradient
3749	center	0	NA	UpGradient
3750	center	0	NA	UpGradient
3751	center	0	NA	UpGradient
3752	center	0	NA	UpGradient
3753	center	0	NA	UpGradient
3754	center	0	NA	UpGradient
3755	center	0	NA	UpGradient
3756	center	0	NA	UpGradient
3757	center	0	NA	UpGradient
3758	center	0	NA	UpGradient
3759	center	0	NA	UpGradient
3760	center	0	NA	UpGradient
3761	center	0	NA	UpGradient
3762	center	0	NA	UpGradient
3763	center	0	NA	UpGradient
3764	center	0	NA	UpGradient
3765	center	0	NA	UpGradient
3766	center	0	NA	UpGradient
3767	center	0	NA	UpGradient
3768	center	0	NA	UpGradient
3769	center	0	NA	UpGradient
3770	center	0	NA	UpGradient
3771	center	0	NA	UpGradient
3772	center	0	NA	UpGradient
3773	center	0	NA	UpGradient
3774	center	0	NA	UpGradient
3775	center	0	NA	UpGradient
3776	center	0	0.00349122807017541	UpGradient
3777	center	0	1.75438596491637e-05	UpGradient
3778	center	0	-0.0006929824561403	UpGradient
3779	center	0	0.000175438596491185	UpGradient
3780	center	0	-0.00181578947368417	UpGradient
3781	center	0	-0.000719298245614012	UpGradient
3820	center	0	0.00127192982456137	UpGradient
3821	center	0	0.00113157894736844	UpGradient
3822	center	0	0.00130701754385963	UpGradient
3823	center	0	-0.00382456140350879	UpGradient
3824	center	0	0.000122807017543899	UpGradient
3825	center	0	-0.000412280701754376	UpGradient
3826	center	0	NA	UpGradient
3827	center	0	NA	UpGradient
3828	center	0	NA	UpGradient
3829	center	0	NA	UpGradient
3830	center	0	NA	UpGradient
3831	center	0	NA	UpGradient
3832	center	0	NA	UpGradient
3833	center	0	NA	UpGradient
3834	center	0	NA	UpGradient
3835	center	0	NA	UpGradient
3836	center	0	NA	UpGradient
3837	center	0	NA	UpGradient
3838	center	0	NA	UpGradient
3839	center	0	NA	UpGradient
3840	center	0	NA	UpGradient
3841	center	0	NA	UpGradient
3842	center	0	NA	UpGradient
3843	center	0	NA	UpGradient
3844	center	0	NA	UpGradient
3845	center	0	NA	UpGradient
3846	center	0	NA	UpGradient
3847	center	0	NA	UpGradient
3848	center	0	NA	UpGradient
3849	center	0	NA	UpGradient
3850	center	0	NA	UpGradient
3851	center	0	NA	UpGradient
3852	center	0	NA	UpGradient
3853	center	0	0.00248245614035082	UpGradient
3854	center	0	-0.000938596491228084	UpGradient
3855	center	0	0.00138596491228065	UpGradient
3856	center	0	-0.000324561403508767	UpGradient
3857	center	0	0.000938596491228105	UpGradient
3896	center	0	0.00112280701754382	UpGradient
3897	center	0	-0.00302631578947364	UpGradient
3898	center	0	-0.00154385964912278	UpGradient
3899	center	0	-0.00104385964912286	UpGradient
3900	center	0	-0.000359649122806974	UpGradient
3901	center	0	-0.00164912280701756	UpGradient
3902	center	0	NA	UpGradient
3903	center	0	NA	UpGradient
3904	center	0	NA	UpGradient
3905	center	0	NA	UpGradient
3906	center	0	NA	UpGradient
3907	center	0	NA	UpGradient
3908	center	0	NA	UpGradient
3909	center	0	NA	UpGradient
3910	center	0	NA	UpGradient
3911	center	0	NA	UpGradient
3912	center	0	NA	UpGradient
3913	center	0	NA	UpGradient
3914	center	0	NA	UpGradient
3915	center	0	NA	UpGradient
3916	center	0	NA	UpGradient
3917	center	0	NA	UpGradient
3918	center	0	NA	UpGradient
3919	center	0	NA	UpGradient
3920	center	0	NA	UpGradient
3921	center	0	NA	UpGradient
3922	center	0	NA	UpGradient
3923	center	0	NA	UpGradient
3924	center	0	NA	UpGradient
3925	center	0	NA	UpGradient
3926	center	0	NA	UpGradient
3927	center	0	NA	UpGradient
3928	center	0	4.38596491228489e-05	UpGradient
3929	center	0	-0.00407894736842101	UpGradient
3930	center	0	-0.00193859649122802	UpGradient
3931	center	0	-0.000377192982456186	UpGradient
3932	center	0	0.0017017543859649	UpGradient
3933	center	0	0.00151754385964909	UpGradient
3973	center	0	0.000114035087719255	UpGradient
3974	center	0	-0.000254385964912309	UpGradient
3975	center	0	0.00235087719298246	UpGradient
3976	center	0	0.000684210526315845	UpGradient
3977	center	0	-0.000412280701754418	UpGradient
3978	center	0	-0.00274561403508772	UpGradient
3979	center	0	NA	UpGradient
3980	center	0	NA	UpGradient
3981	center	0	NA	UpGradient
3982	center	0	NA	UpGradient
3983	center	0	NA	UpGradient
3984	center	0	NA	UpGradient
3985	center	0	NA	UpGradient
3986	center	0	NA	UpGradient
3987	center	0	NA	UpGradient
3988	center	0	NA	UpGradient
3989	center	0	NA	UpGradient
3990	center	0	NA	UpGradient
3991	center	0	NA	UpGradient
3992	center	0	NA	UpGradient
3993	center	0	NA	UpGradient
3994	center	0	NA	UpGradient
3995	center	0	NA	UpGradient
3996	center	0	NA	UpGradient
3997	center	0	NA	UpGradient
3998	center	0	NA	UpGradient
3999	center	0	NA	UpGradient
4000	center	0	NA	UpGradient
4001	center	0	NA	UpGradient
4002	center	0	NA	UpGradient
4003	center	0	NA	UpGradient
4004	center	0	-0.00186842105263157	UpGradient
4005	center	0	-0.00044736842105268	UpGradient
4006	center	0	0.000859649122807063	UpGradient
4007	center	0	0.00271929824561406	UpGradient
4008	center	0	0.000964912280701806	UpGradient
4009	center	0	-0.000368421052631579	UpGradient
4049	center	0	0.00125438596491223	UpGradient
4050	center	0	-0.000219298245614038	UpGradient
4051	center	0	0.0012017543859649	UpGradient
4052	center	0	-7.89473684210517e-05	UpGradient
4053	center	0	0.00209649122807017	UpGradient
4054	center	0	0.000657894736842128	UpGradient
4055	center	0	NA	UpGradient
4056	center	0	NA	UpGradient
4057	center	0	NA	UpGradient
4058	center	0	NA	UpGradient
4059	center	0	NA	UpGradient
4060	center	0	NA	UpGradient
4061	center	0	NA	UpGradient
4062	center	0	NA	UpGradient
4063	center	0	NA	UpGradient
4064	center	0	NA	UpGradient
4065	center	0	NA	UpGradient
4066	center	0	NA	UpGradient
4067	center	0	NA	UpGradient
4068	center	0	NA	UpGradient
4069	center	0	NA	UpGradient
4070	center	0	NA	UpGradient
4071	center	0	NA	UpGradient
4072	center	0	NA	UpGradient
4073	center	0	NA	UpGradient
4074	center	0	NA	UpGradient
4075	center	0	NA	UpGradient
4076	center	0	NA	UpGradient
4077	center	0	NA	UpGradient
4078	center	0	NA	UpGradient
4079	center	0	-0.00110526315789472	UpGradient
4080	center	0	0.000236842105263138	UpGradient
4081	center	0	0.001280701754386	UpGradient
4082	center	0	-0.00152631578947372	UpGradient
4083	center	0	0.00140350877192984	UpGradient
4084	center	0	-0.00154385964912283	UpGradient
4125	center	0	-0.00179824561403508	UpGradient
4126	center	0	-0.00143859649122805	UpGradient
4127	center	0	0.000622807017543853	UpGradient
4128	center	0	-0.0033070175438597	UpGradient
4129	center	0	0.000701754385964934	UpGradient
4130	center	0	0.000149122807017492	UpGradient
4131	center	0	5.26315789474211e-05	UpGradient
4132	center	0	NA	UpGradient
4133	center	0	NA	UpGradient
4134	center	0	NA	UpGradient
4135	center	0	NA	UpGradient
4136	center	0	NA	UpGradient
4137	center	0	NA	UpGradient
4138	center	0	NA	UpGradient
4139	center	0	NA	UpGradient
4140	center	0	NA	UpGradient
4141	center	0	NA	UpGradient
4142	center	0	NA	UpGradient
4143	center	0	NA	UpGradient
4144	center	0	NA	UpGradient
4145	center	0	NA	UpGradient
4146	center	0	NA	UpGradient
4147	center	0	NA	UpGradient
4148	center	0	NA	UpGradient
4149	center	0	NA	UpGradient
4150	center	0	NA	UpGradient
4151	center	0	NA	UpGradient
4152	center	0	NA	UpGradient
4153	center	0	NA	UpGradient
4154	center	0	0.000149122807017502	UpGradient
4155	center	0	-0.0010614035087719	UpGradient
4156	center	0	0.000824561403508775	UpGradient
4157	center	0	-0.00233333333333333	UpGradient
4158	center	0	-0.00269298245614032	UpGradient
4159	center	0	0.00233333333333333	UpGradient
4160	center	0	-9.64912280701434e-05	UpGradient
4201	center	0	0.00196491228070172	UpGradient
4202	center	0	-0.00296491228070182	UpGradient
4203	center	0	0.000824561403508749	UpGradient
4204	center	0	0.00314035087719299	UpGradient
4205	center	0	-0.00207894736842104	UpGradient
4206	center	0	-0.000175438596491234	UpGradient
4207	center	0	2.63157894736657e-05	UpGradient
4208	center	0	0.000350877192982416	UpGradient
4209	center	0	NA	UpGradient
4210	center	0	NA	UpGradient
4211	center	0	NA	UpGradient
4212	center	0	NA	UpGradient
4213	center	0	NA	UpGradient
4214	center	0	NA	UpGradient
4215	center	0	NA	UpGradient
4216	center	0	NA	UpGradient
4217	center	0	NA	UpGradient
4218	center	0	NA	UpGradient
4219	center	0	NA	UpGradient
4220	center	0	NA	UpGradient
4221	center	0	NA	UpGradient
4222	center	0	NA	UpGradient
4223	center	0	NA	UpGradient
4224	center	0	NA	UpGradient
4225	center	0	NA	UpGradient
4226	center	0	NA	UpGradient
4227	center	0	NA	UpGradient
4228	center	0	NA	UpGradient
4229	center	0	-0.00112280701754381	UpGradient
4230	center	0	0.00224561403508768	UpGradient
4231	center	0	-0.00146491228070178	UpGradient
4232	center	0	-0.000184210526315826	UpGradient
4233	center	0	-0.0020964912280702	UpGradient
4234	center	0	-0.00230701754385962	UpGradient
4235	center	0	0.00171052631578951	UpGradient
4278	center	0	0.000307017543859596	UpGradient
4279	center	0	-0.00103508771929822	UpGradient
4280	center	0	0.000912280701754375	UpGradient
4281	center	0	0.00300877192982457	UpGradient
4282	center	0	0.00156140350877192	UpGradient
4283	center	0	0.00368421052631579	UpGradient
4284	center	0	-0.00177192982456137	UpGradient
4285	center	0	-0.00129824561403513	UpGradient
4286	center	0	NA	UpGradient
4287	center	0	NA	UpGradient
4288	center	0	NA	UpGradient
4289	center	0	NA	UpGradient
4290	center	0	NA	UpGradient
4291	center	0	NA	UpGradient
4292	center	0	NA	UpGradient
4293	center	0	NA	UpGradient
4294	center	0	NA	UpGradient
4295	center	0	NA	UpGradient
4296	center	0	NA	UpGradient
4297	center	0	NA	UpGradient
4298	center	0	NA	UpGradient
4299	center	0	NA	UpGradient
4300	center	0	NA	UpGradient
4301	center	0	NA	UpGradient
4302	center	0	NA	UpGradient
4303	center	0	NA	UpGradient
4304	center	0	0.00100000000000001	UpGradient
4305	center	0	-0.00378070175438593	UpGradient
4306	center	0	-0.00181578947368425	UpGradient
4307	center	0	0.00153508771929829	UpGradient
4308	center	0	-6.14035087719756e-05	UpGradient
4309	center	0	-0.0010877192982456	UpGradient
4310	center	0	-0.00335964912280705	UpGradient
4311	center	0	-0.00239473684210531	UpGradient
4355	center	0	0.000999999999999981	UpGradient
4356	center	0	-0.00135087719298247	UpGradient
4357	center	0	0.00068421052631579	UpGradient
4358	center	0	-0.000429824561403456	UpGradient
4359	center	0	8.77192982455752e-05	UpGradient
4360	center	0	-0.000640350877192982	UpGradient
4361	center	0	-2.63157894737183e-05	UpGradient
4362	center	0	-0.000491228070175398	UpGradient
4363	center	0	NA	UpGradient
4364	center	0	NA	UpGradient
4365	center	0	NA	UpGradient
4366	center	0	NA	UpGradient
4367	center	0	NA	UpGradient
4368	center	0	NA	UpGradient
4369	center	0	NA	UpGradient
4370	center	0	NA	UpGradient
4371	center	0	NA	UpGradient
4372	center	0	NA	UpGradient
4373	center	0	NA	UpGradient
4374	center	0	NA	UpGradient
4375	center	0	NA	UpGradient
4376	center	0	NA	UpGradient
4377	center	0	NA	UpGradient
4378	center	0	NA	UpGradient
4379	center	0	0.000377192982456099	UpGradient
4380	center	0	0.00177192982456136	UpGradient
4381	center	0	0.000666666666666708	UpGradient
4382	center	0	0.000798245614035132	UpGradient
4383	center	0	0.00285087719298241	UpGradient
4384	center	0	0.00163157894736844	UpGradient
4385	center	0	-0.00165789473684207	UpGradient
4386	center	0	-0.000526315789473714	UpGradient
4432	center	0	-0.00157894736842106	UpGradient
4433	center	0	-0.00271929824561407	UpGradient
4434	center	0	0.000491228070175437	UpGradient
4435	center	0	-0.0010701754385965	UpGradient
4436	center	0	0.000570175438596489	UpGradient
4437	center	0	0.0003070175438596	UpGradient
4438	center	0	0.00166666666666667	UpGradient
4439	center	0	0.000236842105263159	UpGradient
4440	center	0	0.00255263157894741	UpGradient
4441	center	0	NA	UpGradient
4442	center	0	NA	UpGradient
4443	center	0	NA	UpGradient
4444	center	0	NA	UpGradient
4445	center	0	NA	UpGradient
4446	center	0	NA	UpGradient
4447	center	0	NA	UpGradient
4448	center	0	NA	UpGradient
4449	center	0	NA	UpGradient
4450	center	0	NA	UpGradient
4451	center	0	NA	UpGradient
4452	center	0	NA	UpGradient
4453	center	0	NA	UpGradient
4454	center	0	0.00344736842105264	UpGradient
4455	center	0	-0.0016228070175438	UpGradient
4456	center	0	-0.00123684210526321	UpGradient
4457	center	0	0.0026228070175439	UpGradient
4458	center	0	-0.00281578947368417	UpGradient
4459	center	0	-9.64912280701317e-05	UpGradient
4460	center	0	-0.00180701754385964	UpGradient
4461	center	0	-0.00284210526315785	UpGradient
4462	center	0	0.00390350877192979	UpGradient
4508	center	0	-0.00164035087719297	UpGradient
4509	center	0	0.00092982456140351	UpGradient
4510	center	0	-0.000842105263157905	UpGradient
4511	center	0	-0.00345614035087715	UpGradient
4512	center	0	-0.00294736842105263	UpGradient
4513	center	0	0.00264035087719298	UpGradient
4514	center	0	0.00134210526315789	UpGradient
4515	center	0	-0.00283333333333333	UpGradient
4516	center	0	-0.00114912280701757	UpGradient
4517	center	0	-0.0025614035087719	UpGradient
4518	center	0	NA	UpGradient
4519	center	0	NA	UpGradient
4520	center	0	NA	UpGradient
4521	center	0	NA	UpGradient
4522	center	0	NA	UpGradient
4523	center	0	NA	UpGradient
4524	center	0	NA	UpGradient
4525	center	0	NA	UpGradient
4526	center	0	NA	UpGradient
4527	center	0	-0.000456140350877234	UpGradient
4528	center	0	0.00317543859649121	UpGradient
4529	center	0	0.00199122807017547	UpGradient
4530	center	0	0.00030701754385967	UpGradient
4531	center	0	0.00188596491228076	UpGradient
4532	center	0	-0.00354385964912277	UpGradient
4533	center	0	-0.0011052631578947	UpGradient
4534	center	0	-0.00104385964912285	UpGradient
4535	center	0	0.00225438596491232	UpGradient
4536	center	0	-0.000122807017543908	UpGradient
4537	center	0	0.00162280701754388	UpGradient
4585	center	0	-0.00310526315789474	UpGradient
4586	center	0	-0.00209649122807016	UpGradient
4587	center	0	-0.00149122807017548	UpGradient
4588	center	0	-0.000245614035087686	UpGradient
4589	center	0	0.00276315789473688	UpGradient
4590	center	0	-0.0019210526315789	UpGradient
4591	center	0	2.63157894737047e-05	UpGradient
4592	center	0	-0.000403508771929835	UpGradient
4593	center	0	0.000894736842105303	UpGradient
4594	center	0	-0.000324561403508785	UpGradient
4595	center	0	-0.00447368421052633	UpGradient
4596	center	0	0.0015789473684211	UpGradient
4597	center	0	0.000228070175438641	UpGradient
4598	center	0	NA	UpGradient
4599	center	0	NA	UpGradient
4600	center	0	NA	UpGradient
4601	center	0	0.000228070175438638	UpGradient
4602	center	0	-0.00163157894736848	UpGradient
4603	center	0	-0.000473684210526347	UpGradient
4604	center	0	-0.000114035087719313	UpGradient
4605	center	0	0.000385964912280653	UpGradient
4606	center	0	-0.000842105263157942	UpGradient
4607	center	0	0.00215789473684206	UpGradient
4608	center	0	-0.00276315789473683	UpGradient
4609	center	0	0.00251754385964907	UpGradient
4610	center	0	-0.000710526315789452	UpGradient
4611	center	0	-0.00179824561403505	UpGradient
4612	center	0	-0.00259649122807017	UpGradient
4662	center	0	0.00179824561403507	UpGradient
4663	center	0	0.00139473684210528	UpGradient
4664	center	0	-0.00268421052631579	UpGradient
4665	center	0	9.64912280702232e-05	UpGradient
4666	center	0	-0.00354385964912278	UpGradient
4667	center	0	-0.00170175438596494	UpGradient
4668	center	0	-0.00207017543859652	UpGradient
4669	center	0	-0.0021491228070175	UpGradient
4670	center	0	-0.000824561403508827	UpGradient
4671	center	0	2.63157894737222e-05	UpGradient
4672	center	0	0.00208771929824563	UpGradient
4673	center	0	-0.00263157894736842	UpGradient
4674	center	0	0.000649122807017498	UpGradient
4675	center	0	0.000710526315789417	UpGradient
4676	center	0	0.0016666666666667	UpGradient
4677	center	0	-0.00291228070175444	UpGradient
4678	center	0	-0.00164912280701756	UpGradient
4679	center	0	6.1403508771964e-05	UpGradient
4680	center	0	-0.000833333333333347	UpGradient
4681	center	0	-0.000473684210526365	UpGradient
4682	center	0	-0.000877192982456166	UpGradient
4683	center	0	0.000131578947368473	UpGradient
4684	center	0	-0.000175438596491218	UpGradient
4685	center	0	0.00333333333333334	UpGradient
4686	center	0	0.00182456140350876	UpGradient
4687	center	0	-0.0030614035087719	UpGradient
4739	center	0	-0.00318421052631575	UpGradient
4740	center	0	-0.00191228070175436	UpGradient
4741	center	0	0.00292105263157897	UpGradient
4742	center	0	0.00377192982456142	UpGradient
4743	center	0	0.000745614035087715	UpGradient
4744	center	0	-0.00147368421052636	UpGradient
4745	center	0	-0.00171929824561403	UpGradient
4746	center	0	-0.000140350877193037	UpGradient
4747	center	0	-0.000798245614035101	UpGradient
4748	center	0	0.00292105263157893	UpGradient
4749	center	0	-0.000640350877192929	UpGradient
4750	center	0	0.00115789473684205	UpGradient
4751	center	0	0.00165789473684207	UpGradient
4752	center	0	-0.00206140350877188	UpGradient
4753	center	0	-0.0033859649122807	UpGradient
4754	center	0	-0.000359649122807056	UpGradient
4755	center	0	0.00212280701754381	UpGradient
4756	center	0	0.000526315789473696	UpGradient
4757	center	0	-5.26315789473685e-05	UpGradient
4758	center	0	-0.00198245614035093	UpGradient
4759	center	0	-0.00195614035087717	UpGradient
4760	center	0	0.000228070175438618	UpGradient
4761	center	0	-0.000692982456140337	UpGradient
4762	center	0	-0.00121929824561402	UpGradient
4816	center	0	-0.00168421052631574	UpGradient
4817	center	0	-0.000657894736842117	UpGradient
4818	center	0	-0.0026491228070176	UpGradient
4819	center	0	-0.00486842105263158	UpGradient
4820	center	0	-0.00215789473684209	UpGradient
4821	center	0	-0.0028859649122807	UpGradient
4822	center	0	-0.000561403508771886	UpGradient
4823	center	0	-0.00477192982456143	UpGradient
4824	center	0	-0.00173684210526321	UpGradient
4825	center	0	-0.00249122807017544	UpGradient
4826	center	0	0.000228070175438616	UpGradient
4827	center	0	-0.000377192982456142	UpGradient
4828	center	0	0.00130701754385963	UpGradient
4829	center	0	-0.00309649122807013	UpGradient
4830	center	0	-0.000614035087719346	UpGradient
4831	center	0	0.00190350877192983	UpGradient
4832	center	0	-0.000473684210526277	UpGradient
4833	center	0	0.00110526315789474	UpGradient
4834	center	0	-0.00111403508771934	UpGradient
4835	center	0	-0.00192105263157895	UpGradient
4836	center	0	0.000350877192982493	UpGradient
4894	center	0	0.00228947368421055	UpGradient
4895	center	0	-0.00132456140350878	UpGradient
4896	center	0	-0.0010350877192983	UpGradient
4897	center	0	3.5087719298271e-05	UpGradient
4898	center	0	-0.00234210526315795	UpGradient
4899	center	0	-8.77192982460718e-06	UpGradient
4900	center	0	0.000622807017543828	UpGradient
4901	center	0	0.000175438596491277	UpGradient
4902	center	0	-0.00523684210526318	UpGradient
4903	center	0	-0.00157017543859647	UpGradient
4904	center	0	0.00260526315789473	UpGradient
4905	center	0	0.00151754385964908	UpGradient
4906	center	0	-0.00155263157894742	UpGradient
4907	center	0	0.00117543859649127	UpGradient
4908	center	0	0.00160526315789472	UpGradient
4909	center	0	-0.00202631578947363	UpGradient
4910	center	0	0.00171929824561401	UpGradient
4911	center	0	-0.000798245614035132	UpGradient
4972	center	0	-0.000929824561403478	UpGradient
4973	center	0	-3.5087719298232e-05	UpGradient
4974	center	0	0.00234210526315786	UpGradient
4975	center	0	-0.0034385964912281	UpGradient
4976	center	0	-0.00173684210526318	UpGradient
4977	center	0	-0.00355263157894741	UpGradient
4978	center	0	0.0004824561403509	UpGradient
4979	center	0	0.00302631578947373	UpGradient
4980	center	0	-0.00105263157894733	UpGradient
4981	center	0	0.000263157894736792	UpGradient
4982	center	0	-0.00252631578947371	UpGradient
4983	center	0	-0.00102631578947364	UpGradient
4984	center	0	-0.00371929824561407	UpGradient
4985	center	0	-0.00135087719298244	UpGradient
5051	center	0	0.000684210526315757	UpGradient
5052	center	0	0.000350877192982482	UpGradient
5053	center	0	-0.000921052631578992	UpGradient
5054	center	0	-0.00377192982456145	UpGradient
5055	center	0	0.00242982456140347	UpGradient
5056	center	0	-0.00250877192982457	UpGradient
5057	center	0	-0.000771929824561379	UpGradient
5058	center	0	-0.00167543859649123	UpGradient
5059	center	0	-0.000929824561403488	UpGradient
5170	center	0	-0.00305263157894734	UpGradient
5244	center	0	-0.00216666666666664	UpGradient
5245	center	0	0.000254385964912294	UpGradient
5246	center	0	4.38596491227691e-05	UpGradient
5317	center	0	-0.00203508771929826	UpGradient
5318	center	0	0.000377192982456159	UpGradient
5319	center	0	-0.00316666666666668	UpGradient
5322	center	0	-0.00259649122807019	UpGradient
5323	center	0	-0.00198245614035089	UpGradient
5324	center	0	-0.00235964912280707	UpGradient
5393	center	0	-0.000491228070175449	UpGradient
5394	center	0	-0.000956140350877205	UpGradient
5395	center	0	0.000464912280701754	UpGradient
5396	center	0	-0.000675438596491212	UpGradient
5397	center	0	0.000552631578947409	UpGradient
5398	center	0	-0.00112280701754391	UpGradient
5399	center	0	-0.00123684210526318	UpGradient
5400	center	0	-0.000780701754385998	UpGradient
5468	center	0	0.000157894736842082	UpGradient
5469	center	0	0.000350877192982447	UpGradient
5470	center	0	-0.00364035087719297	UpGradient
5471	center	0	-0.00232456140350879	UpGradient
5474	center	0	0.000754385964912336	UpGradient
5475	center	0	-0.00171929824561408	UpGradient
5476	center	0	-0.000684210526315745	UpGradient
5477	center	0	0.000421052631578981	UpGradient
5478	center	0	-0.00227192982456138	UpGradient
5544	center	0	0.00174561403508767	UpGradient
5545	center	0	-0.000754385964912231	UpGradient
5546	center	0	-0.000684210526315827	UpGradient
5547	center	0	0.00137719298245613	UpGradient
5548	center	0	-0.0033070175438596	UpGradient
5549	center	0	-0.00497368421052636	UpGradient
5550	center	0	0.00212280701754384	UpGradient
5551	center	0	-0.000903508771929805	UpGradient
5552	center	0	-0.000236842105263204	UpGradient
5553	center	0	-0.00239473684210523	UpGradient
5554	center	0	0.000438596491228088	UpGradient
5619	center	0	0.00202631578947367	UpGradient
5620	center	0	-0.00152631578947373	UpGradient
5621	center	0	-0.000149122807017578	UpGradient
5622	center	0	-0.000807017543859607	UpGradient
5623	center	0	-0.001359649122807	UpGradient
5626	center	0	6.1403508771888e-05	UpGradient
5627	center	0	-0.000149122807017496	UpGradient
5628	center	0	-0.00182456140350872	UpGradient
5629	center	0	-0.00142105263157895	UpGradient
5630	center	0	-8.77192982457407e-06	UpGradient
5631	center	0	-0.00479824561403507	UpGradient
5695	center	0	0.000517543859649074	UpGradient
5696	center	0	-0.00239473684210528	UpGradient
5697	center	0	-0.00317543859649122	UpGradient
5698	center	0	0.0012631578947368	UpGradient
5699	center	0	-0.00339473684210526	UpGradient
5700	center	0	4.38596491228158e-05	UpGradient
5701	center	0	0.00153508771929821	UpGradient
5702	center	0	-0.00201754385964907	UpGradient
5703	center	0	0.00297368421052635	UpGradient
5704	center	0	0.00274561403508771	UpGradient
5705	center	0	-0.000166666666666693	UpGradient
5706	center	0	-0.00167543859649126	UpGradient
5707	center	0	-0.00136842105263158	UpGradient
5769	center	0	0.000780701754385941	UpGradient
5770	center	0	0.000394736842105216	UpGradient
5771	center	0	-0.00164035087719293	UpGradient
5772	center	0	-0.000578947368421065	UpGradient
5773	center	0	0.000377192982456107	UpGradient
5774	center	0	-0.000798245614035091	UpGradient
5775	center	0	-0.00231578947368419	UpGradient
5778	center	0	0.000394736842105257	UpGradient
5779	center	0	-0.00410526315789472	UpGradient
5780	center	0	0.00135087719298243	UpGradient
5781	center	0	-0.000149122807017494	UpGradient
5782	center	0	0.000429824561403516	UpGradient
5783	center	0	-0.00345614035087715	UpGradient
5784	center	0	-0.0015526315789474	UpGradient
5845	center	0	-0.00253508771929828	UpGradient
5846	center	0	-0.00187719298245619	UpGradient
5847	center	0	-0.0021929824561403	UpGradient
5848	center	0	0.000298245614035133	UpGradient
5849	center	0	-0.00070175438596486	UpGradient
5850	center	0	-0.00254385964912284	UpGradient
5851	center	0	-0.000763157894736887	UpGradient
5852	center	0	-0.00295614035087715	UpGradient
5853	center	0	-0.000105263157894741	UpGradient
5854	center	0	0.00510526315789471	UpGradient
5855	center	0	-0.00169298245614037	UpGradient
5856	center	0	0.00295614035087716	UpGradient
5857	center	0	0.000728070175438577	UpGradient
5858	center	0	-0.000938596491228029	UpGradient
5859	center	0	6.14035087719679e-05	UpGradient
5860	center	0	-0.00246491228070171	UpGradient
5861	center	0	1.75438596490975e-05	UpGradient
5920	center	0	-0.00376315789473682	UpGradient
5921	center	0	-0.0032894736842105	UpGradient
5922	center	0	-0.000587719298245662	UpGradient
5923	center	0	-0.00173684210526314	UpGradient
5924	center	0	0.000157894736842107	UpGradient
5925	center	0	-0.00109649122807015	UpGradient
5926	center	0	-0.00164035087719294	UpGradient
5927	center	0	0.00347368421052627	UpGradient
5930	center	0	-0.00183333333333329	UpGradient
5931	center	0	-0.00176315789473679	UpGradient
5932	center	0	-0.000254385964912321	UpGradient
5933	center	0	0.00342105263157891	UpGradient
5934	center	0	-0.00161403508771932	UpGradient
5935	center	0	0.000894736842105213	UpGradient
5936	center	0	0.00135087719298241	UpGradient
5937	center	0	-0.000543859649122856	UpGradient
5938	center	0	-0.000491228070175478	UpGradient
5995	center	0	-0.00092105263157898	UpGradient
5996	center	0	-0.00161403508771931	UpGradient
5997	center	0	0.00142982456140356	UpGradient
5998	center	0	-0.00210526315789472	UpGradient
5999	center	0	-0.00128947368421055	UpGradient
6000	center	0	-0.00166666666666668	UpGradient
6001	center	0	0.000684210526315769	UpGradient
6002	center	0	-0.000131578947368399	UpGradient
6003	center	0	-0.00166666666666671	UpGradient
6004	center	0	-0.00234210526315791	UpGradient
6005	center	0	-0.000885964912280723	UpGradient
6006	center	0	-0.00138596491228074	UpGradient
6007	center	0	-0.00261403508771931	UpGradient
6008	center	0	-0.00049122807017539	UpGradient
6009	center	0	-0.00411403508771931	UpGradient
6010	center	0	-0.00157017543859646	UpGradient
6011	center	0	0.000210526315789474	UpGradient
6012	center	0	-0.00127192982456146	UpGradient
6013	center	0	-0.00192982456140352	UpGradient
6014	center	0	0.000491228070175433	UpGradient
6070	center	0	-0.00210526315789469	UpGradient
6071	center	0	0.00121052631578942	UpGradient
6072	center	0	0.00106140350877196	UpGradient
6073	center	0	-0.00135087719298243	UpGradient
6074	center	0	-0.000701754385964893	UpGradient
6075	center	0	-0.00192982456140354	UpGradient
6076	center	0	0.00247368421052636	UpGradient
6077	center	0	0.00125438596491233	UpGradient
6078	center	0	-0.00151754385964907	UpGradient
6079	center	0	0.000798245614035039	UpGradient
6082	center	0	0.00295614035087725	UpGradient
6083	center	0	0.000938596491228033	UpGradient
6084	center	0	0.000692982456140374	UpGradient
6085	center	0	-0.00055263157894736	UpGradient
6086	center	0	0.000245614035087688	UpGradient
6087	center	0	-0.000771929824561357	UpGradient
6088	center	0	-0.00150877192982454	UpGradient
6089	center	0	-0.000666666666666654	UpGradient
6090	center	0	-0.000482456140350832	UpGradient
6091	center	0	-0.0031929824561404	UpGradient
6092	center	0	0.000298245614035072	UpGradient
6146	center	0	-0.00233333333333337	UpGradient
6147	center	0	-0.00414912280701757	UpGradient
6148	center	0	-0.00214912280701752	UpGradient
6149	center	0	-0.00141228070175443	UpGradient
6150	center	0	-1.75438596491462e-05	UpGradient
6151	center	0	-0.000482456140350867	UpGradient
6152	center	0	-0.00118421052631578	UpGradient
6153	center	0	0.00314035087719304	UpGradient
6154	center	0	-0.00180701754385964	UpGradient
6155	center	0	0.00117543859649126	UpGradient
6156	center	0	0.00182456140350882	UpGradient
6157	center	0	0.000947368421052605	UpGradient
6158	center	0	-0.000438596491228041	UpGradient
6159	center	0	0.000868421052631565	UpGradient
6160	center	0	0.00114912280701757	UpGradient
6161	center	0	0.00209649122807017	UpGradient
6162	center	0	-0.000947368421052636	UpGradient
6163	center	0	2.63157894737261e-05	UpGradient
6164	center	0	0.00114035087719298	UpGradient
6165	center	0	-0.00315789473684207	UpGradient
6166	center	0	-0.00166666666666672	UpGradient
6167	center	0	-0.0014210526315789	UpGradient
6168	center	0	0.000192982456140371	UpGradient
6169	center	0	-0.00207894736842109	UpGradient
6220	center	0	-0.00287719298245616	UpGradient
6221	center	0	-0.000877192982456153	UpGradient
6222	center	0	-0.000614035087719287	UpGradient
6223	center	0	0.000833333333333382	UpGradient
6224	center	0	-0.000771929824561393	UpGradient
6225	center	0	0.00158771929824562	UpGradient
6226	center	0	-0.00121052631578943	UpGradient
6227	center	0	-0.002859649122807	UpGradient
6228	center	0	0.000307017543859697	UpGradient
6229	center	0	-0.00241228070175433	UpGradient
6230	center	0	0.000131578947368418	UpGradient
6231	center	0	-0.00255263157894732	UpGradient
6234	center	0	-0.00182456140350874	UpGradient
6235	center	0	0.00119298245614031	UpGradient
6236	center	0	0.00035087719298247	UpGradient
6237	center	0	0.000350877192982429	UpGradient
6238	center	0	0.00111403508771928	UpGradient
6239	center	0	9.64912280701551e-05	UpGradient
6240	center	0	0.000333333333333388	UpGradient
6241	center	0	0.00126315789473685	UpGradient
6242	center	0	0.001780701754386	UpGradient
6243	center	0	0.000254385964912321	UpGradient
6244	center	0	-0.00194736842105265	UpGradient
6245	center	0	-0.000728070175438579	UpGradient
6246	center	0	0.000701754385964925	UpGradient
6295	center	0	-0.000807017543859671	UpGradient
6296	center	0	-0.000280701754385971	UpGradient
6297	center	0	-0.0026228070175439	UpGradient
6298	center	0	-0.00237719298245611	UpGradient
6299	center	0	-0.00165789473684206	UpGradient
6300	center	0	-0.0008070175438597	UpGradient
6301	center	0	-0.00335964912280706	UpGradient
6302	center	0	0.000684210526315802	UpGradient
[truncated: 23,801 more rows]
