# Supplementary material for: Two simple movement mechanisms for spatial division of labour in social insects
Source: Nat Commun. 2022 Nov 15;13:6985. doi: 10.1038/s41467-022-34706-7 (PMC9666475; doi:10.1038/s41467-022-34706-7)
Supplement: Supplementary file 5 — Source Data [file 41467_2022_34706_MOESM5_ESM.zip › source_data/Figure_S15/RelativeTurnAngle,Temnothorax,FPA.csv]

cell_ID	agent_type	field_steepness	relative_TurnAngle	approach_direction
77	center	0	-0.00312280701754384	UpGradient
78	center	0	7.89473684210108e-05	UpGradient
79	center	0	0.00221929824561405	UpGradient
80	center	0	-0.000807017543859611	UpGradient
81	center	0	-0.0052105263157895	UpGradient
82	center	0	-0.00319298245614037	UpGradient
83	center	0	-1.75438596491209e-05	UpGradient
84	center	0	-0.000657894736842052	UpGradient
85	center	0	-0.000850877192982401	UpGradient
86	center	0	-0.00158771929824564	UpGradient
87	center	0	-0.00152631578947366	UpGradient
88	center	0	-0.000789473684210502	UpGradient
89	center	0	-0.00165789473684209	UpGradient
90	center	0	-0.00492982456140351	UpGradient
91	center	0	-0.00192982456140347	UpGradient
92	center	0	-0.000210526315789478	UpGradient
93	center	0	-0.00178947368421057	UpGradient
136	center	0	0.00183333333333335	UpGradient
137	center	0	-9.64912280701862e-05	UpGradient
138	center	0	-0.000956140350877144	UpGradient
139	center	0	-0.00439473684210531	UpGradient
140	center	0	-0.000956140350877152	UpGradient
141	center	0	-0.000973684210526314	UpGradient
142	center	0	-0.00192982456140355	UpGradient
143	center	0	-0.00337719298245614	UpGradient
144	center	0	-0.00199122807017548	UpGradient
145	center	0	0.000368421052631562	UpGradient
146	center	0	0.000377192982456093	UpGradient
147	center	0	7.89473684210108e-05	UpGradient
148	center	0	0.000245614035087747	UpGradient
149	center	0	-0.000578947368421045	UpGradient
150	center	0	-0.00134210526315784	UpGradient
151	center	0	-0.000991228070175384	UpGradient
154	center	0	-0.000385964912280731	UpGradient
155	center	0	-0.000105263157894712	UpGradient
156	center	0	-0.00111403508771929	UpGradient
157	center	0	0.000210526315789435	UpGradient
158	center	0	-0.000710526315789442	UpGradient
159	center	0	-0.00283333333333331	UpGradient
160	center	0	-0.00228070175438592	UpGradient
161	center	0	-0.00238596491228072	UpGradient
162	center	0	-0.00289473684210528	UpGradient
163	center	0	-0.00117543859649126	UpGradient
164	center	0	-0.00226315789473688	UpGradient
165	center	0	-0.00245614035087719	UpGradient
166	center	0	-0.00120175438596491	UpGradient
167	center	0	-0.000710526315789506	UpGradient
168	center	0	-0.000482456140350832	UpGradient
169	center	0	-0.00106140350877191	UpGradient
213	center	0	-0.0027894736842105	UpGradient
214	center	0	-0.00102631578947364	UpGradient
215	center	0	-0.0014824561403509	UpGradient
216	center	0	-0.00189473684210526	UpGradient
217	center	0	-0.00413157894736844	UpGradient
218	center	0	0.00080701754385965	UpGradient
219	center	0	-0.00240350877192984	UpGradient
220	center	0	-0.000166666666666715	UpGradient
221	center	0	-0.00126315789473689	UpGradient
222	center	0	0.000701754385964893	UpGradient
223	center	0	-0.0027631578947368	UpGradient
224	center	0	-0.00161403508771928	UpGradient
225	center	0	-0.00206140350877193	UpGradient
226	center	0	-0.00415789473684211	UpGradient
227	center	0	-0.00225438596491233	UpGradient
228	center	0	-0.00328947368421048	UpGradient
229	center	0	0.00295614035087721	UpGradient
230	center	0	-1.75438596491287e-05	UpGradient
231	center	0	-0.00164035087719292	UpGradient
232	center	0	-0.000728070175438618	UpGradient
233	center	0	-0.000280701754385996	UpGradient
234	center	0	-0.00223684210526317	UpGradient
235	center	0	7.01754385964465e-05	UpGradient
236	center	0	-7.89473684210985e-05	UpGradient
237	center	0	-0.00222807017543854	UpGradient
238	center	0	-0.0043333333333333	UpGradient
239	center	0	-0.00216666666666667	UpGradient
240	center	0	-0.00342982456140352	UpGradient
241	center	0	-0.00237719298245619	UpGradient
242	center	0	-0.00202631578947371	UpGradient
243	center	0	-0.00249122807017548	UpGradient
244	center	0	-0.00257894736842107	UpGradient
289	center	0	-0.0010701754385965	UpGradient
290	center	0	0.000736842105263178	UpGradient
291	center	0	-0.00199122807017539	UpGradient
292	center	0	-0.00342105263157892	UpGradient
293	center	0	-0.00589473684210529	UpGradient
294	center	0	-6.14035087718997e-05	UpGradient
295	center	0	-0.00219298245614035	UpGradient
296	center	0	0.00154385964912279	UpGradient
297	center	0	-0.00291228070175437	UpGradient
298	center	0	-0.000798245614035048	UpGradient
299	center	0	-0.000350877192982435	UpGradient
300	center	0	-0.000535087719298257	UpGradient
301	center	0	-0.00370175438596496	UpGradient
302	center	0	-0.00517543859649122	UpGradient
303	center	0	0.000263157894736837	UpGradient
306	center	0	-0.00407017543859652	UpGradient
307	center	0	-0.00292982456140356	UpGradient
308	center	0	-0.00667543859649123	UpGradient
309	center	0	0.000105263157894708	UpGradient
310	center	0	-0.00212280701754389	UpGradient
311	center	0	-0.00138596491228076	UpGradient
312	center	0	-0.00121052631578946	UpGradient
313	center	0	-0.00341228070175438	UpGradient
314	center	0	-0.000201754385964913	UpGradient
315	center	0	-0.000491228070175431	UpGradient
316	center	0	0.0019385964912281	UpGradient
317	center	0	-0.00229824561403512	UpGradient
318	center	0	-0.00234210526315787	UpGradient
319	center	0	-0.00357017543859651	UpGradient
366	center	0	-0.00242982456140355	UpGradient
367	center	0	-0.00112280701754388	UpGradient
368	center	0	-0.00424561403508778	UpGradient
369	center	0	-0.00164035087719298	UpGradient
370	center	0	-4.38596491227983e-05	UpGradient
371	center	0	-0.00235087719298248	UpGradient
372	center	0	0.00157894736842102	UpGradient
373	center	0	-0.00104385964912276	UpGradient
374	center	0	-0.000429824561403559	UpGradient
375	center	0	0.00060526315789469	UpGradient
376	center	0	-1.7543859649154e-05	UpGradient
377	center	0	-0.00231578947368417	UpGradient
378	center	0	-0.0020526315789474	UpGradient
379	center	0	-8.7719298245657e-05	UpGradient
380	center	0	-0.00131578947368416	UpGradient
381	center	0	-0.00278947368421057	UpGradient
382	center	0	-0.0048245614035088	UpGradient
383	center	0	-0.00253508771929826	UpGradient
384	center	0	-0.00057894736842104	UpGradient
385	center	0	-0.000877192982456159	UpGradient
386	center	0	-0.000859649122807046	UpGradient
387	center	0	-0.000815789473684177	UpGradient
388	center	0	-0.00237719298245619	UpGradient
389	center	0	-0.00464912280701753	UpGradient
390	center	0	8.77192982456589e-05	UpGradient
391	center	0	-0.00209649122807021	UpGradient
392	center	0	-0.00102631578947373	UpGradient
393	center	0	-0.00378947368421053	UpGradient
443	center	0	3.50877192982417e-05	UpGradient
444	center	0	-0.000929824561403459	UpGradient
445	center	0	-0.00197368421052634	UpGradient
446	center	0	-0.000394736842105249	UpGradient
447	center	0	-0.00220175438596488	UpGradient
448	center	0	-0.000859649122807026	UpGradient
449	center	0	0.00165789473684214	UpGradient
450	center	0	-0.00581578947368422	UpGradient
451	center	0	-0.00226315789473687	UpGradient
452	center	0	-0.00442982456140356	UpGradient
453	center	0	-0.00477192982456138	UpGradient
454	center	0	-0.000201754385964958	UpGradient
455	center	0	-0.00360526315789476	UpGradient
458	center	0	-0.00128947368421055	UpGradient
459	center	0	0.00421052631578945	UpGradient
460	center	0	-0.00206140350877188	UpGradient
461	center	0	-0.000754385964912252	UpGradient
462	center	0	-0.004219298245614	UpGradient
463	center	0	-0.00244736842105269	UpGradient
464	center	0	-0.000982456140350845	UpGradient
465	center	0	0.00101754385964911	UpGradient
466	center	0	-0.00192982456140352	UpGradient
467	center	0	0.00174561403508769	UpGradient
468	center	0	-0.00505263157894733	UpGradient
469	center	0	-0.00376315789473686	UpGradient
521	center	0	-0.000394736842105294	UpGradient
522	center	0	-0.00111403508771927	UpGradient
523	center	0	-0.00200877192982457	UpGradient
524	center	0	-0.0015	UpGradient
525	center	0	-0.00456140350877191	UpGradient
526	center	0	-0.0037543859649123	UpGradient
527	center	0	-0.00110526315789469	UpGradient
528	center	0	-0.000692982456140343	UpGradient
529	center	0	-0.000692982456140323	UpGradient
530	center	0	-0.000666666666666687	UpGradient
531	center	0	-0.000552631578947321	UpGradient
532	center	0	-0.00103508771929822	UpGradient
533	center	0	-7.01754385964406e-05	UpGradient
534	center	0	-0.00306140350877189	UpGradient
535	center	0	-0.00287719298245616	UpGradient
536	center	0	-0.00121052631578952	UpGradient
537	center	0	-0.00202631578947364	UpGradient
538	center	0	-0.00299122807017548	UpGradient
539	center	0	-0.00257017543859654	UpGradient
540	center	0	0.000149122807017531	UpGradient
541	center	0	-0.000526315789473718	UpGradient
542	center	0	-0.00424561403508774	UpGradient
543	center	0	-0.000999999999999954	UpGradient
597	center	0	-0.00256140350877192	UpGradient
598	center	0	-0.00171052631578943	UpGradient
599	center	0	-0.00498245614035091	UpGradient
600	center	0	0.000140350877193006	UpGradient
601	center	0	-0.00076315789473683	UpGradient
602	center	0	-0.00485964912280697	UpGradient
603	center	0	-0.00285964912280701	UpGradient
604	center	0	-0.00161403508771924	UpGradient
605	center	0	0.00176315789473684	UpGradient
606	center	0	-0.00135964912280703	UpGradient
607	center	0	0.0011140350877193	UpGradient
610	center	0	-0.00100000000000002	UpGradient
611	center	0	0.00065789473684214	UpGradient
612	center	0	-0.00228947368421054	UpGradient
613	center	0	-0.00233333333333329	UpGradient
614	center	0	0.000561403508771886	UpGradient
615	center	0	8.77192982455615e-05	UpGradient
616	center	0	0.00139473684210529	UpGradient
617	center	0	-0.00231578947368422	UpGradient
618	center	0	-0.0013333333333333	UpGradient
619	center	0	-0.00258771929824563	UpGradient
675	center	0	-0.00186842105263158	UpGradient
676	center	0	-0.00447368421052635	UpGradient
677	center	0	-0.000710526315789526	UpGradient
678	center	0	-0.000122807017543873	UpGradient
679	center	0	0.000280701754385987	UpGradient
680	center	0	0.000675438596491282	UpGradient
681	center	0	0.000175438596491193	UpGradient
682	center	0	-0.00384210526315787	UpGradient
683	center	0	0.00104385964912285	UpGradient
684	center	0	-0.00556140350877193	UpGradient
685	center	0	-0.00218421052631574	UpGradient
686	center	0	-0.00270175438596492	UpGradient
687	center	0	-0.000675438596491245	UpGradient
688	center	0	-0.0029385964912281	UpGradient
689	center	0	-0.00335964912280703	UpGradient
690	center	0	-0.000429824561403493	UpGradient
691	center	0	-0.00214035087719303	UpGradient
692	center	0	-0.00450000000000004	UpGradient
693	center	0	-0.0024385964912281	UpGradient
751	center	0	-0.00150000000000005	UpGradient
752	center	0	-0.00235087719298246	UpGradient
753	center	0	-0.000789473684210537	UpGradient
754	center	0	-0.00350877192982453	UpGradient
755	center	0	0.00198245614035086	UpGradient
756	center	0	-0.0008245614035088	UpGradient
757	center	0	-0.00069298245614031	UpGradient
758	center	0	-0.00149122807017543	UpGradient
759	center	0	-0.00281578947368424	UpGradient
762	center	0	-0.00139473684210528	UpGradient
763	center	0	-0.00526315789473683	UpGradient
764	center	0	-0.00167543859649121	UpGradient
765	center	0	0.00241228070175439	UpGradient
766	center	0	-0.003578947368421	UpGradient
767	center	0	-0.00106140350877189	UpGradient
768	center	0	-0.00508771929824559	UpGradient
769	center	0	-0.00189473684210526	UpGradient
829	center	0	-0.000736842105263157	UpGradient
830	center	0	-0.000745614035087742	UpGradient
831	center	0	-0.0050087719298246	UpGradient
832	center	0	0.000192982456140335	UpGradient
833	center	0	0.000192982456140396	UpGradient
834	center	0	-0.000982456140350843	UpGradient
835	center	0	-0.00294736842105268	UpGradient
836	center	0	0.00017543859649125	UpGradient
837	center	0	-0.000947368421052632	UpGradient
838	center	0	-0.00336842105263152	UpGradient
839	center	0	-0.000921052631578924	UpGradient
840	center	0	-0.000149122807017545	UpGradient
841	center	0	-0.00071052631578943	UpGradient
842	center	0	-0.00306140350877195	UpGradient
843	center	0	-0.00236842105263162	UpGradient
844	center	0	-0.00225438596491232	UpGradient
905	center	0	-0.00133333333333335	UpGradient
906	center	0	-0.00112280701754383	UpGradient
907	center	0	-0.00322807017543862	UpGradient
908	center	0	-9.64912280701707e-05	UpGradient
909	center	0	0.00112280701754381	UpGradient
910	center	0	-0.000991228070175403	UpGradient
911	center	0	0.000394736842105309	UpGradient
914	center	0	-0.000640350877193031	UpGradient
915	center	0	0.000114035087719315	UpGradient
916	center	0	-0.00125438596491225	UpGradient
917	center	0	-0.00153508771929822	UpGradient
918	center	0	0.000105263157894743	UpGradient
919	center	0	-0.00231578947368426	UpGradient
982	center	0	0.00108771929824562	UpGradient
983	center	0	-0.000885964912280713	UpGradient
984	center	0	-0.00302631578947365	UpGradient
985	center	0	-0.00300000000000001	UpGradient
986	center	0	0.001359649122807	UpGradient
987	center	0	-0.000526315789473657	UpGradient
988	center	0	-0.00198245614035093	UpGradient
989	center	0	-0.000508771929824564	UpGradient
990	center	0	-0.00384210526315792	UpGradient
991	center	0	-0.000578947368421004	UpGradient
992	center	0	-0.00373684210526321	UpGradient
993	center	0	-0.00129824561403503	UpGradient
994	center	0	-0.00049122807017542	UpGradient
1058	center	0	-0.00711403508771931	UpGradient
1059	center	0	-0.00185087719298247	UpGradient
1060	center	0	0.0019736842105263	UpGradient
1061	center	0	-0.00409649122807022	UpGradient
1062	center	0	-0.00247368421052628	UpGradient
1063	center	0	0.000684210526315843	UpGradient
1066	center	0	-0.00297368421052627	UpGradient
1067	center	0	-0.0042105263157895	UpGradient
1068	center	0	0.00128070175438599	UpGradient
1069	center	0	-0.00251754385964911	UpGradient
1070	center	0	0.000640350877192953	UpGradient
1136	center	0	-0.00106140350877196	UpGradient
1137	center	0	-0.000692982456140341	UpGradient
1138	center	0	-0.00124561403508768	UpGradient
1139	center	0	-0.00193859649122808	UpGradient
1140	center	0	0.000324561403508771	UpGradient
1141	center	0	0.000578947368421106	UpGradient
1142	center	0	-0.00203508771929823	UpGradient
1143	center	0	0.00167543859649126	UpGradient
1144	center	0	-0.00153508771929822	UpGradient
1145	center	0	-0.00052631578947372	UpGradient
1212	center	0	-0.000956140350877166	UpGradient
1213	center	0	-0.00354385964912285	UpGradient
1214	center	0	-0.0032894736842105	UpGradient
1215	center	0	-0.00139473684210526	UpGradient
1218	center	0	-0.0016929824561404	UpGradient
1219	center	0	-0.00207017543859646	UpGradient
1220	center	0	-0.00245614035087723	UpGradient
1289	center	0	-0.00275438596491228	UpGradient
1290	center	0	-0.00159649122807022	UpGradient
1291	center	0	-0.00551754385964912	UpGradient
1292	center	0	-0.00280701754385969	UpGradient
1293	center	0	-0.0031578947368421	UpGradient
1294	center	0	0.000131578947368399	UpGradient
1295	center	0	-0.0028771929824561	UpGradient
1365	center	0	-0.0019035087719298	UpGradient
1366	center	0	-0.00205263157894737	UpGradient
1367	center	0	-0.00107017543859646	UpGradient
1370	center	0	-0.00299999999999999	UpGradient
1371	center	0	-0.00477192982456144	UpGradient
1443	center	0	-0.00235964912280705	UpGradient
1444	center	0	-0.00385964912280703	UpGradient
1445	center	0	-0.000842105263157921	UpGradient
1519	center	0	-0.00308771929824565	UpGradient
1629	center	0	-0.00493859649122812	UpGradient
1630	center	0	-0.000587719298245668	UpGradient
1631	center	0	-0.00305263157894736	UpGradient
1632	center	0	-0.00288596491228065	UpGradient
1633	center	0	-0.000140350877192973	UpGradient
1634	center	0	0.000254385964912268	UpGradient
1635	center	0	-0.00512280701754391	UpGradient
1636	center	0	-0.00192982456140354	UpGradient
1637	center	0	0.000175438596491257	UpGradient
1638	center	0	-0.00103508771929829	UpGradient
1639	center	0	0.00264912280701751	UpGradient
1703	center	0	0.000359649122807009	UpGradient
1704	center	0	-0.000921052631578998	UpGradient
1705	center	0	-0.00135087719298242	UpGradient
1706	center	0	0.00094736842105265	UpGradient
1707	center	0	-0.000403508771929792	UpGradient
1708	center	0	-0.00127192982456139	UpGradient
1709	center	0	-0.000956140350877242	UpGradient
1710	center	0	-0.00289473684210522	UpGradient
1711	center	0	-0.00250877192982452	UpGradient
1712	center	0	-0.00192105263157897	UpGradient
1713	center	0	-0.00192982456140356	UpGradient
1714	center	0	-0.000271929824561455	UpGradient
1715	center	0	0.00219298245614037	UpGradient
1716	center	0	0.00299999999999998	UpGradient
1717	center	0	-0.0034649122807018	UpGradient
1718	center	0	0.000552631578947333	UpGradient
1777	center	0	-0.00174561403508776	UpGradient
1778	center	0	-0.00143859649122809	UpGradient
1779	center	0	-0.00292105263157893	UpGradient
1780	center	0	-0.00246491228070176	UpGradient
1781	center	0	-0.00417543859649128	UpGradient
1782	center	0	-0.00562280701754385	UpGradient
1783	center	0	-0.000228070175438638	UpGradient
1784	center	0	-0.00193859649122804	UpGradient
1785	center	0	-0.00222807017543857	UpGradient
1786	center	0	-0.00256140350877193	UpGradient
1787	center	0	0.00107894736842109	UpGradient
1788	center	0	-0.000412280701754409	UpGradient
1789	center	0	-0.00383333333333328	UpGradient
1790	center	0	0.00163157894736846	UpGradient
1791	center	0	-0.00208771929824562	UpGradient
1792	center	0	-0.00206140350877199	UpGradient
1793	center	0	-0.000359649122806978	UpGradient
1794	center	0	0.000842105263157933	UpGradient
1795	center	0	-0.00274561403508775	UpGradient
1852	center	0	-0.00196491228070177	UpGradient
1853	center	0	-0.0045964912280702	UpGradient
1854	center	0	-0.00405263157894735	UpGradient
1855	center	0	-0.00219298245614038	UpGradient
1856	center	0	7.89473684210225e-05	UpGradient
1857	center	0	-0.00163157894736837	UpGradient
1858	center	0	-0.000464912280701787	UpGradient
1859	center	0	8.77192982456355e-05	UpGradient
1860	center	0	-0.00142105263157892	UpGradient
1861	center	0	-0.00213157894736841	UpGradient
1862	center	0	-0.00261403508771934	UpGradient
1863	center	0	-0.000175438596491232	UpGradient
1864	center	0	-0.00164912280701751	UpGradient
1865	center	0	-0.00231578947368424	UpGradient
1866	center	0	-0.00239473684210525	UpGradient
1867	center	0	-0.00249999999999999	UpGradient
1868	center	0	-0.00149999999999996	UpGradient
1869	center	0	-0.00263157894736845	UpGradient
1870	center	0	-0.00464912280701751	UpGradient
1871	center	0	-0.000947368421052588	UpGradient
1872	center	0	-0.000517543859649109	UpGradient
1873	center	0	-0.0025	UpGradient
1927	center	0	-0.00385087719298247	UpGradient
1928	center	0	-0.0023684210526316	UpGradient
1929	center	0	0.00305263157894731	UpGradient
1930	center	0	-0.00200000000000004	UpGradient
1931	center	0	0.000692982456140356	UpGradient
1932	center	0	0.00119298245614036	UpGradient
1933	center	0	-0.00344736842105262	UpGradient
1934	center	0	-8.77192982456706e-05	UpGradient
1935	center	0	-0.000631578947368387	UpGradient
1936	center	0	-0.00143859649122807	UpGradient
1937	center	0	-0.00413157894736844	UpGradient
1938	center	0	-0.00502631578947373	UpGradient
1939	center	0	-0.00191228070175435	UpGradient
1940	center	0	-0.00411403508771927	UpGradient
1941	center	0	-0.00261403508771927	UpGradient
1942	center	0	-0.000824561403508742	UpGradient
1943	center	0	-0.00393859649122809	UpGradient
1944	center	0	-0.0046666666666667	UpGradient
1945	center	0	-0.00164035087719296	UpGradient
1946	center	0	0.00281578947368418	UpGradient
1947	center	0	0.0013771929824561	UpGradient
1948	center	0	-0.00198245614035082	UpGradient
1949	center	0	-0.00556140350877197	UpGradient
1950	center	0	0.00196491228070171	UpGradient
2002	center	0	-0.00535964912280698	UpGradient
2003	center	0	-0.00328947368421049	UpGradient
2004	center	0	-0.00227192982456137	UpGradient
2005	center	0	-0.00365789473684213	UpGradient
2006	center	0	0.000359649122807038	UpGradient
2007	center	0	0.000192982456140357	UpGradient
2008	center	0	-0.00356140350877189	UpGradient
2009	center	0	0.000175438596491275	UpGradient
2010	center	0	-0.0050789473684211	UpGradient
2011	center	0	-0.00268421052631575	UpGradient
2012	center	0	-0.00295614035087721	UpGradient
2013	center	0	-0.00201754385964908	UpGradient
2014	center	0	-0.00192982456140354	UpGradient
2015	center	0	-0.00331578947368424	UpGradient
2016	center	0	-1.75438596490995e-05	UpGradient
2017	center	0	-0.00652631578947366	UpGradient
2018	center	0	-0.00160526315789473	UpGradient
2019	center	0	-0.00327192982456136	UpGradient
2020	center	0	-0.00193859649122803	UpGradient
2021	center	0	-0.000938596491228023	UpGradient
2022	center	0	-0.00199999999999995	UpGradient
2023	center	0	-0.00282456140350875	UpGradient
2024	center	0	0.000421052631578979	UpGradient
2025	center	0	-0.00465789473684212	UpGradient
2026	center	0	0.000736842105263178	UpGradient
2027	center	0	0.000333333333333324	UpGradient
2028	center	0	-0.00189473684210523	UpGradient
2077	center	0	-3.50877192982301e-05	UpGradient
2078	center	0	-0.0036929824561404	UpGradient
2079	center	0	-0.00342105263157893	UpGradient
2080	center	0	-0.00109649122807021	UpGradient
2081	center	0	-0.000578947368421053	UpGradient
2082	center	0	-0.000631578947368424	UpGradient
2083	center	0	-0.00593859649122809	UpGradient
2084	center	0	-0.00346491228070179	UpGradient
2085	center	0	-0.00215789473684215	UpGradient
2086	center	0	-0.0032280701754386	UpGradient
2087	center	0	-0.00274561403508777	UpGradient
2088	center	0	NA	UpGradient
2089	center	0	NA	UpGradient
2090	center	0	NA	UpGradient
2091	center	0	NA	UpGradient
2092	center	0	NA	UpGradient
2093	center	0	-0.00649122807017548	UpGradient
2094	center	0	0.00109649122807013	UpGradient
2095	center	0	-0.00321929824561401	UpGradient
2096	center	0	-0.00117543859649119	UpGradient
2097	center	0	-0.00463157894736837	UpGradient
2098	center	0	-0.00161403508771926	UpGradient
2099	center	0	0.00044736842105266	UpGradient
2100	center	0	0.000798245614035122	UpGradient
2101	center	0	-0.000429824561403522	UpGradient
2102	center	0	-0.00201754385964912	UpGradient
2103	center	0	-0.000535087719298268	UpGradient
2104	center	0	-0.00206140350877197	UpGradient
2152	center	0	-0.00266666666666669	UpGradient
2153	center	0	0.000368421052631609	UpGradient
2154	center	0	-0.001640350877193	UpGradient
2155	center	0	-0.00439473684210531	UpGradient
2156	center	0	-0.00144736842105267	UpGradient
2157	center	0	-0.00136842105263159	UpGradient
2158	center	0	-0.00307017543859647	UpGradient
2159	center	0	0.00053508771929821	UpGradient
2160	center	0	-0.000385964912280749	UpGradient
2161	center	0	0.00089473684210525	UpGradient
2162	center	0	NA	UpGradient
2163	center	0	NA	UpGradient
2164	center	0	NA	UpGradient
2165	center	0	NA	UpGradient
2166	center	0	NA	UpGradient
2167	center	0	NA	UpGradient
2168	center	0	NA	UpGradient
2169	center	0	NA	UpGradient
2170	center	0	NA	UpGradient
2171	center	0	NA	UpGradient
2172	center	0	-0.00125438596491229	UpGradient
2173	center	0	0.000842105263157845	UpGradient
2174	center	0	-0.0014561403508772	UpGradient
2175	center	0	2.63157894736716e-05	UpGradient
2176	center	0	-0.00335087719298246	UpGradient
2177	center	0	-0.00268421052631581	UpGradient
2178	center	0	0.000701754385964958	UpGradient
2179	center	0	-0.00115789473684216	UpGradient
2180	center	0	-0.000254385964912298	UpGradient
2181	center	0	-0.000429824561403465	UpGradient
2227	center	0	-0.00157017543859649	UpGradient
2228	center	0	-0.00428070175438601	UpGradient
2229	center	0	0.00085964912280697	UpGradient
2230	center	0	-0.00489473684210529	UpGradient
2231	center	0	-0.00301754385964915	UpGradient
2232	center	0	0.000929824561403508	UpGradient
2233	center	0	-0.00242105263157898	UpGradient
2234	center	0	-0.00130701754385962	UpGradient
2235	center	0	-0.00412280701754385	UpGradient
2236	center	0	NA	UpGradient
2237	center	0	NA	UpGradient
2238	center	0	NA	UpGradient
2239	center	0	NA	UpGradient
2240	center	0	NA	UpGradient
2241	center	0	NA	UpGradient
2242	center	0	NA	UpGradient
2243	center	0	NA	UpGradient
2244	center	0	NA	UpGradient
2245	center	0	NA	UpGradient
2246	center	0	NA	UpGradient
2247	center	0	NA	UpGradient
2248	center	0	NA	UpGradient
2249	center	0	NA	UpGradient
2250	center	0	-0.000833333333333384	UpGradient
2251	center	0	0.000771929824561431	UpGradient
2252	center	0	-0.00095614035087714	UpGradient
2253	center	0	-0.00321052631578943	UpGradient
2254	center	0	-0.00257894736842107	UpGradient
2255	center	0	0.000842105263157884	UpGradient
2256	center	0	-0.00233333333333333	UpGradient
2257	center	0	-0.00188596491228072	UpGradient
2258	center	0	-0.00250000000000002	UpGradient
2303	center	0	-0.00182456140350874	UpGradient
2304	center	0	-0.00328070175438599	UpGradient
2305	center	0	-0.000517543859649097	UpGradient
2306	center	0	-0.00459649122807017	UpGradient
2307	center	0	-0.00336842105263163	UpGradient
2308	center	0	0.000114035087719327	UpGradient
2309	center	0	-0.00121929824561408	UpGradient
2310	center	0	-0.00449122807017541	UpGradient
2311	center	0	NA	UpGradient
2312	center	0	NA	UpGradient
2313	center	0	NA	UpGradient
2314	center	0	NA	UpGradient
2315	center	0	NA	UpGradient
2316	center	0	NA	UpGradient
2317	center	0	NA	UpGradient
2318	center	0	NA	UpGradient
2319	center	0	NA	UpGradient
2320	center	0	NA	UpGradient
2321	center	0	NA	UpGradient
2322	center	0	NA	UpGradient
2323	center	0	NA	UpGradient
2324	center	0	NA	UpGradient
2325	center	0	NA	UpGradient
2326	center	0	NA	UpGradient
2327	center	0	NA	UpGradient
2328	center	0	-0.000675438596491189	UpGradient
2329	center	0	-0.00292982456140355	UpGradient
2330	center	0	-0.000114035087719278	UpGradient
2331	center	0	-0.000991228070175468	UpGradient
2332	center	0	-0.00251754385964908	UpGradient
2333	center	0	-0.00458771929824563	UpGradient
2334	center	0	-0.0020087719298246	UpGradient
2335	center	0	-0.00388596491228074	UpGradient
2378	center	0	-0.00221052631578948	UpGradient
2379	center	0	0.000631578947368414	UpGradient
2380	center	0	-0.00456140350877197	UpGradient
2381	center	0	-0.00244736842105259	UpGradient
2382	center	0	-0.00270175438596494	UpGradient
2383	center	0	0.00255263157894734	UpGradient
2384	center	0	-0.00592105263157892	UpGradient
2385	center	0	NA	UpGradient
2386	center	0	NA	UpGradient
2387	center	0	NA	UpGradient
2388	center	0	NA	UpGradient
2389	center	0	NA	UpGradient
2390	center	0	NA	UpGradient
2391	center	0	NA	UpGradient
2392	center	0	NA	UpGradient
2393	center	0	NA	UpGradient
2394	center	0	NA	UpGradient
2395	center	0	NA	UpGradient
2396	center	0	NA	UpGradient
2397	center	0	NA	UpGradient
2398	center	0	NA	UpGradient
2399	center	0	NA	UpGradient
2400	center	0	NA	UpGradient
2401	center	0	NA	UpGradient
2402	center	0	NA	UpGradient
2403	center	0	NA	UpGradient
2404	center	0	-0.00256140350877197	UpGradient
2405	center	0	0.00134210526315795	UpGradient
2406	center	0	-0.00135964912280704	UpGradient
2407	center	0	-0.000885964912280744	UpGradient
2408	center	0	-0.00109649122807017	UpGradient
2409	center	0	-0.00157017543859651	UpGradient
2410	center	0	-0.0018070175438597	UpGradient
2411	center	0	-0.000710526315789454	UpGradient
2454	center	0	-0.00321052631578944	UpGradient
2455	center	0	-0.00153508771929829	UpGradient
2456	center	0	-0.000938596491228091	UpGradient
2457	center	0	-0.00204385964912278	UpGradient
2458	center	0	-0.0014298245614035	UpGradient
2459	center	0	-0.000429824561403467	UpGradient
2460	center	0	-0.00217543859649118	UpGradient
2461	center	0	NA	UpGradient
2462	center	0	NA	UpGradient
2463	center	0	NA	UpGradient
2464	center	0	NA	UpGradient
2465	center	0	NA	UpGradient
2466	center	0	NA	UpGradient
2467	center	0	NA	UpGradient
2468	center	0	NA	UpGradient
2469	center	0	NA	UpGradient
2470	center	0	NA	UpGradient
2471	center	0	NA	UpGradient
2472	center	0	NA	UpGradient
2473	center	0	NA	UpGradient
2474	center	0	NA	UpGradient
2475	center	0	NA	UpGradient
2476	center	0	NA	UpGradient
2477	center	0	NA	UpGradient
2478	center	0	NA	UpGradient
2479	center	0	NA	UpGradient
2480	center	0	NA	UpGradient
2481	center	0	NA	UpGradient
2482	center	0	-0.0034824561403509	UpGradient
2483	center	0	-0.000649122807017517	UpGradient
2484	center	0	-0.000359649122807015	UpGradient
2485	center	0	-0.000429824561403465	UpGradient
2486	center	0	-0.00319298245614038	UpGradient
2487	center	0	-0.000105263157894762	UpGradient
2488	center	0	-0.0045438596491228	UpGradient
2529	center	0	0.000815789473684158	UpGradient
2530	center	0	-0.000999999999999983	UpGradient
2531	center	0	-0.00150000000000001	UpGradient
2532	center	0	-0.00398245614035089	UpGradient
2533	center	0	-7.89473684210381e-05	UpGradient
2534	center	0	-0.000482456140350918	UpGradient
2535	center	0	NA	UpGradient
2536	center	0	NA	UpGradient
2537	center	0	NA	UpGradient
2538	center	0	NA	UpGradient
2539	center	0	NA	UpGradient
2540	center	0	NA	UpGradient
2541	center	0	NA	UpGradient
2542	center	0	NA	UpGradient
2543	center	0	NA	UpGradient
2544	center	0	NA	UpGradient
2545	center	0	NA	UpGradient
2546	center	0	NA	UpGradient
2547	center	0	NA	UpGradient
2548	center	0	NA	UpGradient
2549	center	0	NA	UpGradient
2550	center	0	NA	UpGradient
2551	center	0	NA	UpGradient
2552	center	0	NA	UpGradient
2553	center	0	NA	UpGradient
2554	center	0	NA	UpGradient
2555	center	0	NA	UpGradient
2556	center	0	NA	UpGradient
2557	center	0	NA	UpGradient
2558	center	0	0.000157894736842144	UpGradient
2559	center	0	6.14035087718861e-05	UpGradient
2560	center	0	0.000824561403508817	UpGradient
2561	center	0	-0.000201754385964892	UpGradient
2562	center	0	0.0015438596491228	UpGradient
2563	center	0	-0.000692982456140395	UpGradient
2564	center	0	-0.000719298245614038	UpGradient
2605	center	0	-0.000263157894736885	UpGradient
2606	center	0	-0.00385964912280704	UpGradient
2607	center	0	-0.00119298245614037	UpGradient
2608	center	0	-0.00139473684210525	UpGradient
2609	center	0	-0.003	UpGradient
2610	center	0	0.000359649122806976	UpGradient
2611	center	0	NA	UpGradient
2612	center	0	NA	UpGradient
2613	center	0	NA	UpGradient
2614	center	0	NA	UpGradient
2615	center	0	NA	UpGradient
2616	center	0	NA	UpGradient
2617	center	0	NA	UpGradient
2618	center	0	NA	UpGradient
2619	center	0	NA	UpGradient
2620	center	0	NA	UpGradient
2621	center	0	NA	UpGradient
2622	center	0	NA	UpGradient
2623	center	0	NA	UpGradient
2624	center	0	NA	UpGradient
2625	center	0	NA	UpGradient
2626	center	0	NA	UpGradient
2627	center	0	NA	UpGradient
2628	center	0	NA	UpGradient
2629	center	0	NA	UpGradient
2630	center	0	NA	UpGradient
2631	center	0	NA	UpGradient
2632	center	0	NA	UpGradient
2633	center	0	NA	UpGradient
2634	center	0	NA	UpGradient
2635	center	0	-0.00217543859649124	UpGradient
2636	center	0	-0.00143859649122803	UpGradient
2637	center	0	-0.00263157894736844	UpGradient
2638	center	0	-0.000885964912280707	UpGradient
2639	center	0	-0.00029824561403509	UpGradient
2640	center	0	-0.00235964912280698	UpGradient
2641	center	0	-0.000403508771929852	UpGradient
2680	center	0	0.00212280701754383	UpGradient
2681	center	0	-0.000482456140350879	UpGradient
2682	center	0	0.000131578947368391	UpGradient
2683	center	0	-0.00354385964912286	UpGradient
2684	center	0	-0.00306140350877193	UpGradient
2685	center	0	-0.000833333333333329	UpGradient
2686	center	0	NA	UpGradient
2687	center	0	NA	UpGradient
2688	center	0	NA	UpGradient
2689	center	0	NA	UpGradient
2690	center	0	NA	UpGradient
2691	center	0	NA	UpGradient
2692	center	0	NA	UpGradient
2693	center	0	NA	UpGradient
2694	center	0	NA	UpGradient
2695	center	0	NA	UpGradient
2696	center	0	NA	UpGradient
2697	center	0	NA	UpGradient
2698	center	0	NA	UpGradient
2699	center	0	NA	UpGradient
2700	center	0	NA	UpGradient
2701	center	0	NA	UpGradient
2702	center	0	NA	UpGradient
2703	center	0	NA	UpGradient
2704	center	0	NA	UpGradient
2705	center	0	NA	UpGradient
2706	center	0	NA	UpGradient
2707	center	0	NA	UpGradient
2708	center	0	NA	UpGradient
2709	center	0	NA	UpGradient
2710	center	0	NA	UpGradient
2711	center	0	-0.00340350877192982	UpGradient
2712	center	0	0.000649122807017576	UpGradient
2713	center	0	-0.00251754385964911	UpGradient
2714	center	0	-0.000631578947368447	UpGradient
2715	center	0	-0.00469298245614034	UpGradient
2716	center	0	-0.0015263157894737	UpGradient
2717	center	0	0.000745614035087715	UpGradient
2756	center	0	-0.00110526315789471	UpGradient
2757	center	0	0.00175438596491233	UpGradient
2758	center	0	-0.00185087719298243	UpGradient
2759	center	0	-0.000570175438596497	UpGradient
2760	center	0	-0.00191228070175436	UpGradient
2761	center	0	-0.00145614035087715	UpGradient
2762	center	0	NA	UpGradient
2763	center	0	NA	UpGradient
2764	center	0	NA	UpGradient
2765	center	0	NA	UpGradient
2766	center	0	NA	UpGradient
2767	center	0	NA	UpGradient
2768	center	0	NA	UpGradient
2769	center	0	NA	UpGradient
2770	center	0	NA	UpGradient
2771	center	0	NA	UpGradient
2772	center	0	NA	UpGradient
2773	center	0	NA	UpGradient
2774	center	0	NA	UpGradient
2775	center	0	NA	UpGradient
2776	center	0	NA	UpGradient
2777	center	0	NA	UpGradient
2778	center	0	NA	UpGradient
2779	center	0	NA	UpGradient
2780	center	0	NA	UpGradient
2781	center	0	NA	UpGradient
2782	center	0	NA	UpGradient
2783	center	0	NA	UpGradient
2784	center	0	NA	UpGradient
2785	center	0	NA	UpGradient
2786	center	0	NA	UpGradient
2787	center	0	NA	UpGradient
2788	center	0	-0.000850877192982491	UpGradient
2789	center	0	-0.00129824561403512	UpGradient
2790	center	0	-0.000763157894736818	UpGradient
2791	center	0	-0.00033333333333333	UpGradient
2792	center	0	0.000692982456140345	UpGradient
2793	center	0	-0.0011929824561404	UpGradient
2831	center	0	-0.000394736842105229	UpGradient
2832	center	0	-0.00241228070175444	UpGradient
2833	center	0	0.00138596491228067	UpGradient
2834	center	0	-0.000649122807017529	UpGradient
2835	center	0	-0.00249122807017547	UpGradient
2836	center	0	-0.00124561403508769	UpGradient
2837	center	0	NA	UpGradient
2838	center	0	NA	UpGradient
2839	center	0	NA	UpGradient
2840	center	0	NA	UpGradient
2841	center	0	NA	UpGradient
2842	center	0	NA	UpGradient
2843	center	0	NA	UpGradient
2844	center	0	NA	UpGradient
2845	center	0	NA	UpGradient
2846	center	0	NA	UpGradient
2847	center	0	NA	UpGradient
2848	center	0	NA	UpGradient
2849	center	0	NA	UpGradient
2850	center	0	NA	UpGradient
2851	center	0	NA	UpGradient
2852	center	0	NA	UpGradient
2853	center	0	NA	UpGradient
2854	center	0	NA	UpGradient
2855	center	0	NA	UpGradient
2856	center	0	NA	UpGradient
2857	center	0	NA	UpGradient
2858	center	0	NA	UpGradient
2859	center	0	NA	UpGradient
2860	center	0	NA	UpGradient
2861	center	0	NA	UpGradient
2862	center	0	NA	UpGradient
2863	center	0	NA	UpGradient
2864	center	0	-0.00258771929824562	UpGradient
2865	center	0	-0.00101754385964912	UpGradient
2866	center	0	-0.00147368421052632	UpGradient
2867	center	0	0.000692982456140399	UpGradient
2868	center	0	-0.00405263157894742	UpGradient
2869	center	0	-0.00196491228070172	UpGradient
2908	center	0	-0.00107894736842107	UpGradient
2909	center	0	-0.00477192982456135	UpGradient
2910	center	0	-0.0043947368421053	UpGradient
2911	center	0	0.0021929824561404	UpGradient
2912	center	0	0.00171929824561409	UpGradient
2913	center	0	-0.00319298245614036	UpGradient
2914	center	0	NA	UpGradient
2915	center	0	NA	UpGradient
2916	center	0	NA	UpGradient
2917	center	0	NA	UpGradient
2918	center	0	NA	UpGradient
2919	center	0	NA	UpGradient
2920	center	0	NA	UpGradient
2921	center	0	NA	UpGradient
2922	center	0	NA	UpGradient
2923	center	0	NA	UpGradient
2924	center	0	NA	UpGradient
2925	center	0	NA	UpGradient
2926	center	0	NA	UpGradient
2927	center	0	NA	UpGradient
2928	center	0	NA	UpGradient
2929	center	0	NA	UpGradient
2930	center	0	NA	UpGradient
2931	center	0	NA	UpGradient
2932	center	0	NA	UpGradient
2933	center	0	NA	UpGradient
2934	center	0	NA	UpGradient
2935	center	0	NA	UpGradient
2936	center	0	NA	UpGradient
2937	center	0	NA	UpGradient
2938	center	0	NA	UpGradient
2939	center	0	NA	UpGradient
2940	center	0	NA	UpGradient
2941	center	0	-0.00103508771929825	UpGradient
2942	center	0	-0.00278947368421052	UpGradient
2943	center	0	-0.000999999999999999	UpGradient
2944	center	0	-0.00400877192982459	UpGradient
2945	center	0	-0.00221929824561406	UpGradient
2946	center	0	-0.00349999999999998	UpGradient
2983	center	0	-0.00402631578947364	UpGradient
2984	center	0	-0.000885964912280739	UpGradient
2985	center	0	-0.00259649122807021	UpGradient
2986	center	0	0.0022631578947368	UpGradient
2987	center	0	-0.00281578947368421	UpGradient
2988	center	0	-0.00200000000000004	UpGradient
2989	center	0	NA	UpGradient
2990	center	0	NA	UpGradient
2991	center	0	NA	UpGradient
2992	center	0	NA	UpGradient
2993	center	0	NA	UpGradient
2994	center	0	NA	UpGradient
2995	center	0	NA	UpGradient
2996	center	0	NA	UpGradient
2997	center	0	NA	UpGradient
2998	center	0	NA	UpGradient
2999	center	0	NA	UpGradient
3000	center	0	NA	UpGradient
3001	center	0	NA	UpGradient
3002	center	0	NA	UpGradient
3003	center	0	NA	UpGradient
3004	center	0	NA	UpGradient
3005	center	0	NA	UpGradient
3006	center	0	NA	UpGradient
3007	center	0	NA	UpGradient
3008	center	0	NA	UpGradient
3009	center	0	NA	UpGradient
3010	center	0	NA	UpGradient
3011	center	0	NA	UpGradient
3012	center	0	NA	UpGradient
3013	center	0	NA	UpGradient
3014	center	0	NA	UpGradient
3015	center	0	NA	UpGradient
3016	center	0	NA	UpGradient
3017	center	0	-0.00214035087719301	UpGradient
3018	center	0	-0.00299122807017546	UpGradient
3019	center	0	-0.00189473684210524	UpGradient
3020	center	0	0.000122807017543842	UpGradient
3021	center	0	-0.00223684210526319	UpGradient
3059	center	0	-0.000184210526315843	UpGradient
3060	center	0	0.000736842105263178	UpGradient
3061	center	0	-0.000464912280701736	UpGradient
3062	center	0	-0.00349122807017547	UpGradient
3063	center	0	0.00019298245614039	UpGradient
3064	center	0	-0.00093859649122809	UpGradient
3065	center	0	NA	UpGradient
3066	center	0	NA	UpGradient
3067	center	0	NA	UpGradient
3068	center	0	NA	UpGradient
3069	center	0	NA	UpGradient
3070	center	0	NA	UpGradient
3071	center	0	NA	UpGradient
3072	center	0	NA	UpGradient
3073	center	0	NA	UpGradient
3074	center	0	NA	UpGradient
3075	center	0	NA	UpGradient
3076	center	0	NA	UpGradient
3077	center	0	NA	UpGradient
3078	center	0	NA	UpGradient
3079	center	0	NA	UpGradient
3080	center	0	NA	UpGradient
3081	center	0	NA	UpGradient
3082	center	0	NA	UpGradient
3083	center	0	NA	UpGradient
3084	center	0	NA	UpGradient
3085	center	0	NA	UpGradient
3086	center	0	NA	UpGradient
3087	center	0	NA	UpGradient
3088	center	0	NA	UpGradient
3089	center	0	NA	UpGradient
3090	center	0	NA	UpGradient
3091	center	0	NA	UpGradient
3092	center	0	NA	UpGradient
3093	center	0	-0.00178070175438602	UpGradient
3094	center	0	-0.00433333333333332	UpGradient
3095	center	0	0.000403508771929879	UpGradient
3096	center	0	-0.000701754385964934	UpGradient
3097	center	0	-0.00152631578947369	UpGradient
3098	center	0	-0.00153508771929828	UpGradient
3135	center	0	0.000289473684210512	UpGradient
3136	center	0	8.7719298245916e-06	UpGradient
3137	center	0	-0.000605263157894795	UpGradient
3138	center	0	-0.00179824561403511	UpGradient
3139	center	0	-0.00121929824561399	UpGradient
3140	center	0	-0.00281578947368426	UpGradient
3141	center	0	NA	UpGradient
3142	center	0	NA	UpGradient
3143	center	0	NA	UpGradient
3144	center	0	NA	UpGradient
3145	center	0	NA	UpGradient
3146	center	0	NA	UpGradient
3147	center	0	NA	UpGradient
3148	center	0	NA	UpGradient
3149	center	0	NA	UpGradient
3150	center	0	NA	UpGradient
3151	center	0	NA	UpGradient
3152	center	0	NA	UpGradient
3153	center	0	NA	UpGradient
3154	center	0	NA	UpGradient
3155	center	0	NA	UpGradient
3156	center	0	NA	UpGradient
3157	center	0	NA	UpGradient
3158	center	0	NA	UpGradient
3159	center	0	NA	UpGradient
3160	center	0	NA	UpGradient
3161	center	0	NA	UpGradient
3162	center	0	NA	UpGradient
3163	center	0	NA	UpGradient
3164	center	0	NA	UpGradient
3165	center	0	NA	UpGradient
3166	center	0	NA	UpGradient
3167	center	0	NA	UpGradient
3168	center	0	NA	UpGradient
3169	center	0	0.000596491228070155	UpGradient
3170	center	0	-0.000429824561403518	UpGradient
3171	center	0	-0.00236842105263162	UpGradient
3172	center	0	-0.000210526315789474	UpGradient
3173	center	0	-0.00182456140350882	UpGradient
3174	center	0	-0.00368421052631578	UpGradient
3211	center	0	-0.00250877192982457	UpGradient
3212	center	0	-0.00491228070175434	UpGradient
3213	center	0	-0.00501754385964917	UpGradient
3214	center	0	-0.00346491228070175	UpGradient
3215	center	0	-0.00112280701754386	UpGradient
3216	center	0	-0.00178947368421055	UpGradient
3217	center	0	NA	UpGradient
3218	center	0	NA	UpGradient
3219	center	0	NA	UpGradient
3220	center	0	NA	UpGradient
3221	center	0	NA	UpGradient
3222	center	0	NA	UpGradient
3223	center	0	NA	UpGradient
3224	center	0	NA	UpGradient
3225	center	0	NA	UpGradient
3226	center	0	NA	UpGradient
3227	center	0	NA	UpGradient
3228	center	0	NA	UpGradient
3229	center	0	NA	UpGradient
3230	center	0	NA	UpGradient
3231	center	0	NA	UpGradient
3232	center	0	NA	UpGradient
3233	center	0	NA	UpGradient
3234	center	0	NA	UpGradient
3235	center	0	NA	UpGradient
3236	center	0	NA	UpGradient
3237	center	0	NA	UpGradient
3238	center	0	NA	UpGradient
3239	center	0	NA	UpGradient
3240	center	0	NA	UpGradient
3241	center	0	NA	UpGradient
3242	center	0	NA	UpGradient
3243	center	0	NA	UpGradient
3244	center	0	NA	UpGradient
3245	center	0	-0.000552631578947413	UpGradient
3246	center	0	-0.000350877192982501	UpGradient
3247	center	0	-0.00054385964912278	UpGradient
3248	center	0	-0.0039473684210526	UpGradient
3249	center	0	-0.0020263157894737	UpGradient
3250	center	0	-0.00546491228070172	UpGradient
3287	center	0	-0.0010175438596491	UpGradient
3288	center	0	-0.000798245614035084	UpGradient
3289	center	0	-0.00265789473684216	UpGradient
3290	center	0	-0.00234210526315792	UpGradient
3291	center	0	-0.00342105263157896	UpGradient
3292	center	0	-0.000350877192982441	UpGradient
3293	center	0	NA	UpGradient
3294	center	0	NA	UpGradient
3295	center	0	NA	UpGradient
3296	center	0	NA	UpGradient
3297	center	0	NA	UpGradient
3298	center	0	NA	UpGradient
3299	center	0	NA	UpGradient
3300	center	0	NA	UpGradient
3301	center	0	NA	UpGradient
3302	center	0	NA	UpGradient
3303	center	0	NA	UpGradient
3304	center	0	NA	UpGradient
3305	center	0	NA	UpGradient
3306	center	0	NA	UpGradient
3307	center	0	NA	UpGradient
3308	center	0	NA	UpGradient
3309	center	0	NA	UpGradient
3310	center	0	NA	UpGradient
3311	center	0	NA	UpGradient
3312	center	0	NA	UpGradient
3313	center	0	NA	UpGradient
3314	center	0	NA	UpGradient
3315	center	0	NA	UpGradient
3316	center	0	NA	UpGradient
3317	center	0	NA	UpGradient
3318	center	0	NA	UpGradient
3319	center	0	NA	UpGradient
3320	center	0	NA	UpGradient
3321	center	0	0.00122807017543862	UpGradient
3322	center	0	-0.0032456140350877	UpGradient
3323	center	0	-0.0030438596491228	UpGradient
3324	center	0	-0.0012017543859649	UpGradient
3325	center	0	-0.000236842105263167	UpGradient
3326	center	0	-0.00393859649122811	UpGradient
3363	center	0	0.001140350877193	UpGradient
3364	center	0	0.00167543859649127	UpGradient
3365	center	0	0.00204385964912281	UpGradient
3366	center	0	-0.00328947368421053	UpGradient
3367	center	0	-0.00235964912280704	UpGradient
3368	center	0	-0.000640350877192943	UpGradient
3369	center	0	NA	UpGradient
3370	center	0	NA	UpGradient
3371	center	0	NA	UpGradient
3372	center	0	NA	UpGradient
3373	center	0	NA	UpGradient
3374	center	0	NA	UpGradient
3375	center	0	NA	UpGradient
3376	center	0	NA	UpGradient
3377	center	0	NA	UpGradient
3378	center	0	NA	UpGradient
3379	center	0	NA	UpGradient
3380	center	0	NA	UpGradient
3381	center	0	NA	UpGradient
3382	center	0	NA	UpGradient
3383	center	0	NA	UpGradient
3384	center	0	NA	UpGradient
3385	center	0	NA	UpGradient
3386	center	0	NA	UpGradient
3387	center	0	NA	UpGradient
3388	center	0	NA	UpGradient
3389	center	0	NA	UpGradient
3390	center	0	NA	UpGradient
3391	center	0	NA	UpGradient
3392	center	0	NA	UpGradient
3393	center	0	NA	UpGradient
3394	center	0	NA	UpGradient
3395	center	0	NA	UpGradient
3396	center	0	NA	UpGradient
3397	center	0	-0.00163157894736845	UpGradient
3398	center	0	-0.00178070175438592	UpGradient
3399	center	0	-0.000140350877192955	UpGradient
3400	center	0	-0.000333333333333339	UpGradient
3401	center	0	-0.00134210526315784	UpGradient
3402	center	0	-0.000815789473684197	UpGradient
3439	center	0	0.00124561403508767	UpGradient
3440	center	0	0.00147368421052631	UpGradient
3441	center	0	-0.00353508771929827	UpGradient
3442	center	0	-0.00153508771929819	UpGradient
3443	center	0	0.00178947368421052	UpGradient
3444	center	0	-0.00228947368421047	UpGradient
3445	center	0	NA	UpGradient
3446	center	0	NA	UpGradient
3447	center	0	NA	UpGradient
3448	center	0	NA	UpGradient
3449	center	0	NA	UpGradient
3450	center	0	NA	UpGradient
3451	center	0	NA	UpGradient
3452	center	0	NA	UpGradient
3453	center	0	NA	UpGradient
3454	center	0	NA	UpGradient
3455	center	0	NA	UpGradient
3456	center	0	NA	UpGradient
3457	center	0	NA	UpGradient
3458	center	0	NA	UpGradient
3459	center	0	NA	UpGradient
3460	center	0	NA	UpGradient
3461	center	0	NA	UpGradient
3462	center	0	NA	UpGradient
3463	center	0	NA	UpGradient
3464	center	0	NA	UpGradient
3465	center	0	NA	UpGradient
3466	center	0	NA	UpGradient
3467	center	0	NA	UpGradient
3468	center	0	NA	UpGradient
3469	center	0	NA	UpGradient
3470	center	0	NA	UpGradient
3471	center	0	NA	UpGradient
3472	center	0	NA	UpGradient
3473	center	0	-0.00354385964912277	UpGradient
3474	center	0	-0.00137719298245613	UpGradient
3475	center	0	-0.000421052631578946	UpGradient
3476	center	0	-0.0022719298245614	UpGradient
3477	center	0	-0.00346491228070173	UpGradient
3478	center	0	0.002280701754386	UpGradient
3515	center	0	-0.00142105263157892	UpGradient
3516	center	0	0.000561403508771893	UpGradient
3517	center	0	-6.14035087718938e-05	UpGradient
3518	center	0	-0.000789473684210521	UpGradient
3519	center	0	-0.00231578947368417	UpGradient
3520	center	0	-0.00205263157894739	UpGradient
3521	center	0	NA	UpGradient
3522	center	0	NA	UpGradient
3523	center	0	NA	UpGradient
3524	center	0	NA	UpGradient
3525	center	0	NA	UpGradient
3526	center	0	NA	UpGradient
3527	center	0	NA	UpGradient
3528	center	0	NA	UpGradient
3529	center	0	NA	UpGradient
3530	center	0	NA	UpGradient
3531	center	0	NA	UpGradient
3532	center	0	NA	UpGradient
3533	center	0	NA	UpGradient
3534	center	0	NA	UpGradient
3535	center	0	NA	UpGradient
3536	center	0	NA	UpGradient
3537	center	0	NA	UpGradient
3538	center	0	NA	UpGradient
3539	center	0	NA	UpGradient
3540	center	0	NA	UpGradient
3541	center	0	NA	UpGradient
3542	center	0	NA	UpGradient
3543	center	0	NA	UpGradient
3544	center	0	NA	UpGradient
3545	center	0	NA	UpGradient
3546	center	0	NA	UpGradient
3547	center	0	NA	UpGradient
3548	center	0	NA	UpGradient
3549	center	0	0.000780701754385972	UpGradient
3550	center	0	-0.00164912280701758	UpGradient
3551	center	0	-0.000745614035087684	UpGradient
3552	center	0	-0.00190350877192983	UpGradient
3553	center	0	-0.000473684210526318	UpGradient
3554	center	0	-0.00379824561403506	UpGradient
3591	center	0	-0.00277192982456138	UpGradient
3592	center	0	-4.38596491228606e-05	UpGradient
3593	center	0	-0.00153508771929829	UpGradient
3594	center	0	-0.00234210526315788	UpGradient
3595	center	0	-0.000245614035087762	UpGradient
3596	center	0	-0.00102631578947368	UpGradient
3597	center	0	NA	UpGradient
3598	center	0	NA	UpGradient
3599	center	0	NA	UpGradient
3600	center	0	NA	UpGradient
3601	center	0	NA	UpGradient
3602	center	0	NA	UpGradient
3603	center	0	NA	UpGradient
3604	center	0	NA	UpGradient
3605	center	0	NA	UpGradient
3606	center	0	NA	UpGradient
3607	center	0	NA	UpGradient
3608	center	0	NA	UpGradient
3609	center	0	NA	UpGradient
3610	center	0	NA	UpGradient
3611	center	0	NA	UpGradient
3612	center	0	NA	UpGradient
3613	center	0	NA	UpGradient
3614	center	0	NA	UpGradient
3615	center	0	NA	UpGradient
3616	center	0	NA	UpGradient
3617	center	0	NA	UpGradient
3618	center	0	NA	UpGradient
3619	center	0	NA	UpGradient
3620	center	0	NA	UpGradient
3621	center	0	NA	UpGradient
3622	center	0	NA	UpGradient
3623	center	0	NA	UpGradient
3624	center	0	NA	UpGradient
3625	center	0	-0.00100877192982459	UpGradient
3626	center	0	-0.00363157894736844	UpGradient
3627	center	0	-0.00315789473684215	UpGradient
3628	center	0	-0.00185964912280701	UpGradient
3629	center	0	-0.00421052631578951	UpGradient
3630	center	0	-0.00272807017543865	UpGradient
3668	center	0	-0.000938596491228125	UpGradient
3669	center	0	-0.00135964912280701	UpGradient
3670	center	0	-0.00433333333333339	UpGradient
3671	center	0	-0.000894736842105303	UpGradient
3672	center	0	-0.00605263157894739	UpGradient
3673	center	0	-0.0016929824561403	UpGradient
3674	center	0	NA	UpGradient
3675	center	0	NA	UpGradient
3676	center	0	NA	UpGradient
3677	center	0	NA	UpGradient
3678	center	0	NA	UpGradient
3679	center	0	NA	UpGradient
3680	center	0	NA	UpGradient
3681	center	0	NA	UpGradient
3682	center	0	NA	UpGradient
3683	center	0	NA	UpGradient
3684	center	0	NA	UpGradient
3685	center	0	NA	UpGradient
3686	center	0	NA	UpGradient
3687	center	0	NA	UpGradient
3688	center	0	NA	UpGradient
3689	center	0	NA	UpGradient
3690	center	0	NA	UpGradient
3691	center	0	NA	UpGradient
3692	center	0	NA	UpGradient
3693	center	0	NA	UpGradient
3694	center	0	NA	UpGradient
3695	center	0	NA	UpGradient
3696	center	0	NA	UpGradient
3697	center	0	NA	UpGradient
3698	center	0	NA	UpGradient
3699	center	0	NA	UpGradient
3700	center	0	NA	UpGradient
3701	center	0	0.000280701754385963	UpGradient
3702	center	0	-0.0018070175438596	UpGradient
3703	center	0	-0.00348245614035091	UpGradient
3704	center	0	-0.000675438596491181	UpGradient
3705	center	0	-0.000543859649122827	UpGradient
3706	center	0	-0.00377192982456136	UpGradient
3743	center	0	-0.000719298245614084	UpGradient
3744	center	0	-0.00249122807017545	UpGradient
3745	center	0	-0.000219298245614007	UpGradient
3746	center	0	-0.00352631578947371	UpGradient
3747	center	0	0.00192982456140355	UpGradient
3748	center	0	-0.00474561403508778	UpGradient
3749	center	0	NA	UpGradient
3750	center	0	NA	UpGradient
3751	center	0	NA	UpGradient
3752	center	0	NA	UpGradient
3753	center	0	NA	UpGradient
3754	center	0	NA	UpGradient
3755	center	0	NA	UpGradient
3756	center	0	NA	UpGradient
3757	center	0	NA	UpGradient
3758	center	0	NA	UpGradient
3759	center	0	NA	UpGradient
3760	center	0	NA	UpGradient
3761	center	0	NA	UpGradient
3762	center	0	NA	UpGradient
3763	center	0	NA	UpGradient
3764	center	0	NA	UpGradient
3765	center	0	NA	UpGradient
3766	center	0	NA	UpGradient
3767	center	0	NA	UpGradient
3768	center	0	NA	UpGradient
3769	center	0	NA	UpGradient
3770	center	0	NA	UpGradient
3771	center	0	NA	UpGradient
3772	center	0	NA	UpGradient
3773	center	0	NA	UpGradient
3774	center	0	NA	UpGradient
3775	center	0	NA	UpGradient
3776	center	0	-0.000429824561403495	UpGradient
3777	center	0	7.89473684210439e-05	UpGradient
3778	center	0	0.00211403508771929	UpGradient
3779	center	0	-0.000438596491228043	UpGradient
3780	center	0	-0.00357017543859646	UpGradient
3781	center	0	-0.000780701754385941	UpGradient
3820	center	0	0.00206140350877188	UpGradient
3821	center	0	-0.00220175438596487	UpGradient
3822	center	0	-0.00164912280701752	UpGradient
3823	center	0	-0.000780701754385959	UpGradient
3824	center	0	0.000377192982456099	UpGradient
3825	center	0	-0.000964912280701749	UpGradient
3826	center	0	NA	UpGradient
3827	center	0	NA	UpGradient
3828	center	0	NA	UpGradient
3829	center	0	NA	UpGradient
3830	center	0	NA	UpGradient
3831	center	0	NA	UpGradient
3832	center	0	NA	UpGradient
3833	center	0	NA	UpGradient
3834	center	0	NA	UpGradient
3835	center	0	NA	UpGradient
3836	center	0	NA	UpGradient
3837	center	0	NA	UpGradient
3838	center	0	NA	UpGradient
3839	center	0	NA	UpGradient
3840	center	0	NA	UpGradient
3841	center	0	NA	UpGradient
3842	center	0	NA	UpGradient
3843	center	0	NA	UpGradient
3844	center	0	NA	UpGradient
3845	center	0	NA	UpGradient
3846	center	0	NA	UpGradient
3847	center	0	NA	UpGradient
3848	center	0	NA	UpGradient
3849	center	0	NA	UpGradient
3850	center	0	NA	UpGradient
3851	center	0	NA	UpGradient
3852	center	0	NA	UpGradient
3853	center	0	-0.00242982456140348	UpGradient
3854	center	0	-0.00276315789473689	UpGradient
3855	center	0	-0.000947368421052605	UpGradient
3856	center	0	-0.004859649122807	UpGradient
3857	center	0	-0.00106140350877193	UpGradient
3896	center	0	-0.00183333333333337	UpGradient
3897	center	0	-0.0039122807017544	UpGradient
3898	center	0	-0.00194736842105259	UpGradient
3899	center	0	-0.0018771929824561	UpGradient
3900	center	0	-0.00202631578947365	UpGradient
3901	center	0	0.00367543859649128	UpGradient
3902	center	0	NA	UpGradient
3903	center	0	NA	UpGradient
3904	center	0	NA	UpGradient
3905	center	0	NA	UpGradient
3906	center	0	NA	UpGradient
3907	center	0	NA	UpGradient
3908	center	0	NA	UpGradient
3909	center	0	NA	UpGradient
3910	center	0	NA	UpGradient
3911	center	0	NA	UpGradient
3912	center	0	NA	UpGradient
3913	center	0	NA	UpGradient
3914	center	0	NA	UpGradient
3915	center	0	NA	UpGradient
3916	center	0	NA	UpGradient
3917	center	0	NA	UpGradient
3918	center	0	NA	UpGradient
3919	center	0	NA	UpGradient
3920	center	0	NA	UpGradient
3921	center	0	NA	UpGradient
3922	center	0	NA	UpGradient
3923	center	0	NA	UpGradient
3924	center	0	NA	UpGradient
3925	center	0	NA	UpGradient
3926	center	0	NA	UpGradient
3927	center	0	NA	UpGradient
3928	center	0	-0.00271929824561405	UpGradient
3929	center	0	0.00157017543859652	UpGradient
3930	center	0	-0.00205263157894734	UpGradient
3931	center	0	-0.00276315789473687	UpGradient
3932	center	0	-0.00252631578947369	UpGradient
3933	center	0	-0.00254385964912282	UpGradient
3973	center	0	1.75438596491072e-05	UpGradient
3974	center	0	-0.00247368421052631	UpGradient
3975	center	0	-0.00277192982456141	UpGradient
3976	center	0	-0.00150000000000004	UpGradient
3977	center	0	-0.00473684210526312	UpGradient
3978	center	0	0.00319298245614034	UpGradient
3979	center	0	NA	UpGradient
3980	center	0	NA	UpGradient
3981	center	0	NA	UpGradient
3982	center	0	NA	UpGradient
3983	center	0	NA	UpGradient
3984	center	0	NA	UpGradient
3985	center	0	NA	UpGradient
3986	center	0	NA	UpGradient
3987	center	0	NA	UpGradient
3988	center	0	NA	UpGradient
3989	center	0	NA	UpGradient
3990	center	0	NA	UpGradient
3991	center	0	NA	UpGradient
3992	center	0	NA	UpGradient
3993	center	0	NA	UpGradient
3994	center	0	NA	UpGradient
3995	center	0	NA	UpGradient
3996	center	0	NA	UpGradient
3997	center	0	NA	UpGradient
3998	center	0	NA	UpGradient
3999	center	0	NA	UpGradient
4000	center	0	NA	UpGradient
4001	center	0	NA	UpGradient
4002	center	0	NA	UpGradient
4003	center	0	NA	UpGradient
4004	center	0	-0.000131578947368377	UpGradient
4005	center	0	-0.00114035087719304	UpGradient
4006	center	0	-0.000377192982456188	UpGradient
4007	center	0	-0.00255263157894733	UpGradient
4008	center	0	-0.00103508771929821	UpGradient
4009	center	0	-0.00429824561403506	UpGradient
4049	center	0	-0.00149999999999998	UpGradient
4050	center	0	0.00151754385964917	UpGradient
4051	center	0	-0.00178947368421047	UpGradient
4052	center	0	-0.00145614035087717	UpGradient
4053	center	0	-0.00384210526315786	UpGradient
4054	center	0	-0.00264912280701754	UpGradient
4055	center	0	NA	UpGradient
4056	center	0	NA	UpGradient
4057	center	0	NA	UpGradient
4058	center	0	NA	UpGradient
4059	center	0	NA	UpGradient
4060	center	0	NA	UpGradient
4061	center	0	NA	UpGradient
4062	center	0	NA	UpGradient
4063	center	0	NA	UpGradient
4064	center	0	NA	UpGradient
4065	center	0	NA	UpGradient
4066	center	0	NA	UpGradient
4067	center	0	NA	UpGradient
4068	center	0	NA	UpGradient
4069	center	0	NA	UpGradient
4070	center	0	NA	UpGradient
4071	center	0	NA	UpGradient
4072	center	0	NA	UpGradient
4073	center	0	NA	UpGradient
4074	center	0	NA	UpGradient
4075	center	0	NA	UpGradient
4076	center	0	NA	UpGradient
4077	center	0	NA	UpGradient
4078	center	0	NA	UpGradient
4079	center	0	0.00100000000000002	UpGradient
4080	center	0	-0.00235087719298242	UpGradient
4081	center	0	-0.00160526315789478	UpGradient
4082	center	0	-0.000491228070175445	UpGradient
4083	center	0	-0.0019912280701754	UpGradient
4084	center	0	-0.0039385964912281	UpGradient
4125	center	0	-0.00225438596491228	UpGradient
4126	center	0	-0.000499999999999972	UpGradient
4127	center	0	-0.00295614035087716	UpGradient
4128	center	0	-0.00156140350877194	UpGradient
4129	center	0	-0.00269298245614041	UpGradient
4130	center	0	-0.0015701754385965	UpGradient
4131	center	0	-0.00244736842105259	UpGradient
4132	center	0	NA	UpGradient
4133	center	0	NA	UpGradient
4134	center	0	NA	UpGradient
4135	center	0	NA	UpGradient
4136	center	0	NA	UpGradient
4137	center	0	NA	UpGradient
4138	center	0	NA	UpGradient
4139	center	0	NA	UpGradient
4140	center	0	NA	UpGradient
4141	center	0	NA	UpGradient
4142	center	0	NA	UpGradient
4143	center	0	NA	UpGradient
4144	center	0	NA	UpGradient
4145	center	0	NA	UpGradient
4146	center	0	NA	UpGradient
4147	center	0	NA	UpGradient
4148	center	0	NA	UpGradient
4149	center	0	NA	UpGradient
4150	center	0	NA	UpGradient
4151	center	0	NA	UpGradient
4152	center	0	NA	UpGradient
4153	center	0	NA	UpGradient
4154	center	0	-0.000307017543859662	UpGradient
4155	center	0	-0.00127192982456145	UpGradient
4156	center	0	-0.00500877192982459	UpGradient
4157	center	0	-0.00155263157894736	UpGradient
4158	center	0	-0.00420175438596495	UpGradient
4159	center	0	-0.00225438596491233	UpGradient
4160	center	0	-0.000578947368421067	UpGradient
4201	center	0	-0.000999999999999981	UpGradient
4202	center	0	-0.0041666666666667	UpGradient
4203	center	0	-0.00314912280701754	UpGradient
4204	center	0	-0.000859649122807034	UpGradient
4205	center	0	-0.00244736842105267	UpGradient
4206	center	0	0.00180701754385966	UpGradient
4207	center	0	-0.00278070175438596	UpGradient
4208	center	0	-0.000631578947368459	UpGradient
4209	center	0	NA	UpGradient
4210	center	0	NA	UpGradient
4211	center	0	NA	UpGradient
4212	center	0	NA	UpGradient
4213	center	0	NA	UpGradient
4214	center	0	NA	UpGradient
4215	center	0	NA	UpGradient
4216	center	0	NA	UpGradient
4217	center	0	NA	UpGradient
4218	center	0	NA	UpGradient
4219	center	0	NA	UpGradient
4220	center	0	NA	UpGradient
4221	center	0	NA	UpGradient
4222	center	0	NA	UpGradient
4223	center	0	NA	UpGradient
4224	center	0	NA	UpGradient
4225	center	0	NA	UpGradient
4226	center	0	NA	UpGradient
4227	center	0	NA	UpGradient
4228	center	0	NA	UpGradient
4229	center	0	-0.00344736842105259	UpGradient
4230	center	0	-0.00417543859649121	UpGradient
4231	center	0	0.00136842105263154	UpGradient
4232	center	0	-0.00245614035087715	UpGradient
4233	center	0	-0.000219298245613982	UpGradient
4234	center	0	-0.00185087719298243	UpGradient
4235	center	0	-0.00022807017543855	UpGradient
4278	center	0	-0.00270175438596494	UpGradient
4279	center	0	0.0018508771929825	UpGradient
4280	center	0	-0.00322807017543865	UpGradient
4281	center	0	-0.00364912280701759	UpGradient
4282	center	0	-0.00224561403508777	UpGradient
4283	center	0	0.00364912280701757	UpGradient
4284	center	0	-0.000333333333333369	UpGradient
4285	center	0	-0.00135087719298241	UpGradient
4286	center	0	NA	UpGradient
4287	center	0	NA	UpGradient
4288	center	0	NA	UpGradient
4289	center	0	NA	UpGradient
4290	center	0	NA	UpGradient
4291	center	0	NA	UpGradient
4292	center	0	NA	UpGradient
4293	center	0	NA	UpGradient
4294	center	0	NA	UpGradient
4295	center	0	NA	UpGradient
4296	center	0	NA	UpGradient
4297	center	0	NA	UpGradient
4298	center	0	NA	UpGradient
4299	center	0	NA	UpGradient
4300	center	0	NA	UpGradient
4301	center	0	NA	UpGradient
4302	center	0	NA	UpGradient
4303	center	0	NA	UpGradient
4304	center	0	0.000157894736842074	UpGradient
4305	center	0	-0.00325438596491226	UpGradient
4306	center	0	-0.00450877192982458	UpGradient
4307	center	0	-0.00288596491228071	UpGradient
4308	center	0	-0.00191228070175438	UpGradient
4309	center	0	-0.00311403508771926	UpGradient
4310	center	0	-0.000438596491228032	UpGradient
4311	center	0	-0.000596491228070133	UpGradient
4355	center	0	0.000991228070175438	UpGradient
4356	center	0	0.000815789473684251	UpGradient
4357	center	0	-0.00104385964912285	UpGradient
4358	center	0	-0.000307017543859678	UpGradient
4359	center	0	-0.00260526315789469	UpGradient
4360	center	0	0.000298245614035107	UpGradient
4361	center	0	-0.00162280701754382	UpGradient
4362	center	0	-0.00199122807017541	UpGradient
4363	center	0	NA	UpGradient
4364	center	0	NA	UpGradient
4365	center	0	NA	UpGradient
4366	center	0	NA	UpGradient
4367	center	0	NA	UpGradient
4368	center	0	NA	UpGradient
4369	center	0	NA	UpGradient
4370	center	0	NA	UpGradient
4371	center	0	NA	UpGradient
4372	center	0	NA	UpGradient
4373	center	0	NA	UpGradient
4374	center	0	NA	UpGradient
4375	center	0	NA	UpGradient
4376	center	0	NA	UpGradient
4377	center	0	NA	UpGradient
4378	center	0	NA	UpGradient
4379	center	0	6.14035087719153e-05	UpGradient
4380	center	0	-0.000192982456140341	UpGradient
4381	center	0	-0.00123684210526311	UpGradient
4382	center	0	-0.00151754385964918	UpGradient
4383	center	0	-0.00143859649122806	UpGradient
4384	center	0	0.00185087719298241	UpGradient
4385	center	0	-0.00453508771929824	UpGradient
4386	center	0	-0.00207017543859647	UpGradient
4432	center	0	0.000114035087719295	UpGradient
4433	center	0	0.000754385964912299	UpGradient
4434	center	0	-0.00314912280701753	UpGradient
4435	center	0	-0.0046228070175439	UpGradient
4436	center	0	0.000640350877193017	UpGradient
4437	center	0	-0.000210526315789456	UpGradient
4438	center	0	-0.00290350877192986	UpGradient
4439	center	0	-0.00303508771929824	UpGradient
4440	center	0	-0.00235087719298243	UpGradient
4441	center	0	NA	UpGradient
4442	center	0	NA	UpGradient
4443	center	0	NA	UpGradient
4444	center	0	NA	UpGradient
4445	center	0	NA	UpGradient
4446	center	0	NA	UpGradient
4447	center	0	NA	UpGradient
4448	center	0	NA	UpGradient
4449	center	0	NA	UpGradient
4450	center	0	NA	UpGradient
4451	center	0	NA	UpGradient
4452	center	0	NA	UpGradient
4453	center	0	NA	UpGradient
4454	center	0	-0.00151754385964913	UpGradient
4455	center	0	-0.00194736842105265	UpGradient
4456	center	0	-0.000342105263157863	UpGradient
4457	center	0	-0.00113157894736842	UpGradient
4458	center	0	-0.00243859649122806	UpGradient
4459	center	0	-0.00225438596491224	UpGradient
4460	center	0	-0.00431578947368416	UpGradient
4461	center	0	-0.00454385964912286	UpGradient
4462	center	0	-0.00421929824561407	UpGradient
4508	center	0	-0.00297368421052636	UpGradient
4509	center	0	-0.00282456140350873	UpGradient
4510	center	0	-0.00304385964912284	UpGradient
4511	center	0	-0.00663157894736838	UpGradient
4512	center	0	-0.00343859649122812	UpGradient
4513	center	0	-0.00190350877192977	UpGradient
4514	center	0	-0.00367543859649128	UpGradient
4515	center	0	-0.00227192982456143	UpGradient
4516	center	0	-0.00189473684210531	UpGradient
4517	center	0	-0.00415789473684206	UpGradient
4518	center	0	NA	UpGradient
4519	center	0	NA	UpGradient
4520	center	0	NA	UpGradient
4521	center	0	NA	UpGradient
4522	center	0	NA	UpGradient
4523	center	0	NA	UpGradient
4524	center	0	NA	UpGradient
4525	center	0	NA	UpGradient
4526	center	0	NA	UpGradient
4527	center	0	-0.00154385964912277	UpGradient
4528	center	0	-0.00332456140350878	UpGradient
4529	center	0	-9.6491228070159e-05	UpGradient
4530	center	0	0.00227192982456143	UpGradient
4531	center	0	0.00136842105263155	UpGradient
4532	center	0	-0.00383333333333335	UpGradient
4533	center	0	-0.00221052631578944	UpGradient
4534	center	0	-0.00177192982456139	UpGradient
4535	center	0	-0.00448245614035092	UpGradient
4536	center	0	-0.000885964912280733	UpGradient
4537	center	0	0.000666666666666702	UpGradient
4585	center	0	-0.00253508771929824	UpGradient
4586	center	0	-0.00163157894736842	UpGradient
4587	center	0	-0.00259649122807015	UpGradient
4588	center	0	-0.00192105263157895	UpGradient
4589	center	0	-0.00215789473684213	UpGradient
4590	center	0	-0.00177192982456142	UpGradient
4591	center	0	-0.00222807017543857	UpGradient
4592	center	0	-0.00114912280701757	UpGradient
4593	center	0	-0.00211403508771935	UpGradient
4594	center	0	0.00132456140350874	UpGradient
4595	center	0	-0.000447368421052623	UpGradient
4596	center	0	-0.00232456140350879	UpGradient
4597	center	0	-0.000771929824561402	UpGradient
4598	center	0	NA	UpGradient
4599	center	0	NA	UpGradient
4600	center	0	NA	UpGradient
4601	center	0	-0.00476315789473689	UpGradient
4602	center	0	-0.00258771929824567	UpGradient
4603	center	0	-0.000807017543859669	UpGradient
4604	center	0	-0.000228070175438593	UpGradient
4605	center	0	1.75438596491423e-05	UpGradient
4606	center	0	-0.00129824561403508	UpGradient
4607	center	0	0.000157894736842061	UpGradient
4608	center	0	-0.00291228070175434	UpGradient
4609	center	0	-0.00309649122807013	UpGradient
4610	center	0	-0.004421052631579	UpGradient
4611	center	0	-0.00264912280701757	UpGradient
4612	center	0	-0.000692982456140302	UpGradient
4662	center	0	-0.00367543859649126	UpGradient
4663	center	0	0.000403508771929852	UpGradient
4664	center	0	-0.000780701754385918	UpGradient
4665	center	0	-8.77192982456511e-05	UpGradient
4666	center	0	-0.000894736842105266	UpGradient
4667	center	0	-0.00191228070175439	UpGradient
4668	center	0	-0.00104385964912275	UpGradient
4669	center	0	-0.00351754385964911	UpGradient
4670	center	0	-0.00242982456140348	UpGradient
4671	center	0	-0.00268421052631583	UpGradient
4672	center	0	-0.00257017543859646	UpGradient
4673	center	0	-0.00704385964912282	UpGradient
4674	center	0	0.00139473684210526	UpGradient
4675	center	0	-0.000578947368421065	UpGradient
4676	center	0	0.000500000000000017	UpGradient
4677	center	0	-0.00120175438596495	UpGradient
4678	center	0	-0.00234210526315793	UpGradient
4679	center	0	-0.00155263157894733	UpGradient
4680	center	0	-0.00178070175438597	UpGradient
4681	center	0	-0.00501754385964911	UpGradient
4682	center	0	0.000105263157894768	UpGradient
4683	center	0	0.00153508771929821	UpGradient
4684	center	0	-0.00114035087719297	UpGradient
4685	center	0	-0.000280701754385977	UpGradient
4686	center	0	-0.00135964912280702	UpGradient
4687	center	0	-0.00298245614035088	UpGradient
4739	center	0	0.000359649122807007	UpGradient
4740	center	0	-0.000271929824561401	UpGradient
4741	center	0	-0.00257894736842104	UpGradient
4742	center	0	-9.64912280702155e-05	UpGradient
4743	center	0	-0.00264035087719295	UpGradient
4744	center	0	-0.00151754385964914	UpGradient
4745	center	0	-0.00204385964912275	UpGradient
4746	center	0	-0.00364912280701752	UpGradient
4747	center	0	0.00107017543859648	UpGradient
4748	center	0	-0.00328947368421054	UpGradient
4749	center	0	-0.00319298245614032	UpGradient
4750	center	0	4.38596491228334e-05	UpGradient
4751	center	0	-0.00201754385964911	UpGradient
4752	center	0	-0.000149122807017566	UpGradient
4753	center	0	-0.00120175438596492	UpGradient
4754	center	0	-0.0025438596491228	UpGradient
4755	center	0	-0.00313157894736844	UpGradient
4756	center	0	-0.00536842105263163	UpGradient
4757	center	0	-0.00194736842105262	UpGradient
4758	center	0	-0.00298245614035092	UpGradient
4759	center	0	-0.000298245614035037	UpGradient
4760	center	0	-0.00297368421052636	UpGradient
4761	center	0	0.00251754385964917	UpGradient
4762	center	0	-0.00134210526315788	UpGradient
4816	center	0	-0.00244736842105262	UpGradient
4817	center	0	0.00112280701754384	UpGradient
4818	center	0	-0.00190350877192986	UpGradient
4819	center	0	0.00148245614035089	UpGradient
4820	center	0	-0.000201754385964888	UpGradient
4821	center	0	0.000956140350877183	UpGradient
4822	center	0	-0.0043421052631579	UpGradient
4823	center	0	8.77192982455713e-05	UpGradient
4824	center	0	-0.00330701754385968	UpGradient
4825	center	0	-0.00183333333333333	UpGradient
4826	center	0	-0.00224561403508776	UpGradient
4827	center	0	-0.00303508771929819	UpGradient
4828	center	0	-0.0024824561403509	UpGradient
4829	center	0	-0.000228070175438544	UpGradient
4830	center	0	-0.00215789473684215	UpGradient
4831	center	0	-0.00471052631578942	UpGradient
4832	center	0	-0.00254385964912286	UpGradient
4833	center	0	-0.00340350877192982	UpGradient
4834	center	0	-0.00423684210526312	UpGradient
4835	center	0	-0.00110526315789474	UpGradient
4836	center	0	-0.000254385964912239	UpGradient
4894	center	0	-0.00111403508771933	UpGradient
4895	center	0	-0.00257017543859651	UpGradient
4896	center	0	-0.000982456140350909	UpGradient
4897	center	0	-0.00247368421052632	UpGradient
4898	center	0	-0.00193859649122804	UpGradient
4899	center	0	-0.00453508771929828	UpGradient
4900	center	0	-0.00320175438596492	UpGradient
4901	center	0	-0.000298245614035045	UpGradient
4902	center	0	-0.00221052631578948	UpGradient
4903	center	0	-0.00414912280701752	UpGradient
4904	center	0	-0.00262280701754385	UpGradient
4905	center	0	-0.00270175438596491	UpGradient
4906	center	0	-0.000640350877193029	UpGradient
4907	center	0	-0.00332456140350878	UpGradient
4908	center	0	-0.00380701754385966	UpGradient
4909	center	0	-0.00130701754385965	UpGradient
4910	center	0	-0.00148245614035091	UpGradient
4911	center	0	-0.00307894736842108	UpGradient
4972	center	0	-0.00431578947368425	UpGradient
4973	center	0	0.00126315789473679	UpGradient
4974	center	0	-0.0012631578947368	UpGradient
4975	center	0	-0.00141228070175442	UpGradient
4976	center	0	-0.00151754385964917	UpGradient
4977	center	0	0.00159649122807015	UpGradient
4978	center	0	-0.00327192982456137	UpGradient
4979	center	0	9.64912280701609e-05	UpGradient
4980	center	0	-0.00418421052631583	UpGradient
4981	center	0	-0.000956140350877195	UpGradient
4982	center	0	-0.00263157894736839	UpGradient
4983	center	0	-0.00141228070175434	UpGradient
4984	center	0	0.00120175438596496	UpGradient
4985	center	0	-0.00285964912280701	UpGradient
5051	center	0	-0.00286842105263153	UpGradient
5052	center	0	0.00181578947368425	UpGradient
5053	center	0	-0.000464912280701729	UpGradient
5054	center	0	0.00149122807017546	UpGradient
5055	center	0	-0.000903508771929795	UpGradient
5056	center	0	-0.00136842105263157	UpGradient
5057	center	0	-0.000385964912280665	UpGradient
5058	center	0	-0.00223684210526319	UpGradient
5059	center	0	-0.00447368421052628	UpGradient
5170	center	0	-0.00299122807017542	UpGradient
5244	center	0	-0.00286842105263159	UpGradient
5245	center	0	-0.00174561403508776	UpGradient
5246	center	0	-6.14035087719523e-05	UpGradient
5317	center	0	8.77192982454875e-06	UpGradient
5318	center	0	-0.00401754385964912	UpGradient
5319	center	0	-0.00156140350877197	UpGradient
5322	center	0	-0.000657894736842156	UpGradient
5323	center	0	-0.0020964912280702	UpGradient
5324	center	0	-0.00133333333333336	UpGradient
5393	center	0	-0.00197368421052633	UpGradient
5394	center	0	-0.000929824561403482	UpGradient
5395	center	0	0.00123684210526313	UpGradient
5396	center	0	-0.00428947368421051	UpGradient
5397	center	0	-0.00301754385964916	UpGradient
5398	center	0	-0.00125438596491229	UpGradient
5399	center	0	-0.004	UpGradient
5400	center	0	-0.00135087719298243	UpGradient
5468	center	0	-0.000675438596491263	UpGradient
5469	center	0	-0.000798245614035035	UpGradient
5470	center	0	-0.00213157894736837	UpGradient
5471	center	0	0.000403508771929782	UpGradient
5474	center	0	-0.00208771929824564	UpGradient
5475	center	0	-0.00341228070175443	UpGradient
5476	center	0	-0.00146491228070172	UpGradient
5477	center	0	-0.00509649122807022	UpGradient
5478	center	0	-0.00207894736842109	UpGradient
5544	center	0	-0.00386842105263158	UpGradient
5545	center	0	0.000850877192982403	UpGradient
5546	center	0	0.000122807017543887	UpGradient
5547	center	0	0.000596491228070211	UpGradient
5548	center	0	-0.00198245614035091	UpGradient
5549	center	0	0.000543859649122839	UpGradient
5550	center	0	-0.0018859649122807	UpGradient
5551	center	0	-0.000114035087719334	UpGradient
5552	center	0	-0.00195614035087719	UpGradient
5553	center	0	-0.00352631578947373	UpGradient
5554	center	0	0.00148245614035086	UpGradient
5619	center	0	-0.00437719298245619	UpGradient
5620	center	0	-0.00271052631578944	UpGradient
5621	center	0	0.000640350877193025	UpGradient
5622	center	0	-0.00118421052631578	UpGradient
5623	center	0	-0.00285087719298242	UpGradient
5626	center	0	-0.00146491228070181	UpGradient
5627	center	0	-0.000929824561403478	UpGradient
5628	center	0	-0.00132456140350883	UpGradient
5629	center	0	-0.00576315789473687	UpGradient
5630	center	0	-0.00176315789473688	UpGradient
5631	center	0	-0.00361403508771933	UpGradient
5695	center	0	-0.00443859649122802	UpGradient
5696	center	0	0.00075438596491227	UpGradient
5697	center	0	-0.00185087719298241	UpGradient
5698	center	0	-0.00257894736842107	UpGradient
5699	center	0	-0.000578947368421012	UpGradient
5700	center	0	-0.000868421052631604	UpGradient
5701	center	0	-0.00133333333333336	UpGradient
5702	center	0	-0.00180701754385961	UpGradient
5703	center	0	-0.00236842105263155	UpGradient
5704	center	0	-0.00137719298245612	UpGradient
5705	center	0	-0.00219298245614034	UpGradient
5706	center	0	-0.00293859649122803	UpGradient
5707	center	0	-0.00597368421052627	UpGradient
5769	center	0	-0.00253508771929826	UpGradient
5770	center	0	-0.00184210526315787	UpGradient
5771	center	0	-0.00293859649122806	UpGradient
5772	center	0	-0.00328070175438591	UpGradient
5773	center	0	-0.00203508771929825	UpGradient
5774	center	0	-0.00203508771929825	UpGradient
5775	center	0	-0.00312280701754383	UpGradient
5778	center	0	-0.00397368421052633	UpGradient
5779	center	0	0.00141228070175436	UpGradient
5780	center	0	0.000456140350877178	UpGradient
5781	center	0	-0.00101754385964911	UpGradient
5782	center	0	-0.00314912280701759	UpGradient
5783	center	0	-0.00190350877192984	UpGradient
5784	center	0	-0.00200877192982459	UpGradient
5845	center	0	-0.00191228070175434	UpGradient
5846	center	0	-0.000754385964912242	UpGradient
5847	center	0	-0.000526315789473692	UpGradient
5848	center	0	-0.00099122807017544	UpGradient
5849	center	0	-0.000500000000000048	UpGradient
5850	center	0	-0.00140350877192986	UpGradient
5851	center	0	-0.00203508771929822	UpGradient
5852	center	0	-0.00229824561403511	UpGradient
5853	center	0	-0.00304385964912279	UpGradient
5854	center	0	-0.00135087719298249	UpGradient
5855	center	0	-0.00224561403508775	UpGradient
5856	center	0	-0.001140350877193	UpGradient
5857	center	0	-0.00323684210526319	UpGradient
5858	center	0	-0.00306140350877191	UpGradient
5859	center	0	-0.00256140350877196	UpGradient
5860	center	0	-0.000973684210526275	UpGradient
5861	center	0	-0.00235964912280704	UpGradient
5920	center	0	-0.00414035087719304	UpGradient
5921	center	0	-0.00267543859649118	UpGradient
5922	center	0	-0.00312280701754385	UpGradient
5923	center	0	0.000657894736842095	UpGradient
5924	center	0	-0.00125438596491229	UpGradient
5925	center	0	-0.00245614035087714	UpGradient
5926	center	0	-0.00168421052631577	UpGradient
5927	center	0	-0.000114035087719354	UpGradient
5930	center	0	-0.000289473684210551	UpGradient
5931	center	0	-0.00285964912280699	UpGradient
5932	center	0	0.000815789473684191	UpGradient
5933	center	0	-0.00120175438596486	UpGradient
5934	center	0	0.00171929824561408	UpGradient
5935	center	0	-0.000763157894736889	UpGradient
5936	center	0	0.000201754385964939	UpGradient
5937	center	0	-0.00291228070175436	UpGradient
5938	center	0	0.00202631578947368	UpGradient
5995	center	0	-0.000421052631578907	UpGradient
5996	center	0	-0.00107017543859647	UpGradient
5997	center	0	-0.000184210526315767	UpGradient
5998	center	0	-0.00184210526315792	UpGradient
5999	center	0	-0.00169298245614037	UpGradient
6000	center	0	-0.0020614035087719	UpGradient
6001	center	0	-0.00266666666666671	UpGradient
6002	center	0	-0.00343859649122807	UpGradient
6003	center	0	-0.00304385964912279	UpGradient
6004	center	0	-0.000157894736842129	UpGradient
6005	center	0	-0.0018684210526316	UpGradient
6006	center	0	-0.00109649122807013	UpGradient
6007	center	0	0.002578947368421	UpGradient
6008	center	0	-0.00131578947368418	UpGradient
6009	center	0	-0.00242105263157897	UpGradient
6010	center	0	-0.00020175438596489	UpGradient
6011	center	0	-0.00241228070175436	UpGradient
6012	center	0	-0.00222807017543854	UpGradient
6013	center	0	-0.00370175438596487	UpGradient
6014	center	0	-0.00281578947368422	UpGradient
6070	center	0	-0.00142982456140348	UpGradient
6071	center	0	-0.00152631578947368	UpGradient
6072	center	0	-0.00232456140350874	UpGradient
6073	center	0	-0.00144736842105263	UpGradient
6074	center	0	-4.38596491228392e-05	UpGradient
6075	center	0	-0.00236842105263159	UpGradient
6076	center	0	-0.00608771929824563	UpGradient
6077	center	0	-0.000412280701754417	UpGradient
6078	center	0	-0.0047456140350877	UpGradient
6079	center	0	-0.00106140350877191	UpGradient
6082	center	0	-0.00159649122807013	UpGradient
6083	center	0	3.50877192982846e-05	UpGradient
6084	center	0	-0.00224561403508777	UpGradient
6085	center	0	-0.00499122807017538	UpGradient
6086	center	0	0.00150000000000005	UpGradient
6087	center	0	-0.0014035087719298	UpGradient
6088	center	0	-0.000315789473684184	UpGradient
6089	center	0	-0.00228947368421053	UpGradient
6090	center	0	-0.00130701754385965	UpGradient
6091	center	0	-0.00271929824561406	UpGradient
6092	center	0	0.00143859649122811	UpGradient
6146	center	0	-0.00149122807017548	UpGradient
6147	center	0	0.00116666666666668	UpGradient
6148	center	0	-0.00237719298245616	UpGradient
6149	center	0	-0.000342105263157902	UpGradient
6150	center	0	-0.000535087719298278	UpGradient
6151	center	0	-0.00240350877192988	UpGradient
6152	center	0	0.000298245614035061	UpGradient
6153	center	0	-0.00314035087719296	UpGradient
6154	center	0	-0.00140350877192987	UpGradient
6155	center	0	-0.00127192982456144	UpGradient
6156	center	0	-0.0047719298245614	UpGradient
6157	center	0	-0.00160526315789477	UpGradient
6158	center	0	-0.00622807017543857	UpGradient
6159	center	0	-0.00152631578947373	UpGradient
6160	center	0	-0.00406140350877192	UpGradient
6161	center	0	-0.00162280701754386	UpGradient
6162	center	0	-0.000254385964912282	UpGradient
6163	center	0	-0.00228070175438599	UpGradient
6164	center	0	0.00164035087719296	UpGradient
6165	center	0	-0.00302631578947367	UpGradient
6166	center	0	-0.00311403508771927	UpGradient
6167	center	0	0.000982456140350866	UpGradient
6168	center	0	-0.000692982456140335	UpGradient
6169	center	0	-0.00179824561403507	UpGradient
6220	center	0	-0.00118421052631578	UpGradient
6221	center	0	-0.00380701754385962	UpGradient
6222	center	0	0.000587719298245621	UpGradient
6223	center	0	0.000342105263157877	UpGradient
6224	center	0	-0.00176315789473688	UpGradient
6225	center	0	-0.000789473684210558	UpGradient
6226	center	0	0.000359649122807073	UpGradient
6227	center	0	-0.000807017543859704	UpGradient
6228	center	0	-0.00307894736842108	UpGradient
6229	center	0	-0.00141228070175433	UpGradient
6230	center	0	-0.00384210526315787	UpGradient
6231	center	0	0.000807017543859648	UpGradient
6234	center	0	-0.00414912280701754	UpGradient
6235	center	0	-0.00235087719298248	UpGradient
6236	center	0	0.000973684210526362	UpGradient
6237	center	0	-0.00302631578947365	UpGradient
6238	center	0	-0.00841228070175434	UpGradient
6239	center	0	-0.00221929824561407	UpGradient
6240	center	0	-0.00128070175438598	UpGradient
6241	center	0	-0.00352631578947368	UpGradient
6242	center	0	-0.00526315789473679	UpGradient
6243	center	0	0.00110526315789472	UpGradient
6244	center	0	-0.00466666666666666	UpGradient
6245	center	0	-0.000114035087719319	UpGradient
6246	center	0	-0.0023771929824562	UpGradient
6295	center	0	-0.00134210526315793	UpGradient
6296	center	0	-0.0015175438596491	UpGradient
6297	center	0	-0.00520175438596487	UpGradient
6298	center	0	-0.00225438596491226	UpGradient
6299	center	0	-0.00314912280701752	UpGradient
6300	center	0	-0.00438596491228069	UpGradient
6301	center	0	-0.00354385964912275	UpGradient
6302	center	0	-0.00171052631578947	UpGradient
[truncated: 23,801 more rows]
