# Supplementary material for: Two simple movement mechanisms for spatial division of labour in social insects
Source: Nat Commun. 2022 Nov 15;13:6985. doi: 10.1038/s41467-022-34706-7 (PMC9666475; doi:10.1038/s41467-022-34706-7)
Supplement: Supplementary file 5 — Source Data [file 41467_2022_34706_MOESM5_ESM.zip › source_data/Figure_S15/RelativeTurnAngle,Temnothorax,LA.csv]

cell_ID	agent_type	field_steepness	relative_TurnAngle	approach_direction
77	center	0	-0.0226754385964912	UpGradient
78	center	0	-0.0225789473684211	UpGradient
79	center	0	-0.0238508771929824	UpGradient
80	center	0	-0.0266140350877193	UpGradient
81	center	0	-0.0200701754385965	UpGradient
82	center	0	-0.0191578947368421	UpGradient
83	center	0	-0.0278333333333334	UpGradient
84	center	0	-0.0195701754385965	UpGradient
85	center	0	-0.0219122807017544	UpGradient
86	center	0	-0.0228245614035088	UpGradient
87	center	0	-0.0202368421052632	UpGradient
88	center	0	-0.0195	UpGradient
89	center	0	-0.0192543859649123	UpGradient
90	center	0	-0.0192280701754386	UpGradient
91	center	0	-0.0212105263157895	UpGradient
92	center	0	-0.0223771929824562	UpGradient
93	center	0	-0.021701754385965	UpGradient
136	center	0	-0.0223157894736842	UpGradient
137	center	0	-0.024140350877193	UpGradient
138	center	0	-0.0209824561403509	UpGradient
139	center	0	-0.0173684210526316	UpGradient
140	center	0	-0.0206315789473684	UpGradient
141	center	0	-0.0225701754385965	UpGradient
142	center	0	-0.0201315789473684	UpGradient
143	center	0	-0.0177280701754386	UpGradient
144	center	0	-0.021438596491228	UpGradient
145	center	0	-0.0244298245614036	UpGradient
146	center	0	-0.0182105263157895	UpGradient
147	center	0	-0.0211578947368421	UpGradient
148	center	0	-0.0238157894736842	UpGradient
149	center	0	-0.0258070175438596	UpGradient
150	center	0	-0.0225526315789473	UpGradient
151	center	0	-0.0194298245614036	UpGradient
154	center	0	-0.0237192982456141	UpGradient
155	center	0	-0.0207894736842105	UpGradient
156	center	0	-0.0191315789473684	UpGradient
157	center	0	-0.0195877192982457	UpGradient
158	center	0	-0.0214298245614035	UpGradient
159	center	0	-0.0231140350877193	UpGradient
160	center	0	-0.0216052631578948	UpGradient
161	center	0	-0.0244122807017544	UpGradient
162	center	0	-0.0203421052631579	UpGradient
163	center	0	-0.0197719298245614	UpGradient
164	center	0	-0.0185087719298246	UpGradient
165	center	0	-0.0184649122807017	UpGradient
166	center	0	-0.0220263157894737	UpGradient
167	center	0	-0.023921052631579	UpGradient
168	center	0	-0.0184824561403509	UpGradient
169	center	0	-0.0203859649122808	UpGradient
213	center	0	-0.0200526315789474	UpGradient
214	center	0	-0.0201052631578947	UpGradient
215	center	0	-0.0192719298245614	UpGradient
216	center	0	-0.0201140350877193	UpGradient
217	center	0	-0.0243421052631579	UpGradient
218	center	0	-0.0205526315789474	UpGradient
219	center	0	-0.0242280701754386	UpGradient
220	center	0	-0.0192631578947368	UpGradient
221	center	0	-0.0223157894736842	UpGradient
222	center	0	-0.0223947368421053	UpGradient
223	center	0	-0.0195087719298246	UpGradient
224	center	0	-0.020780701754386	UpGradient
225	center	0	-0.0209385964912281	UpGradient
226	center	0	-0.0235614035087719	UpGradient
227	center	0	-0.0243684210526316	UpGradient
228	center	0	-0.0264473684210527	UpGradient
229	center	0	-0.0235614035087719	UpGradient
230	center	0	-0.0235	UpGradient
231	center	0	-0.0249035087719298	UpGradient
232	center	0	-0.0198947368421053	UpGradient
233	center	0	-0.0178771929824562	UpGradient
234	center	0	-0.0216754385964913	UpGradient
235	center	0	-0.0206315789473684	UpGradient
236	center	0	-0.0182280701754386	UpGradient
237	center	0	-0.0189473684210526	UpGradient
238	center	0	-0.0222543859649123	UpGradient
239	center	0	-0.0208333333333333	UpGradient
240	center	0	-0.0240087719298246	UpGradient
241	center	0	-0.0215526315789473	UpGradient
242	center	0	-0.0181315789473684	UpGradient
243	center	0	-0.024359649122807	UpGradient
244	center	0	-0.0163947368421052	UpGradient
289	center	0	-0.0187982456140352	UpGradient
290	center	0	-0.0225877192982456	UpGradient
291	center	0	-0.016780701754386	UpGradient
292	center	0	-0.0227456140350877	UpGradient
293	center	0	-0.0233859649122807	UpGradient
294	center	0	-0.0206315789473685	UpGradient
295	center	0	-0.0207280701754386	UpGradient
296	center	0	-0.0197456140350878	UpGradient
297	center	0	-0.0225789473684211	UpGradient
298	center	0	-0.0190964912280701	UpGradient
299	center	0	-0.0226052631578948	UpGradient
300	center	0	-0.0229649122807018	UpGradient
301	center	0	-0.0225964912280702	UpGradient
302	center	0	-0.0219298245614035	UpGradient
303	center	0	-0.0217368421052632	UpGradient
306	center	0	-0.0230614035087719	UpGradient
307	center	0	-0.0206578947368421	UpGradient
308	center	0	-0.0215	UpGradient
309	center	0	-0.0208859649122807	UpGradient
310	center	0	-0.0196315789473684	UpGradient
311	center	0	-0.0195964912280702	UpGradient
312	center	0	-0.0225	UpGradient
313	center	0	-0.0205614035087719	UpGradient
314	center	0	-0.0240701754385965	UpGradient
315	center	0	-0.0195175438596491	UpGradient
316	center	0	-0.0220438596491228	UpGradient
317	center	0	-0.0226842105263158	UpGradient
318	center	0	-0.0190701754385965	UpGradient
319	center	0	-0.0220877192982457	UpGradient
366	center	0	-0.0207631578947369	UpGradient
367	center	0	-0.0220438596491228	UpGradient
368	center	0	-0.0219035087719298	UpGradient
369	center	0	-0.022578947368421	UpGradient
370	center	0	-0.0200526315789473	UpGradient
371	center	0	-0.0204385964912281	UpGradient
372	center	0	-0.0204561403508772	UpGradient
373	center	0	-0.0207017543859649	UpGradient
374	center	0	-0.0213070175438597	UpGradient
375	center	0	-0.0255175438596491	UpGradient
376	center	0	-0.0232192982456141	UpGradient
377	center	0	-0.0246491228070175	UpGradient
378	center	0	-0.0181666666666667	UpGradient
379	center	0	-0.0227280701754386	UpGradient
380	center	0	-0.0207719298245614	UpGradient
381	center	0	-0.0218859649122807	UpGradient
382	center	0	-0.0232017543859649	UpGradient
383	center	0	-0.0213684210526316	UpGradient
384	center	0	-0.0237280701754386	UpGradient
385	center	0	-0.0228771929824561	UpGradient
386	center	0	-0.0216491228070176	UpGradient
387	center	0	-0.0210350877192983	UpGradient
388	center	0	-0.0201754385964913	UpGradient
389	center	0	-0.0193771929824561	UpGradient
390	center	0	-0.0209210526315789	UpGradient
391	center	0	-0.0216929824561403	UpGradient
392	center	0	-0.0212543859649123	UpGradient
393	center	0	-0.0197982456140351	UpGradient
443	center	0	-0.0238859649122807	UpGradient
444	center	0	-0.0173596491228071	UpGradient
445	center	0	-0.0204649122807017	UpGradient
446	center	0	-0.0236929824561404	UpGradient
447	center	0	-0.0205175438596491	UpGradient
448	center	0	-0.0233684210526316	UpGradient
449	center	0	-0.0192543859649123	UpGradient
450	center	0	-0.0239824561403509	UpGradient
451	center	0	-0.0208333333333334	UpGradient
452	center	0	-0.018640350877193	UpGradient
453	center	0	-0.0195964912280702	UpGradient
454	center	0	-0.0221929824561403	UpGradient
455	center	0	-0.0216052631578948	UpGradient
458	center	0	-0.0226666666666667	UpGradient
459	center	0	-0.0250350877192983	UpGradient
460	center	0	-0.0227192982456141	UpGradient
461	center	0	-0.0187543859649123	UpGradient
462	center	0	-0.0225175438596491	UpGradient
463	center	0	-0.0208157894736843	UpGradient
464	center	0	-0.0243684210526315	UpGradient
465	center	0	-0.0203508771929824	UpGradient
466	center	0	-0.0221842105263158	UpGradient
467	center	0	-0.0188508771929824	UpGradient
468	center	0	-0.0207368421052632	UpGradient
469	center	0	-0.0214649122807018	UpGradient
521	center	0	-0.0201403508771929	UpGradient
522	center	0	-0.0183070175438597	UpGradient
523	center	0	-0.0186842105263158	UpGradient
524	center	0	-0.0206666666666666	UpGradient
525	center	0	-0.0201578947368421	UpGradient
526	center	0	-0.0211578947368421	UpGradient
527	center	0	-0.0207456140350877	UpGradient
528	center	0	-0.0189561403508772	UpGradient
529	center	0	-0.0225350877192982	UpGradient
530	center	0	-0.0228947368421053	UpGradient
531	center	0	-0.0192192982456141	UpGradient
532	center	0	-0.0191754385964913	UpGradient
533	center	0	-0.0204385964912281	UpGradient
534	center	0	-0.0213771929824562	UpGradient
535	center	0	-0.0242982456140351	UpGradient
536	center	0	-0.0192631578947369	UpGradient
537	center	0	-0.0209035087719298	UpGradient
538	center	0	-0.0210350877192982	UpGradient
539	center	0	-0.0222894736842105	UpGradient
540	center	0	-0.0179736842105263	UpGradient
541	center	0	-0.0167368421052631	UpGradient
542	center	0	-0.0178859649122807	UpGradient
543	center	0	-0.0218947368421053	UpGradient
597	center	0	-0.0170964912280702	UpGradient
598	center	0	-0.0209561403508772	UpGradient
599	center	0	-0.0210526315789474	UpGradient
600	center	0	-0.0242017543859649	UpGradient
601	center	0	-0.0225263157894737	UpGradient
602	center	0	-0.0205350877192983	UpGradient
603	center	0	-0.0209649122807018	UpGradient
604	center	0	-0.0213947368421052	UpGradient
605	center	0	-0.0204035087719298	UpGradient
606	center	0	-0.022219298245614	UpGradient
607	center	0	-0.0251403508771929	UpGradient
610	center	0	-0.0192280701754386	UpGradient
611	center	0	-0.0192280701754386	UpGradient
612	center	0	-0.0214385964912281	UpGradient
613	center	0	-0.0245087719298245	UpGradient
614	center	0	-0.0192982456140351	UpGradient
615	center	0	-0.0221929824561403	UpGradient
616	center	0	-0.0197982456140351	UpGradient
617	center	0	-0.0201315789473684	UpGradient
618	center	0	-0.0225263157894737	UpGradient
619	center	0	-0.0194561403508772	UpGradient
675	center	0	-0.020219298245614	UpGradient
676	center	0	-0.0197631578947368	UpGradient
677	center	0	-0.0170877192982456	UpGradient
678	center	0	-0.0236140350877193	UpGradient
679	center	0	-0.024578947368421	UpGradient
680	center	0	-0.0230877192982456	UpGradient
681	center	0	-0.0216052631578947	UpGradient
682	center	0	-0.0214649122807018	UpGradient
683	center	0	-0.020701754385965	UpGradient
684	center	0	-0.023	UpGradient
685	center	0	-0.0214122807017544	UpGradient
686	center	0	-0.0249912280701755	UpGradient
687	center	0	-0.0202456140350877	UpGradient
688	center	0	-0.0243421052631579	UpGradient
689	center	0	-0.0215877192982456	UpGradient
690	center	0	-0.0197719298245614	UpGradient
691	center	0	-0.0241228070175438	UpGradient
692	center	0	-0.0221228070175439	UpGradient
693	center	0	-0.018842105263158	UpGradient
751	center	0	-0.0187631578947368	UpGradient
752	center	0	-0.0205614035087719	UpGradient
753	center	0	-0.0202894736842105	UpGradient
754	center	0	-0.020921052631579	UpGradient
755	center	0	-0.0195701754385965	UpGradient
756	center	0	-0.0193508771929824	UpGradient
757	center	0	-0.0219035087719298	UpGradient
758	center	0	-0.0172982456140351	UpGradient
759	center	0	-0.0199122807017544	UpGradient
762	center	0	-0.0188070175438596	UpGradient
763	center	0	-0.0205701754385965	UpGradient
764	center	0	-0.0240964912280702	UpGradient
765	center	0	-0.0205087719298246	UpGradient
766	center	0	-0.0225964912280702	UpGradient
767	center	0	-0.0196754385964913	UpGradient
768	center	0	-0.0188684210526316	UpGradient
769	center	0	-0.0197982456140351	UpGradient
829	center	0	-0.0213333333333334	UpGradient
830	center	0	-0.0228157894736842	UpGradient
831	center	0	-0.0206754385964913	UpGradient
832	center	0	-0.023421052631579	UpGradient
833	center	0	-0.019780701754386	UpGradient
834	center	0	-0.0247280701754386	UpGradient
835	center	0	-0.0221315789473684	UpGradient
836	center	0	-0.0228333333333333	UpGradient
837	center	0	-0.0224912280701754	UpGradient
838	center	0	-0.0207631578947368	UpGradient
839	center	0	-0.0230263157894737	UpGradient
840	center	0	-0.0193508771929825	UpGradient
841	center	0	-0.019780701754386	UpGradient
842	center	0	-0.020219298245614	UpGradient
843	center	0	-0.0194736842105264	UpGradient
844	center	0	-0.019	UpGradient
905	center	0	-0.0200087719298246	UpGradient
906	center	0	-0.019859649122807	UpGradient
907	center	0	-0.0164824561403508	UpGradient
908	center	0	-0.020140350877193	UpGradient
909	center	0	-0.0227368421052632	UpGradient
910	center	0	-0.0236842105263158	UpGradient
911	center	0	-0.0247105263157895	UpGradient
914	center	0	-0.0200789473684211	UpGradient
915	center	0	-0.0208684210526316	UpGradient
916	center	0	-0.0224035087719298	UpGradient
917	center	0	-0.0218947368421053	UpGradient
918	center	0	-0.0231842105263158	UpGradient
919	center	0	-0.0199385964912281	UpGradient
982	center	0	-0.0208421052631579	UpGradient
983	center	0	-0.0222192982456141	UpGradient
984	center	0	-0.0210877192982456	UpGradient
985	center	0	-0.0208596491228071	UpGradient
986	center	0	-0.0244035087719298	UpGradient
987	center	0	-0.0200701754385965	UpGradient
988	center	0	-0.0219649122807018	UpGradient
989	center	0	-0.0195789473684211	UpGradient
990	center	0	-0.0202982456140351	UpGradient
991	center	0	-0.0192105263157895	UpGradient
992	center	0	-0.0246140350877193	UpGradient
993	center	0	-0.0198070175438596	UpGradient
994	center	0	-0.019280701754386	UpGradient
1058	center	0	-0.0163947368421053	UpGradient
1059	center	0	-0.0224561403508772	UpGradient
1060	center	0	-0.0246491228070176	UpGradient
1061	center	0	-0.0245614035087719	UpGradient
1062	center	0	-0.0219912280701755	UpGradient
1063	center	0	-0.0212280701754386	UpGradient
1066	center	0	-0.0205263157894737	UpGradient
1067	center	0	-0.0181315789473684	UpGradient
1068	center	0	-0.021359649122807	UpGradient
1069	center	0	-0.0179210526315789	UpGradient
1070	center	0	-0.0175	UpGradient
1136	center	0	-0.0177192982456141	UpGradient
1137	center	0	-0.0208771929824561	UpGradient
1138	center	0	-0.0249561403508772	UpGradient
1139	center	0	-0.0191842105263159	UpGradient
1140	center	0	-0.0215526315789474	UpGradient
1141	center	0	-0.0234035087719298	UpGradient
1142	center	0	-0.0188421052631579	UpGradient
1143	center	0	-0.0216491228070175	UpGradient
1144	center	0	-0.0212368421052631	UpGradient
1145	center	0	-0.0205	UpGradient
1212	center	0	-0.0225614035087719	UpGradient
1213	center	0	-0.0200614035087719	UpGradient
1214	center	0	-0.0184912280701754	UpGradient
1215	center	0	-0.0240438596491228	UpGradient
1218	center	0	-0.0213245614035088	UpGradient
1219	center	0	-0.0216228070175439	UpGradient
1220	center	0	-0.0218070175438597	UpGradient
1289	center	0	-0.0175087719298246	UpGradient
1290	center	0	-0.0265701754385965	UpGradient
1291	center	0	-0.0195526315789474	UpGradient
1292	center	0	-0.0246052631578948	UpGradient
1293	center	0	-0.0214210526315789	UpGradient
1294	center	0	-0.0241929824561404	UpGradient
1295	center	0	-0.0192982456140351	UpGradient
1365	center	0	-0.0247368421052632	UpGradient
1366	center	0	-0.0209736842105263	UpGradient
1367	center	0	-0.022719298245614	UpGradient
1370	center	0	-0.0228508771929825	UpGradient
1371	center	0	-0.019719298245614	UpGradient
1443	center	0	-0.0201666666666667	UpGradient
1444	center	0	-0.022719298245614	UpGradient
1445	center	0	-0.0196052631578947	UpGradient
1519	center	0	-0.0180350877192983	UpGradient
1629	center	0	0.0229473684210527	UpGradient
1630	center	0	0.0170701754385965	UpGradient
1631	center	0	0.0214561403508772	UpGradient
1632	center	0	0.0253947368421053	UpGradient
1633	center	0	0.0229824561403508	UpGradient
1634	center	0	0.0221842105263158	UpGradient
1635	center	0	0.0208421052631579	UpGradient
1636	center	0	0.0235701754385965	UpGradient
1637	center	0	0.0226052631578947	UpGradient
1638	center	0	0.0214298245614036	UpGradient
1639	center	0	0.0230175438596491	UpGradient
1703	center	0	0.0209473684210526	UpGradient
1704	center	0	0.0239473684210527	UpGradient
1705	center	0	0.0197280701754386	UpGradient
1706	center	0	0.0192017543859649	UpGradient
1707	center	0	0.0202894736842106	UpGradient
1708	center	0	0.0213421052631579	UpGradient
1709	center	0	0.0251842105263158	UpGradient
1710	center	0	0.0198421052631579	UpGradient
1711	center	0	0.019219298245614	UpGradient
1712	center	0	0.0212105263157895	UpGradient
1713	center	0	0.0169736842105264	UpGradient
1714	center	0	0.0226842105263158	UpGradient
1715	center	0	0.0220263157894737	UpGradient
1716	center	0	0.0203070175438596	UpGradient
1717	center	0	0.0234912280701755	UpGradient
1718	center	0	0.0209824561403509	UpGradient
1777	center	0	0.0202280701754386	UpGradient
1778	center	0	0.0241578947368421	UpGradient
1779	center	0	0.0201315789473684	UpGradient
1780	center	0	0.0224824561403509	UpGradient
1781	center	0	0.0194385964912281	UpGradient
1782	center	0	0.0229035087719298	UpGradient
1783	center	0	0.0229035087719299	UpGradient
1784	center	0	0.0204122807017544	UpGradient
1785	center	0	0.0185175438596492	UpGradient
1786	center	0	0.0233859649122807	UpGradient
1787	center	0	0.0198157894736843	UpGradient
1788	center	0	0.0192543859649123	UpGradient
1789	center	0	0.0212368421052632	UpGradient
1790	center	0	0.0227719298245615	UpGradient
1791	center	0	0.02	UpGradient
1792	center	0	0.0223508771929824	UpGradient
1793	center	0	0.0200438596491228	UpGradient
1794	center	0	0.022640350877193	UpGradient
1795	center	0	0.0198333333333333	UpGradient
1852	center	0	0.0183245614035088	UpGradient
1853	center	0	0.0215350877192983	UpGradient
1854	center	0	0.0193771929824561	UpGradient
1855	center	0	0.0196666666666667	UpGradient
1856	center	0	0.0225964912280701	UpGradient
1857	center	0	0.0235263157894737	UpGradient
1858	center	0	0.0215350877192982	UpGradient
1859	center	0	0.0222105263157894	UpGradient
1860	center	0	0.0226754385964912	UpGradient
1861	center	0	0.0199473684210527	UpGradient
1862	center	0	0.0210438596491228	UpGradient
1863	center	0	0.0216842105263158	UpGradient
1864	center	0	0.0209824561403509	UpGradient
1865	center	0	0.0232982456140351	UpGradient
1866	center	0	0.0242280701754386	UpGradient
1867	center	0	0.0194912280701754	UpGradient
1868	center	0	0.0203245614035088	UpGradient
1869	center	0	0.0196578947368421	UpGradient
1870	center	0	0.0228333333333333	UpGradient
1871	center	0	0.0237719298245615	UpGradient
1872	center	0	0.0204736842105263	UpGradient
1873	center	0	0.0194473684210526	UpGradient
1927	center	0	0.023	UpGradient
1928	center	0	0.0211842105263158	UpGradient
1929	center	0	0.0214298245614035	UpGradient
1930	center	0	0.0220526315789474	UpGradient
1931	center	0	0.022780701754386	UpGradient
1932	center	0	0.0232807017543859	UpGradient
1933	center	0	0.0204649122807018	UpGradient
1934	center	0	0.0171929824561403	UpGradient
1935	center	0	0.0186315789473684	UpGradient
1936	center	0	0.0217017543859649	UpGradient
1937	center	0	0.0234122807017544	UpGradient
1938	center	0	0.0241578947368422	UpGradient
1939	center	0	0.0214912280701755	UpGradient
1940	center	0	0.0207894736842105	UpGradient
1941	center	0	0.0175789473684211	UpGradient
1942	center	0	0.0225526315789473	UpGradient
1943	center	0	0.0202017543859649	UpGradient
1944	center	0	0.0237894736842106	UpGradient
1945	center	0	0.0215	UpGradient
1946	center	0	0.0233508771929824	UpGradient
1947	center	0	0.0221578947368421	UpGradient
1948	center	0	0.026359649122807	UpGradient
1949	center	0	0.0214035087719299	UpGradient
1950	center	0	0.0186491228070175	UpGradient
2002	center	0	0.0221666666666667	UpGradient
2003	center	0	0.0231315789473685	UpGradient
2004	center	0	0.0217456140350877	UpGradient
2005	center	0	0.0197894736842105	UpGradient
2006	center	0	0.022921052631579	UpGradient
2007	center	0	0.0219649122807018	UpGradient
2008	center	0	0.0207368421052631	UpGradient
2009	center	0	0.0246754385964912	UpGradient
2010	center	0	0.0245964912280702	UpGradient
2011	center	0	0.0237543859649122	UpGradient
2012	center	0	0.0198421052631579	UpGradient
2013	center	0	0.0233771929824561	UpGradient
2014	center	0	0.0211315789473685	UpGradient
2015	center	0	0.0218157894736842	UpGradient
2016	center	0	0.0204385964912281	UpGradient
2017	center	0	0.0215877192982456	UpGradient
2018	center	0	0.0234210526315789	UpGradient
2019	center	0	0.0242543859649123	UpGradient
2020	center	0	0.0241666666666667	UpGradient
2021	center	0	0.0203771929824561	UpGradient
2022	center	0	0.0230789473684211	UpGradient
2023	center	0	0.0229649122807017	UpGradient
2024	center	0	0.0217017543859649	UpGradient
2025	center	0	0.0214912280701754	UpGradient
2026	center	0	0.0170526315789474	UpGradient
2027	center	0	0.0205701754385965	UpGradient
2028	center	0	0.0253947368421053	UpGradient
2077	center	0	0.021219298245614	UpGradient
2078	center	0	0.0187280701754386	UpGradient
2079	center	0	0.021640350877193	UpGradient
2080	center	0	0.0207105263157895	UpGradient
2081	center	0	0.021	UpGradient
2082	center	0	0.019140350877193	UpGradient
2083	center	0	0.0196491228070176	UpGradient
2084	center	0	0.0224824561403509	UpGradient
2085	center	0	0.0208070175438597	UpGradient
2086	center	0	0.0233245614035088	UpGradient
2087	center	0	0.0217894736842106	UpGradient
2088	center	0	NA	UpGradient
2089	center	0	NA	UpGradient
2090	center	0	NA	UpGradient
2091	center	0	NA	UpGradient
2092	center	0	NA	UpGradient
2093	center	0	0.0209122807017544	UpGradient
2094	center	0	0.0221578947368421	UpGradient
2095	center	0	0.0234824561403509	UpGradient
2096	center	0	0.018640350877193	UpGradient
2097	center	0	0.0228157894736842	UpGradient
2098	center	0	0.0218859649122807	UpGradient
2099	center	0	0.0238333333333333	UpGradient
2100	center	0	0.0210789473684211	UpGradient
2101	center	0	0.0215526315789473	UpGradient
2102	center	0	0.0189473684210527	UpGradient
2103	center	0	0.0191754385964912	UpGradient
2104	center	0	0.0229912280701755	UpGradient
2152	center	0	0.0231754385964912	UpGradient
2153	center	0	0.0231578947368421	UpGradient
2154	center	0	0.021219298245614	UpGradient
2155	center	0	0.0205087719298245	UpGradient
2156	center	0	0.0214210526315789	UpGradient
2157	center	0	0.0196491228070176	UpGradient
2158	center	0	0.0234912280701754	UpGradient
2159	center	0	0.0243947368421053	UpGradient
2160	center	0	0.0202280701754386	UpGradient
2161	center	0	0.0216578947368421	UpGradient
2162	center	0	NA	UpGradient
2163	center	0	NA	UpGradient
2164	center	0	NA	UpGradient
2165	center	0	NA	UpGradient
2166	center	0	NA	UpGradient
2167	center	0	NA	UpGradient
2168	center	0	NA	UpGradient
2169	center	0	NA	UpGradient
2170	center	0	NA	UpGradient
2171	center	0	NA	UpGradient
2172	center	0	0.0235964912280702	UpGradient
2173	center	0	0.0216666666666666	UpGradient
2174	center	0	0.0223421052631579	UpGradient
2175	center	0	0.0250438596491228	UpGradient
2176	center	0	0.0211578947368421	UpGradient
2177	center	0	0.0232368421052632	UpGradient
2178	center	0	0.0196929824561403	UpGradient
2179	center	0	0.0189473684210526	UpGradient
2180	center	0	0.0194912280701754	UpGradient
2181	center	0	0.0232982456140351	UpGradient
2227	center	0	0.0194824561403509	UpGradient
2228	center	0	0.0246754385964913	UpGradient
2229	center	0	0.0204035087719298	UpGradient
2230	center	0	0.0231052631578948	UpGradient
2231	center	0	0.0187280701754386	UpGradient
2232	center	0	0.0216754385964912	UpGradient
2233	center	0	0.0208157894736842	UpGradient
2234	center	0	0.0212982456140351	UpGradient
2235	center	0	0.0204824561403509	UpGradient
2236	center	0	NA	UpGradient
2237	center	0	NA	UpGradient
2238	center	0	NA	UpGradient
2239	center	0	NA	UpGradient
2240	center	0	NA	UpGradient
2241	center	0	NA	UpGradient
2242	center	0	NA	UpGradient
2243	center	0	NA	UpGradient
2244	center	0	NA	UpGradient
2245	center	0	NA	UpGradient
2246	center	0	NA	UpGradient
2247	center	0	NA	UpGradient
2248	center	0	NA	UpGradient
2249	center	0	NA	UpGradient
2250	center	0	0.0200350877192983	UpGradient
2251	center	0	0.0212456140350878	UpGradient
2252	center	0	0.0230877192982456	UpGradient
2253	center	0	0.0191140350877193	UpGradient
2254	center	0	0.0190175438596492	UpGradient
2255	center	0	0.0223859649122807	UpGradient
2256	center	0	0.0214035087719298	UpGradient
2257	center	0	0.0208947368421053	UpGradient
2258	center	0	0.0179824561403508	UpGradient
2303	center	0	0.0244561403508772	UpGradient
2304	center	0	0.0234298245614035	UpGradient
2305	center	0	0.0171666666666667	UpGradient
2306	center	0	0.0201140350877193	UpGradient
2307	center	0	0.0213508771929825	UpGradient
2308	center	0	0.0211842105263158	UpGradient
2309	center	0	0.0237894736842106	UpGradient
2310	center	0	0.022061403508772	UpGradient
2311	center	0	NA	UpGradient
2312	center	0	NA	UpGradient
2313	center	0	NA	UpGradient
2314	center	0	NA	UpGradient
2315	center	0	NA	UpGradient
2316	center	0	NA	UpGradient
2317	center	0	NA	UpGradient
2318	center	0	NA	UpGradient
2319	center	0	NA	UpGradient
2320	center	0	NA	UpGradient
2321	center	0	NA	UpGradient
2322	center	0	NA	UpGradient
2323	center	0	NA	UpGradient
2324	center	0	NA	UpGradient
2325	center	0	NA	UpGradient
2326	center	0	NA	UpGradient
2327	center	0	NA	UpGradient
2328	center	0	0.0194649122807017	UpGradient
2329	center	0	0.0241666666666667	UpGradient
2330	center	0	0.0233947368421052	UpGradient
2331	center	0	0.0223421052631579	UpGradient
2332	center	0	0.0210877192982456	UpGradient
2333	center	0	0.0199649122807018	UpGradient
2334	center	0	0.023219298245614	UpGradient
2335	center	0	0.0185964912280701	UpGradient
2378	center	0	0.0202368421052631	UpGradient
2379	center	0	0.0199561403508772	UpGradient
2380	center	0	0.0192631578947368	UpGradient
2381	center	0	0.0233421052631579	UpGradient
2382	center	0	0.0204473684210527	UpGradient
2383	center	0	0.0261754385964912	UpGradient
2384	center	0	0.0189473684210527	UpGradient
2385	center	0	NA	UpGradient
2386	center	0	NA	UpGradient
2387	center	0	NA	UpGradient
2388	center	0	NA	UpGradient
2389	center	0	NA	UpGradient
2390	center	0	NA	UpGradient
2391	center	0	NA	UpGradient
2392	center	0	NA	UpGradient
2393	center	0	NA	UpGradient
2394	center	0	NA	UpGradient
2395	center	0	NA	UpGradient
2396	center	0	NA	UpGradient
2397	center	0	NA	UpGradient
2398	center	0	NA	UpGradient
2399	center	0	NA	UpGradient
2400	center	0	NA	UpGradient
2401	center	0	NA	UpGradient
2402	center	0	NA	UpGradient
2403	center	0	NA	UpGradient
2404	center	0	0.0206754385964913	UpGradient
2405	center	0	0.0213684210526316	UpGradient
2406	center	0	0.0229122807017544	UpGradient
2407	center	0	0.0243421052631579	UpGradient
2408	center	0	0.0222105263157895	UpGradient
2409	center	0	0.0188333333333334	UpGradient
2410	center	0	0.0214298245614035	UpGradient
2411	center	0	0.0197719298245614	UpGradient
2454	center	0	0.019421052631579	UpGradient
2455	center	0	0.0222982456140351	UpGradient
2456	center	0	0.0190964912280702	UpGradient
2457	center	0	0.0232982456140351	UpGradient
2458	center	0	0.0248245614035088	UpGradient
2459	center	0	0.0260175438596491	UpGradient
2460	center	0	0.0220087719298245	UpGradient
2461	center	0	NA	UpGradient
2462	center	0	NA	UpGradient
2463	center	0	NA	UpGradient
2464	center	0	NA	UpGradient
2465	center	0	NA	UpGradient
2466	center	0	NA	UpGradient
2467	center	0	NA	UpGradient
2468	center	0	NA	UpGradient
2469	center	0	NA	UpGradient
2470	center	0	NA	UpGradient
2471	center	0	NA	UpGradient
2472	center	0	NA	UpGradient
2473	center	0	NA	UpGradient
2474	center	0	NA	UpGradient
2475	center	0	NA	UpGradient
2476	center	0	NA	UpGradient
2477	center	0	NA	UpGradient
2478	center	0	NA	UpGradient
2479	center	0	NA	UpGradient
2480	center	0	NA	UpGradient
2481	center	0	NA	UpGradient
2482	center	0	0.0227368421052632	UpGradient
2483	center	0	0.020359649122807	UpGradient
2484	center	0	0.0244824561403509	UpGradient
2485	center	0	0.0190701754385965	UpGradient
2486	center	0	0.0202105263157894	UpGradient
2487	center	0	0.0227105263157894	UpGradient
2488	center	0	0.0227017543859649	UpGradient
2529	center	0	0.0222280701754386	UpGradient
2530	center	0	0.0209561403508772	UpGradient
2531	center	0	0.0180701754385965	UpGradient
2532	center	0	0.0244210526315789	UpGradient
2533	center	0	0.0224912280701755	UpGradient
2534	center	0	0.0167456140350877	UpGradient
2535	center	0	NA	UpGradient
2536	center	0	NA	UpGradient
2537	center	0	NA	UpGradient
2538	center	0	NA	UpGradient
2539	center	0	NA	UpGradient
2540	center	0	NA	UpGradient
2541	center	0	NA	UpGradient
2542	center	0	NA	UpGradient
2543	center	0	NA	UpGradient
2544	center	0	NA	UpGradient
2545	center	0	NA	UpGradient
2546	center	0	NA	UpGradient
2547	center	0	NA	UpGradient
2548	center	0	NA	UpGradient
2549	center	0	NA	UpGradient
2550	center	0	NA	UpGradient
2551	center	0	NA	UpGradient
2552	center	0	NA	UpGradient
2553	center	0	NA	UpGradient
2554	center	0	NA	UpGradient
2555	center	0	NA	UpGradient
2556	center	0	NA	UpGradient
2557	center	0	NA	UpGradient
2558	center	0	0.0208508771929824	UpGradient
2559	center	0	0.0197280701754386	UpGradient
2560	center	0	0.0229210526315789	UpGradient
2561	center	0	0.0205438596491228	UpGradient
2562	center	0	0.0240614035087719	UpGradient
2563	center	0	0.0239035087719299	UpGradient
2564	center	0	0.0205350877192983	UpGradient
2605	center	0	0.0217807017543859	UpGradient
2606	center	0	0.0209824561403509	UpGradient
2607	center	0	0.0214912280701755	UpGradient
2608	center	0	0.026061403508772	UpGradient
2609	center	0	0.0231578947368421	UpGradient
2610	center	0	0.0242280701754386	UpGradient
2611	center	0	NA	UpGradient
2612	center	0	NA	UpGradient
2613	center	0	NA	UpGradient
2614	center	0	NA	UpGradient
2615	center	0	NA	UpGradient
2616	center	0	NA	UpGradient
2617	center	0	NA	UpGradient
2618	center	0	NA	UpGradient
2619	center	0	NA	UpGradient
2620	center	0	NA	UpGradient
2621	center	0	NA	UpGradient
2622	center	0	NA	UpGradient
2623	center	0	NA	UpGradient
2624	center	0	NA	UpGradient
2625	center	0	NA	UpGradient
2626	center	0	NA	UpGradient
2627	center	0	NA	UpGradient
2628	center	0	NA	UpGradient
2629	center	0	NA	UpGradient
2630	center	0	NA	UpGradient
2631	center	0	NA	UpGradient
2632	center	0	NA	UpGradient
2633	center	0	NA	UpGradient
2634	center	0	NA	UpGradient
2635	center	0	0.0216228070175438	UpGradient
2636	center	0	0.0201754385964913	UpGradient
2637	center	0	0.0182105263157894	UpGradient
2638	center	0	0.0244561403508772	UpGradient
2639	center	0	0.0222456140350877	UpGradient
2640	center	0	0.0228157894736843	UpGradient
2641	center	0	0.0183771929824561	UpGradient
2680	center	0	0.0210350877192982	UpGradient
2681	center	0	0.0225350877192982	UpGradient
2682	center	0	0.0197017543859649	UpGradient
2683	center	0	0.0243421052631579	UpGradient
2684	center	0	0.0222982456140351	UpGradient
2685	center	0	0.0202105263157895	UpGradient
2686	center	0	NA	UpGradient
2687	center	0	NA	UpGradient
2688	center	0	NA	UpGradient
2689	center	0	NA	UpGradient
2690	center	0	NA	UpGradient
2691	center	0	NA	UpGradient
2692	center	0	NA	UpGradient
2693	center	0	NA	UpGradient
2694	center	0	NA	UpGradient
2695	center	0	NA	UpGradient
2696	center	0	NA	UpGradient
2697	center	0	NA	UpGradient
2698	center	0	NA	UpGradient
2699	center	0	NA	UpGradient
2700	center	0	NA	UpGradient
2701	center	0	NA	UpGradient
2702	center	0	NA	UpGradient
2703	center	0	NA	UpGradient
2704	center	0	NA	UpGradient
2705	center	0	NA	UpGradient
2706	center	0	NA	UpGradient
2707	center	0	NA	UpGradient
2708	center	0	NA	UpGradient
2709	center	0	NA	UpGradient
2710	center	0	NA	UpGradient
2711	center	0	0.0176929824561404	UpGradient
2712	center	0	0.0225701754385965	UpGradient
2713	center	0	0.0243684210526316	UpGradient
2714	center	0	0.0238947368421053	UpGradient
2715	center	0	0.0219736842105263	UpGradient
2716	center	0	0.0190350877192982	UpGradient
2717	center	0	0.0199824561403509	UpGradient
2756	center	0	0.0223508771929825	UpGradient
2757	center	0	0.021140350877193	UpGradient
2758	center	0	0.0266315789473684	UpGradient
2759	center	0	0.0225438596491228	UpGradient
2760	center	0	0.0215438596491229	UpGradient
2761	center	0	0.021359649122807	UpGradient
2762	center	0	NA	UpGradient
2763	center	0	NA	UpGradient
2764	center	0	NA	UpGradient
2765	center	0	NA	UpGradient
2766	center	0	NA	UpGradient
2767	center	0	NA	UpGradient
2768	center	0	NA	UpGradient
2769	center	0	NA	UpGradient
2770	center	0	NA	UpGradient
2771	center	0	NA	UpGradient
2772	center	0	NA	UpGradient
2773	center	0	NA	UpGradient
2774	center	0	NA	UpGradient
2775	center	0	NA	UpGradient
2776	center	0	NA	UpGradient
2777	center	0	NA	UpGradient
2778	center	0	NA	UpGradient
2779	center	0	NA	UpGradient
2780	center	0	NA	UpGradient
2781	center	0	NA	UpGradient
2782	center	0	NA	UpGradient
2783	center	0	NA	UpGradient
2784	center	0	NA	UpGradient
2785	center	0	NA	UpGradient
2786	center	0	NA	UpGradient
2787	center	0	NA	UpGradient
2788	center	0	0.0229035087719298	UpGradient
2789	center	0	0.0239912280701755	UpGradient
2790	center	0	0.023140350877193	UpGradient
2791	center	0	0.0227105263157894	UpGradient
2792	center	0	0.0212631578947369	UpGradient
2793	center	0	0.0219912280701754	UpGradient
2831	center	0	0.0178947368421052	UpGradient
2832	center	0	0.0225701754385965	UpGradient
2833	center	0	0.0209824561403509	UpGradient
2834	center	0	0.0204385964912281	UpGradient
2835	center	0	0.0209473684210527	UpGradient
2836	center	0	0.0191578947368421	UpGradient
2837	center	0	NA	UpGradient
2838	center	0	NA	UpGradient
2839	center	0	NA	UpGradient
2840	center	0	NA	UpGradient
2841	center	0	NA	UpGradient
2842	center	0	NA	UpGradient
2843	center	0	NA	UpGradient
2844	center	0	NA	UpGradient
2845	center	0	NA	UpGradient
2846	center	0	NA	UpGradient
2847	center	0	NA	UpGradient
2848	center	0	NA	UpGradient
2849	center	0	NA	UpGradient
2850	center	0	NA	UpGradient
2851	center	0	NA	UpGradient
2852	center	0	NA	UpGradient
2853	center	0	NA	UpGradient
2854	center	0	NA	UpGradient
2855	center	0	NA	UpGradient
2856	center	0	NA	UpGradient
2857	center	0	NA	UpGradient
2858	center	0	NA	UpGradient
2859	center	0	NA	UpGradient
2860	center	0	NA	UpGradient
2861	center	0	NA	UpGradient
2862	center	0	NA	UpGradient
2863	center	0	NA	UpGradient
2864	center	0	0.0240263157894737	UpGradient
2865	center	0	0.0193771929824562	UpGradient
2866	center	0	0.0272894736842106	UpGradient
2867	center	0	0.023640350877193	UpGradient
2868	center	0	0.0238070175438596	UpGradient
2869	center	0	0.0185877192982456	UpGradient
2908	center	0	0.0179824561403509	UpGradient
2909	center	0	0.0171491228070176	UpGradient
2910	center	0	0.0190438596491229	UpGradient
2911	center	0	0.0180701754385965	UpGradient
2912	center	0	0.0198245614035088	UpGradient
2913	center	0	0.0222543859649123	UpGradient
2914	center	0	NA	UpGradient
2915	center	0	NA	UpGradient
2916	center	0	NA	UpGradient
2917	center	0	NA	UpGradient
2918	center	0	NA	UpGradient
2919	center	0	NA	UpGradient
2920	center	0	NA	UpGradient
2921	center	0	NA	UpGradient
2922	center	0	NA	UpGradient
2923	center	0	NA	UpGradient
2924	center	0	NA	UpGradient
2925	center	0	NA	UpGradient
2926	center	0	NA	UpGradient
2927	center	0	NA	UpGradient
2928	center	0	NA	UpGradient
2929	center	0	NA	UpGradient
2930	center	0	NA	UpGradient
2931	center	0	NA	UpGradient
2932	center	0	NA	UpGradient
2933	center	0	NA	UpGradient
2934	center	0	NA	UpGradient
2935	center	0	NA	UpGradient
2936	center	0	NA	UpGradient
2937	center	0	NA	UpGradient
2938	center	0	NA	UpGradient
2939	center	0	NA	UpGradient
2940	center	0	NA	UpGradient
2941	center	0	0.0242719298245614	UpGradient
2942	center	0	0.0186228070175438	UpGradient
2943	center	0	0.021578947368421	UpGradient
2944	center	0	0.0216315789473684	UpGradient
2945	center	0	0.0205263157894737	UpGradient
2946	center	0	0.021061403508772	UpGradient
2983	center	0	0.0213596491228071	UpGradient
2984	center	0	0.0223684210526315	UpGradient
2985	center	0	0.0187280701754386	UpGradient
2986	center	0	0.0173333333333333	UpGradient
2987	center	0	0.0208859649122807	UpGradient
2988	center	0	0.021	UpGradient
2989	center	0	NA	UpGradient
2990	center	0	NA	UpGradient
2991	center	0	NA	UpGradient
2992	center	0	NA	UpGradient
2993	center	0	NA	UpGradient
2994	center	0	NA	UpGradient
2995	center	0	NA	UpGradient
2996	center	0	NA	UpGradient
2997	center	0	NA	UpGradient
2998	center	0	NA	UpGradient
2999	center	0	NA	UpGradient
3000	center	0	NA	UpGradient
3001	center	0	NA	UpGradient
3002	center	0	NA	UpGradient
3003	center	0	NA	UpGradient
3004	center	0	NA	UpGradient
3005	center	0	NA	UpGradient
3006	center	0	NA	UpGradient
3007	center	0	NA	UpGradient
3008	center	0	NA	UpGradient
3009	center	0	NA	UpGradient
3010	center	0	NA	UpGradient
3011	center	0	NA	UpGradient
3012	center	0	NA	UpGradient
3013	center	0	NA	UpGradient
3014	center	0	NA	UpGradient
3015	center	0	NA	UpGradient
3016	center	0	NA	UpGradient
3017	center	0	0.0206929824561404	UpGradient
3018	center	0	0.0224561403508772	UpGradient
3019	center	0	0.0235701754385965	UpGradient
3020	center	0	0.0219035087719298	UpGradient
3021	center	0	0.0244473684210527	UpGradient
3059	center	0	0.0238947368421052	UpGradient
3060	center	0	0.0175175438596491	UpGradient
3061	center	0	0.0184561403508772	UpGradient
3062	center	0	0.0206315789473685	UpGradient
3063	center	0	0.0200701754385965	UpGradient
3064	center	0	0.0203245614035088	UpGradient
3065	center	0	NA	UpGradient
3066	center	0	NA	UpGradient
3067	center	0	NA	UpGradient
3068	center	0	NA	UpGradient
3069	center	0	NA	UpGradient
3070	center	0	NA	UpGradient
3071	center	0	NA	UpGradient
3072	center	0	NA	UpGradient
3073	center	0	NA	UpGradient
3074	center	0	NA	UpGradient
3075	center	0	NA	UpGradient
3076	center	0	NA	UpGradient
3077	center	0	NA	UpGradient
3078	center	0	NA	UpGradient
3079	center	0	NA	UpGradient
3080	center	0	NA	UpGradient
3081	center	0	NA	UpGradient
3082	center	0	NA	UpGradient
3083	center	0	NA	UpGradient
3084	center	0	NA	UpGradient
3085	center	0	NA	UpGradient
3086	center	0	NA	UpGradient
3087	center	0	NA	UpGradient
3088	center	0	NA	UpGradient
3089	center	0	NA	UpGradient
3090	center	0	NA	UpGradient
3091	center	0	NA	UpGradient
3092	center	0	NA	UpGradient
3093	center	0	0.0215263157894737	UpGradient
3094	center	0	0.0200526315789474	UpGradient
3095	center	0	0.0222631578947368	UpGradient
3096	center	0	0.0270438596491228	UpGradient
3097	center	0	0.0207543859649123	UpGradient
3098	center	0	0.0218771929824561	UpGradient
3135	center	0	0.0227017543859649	UpGradient
3136	center	0	0.0235350877192983	UpGradient
3137	center	0	0.0223070175438597	UpGradient
3138	center	0	0.0226929824561403	UpGradient
3139	center	0	0.0241228070175439	UpGradient
3140	center	0	0.0203245614035088	UpGradient
3141	center	0	NA	UpGradient
3142	center	0	NA	UpGradient
3143	center	0	NA	UpGradient
3144	center	0	NA	UpGradient
3145	center	0	NA	UpGradient
3146	center	0	NA	UpGradient
3147	center	0	NA	UpGradient
3148	center	0	NA	UpGradient
3149	center	0	NA	UpGradient
3150	center	0	NA	UpGradient
3151	center	0	NA	UpGradient
3152	center	0	NA	UpGradient
3153	center	0	NA	UpGradient
3154	center	0	NA	UpGradient
3155	center	0	NA	UpGradient
3156	center	0	NA	UpGradient
3157	center	0	NA	UpGradient
3158	center	0	NA	UpGradient
3159	center	0	NA	UpGradient
3160	center	0	NA	UpGradient
3161	center	0	NA	UpGradient
3162	center	0	NA	UpGradient
3163	center	0	NA	UpGradient
3164	center	0	NA	UpGradient
3165	center	0	NA	UpGradient
3166	center	0	NA	UpGradient
3167	center	0	NA	UpGradient
3168	center	0	NA	UpGradient
3169	center	0	0.0201228070175439	UpGradient
3170	center	0	0.0220087719298245	UpGradient
3171	center	0	0.020421052631579	UpGradient
3172	center	0	0.0213859649122807	UpGradient
3173	center	0	0.0212719298245614	UpGradient
3174	center	0	0.0181228070175438	UpGradient
3211	center	0	0.0221315789473684	UpGradient
3212	center	0	0.020938596491228	UpGradient
3213	center	0	0.0226228070175439	UpGradient
3214	center	0	0.024421052631579	UpGradient
3215	center	0	0.0217543859649123	UpGradient
3216	center	0	0.0221578947368421	UpGradient
3217	center	0	NA	UpGradient
3218	center	0	NA	UpGradient
3219	center	0	NA	UpGradient
3220	center	0	NA	UpGradient
3221	center	0	NA	UpGradient
3222	center	0	NA	UpGradient
3223	center	0	NA	UpGradient
3224	center	0	NA	UpGradient
3225	center	0	NA	UpGradient
3226	center	0	NA	UpGradient
3227	center	0	NA	UpGradient
3228	center	0	NA	UpGradient
3229	center	0	NA	UpGradient
3230	center	0	NA	UpGradient
3231	center	0	NA	UpGradient
3232	center	0	NA	UpGradient
3233	center	0	NA	UpGradient
3234	center	0	NA	UpGradient
3235	center	0	NA	UpGradient
3236	center	0	NA	UpGradient
3237	center	0	NA	UpGradient
3238	center	0	NA	UpGradient
3239	center	0	NA	UpGradient
3240	center	0	NA	UpGradient
3241	center	0	NA	UpGradient
3242	center	0	NA	UpGradient
3243	center	0	NA	UpGradient
3244	center	0	NA	UpGradient
3245	center	0	0.0222631578947369	UpGradient
3246	center	0	0.0223421052631579	UpGradient
3247	center	0	0.0237543859649123	UpGradient
3248	center	0	0.0227982456140351	UpGradient
3249	center	0	0.0190175438596491	UpGradient
3250	center	0	0.0218245614035088	UpGradient
3287	center	0	0.0221754385964913	UpGradient
3288	center	0	0.0198070175438596	UpGradient
3289	center	0	0.0245438596491228	UpGradient
3290	center	0	0.0219736842105263	UpGradient
3291	center	0	0.0233070175438597	UpGradient
3292	center	0	0.0220789473684211	UpGradient
3293	center	0	NA	UpGradient
3294	center	0	NA	UpGradient
3295	center	0	NA	UpGradient
3296	center	0	NA	UpGradient
3297	center	0	NA	UpGradient
3298	center	0	NA	UpGradient
3299	center	0	NA	UpGradient
3300	center	0	NA	UpGradient
3301	center	0	NA	UpGradient
3302	center	0	NA	UpGradient
3303	center	0	NA	UpGradient
3304	center	0	NA	UpGradient
3305	center	0	NA	UpGradient
3306	center	0	NA	UpGradient
3307	center	0	NA	UpGradient
3308	center	0	NA	UpGradient
3309	center	0	NA	UpGradient
3310	center	0	NA	UpGradient
3311	center	0	NA	UpGradient
3312	center	0	NA	UpGradient
3313	center	0	NA	UpGradient
3314	center	0	NA	UpGradient
3315	center	0	NA	UpGradient
3316	center	0	NA	UpGradient
3317	center	0	NA	UpGradient
3318	center	0	NA	UpGradient
3319	center	0	NA	UpGradient
3320	center	0	NA	UpGradient
3321	center	0	0.0199649122807018	UpGradient
3322	center	0	0.0227105263157895	UpGradient
3323	center	0	0.0196315789473684	UpGradient
3324	center	0	0.0214649122807017	UpGradient
3325	center	0	0.0226578947368421	UpGradient
3326	center	0	0.0209122807017544	UpGradient
3363	center	0	0.0211228070175439	UpGradient
3364	center	0	0.0170175438596491	UpGradient
3365	center	0	0.017280701754386	UpGradient
3366	center	0	0.0249122807017543	UpGradient
3367	center	0	0.0248684210526315	UpGradient
3368	center	0	0.0247456140350878	UpGradient
3369	center	0	NA	UpGradient
3370	center	0	NA	UpGradient
3371	center	0	NA	UpGradient
3372	center	0	NA	UpGradient
3373	center	0	NA	UpGradient
3374	center	0	NA	UpGradient
3375	center	0	NA	UpGradient
3376	center	0	NA	UpGradient
3377	center	0	NA	UpGradient
3378	center	0	NA	UpGradient
3379	center	0	NA	UpGradient
3380	center	0	NA	UpGradient
3381	center	0	NA	UpGradient
3382	center	0	NA	UpGradient
3383	center	0	NA	UpGradient
3384	center	0	NA	UpGradient
3385	center	0	NA	UpGradient
3386	center	0	NA	UpGradient
3387	center	0	NA	UpGradient
3388	center	0	NA	UpGradient
3389	center	0	NA	UpGradient
3390	center	0	NA	UpGradient
3391	center	0	NA	UpGradient
3392	center	0	NA	UpGradient
3393	center	0	NA	UpGradient
3394	center	0	NA	UpGradient
3395	center	0	NA	UpGradient
3396	center	0	NA	UpGradient
3397	center	0	0.0235877192982456	UpGradient
3398	center	0	0.0193771929824561	UpGradient
3399	center	0	0.0227631578947368	UpGradient
3400	center	0	0.0217368421052631	UpGradient
3401	center	0	0.0207368421052631	UpGradient
3402	center	0	0.0181140350877193	UpGradient
3439	center	0	0.0222280701754386	UpGradient
3440	center	0	0.0220614035087719	UpGradient
3441	center	0	0.0248947368421053	UpGradient
3442	center	0	0.0215438596491229	UpGradient
3443	center	0	0.0205877192982456	UpGradient
3444	center	0	0.0232368421052631	UpGradient
3445	center	0	NA	UpGradient
3446	center	0	NA	UpGradient
3447	center	0	NA	UpGradient
3448	center	0	NA	UpGradient
3449	center	0	NA	UpGradient
3450	center	0	NA	UpGradient
3451	center	0	NA	UpGradient
3452	center	0	NA	UpGradient
3453	center	0	NA	UpGradient
3454	center	0	NA	UpGradient
3455	center	0	NA	UpGradient
3456	center	0	NA	UpGradient
3457	center	0	NA	UpGradient
3458	center	0	NA	UpGradient
3459	center	0	NA	UpGradient
3460	center	0	NA	UpGradient
3461	center	0	NA	UpGradient
3462	center	0	NA	UpGradient
3463	center	0	NA	UpGradient
3464	center	0	NA	UpGradient
3465	center	0	NA	UpGradient
3466	center	0	NA	UpGradient
3467	center	0	NA	UpGradient
3468	center	0	NA	UpGradient
3469	center	0	NA	UpGradient
3470	center	0	NA	UpGradient
3471	center	0	NA	UpGradient
3472	center	0	NA	UpGradient
3473	center	0	0.0231228070175439	UpGradient
3474	center	0	0.0202192982456141	UpGradient
3475	center	0	0.0229385964912281	UpGradient
3476	center	0	0.0186052631578948	UpGradient
3477	center	0	0.0243508771929825	UpGradient
3478	center	0	0.0215789473684211	UpGradient
3515	center	0	0.0221315789473684	UpGradient
3516	center	0	0.0188421052631579	UpGradient
3517	center	0	0.0212368421052632	UpGradient
3518	center	0	0.0204473684210527	UpGradient
3519	center	0	0.0229912280701754	UpGradient
3520	center	0	0.0201754385964913	UpGradient
3521	center	0	NA	UpGradient
3522	center	0	NA	UpGradient
3523	center	0	NA	UpGradient
3524	center	0	NA	UpGradient
3525	center	0	NA	UpGradient
3526	center	0	NA	UpGradient
3527	center	0	NA	UpGradient
3528	center	0	NA	UpGradient
3529	center	0	NA	UpGradient
3530	center	0	NA	UpGradient
3531	center	0	NA	UpGradient
3532	center	0	NA	UpGradient
3533	center	0	NA	UpGradient
3534	center	0	NA	UpGradient
3535	center	0	NA	UpGradient
3536	center	0	NA	UpGradient
3537	center	0	NA	UpGradient
3538	center	0	NA	UpGradient
3539	center	0	NA	UpGradient
3540	center	0	NA	UpGradient
3541	center	0	NA	UpGradient
3542	center	0	NA	UpGradient
3543	center	0	NA	UpGradient
3544	center	0	NA	UpGradient
3545	center	0	NA	UpGradient
3546	center	0	NA	UpGradient
3547	center	0	NA	UpGradient
3548	center	0	NA	UpGradient
3549	center	0	0.017719298245614	UpGradient
3550	center	0	0.0200087719298246	UpGradient
3551	center	0	0.0217894736842106	UpGradient
3552	center	0	0.0248421052631579	UpGradient
3553	center	0	0.0192017543859649	UpGradient
3554	center	0	0.0220350877192983	UpGradient
3591	center	0	0.0214122807017543	UpGradient
3592	center	0	0.0226228070175438	UpGradient
3593	center	0	0.0234561403508772	UpGradient
3594	center	0	0.0247280701754386	UpGradient
3595	center	0	0.0196052631578948	UpGradient
3596	center	0	0.0272105263157895	UpGradient
3597	center	0	NA	UpGradient
3598	center	0	NA	UpGradient
3599	center	0	NA	UpGradient
3600	center	0	NA	UpGradient
3601	center	0	NA	UpGradient
3602	center	0	NA	UpGradient
3603	center	0	NA	UpGradient
3604	center	0	NA	UpGradient
3605	center	0	NA	UpGradient
3606	center	0	NA	UpGradient
3607	center	0	NA	UpGradient
3608	center	0	NA	UpGradient
3609	center	0	NA	UpGradient
3610	center	0	NA	UpGradient
3611	center	0	NA	UpGradient
3612	center	0	NA	UpGradient
3613	center	0	NA	UpGradient
3614	center	0	NA	UpGradient
3615	center	0	NA	UpGradient
3616	center	0	NA	UpGradient
3617	center	0	NA	UpGradient
3618	center	0	NA	UpGradient
3619	center	0	NA	UpGradient
3620	center	0	NA	UpGradient
3621	center	0	NA	UpGradient
3622	center	0	NA	UpGradient
3623	center	0	NA	UpGradient
3624	center	0	NA	UpGradient
3625	center	0	0.022	UpGradient
3626	center	0	0.0256929824561404	UpGradient
3627	center	0	0.0211140350877193	UpGradient
3628	center	0	0.0227894736842106	UpGradient
3629	center	0	0.0235877192982456	UpGradient
3630	center	0	0.0183684210526316	UpGradient
3668	center	0	0.0222368421052632	UpGradient
3669	center	0	0.0198245614035088	UpGradient
3670	center	0	0.0185350877192983	UpGradient
3671	center	0	0.0217280701754386	UpGradient
3672	center	0	0.0220350877192983	UpGradient
3673	center	0	0.0213684210526316	UpGradient
3674	center	0	NA	UpGradient
3675	center	0	NA	UpGradient
3676	center	0	NA	UpGradient
3677	center	0	NA	UpGradient
3678	center	0	NA	UpGradient
3679	center	0	NA	UpGradient
3680	center	0	NA	UpGradient
3681	center	0	NA	UpGradient
3682	center	0	NA	UpGradient
3683	center	0	NA	UpGradient
3684	center	0	NA	UpGradient
3685	center	0	NA	UpGradient
3686	center	0	NA	UpGradient
3687	center	0	NA	UpGradient
3688	center	0	NA	UpGradient
3689	center	0	NA	UpGradient
3690	center	0	NA	UpGradient
3691	center	0	NA	UpGradient
3692	center	0	NA	UpGradient
3693	center	0	NA	UpGradient
3694	center	0	NA	UpGradient
3695	center	0	NA	UpGradient
3696	center	0	NA	UpGradient
3697	center	0	NA	UpGradient
3698	center	0	NA	UpGradient
3699	center	0	NA	UpGradient
3700	center	0	NA	UpGradient
3701	center	0	0.0201842105263158	UpGradient
3702	center	0	0.018921052631579	UpGradient
3703	center	0	0.0204122807017544	UpGradient
3704	center	0	0.0195877192982456	UpGradient
3705	center	0	0.0202105263157895	UpGradient
3706	center	0	0.021421052631579	UpGradient
3743	center	0	0.0191754385964912	UpGradient
3744	center	0	0.0213859649122807	UpGradient
3745	center	0	0.0247456140350878	UpGradient
3746	center	0	0.0240614035087719	UpGradient
3747	center	0	0.0215789473684211	UpGradient
3748	center	0	0.0207982456140351	UpGradient
3749	center	0	NA	UpGradient
3750	center	0	NA	UpGradient
3751	center	0	NA	UpGradient
3752	center	0	NA	UpGradient
3753	center	0	NA	UpGradient
3754	center	0	NA	UpGradient
3755	center	0	NA	UpGradient
3756	center	0	NA	UpGradient
3757	center	0	NA	UpGradient
3758	center	0	NA	UpGradient
3759	center	0	NA	UpGradient
3760	center	0	NA	UpGradient
3761	center	0	NA	UpGradient
3762	center	0	NA	UpGradient
3763	center	0	NA	UpGradient
3764	center	0	NA	UpGradient
3765	center	0	NA	UpGradient
3766	center	0	NA	UpGradient
3767	center	0	NA	UpGradient
3768	center	0	NA	UpGradient
3769	center	0	NA	UpGradient
3770	center	0	NA	UpGradient
3771	center	0	NA	UpGradient
3772	center	0	NA	UpGradient
3773	center	0	NA	UpGradient
3774	center	0	NA	UpGradient
3775	center	0	NA	UpGradient
3776	center	0	0.0217280701754386	UpGradient
3777	center	0	0.0216578947368421	UpGradient
3778	center	0	0.0252543859649123	UpGradient
3779	center	0	0.0241315789473685	UpGradient
3780	center	0	0.0196140350877193	UpGradient
3781	center	0	0.0194824561403509	UpGradient
3820	center	0	0.020140350877193	UpGradient
3821	center	0	0.0245701754385965	UpGradient
3822	center	0	0.0218333333333333	UpGradient
3823	center	0	0.0254824561403509	UpGradient
3824	center	0	0.0196052631578947	UpGradient
3825	center	0	0.0198771929824562	UpGradient
3826	center	0	NA	UpGradient
3827	center	0	NA	UpGradient
3828	center	0	NA	UpGradient
3829	center	0	NA	UpGradient
3830	center	0	NA	UpGradient
3831	center	0	NA	UpGradient
3832	center	0	NA	UpGradient
3833	center	0	NA	UpGradient
3834	center	0	NA	UpGradient
3835	center	0	NA	UpGradient
3836	center	0	NA	UpGradient
3837	center	0	NA	UpGradient
3838	center	0	NA	UpGradient
3839	center	0	NA	UpGradient
3840	center	0	NA	UpGradient
3841	center	0	NA	UpGradient
3842	center	0	NA	UpGradient
3843	center	0	NA	UpGradient
3844	center	0	NA	UpGradient
3845	center	0	NA	UpGradient
3846	center	0	NA	UpGradient
3847	center	0	NA	UpGradient
3848	center	0	NA	UpGradient
3849	center	0	NA	UpGradient
3850	center	0	NA	UpGradient
3851	center	0	NA	UpGradient
3852	center	0	NA	UpGradient
3853	center	0	0.0237894736842105	UpGradient
3854	center	0	0.0229473684210526	UpGradient
3855	center	0	0.0183947368421053	UpGradient
3856	center	0	0.0214912280701754	UpGradient
3857	center	0	0.0236315789473685	UpGradient
3896	center	0	0.0222631578947368	UpGradient
3897	center	0	0.0245701754385965	UpGradient
3898	center	0	0.0232543859649123	UpGradient
3899	center	0	0.0217982456140351	UpGradient
3900	center	0	0.025359649122807	UpGradient
3901	center	0	0.023701754385965	UpGradient
3902	center	0	NA	UpGradient
3903	center	0	NA	UpGradient
3904	center	0	NA	UpGradient
3905	center	0	NA	UpGradient
3906	center	0	NA	UpGradient
3907	center	0	NA	UpGradient
3908	center	0	NA	UpGradient
3909	center	0	NA	UpGradient
3910	center	0	NA	UpGradient
3911	center	0	NA	UpGradient
3912	center	0	NA	UpGradient
3913	center	0	NA	UpGradient
3914	center	0	NA	UpGradient
3915	center	0	NA	UpGradient
3916	center	0	NA	UpGradient
3917	center	0	NA	UpGradient
3918	center	0	NA	UpGradient
3919	center	0	NA	UpGradient
3920	center	0	NA	UpGradient
3921	center	0	NA	UpGradient
3922	center	0	NA	UpGradient
3923	center	0	NA	UpGradient
3924	center	0	NA	UpGradient
3925	center	0	NA	UpGradient
3926	center	0	NA	UpGradient
3927	center	0	NA	UpGradient
3928	center	0	0.0212543859649123	UpGradient
3929	center	0	0.0200614035087719	UpGradient
3930	center	0	0.0216403508771929	UpGradient
3931	center	0	0.022201754385965	UpGradient
3932	center	0	0.0213596491228071	UpGradient
3933	center	0	0.022061403508772	UpGradient
3973	center	0	0.021561403508772	UpGradient
3974	center	0	0.020201754385965	UpGradient
3975	center	0	0.023	UpGradient
3976	center	0	0.024140350877193	UpGradient
3977	center	0	0.0221842105263158	UpGradient
3978	center	0	0.0247368421052632	UpGradient
3979	center	0	NA	UpGradient
3980	center	0	NA	UpGradient
3981	center	0	NA	UpGradient
3982	center	0	NA	UpGradient
3983	center	0	NA	UpGradient
3984	center	0	NA	UpGradient
3985	center	0	NA	UpGradient
3986	center	0	NA	UpGradient
3987	center	0	NA	UpGradient
3988	center	0	NA	UpGradient
3989	center	0	NA	UpGradient
3990	center	0	NA	UpGradient
3991	center	0	NA	UpGradient
3992	center	0	NA	UpGradient
3993	center	0	NA	UpGradient
3994	center	0	NA	UpGradient
3995	center	0	NA	UpGradient
3996	center	0	NA	UpGradient
3997	center	0	NA	UpGradient
3998	center	0	NA	UpGradient
3999	center	0	NA	UpGradient
4000	center	0	NA	UpGradient
4001	center	0	NA	UpGradient
4002	center	0	NA	UpGradient
4003	center	0	NA	UpGradient
4004	center	0	0.0193684210526316	UpGradient
4005	center	0	0.0234736842105263	UpGradient
4006	center	0	0.0192982456140351	UpGradient
4007	center	0	0.0214912280701754	UpGradient
4008	center	0	0.0211578947368421	UpGradient
4009	center	0	0.0204736842105263	UpGradient
4049	center	0	0.0245701754385965	UpGradient
4050	center	0	0.0237982456140351	UpGradient
4051	center	0	0.0230350877192982	UpGradient
4052	center	0	0.0230438596491228	UpGradient
4053	center	0	0.025140350877193	UpGradient
4054	center	0	0.0229122807017544	UpGradient
4055	center	0	NA	UpGradient
4056	center	0	NA	UpGradient
4057	center	0	NA	UpGradient
4058	center	0	NA	UpGradient
4059	center	0	NA	UpGradient
4060	center	0	NA	UpGradient
4061	center	0	NA	UpGradient
4062	center	0	NA	UpGradient
4063	center	0	NA	UpGradient
4064	center	0	NA	UpGradient
4065	center	0	NA	UpGradient
4066	center	0	NA	UpGradient
4067	center	0	NA	UpGradient
4068	center	0	NA	UpGradient
4069	center	0	NA	UpGradient
4070	center	0	NA	UpGradient
4071	center	0	NA	UpGradient
4072	center	0	NA	UpGradient
4073	center	0	NA	UpGradient
4074	center	0	NA	UpGradient
4075	center	0	NA	UpGradient
4076	center	0	NA	UpGradient
4077	center	0	NA	UpGradient
4078	center	0	NA	UpGradient
4079	center	0	0.0217631578947368	UpGradient
4080	center	0	0.0232280701754386	UpGradient
4081	center	0	0.019640350877193	UpGradient
4082	center	0	0.0232719298245614	UpGradient
4083	center	0	0.0211315789473684	UpGradient
4084	center	0	0.0183333333333333	UpGradient
4125	center	0	0.0232105263157895	UpGradient
4126	center	0	0.0221052631578948	UpGradient
4127	center	0	0.0212105263157894	UpGradient
4128	center	0	0.0223333333333333	UpGradient
4129	center	0	0.0233333333333334	UpGradient
4130	center	0	0.0217368421052632	UpGradient
4131	center	0	0.0225701754385965	UpGradient
4132	center	0	NA	UpGradient
4133	center	0	NA	UpGradient
4134	center	0	NA	UpGradient
4135	center	0	NA	UpGradient
4136	center	0	NA	UpGradient
4137	center	0	NA	UpGradient
4138	center	0	NA	UpGradient
4139	center	0	NA	UpGradient
4140	center	0	NA	UpGradient
4141	center	0	NA	UpGradient
4142	center	0	NA	UpGradient
4143	center	0	NA	UpGradient
4144	center	0	NA	UpGradient
4145	center	0	NA	UpGradient
4146	center	0	NA	UpGradient
4147	center	0	NA	UpGradient
4148	center	0	NA	UpGradient
4149	center	0	NA	UpGradient
4150	center	0	NA	UpGradient
4151	center	0	NA	UpGradient
4152	center	0	NA	UpGradient
4153	center	0	NA	UpGradient
4154	center	0	0.0204561403508772	UpGradient
4155	center	0	0.0222631578947369	UpGradient
4156	center	0	0.0248070175438597	UpGradient
4157	center	0	0.0235087719298246	UpGradient
4158	center	0	0.0226666666666667	UpGradient
4159	center	0	0.0214298245614035	UpGradient
4160	center	0	0.0217543859649123	UpGradient
4201	center	0	0.0216140350877193	UpGradient
4202	center	0	0.0211140350877193	UpGradient
4203	center	0	0.0226578947368421	UpGradient
4204	center	0	0.0217631578947369	UpGradient
4205	center	0	0.0207894736842106	UpGradient
4206	center	0	0.0241666666666667	UpGradient
4207	center	0	0.0221842105263157	UpGradient
4208	center	0	0.0176578947368421	UpGradient
4209	center	0	NA	UpGradient
4210	center	0	NA	UpGradient
4211	center	0	NA	UpGradient
4212	center	0	NA	UpGradient
4213	center	0	NA	UpGradient
4214	center	0	NA	UpGradient
4215	center	0	NA	UpGradient
4216	center	0	NA	UpGradient
4217	center	0	NA	UpGradient
4218	center	0	NA	UpGradient
4219	center	0	NA	UpGradient
4220	center	0	NA	UpGradient
4221	center	0	NA	UpGradient
4222	center	0	NA	UpGradient
4223	center	0	NA	UpGradient
4224	center	0	NA	UpGradient
4225	center	0	NA	UpGradient
4226	center	0	NA	UpGradient
4227	center	0	NA	UpGradient
4228	center	0	NA	UpGradient
4229	center	0	0.0224736842105263	UpGradient
4230	center	0	0.0243421052631579	UpGradient
4231	center	0	0.0217280701754386	UpGradient
4232	center	0	0.0202105263157895	UpGradient
4233	center	0	0.0207631578947368	UpGradient
4234	center	0	0.0232368421052632	UpGradient
4235	center	0	0.0210438596491228	UpGradient
4278	center	0	0.0177719298245614	UpGradient
4279	center	0	0.0214561403508772	UpGradient
4280	center	0	0.0185350877192983	UpGradient
4281	center	0	0.0211929824561404	UpGradient
4282	center	0	0.0189298245614035	UpGradient
4283	center	0	0.0223508771929825	UpGradient
4284	center	0	0.0247631578947368	UpGradient
4285	center	0	0.0219736842105263	UpGradient
4286	center	0	NA	UpGradient
4287	center	0	NA	UpGradient
4288	center	0	NA	UpGradient
4289	center	0	NA	UpGradient
4290	center	0	NA	UpGradient
4291	center	0	NA	UpGradient
4292	center	0	NA	UpGradient
4293	center	0	NA	UpGradient
4294	center	0	NA	UpGradient
4295	center	0	NA	UpGradient
4296	center	0	NA	UpGradient
4297	center	0	NA	UpGradient
4298	center	0	NA	UpGradient
4299	center	0	NA	UpGradient
4300	center	0	NA	UpGradient
4301	center	0	NA	UpGradient
4302	center	0	NA	UpGradient
4303	center	0	NA	UpGradient
4304	center	0	0.0222105263157895	UpGradient
4305	center	0	0.021719298245614	UpGradient
4306	center	0	0.0226578947368421	UpGradient
4307	center	0	0.0207280701754386	UpGradient
4308	center	0	0.0230877192982456	UpGradient
4309	center	0	0.0180701754385965	UpGradient
4310	center	0	0.0215350877192983	UpGradient
4311	center	0	0.0234824561403508	UpGradient
4355	center	0	0.0187719298245614	UpGradient
4356	center	0	0.022359649122807	UpGradient
4357	center	0	0.0210350877192983	UpGradient
4358	center	0	0.0212017543859649	UpGradient
4359	center	0	0.0208947368421053	UpGradient
4360	center	0	0.0231842105263157	UpGradient
4361	center	0	0.0224473684210527	UpGradient
4362	center	0	0.0227456140350877	UpGradient
4363	center	0	NA	UpGradient
4364	center	0	NA	UpGradient
4365	center	0	NA	UpGradient
4366	center	0	NA	UpGradient
4367	center	0	NA	UpGradient
4368	center	0	NA	UpGradient
4369	center	0	NA	UpGradient
4370	center	0	NA	UpGradient
4371	center	0	NA	UpGradient
4372	center	0	NA	UpGradient
4373	center	0	NA	UpGradient
4374	center	0	NA	UpGradient
4375	center	0	NA	UpGradient
4376	center	0	NA	UpGradient
4377	center	0	NA	UpGradient
4378	center	0	NA	UpGradient
4379	center	0	0.0222105263157895	UpGradient
4380	center	0	0.0229385964912281	UpGradient
4381	center	0	0.0224561403508771	UpGradient
4382	center	0	0.019859649122807	UpGradient
4383	center	0	0.020719298245614	UpGradient
4384	center	0	0.0190877192982456	UpGradient
4385	center	0	0.0218245614035088	UpGradient
4386	center	0	0.024780701754386	UpGradient
4432	center	0	0.0244736842105264	UpGradient
4433	center	0	0.0196140350877193	UpGradient
4434	center	0	0.0218157894736842	UpGradient
4435	center	0	0.0213070175438596	UpGradient
4436	center	0	0.020421052631579	UpGradient
4437	center	0	0.0246666666666666	UpGradient
4438	center	0	0.0214298245614035	UpGradient
4439	center	0	0.0214561403508772	UpGradient
4440	center	0	0.025561403508772	UpGradient
4441	center	0	NA	UpGradient
4442	center	0	NA	UpGradient
4443	center	0	NA	UpGradient
4444	center	0	NA	UpGradient
4445	center	0	NA	UpGradient
4446	center	0	NA	UpGradient
4447	center	0	NA	UpGradient
4448	center	0	NA	UpGradient
4449	center	0	NA	UpGradient
4450	center	0	NA	UpGradient
4451	center	0	NA	UpGradient
4452	center	0	NA	UpGradient
4453	center	0	NA	UpGradient
4454	center	0	0.0220526315789474	UpGradient
4455	center	0	0.0244298245614036	UpGradient
4456	center	0	0.0208070175438596	UpGradient
4457	center	0	0.0199912280701754	UpGradient
4458	center	0	0.0195526315789474	UpGradient
4459	center	0	0.0199561403508772	UpGradient
4460	center	0	0.0224473684210527	UpGradient
4461	center	0	0.0207456140350877	UpGradient
4462	center	0	0.0242368421052632	UpGradient
4508	center	0	0.0204035087719298	UpGradient
4509	center	0	0.0223333333333334	UpGradient
4510	center	0	0.0227105263157895	UpGradient
4511	center	0	0.0233245614035088	UpGradient
4512	center	0	0.0232017543859649	UpGradient
4513	center	0	0.0259649122807018	UpGradient
4514	center	0	0.0224210526315789	UpGradient
4515	center	0	0.0197982456140351	UpGradient
4516	center	0	0.0249473684210527	UpGradient
4517	center	0	0.0230175438596492	UpGradient
4518	center	0	NA	UpGradient
4519	center	0	NA	UpGradient
4520	center	0	NA	UpGradient
4521	center	0	NA	UpGradient
4522	center	0	NA	UpGradient
4523	center	0	NA	UpGradient
4524	center	0	NA	UpGradient
4525	center	0	NA	UpGradient
4526	center	0	NA	UpGradient
4527	center	0	0.0212368421052631	UpGradient
4528	center	0	0.0210877192982456	UpGradient
4529	center	0	0.019359649122807	UpGradient
4530	center	0	0.0192543859649123	UpGradient
4531	center	0	0.0213684210526316	UpGradient
4532	center	0	0.0241754385964913	UpGradient
4533	center	0	0.0195701754385965	UpGradient
4534	center	0	0.0190877192982457	UpGradient
4535	center	0	0.0234736842105263	UpGradient
4536	center	0	0.0210350877192983	UpGradient
4537	center	0	0.0237543859649123	UpGradient
4585	center	0	0.0217719298245615	UpGradient
4586	center	0	0.0196315789473685	UpGradient
4587	center	0	0.0245877192982456	UpGradient
4588	center	0	0.0230175438596492	UpGradient
4589	center	0	0.0206754385964912	UpGradient
4590	center	0	0.0192105263157895	UpGradient
4591	center	0	0.0238771929824562	UpGradient
4592	center	0	0.0242456140350877	UpGradient
4593	center	0	0.0232017543859649	UpGradient
4594	center	0	0.0211228070175439	UpGradient
4595	center	0	0.0218947368421053	UpGradient
4596	center	0	0.0216052631578947	UpGradient
4597	center	0	0.0217543859649122	UpGradient
4598	center	0	NA	UpGradient
4599	center	0	NA	UpGradient
4600	center	0	NA	UpGradient
4601	center	0	0.0208245614035088	UpGradient
4602	center	0	0.0223508771929825	UpGradient
4603	center	0	0.0231315789473685	UpGradient
4604	center	0	0.0207982456140351	UpGradient
4605	center	0	0.0214122807017544	UpGradient
4606	center	0	0.0215877192982456	UpGradient
4607	center	0	0.0172368421052632	UpGradient
4608	center	0	0.0207982456140351	UpGradient
4609	center	0	0.0251929824561404	UpGradient
4610	center	0	0.0208157894736843	UpGradient
4611	center	0	0.021780701754386	UpGradient
4612	center	0	0.0228245614035088	UpGradient
4662	center	0	0.0238508771929825	UpGradient
4663	center	0	0.024061403508772	UpGradient
4664	center	0	0.0267543859649123	UpGradient
4665	center	0	0.0239561403508772	UpGradient
4666	center	0	0.0257280701754386	UpGradient
4667	center	0	0.0215789473684211	UpGradient
4668	center	0	0.0217280701754386	UpGradient
4669	center	0	0.0211140350877193	UpGradient
4670	center	0	0.0237982456140351	UpGradient
4671	center	0	0.0235263157894737	UpGradient
4672	center	0	0.023219298245614	UpGradient
4673	center	0	0.0238947368421053	UpGradient
4674	center	0	0.023140350877193	UpGradient
4675	center	0	0.0250526315789473	UpGradient
4676	center	0	0.0245526315789474	UpGradient
4677	center	0	0.0267543859649123	UpGradient
4678	center	0	0.0197543859649123	UpGradient
4679	center	0	0.0208771929824561	UpGradient
4680	center	0	0.0177105263157895	UpGradient
4681	center	0	0.0207105263157894	UpGradient
4682	center	0	0.0233157894736842	UpGradient
4683	center	0	0.0209298245614036	UpGradient
4684	center	0	0.0213421052631579	UpGradient
4685	center	0	0.0191491228070175	UpGradient
4686	center	0	0.0235350877192983	UpGradient
4687	center	0	0.0222280701754386	UpGradient
4739	center	0	0.0211052631578947	UpGradient
4740	center	0	0.0229035087719298	UpGradient
4741	center	0	0.0222719298245614	UpGradient
4742	center	0	0.0221754385964912	UpGradient
4743	center	0	0.0232982456140351	UpGradient
4744	center	0	0.0238333333333333	UpGradient
4745	center	0	0.022	UpGradient
4746	center	0	0.0193508771929824	UpGradient
4747	center	0	0.022921052631579	UpGradient
4748	center	0	0.020578947368421	UpGradient
4749	center	0	0.0244736842105263	UpGradient
4750	center	0	0.0208596491228071	UpGradient
4751	center	0	0.0245701754385965	UpGradient
4752	center	0	0.0235701754385965	UpGradient
4753	center	0	0.0238245614035088	UpGradient
4754	center	0	0.0275789473684211	UpGradient
4755	center	0	0.0225877192982456	UpGradient
4756	center	0	0.0223859649122807	UpGradient
4757	center	0	0.018798245614035	UpGradient
4758	center	0	0.0227982456140351	UpGradient
4759	center	0	0.0228070175438596	UpGradient
4760	center	0	0.0210614035087719	UpGradient
4761	center	0	0.0180701754385965	UpGradient
4762	center	0	0.0237456140350877	UpGradient
4816	center	0	0.019938596491228	UpGradient
4817	center	0	0.0216929824561403	UpGradient
4818	center	0	0.0214736842105263	UpGradient
4819	center	0	0.0171578947368421	UpGradient
4820	center	0	0.0202719298245614	UpGradient
4821	center	0	0.0228508771929824	UpGradient
4822	center	0	0.0209561403508772	UpGradient
4823	center	0	0.021780701754386	UpGradient
4824	center	0	0.0227719298245614	UpGradient
4825	center	0	0.0213771929824561	UpGradient
4826	center	0	0.0203245614035088	UpGradient
4827	center	0	0.0218771929824561	UpGradient
4828	center	0	0.0197543859649123	UpGradient
4829	center	0	0.0222456140350877	UpGradient
4830	center	0	0.0240438596491228	UpGradient
4831	center	0	0.0202982456140351	UpGradient
4832	center	0	0.0227192982456141	UpGradient
4833	center	0	0.0175350877192982	UpGradient
4834	center	0	0.0228596491228071	UpGradient
4835	center	0	0.0195701754385965	UpGradient
4836	center	0	0.0225701754385965	UpGradient
4894	center	0	0.0205175438596492	UpGradient
4895	center	0	0.0246491228070176	UpGradient
4896	center	0	0.0203421052631579	UpGradient
4897	center	0	0.0191929824561403	UpGradient
4898	center	0	0.020921052631579	UpGradient
4899	center	0	0.0204824561403509	UpGradient
4900	center	0	0.0204561403508772	UpGradient
4901	center	0	0.0249210526315789	UpGradient
4902	center	0	0.0203771929824561	UpGradient
4903	center	0	0.0232368421052632	UpGradient
4904	center	0	0.0214649122807017	UpGradient
4905	center	0	0.0201929824561403	UpGradient
4906	center	0	0.025078947368421	UpGradient
4907	center	0	0.0228070175438597	UpGradient
4908	center	0	0.0204122807017544	UpGradient
4909	center	0	0.020578947368421	UpGradient
4910	center	0	0.0186754385964913	UpGradient
4911	center	0	0.0191491228070176	UpGradient
4972	center	0	0.0196842105263158	UpGradient
4973	center	0	0.0206052631578947	UpGradient
4974	center	0	0.019921052631579	UpGradient
4975	center	0	0.0241754385964912	UpGradient
4976	center	0	0.0191315789473684	UpGradient
4977	center	0	0.0182105263157895	UpGradient
4978	center	0	0.0175964912280702	UpGradient
4979	center	0	0.0222982456140351	UpGradient
4980	center	0	0.0213508771929825	UpGradient
4981	center	0	0.0239561403508772	UpGradient
4982	center	0	0.0216491228070176	UpGradient
4983	center	0	0.024421052631579	UpGradient
4984	center	0	0.0193771929824562	UpGradient
4985	center	0	0.0227543859649123	UpGradient
5051	center	0	0.0188947368421053	UpGradient
5052	center	0	0.022140350877193	UpGradient
5053	center	0	0.0220175438596492	UpGradient
5054	center	0	0.0222456140350877	UpGradient
5055	center	0	0.0231140350877193	UpGradient
5056	center	0	0.0216666666666667	UpGradient
5057	center	0	0.0204824561403509	UpGradient
5058	center	0	0.0206666666666666	UpGradient
5059	center	0	0.0222456140350877	UpGradient
5170	center	0	-0.0192719298245614	UpGradient
5244	center	0	-0.0190964912280702	UpGradient
5245	center	0	-0.0226666666666667	UpGradient
5246	center	0	-0.0173596491228071	UpGradient
5317	center	0	-0.0182017543859649	UpGradient
5318	center	0	-0.0204561403508772	UpGradient
5319	center	0	-0.0214824561403509	UpGradient
5322	center	0	-0.0208333333333333	UpGradient
5323	center	0	-0.0185526315789474	UpGradient
5324	center	0	-0.0163421052631579	UpGradient
5393	center	0	-0.0203157894736842	UpGradient
5394	center	0	-0.0213859649122807	UpGradient
5395	center	0	-0.0194736842105263	UpGradient
5396	center	0	-0.0228421052631579	UpGradient
5397	center	0	-0.0236578947368421	UpGradient
5398	center	0	-0.0217456140350877	UpGradient
5399	center	0	-0.0203684210526315	UpGradient
5400	center	0	-0.0219298245614035	UpGradient
5468	center	0	-0.0204035087719298	UpGradient
5469	center	0	-0.0197543859649123	UpGradient
5470	center	0	-0.0177280701754386	UpGradient
5471	center	0	-0.0183771929824561	UpGradient
5474	center	0	-0.0195438596491228	UpGradient
5475	center	0	-0.0177631578947369	UpGradient
5476	center	0	-0.0193771929824561	UpGradient
5477	center	0	-0.0196666666666667	UpGradient
5478	center	0	-0.0204035087719299	UpGradient
5544	center	0	-0.0202894736842105	UpGradient
5545	center	0	-0.0212456140350877	UpGradient
5546	center	0	-0.0227982456140352	UpGradient
5547	center	0	-0.0183859649122807	UpGradient
5548	center	0	-0.0167280701754386	UpGradient
5549	center	0	-0.0210701754385965	UpGradient
5550	center	0	-0.0211666666666666	UpGradient
5551	center	0	-0.0216929824561403	UpGradient
5552	center	0	-0.0180263157894736	UpGradient
5553	center	0	-0.021061403508772	UpGradient
5554	center	0	-0.0222017543859649	UpGradient
5619	center	0	-0.0218245614035088	UpGradient
5620	center	0	-0.0181140350877193	UpGradient
5621	center	0	-0.0249122807017544	UpGradient
5622	center	0	-0.0229298245614035	UpGradient
5623	center	0	-0.0190087719298245	UpGradient
5626	center	0	-0.0242894736842105	UpGradient
5627	center	0	-0.0235526315789473	UpGradient
5628	center	0	-0.0212982456140351	UpGradient
5629	center	0	-0.0225175438596491	UpGradient
5630	center	0	-0.0225964912280702	UpGradient
5631	center	0	-0.0207894736842105	UpGradient
5695	center	0	-0.0191578947368421	UpGradient
5696	center	0	-0.0210087719298246	UpGradient
5697	center	0	-0.0216929824561404	UpGradient
5698	center	0	-0.0189912280701754	UpGradient
5699	center	0	-0.0187982456140351	UpGradient
5700	center	0	-0.0178157894736842	UpGradient
5701	center	0	-0.0247807017543859	UpGradient
5702	center	0	-0.0225175438596492	UpGradient
5703	center	0	-0.0206052631578947	UpGradient
5704	center	0	-0.0209298245614035	UpGradient
5705	center	0	-0.0203947368421053	UpGradient
5706	center	0	-0.0207807017543859	UpGradient
5707	center	0	-0.0189561403508772	UpGradient
5769	center	0	-0.0183508771929825	UpGradient
5770	center	0	-0.0220526315789474	UpGradient
5771	center	0	-0.0196842105263158	UpGradient
5772	center	0	-0.0195175438596491	UpGradient
5773	center	0	-0.0223684210526316	UpGradient
5774	center	0	-0.0199473684210526	UpGradient
5775	center	0	-0.0229385964912281	UpGradient
5778	center	0	-0.0213421052631579	UpGradient
5779	center	0	-0.0230175438596492	UpGradient
5780	center	0	-0.0223947368421053	UpGradient
5781	center	0	-0.0201754385964913	UpGradient
5782	center	0	-0.0171666666666667	UpGradient
5783	center	0	-0.0234912280701755	UpGradient
5784	center	0	-0.0207368421052632	UpGradient
5845	center	0	-0.0192631578947368	UpGradient
5846	center	0	-0.0205701754385965	UpGradient
5847	center	0	-0.0218771929824561	UpGradient
5848	center	0	-0.0191666666666667	UpGradient
5849	center	0	-0.0234649122807017	UpGradient
5850	center	0	-0.0219736842105264	UpGradient
5851	center	0	-0.0189473684210527	UpGradient
5852	center	0	-0.0222543859649123	UpGradient
5853	center	0	-0.0198859649122808	UpGradient
5854	center	0	-0.0217280701754386	UpGradient
5855	center	0	-0.0225701754385965	UpGradient
5856	center	0	-0.0217192982456141	UpGradient
5857	center	0	-0.0222456140350877	UpGradient
5858	center	0	-0.0230438596491228	UpGradient
5859	center	0	-0.0221228070175439	UpGradient
5860	center	0	-0.0232543859649122	UpGradient
5861	center	0	-0.0166842105263158	UpGradient
5920	center	0	-0.0212105263157895	UpGradient
5921	center	0	-0.0193508771929825	UpGradient
5922	center	0	-0.0219035087719298	UpGradient
5923	center	0	-0.0231666666666667	UpGradient
5924	center	0	-0.0207982456140351	UpGradient
5925	center	0	-0.0220614035087719	UpGradient
5926	center	0	-0.0219473684210526	UpGradient
5927	center	0	-0.0218333333333333	UpGradient
5930	center	0	-0.0214736842105263	UpGradient
5931	center	0	-0.0221228070175439	UpGradient
5932	center	0	-0.0180701754385966	UpGradient
5933	center	0	-0.0215	UpGradient
5934	center	0	-0.0209736842105263	UpGradient
5935	center	0	-0.0222368421052632	UpGradient
5936	center	0	-0.0227280701754386	UpGradient
5937	center	0	-0.0229298245614035	UpGradient
5938	center	0	-0.021780701754386	UpGradient
5995	center	0	-0.0186403508771929	UpGradient
5996	center	0	-0.0213421052631579	UpGradient
5997	center	0	-0.018938596491228	UpGradient
5998	center	0	-0.0206315789473684	UpGradient
5999	center	0	-0.0228157894736842	UpGradient
6000	center	0	-0.0172631578947368	UpGradient
6001	center	0	-0.0212192982456141	UpGradient
6002	center	0	-0.0239473684210526	UpGradient
6003	center	0	-0.016561403508772	UpGradient
6004	center	0	-0.023842105263158	UpGradient
6005	center	0	-0.0225964912280702	UpGradient
6006	center	0	-0.022201754385965	UpGradient
6007	center	0	-0.0205701754385966	UpGradient
6008	center	0	-0.0216491228070176	UpGradient
6009	center	0	-0.0188859649122807	UpGradient
6010	center	0	-0.0207894736842106	UpGradient
6011	center	0	-0.0200438596491228	UpGradient
6012	center	0	-0.0245350877192982	UpGradient
6013	center	0	-0.0197894736842105	UpGradient
6014	center	0	-0.0212982456140351	UpGradient
6070	center	0	-0.0205087719298246	UpGradient
6071	center	0	-0.0187368421052632	UpGradient
6072	center	0	-0.0204298245614035	UpGradient
6073	center	0	-0.0150789473684211	UpGradient
6074	center	0	-0.022219298245614	UpGradient
6075	center	0	-0.0235701754385965	UpGradient
6076	center	0	-0.0226666666666667	UpGradient
6077	center	0	-0.0187982456140351	UpGradient
6078	center	0	-0.0208859649122807	UpGradient
6079	center	0	-0.0243245614035088	UpGradient
6082	center	0	-0.0218157894736842	UpGradient
6083	center	0	-0.0244385964912281	UpGradient
6084	center	0	-0.0215	UpGradient
6085	center	0	-0.0214912280701754	UpGradient
6086	center	0	-0.0210614035087719	UpGradient
6087	center	0	-0.0237456140350877	UpGradient
6088	center	0	-0.0220087719298245	UpGradient
6089	center	0	-0.0197807017543859	UpGradient
6090	center	0	-0.0202017543859649	UpGradient
6091	center	0	-0.0163859649122807	UpGradient
6092	center	0	-0.0196052631578948	UpGradient
6146	center	0	-0.0187456140350877	UpGradient
6147	center	0	-0.0207456140350877	UpGradient
6148	center	0	-0.021	UpGradient
6149	center	0	-0.0223771929824562	UpGradient
6150	center	0	-0.0208333333333333	UpGradient
6151	center	0	-0.0236140350877193	UpGradient
6152	center	0	-0.0215614035087719	UpGradient
6153	center	0	-0.0178421052631579	UpGradient
6154	center	0	-0.0187631578947369	UpGradient
6155	center	0	-0.0225789473684211	UpGradient
6156	center	0	-0.0192456140350878	UpGradient
6157	center	0	-0.020859649122807	UpGradient
6158	center	0	-0.0211578947368421	UpGradient
6159	center	0	-0.0202105263157895	UpGradient
6160	center	0	-0.0189824561403509	UpGradient
6161	center	0	-0.0223070175438596	UpGradient
6162	center	0	-0.0216666666666667	UpGradient
6163	center	0	-0.0217368421052632	UpGradient
6164	center	0	-0.0212719298245614	UpGradient
6165	center	0	-0.0194473684210527	UpGradient
6166	center	0	-0.0214912280701754	UpGradient
6167	center	0	-0.0206929824561404	UpGradient
6168	center	0	-0.0213684210526316	UpGradient
6169	center	0	-0.0210701754385965	UpGradient
6220	center	0	-0.0233771929824562	UpGradient
6221	center	0	-0.0220087719298246	UpGradient
6222	center	0	-0.0220438596491228	UpGradient
6223	center	0	-0.0197368421052632	UpGradient
6224	center	0	-0.0204824561403509	UpGradient
6225	center	0	-0.019719298245614	UpGradient
6226	center	0	-0.0231228070175438	UpGradient
6227	center	0	-0.0221491228070176	UpGradient
6228	center	0	-0.0196754385964912	UpGradient
6229	center	0	-0.0232017543859649	UpGradient
6230	center	0	-0.0216228070175438	UpGradient
6231	center	0	-0.0202719298245614	UpGradient
6234	center	0	-0.0180438596491228	UpGradient
6235	center	0	-0.0231754385964912	UpGradient
6236	center	0	-0.022140350877193	UpGradient
6237	center	0	-0.0217456140350877	UpGradient
6238	center	0	-0.0206929824561403	UpGradient
6239	center	0	-0.0207631578947368	UpGradient
6240	center	0	-0.0214736842105263	UpGradient
6241	center	0	-0.0206842105263158	UpGradient
6242	center	0	-0.017859649122807	UpGradient
6243	center	0	-0.0224035087719299	UpGradient
6244	center	0	-0.0249122807017543	UpGradient
6245	center	0	-0.0191140350877193	UpGradient
6246	center	0	-0.0192631578947369	UpGradient
6295	center	0	-0.0205877192982456	UpGradient
6296	center	0	-0.0206491228070175	UpGradient
6297	center	0	-0.0191754385964912	UpGradient
6298	center	0	-0.0196842105263158	UpGradient
6299	center	0	-0.0188947368421052	UpGradient
6300	center	0	-0.020798245614035	UpGradient
6301	center	0	-0.0215964912280702	UpGradient
6302	center	0	-0.0226578947368421	UpGradient
[truncated: 23,801 more rows]
