# Supplementary material for: Two simple movement mechanisms for spatial division of labour in social insects
Source: Nat Commun. 2022 Nov 15;13:6985. doi: 10.1038/s41467-022-34706-7 (PMC9666475; doi:10.1038/s41467-022-34706-7)
Supplement: Supplementary file 5 — Source Data [file 41467_2022_34706_MOESM5_ESM.zip › source_data/Figure_S15/RelativeTurnAngle,Temnothorax,Observed.csv]

COLONY	field_steepness	relative_TurnAngle	approach_direction
1	0	-0.00284677792136602	UpGradient
1	0.00025	-0.00523641989010325	UpGradient
1	5e-04	-0.0090730298511698	UpGradient
1	0.00075	-0.00958143833020717	UpGradient
1	0.001	-0.00613028537134072	UpGradient
1	0.00125	-0.0060490117635948	UpGradient
1	0.0015	-0.00746699556372071	UpGradient
1	0.00175	-0.00497066106466545	UpGradient
1	0.002	-0.00873328860612336	UpGradient
1	0.00225	-0.0142439856904762	UpGradient
1	0.0025	-0.0145747267887095	UpGradient
1	0.00275	-0.0145686621442028	UpGradient
1	0.003	-0.00880100815810091	UpGradient
1	0.00325	-0.00533043383561999	UpGradient
1	0.0035	-0.00674821693742516	UpGradient
1	0.00375	-0.0161199952840799	UpGradient
1	0.004	-0.00713537858883127	UpGradient
1	0.00425	-0.0103112852118519	UpGradient
1	0.0045	-0.00143298408047117	UpGradient
2	0	-0.00534413991166578	UpGradient
2	0.00025	-0.00192094441405835	UpGradient
2	5e-04	0.000734352422438361	UpGradient
2	0.00075	-0.00202863805091359	UpGradient
2	0.001	-0.0090808035285351	UpGradient
2	0.00125	-0.00521532763270534	UpGradient
2	0.0015	-0.003475455912284	UpGradient
2	0.00175	-0.00707991020189726	UpGradient
2	0.002	-0.0170100399312251	UpGradient
2	0.00225	-0.0090364853618603	UpGradient
2	0.0025	-0.0109369252611911	UpGradient
2	0.00275	-0.0192038047255989	UpGradient
2	0.003	-0.0201919393374599	UpGradient
2	0.00325	-0.021521885091956	UpGradient
2	0.0035	-0.0249688586152249	UpGradient
2	0.00375	-0.0287248084640392	UpGradient
2	0.004	-0.0306693336019243	UpGradient
2	0.00425	-0.0253620748299102	UpGradient
2	0.0045	-0.0326609308411423	UpGradient
3	0	-0.026179169855408	UpGradient
3	0.00025	-0.0196969573109377	UpGradient
3	5e-04	-0.021379411866803	UpGradient
3	0.00075	-0.0153136325998359	UpGradient
3	0.001	-0.0243752738184586	UpGradient
3	0.00125	-0.0201520264961695	UpGradient
3	0.0015	-0.0154957853268746	UpGradient
3	0.00175	-0.0146118534516423	UpGradient
3	0.002	-0.0219949586815285	UpGradient
3	0.00225	-0.0138341292286382	UpGradient
3	0.0025	-0.0114256817631687	UpGradient
3	0.00275	-0.0226690948582234	UpGradient
3	0.003	-0.0108879103225279	UpGradient
3	0.00325	-0.00933786606441453	UpGradient
3	0.0035	-0.0182620648453286	UpGradient
3	0.00375	-0.0138333100217818	UpGradient
3	0.004	-0.0149583890380976	UpGradient
3	0.00425	-0.0104656993701473	UpGradient
3	0.0045	-0.00981481845156156	UpGradient
4	0	-0.00935651143905973	UpGradient
4	0.00025	-0.0032619292416322	UpGradient
4	5e-04	-0.00693995028760628	UpGradient
4	0.00075	-0.010921456480954	UpGradient
4	0.001	-0.0124655422327789	UpGradient
4	0.00125	-0.0115379151876687	UpGradient
4	0.0015	-0.00356046247911267	UpGradient
4	0.00175	-0.00245892613618243	UpGradient
4	0.002	-0.00341690986864066	UpGradient
4	0.00225	-0.00447258523651725	UpGradient
4	0.0025	-0.00416349493543433	UpGradient
4	0.00275	-0.00790210158435452	UpGradient
4	0.003	-0.0066399869738137	UpGradient
4	0.00325	-0.000510209655730067	UpGradient
4	0.0035	-0.00315041464127539	UpGradient
4	0.00375	0.00190448692141993	UpGradient
4	0.004	-0.00612432212897465	UpGradient
4	0.00425	-0.00107837502668659	UpGradient
4	0.0045	-0.0179469342689848	UpGradient
5	0	-0.0039872225552749	UpGradient
5	0.00025	0.000676331148757292	UpGradient
5	5e-04	-0.01286897605748	UpGradient
5	0.00075	-0.0131224915263884	UpGradient
5	0.001	-0.0191670832169265	UpGradient
5	0.00125	-0.00766613518808002	UpGradient
5	0.0015	-0.0251840405579662	UpGradient
5	0.00175	-0.0207626622791649	UpGradient
5	0.002	-0.0213880736135399	UpGradient
5	0.00225	-0.0136894890747454	UpGradient
5	0.0025	-0.0184872984322701	UpGradient
5	0.00275	-0.0136696578463867	UpGradient
5	0.003	-0.0227412657343399	UpGradient
5	0.00325	-0.0205588193937586	UpGradient
5	0.0035	-0.017664823567097	UpGradient
5	0.00375	-0.0128944959680801	UpGradient
5	0.004	-0.00135586714224716	UpGradient
5	0.00425	0.00343896934502163	UpGradient
5	0.0045	0.00446271540369565	UpGradient
7	0	-0.00783522380980947	UpGradient
7	0.00025	-0.00829721758169532	UpGradient
7	5e-04	-0.00588633659108688	UpGradient
7	0.00075	-0.00518689238263273	UpGradient
7	0.001	-0.0214966045217883	UpGradient
7	0.00125	-0.00320998231177143	UpGradient
7	0.0015	-0.0103718409242586	UpGradient
7	0.00175	-0.0123149348342331	UpGradient
7	0.002	-0.010964982629601	UpGradient
7	0.00225	0.00499222270974132	UpGradient
7	0.0025	-0.00946875419145012	UpGradient
7	0.00275	-0.0175776845361673	UpGradient
7	0.003	-0.00542308109300664	UpGradient
7	0.00325	-0.019200664945423	UpGradient
7	0.0035	-0.00508375337350728	UpGradient
7	0.00375	-0.00962007883994831	UpGradient
7	0.004	-0.00767286063943168	UpGradient
7	0.00425	0.00398345813176809	UpGradient
8	0	-0.0106269680176752	UpGradient
8	0.00025	-0.0047025579520949	UpGradient
8	5e-04	-0.00162581679499838	UpGradient
8	0.00075	0.00214988479489062	UpGradient
8	0.001	2.71099128256594e-05	UpGradient
8	0.00125	-0.00304630916993622	UpGradient
8	0.0015	0.00474765674992509	UpGradient
8	0.00175	0.000570308860494142	UpGradient
8	0.002	0.00628615255107104	UpGradient
8	0.00225	0.00641829131239308	UpGradient
8	0.0025	0.0022562079312048	UpGradient
8	0.00275	-0.00287167031943231	UpGradient
8	0.003	-0.0094092423858007	UpGradient
8	0.00325	-0.00871802725162911	UpGradient
8	0.0035	-0.00976346394696401	UpGradient
8	0.00375	-0.0117428487561451	UpGradient
8	0.004	-0.0185773748701358	UpGradient
8	0.00425	-0.0295951737524959	UpGradient
8	0.0045	-0.0115949056290372	UpGradient
9	0	-0.00487713739239695	UpGradient
9	0.00025	-0.00627541124440274	UpGradient
9	5e-04	-0.00991437932985012	UpGradient
9	0.00075	-0.00757588058689171	UpGradient
9	0.001	-0.00723802135483503	UpGradient
9	0.00125	-0.00391564050279077	UpGradient
9	0.0015	-0.00352309087285326	UpGradient
9	0.00175	0.000371770018684925	UpGradient
9	0.002	-0.0068504013383481	UpGradient
9	0.00225	-0.00243151271500251	UpGradient
9	0.0025	-0.00612256374607439	UpGradient
9	0.00275	-0.0117031553063732	UpGradient
9	0.003	-0.00234617232691777	UpGradient
9	0.00325	-0.00443562624531683	UpGradient
9	0.0035	-0.00618262979519975	UpGradient
9	0.00375	-0.000713625652962233	UpGradient
9	0.004	0.0197891596339784	UpGradient
9	0.00425	0.00585367782498355	UpGradient
9	0.0045	-0.00348183917094984	UpGradient
10	0	-0.0226048025955059	UpGradient
10	0.00025	-0.0236745475262204	UpGradient
10	5e-04	-0.0217468658390553	UpGradient
10	0.00075	-0.0141912533247272	UpGradient
10	0.001	-0.0120750673298015	UpGradient
10	0.00125	-0.0195388067934357	UpGradient
10	0.0015	-0.0141956958981094	UpGradient
10	0.00175	-0.0103729264828602	UpGradient
10	0.002	-0.0136088385500105	UpGradient
10	0.00225	-0.00719010267565504	UpGradient
10	0.0025	-0.0109771015057389	UpGradient
10	0.00275	-0.00850451686095246	UpGradient
10	0.003	-0.0261451046404701	UpGradient
10	0.00325	-0.0149201790266582	UpGradient
10	0.0035	-0.0166251039274203	UpGradient
10	0.00375	-0.0218107182321362	UpGradient
10	0.004	-0.0205711405281333	UpGradient
10	0.00425	-0.0193582850602877	UpGradient
10	0.0045	-0.0433786338759577	UpGradient
11	0	-0.0175229904267515	UpGradient
11	0.00025	-0.0199675001774885	UpGradient
11	5e-04	-0.011957062039949	UpGradient
11	0.00075	-0.0120502934641997	UpGradient
11	0.001	-0.0219875271805952	UpGradient
11	0.00125	-0.0138505744866387	UpGradient
11	0.0015	-0.00309109740748591	UpGradient
11	0.00175	-0.00418428257149421	UpGradient
11	0.002	-0.00960530823382829	UpGradient
11	0.00225	-0.0172330055280664	UpGradient
11	0.0025	-0.00285051975375771	UpGradient
11	0.00275	-0.0133328167689225	UpGradient
11	0.003	-0.00652988212892398	UpGradient
11	0.00325	0.00721362096941492	UpGradient
11	0.0035	-0.0105639246247637	UpGradient
11	0.00375	-0.00994214002431196	UpGradient
11	0.004	-0.0294038217548406	UpGradient
11	0.00425	-0.0372904662130063	UpGradient
11	0.0045	-0.0484109578655977	UpGradient
1	0	0.00490109237907594	DownGradient
1	0.00025	0.00879156206516258	DownGradient
1	5e-04	0.00483483927472463	DownGradient
1	0.00075	0.0105067906794574	DownGradient
1	0.001	0.00838563879222699	DownGradient
1	0.00125	0.012627356433231	DownGradient
1	0.0015	0.00264780010842719	DownGradient
1	0.00175	0.011694023040993	DownGradient
1	0.002	0.00605687050944058	DownGradient
1	0.00225	0.00921626092028608	DownGradient
1	0.0025	0.0102545887405562	DownGradient
1	0.00275	0.0141641926579922	DownGradient
1	0.003	0.0108164864341045	DownGradient
1	0.00325	0.010767848014815	DownGradient
1	0.0035	0.0150707367227023	DownGradient
1	0.00375	0.00749832118784571	DownGradient
1	0.004	0.0143571249987383	DownGradient
1	0.00425	0.0158273192358846	DownGradient
1	0.0045	0.0477136643981921	DownGradient
2	0	0.0150620883423658	DownGradient
2	0.00025	0.0167254324772278	DownGradient
2	5e-04	0.0164811912999815	DownGradient
2	0.00075	0.00736524019898878	DownGradient
2	0.001	0.0138556360687757	DownGradient
2	0.00125	0.0104970652281942	DownGradient
2	0.0015	0.0169541022636984	DownGradient
2	0.00175	0.00463450305215138	DownGradient
2	0.002	0.00531470032604273	DownGradient
2	0.00225	0.0136653159990164	DownGradient
2	0.0025	0.00303834626006869	DownGradient
2	0.00275	0.00283432291301405	DownGradient
2	0.003	0.016788002739383	DownGradient
2	0.00325	0.00968681875384838	DownGradient
2	0.0035	0.0108696890240266	DownGradient
2	0.00375	-0.0018593582818363	DownGradient
2	0.004	0.00527403876752303	DownGradient
2	0.00425	0.0143741676339394	DownGradient
2	0.0045	0.0192746523250741	DownGradient
3	0	-0.0017598908883638	DownGradient
3	0.00025	0.00037084894340819	DownGradient
3	5e-04	0.00593234494232139	DownGradient
3	0.00075	0.00904587388880082	DownGradient
3	0.001	0.00182228652682844	DownGradient
3	0.00125	0.00224418143358276	DownGradient
3	0.0015	0.0165613035150461	DownGradient
3	0.00175	0.00109426764506664	DownGradient
3	0.002	0.00537187510860115	DownGradient
3	0.00225	0.000177350540314826	DownGradient
3	0.0025	0.00525392573908568	DownGradient
3	0.00275	0.00732809343837067	DownGradient
3	0.003	0.0135021336822899	DownGradient
3	0.00325	0.00677305962758585	DownGradient
3	0.0035	0.008567617741611	DownGradient
3	0.00375	0.0199700047385039	DownGradient
3	0.004	0.0135518904795457	DownGradient
3	0.00425	0.0198910533002822	DownGradient
3	0.0045	0.0403882364103786	DownGradient
4	0	0.00100528741814084	DownGradient
4	0.00025	0.00922003507190217	DownGradient
4	5e-04	0.00843642344117082	DownGradient
4	0.00075	0.00813674340810507	DownGradient
4	0.001	0.00387733356746006	DownGradient
4	0.00125	0.00369090149458628	DownGradient
4	0.0015	0.00895652515214681	DownGradient
4	0.00175	0.0103666071052294	DownGradient
4	0.002	0.0125988641142218	DownGradient
4	0.00225	0.00714463621621013	DownGradient
4	0.0025	0.00920082732907121	DownGradient
4	0.00275	0.007993336136492	DownGradient
4	0.003	0.011287678263902	DownGradient
4	0.00325	0.00710891872602211	DownGradient
4	0.0035	0.0152720101289473	DownGradient
4	0.00375	0.0121797229601409	DownGradient
4	0.004	0.00850032188641779	DownGradient
4	0.00425	0.00751844054847026	DownGradient
4	0.0045	0.00597925225419636	DownGradient
5	0	0.00794776091923503	DownGradient
5	0.00025	0.00930354085576542	DownGradient
5	5e-04	0.00153384277004142	DownGradient
5	0.00075	0.00435589224683711	DownGradient
5	0.001	-0.00210594178148379	DownGradient
5	0.00125	0.00075873063926993	DownGradient
5	0.0015	0.00166713810193778	DownGradient
5	0.00175	-0.0100644837801386	DownGradient
5	0.002	-0.00210488407898395	DownGradient
5	0.00225	0.00856183759441231	DownGradient
5	0.0025	-0.00112670495132713	DownGradient
5	0.00275	-0.00360411252565748	DownGradient
5	0.003	0.0080451276974002	DownGradient
5	0.00325	-0.000262347492466703	DownGradient
5	0.0035	0.0208333230407307	DownGradient
5	0.00375	0.0256273737675941	DownGradient
5	0.004	0.0460501338207335	DownGradient
5	0.00425	0.0414423797406521	DownGradient
5	0.0045	0.0445812999883676	DownGradient
7	0	0.00982403431760737	DownGradient
7	0.00025	0.00457976680621688	DownGradient
7	5e-04	0.00162333083219415	DownGradient
7	0.00075	-0.0072223405914259	DownGradient
7	0.001	-0.00890428713817319	DownGradient
7	0.00125	0.00621776125697719	DownGradient
7	0.0015	0.0042217274104907	DownGradient
7	0.00175	0.00359913553965028	DownGradient
7	0.002	0.0196837812775057	DownGradient
7	0.00225	0.00577870473931138	DownGradient
7	0.0025	0.0228088959439272	DownGradient
7	0.00275	0.0188977084422956	DownGradient
7	0.003	0.00853637595576371	DownGradient
7	0.00325	0.0164712981948208	DownGradient
7	0.0035	0.0158548895390104	DownGradient
7	0.00375	0.00786536618031503	DownGradient
7	0.004	0.0121509467906231	DownGradient
7	0.00425	0.0321202906694004	DownGradient
8	0	-0.00166576090735785	DownGradient
8	0.00025	0.010898387509592	DownGradient
8	5e-04	0.0095857542089635	DownGradient
8	0.00075	0.0188495017433355	DownGradient
8	0.001	0.0158267411422031	DownGradient
8	0.00125	0.0191319378140647	DownGradient
8	0.0015	0.0139844335546757	DownGradient
8	0.00175	0.0178924027297067	DownGradient
8	0.002	0.0234901680363773	DownGradient
8	0.00225	0.0225580292855033	DownGradient
8	0.0025	0.022058477799288	DownGradient
8	0.00275	0.0136911298166564	DownGradient
8	0.003	0.0218718778986686	DownGradient
8	0.00325	0.012727050220802	DownGradient
8	0.0035	0.00771347626383332	DownGradient
8	0.00375	0.00356067164239686	DownGradient
8	0.004	0.0120001203268321	DownGradient
8	0.00425	-0.00231917255787872	DownGradient
8	0.0045	0.00939903710852976	DownGradient
9	0	0.00927664290879222	DownGradient
9	0.00025	0.00988500922901245	DownGradient
9	5e-04	0.00952920839402746	DownGradient
9	0.00075	0.00825391350044913	DownGradient
9	0.001	0.0081864818391878	DownGradient
9	0.00125	0.00709500150170411	DownGradient
9	0.0015	0.0136708439953376	DownGradient
9	0.00175	0.00704276988106899	DownGradient
9	0.002	0.00320458252464818	DownGradient
9	0.00225	0.00925098320578821	DownGradient
9	0.0025	0.0189179699815957	DownGradient
9	0.00275	0.00874430111775951	DownGradient
9	0.003	0.0147571620117757	DownGradient
9	0.00325	0.019723294930027	DownGradient
9	0.0035	0.018393555341499	DownGradient
9	0.00375	0.0301226510603956	DownGradient
9	0.004	0.0370909855437215	DownGradient
9	0.00425	0.0383627397776927	DownGradient
9	0.0045	0.0160269321424339	DownGradient
10	0	0.00105821681100784	DownGradient
10	0.00025	0.000606207667768364	DownGradient
10	5e-04	0.00075687762025627	DownGradient
10	0.00075	0.0137392641851518	DownGradient
10	0.001	0.0156046228311707	DownGradient
10	0.00125	0.0115534027368923	DownGradient
10	0.0015	0.00494146671375626	DownGradient
10	0.00175	0.0128837391017475	DownGradient
10	0.002	0.0182715028222584	DownGradient
10	0.00225	0.0118075439482763	DownGradient
10	0.0025	0.0179018112013333	DownGradient
10	0.00275	0.0136593827764673	DownGradient
10	0.003	0.0141199950327826	DownGradient
10	0.00325	0.02053213241418	DownGradient
10	0.0035	0.0165912677201799	DownGradient
10	0.00375	0.0210539973726884	DownGradient
10	0.004	0.0278452714965045	DownGradient
10	0.00425	0.0395860323802797	DownGradient
10	0.0045	0.0164701947892531	DownGradient
11	0	-0.00316942759553363	DownGradient
11	0.00025	-0.00838548245378705	DownGradient
11	5e-04	-0.000436306932062864	DownGradient
11	0.00075	-0.00236662484210605	DownGradient
11	0.001	0.00118207624392433	DownGradient
11	0.00125	0.00933910548648057	DownGradient
11	0.0015	0.00670131392778019	DownGradient
11	0.00175	0.0148850912517784	DownGradient
11	0.002	0.00422369417554527	DownGradient
11	0.00225	0.00513943105030473	DownGradient
11	0.0025	0.00780841586626443	DownGradient
11	0.00275	0.0151549520794529	DownGradient
11	0.003	0.0187773085873605	DownGradient
11	0.00325	0.00572089510856704	DownGradient
11	0.0035	0.00661244877847722	DownGradient
11	0.00375	0.0165058426619333	DownGradient
11	0.004	-0.0149816076871086	DownGradient
11	0.00425	0.00297318405005082	DownGradient
11	0.0045	-0.00306462847299948	DownGradient
