# Supplementary material for: Two simple movement mechanisms for spatial division of labour in social insects
Source: Nat Commun. 2022 Nov 15;13:6985. doi: 10.1038/s41467-022-34706-7 (PMC9666475; doi:10.1038/s41467-022-34706-7)
Supplement: Supplementary file 5 — Source Data [file 41467_2022_34706_MOESM5_ESM.zip › source_data/Figure_S16/Weigthed_Modularities.csv]

Species	Permutation	Simulation_model	Iteration_ID	Weighted_Modularity
Apis	observed	CRW	91	0.0489106264502641
Apis	observed	CRW	5	0.0489809887221142
Apis	observed	CRW	49	0.0490216117541873
Apis	observed	CRW	52	0.0488186412376968
Apis	observed	CRW	35	0.0487703725549365
Apis	observed	CRW	55	0.0489796682081805
Apis	observed	CRW	33	0.0490843705979269
Apis	observed	CRW	92	0.0489196848419251
Apis	observed	CRW	76	0.049122830750198
Apis	observed	CRW	38	0.0489024544706557
Apis	observed	CRW	21	0.0486834735590142
Apis	observed	CRW	9	0.0490954830744084
Apis	observed	CRW	17	0.0487964362281964
Apis	observed	CRW	31	0.0489259979732188
Apis	observed	CRW	40	0.0487458888401175
Apis	observed	CRW	97	0.0488909300054591
Apis	observed	CRW	82	0.0489228074950548
Apis	observed	CRW	95	0.0489048941830431
Apis	observed	CRW	99	0.0487484115728286
Apis	observed	CRW	65	0.0491179113663728
Apis	observed	CRW	26	0.0487517039155673
Apis	observed	CRW	83	0.0490026190778767
Apis	observed	CRW	74	0.0488079271293504
Apis	observed	CRW	1	0.0488522486857135
Apis	observed	CRW	32	0.0490536215232565
Apis	observed	CRW	34	0.0491064525818058
Apis	observed	CRW	2	0.0490347705963774
Apis	observed	CRW	25	0.0489748536678073
Apis	observed	CRW	53	0.048925912054296
Apis	observed	CRW	43	0.0490745082578682
Apis	observed	CRW	58	0.0490978082108449
Apis	observed	CRW	39	0.0489512365773019
Apis	observed	CRW	66	0.0489813213775302
Apis	observed	CRW	96	0.0491130103918455
Apis	observed	CRW	30	0.0489087291755206
Apis	observed	CRW	80	0.049072012686589
Apis	observed	CRW	45	0.0489016397093089
Apis	observed	CRW	84	0.0488219391783074
Apis	observed	CRW	78	0.0489556905312044
Apis	observed	CRW	61	0.049011907278767
Apis	observed	CRW	54	0.0488622321248313
Apis	observed	CRW	90	0.0491109782611463
Apis	observed	CRW	41	0.0488413145449452
Apis	observed	CRW	63	0.0490839837314325
Apis	observed	CRW	94	0.0489651653621911
Apis	observed	CRW	27	0.0489833208822622
Apis	observed	CRW	93	0.0490210982787649
Apis	observed	CRW	7	0.0488306671160762
Apis	observed	CRW	79	0.0488729088524184
Apis	observed	CRW	12	0.0490506267185446
Apis	observed	CRW	67	0.0490315776135635
Apis	observed	CRW	46	0.0489616634298634
Apis	observed	CRW	98	0.0489477541539301
Apis	observed	CRW	100	0.0489628458314041
Apis	observed	CRW	73	0.0489318878728027
Apis	observed	CRW	10	0.048831961189777
Apis	observed	CRW	23	0.049030213589098
Apis	observed	CRW	11	0.0487849054053195
Apis	observed	CRW	81	0.0490044127122815
Apis	observed	CRW	20	0.0488758892339131
Apis	observed	CRW	68	0.0490340697067401
Apis	observed	CRW	19	0.0488270074763104
Apis	observed	CRW	36	0.0488798854497835
Apis	observed	CRW	3	0.0489688165779158
Apis	observed	CRW	37	0.0488119056934029
Apis	observed	CRW	69	0.0489560556925926
Apis	observed	CRW	85	0.0489482026054909
Apis	observed	CRW	47	0.0486728053808319
Apis	observed	CRW	62	0.0489425475295167
Apis	observed	CRW	70	0.0488262725652834
Apis	observed	CRW	16	0.0488940515842283
Apis	observed	CRW	77	0.0488857528460275
Apis	observed	CRW	57	0.0488716155844145
Apis	observed	CRW	14	0.0487780165163395
Apis	observed	CRW	6	0.0489979242668163
Apis	observed	CRW	24	0.0489335812497865
Apis	observed	CRW	71	0.0489981683074315
Apis	observed	CRW	42	0.0488500239045427
Apis	observed	CRW	13	0.0491109507749009
Apis	observed	CRW	44	0.0491287635671688
Apis	observed	CRW	72	0.0486818739681718
Apis	observed	CRW	50	0.0489191028381514
Apis	observed	CRW	51	0.0488797202009473
Apis	observed	CRW	86	0.0488369570355511
Apis	observed	CRW	60	0.0490905819907086
Apis	observed	CRW	89	0.0488352391565132
Apis	observed	CRW	88	0.0487703280051797
Apis	observed	CRW	59	0.0490103716664667
Apis	observed	CRW	4	0.0490697831061743
Apis	observed	CRW	22	0.0490907085045735
Apis	observed	CRW	64	0.0490490963939483
Apis	observed	CRW	28	0.0488727137092146
Apis	observed	CRW	56	0.0489964709718682
Apis	observed	CRW	8	0.0489468087090718
Apis	observed	CRW	15	0.0491477085498637
Apis	observed	CRW	75	0.0490446899278432
Apis	observed	CRW	29	0.0488116617550159
Apis	observed	CRW	48	0.0490308161609253
Apis	observed	CRW	18	0.0489564191949078
Apis	observed	CRW	87	0.0490308288371701
Apis	random	CRW	19	0.00712122189239965
Apis	random	CRW	55	0.00711983936696398
Apis	random	CRW	9	0.00713855080125288
Apis	random	CRW	78	0.00713658596812962
Apis	random	CRW	10	0.00713737474458589
Apis	random	CRW	63	0.00715642255986109
Apis	random	CRW	4	0.00712510645739601
Apis	random	CRW	15	0.00713029426306372
Apis	random	CRW	26	0.0071312484510354
Apis	random	CRW	18	0.0071312209019214
Apis	random	CRW	7	0.00713476579792195
Apis	random	CRW	73	0.00714268897909582
Apis	random	CRW	65	0.00714158463158579
Apis	random	CRW	5	0.00711292945622509
Apis	random	CRW	49	0.00713666040661195
Apis	random	CRW	1	0.00713146519002319
Apis	random	CRW	22	0.00714682517538075
Apis	random	CRW	50	0.00712385750334116
Apis	random	CRW	61	0.0071404650951841
Apis	random	CRW	11	0.00714158452198792
Apis	random	CRW	36	0.00714375929296785
Apis	random	CRW	31	0.00713508328017091
Apis	random	CRW	13	0.00715301352580014
Apis	random	CRW	30	0.00713546557766806
Apis	random	CRW	47	0.0071490820979993
Apis	random	CRW	44	0.00714069415021644
Apis	random	CRW	40	0.00714842524303565
Apis	random	CRW	59	0.00713025553871283
Apis	random	CRW	20	0.00713406113819986
Apis	random	CRW	81	0.00714661479720747
Apis	random	CRW	94	0.00712346460539319
Apis	random	CRW	28	0.00712999892023613
Apis	random	CRW	72	0.00713360305073141
Apis	random	CRW	46	0.00714308359703006
Apis	random	CRW	70	0.00714411371767921
Apis	random	CRW	86	0.00710084023750576
Apis	random	CRW	43	0.00715108278378984
Apis	random	CRW	34	0.00711172234910658
Apis	random	CRW	14	0.00711963282107726
Apis	random	CRW	24	0.00714804505205784
Apis	random	CRW	17	0.0071319627912818
Apis	random	CRW	77	0.00717005725767217
Apis	random	CRW	21	0.00712774746351184
Apis	random	CRW	6	0.00712192668264462
Apis	random	CRW	54	0.00712277736054982
Apis	random	CRW	37	0.00711560887713286
Apis	random	CRW	79	0.00712177597626526
Apis	random	CRW	85	0.0071236697414225
Apis	random	CRW	25	0.00711954917917029
Apis	random	CRW	16	0.00712114719214648
Apis	random	CRW	3	0.00715410042215861
Apis	random	CRW	80	0.00712773172814351
Apis	random	CRW	75	0.00713837779508004
Apis	random	CRW	60	0.00712078009939076
Apis	random	CRW	41	0.00713392228218045
Apis	random	CRW	2	0.00711492175235302
Apis	random	CRW	33	0.00711780202755031
Apis	random	CRW	23	0.00713511862491064
Apis	random	CRW	29	0.00711870196407218
Apis	random	CRW	66	0.00713695973167327
Apis	random	CRW	8	0.00712513566681361
Apis	random	CRW	39	0.00712512688143791
Apis	random	CRW	69	0.00714083845051036
Apis	random	CRW	12	0.00714675775248498
Apis	random	CRW	48	0.00716261784897093
Apis	random	CRW	27	0.007123684698175
Apis	random	CRW	76	0.00712049212722511
Apis	random	CRW	35	0.00713075874714915
Apis	random	CRW	51	0.00712133538512754
Apis	random	CRW	67	0.00711528580543099
Apis	random	CRW	82	0.00713998228437521
Apis	random	CRW	64	0.00710852025067607
Apis	random	CRW	42	0.00711050376626424
Apis	random	CRW	71	0.00713867470577277
Apis	random	CRW	32	0.00714648968635589
Apis	random	CRW	88	0.00712979403905992
Apis	random	CRW	84	0.00713001543048993
Apis	random	CRW	68	0.00714441641212104
Apis	random	CRW	83	0.00714374995306974
Apis	random	CRW	89	0.00713124881647651
Apis	random	CRW	95	0.00713235154793921
Apis	random	CRW	52	0.00712042473183865
Apis	random	CRW	45	0.00713014194267762
Apis	random	CRW	74	0.00712294577682364
Apis	random	CRW	93	0.00714299995090132
Apis	random	CRW	92	0.0071197007259297
Apis	random	CRW	90	0.00713187639676658
Apis	random	CRW	62	0.00712280481820015
Apis	random	CRW	56	0.00712703880961899
Apis	random	CRW	99	0.00713331820766498
Apis	random	CRW	38	0.00714149544901049
Apis	random	CRW	53	0.00711177515520633
Apis	random	CRW	57	0.00715657792740665
Apis	random	CRW	97	0.00712059428761033
Apis	random	CRW	58	0.00711699444392348
Apis	random	CRW	98	0.00712118610048719
Apis	random	CRW	87	0.00714461189575615
Apis	random	CRW	96	0.00712456610262627
Apis	random	CRW	91	0.00716671222583797
Apis	random	CRW	100	0.00713225708099969
Apis	observed	Boundary effect	30	0.0549579328782851
Apis	observed	Boundary effect	7	0.0549643374588225
Apis	observed	Boundary effect	5	0.0549658217590371
Apis	observed	Boundary effect	4	0.0549338905684931
Apis	observed	Boundary effect	15	0.0549410302930769
Apis	observed	Boundary effect	50	0.0549571464597575
Apis	observed	Boundary effect	42	0.0549557484809441
Apis	observed	Boundary effect	45	0.0549456505932731
Apis	observed	Boundary effect	39	0.0549445814520259
Apis	observed	Boundary effect	33	0.0549353382428222
Apis	observed	Boundary effect	37	0.0549609264083913
Apis	observed	Boundary effect	22	0.0549506393655623
Apis	observed	Boundary effect	43	0.0549596255241619
Apis	observed	Boundary effect	71	0.0549504560781743
Apis	observed	Boundary effect	57	0.0549419091624144
Apis	observed	Boundary effect	51	0.0549047109106268
Apis	observed	Boundary effect	1	0.0549500838354838
Apis	observed	Boundary effect	60	0.0549696249609459
Apis	observed	Boundary effect	18	0.0549094451020603
Apis	observed	Boundary effect	61	0.0549510704576023
Apis	observed	Boundary effect	10	0.0549611017245051
Apis	observed	Boundary effect	6	0.0549611669085449
Apis	observed	Boundary effect	3	0.0549260077114265
Apis	observed	Boundary effect	52	0.0549397179891546
Apis	observed	Boundary effect	65	0.0548518723317242
Apis	observed	Boundary effect	2	0.0549391075705415
Apis	observed	Boundary effect	49	0.054965097777984
Apis	observed	Boundary effect	74	0.0549474029742461
Apis	observed	Boundary effect	63	0.0549431588794954
Apis	observed	Boundary effect	17	0.0549587343600351
Apis	observed	Boundary effect	9	0.0549513919305803
Apis	observed	Boundary effect	23	0.0549400553151193
Apis	observed	Boundary effect	8	0.0549584133230201
Apis	observed	Boundary effect	66	0.0549301831657793
Apis	observed	Boundary effect	59	0.0549010729819967
Apis	observed	Boundary effect	68	0.054836851514343
Apis	observed	Boundary effect	26	0.0549310401746379
Apis	observed	Boundary effect	31	0.0548909979291903
Apis	observed	Boundary effect	32	0.0549535365770934
Apis	observed	Boundary effect	47	0.0549499065563689
Apis	observed	Boundary effect	75	0.0549008523792215
Apis	observed	Boundary effect	83	0.0549530927573472
Apis	observed	Boundary effect	55	0.0549397857711925
Apis	observed	Boundary effect	19	0.0549155484100577
Apis	observed	Boundary effect	14	0.0549593594619986
Apis	observed	Boundary effect	38	0.0549438256979092
Apis	observed	Boundary effect	25	0.0549289357576434
Apis	observed	Boundary effect	20	0.054893507910689
Apis	observed	Boundary effect	67	0.0549280020397363
Apis	observed	Boundary effect	16	0.0549628512878769
Apis	observed	Boundary effect	24	0.0548996887090999
Apis	observed	Boundary effect	81	0.0549546577300315
Apis	observed	Boundary effect	13	0.0549611333213883
Apis	observed	Boundary effect	62	0.0549508100614021
Apis	observed	Boundary effect	48	0.0549464167931909
Apis	observed	Boundary effect	95	0.0549656138789848
Apis	observed	Boundary effect	28	0.054963297618597
Apis	observed	Boundary effect	41	0.0549596830352973
Apis	observed	Boundary effect	54	0.054954716740084
Apis	observed	Boundary effect	53	0.0549590596023077
Apis	observed	Boundary effect	72	0.0549511681425509
Apis	observed	Boundary effect	21	0.054908611058553
Apis	observed	Boundary effect	44	0.0549532214180813
Apis	observed	Boundary effect	89	0.0549620228361333
Apis	observed	Boundary effect	69	0.054928467087891
Apis	observed	Boundary effect	79	0.0549162430126121
Apis	observed	Boundary effect	58	0.0549563854162358
Apis	observed	Boundary effect	87	0.0549049305360883
Apis	observed	Boundary effect	76	0.0549600107144412
Apis	observed	Boundary effect	80	0.0549550742539775
Apis	observed	Boundary effect	85	0.0549002672460406
Apis	observed	Boundary effect	86	0.0548575709509489
Apis	observed	Boundary effect	73	0.0549612527092717
Apis	observed	Boundary effect	78	0.0549558094402716
Apis	observed	Boundary effect	91	0.0549554379571344
Apis	observed	Boundary effect	64	0.0549601447114598
Apis	observed	Boundary effect	77	0.0548333628919738
Apis	observed	Boundary effect	40	0.0549337463269839
Apis	observed	Boundary effect	98	0.0549549470682611
Apis	observed	Boundary effect	84	0.0549611097935923
Apis	observed	Boundary effect	99	0.0548302252316099
Apis	observed	Boundary effect	96	0.05494459657754
Apis	observed	Boundary effect	97	0.05493324473238
Apis	random	Boundary effect	14	0.00713610362073171
Apis	random	Boundary effect	12	0.0071385122896659
Apis	random	Boundary effect	31	0.00711744497404544
Apis	random	Boundary effect	23	0.00713390384038716
Apis	random	Boundary effect	36	0.00714390794485475
Apis	random	Boundary effect	37	0.0071385963610673
Apis	random	Boundary effect	38	0.00712522932092554
Apis	random	Boundary effect	29	0.0071299345106348
Apis	random	Boundary effect	27	0.00713210311133111
Apis	random	Boundary effect	26	0.00712526706397826
Apis	random	Boundary effect	2	0.00714140194665867
Apis	random	Boundary effect	25	0.00712455790892065
Apis	random	Boundary effect	1	0.00716680898090486
Apis	random	Boundary effect	28	0.00712996045337414
Apis	random	Boundary effect	55	0.00711521597744219
Apis	random	Boundary effect	44	0.00712063590403958
Apis	random	Boundary effect	19	0.0071356192772001
Apis	random	Boundary effect	20	0.00712631538274753
Apis	random	Boundary effect	49	0.00712431756114362
Apis	random	Boundary effect	34	0.00715002139457726
Apis	random	Boundary effect	9	0.00712708125323422
Apis	random	Boundary effect	43	0.00714580727621231
Apis	random	Boundary effect	47	0.007116319550596
Apis	random	Boundary effect	45	0.00713528663418987
Apis	random	Boundary effect	22	0.00713395615246408
Apis	random	Boundary effect	33	0.00713764471612301
Apis	random	Boundary effect	32	0.00712147044934692
Apis	random	Boundary effect	69	0.00714646780895052
Apis	random	Boundary effect	63	0.00711165918400279
Apis	random	Boundary effect	4	0.00711721582977851
Apis	random	Boundary effect	54	0.00712524055251352
Apis	random	Boundary effect	73	0.00710992298358467
Apis	random	Boundary effect	16	0.00713556005720309
Apis	random	Boundary effect	42	0.0071243652625977
Apis	random	Boundary effect	5	0.00711760769886262
Apis	random	Boundary effect	10	0.007115151079446
Apis	random	Boundary effect	51	0.00713393226265928
Apis	random	Boundary effect	18	0.00713072839825407
Apis	random	Boundary effect	48	0.00711332582107019
Apis	random	Boundary effect	53	0.00712594652988408
Apis	random	Boundary effect	8	0.00712751747577392
Apis	random	Boundary effect	21	0.00711595145272952
Apis	random	Boundary effect	40	0.00712994242571379
Apis	random	Boundary effect	7	0.00714607653825631
Apis	random	Boundary effect	13	0.00712375959021104
Apis	random	Boundary effect	6	0.00713849041969205
Apis	random	Boundary effect	46	0.00714263760998464
Apis	random	Boundary effect	52	0.00717587732754296
Apis	random	Boundary effect	74	0.00713450181284969
Apis	random	Boundary effect	67	0.00712876100060003
Apis	random	Boundary effect	57	0.00711826517795486
Apis	random	Boundary effect	68	0.00710816493482696
Apis	random	Boundary effect	35	0.00713810565302403
Apis	random	Boundary effect	70	0.00713245782053495
Apis	random	Boundary effect	41	0.00712273556650646
Apis	random	Boundary effect	24	0.00712512836687831
Apis	random	Boundary effect	39	0.00712044448767157
Apis	random	Boundary effect	75	0.00714343716250166
Apis	random	Boundary effect	71	0.00711566462773352
Apis	random	Boundary effect	62	0.00712149125987227
Apis	random	Boundary effect	61	0.00712245170808757
Apis	random	Boundary effect	76	0.00712211840854464
Apis	random	Boundary effect	65	0.00712453276891871
Apis	random	Boundary effect	78	0.00714172870762809
Apis	random	Boundary effect	66	0.00713092095928141
Apis	random	Boundary effect	80	0.00713583649227567
Apis	random	Boundary effect	77	0.00713563113659914
Apis	random	Boundary effect	17	0.00711868369966861
Apis	random	Boundary effect	81	0.00712666984685326
Apis	random	Boundary effect	84	0.00711325824048602
Apis	random	Boundary effect	58	0.00716022136383996
Apis	random	Boundary effect	82	0.00712527667998625
Apis	random	Boundary effect	85	0.00714436018314064
Apis	random	Boundary effect	50	0.00713365403633842
Apis	random	Boundary effect	15	0.00712866986929853
Apis	random	Boundary effect	79	0.00714956523732094
Apis	random	Boundary effect	86	0.00711403946555954
Apis	random	Boundary effect	30	0.0071278136811005
Apis	random	Boundary effect	72	0.00713907771529611
Apis	random	Boundary effect	3	0.00713151204414124
Apis	random	Boundary effect	11	0.00712948793190226
Apis	random	Boundary effect	87	0.00711531115222083
Apis	random	Boundary effect	56	0.00712680227334112
Apis	random	Boundary effect	60	0.00712207298000357
Apis	random	Boundary effect	89	0.0071413275628406
Apis	random	Boundary effect	90	0.00714347016515808
Apis	random	Boundary effect	59	0.00712011137798028
Apis	random	Boundary effect	64	0.00713156748386494
Apis	random	Boundary effect	83	0.00714416676707281
Apis	random	Boundary effect	88	0.00715207560660472
Apis	random	Boundary effect	91	0.0071324788286276
Apis	random	Boundary effect	92	0.00713833323702578
Apis	random	Boundary effect	93	0.00713002912423319
Apis	random	Boundary effect	94	0.00715592728671051
Apis	random	Boundary effect	99	0.00713888207622881
Apis	random	Boundary effect	100	0.00712183580669801
Apis	random	Boundary effect	96	0.00712033838671522
Apis	random	Boundary effect	98	0.00712980083550701
Apis	random	Boundary effect	97	0.00712143162187581
Apis	random	Boundary effect	95	0.00713889542198911
Apis	observed	Locomotion adjustment	35	0.0568165475291107
Apis	observed	Locomotion adjustment	18	0.0567137402591482
Apis	observed	Locomotion adjustment	36	0.0565674491469141
Apis	observed	Locomotion adjustment	46	0.0567613887906823
Apis	observed	Locomotion adjustment	40	0.0567188161295832
Apis	observed	Locomotion adjustment	39	0.0568074325665048
Apis	observed	Locomotion adjustment	8	0.0567747494421171
Apis	observed	Locomotion adjustment	37	0.0567673011961758
Apis	observed	Locomotion adjustment	66	0.0568765883693894
Apis	observed	Locomotion adjustment	63	0.056764616371284
Apis	observed	Locomotion adjustment	85	0.0567234091499607
Apis	observed	Locomotion adjustment	62	0.0568246772109286
Apis	observed	Locomotion adjustment	88	0.0566745299414688
Apis	observed	Locomotion adjustment	44	0.0567775397459305
Apis	observed	Locomotion adjustment	49	0.0568052954602349
Apis	observed	Locomotion adjustment	33	0.0567661019252053
Apis	observed	Locomotion adjustment	23	0.0567318228336264
Apis	observed	Locomotion adjustment	3	0.0567282159760079
Apis	observed	Locomotion adjustment	80	0.056779370719399
Apis	observed	Locomotion adjustment	55	0.0567298919141556
Apis	observed	Locomotion adjustment	76	0.0567479957682496
Apis	observed	Locomotion adjustment	71	0.056759035613444
Apis	observed	Locomotion adjustment	19	0.0567121823089436
Apis	observed	Locomotion adjustment	94	0.056849367123306
Apis	observed	Locomotion adjustment	68	0.0567152250546907
Apis	observed	Locomotion adjustment	98	0.0566369966685211
Apis	observed	Locomotion adjustment	93	0.0567868482993676
Apis	observed	Locomotion adjustment	28	0.0567689166339697
Apis	observed	Locomotion adjustment	83	0.0567572925554507
Apis	observed	Locomotion adjustment	58	0.0567863381446868
Apis	observed	Locomotion adjustment	6	0.056787191783856
Apis	observed	Locomotion adjustment	74	0.0568712892392785
Apis	observed	Locomotion adjustment	97	0.0566563597272033
Apis	observed	Locomotion adjustment	11	0.0566447721444933
Apis	observed	Locomotion adjustment	43	0.0568802820102797
Apis	observed	Locomotion adjustment	7	0.056877993047808
Apis	observed	Locomotion adjustment	87	0.0567033064726646
Apis	observed	Locomotion adjustment	91	0.0568776030096875
Apis	observed	Locomotion adjustment	73	0.0567606029958245
Apis	observed	Locomotion adjustment	81	0.0568005915535904
Apis	observed	Locomotion adjustment	82	0.0567931920837197
Apis	observed	Locomotion adjustment	95	0.0568650511938688
Apis	observed	Locomotion adjustment	25	0.056581372420504
Apis	observed	Locomotion adjustment	21	0.0567765986140867
Apis	observed	Locomotion adjustment	84	0.0567230605671423
Apis	observed	Locomotion adjustment	22	0.0567669794271103
Apis	observed	Locomotion adjustment	52	0.0567163761817673
Apis	observed	Locomotion adjustment	17	0.0567576342867964
Apis	observed	Locomotion adjustment	54	0.0567193337647696
Apis	observed	Locomotion adjustment	4	0.0567711622885304
Apis	observed	Locomotion adjustment	99	0.0567872426463732
Apis	observed	Locomotion adjustment	14	0.0567852959722252
Apis	observed	Locomotion adjustment	42	0.056832797082711
Apis	observed	Locomotion adjustment	29	0.0566945812096143
Apis	observed	Locomotion adjustment	41	0.0567662313856129
Apis	observed	Locomotion adjustment	9	0.0568454179806102
Apis	observed	Locomotion adjustment	51	0.0567748551498226
Apis	observed	Locomotion adjustment	50	0.0568231895276282
Apis	observed	Locomotion adjustment	90	0.0568633398410908
Apis	observed	Locomotion adjustment	31	0.056835071563277
Apis	observed	Locomotion adjustment	5	0.0566533029791085
Apis	observed	Locomotion adjustment	69	0.0567965243699769
Apis	observed	Locomotion adjustment	13	0.0567714924136179
Apis	observed	Locomotion adjustment	16	0.0568139226114358
Apis	observed	Locomotion adjustment	86	0.0568193657632558
Apis	observed	Locomotion adjustment	47	0.0568282238923889
Apis	observed	Locomotion adjustment	32	0.0567596229349055
Apis	observed	Locomotion adjustment	15	0.0568156355557344
Apis	observed	Locomotion adjustment	24	0.0567488558363185
Apis	observed	Locomotion adjustment	59	0.0567632020657953
Apis	observed	Locomotion adjustment	60	0.0568340580581881
Apis	observed	Locomotion adjustment	96	0.0568685898679388
Apis	observed	Locomotion adjustment	38	0.0568198926434552
Apis	observed	Locomotion adjustment	26	0.0567898347537144
Apis	observed	Locomotion adjustment	92	0.0568060007407217
Apis	observed	Locomotion adjustment	27	0.0568146756919669
Apis	observed	Locomotion adjustment	53	0.0568738151853414
Apis	observed	Locomotion adjustment	72	0.0568437588676403
Apis	observed	Locomotion adjustment	79	0.0568869846360292
Apis	observed	Locomotion adjustment	70	0.0567836831023965
Apis	observed	Locomotion adjustment	10	0.0567821618591961
Apis	observed	Locomotion adjustment	61	0.0567826630565152
Apis	observed	Locomotion adjustment	12	0.0567206851863162
Apis	observed	Locomotion adjustment	57	0.0567572255129726
Apis	observed	Locomotion adjustment	75	0.0568332385314769
Apis	observed	Locomotion adjustment	20	0.0568593027847359
Apis	observed	Locomotion adjustment	30	0.0567718706875475
Apis	observed	Locomotion adjustment	34	0.0567638996249183
Apis	observed	Locomotion adjustment	48	0.056825278178841
Apis	observed	Locomotion adjustment	1	0.0568070471360056
Apis	observed	Locomotion adjustment	67	0.0567651351051192
Apis	observed	Locomotion adjustment	100	0.0568164495085215
Apis	observed	Locomotion adjustment	45	0.0568718019231529
Apis	observed	Locomotion adjustment	65	0.0567406741639501
Apis	observed	Locomotion adjustment	78	0.056799624377006
Apis	observed	Locomotion adjustment	64	0.0567551824294458
Apis	observed	Locomotion adjustment	2	0.0567909169408458
Apis	random	Locomotion adjustment	5	0.00720824964288727
Apis	random	Locomotion adjustment	7	0.00720008670322406
Apis	random	Locomotion adjustment	61	0.00720767722396145
Apis	random	Locomotion adjustment	3	0.00723074863827636
Apis	random	Locomotion adjustment	40	0.00723218055941575
Apis	random	Locomotion adjustment	15	0.00721622532361308
Apis	random	Locomotion adjustment	19	0.0072207498531787
Apis	random	Locomotion adjustment	23	0.00720876987287568
Apis	random	Locomotion adjustment	4	0.00719056206946291
Apis	random	Locomotion adjustment	16	0.00721985067462639
Apis	random	Locomotion adjustment	43	0.00722480493764899
Apis	random	Locomotion adjustment	94	0.00718979709685013
Apis	random	Locomotion adjustment	1	0.00721843270849764
Apis	random	Locomotion adjustment	70	0.00721466374323519
Apis	random	Locomotion adjustment	25	0.00720171930534456
Apis	random	Locomotion adjustment	39	0.00719659899492057
Apis	random	Locomotion adjustment	21	0.00719312202570762
Apis	random	Locomotion adjustment	12	0.00722110791072589
Apis	random	Locomotion adjustment	28	0.00722376528600142
Apis	random	Locomotion adjustment	31	0.0071939738840946
Apis	random	Locomotion adjustment	29	0.00720100483051499
Apis	random	Locomotion adjustment	86	0.00722074536327107
Apis	random	Locomotion adjustment	71	0.00720758068733472
Apis	random	Locomotion adjustment	32	0.00721015441217186
Apis	random	Locomotion adjustment	24	0.00720098091452112
Apis	random	Locomotion adjustment	30	0.00722164986959551
Apis	random	Locomotion adjustment	75	0.00721545301334024
Apis	random	Locomotion adjustment	8	0.00720959722700002
Apis	random	Locomotion adjustment	68	0.0071851558956003
Apis	random	Locomotion adjustment	22	0.00720515930544376
Apis	random	Locomotion adjustment	17	0.00720334386152715
Apis	random	Locomotion adjustment	53	0.00721959425509356
Apis	random	Locomotion adjustment	67	0.007243622191477
Apis	random	Locomotion adjustment	9	0.00720105874739438
Apis	random	Locomotion adjustment	58	0.00720191194643074
Apis	random	Locomotion adjustment	6	0.00720199743991291
Apis	random	Locomotion adjustment	55	0.0072090456793392
Apis	random	Locomotion adjustment	48	0.00723800043869875
Apis	random	Locomotion adjustment	47	0.00720782842375326
Apis	random	Locomotion adjustment	35	0.00720501771600703
Apis	random	Locomotion adjustment	26	0.00722140186249775
Apis	random	Locomotion adjustment	18	0.00720795609723087
Apis	random	Locomotion adjustment	42	0.00720275342321198
Apis	random	Locomotion adjustment	13	0.00721029536224104
Apis	random	Locomotion adjustment	66	0.00721266463633494
Apis	random	Locomotion adjustment	37	0.00720930892605564
Apis	random	Locomotion adjustment	83	0.00720382434771974
Apis	random	Locomotion adjustment	45	0.0072143294099531
Apis	random	Locomotion adjustment	100	0.00722830500071344
Apis	random	Locomotion adjustment	52	0.00720887722592174
Apis	random	Locomotion adjustment	54	0.00720933907734911
Apis	random	Locomotion adjustment	81	0.00721029643657811
Apis	random	Locomotion adjustment	79	0.00721208580775937
Apis	random	Locomotion adjustment	10	0.00720543276810641
Apis	random	Locomotion adjustment	46	0.00720382719191378
Apis	random	Locomotion adjustment	14	0.00719976383177765
Apis	random	Locomotion adjustment	34	0.00719825708554306
Apis	random	Locomotion adjustment	91	0.0072036921206809
Apis	random	Locomotion adjustment	96	0.0072173473015486
Apis	random	Locomotion adjustment	95	0.00721372277643938
Apis	random	Locomotion adjustment	41	0.00720791620014274
Apis	random	Locomotion adjustment	44	0.00721841618582394
Apis	random	Locomotion adjustment	33	0.00719402524024103
Apis	random	Locomotion adjustment	2	0.00719657365167557
Apis	random	Locomotion adjustment	11	0.00720876872654194
Apis	random	Locomotion adjustment	78	0.00721475787269716
Apis	random	Locomotion adjustment	97	0.00721480712067032
Apis	random	Locomotion adjustment	56	0.00719650269254817
Apis	random	Locomotion adjustment	72	0.00723638604016039
Apis	random	Locomotion adjustment	36	0.00722618070712028
Apis	random	Locomotion adjustment	60	0.00722354111064163
Apis	random	Locomotion adjustment	38	0.00721084283170072
Apis	random	Locomotion adjustment	27	0.00720037239794554
Apis	random	Locomotion adjustment	88	0.00721499004766572
Apis	random	Locomotion adjustment	90	0.00723974060092601
Apis	random	Locomotion adjustment	64	0.00722962972047053
Apis	random	Locomotion adjustment	63	0.00720514352536059
Apis	random	Locomotion adjustment	50	0.00722670726245372
Apis	random	Locomotion adjustment	57	0.00720516218665203
Apis	random	Locomotion adjustment	59	0.00719412282558688
Apis	random	Locomotion adjustment	76	0.00720876249194553
Apis	random	Locomotion adjustment	92	0.00720934521238553
Apis	random	Locomotion adjustment	74	0.00722510555840158
Apis	random	Locomotion adjustment	49	0.00720598271312315
Apis	random	Locomotion adjustment	65	0.00719876125082313
Apis	random	Locomotion adjustment	62	0.0072349489578146
Apis	random	Locomotion adjustment	80	0.0072262280840823
Apis	random	Locomotion adjustment	20	0.00719013606071109
Apis	random	Locomotion adjustment	69	0.00719742711479017
Apis	random	Locomotion adjustment	89	0.00720660431868091
Apis	random	Locomotion adjustment	98	0.00719812839169866
Apis	random	Locomotion adjustment	82	0.00720952242779544
Apis	random	Locomotion adjustment	99	0.00721928520645857
Apis	random	Locomotion adjustment	87	0.00721159849469014
Apis	random	Locomotion adjustment	93	0.00720305260348588
Apis	random	Locomotion adjustment	77	0.00722946240078078
Apis	random	Locomotion adjustment	85	0.00721712880476108
Apis	random	Locomotion adjustment	84	0.00720834926141172
Apis	random	Locomotion adjustment	73	0.00720108020448811
Apis	random	Locomotion adjustment	51	0.00723537266639164
Apis	observed	Locomotion adjustment
+ Boundary effect	79	0.0933382107548274
Apis	random	Locomotion adjustment
+ Boundary effect	3	0.00724374166177385
Apis	random	Locomotion adjustment
+ Boundary effect	8	0.00723114606669383
Apis	random	Locomotion adjustment
+ Boundary effect	36	0.00723519323152818
Apis	random	Locomotion adjustment
+ Boundary effect	1	0.00723059489452576
Apis	random	Locomotion adjustment
+ Boundary effect	42	0.00722917561395084
Apis	random	Locomotion adjustment
+ Boundary effect	32	0.0072308330300058
Apis	random	Locomotion adjustment
+ Boundary effect	23	0.00721745055789137
Apis	random	Locomotion adjustment
+ Boundary effect	14	0.0072237823947456
Apis	random	Locomotion adjustment
+ Boundary effect	54	0.00722729513435922
Apis	random	Locomotion adjustment
+ Boundary effect	53	0.00722017428468844
Apis	random	Locomotion adjustment
+ Boundary effect	27	0.00722176557085857
Apis	random	Locomotion adjustment
+ Boundary effect	70	0.00725072925374972
Apis	random	Locomotion adjustment
+ Boundary effect	7	0.00723481118992488
Apis	random	Locomotion adjustment
+ Boundary effect	39	0.00724066581725656
Apis	random	Locomotion adjustment
+ Boundary effect	15	0.00726628957253975
Apis	random	Locomotion adjustment
+ Boundary effect	35	0.00724321504900892
Apis	random	Locomotion adjustment
+ Boundary effect	12	0.00723224076903794
Apis	random	Locomotion adjustment
+ Boundary effect	19	0.00722910815698738
Apis	random	Locomotion adjustment
+ Boundary effect	40	0.00722550302903564
Apis	random	Locomotion adjustment
+ Boundary effect	20	0.00723216794312016
Apis	random	Locomotion adjustment
+ Boundary effect	2	0.00722501941273056
Apis	random	Locomotion adjustment
+ Boundary effect	52	0.00722406058549774
Apis	random	Locomotion adjustment
+ Boundary effect	16	0.00721715428428919
Apis	random	Locomotion adjustment
+ Boundary effect	31	0.00724562519198498
Apis	random	Locomotion adjustment
+ Boundary effect	82	0.00723725727123913
Apis	random	Locomotion adjustment
+ Boundary effect	5	0.00722681219364149
Apis	random	Locomotion adjustment
+ Boundary effect	47	0.00723925506775911
Apis	random	Locomotion adjustment
+ Boundary effect	76	0.00726017576769884
Apis	random	Locomotion adjustment
+ Boundary effect	74	0.00726929022764834
Apis	random	Locomotion adjustment
+ Boundary effect	43	0.00722594081010207
Apis	random	Locomotion adjustment
+ Boundary effect	46	0.00724334318997338
Apis	random	Locomotion adjustment
+ Boundary effect	51	0.00722787721407377
Apis	random	Locomotion adjustment
+ Boundary effect	25	0.00723296492947758
Apis	random	Locomotion adjustment
+ Boundary effect	28	0.0072266008261293
Apis	random	Locomotion adjustment
+ Boundary effect	26	0.00724485843778646
Apis	random	Locomotion adjustment
+ Boundary effect	30	0.00723124930989423
Apis	random	Locomotion adjustment
+ Boundary effect	29	0.00721679763967694
Apis	random	Locomotion adjustment
+ Boundary effect	41	0.00724491816815433
Apis	random	Locomotion adjustment
+ Boundary effect	58	0.00721047092261389
Apis	random	Locomotion adjustment
+ Boundary effect	55	0.00722098276247476
Apis	random	Locomotion adjustment
+ Boundary effect	13	0.00721371281565537
Apis	random	Locomotion adjustment
+ Boundary effect	38	0.00722417729256556
Apis	random	Locomotion adjustment
+ Boundary effect	34	0.00723476317326979
Apis	random	Locomotion adjustment
+ Boundary effect	9	0.00723158885130051
Apis	random	Locomotion adjustment
+ Boundary effect	67	0.00722355438046986
Apis	random	Locomotion adjustment
+ Boundary effect	37	0.0072329639529521
Apis	random	Locomotion adjustment
+ Boundary effect	75	0.00722678708343768
Apis	random	Locomotion adjustment
+ Boundary effect	61	0.00723668175660571
Apis	random	Locomotion adjustment
+ Boundary effect	78	0.00722173483359801
Apis	random	Locomotion adjustment
+ Boundary effect	83	0.00723987020429618
Apis	random	Locomotion adjustment
+ Boundary effect	24	0.00722245032824323
Apis	random	Locomotion adjustment
+ Boundary effect	73	0.00721916121888104
Apis	random	Locomotion adjustment
+ Boundary effect	44	0.00724882664605048
Apis	random	Locomotion adjustment
+ Boundary effect	72	0.00725857393903511
Apis	random	Locomotion adjustment
+ Boundary effect	79	0.00722078950189652
Apis	random	Locomotion adjustment
+ Boundary effect	71	0.00723196227196591
Apis	random	Locomotion adjustment
+ Boundary effect	33	0.00722267996475655
Apis	random	Locomotion adjustment
+ Boundary effect	21	0.00727548547796003
Apis	random	Locomotion adjustment
+ Boundary effect	4	0.00722019205914269
Apis	random	Locomotion adjustment
+ Boundary effect	6	0.00724414782054984
Apis	random	Locomotion adjustment
+ Boundary effect	65	0.00721081619987373
Apis	random	Locomotion adjustment
+ Boundary effect	80	0.00722497625744726
Apis	random	Locomotion adjustment
+ Boundary effect	63	0.00726517749000341
Apis	random	Locomotion adjustment
+ Boundary effect	66	0.0072316037397687
Apis	random	Locomotion adjustment
+ Boundary effect	18	0.00724350855150795
Apis	random	Locomotion adjustment
+ Boundary effect	68	0.00723419966082141
Apis	random	Locomotion adjustment
+ Boundary effect	49	0.00723638235911257
Apis	random	Locomotion adjustment
+ Boundary effect	64	0.00722272813496697
Apis	random	Locomotion adjustment
+ Boundary effect	77	0.00723335860130466
Apis	random	Locomotion adjustment
+ Boundary effect	57	0.00724217690842658
Apis	random	Locomotion adjustment
+ Boundary effect	11	0.0072329529363163
Apis	random	Locomotion adjustment
+ Boundary effect	22	0.00724684419673808
Apis	random	Locomotion adjustment
+ Boundary effect	86	0.00722979290699533
Apis	random	Locomotion adjustment
+ Boundary effect	59	0.00722849797760386
Apis	random	Locomotion adjustment
+ Boundary effect	89	0.00723631227937083
Apis	random	Locomotion adjustment
+ Boundary effect	62	0.00722301363468667
Apis	random	Locomotion adjustment
+ Boundary effect	56	0.00722060749227524
Apis	random	Locomotion adjustment
+ Boundary effect	10	0.00724117312993819
Apis	random	Locomotion adjustment
+ Boundary effect	85	0.00722187327530625
Apis	random	Locomotion adjustment
+ Boundary effect	69	0.00721269575718705
Apis	random	Locomotion adjustment
+ Boundary effect	87	0.00723595715403507
Apis	random	Locomotion adjustment
+ Boundary effect	45	0.00722377683036738
Apis	random	Locomotion adjustment
+ Boundary effect	17	0.00722003755605769
Apis	random	Locomotion adjustment
+ Boundary effect	60	0.00724107969323972
Apis	random	Locomotion adjustment
+ Boundary effect	50	0.00723310548272905
Apis	random	Locomotion adjustment
+ Boundary effect	48	0.00723369088719898
Apis	random	Locomotion adjustment
+ Boundary effect	84	0.00722941366534301
Apis	random	Locomotion adjustment
+ Boundary effect	81	0.00722261910895038
Apis	random	Locomotion adjustment
+ Boundary effect	94	0.00722893604327384
Apis	random	Locomotion adjustment
+ Boundary effect	91	0.0072301408090529
Apis	random	Locomotion adjustment
+ Boundary effect	88	0.00723999940852271
Apis	random	Locomotion adjustment
+ Boundary effect	92	0.0072442731377389
Apis	random	Locomotion adjustment
+ Boundary effect	93	0.00723156550528687
Apis	random	Locomotion adjustment
+ Boundary effect	90	0.00722118070904468
Apis	random	Locomotion adjustment
+ Boundary effect	97	0.00723174475024601
Apis	random	Locomotion adjustment
+ Boundary effect	96	0.00723086266343422
Apis	random	Locomotion adjustment
+ Boundary effect	98	0.00723051107079491
Apis	random	Locomotion adjustment
+ Boundary effect	100	0.00722536827515035
Apis	random	Locomotion adjustment
+ Boundary effect	95	0.00723068455089789
Apis	random	Locomotion adjustment
+ Boundary effect	99	0.00721033541540421
Lasius	observed	CRW	1	0.0162560960696364
Lasius	observed	CRW	2	0.016183675170967
Lasius	observed	CRW	4	0.0158145833881467
Lasius	observed	CRW	3	0.0160256453991216
Lasius	observed	CRW	5	0.016140968367034
Lasius	observed	CRW	7	0.0159866823804255
Lasius	observed	CRW	6	0.0159676402521687
Lasius	observed	CRW	9	0.0158581395660927
Lasius	observed	CRW	8	0.0157448433841096
Lasius	observed	CRW	10	0.0162271799249806
Lasius	observed	CRW	12	0.0158287471220321
Lasius	observed	CRW	11	0.0158900480079115
Lasius	observed	CRW	13	0.0157387021045215
Lasius	observed	CRW	14	0.0156781111669278
Lasius	observed	CRW	17	0.0158996778140816
Lasius	observed	CRW	16	0.015733658010651
Lasius	observed	CRW	15	0.0158573641514305
Lasius	observed	CRW	18	0.0156531146240796
Lasius	observed	CRW	26	0.015832425685649
Lasius	observed	CRW	23	0.0154921518254932
Lasius	observed	CRW	31	0.0161002675338879
Lasius	observed	CRW	20	0.0152483852117422
Lasius	observed	CRW	19	0.0158590655518953
Lasius	observed	CRW	30	0.0158100483310132
Lasius	observed	CRW	27	0.0156614103969179
Lasius	observed	CRW	25	0.0160119230654357
Lasius	observed	CRW	21	0.0158982918058842
Lasius	observed	CRW	33	0.0159613174701871
Lasius	observed	CRW	28	0.0157005165558317
Lasius	observed	CRW	32	0.0159246063065167
Lasius	observed	CRW	35	0.0159735839582976
Lasius	observed	CRW	36	0.0157668451033171
Lasius	observed	CRW	38	0.0155821038470477
Lasius	observed	CRW	29	0.0158914258058473
Lasius	observed	CRW	34	0.0161731868885503
Lasius	observed	CRW	22	0.0160373979603299
Lasius	observed	CRW	24	0.0161008100387639
Lasius	observed	CRW	37	0.0159980285936147
Lasius	observed	CRW	40	0.0159485391660661
Lasius	observed	CRW	42	0.0159269604142714
Lasius	observed	CRW	45	0.0154862255592086
Lasius	observed	CRW	43	0.0159827709217982
Lasius	observed	CRW	39	0.0158372928787611
Lasius	observed	CRW	41	0.0155295438668556
Lasius	observed	CRW	44	0.0158312199424065
Lasius	observed	CRW	47	0.0158878586085511
Lasius	observed	CRW	50	0.0160626732346682
Lasius	observed	CRW	48	0.0159125500105387
Lasius	observed	CRW	46	0.0161677674181752
Lasius	observed	CRW	53	0.0158629635633275
Lasius	observed	CRW	51	0.0157919015466866
Lasius	observed	CRW	52	0.0158956736611089
Lasius	observed	CRW	55	0.0156728000964253
Lasius	observed	CRW	49	0.0155867521841756
Lasius	observed	CRW	56	0.0156404383523459
Lasius	observed	CRW	54	0.0162543865263482
Lasius	observed	CRW	67	0.0155620284067867
Lasius	observed	CRW	65	0.0161164034155778
Lasius	observed	CRW	61	0.016256045561394
Lasius	observed	CRW	64	0.0159830451009816
Lasius	observed	CRW	75	0.0161432929410756
Lasius	observed	CRW	74	0.0159698107946793
Lasius	observed	CRW	62	0.0160295444220481
Lasius	observed	CRW	70	0.0155204737944157
Lasius	observed	CRW	71	0.0158575539483628
Lasius	observed	CRW	63	0.0162179172715432
Lasius	observed	CRW	69	0.0159926411315996
Lasius	observed	CRW	81	0.0159926637433886
Lasius	observed	CRW	73	0.0157387159368451
Lasius	observed	CRW	83	0.0158155642825513
Lasius	observed	CRW	72	0.0156969490255666
Lasius	observed	CRW	57	0.0160989190724716
Lasius	observed	CRW	77	0.0156290182707482
Lasius	observed	CRW	60	0.0155531529395582
Lasius	observed	CRW	82	0.0158665409711865
Lasius	observed	CRW	66	0.0158916653062373
Lasius	observed	CRW	76	0.0155822715425554
Lasius	observed	CRW	80	0.0160418081301953
Lasius	observed	CRW	58	0.0157976434374945
Lasius	observed	CRW	78	0.0157525139992699
Lasius	observed	CRW	79	0.0158814470055961
Lasius	observed	CRW	59	0.0157392438250494
Lasius	observed	CRW	84	0.0159428742809468
Lasius	observed	CRW	89	0.0161607812111897
Lasius	observed	CRW	85	0.0161139033722977
Lasius	observed	CRW	87	0.0158916716613332
Lasius	observed	CRW	86	0.0162655151610481
Lasius	observed	CRW	88	0.0158098148994732
Lasius	observed	CRW	68	0.0159017755232595
Lasius	observed	CRW	91	0.0157071595387984
Lasius	observed	CRW	90	0.0161167206697546
Lasius	observed	CRW	92	0.0161029931953429
Lasius	observed	CRW	93	0.0156909205895793
Lasius	observed	CRW	94	0.0158411215624659
Lasius	observed	CRW	95	0.0157870444599723
Lasius	observed	CRW	96	0.0161821015534381
Lasius	observed	CRW	98	0.0158378609162205
Lasius	observed	CRW	99	0.0157029682903777
Lasius	observed	CRW	97	0.0161414515312838
Lasius	observed	CRW	100	0.0158193173915156
Lasius	random	CRW	1	0.00783080994626327
Lasius	random	CRW	2	0.00779276773416521
Lasius	random	CRW	3	0.00783576181577274
Lasius	random	CRW	5	0.00778235973069107
Lasius	random	CRW	7	0.00779408054607025
Lasius	random	CRW	4	0.00779615551588227
Lasius	random	CRW	6	0.00782208867910518
Lasius	random	CRW	10	0.00779320432910769
Lasius	random	CRW	8	0.00779004350980842
Lasius	random	CRW	11	0.00780200371750122
Lasius	random	CRW	9	0.00783489923123384
Lasius	random	CRW	12	0.00781043614591742
Lasius	random	CRW	13	0.00778008692607341
Lasius	random	CRW	14	0.00780613655003515
Lasius	random	CRW	15	0.00786254312717727
Lasius	random	CRW	16	0.00781683714103303
Lasius	random	CRW	18	0.00778253566597522
Lasius	random	CRW	19	0.00782516774031519
Lasius	random	CRW	21	0.00782343939563253
Lasius	random	CRW	20	0.00780409859925916
Lasius	random	CRW	17	0.00776686213329403
Lasius	random	CRW	23	0.00779179845826326
Lasius	random	CRW	22	0.00780484219036097
Lasius	random	CRW	24	0.00783449987495743
Lasius	random	CRW	25	0.00783906591603489
Lasius	random	CRW	27	0.00782835829123645
Lasius	random	CRW	26	0.00778957761184511
Lasius	random	CRW	28	0.00782401618779367
Lasius	random	CRW	31	0.00778525096936441
Lasius	random	CRW	29	0.00779768212851816
Lasius	random	CRW	30	0.0078622539764428
Lasius	random	CRW	33	0.00782120222381857
Lasius	random	CRW	32	0.00778218287335545
Lasius	random	CRW	34	0.0077937452399075
Lasius	random	CRW	35	0.00784990094628412
Lasius	random	CRW	41	0.0077915993776876
Lasius	random	CRW	36	0.00778781414492756
Lasius	random	CRW	39	0.00784340881005333
Lasius	random	CRW	38	0.00782078759939277
Lasius	random	CRW	37	0.00779746782055259
Lasius	random	CRW	42	0.00779457260138241
Lasius	random	CRW	44	0.00780659132352678
Lasius	random	CRW	43	0.00785783742799149
Lasius	random	CRW	40	0.00782873848347685
Lasius	random	CRW	47	0.00777682680843573
Lasius	random	CRW	45	0.00776210485815512
Lasius	random	CRW	51	0.00776608421851927
Lasius	random	CRW	52	0.00781840874093452
Lasius	random	CRW	50	0.00784083214372296
Lasius	random	CRW	48	0.00780811992763692
Lasius	random	CRW	49	0.00777987990307361
Lasius	random	CRW	55	0.00777680599812974
Lasius	random	CRW	46	0.0078293914789625
Lasius	random	CRW	53	0.00779877448556202
Lasius	random	CRW	56	0.00778618417092095
Lasius	random	CRW	54	0.00782663267103573
Lasius	random	CRW	57	0.00780740098357958
Lasius	random	CRW	60	0.00780007904330108
Lasius	random	CRW	63	0.00780898177705612
Lasius	random	CRW	58	0.00781691409708306
Lasius	random	CRW	66	0.0078289991537227
Lasius	random	CRW	61	0.0077994987480202
Lasius	random	CRW	59	0.00781376302917463
Lasius	random	CRW	68	0.007846058154467
Lasius	random	CRW	64	0.007771423444927
Lasius	random	CRW	62	0.0078412144521053
Lasius	random	CRW	67	0.00780704970005997
Lasius	random	CRW	69	0.00779277676143249
Lasius	random	CRW	65	0.00778234111635967
Lasius	random	CRW	70	0.0078538782216189
Lasius	random	CRW	71	0.0078660527605546
Lasius	random	CRW	72	0.00784365493575495
Lasius	random	CRW	74	0.00779671478278841
Lasius	random	CRW	75	0.00779744720895412
Lasius	random	CRW	76	0.0078338899249675
Lasius	random	CRW	73	0.00782194590342974
Lasius	random	CRW	79	0.007848126240153
Lasius	random	CRW	78	0.00779268134781081
Lasius	random	CRW	77	0.00785636890237747
Lasius	random	CRW	80	0.0078107101003713
Lasius	random	CRW	81	0.00779606600276484
Lasius	random	CRW	82	0.00777477921143409
Lasius	random	CRW	83	0.00782584427224909
Lasius	random	CRW	84	0.0077996057229247
Lasius	random	CRW	85	0.00782030301066698
Lasius	random	CRW	87	0.00783707950176262
Lasius	random	CRW	86	0.00776833184660629
Lasius	random	CRW	88	0.00780550084720423
Lasius	random	CRW	90	0.00781715160068748
Lasius	random	CRW	91	0.00781295133166193
Lasius	random	CRW	89	0.00780791114458793
Lasius	random	CRW	92	0.0077980488437223
Lasius	random	CRW	93	0.00777689989948882
Lasius	random	CRW	98	0.00779685553219138
Lasius	random	CRW	95	0.00776159503874295
Lasius	random	CRW	94	0.00780865780171957
Lasius	random	CRW	96	0.00781704274351125
Lasius	random	CRW	100	0.00780244649833298
Lasius	random	CRW	97	0.00779587849393299
Lasius	random	CRW	99	0.00778624088229411
Lasius	observed	Boundary effect	1	0.0276966004527077
Lasius	observed	Boundary effect	20	0.0276725379310659
Lasius	observed	Boundary effect	62	0.0276804363195173
Lasius	random	Boundary effect	3	0.00779889595873535
Lasius	random	Boundary effect	1	0.00776676241833039
Lasius	random	Boundary effect	4	0.00778508379573013
Lasius	random	Boundary effect	6	0.00784265736604598
Lasius	random	Boundary effect	5	0.00781583377041154
Lasius	random	Boundary effect	7	0.00780318642979264
Lasius	random	Boundary effect	2	0.00779428815899299
Lasius	random	Boundary effect	8	0.00778482865257965
Lasius	random	Boundary effect	9	0.00782192617893329
Lasius	random	Boundary effect	12	0.00780091139459433
Lasius	random	Boundary effect	16	0.00775957973522919
Lasius	random	Boundary effect	14	0.00778199382389529
Lasius	random	Boundary effect	15	0.00783665456546387
Lasius	random	Boundary effect	11	0.00777220735153707
Lasius	random	Boundary effect	13	0.00777983169056723
Lasius	random	Boundary effect	10	0.00780936545017233
Lasius	random	Boundary effect	18	0.00780704691508251
Lasius	random	Boundary effect	17	0.00779036205103095
Lasius	random	Boundary effect	19	0.00779384142999466
Lasius	random	Boundary effect	20	0.00775606349766886
Lasius	random	Boundary effect	21	0.00779825548258453
Lasius	random	Boundary effect	22	0.00783255065446394
Lasius	random	Boundary effect	24	0.00781515459402595
Lasius	random	Boundary effect	25	0.00777475795901006
Lasius	random	Boundary effect	23	0.00781938638933401
Lasius	random	Boundary effect	29	0.00778553968550886
Lasius	random	Boundary effect	28	0.00780122586556886
Lasius	random	Boundary effect	26	0.00776771840149819
Lasius	random	Boundary effect	30	0.00780022088480484
Lasius	random	Boundary effect	27	0.00780776758694311
Lasius	random	Boundary effect	31	0.00779676550695284
Lasius	random	Boundary effect	32	0.00774688801098462
Lasius	random	Boundary effect	34	0.00778026136782962
Lasius	random	Boundary effect	33	0.0077687653478118
Lasius	random	Boundary effect	35	0.00778765144095149
Lasius	random	Boundary effect	36	0.00778133067953272
Lasius	random	Boundary effect	37	0.00781570706095816
Lasius	random	Boundary effect	38	0.00781080951294935
Lasius	random	Boundary effect	41	0.00776904935705522
Lasius	random	Boundary effect	39	0.00783169197539124
Lasius	random	Boundary effect	40	0.0077734649275555
Lasius	random	Boundary effect	42	0.00776051620097531
Lasius	random	Boundary effect	43	0.00781808524906036
Lasius	random	Boundary effect	48	0.00783151328921518
Lasius	random	Boundary effect	46	0.00775426861119929
Lasius	random	Boundary effect	45	0.0077992967950223
Lasius	random	Boundary effect	47	0.00784037003517338
Lasius	random	Boundary effect	44	0.00778670405737504
Lasius	random	Boundary effect	49	0.00781216078458894
Lasius	random	Boundary effect	55	0.00780100340400822
Lasius	random	Boundary effect	50	0.00781437078562325
Lasius	random	Boundary effect	52	0.0077921535521968
Lasius	random	Boundary effect	56	0.00778337425449643
Lasius	random	Boundary effect	51	0.00778132231377053
Lasius	random	Boundary effect	53	0.00778442372750441
Lasius	random	Boundary effect	54	0.00782893432981036
Lasius	random	Boundary effect	57	0.00778146171577428
Lasius	random	Boundary effect	59	0.00782381402846182
Lasius	random	Boundary effect	60	0.00783692774550081
Lasius	random	Boundary effect	61	0.00779987121990801
Lasius	random	Boundary effect	62	0.0077965582092886
Lasius	random	Boundary effect	58	0.0078142273528156
Lasius	random	Boundary effect	63	0.00778405134758601
Lasius	random	Boundary effect	64	0.00780263811750674
Lasius	random	Boundary effect	67	0.00778448134644596
Lasius	random	Boundary effect	68	0.00780537077513679
Lasius	random	Boundary effect	65	0.00776851337998205
Lasius	random	Boundary effect	66	0.00784507713032297
Lasius	random	Boundary effect	71	0.00781847986345534
Lasius	random	Boundary effect	70	0.00779875932362201
Lasius	random	Boundary effect	69	0.00780207594256842
Lasius	random	Boundary effect	72	0.00780426340582202
Lasius	random	Boundary effect	75	0.00782935543874781
Lasius	random	Boundary effect	73	0.00778908360431732
Lasius	random	Boundary effect	76	0.00779934388385429
Lasius	random	Boundary effect	82	0.00780014065115509
Lasius	random	Boundary effect	78	0.00779276967180014
Lasius	random	Boundary effect	77	0.00783916250589462
Lasius	random	Boundary effect	79	0.00780991904689958
Lasius	random	Boundary effect	74	0.00779046422881419
Lasius	random	Boundary effect	80	0.0077668851434169
Lasius	random	Boundary effect	81	0.0078490980410703
Lasius	random	Boundary effect	83	0.00781755318871351
Lasius	random	Boundary effect	84	0.00783666158969381
Lasius	random	Boundary effect	86	0.00782066001107239
Lasius	random	Boundary effect	85	0.00776994192474844
Lasius	random	Boundary effect	87	0.00781105770065163
Lasius	random	Boundary effect	88	0.0078233782359095
Lasius	random	Boundary effect	89	0.00778822468180092
Lasius	random	Boundary effect	92	0.00783079580287676
Lasius	random	Boundary effect	93	0.00777792765550176
Lasius	random	Boundary effect	97	0.00779870129760784
Lasius	random	Boundary effect	94	0.00783700920841165
Lasius	random	Boundary effect	90	0.00779391155306571
Lasius	random	Boundary effect	95	0.00781309547149454
Lasius	random	Boundary effect	91	0.00780307314583949
Lasius	random	Boundary effect	99	0.00777371855151061
Lasius	random	Boundary effect	96	0.00782787001661687
Lasius	random	Boundary effect	100	0.00774398383989263
Lasius	random	Boundary effect	98	0.00779343904577959
Lasius	observed	Locomotion adjustment	1	0.0840613009998331
Lasius	random	Locomotion adjustment	5	0.00854957570336457
Lasius	random	Locomotion adjustment	14	0.00854331168823906
Lasius	random	Locomotion adjustment	2	0.0085450580369235
Lasius	random	Locomotion adjustment	8	0.00854446131717184
Lasius	random	Locomotion adjustment	1	0.0085854975913974
Lasius	random	Locomotion adjustment	7	0.00856783730939335
Lasius	random	Locomotion adjustment	4	0.00860569111859503
Lasius	random	Locomotion adjustment	9	0.00853678489147573
Lasius	random	Locomotion adjustment	3	0.00857967583889905
Lasius	random	Locomotion adjustment	11	0.00858718160293289
Lasius	random	Locomotion adjustment	6	0.00858875547215497
Lasius	random	Locomotion adjustment	10	0.00853173206436582
Lasius	random	Locomotion adjustment	13	0.00858867698171225
Lasius	random	Locomotion adjustment	12	0.00855952748238226
Lasius	random	Locomotion adjustment	16	0.00852553898742353
Lasius	random	Locomotion adjustment	15	0.00852814755303375
Lasius	random	Locomotion adjustment	17	0.00850881896820396
Lasius	random	Locomotion adjustment	18	0.00854174473748707
Lasius	random	Locomotion adjustment	21	0.00863063467935496
Lasius	random	Locomotion adjustment	19	0.0085512548584963
Lasius	random	Locomotion adjustment	20	0.00853374068988591
Lasius	random	Locomotion adjustment	23	0.00856844071205172
Lasius	random	Locomotion adjustment	24	0.00855499603406983
Lasius	random	Locomotion adjustment	26	0.00857528592712845
Lasius	random	Locomotion adjustment	27	0.00859825362310563
Lasius	random	Locomotion adjustment	25	0.00857175512956932
Lasius	random	Locomotion adjustment	22	0.00854097887292139
Lasius	random	Locomotion adjustment	28	0.00852494555556293
Lasius	random	Locomotion adjustment	29	0.00852978903573185
Lasius	random	Locomotion adjustment	30	0.00857739204435167
Lasius	random	Locomotion adjustment	33	0.00855478779198748
Lasius	random	Locomotion adjustment	31	0.0085554216159165
Lasius	random	Locomotion adjustment	32	0.00860513851816407
Lasius	random	Locomotion adjustment	34	0.00858257366108872
Lasius	random	Locomotion adjustment	35	0.00855127618213289
Lasius	random	Locomotion adjustment	36	0.00862710921783919
Lasius	random	Locomotion adjustment	37	0.00856715918433175
Lasius	random	Locomotion adjustment	38	0.00859484721771636
Lasius	random	Locomotion adjustment	39	0.00852391701945036
Lasius	random	Locomotion adjustment	40	0.00856407078947777
Lasius	random	Locomotion adjustment	41	0.00854856114824115
Lasius	random	Locomotion adjustment	42	0.00860694426983473
Lasius	random	Locomotion adjustment	43	0.00856356141927629
Lasius	random	Locomotion adjustment	44	0.00859836841687014
Lasius	random	Locomotion adjustment	45	0.00856366600728833
Lasius	random	Locomotion adjustment	46	0.00856121288701684
Lasius	random	Locomotion adjustment	48	0.00860515626080924
Lasius	random	Locomotion adjustment	50	0.00860190023244054
Lasius	random	Locomotion adjustment	47	0.00855486801956534
Lasius	random	Locomotion adjustment	53	0.0085055740073472
Lasius	random	Locomotion adjustment	49	0.00855746551701457
Lasius	random	Locomotion adjustment	51	0.00855940127729512
Lasius	random	Locomotion adjustment	64	0.00855504129778636
Lasius	random	Locomotion adjustment	55	0.008553223454793
Lasius	random	Locomotion adjustment	60	0.00853533946310973
Lasius	random	Locomotion adjustment	52	0.00854612867084182
Lasius	random	Locomotion adjustment	62	0.00858115744958325
Lasius	random	Locomotion adjustment	61	0.00856927268061776
Lasius	random	Locomotion adjustment	56	0.0085419719642403
Lasius	random	Locomotion adjustment	54	0.00858009103737981
Lasius	random	Locomotion adjustment	63	0.00858776972496164
Lasius	random	Locomotion adjustment	57	0.00855435238340672
Lasius	random	Locomotion adjustment	59	0.00856827625351871
Lasius	random	Locomotion adjustment	58	0.00857840037262428
Lasius	random	Locomotion adjustment	67	0.00857158556264987
Lasius	random	Locomotion adjustment	65	0.00856081647325705
Lasius	random	Locomotion adjustment	68	0.00855800632590686
Lasius	random	Locomotion adjustment	69	0.00854782556322746
Lasius	random	Locomotion adjustment	66	0.00862817686149905
Lasius	random	Locomotion adjustment	72	0.00853786868881045
Lasius	random	Locomotion adjustment	71	0.00859445153524809
Lasius	random	Locomotion adjustment	76	0.00856524738018191
Lasius	random	Locomotion adjustment	79	0.00854473610681721
Lasius	random	Locomotion adjustment	75	0.0085287147515133
Lasius	random	Locomotion adjustment	74	0.00861184624715146
Lasius	random	Locomotion adjustment	70	0.00856182315145512
Lasius	random	Locomotion adjustment	78	0.00853638230805885
Lasius	random	Locomotion adjustment	81	0.00853769081115854
Lasius	random	Locomotion adjustment	73	0.00852324411440642
Lasius	random	Locomotion adjustment	77	0.00858898158417421
Lasius	random	Locomotion adjustment	80	0.00853225307733726
Lasius	random	Locomotion adjustment	83	0.00856854941798127
Lasius	random	Locomotion adjustment	84	0.00856026218275376
Lasius	random	Locomotion adjustment	82	0.00858313643670363
Lasius	random	Locomotion adjustment	87	0.0085601459056657
Lasius	random	Locomotion adjustment	86	0.00853857168178883
Lasius	random	Locomotion adjustment	85	0.00854754270292766
Lasius	random	Locomotion adjustment	88	0.00860035942604223
Lasius	random	Locomotion adjustment	93	0.00855925750940083
Lasius	random	Locomotion adjustment	92	0.00860116427083079
Lasius	random	Locomotion adjustment	91	0.00853033273882621
Lasius	random	Locomotion adjustment	89	0.00853310947266018
Lasius	random	Locomotion adjustment	90	0.00854800771784666
Lasius	random	Locomotion adjustment	94	0.00859854547430599
Lasius	random	Locomotion adjustment	95	0.00856827971808614
Lasius	random	Locomotion adjustment	96	0.00857076719956415
Lasius	random	Locomotion adjustment	97	0.00860701859177794
Lasius	random	Locomotion adjustment	98	0.00864842597914405
Lasius	random	Locomotion adjustment	99	0.00858091496404613
Lasius	random	Locomotion adjustment	100	0.00854606282023185
Lasius	observed	Locomotion adjustment
+ Boundary effect	1	0.112618031624965
Lasius	random	Locomotion adjustment
+ Boundary effect	1	0.00856691643848389
Lasius	random	Locomotion adjustment
+ Boundary effect	2	0.00864340066751639
Lasius	random	Locomotion adjustment
+ Boundary effect	3	0.00855327951740179
Lasius	random	Locomotion adjustment
+ Boundary effect	4	0.00858484314637972
Lasius	random	Locomotion adjustment
+ Boundary effect	5	0.00859705339577227
Lasius	random	Locomotion adjustment
+ Boundary effect	7	0.00863887948266081
Lasius	random	Locomotion adjustment
+ Boundary effect	6	0.00859218458643072
Lasius	random	Locomotion adjustment
+ Boundary effect	8	0.00855839006196553
Lasius	random	Locomotion adjustment
+ Boundary effect	9	0.00857747165554389
Lasius	random	Locomotion adjustment
+ Boundary effect	10	0.00860413732968185
Lasius	random	Locomotion adjustment
+ Boundary effect	11	0.00856359628991611
Lasius	random	Locomotion adjustment
+ Boundary effect	12	0.0085472601183885
Lasius	random	Locomotion adjustment
+ Boundary effect	14	0.00854992381648826
Lasius	random	Locomotion adjustment
+ Boundary effect	13	0.00862528190998736
Lasius	random	Locomotion adjustment
+ Boundary effect	15	0.00855767229657172
Lasius	random	Locomotion adjustment
+ Boundary effect	16	0.00861097263320458
Lasius	random	Locomotion adjustment
+ Boundary effect	18	0.00857838659439577
Lasius	random	Locomotion adjustment
+ Boundary effect	19	0.00855268416436768
Lasius	random	Locomotion adjustment
+ Boundary effect	17	0.00863707826716486
Lasius	random	Locomotion adjustment
+ Boundary effect	20	0.00855036309469852
Lasius	random	Locomotion adjustment
+ Boundary effect	22	0.00859983715426197
Lasius	random	Locomotion adjustment
+ Boundary effect	21	0.0086822806008503
Lasius	random	Locomotion adjustment
+ Boundary effect	23	0.00857325229551807
Lasius	random	Locomotion adjustment
+ Boundary effect	25	0.00856644394628131
Lasius	random	Locomotion adjustment
+ Boundary effect	27	0.00855414919776885
Lasius	random	Locomotion adjustment
+ Boundary effect	24	0.00858784642786229
Lasius	random	Locomotion adjustment
+ Boundary effect	28	0.00858158301325845
Lasius	random	Locomotion adjustment
+ Boundary effect	29	0.00860016138021136
Lasius	random	Locomotion adjustment
+ Boundary effect	26	0.00866791624470635
Lasius	random	Locomotion adjustment
+ Boundary effect	30	0.00863462186328115
Lasius	random	Locomotion adjustment
+ Boundary effect	31	0.00857635920284934
Lasius	random	Locomotion adjustment
+ Boundary effect	33	0.00857265608433042
Lasius	random	Locomotion adjustment
+ Boundary effect	34	0.00855727489946777
Lasius	random	Locomotion adjustment
+ Boundary effect	32	0.00853830427384905
Lasius	random	Locomotion adjustment
+ Boundary effect	35	0.00862115510857474
Lasius	random	Locomotion adjustment
+ Boundary effect	36	0.00857529981720527
Lasius	random	Locomotion adjustment
+ Boundary effect	37	0.00859981773882691
Lasius	random	Locomotion adjustment
+ Boundary effect	38	0.00856088331968527
Lasius	random	Locomotion adjustment
+ Boundary effect	39	0.008592717340128
Lasius	random	Locomotion adjustment
+ Boundary effect	40	0.00858822459834619
Lasius	random	Locomotion adjustment
+ Boundary effect	42	0.00857712399016276
Lasius	random	Locomotion adjustment
+ Boundary effect	43	0.00856045898516476
Lasius	random	Locomotion adjustment
+ Boundary effect	41	0.00856822777638514
Lasius	random	Locomotion adjustment
+ Boundary effect	48	0.00863184400605245
Lasius	random	Locomotion adjustment
+ Boundary effect	44	0.00861709740897258
Lasius	random	Locomotion adjustment
+ Boundary effect	47	0.00858842755162209
Lasius	random	Locomotion adjustment
+ Boundary effect	46	0.0086099603142731
Lasius	random	Locomotion adjustment
+ Boundary effect	45	0.00852497212243915
Lasius	random	Locomotion adjustment
+ Boundary effect	49	0.00860109369711947
Lasius	random	Locomotion adjustment
+ Boundary effect	50	0.00865500108015124
Lasius	random	Locomotion adjustment
+ Boundary effect	51	0.00856373128204091
Lasius	random	Locomotion adjustment
+ Boundary effect	53	0.00855845909132525
Lasius	random	Locomotion adjustment
+ Boundary effect	52	0.00858935537303228
Lasius	random	Locomotion adjustment
+ Boundary effect	58	0.00855787932218151
Lasius	random	Locomotion adjustment
+ Boundary effect	54	0.00854089764054729
Lasius	random	Locomotion adjustment
+ Boundary effect	56	0.00861493605668527
Lasius	random	Locomotion adjustment
+ Boundary effect	57	0.0085752425689118
Lasius	random	Locomotion adjustment
+ Boundary effect	55	0.00859387469532048
Lasius	random	Locomotion adjustment
+ Boundary effect	59	0.00857182000964999
Lasius	random	Locomotion adjustment
+ Boundary effect	60	0.00857826190352696
Lasius	random	Locomotion adjustment
+ Boundary effect	61	0.00859412407157939
Lasius	random	Locomotion adjustment
+ Boundary effect	62	0.00858475032334385
Lasius	random	Locomotion adjustment
+ Boundary effect	63	0.0085632595763323
Lasius	random	Locomotion adjustment
+ Boundary effect	64	0.00855661577084373
Lasius	random	Locomotion adjustment
+ Boundary effect	65	0.008568461370468
Lasius	random	Locomotion adjustment
+ Boundary effect	66	0.00862500166393753
Lasius	random	Locomotion adjustment
+ Boundary effect	68	0.0086585927858279
Lasius	random	Locomotion adjustment
+ Boundary effect	67	0.00859187338501031
Lasius	random	Locomotion adjustment
+ Boundary effect	69	0.00856637467551248
Lasius	random	Locomotion adjustment
+ Boundary effect	70	0.00853246214824204
Lasius	random	Locomotion adjustment
+ Boundary effect	71	0.0086012463367344
Lasius	random	Locomotion adjustment
+ Boundary effect	72	0.00857851242684762
Lasius	random	Locomotion adjustment
+ Boundary effect	73	0.00862155995557345
Lasius	random	Locomotion adjustment
+ Boundary effect	74	0.00859539220271152
Lasius	random	Locomotion adjustment
+ Boundary effect	75	0.00857470312120891
Lasius	random	Locomotion adjustment
+ Boundary effect	76	0.00854996091254296
Lasius	random	Locomotion adjustment
+ Boundary effect	78	0.00861282519909253
Lasius	random	Locomotion adjustment
+ Boundary effect	77	0.00858630075595283
Lasius	random	Locomotion adjustment
+ Boundary effect	80	0.00861065869899019
Lasius	random	Locomotion adjustment
+ Boundary effect	81	0.00854331949227478
Lasius	random	Locomotion adjustment
+ Boundary effect	79	0.00858362903062164
Lasius	random	Locomotion adjustment
+ Boundary effect	83	0.00861233405687803
Lasius	random	Locomotion adjustment
+ Boundary effect	84	0.00861126583616647
Lasius	random	Locomotion adjustment
+ Boundary effect	82	0.00855219331573123
Lasius	random	Locomotion adjustment
+ Boundary effect	85	0.00852868289969422
Lasius	random	Locomotion adjustment
+ Boundary effect	86	0.00855088223590857
Lasius	random	Locomotion adjustment
+ Boundary effect	88	0.00861303032359498
Lasius	random	Locomotion adjustment
+ Boundary effect	87	0.00862114567089552
Lasius	random	Locomotion adjustment
+ Boundary effect	89	0.00863732792196138
Lasius	random	Locomotion adjustment
+ Boundary effect	91	0.00859798159002391
Lasius	random	Locomotion adjustment
+ Boundary effect	90	0.00854731679990086
Lasius	random	Locomotion adjustment
+ Boundary effect	93	0.00859053992459264
Lasius	random	Locomotion adjustment
+ Boundary effect	94	0.00860991648378094
Lasius	random	Locomotion adjustment
+ Boundary effect	95	0.00859050054369711
Lasius	random	Locomotion adjustment
+ Boundary effect	96	0.00856860472739363
Lasius	random	Locomotion adjustment
+ Boundary effect	92	0.00857156951838591
Lasius	random	Locomotion adjustment
+ Boundary effect	97	0.00859139735315393
Lasius	random	Locomotion adjustment
+ Boundary effect	98	0.00861098095184659
Lasius	random	Locomotion adjustment
+ Boundary effect	100	0.00856272521918349
Lasius	random	Locomotion adjustment
+ Boundary effect	99	0.00857940450776535
Leptothorax	observed	CRW	1	0.0124168845664928
Leptothorax	observed	CRW	2	0.012967621521332
Leptothorax	observed	CRW	3	0.0134529766413944
Leptothorax	observed	CRW	5	0.013504083906788
Leptothorax	observed	CRW	4	0.0129927219135931
Leptothorax	observed	CRW	6	0.011999551643462
Leptothorax	observed	CRW	8	0.0124555084471228
Leptothorax	observed	CRW	10	0.0123310553711536
Leptothorax	observed	CRW	7	0.0129229311230585
Leptothorax	observed	CRW	11	0.0128739687882564
Leptothorax	observed	CRW	12	0.0127256343833036
Leptothorax	observed	CRW	9	0.0128281153103485
Leptothorax	observed	CRW	14	0.0133007076957622
Leptothorax	observed	CRW	18	0.0126361639628336
Leptothorax	observed	CRW	17	0.013136351179111
Leptothorax	observed	CRW	16	0.0136259880489765
Leptothorax	observed	CRW	15	0.0124719673689028
Leptothorax	observed	CRW	13	0.0124213084199039
Leptothorax	observed	CRW	21	0.0122633981155451
Leptothorax	observed	CRW	19	0.0131617493852139
Leptothorax	observed	CRW	23	0.0123790919116069
Leptothorax	observed	CRW	20	0.0126575993101705
Leptothorax	observed	CRW	22	0.0130231741345992
Leptothorax	observed	CRW	24	0.0120186872395178
Leptothorax	observed	CRW	25	0.0129127157374317
Leptothorax	observed	CRW	26	0.0128446516768464
Leptothorax	observed	CRW	29	0.0128087335507432
Leptothorax	observed	CRW	28	0.012854174157393
Leptothorax	observed	CRW	32	0.0124048492672002
Leptothorax	observed	CRW	27	0.0128748601125138
Leptothorax	observed	CRW	33	0.011934932241194
Leptothorax	observed	CRW	35	0.0126346960531674
Leptothorax	observed	CRW	30	0.0135992405536069
Leptothorax	observed	CRW	46	0.0131100315093483
Leptothorax	observed	CRW	37	0.012794013489995
Leptothorax	observed	CRW	34	0.0126533180236461
Leptothorax	observed	CRW	36	0.0130360663366429
Leptothorax	observed	CRW	41	0.01272660773322
Leptothorax	observed	CRW	31	0.012515314712846
Leptothorax	observed	CRW	45	0.0133183853487309
Leptothorax	observed	CRW	42	0.0125438657612862
Leptothorax	observed	CRW	39	0.013670165029904
Leptothorax	observed	CRW	44	0.0132810429087384
Leptothorax	observed	CRW	40	0.0125333704957354
Leptothorax	observed	CRW	48	0.0127124716852259
Leptothorax	observed	CRW	49	0.0127901682419823
Leptothorax	observed	CRW	50	0.0125699469398118
Leptothorax	observed	CRW	38	0.0123571475150184
Leptothorax	observed	CRW	47	0.0122750930576263
Leptothorax	observed	CRW	53	0.0132605889747658
Leptothorax	observed	CRW	43	0.0127032514269705
Leptothorax	observed	CRW	51	0.0128889291775659
Leptothorax	observed	CRW	57	0.0123909623627662
Leptothorax	observed	CRW	60	0.0129032743272255
Leptothorax	observed	CRW	63	0.0126308493606862
Leptothorax	observed	CRW	62	0.0128782785469012
Leptothorax	observed	CRW	54	0.012502220107738
Leptothorax	observed	CRW	61	0.0125970195185995
Leptothorax	observed	CRW	59	0.0128909244289501
Leptothorax	observed	CRW	58	0.0127849638430666
Leptothorax	observed	CRW	66	0.0119447628598275
Leptothorax	observed	CRW	67	0.012813788649357
Leptothorax	observed	CRW	52	0.0126539772765806
Leptothorax	observed	CRW	68	0.0123662055158388
Leptothorax	observed	CRW	64	0.0118616250595437
Leptothorax	observed	CRW	69	0.0123272708405834
Leptothorax	observed	CRW	70	0.0128242388696602
Leptothorax	observed	CRW	71	0.0131025818016189
Leptothorax	observed	CRW	72	0.0119756245137506
Leptothorax	observed	CRW	55	0.0126857873912473
Leptothorax	observed	CRW	56	0.0122073605418176
Leptothorax	observed	CRW	74	0.0122492898369021
Leptothorax	observed	CRW	65	0.0130037605260605
Leptothorax	observed	CRW	76	0.0122131810329853
Leptothorax	observed	CRW	73	0.0130578632392278
Leptothorax	observed	CRW	75	0.0130774876623052
Leptothorax	observed	CRW	77	0.013343939699857
Leptothorax	observed	CRW	80	0.0127176506906278
Leptothorax	observed	CRW	84	0.0126770937867509
Leptothorax	observed	CRW	82	0.0129415588801685
Leptothorax	observed	CRW	78	0.012630263734695
Leptothorax	observed	CRW	86	0.0138708317740012
Leptothorax	observed	CRW	79	0.0128706188548695
Leptothorax	observed	CRW	85	0.0122016307196539
Leptothorax	observed	CRW	81	0.0123056130690964
Leptothorax	observed	CRW	89	0.0122402826090609
Leptothorax	observed	CRW	87	0.0134565629510527
Leptothorax	observed	CRW	93	0.0126977214987321
Leptothorax	observed	CRW	83	0.0133938059268461
Leptothorax	observed	CRW	90	0.0126780450803785
Leptothorax	observed	CRW	88	0.0124979180182208
Leptothorax	observed	CRW	94	0.0138833575845251
Leptothorax	observed	CRW	92	0.0127916170342368
Leptothorax	observed	CRW	96	0.0121701630918717
Leptothorax	observed	CRW	95	0.0122716236899604
Leptothorax	observed	CRW	91	0.0131038619741936
Leptothorax	observed	CRW	98	0.01309069560199
Leptothorax	observed	CRW	100	0.0124879887784577
Leptothorax	observed	CRW	97	0.0122209243493747
Leptothorax	observed	CRW	99	0.0122234445358913
Leptothorax	random	CRW	1	0.00797051019792
Leptothorax	random	CRW	2	0.00798868579501181
Leptothorax	random	CRW	3	0.00797244721209743
Leptothorax	random	CRW	4	0.00793919652960368
Leptothorax	random	CRW	5	0.00801677429437729
Leptothorax	random	CRW	6	0.0079044037825249
Leptothorax	random	CRW	8	0.00802487559892779
Leptothorax	random	CRW	7	0.00794337867324442
Leptothorax	random	CRW	9	0.00796009277570742
Leptothorax	random	CRW	10	0.00793174139828677
Leptothorax	random	CRW	12	0.0079655472609881
Leptothorax	random	CRW	11	0.0079904872364259
Leptothorax	random	CRW	16	0.00801583688868041
Leptothorax	random	CRW	13	0.00797326731530569
Leptothorax	random	CRW	14	0.00802539678686091
Leptothorax	random	CRW	15	0.00793080723574731
Leptothorax	random	CRW	17	0.00803504881489745
Leptothorax	random	CRW	18	0.00795571647120154
Leptothorax	random	CRW	20	0.00798856827689461
Leptothorax	random	CRW	19	0.00800914129406088
Leptothorax	random	CRW	22	0.00812983364943413
Leptothorax	random	CRW	21	0.00809312885064727
Leptothorax	random	CRW	23	0.00797462813021883
Leptothorax	random	CRW	24	0.00793781909206986
Leptothorax	random	CRW	25	0.00800846774614429
Leptothorax	random	CRW	26	0.00802337988295725
Leptothorax	random	CRW	27	0.00804523220050116
Leptothorax	random	CRW	28	0.00798642656647446
Leptothorax	random	CRW	29	0.00804473442718807
Leptothorax	random	CRW	32	0.00798039217141648
Leptothorax	random	CRW	31	0.0079322577728042
Leptothorax	random	CRW	30	0.00794225649067557
Leptothorax	random	CRW	33	0.00796319828123537
Leptothorax	random	CRW	38	0.00797621053702675
Leptothorax	random	CRW	34	0.00791913838075608
Leptothorax	random	CRW	36	0.00797516288807483
Leptothorax	random	CRW	35	0.00799999811571581
Leptothorax	random	CRW	39	0.00795203726520087
Leptothorax	random	CRW	37	0.00797747052951158
Leptothorax	random	CRW	40	0.0080661121486654
Leptothorax	random	CRW	41	0.00800217919527947
Leptothorax	random	CRW	42	0.00800067863168866
Leptothorax	random	CRW	43	0.00801041147239466
Leptothorax	random	CRW	45	0.00795130808931519
Leptothorax	random	CRW	44	0.0079359755524937
Leptothorax	random	CRW	56	0.00798726860702333
Leptothorax	random	CRW	47	0.00799467112143452
Leptothorax	random	CRW	57	0.00796534067045378
Leptothorax	random	CRW	46	0.00794709521502042
Leptothorax	random	CRW	48	0.00799696477730235
Leptothorax	random	CRW	51	0.00799157498752749
Leptothorax	random	CRW	49	0.0080633729308899
Leptothorax	random	CRW	55	0.00797386814634361
Leptothorax	random	CRW	52	0.00800117927132787
Leptothorax	random	CRW	54	0.00795209315613722
Leptothorax	random	CRW	50	0.00810744995873401
Leptothorax	random	CRW	58	0.00799025061488286
Leptothorax	random	CRW	53	0.00802728009399385
Leptothorax	random	CRW	59	0.00794483426749195
Leptothorax	random	CRW	60	0.00793016942344857
Leptothorax	random	CRW	66	0.00802674851880073
Leptothorax	random	CRW	62	0.0080241390201745
Leptothorax	random	CRW	61	0.00794434202955673
Leptothorax	random	CRW	63	0.00799173394008052
Leptothorax	random	CRW	69	0.00801205011505722
Leptothorax	random	CRW	68	0.00797532752415589
Leptothorax	random	CRW	65	0.00801728310169979
Leptothorax	random	CRW	73	0.00798833195160326
Leptothorax	random	CRW	71	0.0079782741524743
Leptothorax	random	CRW	67	0.0079713636594719
Leptothorax	random	CRW	64	0.0079672977942983
Leptothorax	random	CRW	70	0.00795703474776367
Leptothorax	random	CRW	72	0.00798300081868745
Leptothorax	random	CRW	75	0.00797230535955239
Leptothorax	random	CRW	74	0.0080473956697282
Leptothorax	random	CRW	76	0.00796033475915115
Leptothorax	random	CRW	77	0.00800779152980747
Leptothorax	random	CRW	78	0.00794031376581439
Leptothorax	random	CRW	79	0.00797109396184276
Leptothorax	random	CRW	81	0.00801894729992272
Leptothorax	random	CRW	82	0.0079352539639696
Leptothorax	random	CRW	80	0.00796010340039553
Leptothorax	random	CRW	84	0.00796744293629438
Leptothorax	random	CRW	83	0.00797442865340371
Leptothorax	random	CRW	96	0.00796214998581174
Leptothorax	random	CRW	86	0.00800174759486598
Leptothorax	random	CRW	85	0.00803558432472328
Leptothorax	random	CRW	88	0.00801015575273045
Leptothorax	random	CRW	89	0.00796437565657578
Leptothorax	random	CRW	90	0.0079529289323356
Leptothorax	random	CRW	87	0.00801913058249466
Leptothorax	random	CRW	91	0.00795103270920849
Leptothorax	random	CRW	93	0.00799514260307856
Leptothorax	random	CRW	92	0.00793792357280083
Leptothorax	random	CRW	94	0.00796187799173295
Leptothorax	random	CRW	95	0.00801563374356897
Leptothorax	random	CRW	98	0.00797895394782967
Leptothorax	random	CRW	97	0.00801451460738946
Leptothorax	random	CRW	99	0.00805246384779238
Leptothorax	random	CRW	100	0.0079870568283864
Leptothorax	observed	Boundary effect	4	0.0195521855603668
Leptothorax	observed	Boundary effect	7	0.0193646408222066
Leptothorax	observed	Boundary effect	14	0.0194118739224888
Leptothorax	observed	Boundary effect	3	0.0195285119430126
Leptothorax	observed	Boundary effect	18	0.0196022533847886
Leptothorax	observed	Boundary effect	9	0.0195457100475636
Leptothorax	observed	Boundary effect	20	0.0194618132750195
Leptothorax	observed	Boundary effect	12	0.0193641333938231
Leptothorax	observed	Boundary effect	41	0.0193773573232653
Leptothorax	observed	Boundary effect	1	0.0196058375502509
Leptothorax	observed	Boundary effect	30	0.0194017298158741
Leptothorax	observed	Boundary effect	39	0.0194610177959004
Leptothorax	observed	Boundary effect	23	0.0196370650142546
Leptothorax	observed	Boundary effect	5	0.0195056229259998
Leptothorax	observed	Boundary effect	2	0.019429159367505
Leptothorax	observed	Boundary effect	10	0.0194057970438587
Leptothorax	observed	Boundary effect	15	0.0195725763451711
Leptothorax	observed	Boundary effect	29	0.0195790230530087
Leptothorax	observed	Boundary effect	33	0.0195739174389883
Leptothorax	observed	Boundary effect	17	0.0195732788953886
Leptothorax	observed	Boundary effect	46	0.019489242895029
Leptothorax	observed	Boundary effect	35	0.0194743430561662
Leptothorax	observed	Boundary effect	13	0.0196232914553426
Leptothorax	observed	Boundary effect	11	0.0193988474351919
Leptothorax	observed	Boundary effect	16	0.0194058831001403
Leptothorax	observed	Boundary effect	44	0.0195188575797157
Leptothorax	observed	Boundary effect	34	0.0194177319225837
Leptothorax	observed	Boundary effect	22	0.0195093084806676
Leptothorax	observed	Boundary effect	6	0.0194853925217318
Leptothorax	observed	Boundary effect	28	0.0195307611989534
Leptothorax	observed	Boundary effect	8	0.0196396329210999
Leptothorax	observed	Boundary effect	25	0.0194221239123563
Leptothorax	observed	Boundary effect	24	0.0193676972162125
Leptothorax	observed	Boundary effect	27	0.0196443146319287
Leptothorax	observed	Boundary effect	56	0.0195917353361085
Leptothorax	observed	Boundary effect	47	0.0192788101705197
Leptothorax	observed	Boundary effect	21	0.0194709890096963
Leptothorax	observed	Boundary effect	43	0.0195746154271987
Leptothorax	observed	Boundary effect	19	0.019396073964781
Leptothorax	observed	Boundary effect	42	0.0194503372522214
Leptothorax	observed	Boundary effect	38	0.0194307735563946
Leptothorax	observed	Boundary effect	26	0.0196632948142644
Leptothorax	observed	Boundary effect	37	0.019654777060975
Leptothorax	observed	Boundary effect	55	0.0193642742028573
Leptothorax	observed	Boundary effect	32	0.0196252205827817
Leptothorax	observed	Boundary effect	52	0.0195349179884634
Leptothorax	observed	Boundary effect	74	0.0196215523612021
Leptothorax	observed	Boundary effect	31	0.0194710967229099
Leptothorax	observed	Boundary effect	61	0.0194486919775531
Leptothorax	observed	Boundary effect	40	0.0193834886456029
Leptothorax	observed	Boundary effect	45	0.0194448504332323
Leptothorax	observed	Boundary effect	36	0.019419006111495
Leptothorax	observed	Boundary effect	58	0.0195957770441341
Leptothorax	observed	Boundary effect	54	0.0194837737393046
Leptothorax	observed	Boundary effect	51	0.0196669337853807
Leptothorax	observed	Boundary effect	48	0.0196688785944882
Leptothorax	observed	Boundary effect	73	0.0195543980558588
Leptothorax	observed	Boundary effect	93	0.0194626417115311
Leptothorax	observed	Boundary effect	83	0.0196361397662227
Leptothorax	observed	Boundary effect	60	0.0195870216760535
Leptothorax	observed	Boundary effect	68	0.0195048302249988
Leptothorax	observed	Boundary effect	72	0.0195315724191891
Leptothorax	observed	Boundary effect	59	0.0194007007880972
Leptothorax	observed	Boundary effect	85	0.0196572747389276
Leptothorax	observed	Boundary effect	62	0.0195463951113047
Leptothorax	observed	Boundary effect	81	0.0195907895425238
Leptothorax	observed	Boundary effect	53	0.0196042637728344
Leptothorax	observed	Boundary effect	89	0.0196265449976266
Leptothorax	observed	Boundary effect	49	0.0196429300050115
Leptothorax	observed	Boundary effect	50	0.0193829532407583
Leptothorax	observed	Boundary effect	78	0.0195010931538906
Leptothorax	observed	Boundary effect	86	0.0194709790192638
Leptothorax	observed	Boundary effect	63	0.0193684671410605
Leptothorax	observed	Boundary effect	96	0.0195977546755854
Leptothorax	observed	Boundary effect	57	0.0196848382102328
Leptothorax	observed	Boundary effect	71	0.0195572305372358
Leptothorax	observed	Boundary effect	65	0.0194333058603835
Leptothorax	observed	Boundary effect	87	0.019567693499597
Leptothorax	observed	Boundary effect	99	0.0194760869006498
Leptothorax	observed	Boundary effect	70	0.0195577604955598
Leptothorax	observed	Boundary effect	90	0.0194873747991548
Leptothorax	observed	Boundary effect	69	0.0196215894850345
Leptothorax	observed	Boundary effect	82	0.019337342172379
Leptothorax	observed	Boundary effect	66	0.0194929476591713
Leptothorax	observed	Boundary effect	64	0.0194809151151764
Leptothorax	observed	Boundary effect	67	0.0195712427664391
Leptothorax	observed	Boundary effect	100	0.01944505758551
Leptothorax	observed	Boundary effect	75	0.0196436338099987
Leptothorax	observed	Boundary effect	76	0.0196501864048658
Leptothorax	observed	Boundary effect	97	0.0194648558733541
Leptothorax	observed	Boundary effect	80	0.0195232361594253
Leptothorax	observed	Boundary effect	79	0.0195868825234681
Leptothorax	observed	Boundary effect	77	0.0195054686641832
Leptothorax	observed	Boundary effect	88	0.0193300544016458
Leptothorax	observed	Boundary effect	84	0.0195558031133398
Leptothorax	observed	Boundary effect	91	0.0196358091555118
Leptothorax	observed	Boundary effect	94	0.0196483287787216
Leptothorax	observed	Boundary effect	98	0.0195857667049974
Leptothorax	observed	Boundary effect	95	0.019576834182146
Leptothorax	observed	Boundary effect	92	0.0196119297903155
Leptothorax	random	Boundary effect	2	0.00796305492088258
Leptothorax	random	Boundary effect	3	0.00796797622372845
Leptothorax	random	Boundary effect	4	0.00798496938795228
Leptothorax	random	Boundary effect	1	0.00798953061684795
Leptothorax	random	Boundary effect	5	0.00798204427455029
Leptothorax	random	Boundary effect	6	0.00801406230856499
Leptothorax	random	Boundary effect	7	0.00802461284784027
Leptothorax	random	Boundary effect	8	0.00802746904821615
Leptothorax	random	Boundary effect	10	0.00800155081978188
Leptothorax	random	Boundary effect	12	0.00797128828563223
Leptothorax	random	Boundary effect	13	0.0080114638278192
Leptothorax	random	Boundary effect	11	0.0079454678888185
Leptothorax	random	Boundary effect	9	0.00791819455074552
Leptothorax	random	Boundary effect	14	0.00801699040036652
Leptothorax	random	Boundary effect	15	0.00794246595901428
Leptothorax	random	Boundary effect	16	0.00805486289791915
Leptothorax	random	Boundary effect	17	0.00795771144128825
Leptothorax	random	Boundary effect	18	0.00795815028074828
Leptothorax	random	Boundary effect	19	0.00797893403432892
Leptothorax	random	Boundary effect	21	0.00800258918229182
Leptothorax	random	Boundary effect	23	0.00798562476887524
Leptothorax	random	Boundary effect	22	0.00800657955197642
Leptothorax	random	Boundary effect	20	0.00797314724131897
Leptothorax	random	Boundary effect	24	0.00800564341186727
Leptothorax	random	Boundary effect	26	0.00797178078215482
Leptothorax	random	Boundary effect	25	0.00798886738237565
Leptothorax	random	Boundary effect	27	0.00796461377934181
Leptothorax	random	Boundary effect	28	0.0080463240393137
Leptothorax	random	Boundary effect	31	0.00794248994236861
Leptothorax	random	Boundary effect	30	0.00793818892819435
Leptothorax	random	Boundary effect	29	0.00803435832953854
Leptothorax	random	Boundary effect	32	0.00800540331373435
Leptothorax	random	Boundary effect	33	0.00798008687963415
Leptothorax	random	Boundary effect	34	0.00797628463498828
Leptothorax	random	Boundary effect	38	0.00803981719404621
Leptothorax	random	Boundary effect	35	0.00794269925855428
Leptothorax	random	Boundary effect	36	0.00793712304291602
Leptothorax	random	Boundary effect	37	0.00800220808364334
Leptothorax	random	Boundary effect	40	0.00797968761229101
Leptothorax	random	Boundary effect	41	0.00798280364236231
Leptothorax	random	Boundary effect	43	0.008064589608103
Leptothorax	random	Boundary effect	42	0.00802960964516448
Leptothorax	random	Boundary effect	44	0.00795895903491466
Leptothorax	random	Boundary effect	39	0.0079906908729859
Leptothorax	random	Boundary effect	45	0.00792109820966275
Leptothorax	random	Boundary effect	50	0.00798478521367643
Leptothorax	random	Boundary effect	47	0.00800378685625995
Leptothorax	random	Boundary effect	46	0.00795166529683024
Leptothorax	random	Boundary effect	56	0.00796544912493495
Leptothorax	random	Boundary effect	49	0.00796762035129165
Leptothorax	random	Boundary effect	48	0.00797042270270951
Leptothorax	random	Boundary effect	57	0.00797643359783852
Leptothorax	random	Boundary effect	51	0.00793719546393947
Leptothorax	random	Boundary effect	53	0.0080029235014556
Leptothorax	random	Boundary effect	52	0.00803237950753257
Leptothorax	random	Boundary effect	55	0.00796544931992141
Leptothorax	random	Boundary effect	54	0.00799647840269943
Leptothorax	random	Boundary effect	58	0.00797756775031515
Leptothorax	random	Boundary effect	59	0.00799967067874375
Leptothorax	random	Boundary effect	60	0.0079362276531304
Leptothorax	random	Boundary effect	62	0.0079654511124848
Leptothorax	random	Boundary effect	61	0.00800847402190813
Leptothorax	random	Boundary effect	63	0.00798121245924486
Leptothorax	random	Boundary effect	66	0.00796031606496002
Leptothorax	random	Boundary effect	64	0.007940184153155
Leptothorax	random	Boundary effect	65	0.00800570456751477
Leptothorax	random	Boundary effect	67	0.00795416896702006
Leptothorax	random	Boundary effect	69	0.00795199690232526
Leptothorax	random	Boundary effect	68	0.00807135581971328
Leptothorax	random	Boundary effect	70	0.0079762481010838
Leptothorax	random	Boundary effect	72	0.00797915276724204
Leptothorax	random	Boundary effect	71	0.0079921047742784
Leptothorax	random	Boundary effect	73	0.00802146505949119
Leptothorax	random	Boundary effect	74	0.00801700151576676
Leptothorax	random	Boundary effect	75	0.00797094764992128
Leptothorax	random	Boundary effect	76	0.00797205409460194
Leptothorax	random	Boundary effect	77	0.00799688788348769
Leptothorax	random	Boundary effect	78	0.00793306699636468
Leptothorax	random	Boundary effect	79	0.00792234248039007
Leptothorax	random	Boundary effect	81	0.0079665879274699
Leptothorax	random	Boundary effect	80	0.00797784572356844
Leptothorax	random	Boundary effect	82	0.0079722822374401
Leptothorax	random	Boundary effect	89	0.00795188699265504
Leptothorax	random	Boundary effect	83	0.00801598690994688
Leptothorax	random	Boundary effect	84	0.00793468977026096
Leptothorax	random	Boundary effect	88	0.00802197986657212
Leptothorax	random	Boundary effect	86	0.00795685181596462
Leptothorax	random	Boundary effect	87	0.0079320478649937
Leptothorax	random	Boundary effect	90	0.00793025050357313
Leptothorax	random	Boundary effect	85	0.0079763237509524
Leptothorax	random	Boundary effect	96	0.00794406949132293
Leptothorax	random	Boundary effect	92	0.00800643472957497
Leptothorax	random	Boundary effect	93	0.00801828887106006
Leptothorax	random	Boundary effect	95	0.00795000480217549
Leptothorax	random	Boundary effect	91	0.00797241690536013
Leptothorax	random	Boundary effect	100	0.00797363817941982
Leptothorax	random	Boundary effect	97	0.00803059561500843
Leptothorax	random	Boundary effect	94	0.00796514074882864
Leptothorax	random	Boundary effect	99	0.00796272866491523
Leptothorax	random	Boundary effect	98	0.00796200706216496
Leptothorax	observed	Locomotion adjustment	4	0.0776477107918925
Leptothorax	random	Locomotion adjustment	1	0.00876755184506235
Leptothorax	random	Locomotion adjustment	3	0.00871731780044293
Leptothorax	random	Locomotion adjustment	2	0.00876694615143994
Leptothorax	random	Locomotion adjustment	4	0.00877009223237276
Leptothorax	random	Locomotion adjustment	10	0.00867739236127001
Leptothorax	random	Locomotion adjustment	6	0.00875036044055172
Leptothorax	random	Locomotion adjustment	11	0.00875020938429791
Leptothorax	random	Locomotion adjustment	5	0.0087789804186661
Leptothorax	random	Locomotion adjustment	8	0.00880010082293494
Leptothorax	random	Locomotion adjustment	13	0.00878118626748632
Leptothorax	random	Locomotion adjustment	7	0.00869114000053338
Leptothorax	random	Locomotion adjustment	12	0.00881505345976873
Leptothorax	random	Locomotion adjustment	14	0.00876608548210497
Leptothorax	random	Locomotion adjustment	9	0.00880821592594735
Leptothorax	random	Locomotion adjustment	16	0.00881023202840597
Leptothorax	random	Locomotion adjustment	17	0.0087833164719309
Leptothorax	random	Locomotion adjustment	15	0.00869375526989554
Leptothorax	random	Locomotion adjustment	18	0.00871707377335067
Leptothorax	random	Locomotion adjustment	19	0.00871837516022834
Leptothorax	random	Locomotion adjustment	20	0.00866916091480134
Leptothorax	random	Locomotion adjustment	21	0.0087332627509543
Leptothorax	random	Locomotion adjustment	22	0.0087646977464355
Leptothorax	random	Locomotion adjustment	24	0.00873783545180682
Leptothorax	random	Locomotion adjustment	23	0.00876180776267486
Leptothorax	random	Locomotion adjustment	28	0.00875192474890019
Leptothorax	random	Locomotion adjustment	25	0.00870387142190438
Leptothorax	random	Locomotion adjustment	30	0.00882321433436718
Leptothorax	random	Locomotion adjustment	26	0.00870140308895638
Leptothorax	random	Locomotion adjustment	27	0.00883273321940505
Leptothorax	random	Locomotion adjustment	31	0.00876443920716293
Leptothorax	random	Locomotion adjustment	29	0.00884238879791742
Leptothorax	random	Locomotion adjustment	32	0.00868370007780126
Leptothorax	random	Locomotion adjustment	33	0.00870775182508269
Leptothorax	random	Locomotion adjustment	34	0.00883425450056457
Leptothorax	random	Locomotion adjustment	38	0.00871771537630337
Leptothorax	random	Locomotion adjustment	39	0.00874926430884712
Leptothorax	random	Locomotion adjustment	37	0.00872215439286624
Leptothorax	random	Locomotion adjustment	35	0.00871698599550524
Leptothorax	random	Locomotion adjustment	36	0.00871955721739175
Leptothorax	random	Locomotion adjustment	40	0.00879205102413444
Leptothorax	random	Locomotion adjustment	41	0.0087940754258931
Leptothorax	random	Locomotion adjustment	42	0.00879351676423355
Leptothorax	random	Locomotion adjustment	43	0.00881326462609754
Leptothorax	random	Locomotion adjustment	45	0.00865779610746483
Leptothorax	random	Locomotion adjustment	46	0.00868229403570385
Leptothorax	random	Locomotion adjustment	56	0.00882364875924771
Leptothorax	random	Locomotion adjustment	51	0.0087403833858018
Leptothorax	random	Locomotion adjustment	48	0.00872219875893672
Leptothorax	random	Locomotion adjustment	44	0.00873125918761359
Leptothorax	random	Locomotion adjustment	49	0.00871246004872666
Leptothorax	random	Locomotion adjustment	47	0.00876180416699655
Leptothorax	random	Locomotion adjustment	50	0.00882080646202662
Leptothorax	random	Locomotion adjustment	57	0.00879512846755174
Leptothorax	random	Locomotion adjustment	55	0.00879818334685007
Leptothorax	random	Locomotion adjustment	52	0.00875903510631569
Leptothorax	random	Locomotion adjustment	53	0.00879335368190424
Leptothorax	random	Locomotion adjustment	54	0.00872295157728604
Leptothorax	random	Locomotion adjustment	60	0.00869852442745551
Leptothorax	random	Locomotion adjustment	58	0.00875762225770645
Leptothorax	random	Locomotion adjustment	59	0.00878404792412781
Leptothorax	random	Locomotion adjustment	61	0.00877428313551677
Leptothorax	random	Locomotion adjustment	62	0.00874740993794155
Leptothorax	random	Locomotion adjustment	63	0.00875808079225082
Leptothorax	random	Locomotion adjustment	64	0.00869225218772232
Leptothorax	random	Locomotion adjustment	66	0.00878559519731687
Leptothorax	random	Locomotion adjustment	67	0.00874455375461101
Leptothorax	random	Locomotion adjustment	65	0.0087002801660243
Leptothorax	random	Locomotion adjustment	70	0.00871380827901163
Leptothorax	random	Locomotion adjustment	68	0.0087924119871469
Leptothorax	random	Locomotion adjustment	69	0.0087090577145288
Leptothorax	random	Locomotion adjustment	72	0.00875509225402352
Leptothorax	random	Locomotion adjustment	73	0.00870622469387732
Leptothorax	random	Locomotion adjustment	71	0.00873940135617733
Leptothorax	random	Locomotion adjustment	74	0.00876317370974446
Leptothorax	random	Locomotion adjustment	75	0.00874862003402369
Leptothorax	random	Locomotion adjustment	77	0.00874269374910691
Leptothorax	random	Locomotion adjustment	80	0.00870735817328971
Leptothorax	random	Locomotion adjustment	76	0.00878570100668665
Leptothorax	random	Locomotion adjustment	79	0.00874433749772394
Leptothorax	random	Locomotion adjustment	78	0.00868143401354102
Leptothorax	random	Locomotion adjustment	81	0.00871911688242126
Leptothorax	random	Locomotion adjustment	85	0.00876440706550207
Leptothorax	random	Locomotion adjustment	82	0.00875312235533803
Leptothorax	random	Locomotion adjustment	84	0.00874278440924779
Leptothorax	random	Locomotion adjustment	87	0.00873625515058016
Leptothorax	random	Locomotion adjustment	86	0.00878436386346861
Leptothorax	random	Locomotion adjustment	83	0.00880046693264795
Leptothorax	random	Locomotion adjustment	88	0.00875474323584711
Leptothorax	random	Locomotion adjustment	89	0.00871409619044281
Leptothorax	random	Locomotion adjustment	96	0.00873835037081052
Leptothorax	random	Locomotion adjustment	90	0.00871065980084497
Leptothorax	random	Locomotion adjustment	92	0.00877465911195958
Leptothorax	random	Locomotion adjustment	91	0.0088511516803901
Leptothorax	random	Locomotion adjustment	94	0.00874546172662817
Leptothorax	random	Locomotion adjustment	95	0.00871475816680286
Leptothorax	random	Locomotion adjustment	93	0.00876535053801992
Leptothorax	random	Locomotion adjustment	99	0.00869068978067016
Leptothorax	random	Locomotion adjustment	97	0.00873468596604686
Leptothorax	random	Locomotion adjustment	98	0.00873704077760209
Leptothorax	random	Locomotion adjustment	100	0.00875868384854959
Leptothorax	observed	Locomotion adjustment
+ Boundary effect	1	0.096492984736621
Leptothorax	random	Locomotion adjustment
+ Boundary effect	1	0.00881888995822753
Leptothorax	random	Locomotion adjustment
+ Boundary effect	2	0.00873222747696123
Leptothorax	random	Locomotion adjustment
+ Boundary effect	3	0.00882292531566927
Leptothorax	random	Locomotion adjustment
+ Boundary effect	4	0.00877632114542154
Leptothorax	random	Locomotion adjustment
+ Boundary effect	5	0.00876462522414178
Leptothorax	random	Locomotion adjustment
+ Boundary effect	7	0.00873408955576588
Leptothorax	random	Locomotion adjustment
+ Boundary effect	6	0.00876070230725133
Leptothorax	random	Locomotion adjustment
+ Boundary effect	10	0.00875105887755403
Leptothorax	random	Locomotion adjustment
+ Boundary effect	11	0.00878700339733265
Leptothorax	random	Locomotion adjustment
+ Boundary effect	9	0.0088173863335135
Leptothorax	random	Locomotion adjustment
+ Boundary effect	8	0.00881352999136583
Leptothorax	random	Locomotion adjustment
+ Boundary effect	14	0.00884810548884508
Leptothorax	random	Locomotion adjustment
+ Boundary effect	12	0.00878526308482175
Leptothorax	random	Locomotion adjustment
+ Boundary effect	16	0.00878175126280399
Leptothorax	random	Locomotion adjustment
+ Boundary effect	18	0.0087900777140296
Leptothorax	random	Locomotion adjustment
+ Boundary effect	17	0.00875349216234941
Leptothorax	random	Locomotion adjustment
+ Boundary effect	21	0.0088242558632893
Leptothorax	random	Locomotion adjustment
+ Boundary effect	15	0.0088093739155362
Leptothorax	random	Locomotion adjustment
+ Boundary effect	22	0.00879166313934409
Leptothorax	random	Locomotion adjustment
+ Boundary effect	23	0.00873718361741775
Leptothorax	random	Locomotion adjustment
+ Boundary effect	26	0.00873883144607508
Leptothorax	random	Locomotion adjustment
+ Boundary effect	13	0.00881830454828705
Leptothorax	random	Locomotion adjustment
+ Boundary effect	19	0.00876862298000191
Leptothorax	random	Locomotion adjustment
+ Boundary effect	25	0.00873836805525447
Leptothorax	random	Locomotion adjustment
+ Boundary effect	20	0.00872129301623374
Leptothorax	random	Locomotion adjustment
+ Boundary effect	27	0.00875857422063208
Leptothorax	random	Locomotion adjustment
+ Boundary effect	24	0.00875426927396664
Leptothorax	random	Locomotion adjustment
+ Boundary effect	31	0.00875897700698311
Leptothorax	random	Locomotion adjustment
+ Boundary effect	33	0.0087426953469191
Leptothorax	random	Locomotion adjustment
+ Boundary effect	29	0.00877063683349355
Leptothorax	random	Locomotion adjustment
+ Boundary effect	30	0.00887100201527144
Leptothorax	random	Locomotion adjustment
+ Boundary effect	32	0.0087323396088837
Leptothorax	random	Locomotion adjustment
+ Boundary effect	38	0.00875564592956966
Leptothorax	random	Locomotion adjustment
+ Boundary effect	34	0.00873022241449265
Leptothorax	random	Locomotion adjustment
+ Boundary effect	28	0.00873733061095777
Leptothorax	random	Locomotion adjustment
+ Boundary effect	35	0.00874613066941142
Leptothorax	random	Locomotion adjustment
+ Boundary effect	41	0.00881622579135505
Leptothorax	random	Locomotion adjustment
+ Boundary effect	44	0.00876671579005214
Leptothorax	random	Locomotion adjustment
+ Boundary effect	42	0.00872594122507697
Leptothorax	random	Locomotion adjustment
+ Boundary effect	40	0.00877243418542679
Leptothorax	random	Locomotion adjustment
+ Boundary effect	47	0.00884637093588739
Leptothorax	random	Locomotion adjustment
+ Boundary effect	46	0.00881142177879511
Leptothorax	random	Locomotion adjustment
+ Boundary effect	37	0.00877301561565302
Leptothorax	random	Locomotion adjustment
+ Boundary effect	48	0.00881528661245754
Leptothorax	random	Locomotion adjustment
+ Boundary effect	45	0.00869970226597054
Leptothorax	random	Locomotion adjustment
+ Boundary effect	49	0.00872181644174924
Leptothorax	random	Locomotion adjustment
+ Boundary effect	50	0.00887520874184756
Leptothorax	random	Locomotion adjustment
+ Boundary effect	57	0.00878822166369626
Leptothorax	random	Locomotion adjustment
+ Boundary effect	36	0.00880927946497242
Leptothorax	random	Locomotion adjustment
+ Boundary effect	62	0.00878280524739522
Leptothorax	random	Locomotion adjustment
+ Boundary effect	51	0.00876427531513226
Leptothorax	random	Locomotion adjustment
+ Boundary effect	53	0.00881180027764223
Leptothorax	random	Locomotion adjustment
+ Boundary effect	55	0.00879170577619947
Leptothorax	random	Locomotion adjustment
+ Boundary effect	39	0.00880147475837128
[truncated: 790 more rows]
