# Supplementary material for: Two simple movement mechanisms for spatial division of labour in social insects
Source: Nat Commun. 2022 Nov 15;13:6985. doi: 10.1038/s41467-022-34706-7 (PMC9666475; doi:10.1038/s41467-022-34706-7)
Supplement: Supplementary file 5 — Source Data [file 41467_2022_34706_MOESM5_ESM.zip › source_data/Figure_S17/ProportionNonOverlappingSites_Matrix,Apis,LocomotionAdjustment=FALSE,BoundaryEffect=TRUE.csv]

density	steepness	ProportionNonOverlappingSites
0.015	3	0.00578149920255183
0.015	5	0.41457336523126
0.015	7	0.163227671451356
0.015	9	0.221441387559809
0.015	11	0.273574561403509
0.015	13	0
0.015	15	0.145434609250399
0.015	17	0.369417862838915
0.015	19	0.652811004784689
0.015	21	0.303628389154705
0.015	23	0.650966905901116
0.016	3	0.282246810207337
0.016	5	0.605462519936204
0.016	7	0.102521929824561
0.016	9	0.401664673046252
0.016	11	0.174541467304625
0.016	13	0.107505980861244
0.016	15	0.000348883572567783
0.016	17	0.660237240829346
0.016	19	0.8019836523126
0.016	21	0.0999800637958533
0.016	23	0.404356060606061
0.017	3	0.129485645933014
0.017	5	0.344298245614035
0.017	7	0.0741626794258373
0.017	9	0.376545055821372
0.017	11	0.610695773524721
0.017	13	0.456887958532695
0.017	15	0.402761164274322
0.017	17	0.857805023923445
0.017	19	0.44158692185008
0.017	21	0.252143141945774
0.017	23	0.428379186602871
0.018	3	0
0.018	5	0.157844896331738
0.018	7	0.0062799043062201
0.018	9	0.358851674641148
0.018	11	0.0983851674641148
0.018	13	0.303777910685805
0.018	15	0.211174242424242
0.018	17	0.403359250398724
0.018	19	0.340510366826156
0.018	21	0.814443779904306
0.018	23	0.182914673046252
0.019	3	0.140201355661882
0.019	5	0.176634768740032
0.019	7	0.142942583732057
0.019	9	0.446670653907496
0.019	11	0.446521132376396
0.019	13	0.571720494417863
0.019	15	0.0764553429027113
0.019	17	0.454545454545455
0.019	19	0.916467304625199
0.019	21	0.247607655502392
0.019	23	0.334579346092504
0.02	3	0.0716208133971292
0.02	5	0.143740031897927
0.02	7	0.350528309409888
0.02	9	0.174591307814992
0.02	11	0.371561004784689
0.02	13	0.30527312599681
0.02	15	0.137609649122807
0.02	17	0.740929027113238
0.02	19	0.605911084529506
0.02	21	0.467902711323764
0.02	23	0.439792663476874
0.021	3	0.00946969696969697
0.021	5	0.200259170653907
0.021	7	0.437450159489633
0.021	9	0.241228070175439
0.021	11	0.11054625199362
0.021	13	0.258423046251994
0.021	15	0.103668261562998
0.021	17	0.404605263157895
0.021	19	0.598833732057416
0.021	21	0.95005980861244
0.021	23	0.121810207336523
0.022	3	0.0104665071770335
0.022	5	0.229415869218501
0.022	7	0.11558014354067
0.022	9	0.207336523125997
0.022	11	0.301236044657097
0.022	13	0.114234449760766
0.022	15	0.174292264752791
0.022	17	0.76255980861244
0.022	19	0.638307416267943
0.022	21	0.604615231259968
0.022	23	0.407097288676236
0.023	3	0.00652910685805423
0.023	5	0.0909589314194577
0.023	7	0.388357256778309
0.023	9	0.229017145135566
0.023	11	0.259669059011164
0.023	13	0.129485645933014
0.023	15	0.163526714513557
0.023	17	0.302232854864434
0.023	19	0.904605263157895
0.023	21	0.929575358851675
0.023	23	0.439842503987241
0.024	3	0.0995813397129187
0.024	5	0.192085326953748
0.024	7	0.258622408293461
0.024	9	0.226525119617225
0.024	11	0.117523923444976
0.024	13	0.121561004784689
0.024	15	0.10002990430622
0.024	17	0.498504784688995
0.024	19	0.843450956937799
0.024	21	0.844547448165869
0.024	23	0.167364433811802
0.025	3	0.0916068580542265
0.025	5	0.197019537480064
0.025	7	0.139354066985646
0.025	9	0.244517543859649
0.025	11	0.120115629984051
0.025	13	0.142543859649123
0.025	15	0.116277910685805
0.025	17	0.819776714513557
0.025	19	0.865131578947368
0.025	21	0.895285087719298
0.025	23	0.410685805422648
