# Supplementary material for: Two simple movement mechanisms for spatial division of labour in social insects
Source: Nat Commun. 2022 Nov 15;13:6985. doi: 10.1038/s41467-022-34706-7 (PMC9666475; doi:10.1038/s41467-022-34706-7)
Supplement: Supplementary file 5 — Source Data [file 41467_2022_34706_MOESM5_ESM.zip › source_data/Figure_S17/ProportionNonOverlappingSites_Matrix,Apis,LocomotionAdjustment=TRUE,BoundaryEffect=FALSE.csv]

density	steepness	ProportionNonOverlappingSites
0.015	3	0.250348883572568
0.015	5	0.336822169059011
0.015	7	0.334031100478469
0.015	9	0.0921551036682616
0.015	11	0.368072169059011
0.015	13	0.0182416267942584
0.015	15	0.148076156299841
0.015	17	0.13960326953748
0.015	19	0.814244417862839
0.015	21	0.157595693779904
0.015	23	0.739184609250399
0.016	3	0.178329346092504
0.016	5	0.0971391547049442
0.016	7	0.3748504784689
0.016	9	0.281349681020734
0.016	11	0.134918261562998
0.016	13	0.000747607655502392
0.016	15	0.650717703349282
0.016	17	0.300039872408293
0.016	19	0.567783094098884
0.016	21	0.173793859649123
0.016	23	0.306319776714514
0.017	3	0.251046650717703
0.017	5	0.236792264752791
0.017	7	4.98405103668262e-05
0.017	9	0.410935007974482
0.017	11	0.438098086124402
0.017	13	0.00588118022328549
0.017	15	0.236692583732057
0.017	17	0.159589314194577
0.017	19	0.32914673046252
0.017	21	0.250398724082935
0.017	23	0.503588516746411
0.018	3	0.227173046251994
0.018	5	0.311004784688995
0.018	7	0.266397527910686
0.018	9	0.845095693779904
0.018	11	0.306519138755981
0.018	13	0.188945374800638
0.018	15	0.28438995215311
0.018	17	0.25533293460925
0.018	19	0.373006379585327
0.018	21	0.334180622009569
0.018	23	0.483851674641148
0.019	3	0.537779106858054
0.019	5	0.250747607655502
0.019	7	0.174242424242424
0.019	9	0.778010366826156
0.019	11	0.364533492822966
0.019	13	0.156848086124402
0.019	15	0.414124800637959
0.019	17	0.445324960127592
0.019	19	0.562200956937799
0.019	21	0.179126794258373
0.019	23	0.646929824561403
0.02	3	0.298893540669856
0.02	5	0.319477671451356
0.02	7	0.141347687400319
0.02	9	0.822218899521531
0.02	11	0.236244019138756
0.02	13	0.309559409888357
0.02	15	0.69173644338118
0.02	17	0.431319776714514
0.02	19	0.662430223285486
0.02	21	0.320374800637959
0.02	23	0.837968500797448
0.021	3	0.210925039872408
0.021	5	0.405352870813397
0.021	7	0.167663476874003
0.021	9	0.778508771929825
0.021	11	0.245115629984051
0.021	13	0.182067384370016
0.021	15	0.546401515151515
0.021	17	0.284439792663477
0.021	19	0.363636363636364
0.021	21	0.528708133971292
0.021	23	0.628787878787879
0.022	3	0.643241626794258
0.022	5	0.366726475279107
0.022	7	0.294457735247209
0.022	9	0.503389154704944
0.022	11	0.401016746411483
0.022	13	0.00463516746411483
0.022	15	0.839862440191388
0.022	17	0.287729266347687
0.022	19	0.738287480063796
0.022	21	0.442583732057416
0.022	23	0.350927033492823
0.023	3	0.253837719298246
0.023	5	0.374501594896332
0.023	7	0.239683014354067
0.023	9	0.797846889952153
0.023	11	0.380083732057416
0.023	13	0.278857655502392
0.023	15	0.567633572567783
0.023	17	0.48116028708134
0.023	19	0.743819776714514
0.023	21	0.308213716108453
0.023	23	0.834379984051037
0.024	3	0.364084928229665
0.024	5	0.340859250398724
0.024	7	0.2498504784689
0.024	9	0.820075757575758
0.024	11	0.397328548644338
0.024	13	0.00154505582137161
0.024	15	0.511911881977671
0.024	17	0.205741626794258
0.024	19	0.755233253588517
0.024	21	0.316935805422648
0.024	23	0.702153110047847
0.025	3	0.494517543859649
0.025	5	0.370863237639553
0.025	7	0.183861642743222
0.025	9	0.845643939393939
0.025	11	0.38741028708134
0.025	13	0.00493421052631579
0.025	15	0.531848086124402
0.025	17	0.300737639553429
0.025	19	0.759768740031898
0.025	21	0.21765350877193
0.025	23	0.737141148325359
