# Supplementary material for: Two simple movement mechanisms for spatial division of labour in social insects
Source: Nat Commun. 2022 Nov 15;13:6985. doi: 10.1038/s41467-022-34706-7 (PMC9666475; doi:10.1038/s41467-022-34706-7)
Supplement: Supplementary file 5 — Source Data [file 41467_2022_34706_MOESM5_ESM.zip › source_data/Figure_S17/ProportionNonOverlappingSites_Matrix,Apis,LocomotionAdjustment=TRUE,BoundaryEffect=TRUE.csv]

density	steepness	ProportionNonOverlappingSites
0.015	3	0.392842902711324
0.015	5	0.884519537480064
0.015	7	0.824162679425837
0.015	9	0.925588118022329
0.015	11	0.973883572567783
0.015	13	0.981210127591707
0.015	15	0.997507974481659
0.015	17	0.999551435406699
0.015	19	0.994916267942584
0.015	21	0.999551435406699
0.015	23	0.997159090909091
0.016	3	0.647179027113238
0.016	5	0.948664274322169
0.016	7	0.948066188197767
0.016	9	0.943879585326954
0.016	11	0.965958931419458
0.016	13	0.973036283891547
0.016	15	0.999451754385965
0.016	17	0.994766746411483
0.016	19	0.992374401913876
0.016	21	1
0.016	23	0.999800637958533
0.017	3	0.432914673046252
0.017	5	0.763706140350877
0.017	7	0.732057416267943
0.017	9	0.932565789473684
0.017	11	0.97094298245614
0.017	13	0.977970494417863
0.017	15	0.999202551834131
0.017	17	0.995863237639553
0.017	19	0.993670255183413
0.017	21	1
0.017	23	0.9998504784689
0.018	3	0.841806220095694
0.018	5	0.833831738437002
0.018	7	0.772677432216906
0.018	9	0.971291866028708
0.018	11	0.965410685805423
0.018	13	0.98240629984051
0.018	15	0.994567384370016
0.018	17	0.992972488038278
0.018	19	0.991875996810207
0.018	21	0.998454944178628
0.018	23	0.998953349282297
0.019	3	0.276016746411483
0.019	5	0.898325358851675
0.019	7	0.940440590111643
0.019	9	0.985845295055821
0.019	11	0.964912280701754
0.019	13	0.96984649122807
0.019	15	1
0.019	17	1
0.019	19	0.996361642743222
0.019	21	0.999800637958533
0.019	23	0.996710526315789
0.02	3	0.508871610845295
0.02	5	0.755482456140351
0.02	7	0.759120813397129
0.02	9	0.951754385964912
0.02	11	0.96561004784689
0.02	13	0.983602472089314
0.02	15	1
0.02	17	0.999750797448166
0.02	19	0.990480462519936
0.02	21	0.999800637958533
0.02	23	0.999900318979266
0.021	3	0.520584130781499
0.021	5	0.881728468899522
0.021	7	0.865679824561403
0.021	9	0.95728668261563
0.021	11	0.970344896331738
0.021	13	0.991875996810207
0.021	15	1
0.021	17	1
0.021	19	0.988636363636364
0.021	21	0.999950159489633
0.021	23	0.993171850079745
0.022	3	0.945424641148325
0.022	5	0.848086124401914
0.022	7	0.714563397129187
0.022	9	0.977422248803828
0.022	11	0.979515550239234
0.022	13	1
0.022	15	1
0.022	17	0.999750797448166
0.022	19	0.991477272727273
0.022	21	1
0.022	23	1
0.023	3	0.508771929824561
0.023	5	0.903010366826156
0.023	7	0.890600079744817
0.023	9	0.968650318979266
0.023	11	0.978518740031898
0.023	13	0.999750797448166
0.023	15	1
0.023	17	0.9998504784689
0.023	19	1
0.023	21	0.9998504784689
0.023	23	0.992972488038278
0.024	3	0.492673444976077
0.024	5	0.95210326953748
0.024	7	0.831040669856459
0.024	9	0.966507177033493
0.024	11	0.978419059011164
0.024	13	1
0.024	15	1
0.024	17	0.9998504784689
0.024	19	0.992474082934609
0.024	21	1
0.024	23	0.995015948963317
0.025	3	0.500647926634769
0.025	5	0.766696570972887
0.025	7	0.824810606060606
0.025	9	0.966108452950558
0.025	11	0.969996012759171
0.025	13	0.989832535885168
0.025	15	1
0.025	17	0.998803827751196
0.025	19	0.993769936204147
0.025	21	1
0.025	23	0.996261961722488
