# Supplementary material for: Two simple movement mechanisms for spatial division of labour in social insects
Source: Nat Commun. 2022 Nov 15;13:6985. doi: 10.1038/s41467-022-34706-7 (PMC9666475; doi:10.1038/s41467-022-34706-7)
Supplement: Supplementary file 5 — Source Data [file 41467_2022_34706_MOESM5_ESM.zip › source_data/Figure_S17/ProportionNonOverlappingSites_Matrix,Lasius,LocomotionAdjustment=FALSE,BoundaryEffect=TRUE.csv]

density	steepness	ProportionNonOverlappingSites
0.015	3	0.159125188536953
0.015	5	0.728883861236802
0.015	7	0.757541478129713
0.015	9	0.987745098039216
0.015	11	0.961726998491704
0.015	13	0.997737556561086
0.015	15	0.9986802413273
0.015	17	1
0.015	19	0.9973604826546
0.015	21	1
0.015	23	1
0.016	3	0.177601809954751
0.016	5	0.723604826546003
0.016	7	0.784125188536953
0.016	9	0.964555052790347
0.016	11	0.965686274509804
0.016	13	1
0.016	15	0.999057315233786
0.016	17	1
0.016	19	0.997549019607843
0.016	21	1
0.016	23	1
0.017	3	0.258484162895928
0.017	5	0.648001508295626
0.017	7	0.820701357466063
0.017	9	1
0.017	11	0.998491704374057
0.017	13	0.958521870286576
0.017	15	0.974170437405732
0.017	17	1
0.017	19	0.993778280542986
0.017	21	1
0.017	23	1
0.018	3	0.163650075414781
0.018	5	0.723604826546003
0.018	7	0.850113122171946
0.018	9	0.920060331825038
0.018	11	0.96078431372549
0.018	13	0.960407239819005
0.018	15	0.99000754147813
0.018	17	1
0.018	19	1
0.018	21	1
0.018	23	1
0.019	3	0.185143288084465
0.019	5	0.814102564102564
0.019	7	0.864253393665158
0.019	9	0.943438914027149
0.019	11	0.968137254901961
0.019	13	0.997926093514329
0.019	15	1
0.019	17	1
0.019	19	0.992458521870287
0.019	21	1
0.019	23	1
0.02	3	0.272247360482655
0.02	5	0.821078431372549
0.02	7	0.876696832579186
0.02	9	0.953808446455505
0.02	11	0.958521870286576
0.02	13	1
0.02	15	0.999245852187029
0.02	17	1
0.02	19	1
0.02	21	1
0.02	23	1
0.021	3	0.221530920060332
0.021	5	0.695889894419306
0.021	7	0.869532428355958
0.021	9	0.957579185520362
0.021	11	0.978506787330317
0.021	13	0.949660633484163
0.021	15	0.998868778280543
0.021	17	1
0.021	19	1
0.021	21	1
0.021	23	1
0.022	3	0.234351432880845
0.022	5	0.839932126696833
0.022	7	0.868589743589744
0.022	9	0.958144796380091
0.022	11	0.969457013574661
0.022	13	0.997926093514329
0.022	15	0.999622926093514
0.022	17	1
0.022	19	1
0.022	21	1
0.022	23	1
0.023	3	0.246606334841629
0.023	5	0.796191553544495
0.023	7	0.904411764705882
0.023	9	0.951734539969834
0.023	11	0.962292609351433
0.023	13	1
0.023	15	0.996229260935143
0.023	17	1
0.023	19	1
0.023	21	1
0.023	23	1
0.024	3	0.281108597285068
0.024	5	0.825037707390649
0.024	7	0.909313725490196
0.024	9	0.972662141779789
0.024	11	0.967760180995475
0.024	13	1
0.024	15	0.9986802413273
0.024	17	1
0.024	19	1
0.024	21	1
0.024	23	1
0.025	3	0.274886877828054
0.025	5	0.819758672699849
0.025	7	0.912141779788839
0.025	9	0.96474358974359
0.025	11	0.9986802413273
0.025	13	1
0.025	15	0.9986802413273
0.025	17	1
0.025	19	1
0.025	21	1
0.025	23	1
