# Supplementary material for: Two simple movement mechanisms for spatial division of labour in social insects
Source: Nat Commun. 2022 Nov 15;13:6985. doi: 10.1038/s41467-022-34706-7 (PMC9666475; doi:10.1038/s41467-022-34706-7)
Supplement: Supplementary file 5 — Source Data [file 41467_2022_34706_MOESM5_ESM.zip › source_data/Figure_S17/ProportionNonOverlappingSites_Matrix,Lasius,LocomotionAdjustment=TRUE,BoundaryEffect=FALSE.csv]

density	steepness	ProportionNonOverlappingSites
0.015	3	1
0.015	5	1
0.015	7	1
0.015	9	1
0.015	11	1
0.015	13	1
0.015	15	1
0.015	17	1
0.015	19	1
0.015	21	1
0.015	23	1
0.016	3	1
0.016	5	1
0.016	7	1
0.016	9	1
0.016	11	1
0.016	13	1
0.016	15	1
0.016	17	1
0.016	19	1
0.016	21	1
0.016	23	1
0.017	3	1
0.017	5	1
0.017	7	1
0.017	9	1
0.017	11	1
0.017	13	1
0.017	15	1
0.017	17	1
0.017	19	1
0.017	21	1
0.017	23	1
0.018	3	1
0.018	5	1
0.018	7	1
0.018	9	1
0.018	11	1
0.018	13	1
0.018	15	1
0.018	17	1
0.018	19	1
0.018	21	1
0.018	23	1
0.019	3	1
0.019	5	1
0.019	7	1
0.019	9	1
0.019	11	1
0.019	13	1
0.019	15	1
0.019	17	1
0.019	19	1
0.019	21	1
0.019	23	1
0.02	3	1
0.02	5	1
0.02	7	1
0.02	9	1
0.02	11	1
0.02	13	1
0.02	15	1
0.02	17	1
0.02	19	1
0.02	21	1
0.02	23	1
0.021	3	1
0.021	5	1
0.021	7	1
0.021	9	1
0.021	11	1
0.021	13	1
0.021	15	1
0.021	17	1
0.021	19	1
0.021	21	1
0.021	23	1
0.022	3	1
0.022	5	1
0.022	7	1
0.022	9	1
0.022	11	1
0.022	13	1
0.022	15	1
0.022	17	1
0.022	19	1
0.022	21	1
0.022	23	1
0.023	3	1
0.023	5	1
0.023	7	1
0.023	9	1
0.023	11	1
0.023	13	1
0.023	15	1
0.023	17	1
0.023	19	1
0.023	21	1
0.023	23	1
0.024	3	1
0.024	5	1
0.024	7	1
0.024	9	1
0.024	11	1
0.024	13	1
0.024	15	1
0.024	17	1
0.024	19	1
0.024	21	1
0.024	23	1
0.025	3	1
0.025	5	1
0.025	7	1
0.025	9	1
0.025	11	1
0.025	13	1
0.025	15	1
0.025	17	1
0.025	19	1
0.025	21	1
0.025	23	1
