# Supplementary material for: Two simple movement mechanisms for spatial division of labour in social insects
Source: Nat Commun. 2022 Nov 15;13:6985. doi: 10.1038/s41467-022-34706-7 (PMC9666475; doi:10.1038/s41467-022-34706-7)
Supplement: Supplementary file 5 — Source Data [file 41467_2022_34706_MOESM5_ESM.zip › source_data/Figure_S17/ProportionNonOverlappingSites_Matrix,Leptothorax,LocomotionAdjustment=FALSE,BoundaryEffect=TRUE.csv]

density	steepness	ProportionNonOverlappingSites
0.015	3	0.140384615384615
0.015	5	0.336538461538462
0.015	7	0.703205128205128
0.015	9	0.738782051282051
0.015	11	1
0.015	13	0.921794871794872
0.015	15	0.888461538461538
0.015	17	0.995833333333333
0.015	19	1
0.015	21	1
0.015	23	1
0.016	3	0.272435897435897
0.016	5	0.360897435897436
0.016	7	0.817948717948718
0.016	9	0.698717948717949
0.016	11	0.997115384615385
0.016	13	0.898397435897436
0.016	15	0.9875
0.016	17	1
0.016	19	0.996794871794872
0.016	21	1
0.016	23	1
0.017	3	0.161217948717949
0.017	5	0.373397435897436
0.017	7	0.756730769230769
0.017	9	0.873717948717949
0.017	11	0.994871794871795
0.017	13	0.955769230769231
0.017	15	0.996474358974359
0.017	17	0.996794871794872
0.017	19	0.984294871794872
0.017	21	1
0.017	23	1
0.018	3	0.261217948717949
0.018	5	0.440384615384615
0.018	7	0.793910256410256
0.018	9	0.821153846153846
0.018	11	0.987179487179487
0.018	13	0.925641025641026
0.018	15	0.990064102564103
0.018	17	0.999038461538462
0.018	19	0.990384615384615
0.018	21	1
0.018	23	1
0.019	3	0.319230769230769
0.019	5	0.16025641025641
0.019	7	0.783653846153846
0.019	9	0.838461538461538
0.019	11	0.994230769230769
0.019	13	0.939102564102564
0.019	15	1
0.019	17	0.984935897435897
0.019	19	0.991025641025641
0.019	21	1
0.019	23	1
0.02	3	0.312179487179487
0.02	5	0.438141025641026
0.02	7	0.952564102564103
0.02	9	0.766025641025641
0.02	11	1
0.02	13	0.92948717948718
0.02	15	0.998397435897436
0.02	17	0.996474358974359
0.02	19	0.991666666666667
0.02	21	1
0.02	23	1
0.021	3	0.319871794871795
0.021	5	0.265064102564103
0.021	7	0.795192307692308
0.021	9	0.85224358974359
0.021	11	0.99775641025641
0.021	13	0.915384615384615
0.021	15	0.997115384615385
0.021	17	1
0.021	19	0.99198717948718
0.021	21	1
0.021	23	1
0.022	3	0.267948717948718
0.022	5	0.531410256410256
0.022	7	0.902884615384615
0.022	9	0.873076923076923
0.022	11	0.998397435897436
0.022	13	0.962820512820513
0.022	15	1
0.022	17	1
0.022	19	0.990064102564103
0.022	21	1
0.022	23	1
0.023	3	0.396153846153846
0.023	5	0.279166666666667
0.023	7	0.930448717948718
0.023	9	0.890384615384615
0.023	11	0.997435897435897
0.023	13	0.997435897435897
0.023	15	0.998717948717949
0.023	17	0.98974358974359
0.023	19	0.991025641025641
0.023	21	1
0.023	23	1
0.024	3	0.397435897435897
0.024	5	0.450961538461538
0.024	7	0.927884615384615
0.024	9	0.915384615384615
0.024	11	1
0.024	13	0.965384615384615
0.024	15	0.996474358974359
0.024	17	0.998076923076923
0.024	19	0.991025641025641
0.024	21	1
0.024	23	1
0.025	3	0.365064102564103
0.025	5	0.468589743589744
0.025	7	0.955769230769231
0.025	9	0.947115384615385
0.025	11	1
0.025	13	0.941987179487179
0.025	15	0.997435897435897
0.025	17	0.995833333333333
0.025	19	0.991025641025641
0.025	21	1
0.025	23	1
