# Supplementary material for: Two simple movement mechanisms for spatial division of labour in social insects
Source: Nat Commun. 2022 Nov 15;13:6985. doi: 10.1038/s41467-022-34706-7 (PMC9666475; doi:10.1038/s41467-022-34706-7)
Supplement: Supplementary file 5 — Source Data [file 41467_2022_34706_MOESM5_ESM.zip › source_data/Figure_S17/ProportionNonOverlappingSites_Matrix,Temnothorax,LocomotionAdjustment=FALSE,BoundaryEffect=TRUE.csv]

density	steepness	ProportionNonOverlappingSites
0.015	3	0.104665071770335
0.015	5	0.228917464114833
0.015	7	0.379934210526316
0.015	9	0.492075358851675
0.015	11	0.519587320574163
0.015	13	0.617822966507177
0.015	15	0.683911483253589
0.015	17	0.839862440191388
0.015	19	0.669108851674641
0.015	21	0.568032296650718
0.015	23	0.839563397129187
0.016	3	0.00269138755980861
0.016	5	0.168510765550239
0.016	7	0.28752990430622
0.016	9	0.723086124401914
0.016	11	0.679575358851675
0.016	13	0.69691985645933
0.016	15	0.768540669856459
0.016	17	0.536483253588517
0.016	19	0.8751495215311
0.016	21	0.779904306220096
0.016	23	0.820723684210526
0.017	3	0.0897129186602871
0.017	5	0.317434210526316
0.017	7	0.542165071770335
0.017	9	0.720843301435407
0.017	11	0.492822966507177
0.017	13	0.764354066985646
0.017	15	0.898175837320574
0.017	17	0.652960526315789
0.017	19	0.701106459330144
0.017	21	0.807715311004785
0.017	23	0.747906698564593
0.018	3	0.128738038277512
0.018	5	0.079694976076555
0.018	7	0.392494019138756
0.018	9	0.539922248803828
0.018	11	0.333881578947368
0.018	13	0.824760765550239
0.018	15	0.885316985645933
0.018	17	0.696022727272727
0.018	19	0.83433014354067
0.018	21	0.443929425837321
0.018	23	0.852721291866029
0.019	3	0.000299043062200957
0.019	5	0.24058014354067
0.019	7	0.590011961722488
0.019	9	0.605412679425837
0.019	11	0.606907894736842
0.019	13	0.718002392344498
0.019	15	0.783343301435407
0.019	17	0.63741028708134
0.019	19	0.840460526315789
0.019	21	0.492374401913876
0.019	23	0.878289473684211
0.02	3	0.0303528708133971
0.02	5	0.333582535885167
0.02	7	0.629934210526316
0.02	9	0.458283492822966
0.02	11	0.616327751196172
0.02	13	0.770035885167464
0.02	15	0.836572966507177
0.02	17	0.923744019138756
0.02	19	0.857206937799043
0.02	21	0.811004784688995
0.02	23	0.911782296650718
0.021	3	0.0840311004784689
0.021	5	0.344348086124402
0.021	7	0.664623205741627
0.021	9	0.40938995215311
0.021	11	0.652362440191388
0.021	13	0.713666267942584
0.021	15	0.891447368421053
0.021	17	0.86558014354067
0.021	19	0.850627990430622
0.021	21	0.436303827751196
0.021	23	0.912828947368421
0.022	3	0.00104665071770335
0.022	5	0.475179425837321
0.022	7	0.619168660287081
0.022	9	0.6563995215311
0.022	11	0.687051435406699
0.022	13	0.635316985645933
0.022	15	0.87813995215311
0.022	17	0.690789473684211
0.022	19	0.871261961722488
0.022	21	0.719796650717703
0.022	23	0.873056220095694
0.023	3	0.105861244019139
0.023	5	0.402362440191388
0.023	7	0.736692583732057
0.023	9	0.838068181818182
0.023	11	0.69363038277512
0.023	13	0.75941985645933
0.023	15	0.891148325358852
0.023	17	0.927183014354067
0.023	19	0.919258373205742
0.023	21	0.879784688995215
0.023	23	0.903409090909091
0.024	3	0
0.024	5	0.316836124401914
0.024	7	0.677183014354067
0.024	9	0.664772727272727
0.024	11	0.647577751196172
0.024	13	0.711872009569378
0.024	15	0.91238038277512
0.024	17	0.915221291866029
0.024	19	0.908343301435407
0.024	21	0.709031100478469
0.024	23	0.895185406698565
0.025	3	0.121710526315789
0.025	5	0.336722488038278
0.025	7	0.709778708133971
0.025	9	0.671052631578947
0.025	11	0.696022727272727
0.025	13	0.699760765550239
0.025	15	0.91880980861244
0.025	17	0.93136961722488
0.025	19	0.910287081339713
0.025	21	0.701405502392344
0.025	23	0.921650717703349
