# Supplementary material for: Two simple movement mechanisms for spatial division of labour in social insects
Source: Nat Commun. 2022 Nov 15;13:6985. doi: 10.1038/s41467-022-34706-7 (PMC9666475; doi:10.1038/s41467-022-34706-7)
Supplement: Supplementary file 5 — Source Data [file 41467_2022_34706_MOESM5_ESM.zip › source_data/Figure_S17/WeightedModularity_Matrix,Apis,LocomotionAdjustment=FALSE,BoundaryEffect=TRUE.csv]

density	steepness	WeightedModularity
0.015	3	0.0517239575526814
0.015	5	0.051760300835741
0.015	7	0.0508592304317439
0.015	9	0.0540344982262947
0.015	11	0.0543837721530258
0.015	13	0.0528078148893779
0.015	15	0.0557197000141953
0.015	17	0.0548206217432839
0.015	19	0.0540645132387768
0.015	21	0.0550969577840376
0.015	23	0.0556871858178036
0.016	3	0.0516443392999689
0.016	5	0.0515550306850038
0.016	7	0.051973136737
0.016	9	0.0538143551705933
0.016	11	0.0545432869605119
0.016	13	0.0533600382470335
0.016	15	0.0560963739236131
0.016	17	0.0555691804700434
0.016	19	0.055372699621295
0.016	21	0.0530172781775363
0.016	23	0.0560869870696985
0.017	3	0.0518725115715656
0.017	5	0.049985907423515
0.017	7	0.0524843970889508
0.017	9	0.0541728762380571
0.017	11	0.0543646214424918
0.017	13	0.0533882866146054
0.017	15	0.0564380762327076
0.017	17	0.0563119903018146
0.017	19	0.0562309673964003
0.017	21	0.0540084545736395
0.017	23	0.0558510199269031
0.018	3	0.0506182526133254
0.018	5	0.0506432952268597
0.018	7	0.051795630366317
0.018	9	0.0540705100053489
0.018	11	0.0545235909250165
0.018	13	0.0538441969721581
0.018	15	0.0556735657930309
0.018	17	0.0545484069872633
0.018	19	0.0548390920970678
0.018	21	0.0546392514792662
0.018	23	0.0561661590554032
0.019	3	0.0502589780795254
0.019	5	0.0501416028822414
0.019	7	0.0508540503322654
0.019	9	0.054421722649216
0.019	11	0.0540429697525049
0.019	13	0.0534355229153679
0.019	15	0.0556105232291011
0.019	17	0.0550752447018233
0.019	19	0.0557393871587167
0.019	21	0.0533170577118796
0.019	23	0.055848158134841
0.02	3	0.0514957878629404
0.02	5	0.04974700963458
0.02	7	0.051715147538595
0.02	9	0.0531666650116013
0.02	11	0.0542357144522861
0.02	13	0.0521705529231033
0.02	15	0.0546606123415379
0.02	17	0.0555897095419387
0.02	19	0.0539221255134428
0.02	21	0.0553333558219875
0.02	23	0.0557271381178047
0.021	3	0.0506824975729762
0.021	5	0.0498365277951014
0.021	7	0.0515995831310597
0.021	9	0.0537622365226739
0.021	11	0.0534971443318839
0.021	13	0.0523006055853248
0.021	15	0.0551263729065065
0.021	17	0.0542349843526321
0.021	19	0.0543879902002287
0.021	21	0.0554878116224395
0.021	23	0.0557627827043897
0.022	3	0.0506687962325439
0.022	5	0.0509297788266274
0.022	7	0.0510724605024973
0.022	9	0.0534241020588478
0.022	11	0.0543136614777761
0.022	13	0.0523730294942775
0.022	15	0.0552286747961995
0.022	17	0.0548908937197438
0.022	19	0.0542167326860998
0.022	21	0.0544627278234521
0.022	23	0.0553419787489441
0.023	3	0.05081265152731
0.023	5	0.0496347372647498
0.023	7	0.0520234913346006
0.023	9	0.053241824296161
0.023	11	0.0537544129424201
0.023	13	0.0521993083487582
0.023	15	0.0550290006194674
0.023	17	0.0535056809317229
0.023	19	0.0552984888149324
0.023	21	0.0547935715162944
0.023	23	0.0558520001472033
0.024	3	0.0506549523414514
0.024	5	0.0501280986202847
0.024	7	0.0513307184590376
0.024	9	0.0534864249998229
0.024	11	0.0532196861210298
0.024	13	0.0522157271582761
0.024	15	0.0550688896359058
0.024	17	0.0543117042839965
0.024	19	0.0548773721998343
0.024	21	0.0550391466190641
0.024	23	0.0553573951358795
0.025	3	0.0505676981124103
0.025	5	0.0500156921730679
0.025	7	0.0510465208120298
0.025	9	0.0531948089747868
0.025	11	0.0532828487706777
0.025	13	0.0520316546938233
0.025	15	0.0547801722005193
0.025	17	0.054368224541139
0.025	19	0.0547431214868059
0.025	21	0.0548290741474107
0.025	23	0.0555014530753819
