# Supplementary material for: Two simple movement mechanisms for spatial division of labour in social insects
Source: Nat Commun. 2022 Nov 15;13:6985. doi: 10.1038/s41467-022-34706-7 (PMC9666475; doi:10.1038/s41467-022-34706-7)
Supplement: Supplementary file 5 — Source Data [file 41467_2022_34706_MOESM5_ESM.zip › source_data/Figure_S17/WeightedModularity_Matrix,Apis,LocomotionAdjustment=TRUE,BoundaryEffect=FALSE.csv]

density	steepness	WeightedModularity
0.015	3	0.0538160967681654
0.015	5	0.0543973354260158
0.015	7	0.05669145287835
0.015	9	0.0562282891683997
0.015	11	0.0584680626993965
0.015	13	0.057043852234471
0.015	15	0.0583083966273052
0.015	17	0.059041354578305
0.015	19	0.0608994420833846
0.015	21	0.0569221690676439
0.015	23	0.0590519172207425
0.016	3	0.0540555863843838
0.016	5	0.0534335328767277
0.016	7	0.0568019882073646
0.016	9	0.0554871739894126
0.016	11	0.0560655054843112
0.016	13	0.0582717064670689
0.016	15	0.0575090716971925
0.016	17	0.0592753234114257
0.016	19	0.0595280287788681
0.016	21	0.0565169640314442
0.016	23	0.0585087021648533
0.017	3	0.0541752326582
0.017	5	0.0547628268786263
0.017	7	0.0560162395264297
0.017	9	0.0567249657575999
0.017	11	0.0582293364899816
0.017	13	0.0566870535301312
0.017	15	0.0567364846354405
0.017	17	0.0607049470894603
0.017	19	0.0607458387372117
0.017	21	0.0585655717218069
0.017	23	0.0604483122685541
0.018	3	0.0540629945326119
0.018	5	0.0549771612719744
0.018	7	0.0572801249316741
0.018	9	0.056795486282378
0.018	11	0.056785920841984
0.018	13	0.0568849336124703
0.018	15	0.0568727699124235
0.018	17	0.0582215793481401
0.018	19	0.0583637203911842
0.018	21	0.0575157023265193
0.018	23	0.0586965172034772
0.019	3	0.0538983186019319
0.019	5	0.0545362417523662
0.019	7	0.0570875183530562
0.019	9	0.0564094745895467
0.019	11	0.0566430625395108
0.019	13	0.0571652501877753
0.019	15	0.0569917401860528
0.019	17	0.0591477577118982
0.019	19	0.0591025629001558
0.019	21	0.0569519506532885
0.019	23	0.0598112614332938
0.02	3	0.0537466013492314
0.02	5	0.0545554995623056
0.02	7	0.0557296968463844
0.02	9	0.0562515423870036
0.02	11	0.0567783411082164
0.02	13	0.057493217851063
0.02	15	0.0567162997908228
0.02	17	0.0584753432052244
0.02	19	0.0606828958911482
0.02	21	0.0578343355117696
0.02	23	0.0591790802933811
0.021	3	0.0543578907808201
0.021	5	0.0549619355216593
0.021	7	0.056071507803457
0.021	9	0.0558261684853825
0.021	11	0.0561499823461735
0.021	13	0.0574967016454867
0.021	15	0.0574153162714308
0.021	17	0.0583099730526766
0.021	19	0.0593463155050524
0.021	21	0.0577824134401842
0.021	23	0.0583871314612796
0.022	3	0.0539756871703953
0.022	5	0.0550906451581018
0.022	7	0.0552991921257754
0.022	9	0.0556927216001337
0.022	11	0.056154957055098
0.022	13	0.0574738263743543
0.022	15	0.0570947734542754
0.022	17	0.0587082764369682
0.022	19	0.0598929432344477
0.022	21	0.058037636452005
0.022	23	0.0584450336788308
0.023	3	0.0533801843885773
0.023	5	0.0551828498798913
0.023	7	0.0563730931050154
0.023	9	0.0557387409639249
0.023	11	0.0560085289095656
0.023	13	0.0573435727248335
0.023	15	0.0571980359858249
0.023	17	0.058244261052255
0.023	19	0.0601763533629064
0.023	21	0.0569969413342757
0.023	23	0.0593279912306751
0.024	3	0.0528914682270807
0.024	5	0.0546646293756811
0.024	7	0.0555822379878033
0.024	9	0.0557381184666375
0.024	11	0.0562984308029554
0.024	13	0.056885162355104
0.024	15	0.056516892643935
0.024	17	0.0582787792161344
0.024	19	0.0596097165511331
0.024	21	0.0566523299306056
0.024	23	0.059419518132337
0.025	3	0.0532554836209119
0.025	5	0.0545711480947235
0.025	7	0.0558004846094677
0.025	9	0.0555986259035524
0.025	11	0.0560799201247206
0.025	13	0.0566802685942353
0.025	15	0.0565410067481675
0.025	17	0.0580401558621834
0.025	19	0.0597301282881142
0.025	21	0.0567829659039265
0.025	23	0.0587330389019891
