# Supplementary material for: Two simple movement mechanisms for spatial division of labour in social insects
Source: Nat Commun. 2022 Nov 15;13:6985. doi: 10.1038/s41467-022-34706-7 (PMC9666475; doi:10.1038/s41467-022-34706-7)
Supplement: Supplementary file 5 — Source Data [file 41467_2022_34706_MOESM5_ESM.zip › source_data/Figure_S17/WeightedModularity_Matrix,Apis,LocomotionAdjustment=TRUE,BoundaryEffect=TRUE.csv]

density	steepness	WeightedModularity
0.015	3	0.0629871912096221
0.015	5	0.0677739631824232
0.015	7	0.0746216700681976
0.015	9	0.0737459902266224
0.015	11	0.082466277950206
0.015	13	0.0885229041025568
0.015	15	0.0862535090801066
0.015	17	0.0896929409916223
0.015	19	0.0894794739557596
0.015	21	0.0928577182194713
0.015	23	0.0968356435210951
0.016	3	0.0614291905002377
0.016	5	0.0694402067462788
0.016	7	0.0759938508722216
0.016	9	0.0717481607762602
0.016	11	0.0846806243430174
0.016	13	0.0865042646176043
0.016	15	0.0859798250534036
0.016	17	0.0848831878727854
0.016	19	0.0893540377750318
0.016	21	0.0937662521324594
0.016	23	0.0909996482228601
0.017	3	0.0620963918860913
0.017	5	0.06879920358027
0.017	7	0.074008119133262
0.017	9	0.0738959863946207
0.017	11	0.0841698325495955
0.017	13	0.0876686822054795
0.017	15	0.0883530293861909
0.017	17	0.0876077325071554
0.017	19	0.0894776975661433
0.017	21	0.0918712296595702
0.017	23	0.092891191219398
0.018	3	0.0614064392925071
0.018	5	0.0698714554395103
0.018	7	0.0738279822309542
0.018	9	0.0751383569560515
0.018	11	0.0832054083845698
0.018	13	0.0873936530268729
0.018	15	0.0876324579284112
0.018	17	0.0873367222171468
0.018	19	0.0903779918515077
0.018	21	0.0914021160802273
0.018	23	0.0931233982178709
0.019	3	0.0614099539070833
0.019	5	0.0690831674711377
0.019	7	0.0763706111012467
0.019	9	0.0754739877209576
0.019	11	0.0839200610281998
0.019	13	0.0872286161997042
0.019	15	0.0880452027401224
0.019	17	0.0871264304428438
0.019	19	0.0901216420175069
0.019	21	0.0905341351873699
0.019	23	0.094038613488324
0.02	3	0.0614448694140985
0.02	5	0.0688433426986692
0.02	7	0.0746580659661314
0.02	9	0.0749533205796715
0.02	11	0.0838369277341948
0.02	13	0.0883443456336793
0.02	15	0.0879978540209679
0.02	17	0.0877484370978682
0.02	19	0.0879271403392224
0.02	21	0.0921091681135647
0.02	23	0.0919143655121845
0.021	3	0.0609543342951432
0.021	5	0.068576840863835
0.021	7	0.0748450105449763
0.021	9	0.0731069020180879
0.021	11	0.0837452132695302
0.021	13	0.0870843108097143
0.021	15	0.0854873250812601
0.021	17	0.0872837472166429
0.021	19	0.0900888576030684
0.021	21	0.0924708926547092
0.021	23	0.0935838958407401
0.022	3	0.0614180542969148
0.022	5	0.0682181839661691
0.022	7	0.0732775563645727
0.022	9	0.0737507670357379
0.022	11	0.0821690269814949
0.022	13	0.0874705192101628
0.022	15	0.086943827706374
0.022	17	0.08784267793528
0.022	19	0.0910825354061359
0.022	21	0.0925277421106075
0.022	23	0.0940129983458782
0.023	3	0.0610307338225045
0.023	5	0.0681214955938283
0.023	7	0.0738193129611612
0.023	9	0.0737060568239709
0.023	11	0.0824208966778202
0.023	13	0.0883636127398466
0.023	15	0.087113050016621
0.023	17	0.0869734538057822
0.023	19	0.0912990210187589
0.023	21	0.0928330078012724
0.023	23	0.094556133004404
0.024	3	0.0611394939178217
0.024	5	0.0681745687665658
0.024	7	0.0735690876851315
0.024	9	0.073559799714949
0.024	11	0.0824779964889061
0.024	13	0.0881798640651316
0.024	15	0.0868473176027885
0.024	17	0.0875977658539221
0.024	19	0.0902272842986178
0.024	21	0.0932740384884688
0.024	23	0.0941490683450417
0.025	3	0.0606954640127038
0.025	5	0.0682120794565276
0.025	7	0.0735278162432735
0.025	9	0.0735918010098359
0.025	11	0.0823774983955366
0.025	13	0.0879528220353411
0.025	15	0.0871785048109513
0.025	17	0.0875117210049153
0.025	19	0.0900353482187498
0.025	21	0.0924391644027593
0.025	23	0.0940319347613984
