# Supplementary material for: Two simple movement mechanisms for spatial division of labour in social insects
Source: Nat Commun. 2022 Nov 15;13:6985. doi: 10.1038/s41467-022-34706-7 (PMC9666475; doi:10.1038/s41467-022-34706-7)
Supplement: Supplementary file 5 — Source Data [file 41467_2022_34706_MOESM5_ESM.zip › source_data/Figure_S17/WeightedModularity_Matrix,Lasius,LocomotionAdjustment=FALSE,BoundaryEffect=TRUE.csv]

density	steepness	WeightedModularity
0.015	3	0.0193530746744308
0.015	5	0.0232583877911255
0.015	7	0.0233814031630201
0.015	9	0.0259865299398474
0.015	11	0.0279209200172215
0.015	13	0.0282301283176917
0.015	15	0.0294653290198545
0.015	17	0.029731954478067
0.015	19	0.0314223897075702
0.015	21	0.0320191910223371
0.015	23	0.030723442133412
0.016	3	0.0187605578923167
0.016	5	0.0231096321639347
0.016	7	0.0235150311692587
0.016	9	0.0266381191506314
0.016	11	0.0284969019872959
0.016	13	0.0276099502081513
0.016	15	0.030180130411221
0.016	17	0.0281472899708736
0.016	19	0.0326145294681268
0.016	21	0.0302807271765764
0.016	23	0.0313173476916044
0.017	3	0.0198642404748993
0.017	5	0.0228138855089565
0.017	7	0.0242930725927711
0.017	9	0.0281800851528412
0.017	11	0.0298656228862535
0.017	13	0.0274490010527415
0.017	15	0.0300822281717107
0.017	17	0.0296144044155431
0.017	19	0.0305100008796103
0.017	21	0.0308713490015305
0.017	23	0.0308232932296487
0.018	3	0.0184488980877792
0.018	5	0.0225486885967384
0.018	7	0.0227317911646896
0.018	9	0.0265244155719841
0.018	11	0.0292986835851953
0.018	13	0.0269316239758983
0.018	15	0.0297060709443696
0.018	17	0.0292608461207907
0.018	19	0.0289193908054951
0.018	21	0.0311709611512616
0.018	23	0.029818191692854
0.019	3	0.0184850683890392
0.019	5	0.0237038804024852
0.019	7	0.0246237249909535
0.019	9	0.0272313273416278
0.019	11	0.02835317678348
0.019	13	0.0270660615549541
0.019	15	0.0291968658156798
0.019	17	0.0297582038278273
0.019	19	0.0303041014976426
0.019	21	0.0310993521693346
0.019	23	0.0306004059590225
0.02	3	0.0194896565213835
0.02	5	0.0238213597319199
0.02	7	0.0242123551437485
0.02	9	0.0266929418459677
0.02	11	0.0279477161166428
0.02	13	0.0272003608027297
0.02	15	0.0301986596862841
0.02	17	0.0297566612518546
0.02	19	0.0298846666541732
0.02	21	0.0317076958932939
0.02	23	0.0307996075084193
0.021	3	0.0181095375633774
0.021	5	0.0223758964681083
0.021	7	0.0238446006398907
0.021	9	0.0264555944453296
0.021	11	0.0293766463509928
0.021	13	0.0272482248830986
0.021	15	0.0296583741054379
0.021	17	0.0291490047028865
0.021	19	0.0309456263733089
0.021	21	0.0316538162961893
0.021	23	0.0305782256126039
0.022	3	0.0184456929865803
0.022	5	0.022967917480621
0.022	7	0.0240562037993314
0.022	9	0.0265732650350527
0.022	11	0.0274902411415125
0.022	13	0.0271244129462662
0.022	15	0.0296839853212201
0.022	17	0.0292357717442746
0.022	19	0.0306409310232096
0.022	21	0.0311934513132937
0.022	23	0.030398905863753
0.023	3	0.0183444444433846
0.023	5	0.021817232691185
0.023	7	0.0238673155939587
0.023	9	0.0274328374772087
0.023	11	0.0285430783815988
0.023	13	0.0268282695966583
0.023	15	0.0297837641961503
0.023	17	0.0291610089196897
0.023	19	0.0297844358249283
0.023	21	0.0313652576609452
0.023	23	0.0298033190116388
0.024	3	0.0185900830023522
0.024	5	0.0227584234223753
0.024	7	0.0238084829065943
0.024	9	0.0267994427146099
0.024	11	0.0285327753146424
0.024	13	0.0269853438938783
0.024	15	0.0297060318366443
0.024	17	0.0289307134557218
0.024	19	0.0297994063025713
0.024	21	0.0309691912208524
0.024	23	0.0303321461294879
0.025	3	0.0183738423427851
0.025	5	0.0222991959969682
0.025	7	0.0238067799108561
0.025	9	0.0268313666190371
0.025	11	0.0285263624717
0.025	13	0.0267759289218539
0.025	15	0.0297260995600996
0.025	17	0.0292081873921845
0.025	19	0.0303828802235054
0.025	21	0.0312358187596139
0.025	23	0.0301013359064497
