# Supplementary material for: Two simple movement mechanisms for spatial division of labour in social insects
Source: Nat Commun. 2022 Nov 15;13:6985. doi: 10.1038/s41467-022-34706-7 (PMC9666475; doi:10.1038/s41467-022-34706-7)
Supplement: Supplementary file 5 — Source Data [file 41467_2022_34706_MOESM5_ESM.zip › source_data/Figure_S17/WeightedModularity_Matrix,Lasius,LocomotionAdjustment=TRUE,BoundaryEffect=FALSE.csv]

density	steepness	WeightedModularity
0.015	3	0.0542196138216522
0.015	5	0.0716912022051012
0.015	7	0.0843623245356228
0.015	9	0.0917586988079305
0.015	11	0.0979352013748118
0.015	13	0.106703382250597
0.015	15	0.106208968812103
0.015	17	0.109267673264738
0.015	19	0.10840802363695
0.015	21	0.110248316530039
0.015	23	0.113743524283255
0.016	3	0.0532222402843809
0.016	5	0.0710681799263852
0.016	7	0.0827621326734819
0.016	9	0.0922751703830125
0.016	11	0.0992921938102672
0.016	13	0.107063064662503
0.016	15	0.10654429801604
0.016	17	0.111761917346735
0.016	19	0.111483122680122
0.016	21	0.109400544514189
0.016	23	0.111074917144911
0.017	3	0.0536522269177263
0.017	5	0.0727097031036311
0.017	7	0.0833320938412196
0.017	9	0.0926843427270786
0.017	11	0.100887693509937
0.017	13	0.103697624269729
0.017	15	0.10708771170953
0.017	17	0.109709488120669
0.017	19	0.11086293788574
0.017	21	0.111595016029556
0.017	23	0.112483853354129
0.018	3	0.0540452337197648
0.018	5	0.0720104771488324
0.018	7	0.0836316572023403
0.018	9	0.0924930263880698
0.018	11	0.100171477056824
0.018	13	0.103005438629878
0.018	15	0.107083807337687
0.018	17	0.109878082464534
0.018	19	0.112143901507599
0.018	21	0.110734809740947
0.018	23	0.112945903197042
0.019	3	0.0534211127814822
0.019	5	0.072414578870838
0.019	7	0.0841501322101393
0.019	9	0.0931466127561857
0.019	11	0.0982271080240796
0.019	13	0.104076333433978
0.019	15	0.106874368791106
0.019	17	0.110115695911785
0.019	19	0.110781905870754
0.019	21	0.110792467720593
0.019	23	0.111497314216152
0.02	3	0.0542325364835829
0.02	5	0.07106860906558
0.02	7	0.0823362071777862
0.02	9	0.0922910688905814
0.02	11	0.09918837512903
0.02	13	0.104113065311547
0.02	15	0.10556063131311
0.02	17	0.109882563411876
0.02	19	0.111122230251811
0.02	21	0.111690156999681
0.02	23	0.110925141488024
0.021	3	0.053724266574362
0.021	5	0.0721198036941839
0.021	7	0.0835948091501012
0.021	9	0.0930735544444654
0.021	11	0.0991335306070925
0.021	13	0.104019873462689
0.021	15	0.107205460753939
0.021	17	0.109537663879911
0.021	19	0.109819731101686
0.021	21	0.110647292927718
0.021	23	0.112549910849925
0.022	3	0.0536850837270716
0.022	5	0.0720943602955079
0.022	7	0.08272254636014
0.022	9	0.092281031987094
0.022	11	0.0989603003971539
0.022	13	0.103936442098388
0.022	15	0.106980774632783
0.022	17	0.110292889610885
0.022	19	0.110168893129709
0.022	21	0.111511009279611
0.022	23	0.112724989576231
0.023	3	0.0532103663478645
0.023	5	0.0720396465335825
0.023	7	0.0834213290558007
0.023	9	0.0928169642605352
0.023	11	0.0993666378623155
0.023	13	0.103566767311355
0.023	15	0.106503207444687
0.023	17	0.109904121695957
0.023	19	0.111065709955674
0.023	21	0.110555267562474
0.023	23	0.111474486059978
0.024	3	0.0533548945255054
0.024	5	0.0718846476153276
0.024	7	0.0836792800874713
0.024	9	0.0927039466178093
0.024	11	0.0989664364548866
0.024	13	0.104171104984724
0.024	15	0.106775012289592
0.024	17	0.109655325073268
0.024	19	0.110567932498662
0.024	21	0.111132402000287
0.024	23	0.112608303896367
0.025	3	0.0536371100507615
0.025	5	0.0720003067808263
0.025	7	0.0831396219805822
0.025	9	0.0925663946316658
0.025	11	0.0990489385851253
0.025	13	0.104212938521226
0.025	15	0.106591676890894
0.025	17	0.109646796851394
0.025	19	0.110706390968009
0.025	21	0.111126017469885
0.025	23	0.112458078286122
