# Supplementary material for: Two simple movement mechanisms for spatial division of labour in social insects
Source: Nat Commun. 2022 Nov 15;13:6985. doi: 10.1038/s41467-022-34706-7 (PMC9666475; doi:10.1038/s41467-022-34706-7)
Supplement: Supplementary file 5 — Source Data [file 41467_2022_34706_MOESM5_ESM.zip › source_data/Figure_S17/WeightedModularity_Matrix,Lasius,LocomotionAdjustment=TRUE,BoundaryEffect=TRUE.csv]

density	steepness	WeightedModularity
0.015	3	0.0693456325662281
0.015	5	0.0928535907959622
0.015	7	0.108495123897417
0.015	9	0.119634137284635
0.015	11	0.127471650429898
0.015	13	0.13301571853205
0.015	15	0.138175999366649
0.015	17	0.137171195960072
0.015	19	0.142861400266359
0.015	21	0.143298861317394
0.015	23	0.14708797920656
0.016	3	0.069123081835774
0.016	5	0.0917468300979543
0.016	7	0.109234354177199
0.016	9	0.118867426896407
0.016	11	0.128289760417329
0.016	13	0.134080317547063
0.016	15	0.13611003642682
0.016	17	0.138027841328104
0.016	19	0.143305986620273
0.016	21	0.142981828807191
0.016	23	0.147378643805601
0.017	3	0.0704781537864101
0.017	5	0.0933548064947394
0.017	7	0.108074469639782
0.017	9	0.118018606602944
0.017	11	0.125744651543213
0.017	13	0.132234912347284
0.017	15	0.135986982574297
0.017	17	0.13777843674831
0.017	19	0.142850380245699
0.017	21	0.143783894654552
0.017	23	0.146767237913931
0.018	3	0.0694912957978226
0.018	5	0.0929198040952495
0.018	7	0.108918594139924
0.018	9	0.118357319554834
0.018	11	0.126092137654022
0.018	13	0.131419667635461
0.018	15	0.135264157990946
0.018	17	0.138445150899493
0.018	19	0.142117752305815
0.018	21	0.144507488459151
0.018	23	0.145598427586944
0.019	3	0.0681509470336466
0.019	5	0.0932393069083545
0.019	7	0.109085614822121
0.019	9	0.118296223388372
0.019	11	0.126521582329739
0.019	13	0.132501727531442
0.019	15	0.135043179360975
0.019	17	0.136692745008352
0.019	19	0.144054891375007
0.019	21	0.14323959426429
0.019	23	0.14591662920627
0.02	3	0.0691814594057805
0.02	5	0.0929566132389602
0.02	7	0.109375404976776
0.02	9	0.119187644160811
0.02	11	0.125788236960508
0.02	13	0.13278060795038
0.02	15	0.136301161043971
0.02	17	0.137807041276826
0.02	19	0.143645395919831
0.02	21	0.143672719463766
0.02	23	0.146611049649818
0.021	3	0.0694655432510159
0.021	5	0.0928466354874242
0.021	7	0.109470878842844
0.021	9	0.118730374787637
0.021	11	0.127034283384221
0.021	13	0.132934838726692
0.021	15	0.135836374891297
0.021	17	0.137620288515155
0.021	19	0.143374132656118
0.021	21	0.143738505086507
0.021	23	0.14707493802655
0.022	3	0.0692880365975748
0.022	5	0.0933457267374644
0.022	7	0.108695586914554
0.022	9	0.11816655332746
0.022	11	0.126823588493287
0.022	13	0.13285183780241
0.022	15	0.134664866664798
0.022	17	0.138479984807264
0.022	19	0.143592688372653
0.022	21	0.143160603063011
0.022	23	0.14627000350779
0.023	3	0.0694084719461135
0.023	5	0.0931982541164012
0.023	7	0.108117208004315
0.023	9	0.118549296670321
0.023	11	0.127539021696575
0.023	13	0.132349818542339
0.023	15	0.134536554802441
0.023	17	0.13788511635267
0.023	19	0.143409527987344
0.023	21	0.144002430629307
0.023	23	0.146468946941683
0.024	3	0.0692677617492842
0.024	5	0.0936107588070084
0.024	7	0.108249141898535
0.024	9	0.11861155300987
0.024	11	0.12674126777821
0.024	13	0.132560490108467
0.024	15	0.135321675143198
0.024	17	0.137473679245333
0.024	19	0.143032347929447
0.024	21	0.143830748872295
0.024	23	0.146379417975428
0.025	3	0.0693523075923768
0.025	5	0.0934990465087621
0.025	7	0.108640086381485
0.025	9	0.118322138718153
0.025	11	0.126808345273866
0.025	13	0.132256623298051
0.025	15	0.135180265843558
0.025	17	0.137737361731692
0.025	19	0.143427060830694
0.025	21	0.143644638059285
0.025	23	0.146392178715124
