# Supplementary material for: Two simple movement mechanisms for spatial division of labour in social insects
Source: Nat Commun. 2022 Nov 15;13:6985. doi: 10.1038/s41467-022-34706-7 (PMC9666475; doi:10.1038/s41467-022-34706-7)
Supplement: Supplementary file 5 — Source Data [file 41467_2022_34706_MOESM5_ESM.zip › source_data/Figure_S17/WeightedModularity_Matrix,Leptothorax,LocomotionAdjustment=FALSE,BoundaryEffect=TRUE.csv]

density	steepness	WeightedModularity
0.015	3	0.0194987458295091
0.015	5	0.0212449388123813
0.015	7	0.0239056897899155
0.015	9	0.0258598999983949
0.015	11	0.0279522977465691
0.015	13	0.0272083759163426
0.015	15	0.0262081272194245
0.015	17	0.0276777936096351
0.015	19	0.0294842296366558
0.015	21	0.0316828778574968
0.015	23	0.0283313915081515
0.016	3	0.0205130679244964
0.016	5	0.0207757506704848
0.016	7	0.0251474611217008
0.016	9	0.0246274015520046
0.016	11	0.0266992616825468
0.016	13	0.027534150427957
0.016	15	0.0266511825978293
0.016	17	0.0284163673969729
0.016	19	0.0269614893501226
0.016	21	0.0308535586482541
0.016	23	0.0282332938574755
0.017	3	0.0193170595661643
0.017	5	0.0201521324350275
0.017	7	0.0237962191399501
0.017	9	0.0259839390906703
0.017	11	0.0266958646323897
0.017	13	0.0270012601145521
0.017	15	0.0269488051392293
0.017	17	0.0285148143448497
0.017	19	0.028146355965052
0.017	21	0.0306083861401085
0.017	23	0.0292863312238444
0.018	3	0.0200913548059288
0.018	5	0.0204963759181791
0.018	7	0.0240914532834161
0.018	9	0.0249459439243857
0.018	11	0.0272037486347552
0.018	13	0.0268306118145888
0.018	15	0.0267371263806634
0.018	17	0.0285085604044787
0.018	19	0.0282838328396238
0.018	21	0.0312055265063963
0.018	23	0.0290165156416364
0.019	3	0.0202394009425267
0.019	5	0.0196976512281098
0.019	7	0.0228352029418837
0.019	9	0.0249149553564038
0.019	11	0.0259824166006593
0.019	13	0.0269484425250263
0.019	15	0.0262928644641173
0.019	17	0.0276830251773683
0.019	19	0.0292965636803871
0.019	21	0.0306018596947814
0.019	23	0.0292600972404767
0.02	3	0.0192336592535835
0.02	5	0.0204544938115516
0.02	7	0.0236568907017857
0.02	9	0.0245889638028849
0.02	11	0.02751963097405
0.02	13	0.0266448026425186
0.02	15	0.0263964300584606
0.02	17	0.0272612041745296
0.02	19	0.0290868968636926
0.02	21	0.0311287404099257
0.02	23	0.0287682481821541
0.021	3	0.0197805252081078
0.021	5	0.0189496986485726
0.021	7	0.0240462374930011
0.021	9	0.0249478340513178
0.021	11	0.027532541343656
0.021	13	0.0268387281203411
0.021	15	0.0261176065516135
0.021	17	0.0280537906458023
0.021	19	0.0284207066765365
0.021	21	0.0299226045696233
0.021	23	0.0291079482833657
0.022	3	0.0185015523654508
0.022	5	0.0198738149544459
0.022	7	0.0234932818757008
0.022	9	0.0248135291814354
0.022	11	0.0270334469769758
0.022	13	0.0276927918833209
0.022	15	0.0268953359825657
0.022	17	0.0284435874202413
0.022	19	0.0284440441631765
0.022	21	0.0299708256339898
0.022	23	0.0292832604557465
0.023	3	0.0196530262083197
0.023	5	0.018909285187653
0.023	7	0.0230889013789425
0.023	9	0.0247068758512906
0.023	11	0.0270350855968086
0.023	13	0.0268444323492903
0.023	15	0.0265208534797851
0.023	17	0.0279683492799183
0.023	19	0.0293924900440153
0.023	21	0.0300549315786533
0.023	23	0.0280699645578055
0.024	3	0.0191205952227195
0.024	5	0.0195776570547514
0.024	7	0.0229285021156822
0.024	9	0.0252597146877465
0.024	11	0.0271802956107845
0.024	13	0.027361695318747
0.024	15	0.0264972972693214
0.024	17	0.0284537177848105
0.024	19	0.0291052216714595
0.024	21	0.0301851612683248
0.024	23	0.0288449317977164
0.025	3	0.0191166123400268
0.025	5	0.0194226815144948
0.025	7	0.0232164155178744
0.025	9	0.025025966840694
0.025	11	0.0271359147916019
0.025	13	0.0270534825383589
0.025	15	0.0266956112068593
0.025	17	0.0283666764017511
0.025	19	0.0291476568233497
0.025	21	0.029942982764009
0.025	23	0.0287754027655906
