# Supplementary material for: Two simple movement mechanisms for spatial division of labour in social insects
Source: Nat Commun. 2022 Nov 15;13:6985. doi: 10.1038/s41467-022-34706-7 (PMC9666475; doi:10.1038/s41467-022-34706-7)
Supplement: Supplementary file 5 — Source Data [file 41467_2022_34706_MOESM5_ESM.zip › source_data/Figure_S17/WeightedModularity_Matrix,Leptothorax,LocomotionAdjustment=TRUE,BoundaryEffect=FALSE.csv]

density	steepness	WeightedModularity
0.015	3	0.056989154646707
0.015	5	0.0736995656603014
0.015	7	0.0806576876274632
0.015	9	0.0940988170998296
0.015	11	0.103621880474093
0.015	13	0.106691071944825
0.015	15	0.106278877132986
0.015	17	0.109579323328535
0.015	19	0.107165891924016
0.015	21	0.114938678095929
0.015	23	0.114872529394082
0.016	3	0.0570966493584933
0.016	5	0.0755324566053849
0.016	7	0.0843098980131809
0.016	9	0.0937741441510724
0.016	11	0.103966690269136
0.016	13	0.106775018841914
0.016	15	0.104377232584098
0.016	17	0.109446503679856
0.016	19	0.109998199800711
0.016	21	0.11516040115477
0.016	23	0.115783156060533
0.017	3	0.0570521743355915
0.017	5	0.0761790479931867
0.017	7	0.0830071226970086
0.017	9	0.0943889670092485
0.017	11	0.102527583054766
0.017	13	0.107805938097581
0.017	15	0.106162401732285
0.017	17	0.10843732854703
0.017	19	0.110272099137685
0.017	21	0.114057341261299
0.017	23	0.115649289083386
0.018	3	0.058862403101692
0.018	5	0.0752059106279535
0.018	7	0.0835469076588285
0.018	9	0.0929923363639492
0.018	11	0.100006380644906
0.018	13	0.106868585425051
0.018	15	0.10491296498812
0.018	17	0.11009363135715
0.018	19	0.110882465141896
0.018	21	0.114871506562835
0.018	23	0.116765247684544
0.019	3	0.057955025647082
0.019	5	0.0762067321121935
0.019	7	0.0829114521871558
0.019	9	0.0955808385513891
0.019	11	0.102315499937519
0.019	13	0.105855125518194
0.019	15	0.105910375936771
0.019	17	0.111149310237377
0.019	19	0.109887375138585
0.019	21	0.112511980073615
0.019	23	0.117142997713801
0.02	3	0.0563405868899125
0.02	5	0.0772661950945262
0.02	7	0.0830854920651182
0.02	9	0.09497823723204
0.02	11	0.100989040421217
0.02	13	0.106027824771539
0.02	15	0.10573038346891
0.02	17	0.10928796680916
0.02	19	0.110542435183582
0.02	21	0.114766792750448
0.02	23	0.116833390059611
0.021	3	0.0588152757551815
0.021	5	0.0767988223290912
0.021	7	0.0833030366548829
0.021	9	0.0955913411706154
0.021	11	0.101418549497478
0.021	13	0.106097274898519
0.021	15	0.10466276071469
0.021	17	0.110188783156931
0.021	19	0.109838775672163
0.021	21	0.114226631379663
0.021	23	0.11742063866361
0.022	3	0.0576679520818189
0.022	5	0.0763073050137406
0.022	7	0.0830486502653223
0.022	9	0.0959230417259142
0.022	11	0.102223811071802
0.022	13	0.105488377585728
0.022	15	0.105600716847712
0.022	17	0.109362107962072
0.022	19	0.110331356301194
0.022	21	0.114520476365489
0.022	23	0.115503878066659
0.023	3	0.0563173519828407
0.023	5	0.0763301786782072
0.023	7	0.0827334850884903
0.023	9	0.0954614640227463
0.023	11	0.101856959396536
0.023	13	0.10544962445951
0.023	15	0.104751989266013
0.023	17	0.110699541475203
0.023	19	0.109807911205005
0.023	21	0.11403701368748
0.023	23	0.116121148321885
0.024	3	0.0573622086000403
0.024	5	0.0768261454721256
0.024	7	0.0825285059228396
0.024	9	0.0958956792087371
0.024	11	0.101720931584662
0.024	13	0.105788675948227
0.024	15	0.1055301182702
0.024	17	0.109962712173013
0.024	19	0.109433107066143
0.024	21	0.113952192474253
0.024	23	0.115902111037325
0.025	3	0.0575080497674307
0.025	5	0.0764594323558335
0.025	7	0.0828779828948638
0.025	9	0.095511950511399
0.025	11	0.101301193665993
0.025	13	0.105234995016138
0.025	15	0.1054721213103
0.025	17	0.10992194259728
0.025	19	0.109896660925173
0.025	21	0.114125805905375
0.025	23	0.115884956643851
