# Supplementary material for: Two simple movement mechanisms for spatial division of labour in social insects
Source: Nat Commun. 2022 Nov 15;13:6985. doi: 10.1038/s41467-022-34706-7 (PMC9666475; doi:10.1038/s41467-022-34706-7)
Supplement: Supplementary file 5 — Source Data [file 41467_2022_34706_MOESM5_ESM.zip › source_data/Figure_S17/WeightedModularity_Matrix,Leptothorax,LocomotionAdjustment=TRUE,BoundaryEffect=TRUE.csv]

density	steepness	WeightedModularity
0.015	3	0.0693798283448287
0.015	5	0.0974517602929756
0.015	7	0.113996891616699
0.015	9	0.122949758787538
0.015	11	0.131348385649429
0.015	13	0.134797884101782
0.015	15	0.140223081124165
0.015	17	0.145845509004331
0.015	19	0.147723012755282
0.015	21	0.147332762309608
0.015	23	0.150970176924853
0.016	3	0.0717947914268265
0.016	5	0.0954422351196923
0.016	7	0.112116084414203
0.016	9	0.124703102267479
0.016	11	0.130160356888669
0.016	13	0.13502145456679
0.016	15	0.140923964266749
0.016	17	0.14406149659137
0.016	19	0.147936881631276
0.016	21	0.149073966775234
0.016	23	0.149382072551064
0.017	3	0.0703535424918925
0.017	5	0.0974500829548896
0.017	7	0.115265095306146
0.017	9	0.123579011603707
0.017	11	0.131027520945002
0.017	13	0.135398012588227
0.017	15	0.13934202496498
0.017	17	0.145717081640031
0.017	19	0.14890752301216
0.017	21	0.147930132401935
0.017	23	0.148982250461571
0.018	3	0.0701427877906228
0.018	5	0.0980621174694847
0.018	7	0.113138410929617
0.018	9	0.125547683810088
0.018	11	0.130898900616089
0.018	13	0.134476838625356
0.018	15	0.140303027683695
0.018	17	0.144279038587646
0.018	19	0.149518499638974
0.018	21	0.148498080113638
0.018	23	0.149199291257489
0.019	3	0.0712491233781012
0.019	5	0.098452584398101
0.019	7	0.113157520408566
0.019	9	0.122145480417797
0.019	11	0.131668037762182
0.019	13	0.132892686799365
0.019	15	0.138961459543047
0.019	17	0.143949142677988
0.019	19	0.14789636240531
0.019	21	0.148936197655703
0.019	23	0.149540585424498
0.02	3	0.0701512302392977
0.02	5	0.0981414541983962
0.02	7	0.112971121332797
0.02	9	0.123729606439199
0.02	11	0.13176019439118
0.02	13	0.134130855844127
0.02	15	0.140289486462593
0.02	17	0.144762869029481
0.02	19	0.14838377550075
0.02	21	0.148368216535645
0.02	23	0.149677157454245
0.021	3	0.0707169466086045
0.021	5	0.0978055312825176
0.021	7	0.112062863085134
0.021	9	0.12404464069295
0.021	11	0.130351997432997
0.021	13	0.134744927056081
0.021	15	0.13969384234882
0.021	17	0.144822075759456
0.021	19	0.147565305168359
0.021	21	0.149377020917326
0.021	23	0.14911089024977
0.022	3	0.069504426929767
0.022	5	0.0966580464854318
0.022	7	0.113311517864857
0.022	9	0.124417383386568
0.022	11	0.131708255522546
0.022	13	0.134790118755284
0.022	15	0.139015948578821
0.022	17	0.144092735022887
0.022	19	0.148035270090229
0.022	21	0.148364481569861
0.022	23	0.149617353098498
0.023	3	0.0701617662418699
0.023	5	0.0980188993144434
0.023	7	0.112595035224506
0.023	9	0.124779152065157
0.023	11	0.131010069650652
0.023	13	0.134210047944597
0.023	15	0.139150549911815
0.023	17	0.144522236738838
0.023	19	0.147831131966072
0.023	21	0.148022000380348
0.023	23	0.15009527708471
0.024	3	0.0703650015957775
0.024	5	0.0980395918002255
0.024	7	0.113117310456013
0.024	9	0.123981879700112
0.024	11	0.130883764718584
0.024	13	0.13447411284902
0.024	15	0.139196234982214
0.024	17	0.14456078192619
0.024	19	0.147872228150991
0.024	21	0.148467801823187
0.024	23	0.14974710550061
0.025	3	0.0703289006432071
0.025	5	0.0976218675988583
0.025	7	0.112878431284147
0.025	9	0.124290832824484
0.025	11	0.1309041788745
0.025	13	0.134581974948361
0.025	15	0.13928680235489
0.025	17	0.144410023473685
0.025	19	0.148109608219082
0.025	21	0.148518562287114
0.025	23	0.149658301027588
