# Supplementary material for: Two simple movement mechanisms for spatial division of labour in social insects
Source: Nat Commun. 2022 Nov 15;13:6985. doi: 10.1038/s41467-022-34706-7 (PMC9666475; doi:10.1038/s41467-022-34706-7)
Supplement: Supplementary file 5 — Source Data [file 41467_2022_34706_MOESM5_ESM.zip › source_data/Figure_S17/WeightedModularity_Matrix,Temnothorax,LocomotionAdjustment=FALSE,BoundaryEffect=TRUE.csv]

density	steepness	WeightedModularity
0.015	3	0.0236360108048993
0.015	5	0.026144676212424
0.015	7	0.0287106230906209
0.015	9	0.028570595023244
0.015	11	0.0283977696041706
0.015	13	0.0293111097069796
0.015	15	0.0291173483976629
0.015	17	0.0307237253372067
0.015	19	0.029655539637371
0.015	21	0.0285368350808798
0.015	23	0.0314444609222277
0.016	3	0.022830532480666
0.016	5	0.024676798096299
0.016	7	0.0272772536650756
0.016	9	0.0281329474603703
0.016	11	0.0290132001415457
0.016	13	0.0293665301975295
0.016	15	0.0300484779551272
0.016	17	0.0294547229241273
0.016	19	0.0310328304496759
0.016	21	0.0286540296130987
0.016	23	0.0327444319202433
0.017	3	0.0235134311663135
0.017	5	0.0248154033531478
0.017	7	0.0276472017262126
0.017	9	0.0287438493279759
0.017	11	0.0274796296568696
0.017	13	0.0288310223183592
0.017	15	0.0300301554632059
0.017	17	0.0308159851845675
0.017	19	0.0292095665597683
0.017	21	0.0294982090029664
0.017	23	0.0316011304731465
0.018	3	0.0231879363491069
0.018	5	0.0234283403601725
0.018	7	0.02640916395096
0.018	9	0.0272802945135581
0.018	11	0.0276512369929291
0.018	13	0.0301187796135916
0.018	15	0.029735082870713
0.018	17	0.0312557872857338
0.018	19	0.030268828887827
0.018	21	0.0281605215710719
0.018	23	0.0311316510685123
0.019	3	0.0220943289400979
0.019	5	0.0244954467970784
0.019	7	0.0270323376262595
0.019	9	0.0277112724420593
0.019	11	0.0276889717345949
0.019	13	0.0283369605418397
0.019	15	0.0289179983091675
0.019	17	0.0294750025067028
0.019	19	0.0311404423471127
0.019	21	0.0286341116644909
0.019	23	0.0312988636021003
0.02	3	0.0221096679068439
0.02	5	0.0248168382505134
0.02	7	0.0276002489769094
0.02	9	0.0272967962278088
0.02	11	0.0278195267734828
0.02	13	0.0286105401637678
0.02	15	0.028822560456267
0.02	17	0.0301967640803929
0.02	19	0.0318099947211476
0.02	21	0.0273777675398819
0.02	23	0.0313321876591343
0.021	3	0.022019183972993
0.021	5	0.0242376156146184
0.021	7	0.0273505297772806
0.021	9	0.0265252861189353
0.021	11	0.0283634599968791
0.021	13	0.0287960363104315
0.021	15	0.0296088369983991
0.021	17	0.0298612323721129
0.021	19	0.0302377452097442
0.021	21	0.0287084393255456
0.021	23	0.0317958266634675
0.022	3	0.0223950974737908
0.022	5	0.0246409848082718
0.022	7	0.0269506717252758
0.022	9	0.0282144607328689
0.022	11	0.0282027860797416
0.022	13	0.0282292324998404
0.022	15	0.0286040474780649
0.022	17	0.0296734044493389
0.022	19	0.0304226502446094
0.022	21	0.0292205336096127
0.022	23	0.0304845344271902
0.023	3	0.0222876430185105
0.023	5	0.0243980301100063
0.023	7	0.0270488869153939
0.023	9	0.0277154579182703
0.023	11	0.0282555568239716
0.023	13	0.0287389890377125
0.023	15	0.0298552347587654
0.023	17	0.0305941662643705
0.023	19	0.0309948290135641
0.023	21	0.0285843254908552
0.023	23	0.0313847750948783
0.024	3	0.0220221611045895
0.024	5	0.0243774597691042
0.024	7	0.027113853391439
0.024	9	0.0274614533100138
0.024	11	0.0272797818341167
0.024	13	0.0287480561138992
0.024	15	0.0290154575538906
0.024	17	0.0296755152292271
0.024	19	0.0302582907493776
0.024	21	0.0287550259427172
0.024	23	0.0312767094300837
0.025	3	0.0219921250339677
0.025	5	0.0241309043965851
0.025	7	0.0269785923494445
0.025	9	0.0272873478903841
0.025	11	0.0275267529705121
0.025	13	0.0283331852525499
0.025	15	0.0290222321168659
0.025	17	0.0298893926673122
0.025	19	0.0303409528026413
0.025	21	0.0285395484771607
0.025	23	0.03130627020163
