# Supplementary material for: Two simple movement mechanisms for spatial division of labour in social insects
Source: Nat Commun. 2022 Nov 15;13:6985. doi: 10.1038/s41467-022-34706-7 (PMC9666475; doi:10.1038/s41467-022-34706-7)
Supplement: Supplementary file 5 — Source Data [file 41467_2022_34706_MOESM5_ESM.zip › source_data/Figure_S17/WeightedModularity_Matrix,Temnothorax,LocomotionAdjustment=TRUE,BoundaryEffect=FALSE.csv]

density	steepness	WeightedModularity
0.015	3	0.0349777152288304
0.015	5	0.0422208213630047
0.015	7	0.0523679470451293
0.015	9	0.0536242207381598
0.015	11	0.0640610323642618
0.015	13	0.062120778338059
0.015	15	0.0627971017096209
0.015	17	0.0663815949960125
0.015	19	0.0683770536153019
0.015	21	0.0632620578632301
0.015	23	0.0670290024838553
0.016	3	0.0349622413703133
0.016	5	0.0434119376762394
0.016	7	0.0550798046435401
0.016	9	0.054358889485231
0.016	11	0.0626970989452581
0.016	13	0.0628961859687915
0.016	15	0.060042302935595
0.016	17	0.0651740528407793
0.016	19	0.068539173443114
0.016	21	0.0645483073378362
0.016	23	0.0685901800592282
0.017	3	0.0329602034398919
0.017	5	0.0426817326550178
0.017	7	0.050489053621061
0.017	9	0.0546591524588389
0.017	11	0.060689527956797
0.017	13	0.0627381299180133
0.017	15	0.0629209410664151
0.017	17	0.0643952459544477
0.017	19	0.0665184105117468
0.017	21	0.0652169528237002
0.017	23	0.0688115035434426
0.018	3	0.0342852050925298
0.018	5	0.0429098516555379
0.018	7	0.0508664232482555
0.018	9	0.0535862192992972
0.018	11	0.0620271450904738
0.018	13	0.060621831074799
0.018	15	0.0636705517773718
0.018	17	0.0660221951907635
0.018	19	0.0673985106714031
0.018	21	0.0667839999247936
0.018	23	0.0681535162164327
0.019	3	0.0337737262247207
0.019	5	0.0427110339806414
0.019	7	0.0524622281961418
0.019	9	0.0545862605662137
0.019	11	0.0625260373466588
0.019	13	0.0612448179815648
0.019	15	0.0610785691678779
0.019	17	0.066520804272518
0.019	19	0.0667934897741673
0.019	21	0.0652772442504345
0.019	23	0.0685043099208633
0.02	3	0.0346141621206227
0.02	5	0.0438365238757174
0.02	7	0.0529727117536956
0.02	9	0.0542764756727596
0.02	11	0.0618433735704532
0.02	13	0.0605739881585978
0.02	15	0.0614190286784013
0.02	17	0.0663816281031055
0.02	19	0.0664635757522347
0.02	21	0.0654926513978287
0.02	23	0.0670484374867696
0.021	3	0.033307192167783
0.021	5	0.0427679723050136
0.021	7	0.0513939814497308
0.021	9	0.0528776677163031
0.021	11	0.0618646637136818
0.021	13	0.0615071575353204
0.021	15	0.0608516045754414
0.021	17	0.0658018589315439
0.021	19	0.0667051784282416
0.021	21	0.0651906364845396
0.021	23	0.0674468811662703
0.022	3	0.0329077832009415
0.022	5	0.0431703512609756
0.022	7	0.0521275886816901
0.022	9	0.0534780529085833
0.022	11	0.0611273165841428
0.022	13	0.0600058827684346
0.022	15	0.0615907704545385
0.022	17	0.0650908561583446
0.022	19	0.0682346330090014
0.022	21	0.0655562941388372
0.022	23	0.0670286544821193
0.023	3	0.0328945902820166
0.023	5	0.043337578248805
0.023	7	0.0523319305175893
0.023	9	0.0540089941514056
0.023	11	0.0609430958056835
0.023	13	0.0611452414104875
0.023	15	0.0625678101408847
0.023	17	0.0668761197895772
0.023	19	0.0675842562831954
0.023	21	0.0648202730186046
0.023	23	0.0688527972496983
0.024	3	0.0329551143345367
0.024	5	0.0426441348760822
0.024	7	0.052077746935169
0.024	9	0.0532367218278791
0.024	11	0.0617408973867952
0.024	13	0.0612266479737802
0.024	15	0.0617452345492823
0.024	17	0.0660927537261408
0.024	19	0.0681222749007199
0.024	21	0.0648197518101969
0.024	23	0.0675141736183485
0.025	3	0.0330040933706988
0.025	5	0.043273928529138
0.025	7	0.0520892952546155
0.025	9	0.0534281042124663
0.025	11	0.0615665371703185
0.025	13	0.0610368530171728
0.025	15	0.061860293516552
0.025	17	0.0660101972538995
0.025	19	0.067473169762018
0.025	21	0.065233782374014
0.025	23	0.0677500883285456
