# Supplementary material for: Two simple movement mechanisms for spatial division of labour in social insects
Source: Nat Commun. 2022 Nov 15;13:6985. doi: 10.1038/s41467-022-34706-7 (PMC9666475; doi:10.1038/s41467-022-34706-7)
Supplement: Supplementary file 5 — Source Data [file 41467_2022_34706_MOESM5_ESM.zip › source_data/Figure_S17/WeightedModularity_Matrix,Temnothorax,LocomotionAdjustment=TRUE,BoundaryEffect=TRUE.csv]

density	steepness	WeightedModularity
0.015	3	0.049399962467354
0.015	5	0.0608309073607706
0.015	7	0.0757382917257104
0.015	9	0.0784183678462882
0.015	11	0.0861940934618609
0.015	13	0.0914745301077355
0.015	15	0.0906854251103993
0.015	17	0.0944778349485119
0.015	19	0.0961811308790787
0.015	21	0.098966247165827
0.015	23	0.103521713681232
0.016	3	0.0482100079804425
0.016	5	0.062457513526818
0.016	7	0.0733146125935181
0.016	9	0.0818811095900182
0.016	11	0.0882313773292443
0.016	13	0.0923926258864558
0.016	15	0.0922487009672281
0.016	17	0.0956443357411067
0.016	19	0.0979010540061241
0.016	21	0.0996928969108328
0.016	23	0.0994347302240911
0.017	3	0.0470780778897295
0.017	5	0.0639072844807983
0.017	7	0.0746138758089798
0.017	9	0.0798286421212071
0.017	11	0.0860788554583058
0.017	13	0.0918131902435074
0.017	15	0.0910175313320513
0.017	17	0.0932768533276164
0.017	19	0.0968073603178124
0.017	21	0.0980092471856381
0.017	23	0.0999926277470491
0.018	3	0.0475701294338793
0.018	5	0.0623164884497609
0.018	7	0.0742688603004489
0.018	9	0.0789101171401822
0.018	11	0.0882925439340592
0.018	13	0.092826658959606
0.018	15	0.0921068036646852
0.018	17	0.0918915396196185
0.018	19	0.0954139992560393
0.018	21	0.0987062622579349
0.018	23	0.100473421750914
0.019	3	0.047835866538624
0.019	5	0.0630217015666837
0.019	7	0.0740084959241243
0.019	9	0.0781077190675824
0.019	11	0.087324480660768
0.019	13	0.0906660412742728
0.019	15	0.0904849164154474
0.019	17	0.0938205216144055
0.019	19	0.0993393849809343
0.019	21	0.0996444993381813
0.019	23	0.0994869674502226
0.02	3	0.0494983131554596
0.02	5	0.0623118566462193
0.02	7	0.0738959247692468
0.02	9	0.0792102133274858
0.02	11	0.0873490083418343
0.02	13	0.0911900212260058
0.02	15	0.0928867342724584
0.02	17	0.0951196775005643
0.02	19	0.0978358206378133
0.02	21	0.0986962683813894
0.02	23	0.101765026858902
0.021	3	0.047770569479958
0.021	5	0.0611274044564659
0.021	7	0.074028867184056
0.021	9	0.0786670305759165
0.021	11	0.0870015482481222
0.021	13	0.0923352652398032
0.021	15	0.0908818679751698
0.021	17	0.0950550974360568
0.021	19	0.0970287746029281
0.021	21	0.0991691503535188
0.021	23	0.099986351104396
0.022	3	0.0484067842027765
0.022	5	0.0615621846084046
0.022	7	0.074371423294348
0.022	9	0.0790183040515446
0.022	11	0.0875514987144904
0.022	13	0.092406470433136
0.022	15	0.0905496180531042
0.022	17	0.0941953478339369
0.022	19	0.097562060027187
0.022	21	0.0993567640145635
0.022	23	0.0993415891865242
0.023	3	0.0482089665060892
0.023	5	0.0614229726363078
0.023	7	0.0742119390755587
0.023	9	0.0783778498394208
0.023	11	0.0872745846915662
0.023	13	0.0926141462981588
0.023	15	0.0913367614363887
0.023	17	0.0939305722069332
0.023	19	0.0969370553350509
0.023	21	0.0990444424713364
0.023	23	0.100387246791744
0.024	3	0.0480985560677439
0.024	5	0.061643300956096
0.024	7	0.0742418443894611
0.024	9	0.0786165239256931
0.024	11	0.086942228447017
0.024	13	0.0922429018293269
0.024	15	0.091329935882198
0.024	17	0.0940378916101817
0.024	19	0.0976867379444856
0.024	21	0.098821232224978
0.024	23	0.100485591240346
0.025	3	0.0482149955045479
0.025	5	0.0618087726526103
0.025	7	0.0743754096789276
0.025	9	0.0789409202289606
0.025	11	0.0869701768582265
0.025	13	0.0920472340714383
0.025	15	0.0915274686536145
0.025	17	0.0942607229848809
0.025	19	0.0974123343144843
0.025	21	0.0993609257197455
0.025	23	0.100312774460899
