# Supplementary material for: Two simple movement mechanisms for spatial division of labour in social insects
Source: Nat Commun. 2022 Nov 15;13:6985. doi: 10.1038/s41467-022-34706-7 (PMC9666475; doi:10.1038/s41467-022-34706-7)
Supplement: Supplementary file 5 — Source Data [file 41467_2022_34706_MOESM5_ESM.zip › source_data/Figure_S3/Site_visit_bipartite_networks_summary.csv]

SPECIES_COLONY	COLONY	SPECIES	PERMUTATION	MODULARITY	REALIZED_MODULARITY	N_Modules	SE_N_Modules	Min_N_Modules	Max_N_Modules	Median_N_Modules	Range	Mode_N_Modules	Prop_4_modules
Apis_1	1	Apis	observed	0.235384647709271	0.0249671414636557	4.16012084592145	0.0142636807287493	4	5	4	1	4	0.83987915407855
Apis_2	2	Apis	observed	0.240195490371746	0.0555598727290251	3.9236641221374	0.0134115309446552	3	4	4	1	4	0.923664122137405
Apis_5	5	Apis	observed	0.240751042910192	0.0160931145280006	3.99470899470899	0.00529100529100529	3	4	4	1	4	0.994708994708995
Apis_6	6	Apis	observed	0.265556370205365	0.104308063953912	3.86567164179104	0.0419747850698996	3	4	4	1	4	0.865671641791045
Apis_9	9	Apis	observed	0.287977913740046	0.22900541655005	3.98093220338983	0.00630172283634903	3	4	4	1	4	0.980932203389831
Apis_12	12	Apis	observed	0.313104927336317	0.284864470605027	3.64705882352941	0.0831890330807703	3	4	4	1	4	0.647058823529412
Apis_14	14	Apis	observed	0.356705110911545	0.260901713195982	4.13971397139714	0.0121206897841321	3	6	4	3	4	0.863586358635864
Apis_15	15	Apis	observed	0.250819585174242	0.0745382555202216	4.11094674556213	0.0140970458576563	3	5	4	2	4	0.853550295857988
Apis_17	17	Apis	observed	0.282951531342169	0.127295807539627	3.98862019914651	0.00400325739625313	3	4	4	1	4	0.988620199146515
Apis_18	18	Apis	observed	0.255274829209811	0.0182003045676945	3.99268292682927	0.00421417262134671	3	4	4	1	4	0.992682926829268
Lasius_1	1	Lasius	observed	0.143995682983194	-0.112736672622148	3.90322580645161	0.026657866791656	3	4	4	1	4	0.903225806451613
Lasius_2	2	Lasius	observed	0.170563730686628	-0.0228710540540836	3.84571428571429	0.0273842005640996	3	4	4	1	4	0.845714285714286
Lasius_4	4	Lasius	observed	0.190223510278952	-0.0214407165481607	3.90582959641256	0.0196021623503405	3	4	4	1	4	0.905829596412556
Lasius_5	5	Lasius	observed	0.193329520889649	0.00623013795532223	3.59322033898305	0.064502067381982	3	4	4	1	4	0.593220338983051
Lasius_6	6	Lasius	observed	0.186771195724981	0.189316975638574	3.2	0.100573070594149	2	4	3	2	3	0.266666666666667
Lasius_7	7	Lasius	observed	0.181517617328848	-0.0559348802589133	3.71264367816092	0.0487974773149657	3	4	4	1	4	0.71264367816092
Lasius_8	8	Lasius	observed	0.181362192676228	-0.0597498921935282	3.9126213592233	0.0197229115142418	3	4	4	1	4	0.912621359223301
Lasius_9	9	Lasius	observed	0.172373054182087	-0.0997584870932298	3.875	0.0416666666666667	3	4	4	1	4	0.875
Lasius_10	10	Lasius	observed	0.167466412113409	-0.00296889498084017	3.35849056603774	0.0467999878001286	3	4	3	1	3	0.358490566037736
Lasius_11	11	Lasius	observed	0.228004677928634	0.0673046996498348	3.54545454545455	0.0759335517804143	3	4	4	1	4	0.545454545454545
Lasius_12	12	Lasius	observed	0.187074765703264	-0.0377717430184901	3.90123456790123	0.0333561878669291	3	4	4	1	4	0.901234567901235
Lasius_13	13	Lasius	observed	0.179321894136075	-0.0107788712939115	3.33333333333333	0.0982946374365981	3	4	3	1	3	0.333333333333333
Lasius_14	14	Lasius	observed	0.162215181347312	-0.0750303169169007	3.91666666666667	0.0359823141323644	3	4	4	1	4	0.916666666666667
Lasius_15	15	Lasius	observed	0.177964226923413	-0.0680133636808083	3.90972222222222	0.023964965777907	3	4	4	1	4	0.909722222222222
Lasius_16	16	Lasius	observed	0.193298304615392	-0.00943951958615479	3.74489795918367	0.0312167763564822	3	4	4	1	4	0.744897959183674
Lasius_17	17	Lasius	observed	0.193085107258113	-0.0385977069379126	3.86516853932584	0.0364086556090329	3	4	4	1	4	0.865168539325843
Lasius_19	19	Lasius	observed	0.221404745950406	0.104644791173894	3.62962962962963	0.048502305334998	2	4	4	2	4	0.638888888888889
Lasius_20	20	Lasius	observed	0.184164910175929	0.194551366138533	3.38181818181818	0.0710238215403917	2	4	3	2	3	0.4
Lasius_21	21	Lasius	observed	0.149900756503092	-0.143124520931785	3.90029325513196	0.0162485573926042	3	4	4	1	4	0.900293255131965
Lasius_22	22	Lasius	observed	0.220082661652314	0.0374562844024064	3.73493975903614	0.0487406413310937	3	4	4	1	4	0.734939759036145
Leptothorax_1	1	Leptothorax	observed	0.19267442932674	-0.0325258643232334	3.97402597402597	0.0182451781476953	3	4	4	1	4	0.974025974025974
Leptothorax_5	5	Leptothorax	observed	0.256521147570495	0.0698163597656514	3.90697674418605	0.0315053552295153	3	4	4	1	4	0.906976744186046
Leptothorax_8	8	Leptothorax	observed	0.232162103524658	0.109390392248891	3.70212765957447	0.0497759501650618	3	5	4	2	4	0.680851063829787
Leptothorax_9	9	Leptothorax	observed	0.159547220424223	-0.0616852632715725	3.75	0.0298098237568937	3	4	4	1	4	0.75
Leptothorax_11	11	Leptothorax	observed	0.23904351165219	0.124800622663877	4.04255319148936	0.0674991948010665	3	5	4	2	4	0.574468085106383
Leptothorax_12	12	Leptothorax	observed	0.247523302509933	0.0743451386753267	3.98170731707317	0.0305475996006135	3	5	4	2	4	0.847560975609756
Leptothorax_15	15	Leptothorax	observed	0.231241022835533	0.087218678393091	3.9020618556701	0.0259117051607511	3	5	4	2	4	0.860824742268041
Leptothorax_17	17	Leptothorax	observed	0.183285894555707	-0.0628350486124159	3.90243902439024	0.0232409137397623	3	4	4	1	4	0.902439024390244
Leptothorax_19	19	Leptothorax	observed	0.231534482717925	0.131916873879427	3.65432098765432	0.0559995971853912	2	4	4	2	4	0.666666666666667
Leptothorax_20	20	Leptothorax	observed	0.187311785687675	-0.0396852592182443	3.81818181818182	0.0588178762927846	3	4	4	1	4	0.818181818181818
Temnothorax_1	1	Temnothorax	observed	0.295122541081403	0.127052617630408	3.96396396396396	0.0177706193023627	3	4	4	1	4	0.963963963963964
Temnothorax_2	2	Temnothorax	observed	0.240003025007029	0.191550554849786	3.78461538461538	0.055868611716669	2	4	4	2	4	0.8
Temnothorax_3	3	Temnothorax	observed	0.253705348241883	0.252526834554973	3.41975308641975	0.0408186255505453	2	4	3	2	3	0.432098765432099
Temnothorax_4	4	Temnothorax	observed	0.196830143364346	0.0221378375851075	3.88372093023256	0.0245137803113828	3	4	4	1	4	0.883720930232558
Temnothorax_5	5	Temnothorax	observed	0.307117550953495	0.201680226824962	3.85849056603774	0.0239949159368167	3	4	4	1	4	0.858490566037736
Temnothorax_7	7	Temnothorax	observed	0.229142464790686	-0.0289725085760825	4.85744680851064	0.0245249860762309	3	8	5	5	5	0.307446808510638
Temnothorax_8	8	Temnothorax	observed	0.244906984860716	0.0706331020917823	3.93471810089021	0.00952202208275346	3	4	4	1	4	0.934718100890208
Temnothorax_9	9	Temnothorax	observed	0.219958459419843	0.0753837518754089	3.90058479532164	0.0231721261172782	2	5	4	3	4	0.815789473684211
Temnothorax_10	10	Temnothorax	observed	0.249714636569155	0.201992108483671	3.66153846153846	0.0354948918901268	2	4	4	2	4	0.671794871794872
Temnothorax_11	11	Temnothorax	observed	0.229371553820447	0.127554470575218	3.7728813559322	0.0244348199739329	3	4	4	1	4	0.772881355932203
Apis_1	1	Apis	r2d	0.0207327405469913	-0.567532630185523	5.1530612244898	0.0365571838523037	5	6	5	1	5	NA
Apis_2	2	Apis	r2d	0.0232179696042166	-0.565131333385693	5.19	0.0394277244403663	5	6	5	1	5	NA
Apis_5	5	Apis	r2d	0.0207412978328632	-0.56478145972525	5.11224489795918	0.0320511802123301	5	6	5	1	5	NA
Apis_6	6	Apis	r2d	0.0218752994191931	-0.563234317647309	5.12121212121212	0.0329687147439996	5	6	5	1	5	NA
Apis_9	9	Apis	r2d	0.0227291640578547	-0.558253014565778	5.07070707070707	0.0258937351297639	5	6	5	1	5	NA
Apis_12	12	Apis	r2d	0.0163342069356182	-0.57125421950848	5.07070707070707	0.0258937351297639	5	6	5	1	5	NA
Apis_14	14	Apis	r2d	0.0316789740733987	-0.569874893650003	5.51	0.0502418393795691	5	6	6	1	6	NA
Apis_15	15	Apis	r2d	0.0238042168255972	-0.561049016439906	5.14	0.0348735088019777	5	6	5	1	5	NA
Apis_17	17	Apis	r2d	0.026122690396593	-0.558033894380065	5.17	0.0377525168068637	5	6	5	1	5	NA
Apis_18	18	Apis	r2d	0.0216111849483092	-0.558594123459801	5.04	0.0196946385566932	5	6	5	1	5	NA
Lasius_1	1	Lasius	r2d	0.0314271626919783	-0.56521020555486	5.67	0.0667499479816693	5	7	6	2	6	NA
Lasius_2	2	Lasius	r2d	0.0228909059815074	-0.58321803160264	5.6	0.0568535243614961	5	7	6	2	6	NA
Lasius_4	4	Lasius	r2d	0.025176037747899	-0.573242622469193	5.51	0.0559491110769691	5	7	5	2	5	NA
Lasius_5	5	Lasius	r2d	0.0192284605265965	-0.580580294470507	5.38	0.0508115949544804	5	7	5	2	5	NA
Lasius_6	6	Lasius	r2d	0.0207855409907368	-0.572697381152202	5.3	0.0460566186471838	5	6	5	1	5	NA
Lasius_7	7	Lasius	r2d	0.0197974177528724	-0.576521960842057	5.32323232323232	0.0472459034451512	5	6	5	1	5	NA
Lasius_8	8	Lasius	r2d	0.0186482988979229	-0.57401681047123	5.25	0.0435194139889245	5	6	5	1	5	NA
Lasius_9	9	Lasius	r2d	0.0161242644773872	-0.583166987996326	5.31	0.0464823198711732	5	6	5	1	5	NA
Lasius_10	10	Lasius	r2d	0.019816570307614	-0.578297409632551	5.3469387755102	0.0483300787388554	5	6	5	1	5	NA
Lasius_11	11	Lasius	r2d	0.0210819708937774	-0.569689300981467	5.26	0.0440844002276808	5	6	5	1	5	NA
Lasius_12	12	Lasius	r2d	0.0265991720154246	-0.563641931026096	5.43	0.0517472489875334	5	7	5	2	5	NA
Lasius_13	13	Lasius	r2d	0.0232828844216213	-0.572272928574267	5.41836734693878	0.0541239924774489	5	7	5	2	5	NA
Lasius_14	14	Lasius	r2d	0.0308129665145531	-0.578055265974447	5.91919191919192	0.0808080808080808	5	8	6	3	6	NA
Lasius_15	15	Lasius	r2d	0.0259930843087555	-0.574525813689859	5.63265306122449	0.0621985769225043	5	8	6	3	6	NA
Lasius_16	16	Lasius	r2d	0.020149990984216	-0.575845209636507	5.33	0.0472581562625261	5	6	5	1	5	NA
Lasius_17	17	Lasius	r2d	0.0172346711593134	-0.582305854584629	5.33333333333333	0.0476190476190476	5	6	5	1	5	NA
Lasius_19	19	Lasius	r2d	0.0182129399165837	-0.578787836461755	5.31	0.0464823198711732	5	6	5	1	5	NA
Lasius_20	20	Lasius	r2d	0.0203776324907549	-0.576164387040288	5.34343434343434	0.0479675905875748	5	6	5	1	5	NA
Lasius_21	21	Lasius	r2d	0.0206333112518934	-0.567740338090103	5.23232323232323	0.0426601601705469	5	6	5	1	5	NA
Lasius_22	22	Lasius	r2d	0.0213713932686459	-0.575119977035377	5.37373737373737	0.0509361113844814	5	7	5	2	5	NA
Leptothorax_1	1	Leptothorax	r2d	0.0249693470300774	-0.573921360408476	5.53535353535354	0.0647102087295199	5	7	5	2	5	NA
Leptothorax_5	5	Leptothorax	r2d	0.0216395389787699	-0.578505695480203	5.46	0.0558135423992378	5	7	5	2	5	NA
Leptothorax_8	8	Leptothorax	r2d	0.0307521413110751	-0.567322258746366	5.67	0.0739300788965937	5	8	6	3	5	NA
Leptothorax_9	9	Leptothorax	r2d	0.0224529654886083	-0.576253510322218	5.44897959183673	0.0525440493865841	5	7	5	2	5	NA
Leptothorax_11	11	Leptothorax	r2d	0.0296513043230661	-0.569804630111236	5.65	0.0657128740672771	5	7	6	2	5	NA
Leptothorax_12	12	Leptothorax	r2d	0.0390171193329541	-0.556503209065444	5.77551020408163	0.0718406555554518	5	8	6	3	6	NA
Leptothorax_15	15	Leptothorax	r2d	0.0187663747328917	-0.579284285355663	5.34	0.0476095228569523	5	6	5	1	5	NA
Leptothorax_17	17	Leptothorax	r2d	0.0215499457225002	-0.572313870915708	5.34	0.0476095228569523	5	6	5	1	5	NA
Leptothorax_19	19	Leptothorax	r2d	0.0334196569548604	-0.56091171709345	5.65	0.0641573192719398	5	7	6	2	6	NA
Leptothorax_20	20	Leptothorax	r2d	0.037455520104272	-0.560338765679252	6.08	0.08	5	8	6	3	6	NA
Temnothorax_1	1	Temnothorax	r2d	0.0292563423380736	-0.562149025167488	5.39	0.0510396953855576	5	7	5	2	5	NA
Temnothorax_2	2	Temnothorax	r2d	0.0277940257576324	-0.566280369702607	5.41	0.049431107042371	5	6	5	1	5	NA
Temnothorax_3	3	Temnothorax	r2d	0.0279276671739815	-0.557998011503526	5.27272727272727	0.0449883326641267	5	6	5	1	5	NA
Temnothorax_4	4	Temnothorax	r2d	0.0342138357436565	-0.551607658406384	5.41	0.0533617348619284	5	7	5	2	5	NA
Temnothorax_5	5	Temnothorax	r2d	0.0362228960578668	-0.550824302488269	5.43	0.0497569851956243	5	6	5	1	5	NA
Temnothorax_7	7	Temnothorax	r2d	0.0495282027964299	-0.543405008008603	5.78571428571429	0.0566436218369137	5	7	6	2	6	NA
Temnothorax_8	8	Temnothorax	r2d	0.0252272269163532	-0.562946072424345	5.25	0.0435194139889245	5	6	5	1	5	NA
Temnothorax_9	9	Temnothorax	r2d	0.0264671360869852	-0.565214115014443	5.36	0.0502920762078176	5	7	5	2	5	NA
Temnothorax_10	10	Temnothorax	r2d	0.0234187302929783	-0.571469494473953	5.34343434343434	0.0500702787096608	5	7	5	2	5	NA
Temnothorax_11	11	Temnothorax	r2d	0.0317038985017513	-0.561278792094393	5.47959183673469	0.0547157446763933	5	7	5	2	5	NA
