# Supplementary material for: Two simple movement mechanisms for spatial division of labour in social insects
Source: Nat Commun. 2022 Nov 15;13:6985. doi: 10.1038/s41467-022-34706-7 (PMC9666475; doi:10.1038/s41467-022-34706-7)
Supplement: Supplementary file 5 — Source Data [file 41467_2022_34706_MOESM5_ESM.zip › source_data/Figure_S6/Manova_analysis_input_data.csv]

SPECIES	Primary_Module	proportion_time_guarding	N_guarding_bouts	proportion_time_contacting_queen	N_contacts_queen	proportion_time_patrolling	N_patrolling_bouts	N_exits
Apis	Nurse	0.0043808887737113	0.00935013563660602	0.0282711735740646	0.0848065392872642	0.287900977355539	0.266387860864993	NA
Apis	Nurse	0.0043808887737113	0.00935013563660602	0	0.00961529496492133	0.15728538922567	0.147096816241368	NA
Apis	Nurse	0.0043808887737113	0.00935013563660602	0	0.00961529496492133	0.135870053367156	0.142935500731242	NA
Apis	Nurse	0.0043808887737113	0.00935013563660602	0.0157540631256373	0.0605512991832826	0.282904340034288	0.227548916103813	NA
Apis	Nurse	0.0043808887737113	0.00935013563660602	0.0967402233944011	0.252167696004737	0.184486035913259	0.253210361749593	NA
Apis	Nurse	0.0043808887737113	0.00935013563660602	0.00319609046164864	0.0314450110585047	0.227544538318304	0.240032862634192	NA
Apis	Forager	0.0043808887737113	0.00935013563660602	0.0343067459733343	0.101785207360051	0.161710072694222	0.157500105016684	NA
Apis	Forager	0.0043808887737113	0.00935013563660602	0	0.00961529496492133	0.197344383870802	0.165129183451916	NA
Apis	Forager	0.0043808887737113	0.00935013563660602	0.0109704157356036	0.0557002511624863	0.215977060716543	0.224081153178708	NA
Apis	Nurse	0.0043808887737113	0.00935013563660602	0.000106837213242815	0.0120408189753195	0.230283449663092	0.179693787737359	NA
Apis	Nurse	0.0043808887737113	0.00935013563660602	0.00809502555067965	0.0411471071000974	0.312184020700074	0.324646278006764	NA
Apis	Nurse	0.0043808887737113	0.00935013563660602	0.00635222542741797	0.0581257751728845	0.136986605222623	0.211597206648328	NA
Apis	Nurse	0.0043808887737113	0.00935013563660602	0	0.00961529496492133	0.247704415531272	0.205355233383139	NA
Apis	Nurse	0.0043808887737113	0.00935013563660602	0.0904584570781991	0.334635512358274	0.303514776080956	0.298291279775963	NA
Apis	Peripheral	0.0043808887737113	0.00935013563660602	0.0145437282819616	0.0605512991832826	0.177817556373336	0.205355233383139	NA
Apis	Forager	0.00476942700485737	0.0215465874027892	0	0.00961529496492133	0.0859328596951308	0.0645640586238601	NA
Apis	Forager	0.0135000555531787	0.0402967519003903	0.00186360025038086	0.019317391006514	0.197417054578601	0.246274835899382	NA
Apis	Nurse	0.0043808887737113	0.00935013563660602	0.00170030930204589	0.0168918669961158	0.259667270753711	0.178306682567317	NA
Apis	Nurse	0.0043808887737113	0.00935013563660602	9.98681528599875e-05	0.0120408189753195	0.430211651427309	0.342678645217312	NA
Apis	Peripheral	0.0043808887737113	0.00935013563660602	0.0978826470291993	0.3006781762127	0.312009386594362	0.246968388484403	NA
Apis	Forager	0.00479817665103266	0.0137164425277372	0	0.00961529496492133	0.0847193065774886	0.0839835310044503	NA
Apis	Peripheral	0.0043808887737113	0.00935013563660602	0.0660960947453188	0.159997783609607	0.288339101258555	0.220613390253602	NA
Apis	Peripheral	0.0043808887737113	0.00935013563660602	0.00350224925504333	0.0290194870481066	0.283216577825264	0.297597727190942	NA
Apis	Nurse	0.0043808887737113	0.00935013563660602	0.00910153696220615	0.0484236791312918	0.254554403948713	0.1547258946766	NA
Apis	Peripheral	0.0043808887737113	0.00935013563660602	0.0139310056731861	0.0775299672560697	0.152398932387959	0.172758261887148	NA
Apis	Forager	0.00831976732492614	0.0423218148943825	0.000165462434827858	0.0120408189753195	0.109088800096495	0.0805157680793449	NA
Apis	Nurse	0.0043808887737113	0.00935013563660602	0.00218357148119283	0.0120408189753195	0.140290320650901	0.117967607670483	NA
Apis	Peripheral	0.0043808887737113	0.00935013563660602	0.0493619351479495	0.126040447464033	0.386841813057009	0.280952465150436	NA
Apis	Nurse	0.0043808887737113	0.00935013563660602	0.00107201627733526	0.0168918669961158	0.0852961530008398	0.106177213725125	NA
Apis	Nurse	0.0043808887737113	0.00935013563660602	0.0238599454519401	0.126040447464033	0.0990555527480913	0.128370896445799	NA
Apis	Nurse	0.0043808887737113	0.00935013563660602	0.0629227168353526	0.196380643765579	0.0545973532522528	0.0673382689639444	NA
Apis	Nurse	0.0043808887737113	0.00935013563660602	0.023796824906852	0.0581257751728845	0.0957528833368692	0.115193397330399	NA
Apis	Nurse	0.0043808887737113	0.00935013563660602	0.00293265085311281	0.019317391006514	0.10927105220818	0.120741818010567	NA
Apis	Forager	0.1416858813169	0.0663116425925261	0	0.00961529496492133	0.0611675194466161	0.0458381388282911	NA
Apis	Nurse	0.0043808887737113	0.00935013563660602	0.051730329304454	0.198806167775978	0.250762892567625	0.301759042701068	NA
Apis	Nurse	0.0043808887737113	0.00935013563660602	0.0055396404428071	0.0581257751728845	0.212689514562725	0.211597206648328	NA
Apis	Forager	0.00443980786923788	0.00935013563660602	0	0.00961529496492133	0.111808886011567	0.275404044470267	NA
Apis	Forager	0.00754696187090271	0.0341963764455238	0	0.00961529496492133	0.0499344302130187	0.0430639284882068	NA
Apis	Peripheral	0.0043808887737113	0.00935013563660602	0.0191924217627306	0.0338705350689029	0.37635184970339	0.308001015966258	NA
Apis	Forager	0.0043808887737113	0.00935013563660602	0.000139301490385963	0.0120408189753195	0.20231797336215	0.163048525696853	NA
Apis	Peripheral	0.0043808887737113	0.00935013563660602	0.000329371032361969	0.0168918669961158	0.237622425379916	0.267081413450014	NA
Apis	Peripheral	0.0043808887737113	0.00935013563660602	0.0149562040922287	0.0702533952248752	0.305462613316073	0.346839960727438	NA
Apis	Nurse	0.0043808887737113	0.00935013563660602	0.022683000993403	0.0799554912664679	0.183073427353588	0.147096816241368	NA
Apis	Nurse	0.0043808887737113	0.00935013563660602	0.144336205973405	0.3006781762127	0.155635089800292	0.16096786794179	NA
Apis	Forager	0.0043808887737113	0.00935013563660602	0.00257608705627256	0.019317391006514	0.168244809585957	0.194951944607822	NA
Apis	Peripheral	0.0043808887737113	0.00935013563660602	0.000479506467280066	0.0168918669961158	0.1535534155155	0.18662931358757	NA
Apis	Peripheral	0.0043808887737113	0.00935013563660602	0.0244811828783654	0.111487303401644	0.135858278129746	0.14848392141141	NA
Apis	Nurse	0.0043808887737113	0.00935013563660602	0.000226614877822266	0.0120408189753195	0.18040152374738	0.220613390253602	NA
Apis	Nurse	0.0043808887737113	0.00935013563660602	0.000426207323908271	0.0120408189753195	0.160114656273363	0.158193657601705	NA
Apis	Peripheral	0.0043808887737113	0.00935013563660602	0.00585523085907266	0.0435726311104955	0.372064230344455	0.300371937531026	NA
Apis	Peripheral	0.0043808887737113	0.00935013563660602	0.000929826281022815	0.019317391006514	0.163012515173277	0.175532472227232	NA
Apis	Nurse	0.0043808887737113	0.00935013563660602	0.00451860702116801	0.0241684390273103	0.278518560514379	0.377356274468365	NA
Apis	Nurse	0.0043808887737113	0.00935013563660602	0.0162930935232769	0.0605512991832826	0.225741924539414	0.161661420526811	NA
Apis	Nurse	0.0043808887737113	0.00935013563660602	0.0654130792737921	0.254593220015135	0.1797574682337	0.217145627328497	NA
Apis	Nurse	0.0043808887737113	0.00935013563660602	0.0189310010355537	0.11633835142244	0.276868866869166	0.305226805626174	NA
Apis	Nurse	0.0043808887737113	0.00935013563660602	0.0448915511054211	0.111487303401644	0.14598432181073	0.122822475765631	NA
Apis	Nurse	0.0043808887737113	0.00935013563660602	0.003986311066587	0.0290194870481066	0.0958247125608262	0.126290238690736	NA
Apis	Nurse	0.0043808887737113	0.00935013563660602	0.000692250768145178	0.0120408189753195	0.12898630122902	0.0936932671947453	NA
Apis	Nurse	0.0043808887737113	0.00935013563660602	0	0.00961529496492133	0.110498097683491	0.159580762771748	NA
Apis	Peripheral	0.0043808887737113	0.00935013563660602	0.0481653348627559	0.191529595744783	0.323953462789948	0.271242728960141	NA
Apis	Nurse	0.0043808887737113	0.00935013563660602	0.0705542587819706	0.138168067516024	0.0670844315101762	0.0735802422291341	NA
Apis	Nurse	0.0043808887737113	0.00935013563660602	0.00200183263382303	0.0217429150169121	0.0905686649558791	0.0992416878749139	NA
Apis	Peripheral	0.0043808887737113	0.00935013563660602	0.0628809077842434	0.159997783609607	0.2261132118135	0.172758261887148	NA
Apis	Nurse	0.0043808887737113	0.00935013563660602	0.0494495070589743	0.138168067516024	0.111858241843246	0.124903133520694	NA
Apis	Forager	0.0043808887737113	0.00935013563660602	0	0.00961529496492133	0.0660905329741362	0.0354348500529749	NA
Apis	Forager	0.0043808887737113	0.00935013563660602	0	0.00961529496492133	0.23774881572379	0.113112739575335	NA
Apis	Nurse	0.0043808887737113	0.00935013563660602	0	0.00961529496492133	0.0555520028434742	0.0493059017533965	NA
Apis	Nurse	0.0043808887737113	0.00935013563660602	0.0062853259686183	0.0387215830896992	0.26311715248642	0.231710231613939	NA
Apis	Nurse	0.0043808887737113	0.00935013563660602	0.00190621362187072	0.019317391006514	0.105052928186017	0.122128923180609	NA
Apis	Nurse	0.0043808887737113	0.00935013563660602	0	0.00961529496492133	0.346185254248192	0.255291019504656	NA
Apis	Nurse	0.0043808887737113	0.00935013563660602	0	0.00961529496492133	0.343600277712036	0.244194178144319	NA
Apis	Peripheral	0.0043808887737113	0.00935013563660602	0.0010866106094101	0.0144663429857176	0.243204135910463	0.187322866172591	NA
Apis	Nurse	0.0043808887737113	0.00935013563660602	0.00572140497064528	0.0338705350689029	0.284623821178099	0.235871547124066	NA
Apis	Nurse	0.0043808887737113	0.00935013563660602	0.00123289138907746	0.0144663429857176	0.236649108770265	0.292742859095794	NA
Apis	Nurse	0.0043808887737113	0.00935013563660602	0	0.00961529496492133	0.23558297525511	0.185242208417527	NA
Apis	Forager	0.0105095451003147	0.0595368109999214	0	0.00961529496492133	0.0699347679188833	0.0957739249498085	NA
Apis	Forager	0.00451679320229692	0.0121942175058315	0	0.00961529496492133	0.0529684609184887	0.0708060318890498	NA
Apis	Peripheral	0.0043808887737113	0.00935013563660602	0.0066030395315509	0.0387215830896992	0.217044549629453	0.223387600593687	NA
Apis	Forager	0.0460924624430389	0.288678499886477	0	0.00961529496492133	0.0690858549157386	0.0590156379436915	NA
Apis	Peripheral	0.0043808887737113	0.00935013563660602	0.0369017910972825	0.138168067516024	0.172993931808034	0.167209841206979	NA
Apis	Nurse	0.0043808887737113	0.00935013563660602	0.09943600271894	0.213359311838366	0.0968151683899865	0.111032081820272	NA
Apis	Nurse	0.0043808887737113	0.00935013563660602	0.00425286800325527	0.0217429150169121	0.0726933207817653	0.0666447163789234	NA
Apis	Nurse	0.0043808887737113	0.00935013563660602	0.00102790104156891	0.0120408189753195	0.0909270496358536	0.0853706361744924	NA
Apis	Peripheral	0.0043808887737113	0.00935013563660602	0.0322928610588585	0.0654023472040789	0.256443380076752	0.290662201340731	NA
Apis	Nurse	0.0043808887737113	0.00935013563660602	0.0116169164921364	0.0775299672560697	0.144985970606339	0.165129183451916	NA
Apis	Nurse	0.0043808887737113	0.00935013563660602	0.000473621353710417	0.0120408189753195	0.18642880697167	0.201887470458033	NA
Apis	Forager	0.0224208275574303	0.135894195531008	0	0.00961529496492133	0.138524777612863	0.181774445492422	NA
Apis	Peripheral	0.0043808887737113	0.00935013563660602	0.000739515739603092	0.0217429150169121	0.247001919647603	0.26430720310993	NA
Apis	Nurse	0.0043808887737113	0.00935013563660602	0	0.00961529496492133	0.17167302607896	0.122822475765631	NA
Apis	Nurse	0.0043808887737113	0.00935013563660602	0.0758271510763844	0.138168067516024	0.293412845788002	0.185935761002548	NA
Apis	Nurse	0.0043808887737113	0.00935013563660602	0.0240958878487341	0.0751044432456715	0.367844410092752	0.285807333245583	NA
Apis	Nurse	0.0043808887737113	0.00935013563660602	0.0335441566708769	0.126040447464033	0.176292215078602	0.188709971342633	NA
Apis	Forager	0.00611231914886482	0.0188024233291865	0	0.00961529496492133	0.0578270727349586	0.0694189267190077	NA
Apis	Nurse	0.0043808887737113	0.00935013563660602	0.120303972955203	0.446209616836589	0.559232460241268	0.434921139025115	NA
Apis	Nurse	0.0043808887737113	0.00935013563660602	0.0268152062363237	0.0702533952248752	0.228644162256363	0.248355493654445	NA
Apis	Nurse	0.0043808887737113	0.00935013563660602	0.00689407595923988	0.0654023472040789	0.17937569148693	0.224774705763729	NA
Apis	Nurse	0.0043808887737113	0.00935013563660602	0.00206767772560025	0.0362960590793011	0.190818765647103	0.181774445492422	NA
Apis	Nurse	0.0043808887737113	0.00935013563660602	0.0441979867727622	0.113912827412042	0.153101913467333	0.165822736036937	NA
Apis	Nurse	0.0043808887737113	0.00935013563660602	0.0202646604855285	0.104210731370449	0.212414798461099	0.175532472227232	NA
Apis	Peripheral	0.0043808887737113	0.00935013563660602	0.00127421308247366	0.0168918669961158	0.110172564273281	0.124903133520694	NA
Apis	Peripheral	0.0043808887737113	0.00935013563660602	0.00213081543528108	0.019317391006514	0.227098478633466	0.203274575628075	NA
Apis	Peripheral	0.0043808887737113	0.00935013563660602	0.00929831305113962	0.0605512991832826	0.206739020248776	0.252516809164572	NA
Apis	Forager	0.00483949070396225	0.0175763036152528	0.00280714489922622	0.0217429150169121	0.14759169120704	0.19356483943778	NA
Apis	Nurse	0.0043808887737113	0.00935013563660602	0.00691932970095865	0.0338705350689029	0.417356113881912	0.22546825834875	NA
Apis	Nurse	0.0043808887737113	0.00935013563660602	0.000550275984966266	0.019317391006514	0.347067336072942	0.308001015966258	NA
Apis	Nurse	0.0043808887737113	0.00935013563660602	0.00105346123334628	0.0168918669961158	0.181574487259165	0.165822736036937	NA
Apis	Forager	0.00492323057422894	0.0206997619720243	0	0.00961529496492133	0.114023373778848	0.0555478750185861	NA
Apis	Forager	0.0150481069123525	0.14329032589642	0	0.00961529496492133	0.0675109716178117	0.0458381388282911	NA
Apis	Forager	0.0043808887737113	0.00935013563660602	0.000813465360066628	0.019317391006514	0.1803042176209	0.171371156717106	NA
Apis	Nurse	0.0043808887737113	0.00935013563660602	0.0205035527584909	0.0751044432456715	0.506903016923658	0.375275616713302	NA
Apis	Forager	0.00559595014930258	0.0166151864505802	0	0.00961529496492133	0.0553944966985649	0.0562414276036072	NA
Apis	Forager	0.0043808887737113	0.00935013563660602	0	0.00961529496492133	0.112846420178844	0.0798222154943238	NA
Apis	Forager	0.00679095143459699	0.0358951654934704	0.00335692859337179	0.0144663429857176	0.322431165013021	0.235871547124066	NA
Apis	Forager	0.0043808887737113	0.00935013563660602	0	0.00961529496492133	0.0512408659967441	0.0569349801886283	NA
Apis	Forager	0.0043808887737113	0.00935013563660602	0	0.00961529496492133	0.0825463602990874	0.0513865595084597	NA
Apis	Peripheral	0.0043808887737113	0.00935013563660602	0.000723775219197907	0.019317391006514	0.294114571948429	0.289275096170689	NA
Apis	Forager	0.0065138280467469	0.0428272672010368	0	0.00961529496492133	0.0883985072664365	0.0465316914133121	NA
Apis	Peripheral	0.0043808887737113	0.00935013563660602	0.0726300705690336	0.244891123973543	0.271191041402618	0.210210101478286	NA
Apis	Nurse	0.0043808887737113	0.00935013563660602	0.00766983593373936	0.0387215830896992	0.189164194627501	0.175532472227232	NA
Apis	Forager	0.00467776342034139	0.0217755703144971	0	0.00961529496492133	0.0642065540102427	0.0957739249498085	NA
Apis	Nurse	0.0043808887737113	0.00935013563660602	0.048444847756576	0.150295687568014	0.0839502311917701	0.106177213725125	NA
Apis	Nurse	0.0043808887737113	0.00935013563660602	0.193002878694714	0.720293830011581	0.18468646773426	0.189403523927654	NA
Apis	Nurse	0.0043808887737113	0.00935013563660602	0.000213365992147588	0.0168918669961158	0.152569547553907	0.241419967804235	NA
Apis	Nurse	0.0043808887737113	0.00935013563660602	0.00594524594153007	0.0290194870481066	0.508546800354754	0.370420748618155	NA
Apis	Nurse	0.0043808887737113	0.00935013563660602	0.06400785473189	0.184253023713589	0.262265146535122	0.223387600593687	NA
Apis	Nurse	0.0043808887737113	0.00935013563660602	0.0417029637935603	0.157572259599209	0.221363030173121	0.175532472227232	NA
Apis	Nurse	0.0043808887737113	0.00935013563660602	0.0347415112164006	0.0581257751728845	0.123256769585179	0.0985481352898929	NA
Apis	Nurse	0.0043808887737113	0.00935013563660602	0	0.00961529496492133	0.167600202015488	0.190790629097696	NA
Apis	Forager	0.0109111891822305	0.035800472148228	0.000398208751851513	0.0144663429857176	0.0825727526902574	0.0687253741339866	NA
Apis	Peripheral	0.0043808887737113	0.00935013563660602	0.0339772706711252	0.118763875432838	0.419684705673401	0.39330798392385	NA
Apis	Nurse	0.0043808887737113	0.00935013563660602	0.121220544682259	0.109061779391246	0.249329092124972	0.202581023043054	NA
Apis	Peripheral	0.0043808887737113	0.00935013563660602	0.000411116503698246	0.0144663429857176	0.0846781132231744	0.116580502500441	NA
Apis	Forager	0.0208142339087881	0.194528033217126	0.000132754561749059	0.0120408189753195	0.10516538829138	0.0929997146097242	NA
Apis	Peripheral	0.0043808887737113	0.00935013563660602	0.000153696070426644	0.0120408189753195	0.121845645196471	0.108951424065209	NA
Apis	Peripheral	0.0043808887737113	0.00935013563660602	0.00148359540151769	0.0144663429857176	0.165913818510027	0.191484181682717	NA
Apis	Peripheral	0.0043808887737113	0.00935013563660602	0.05640401527693	0.101785207360051	0.184306886434476	0.194258392022801	NA
Apis	Nurse	0.0043808887737113	0.00935013563660602	0.00362570657199301	0.0387215830896992	0.0492150587202042	0.0548543224335651	NA
Apis	Forager	0.00564038845392121	0.028771555677625	0	0.00961529496492133	0.273525728737393	0.706793752353377	NA
Apis	Nurse	0.0043808887737113	0.00935013563660602	0.0628341560640451	0.210933787827968	0.292219976954473	0.259452335014782	NA
Apis	Nurse	0.0043808887737113	0.00935013563660602	0.0734406429631714	0.201231691786376	0.379855985548658	0.290662201340731	NA
Apis	Forager	0.0043808887737113	0.00935013563660602	0.00880447869129752	0.0362960590793011	0.133343988448099	0.155419447261621	NA
Apis	Forager	0.00452794769876756	0.0124276484653862	0	0.00961529496492133	0.0985297394019677	0.125596686105715	NA
Apis	Forager	0.0043808887737113	0.00935013563660602	0	0.00961529496492133	0.15911183996839	0.0742737948141552	NA
Apis	Forager	0.0043808887737113	0.00935013563660602	0	0.00961529496492133	0.0592178151191305	0.0666447163789234	NA
Apis	Forager	0.0043808887737113	0.00935013563660602	0	0.00961529496492133	0.0595953019811788	0.0340477448829328	NA
Apis	Forager	0.01814686753766	0.207520945037117	0.00033149484015116	0.0144663429857176	0.114474653019516	0.161661420526811	NA
Apis	Forager	0.0043808887737113	0.00935013563660602	0	0.00961529496492133	0.0762631691086736	0.12906444903082	NA
Apis	Peripheral	0.0043808887737113	0.00935013563660602	0.0740167491660205	0.3006781762127	0.117029662111026	0.174838919642211	NA
Apis	Peripheral	0.0043808887737113	0.00935013563660602	0.00437222691843951	0.0387215830896992	0.21600695279798	0.196339049777865	NA
Apis	Nurse	0.0043808887737113	0.00935013563660602	0.0675945121160923	0.138168067516024	0.275495098750564	0.274016939300225	NA
Apis	Nurse	0.0043808887737113	0.00935013563660602	0.0728620363796292	0.283699508139913	0.287226889672517	0.226161810933771	NA
Apis	Nurse	0.0043808887737113	0.00935013563660602	0.040840494340086	0.157572259599209	0.202686345789072	0.215064969573434	NA
Apis	Peripheral	0.0043808887737113	0.00935013563660602	0.0523716746100037	0.201231691786376	0.183382644715289	0.198419707532928	NA
Apis	Peripheral	0.0043808887737113	0.00935013563660602	0.0180040219641327	0.111487303401644	0.189358112667309	0.254597466919635	NA
Apis	Nurse	0.0043808887737113	0.00935013563660602	0.021887151096575	0.0896575873080605	0.118909583421312	0.133225764540947	NA
Apis	Peripheral	0.0043808887737113	0.00935013563660602	0.00281329829778606	0.0217429150169121	0.120472770690142	0.150564579166474	NA
Apis	Peripheral	0.0043808887737113	0.00935013563660602	0.0179848097529967	0.0751044432456715	0.34821156608032	0.28372667549052	NA
Apis	Nurse	0.0043808887737113	0.00935013563660602	0.00184025382837853	0.0265939630377084	0.174866362008142	0.185242208417527	NA
Apis	Forager	0.0043808887737113	0.00935013563660602	0.0332712219747541	0.101785207360051	0.461254155171347	0.823310586636917	NA
Apis	Nurse	0.0043808887737113	0.00935013563660602	0	0.00961529496492133	0.117799148486979	0.169290498962043	NA
Apis	Forager	0.00460825731774252	0.0125222410170376	0	0.00961529496492133	0.174724926926679	0.14848392141141	NA
Apis	Nurse	0.0043808887737113	0.00935013563660602	0.0168142207279347	0.0678278712144771	0.298960134580641	0.275404044470267	NA
Apis	Forager	0.00630190071641079	0.0294507140123694	0.000756533496557707	0.019317391006514	0.0771689442790179	0.0902255042696399	NA
Apis	Peripheral	0.0043808887737113	0.00935013563660602	0.0365958444346102	0.159997783609607	0.431551799152539	0.412033903719419	NA
Apis	Peripheral	0.0043808887737113	0.00935013563660602	0.034345345007258	0.213359311838366	0.260496293174405	0.302452595286089	NA
Apis	Nurse	0.0043808887737113	0.00935013563660602	0.00284227735373501	0.019317391006514	0.0864594657589926	0.0659511637939023	NA
Apis	Forager	0.0043808887737113	0.00935013563660602	0	0.00961529496492133	0.058084322966932	0.0506930069234386	NA
Apis	Nurse	0.0043808887737113	0.00935013563660602	0.00286329479841953	0.0314450110585047	0.127164802049518	0.142241948146221	NA
Apis	Peripheral	0.0043808887737113	0.00935013563660602	0.0136028156539141	0.0654023472040789	0.491476870977506	0.645761124871522	NA
Apis	Nurse	0.0043808887737113	0.00935013563660602	0	0.00961529496492133	0.0555921255507463	0.0597091905287126	NA
Apis	Nurse	0.0043808887737113	0.00935013563660602	0	0.00961529496492133	0.227366257344013	0.170677604132085	NA
Apis	Nurse	0.0043808887737113	0.00935013563660602	0.036983965376254	0.096934159339255	0.0611399818409936	0.0534672172635229	NA
Apis	Peripheral	0.0043808887737113	0.00935013563660602	0.000184323417235394	0.0120408189753195	0.1620620382515	0.233097336783982	NA
Apis	Nurse	0.0043808887737113	0.00935013563660602	0.146654797113601	0.128465971474431	0.221290353406305	0.16096786794179	NA
Apis	Nurse	0.0043808887737113	0.00935013563660602	0.00466081373386631	0.0435726311104955	0.161478822564249	0.170677604132085	NA
Apis	Nurse	0.0043808887737113	0.00935013563660602	0.140058627143347	0.193955119755181	0.140748502831684	0.150564579166474	NA
Apis	Nurse	0.0043808887737113	0.00935013563660602	0.0421650543185972	0.133317019495227	0.230124960142097	0.226855363518792	NA
Apis	Nurse	0.0043808887737113	0.00935013563660602	0.00038406047118952	0.0120408189753195	0.103903220334947	0.119354712840525	NA
Apis	Nurse	0.0043808887737113	0.00935013563660602	0.136475601618677	0.159997783609607	0.244293068285313	0.209516548893265	NA
Apis	Nurse	0.0043808887737113	0.00935013563660602	0.243524624318954	0.232763503921552	0.103013341594369	0.0853706361744924	NA
Apis	Nurse	0.0043808887737113	0.00935013563660602	0	0.00961529496492133	0.17917707903101	0.142935500731242	NA
Apis	Nurse	0.0043808887737113	0.00935013563660602	0.0515319878752063	0.111487303401644	0.156649943233913	0.0777415577392606	NA
Apis	Forager	0.0043808887737113	0.00935013563660602	0.00161433084288672	0.0241684390273103	0.181219529152543	0.172064709302127	NA
Apis	Nurse	0.0043808887737113	0.00935013563660602	0.00187975231205106	0.0314450110585047	0.0683403979864188	0.0791286629093027	NA
Apis	Nurse	0.0043808887737113	0.00935013563660602	0	0.00961529496492133	0.113067944781081	0.115193397330399	NA
Apis	Nurse	0.0043808887737113	0.00935013563660602	0	0.00961529496492133	0.109589090876205	0.0846770835894713	NA
Apis	Nurse	0.0043808887737113	0.00935013563660602	0.00418984254910608	0.0338705350689029	0.0866275966813854	0.0659511637939023	NA
Apis	Nurse	0.0043808887737113	0.00935013563660602	0.045439158130326	0.0726789192352734	0.0725136938809516	0.0936932671947453	NA
Apis	Nurse	0.0043808887737113	0.00935013563660602	0.0263009921773953	0.0605512991832826	0.0804971443814382	0.0929997146097242	NA
Apis	Nurse	0.0043808887737113	0.00935013563660602	0.00181738773109005	0.0217429150169121	0.0763738837061702	0.108951424065209	NA
Apis	Nurse	0.0043808887737113	0.00935013563660602	0	0.00961529496492133	0.166166044832829	0.205355233383139	NA
Apis	Peripheral	0.0043808887737113	0.00935013563660602	0.00399610997131414	0.0338705350689029	0.184228111673689	0.201193917873012	NA
Apis	Nurse	0.0043808887737113	0.00935013563660602	0.207767254783564	0.191529595744783	0.084409200910591	0.0666447163789234	NA
Apis	Nurse	0.0043808887737113	0.00935013563660602	0.143227265050748	0.237614551942348	0.0640842445448272	0.0486123491683754	NA
Apis	Forager	0.0043808887737113	0.00935013563660602	0	0.00961529496492133	0.0485861367458242	0.0465316914133121	NA
Apis	Nurse	0.0043808887737113	0.00935013563660602	0.0252484346678062	0.082381015276866	0.207708354931064	0.162354973111832	NA
Apis	Forager	0.0043808887737113	0.00935013563660602	0.000129733345146282	0.0120408189753195	0.104236084900027	0.081902873249387	NA
Apis	Nurse	0.0043808887737113	0.00935013563660602	0	0.00961529496492133	0.142886641255055	0.142935500731242	NA
Apis	Nurse	0.0043808887737113	0.00935013563660602	0.00819897527350011	0.0435726311104955	0.0812526702178325	0.0791286629093027	NA
Apis	Peripheral	0.0043808887737113	0.00935013563660602	0.0520419002887141	0.218210359859163	0.230290001321889	0.275404044470267	NA
Apis	Nurse	0.0043808887737113	0.00935013563660602	0.105310039401916	0.324933416316682	0.598415892444691	0.422437192494735	NA
Apis	Forager	0.0043808887737113	0.00935013563660602	0	0.00961529496492133	0.130900718537247	0.072193137059092	NA
Apis	Nurse	0.0043808887737113	0.00935013563660602	0.0953434567986499	0.167274355640801	0.210779995323148	0.219919837668581	NA
Apis	Peripheral	0.0043808887737113	0.00935013563660602	0.00864632901730087	0.0362960590793011	0.215741426717509	0.226161810933771	NA
Apis	Forager	0.00447033084281812	0.0130936570176252	0.00270521106030106	0.0168918669961158	0.172769402834659	0.169984051547064	NA
Apis	Nurse	0.0043808887737113	0.00935013563660602	0.0680281593147066	0.242465599963144	0.554745415218215	0.409259693379335	NA
Apis	Peripheral	0.0043808887737113	0.00935013563660602	0.101519792517839	0.201231691786376	0.344485324998503	0.3093881211363	NA
Apis	Forager	0.0043808887737113	0.00935013563660602	0	0.00961529496492133	0.0975281771476694	0.138774185221115	NA
Apis	Nurse	0.0043808887737113	0.00935013563660602	0.0038087403501053	0.0314450110585047	0.204312755769283	0.226855363518792	NA
Apis	Nurse	0.0043808887737113	0.00935013563660602	0.00012737756215175	0.0120408189753195	0.220063999600449	0.201887470458033	NA
Apis	Peripheral	0.0043808887737113	0.00935013563660602	0.0586650582632378	0.254593220015135	0.193591764511994	0.231710231613939	NA
Apis	Peripheral	0.0043808887737113	0.00935013563660602	0.0386403316905441	0.126040447464033	0.151707829862284	0.147790368826389	NA
Apis	Nurse	0.0043808887737113	0.00935013563660602	8.86020965320589e-05	0.0120408189753195	0.168643856721007	0.1415483955612	NA
Apis	Nurse	0.0043808887737113	0.00935013563660602	0.0523813928647095	0.126040447464033	0.302837964159117	0.179693787737359	NA
Apis	Nurse	0.0043808887737113	0.00935013563660602	0.0450119873808426	0.162423307620005	0.422727555074261	0.346839960727438	NA
Apis	Nurse	0.0043808887737113	0.00935013563660602	0.00519961604941113	0.0217429150169121	0.101954982681649	0.120048265425546	NA
Apis	Nurse	0.0043808887737113	0.00935013563660602	0.0148569583095916	0.0872320632976623	0.294470270692906	0.233097336783982	NA
Apis	Nurse	0.0043808887737113	0.00935013563660602	0.0568132778041083	0.198806167775978	0.168314518610194	0.153338789506558	NA
Apis	Nurse	0.0043808887737113	0.00935013563660602	0.0295471562894967	0.0702533952248752	0.118504168224986	0.099935240459935	NA
Apis	Peripheral	0.0043808887737113	0.00935013563660602	0.0023442985951924	0.0241684390273103	0.384952968268676	0.330194698686932	NA
Apis	Nurse	0.0043808887737113	0.00935013563660602	0.0642068789952461	0.104210731370449	0.318138614975513	0.253903914334614	NA
Apis	Nurse	0.0043808887737113	0.00935013563660602	0.00823497045476297	0.0557002511624863	0.205026285525042	0.226161810933771	NA
Apis	Nurse	0.0043808887737113	0.00935013563660602	0.01941131318245	0.0775299672560697	0.116097486888992	0.132532211955926	NA
Apis	Peripheral	0.0043808887737113	0.00935013563660602	0.0784646469421112	0.186678547723987	0.193740241514824	0.151258131751495	NA
Apis	Forager	0.0043808887737113	0.00935013563660602	0	0.00961529496492133	0.0746876092854123	0.112419186990314	NA
Apis	Nurse	0.0043808887737113	0.00935013563660602	0.0305866207276505	0.121189399443237	0.186278929565957	0.23864575746415	NA
Apis	Nurse	0.0043808887737113	0.00935013563660602	0.118181764241231	0.303103700223098	0.157669344958356	0.136693527466052	NA
Apis	Nurse	0.0043808887737113	0.00935013563660602	0	0.00961529496492133	0.288444889589083	0.191484181682717	NA
Apis	Nurse	0.0043808887737113	0.00935013563660602	0.000624412036336178	0.019317391006514	0.211889968070403	0.184548655832506	NA
Apis	Nurse	0.0043808887737113	0.00935013563660602	0.0118098716366432	0.0484236791312918	0.0879818599286205	0.0791286629093027	NA
Apis	Forager	0.0043808887737113	0.00935013563660602	0	0.00961529496492133	0.0794165236019507	0.110338529235251	NA
Apis	Forager	0.00450197113376166	0.0118840349987251	0.00320441124658381	0.019317391006514	0.200269900141201	0.194951944607822	NA
Apis	Forager	0.0043808887737113	0.00935013563660602	0	0.00961529496492133	0.0794399880834835	0.0645640586238601	NA
Apis	Forager	0.0043808887737113	0.00935013563660602	0	0.00961529496492133	0.15797027478475	0.142241948146221	NA
Apis	Forager	0.0043808887737113	0.00935013563660602	0.0195547148879209	0.0484236791312918	0.351861917500526	0.284420228075541	NA
Apis	Nurse	0.00445880840484925	0.012611395221485	0.0131582993280381	0.05084920314169	0.291944459841049	0.267774966035035	NA
Apis	Peripheral	0.0043808887737113	0.00935013563660602	0.0416354961699181	0.123614923453635	0.287095616681309	0.236565099709087	NA
Apis	Peripheral	0.0043808887737113	0.00935013563660602	0.0724221564397471	0.118763875432838	0.531868642049133	0.163048525696853	NA
Apis	Peripheral	0.0043808887737113	0.00935013563660602	0.0005533644047706	0.0120408189753195	0.131152428282884	0.139467737806136	NA
Apis	Nurse	0.0043808887737113	0.00935013563660602	0.0142696855392129	0.0751044432456715	0.195512404859656	0.181774445492422	NA
Apis	Peripheral	0.0043808887737113	0.00935013563660602	0.000279430918616594	0.0144663429857176	0.0695027964245519	0.0798222154943238	NA
Apis	Nurse	0.0043808887737113	0.00935013563660602	0.00127353816430048	0.0217429150169121	0.207897855311592	0.228242468688834	NA
Apis	Peripheral	0.0043808887737113	0.00935013563660602	0.0282591315317515	0.0848065392872642	0.501298272587167	0.454340611405705	NA
Apis	Forager	0.740199148052866	0.436412839645617	0	0.00961529496492133	0.0563681965275362	0.0409832707331435	NA
Apis	Peripheral	0.0043808887737113	0.00935013563660602	0.0631918414630155	0.18182749970319	0.306479892488018	0.351001276237565	NA
Apis	Nurse	0.0043808887737113	0.00935013563660602	0.010855065822083	0.0484236791312918	0.235166617359264	0.242113520389256	NA
Apis	Peripheral	0.0043808887737113	0.00935013563660602	0.0115697998604529	0.0532747271520881	0.28898168598982	0.274016939300225	NA
Apis	Peripheral	0.0043808887737113	0.00935013563660602	0	0.00961529496492133	0.218786867606181	0.10964497665023	NA
Apis	Peripheral	0.0043808887737113	0.00935013563660602	0.0256150452896566	0.111487303401644	0.183086380315085	0.17414536705719	NA
Apis	Nurse	0.0043808887737113	0.00935013563660602	0.00163325850385487	0.0290194870481066	0.211177636809836	0.152645236921537	NA
Apis	Nurse	0.0043808887737113	0.00935013563660602	0	0.00961529496492133	0.152099000289642	0.14848392141141	NA
Apis	Nurse	0.0043808887737113	0.00935013563660602	0.0191891728161406	0.0775299672560697	0.127601239035743	0.1415483955612	NA
Apis	Nurse	0.0043808887737113	0.00935013563660602	0.0950161131468487	0.196380643765579	0.304655881945267	0.307307463381237	NA
Apis	Peripheral	0.0043808887737113	0.00935013563660602	0.00965512482443634	0.0387215830896992	0.24622364226738	0.298291279775963	NA
Apis	Nurse	0.0043808887737113	0.00935013563660602	9.97814291707692e-05	0.0120408189753195	0.118559648824206	0.102709450800019	NA
Apis	Nurse	0.0043808887737113	0.00935013563660602	0.00294012520061677	0.0265939630377084	0.0647185204031932	0.0624834008687969	NA
Apis	Nurse	0.0043808887737113	0.00935013563660602	0.0753767539108997	0.14301911553682	0.205387864961741	0.142241948146221	NA
Apis	Nurse	0.0043808887737113	0.00935013563660602	0	0.00961529496492133	0.180647931828815	0.127677343860778	NA
Apis	Forager	0.0043808887737113	0.00935013563660602	0	0.00961529496492133	0.0626578764515205	0.036128402637996	NA
Apis	Nurse	0.0043808887737113	0.00935013563660602	0.00464049634403709	0.0338705350689029	0.0911923083411729	0.10340300338504	NA
Apis	Nurse	0.0043808887737113	0.00935013563660602	0	0.00961529496492133	0.173653904254666	0.162354973111832	NA
Apis	Nurse	0.0043808887737113	0.00935013563660602	0.00705850073592913	0.0411471071000974	0.109754820650371	0.125596686105715	NA
Apis	Nurse	0.0043808887737113	0.00935013563660602	0.00389829035643801	0.019317391006514	0.109170029899986	0.111725634405293	NA
Apis	Nurse	0.0043808887737113	0.00935013563660602	0	0.00961529496492133	0.123120563314878	0.161661420526811	NA
Apis	Nurse	0.0043808887737113	0.00935013563660602	0	0.00961529496492133	0.167602428267304	0.158887210186726	NA
Apis	Nurse	0.0043808887737113	0.00935013563660602	0.0401399761767626	0.0775299672560697	0.100563292134001	0.081902873249387	NA
Apis	Nurse	0.0043808887737113	0.00935013563660602	0.0537325499086347	0.111487303401644	0.212234570674175	0.158887210186726	NA
Apis	Peripheral	0.0043808887737113	0.00935013563660602	9.12982800587132e-05	0.0120408189753195	0.264106303663354	0.222694048008665	NA
Apis	Nurse	0.0043808887737113	0.00935013563660602	0.032708758997532	0.162423307620005	0.190395195540734	0.183161550662464	NA
Apis	Forager	0.0043808887737113	0.00935013563660602	0	0.00961529496492133	0.108183794718132	0.131838659370904	NA
Apis	Peripheral	0.0043808887737113	0.00935013563660602	0.019165964367151	0.0532747271520881	0.240245528026804	0.216452074743476	NA
Apis	Forager	0.0043808887737113	0.00935013563660602	0	0.00961529496492133	0.138398520291611	0.0645640586238601	NA
Apis	Nurse	0.0043808887737113	0.00935013563660602	0.00180371171643219	0.0168918669961158	0.231713575564266	0.232403784198961	NA
Apis	Forager	0.0043808887737113	0.00935013563660602	0.00478812779735201	0.0290194870481066	0.103501515979643	0.099935240459935	NA
Apis	Nurse	0.0043808887737113	0.00935013563660602	0	0.00961529496492133	0.412298991455444	0.260145887599804	NA
Apis	Nurse	0.0043808887737113	0.00935013563660602	0.000996200332255508	0.0168918669961158	0.261314173773333	0.215758522158455	NA
Apis	Nurse	0.0043808887737113	0.00935013563660602	0.00280002813040728	0.0387215830896992	0.127955868650749	0.14848392141141	NA
Apis	Nurse	0.0043808887737113	0.00935013563660602	0.0581645199202754	0.27399741209832	0.377360463656301	0.402324167529124	NA
Apis	Peripheral	0.0043808887737113	0.00935013563660602	0.0987685016915454	0.109061779391246	0.600699650377693	0.215064969573434	NA
Apis	Forager	0.00526454814147584	0.0227991566613506	0.000202474470354474	0.0144663429857176	0.180333889781151	0.178306682567317	NA
Apis	Nurse	0.0043808887737113	0.00935013563660602	0.0818085022166148	0.27399741209832	0.199295500045508	0.249742598824487	NA
Apis	Forager	0.0043808887737113	0.00935013563660602	0	0.00961529496492133	0.111095366872702	0.138080632636094	NA
Apis	Nurse	0.0043808887737113	0.00935013563660602	0.00211438437866474	0.0168918669961158	0.151558488191607	0.156112999846642	NA
Apis	Peripheral	0.0043808887737113	0.00935013563660602	0.00253861485568484	0.0314450110585047	0.132336193689213	0.216452074743476	NA
Apis	Peripheral	0.0043808887737113	0.00935013563660602	0.0400251935386161	0.145444639547218	0.363975409174527	0.39954995718904	NA
Apis	Peripheral	0.0043808887737113	0.00935013563660602	0.000632724993820666	0.0241684390273103	0.173150925756097	0.189403523927654	NA
Apis	Nurse	0.0043808887737113	0.00935013563660602	0.0294559775426688	0.113912827412042	0.276715681608919	0.31563009440149	NA
Apis	Nurse	0.0043808887737113	0.00935013563660602	0.0236269931272888	0.0751044432456715	0.301036236577042	0.281646017735457	NA
Apis	Nurse	0.0043808887737113	0.00935013563660602	0	0.00961529496492133	0.147071900395875	0.189403523927654	NA
Apis	Nurse	0.0043808887737113	0.00935013563660602	0	0.00961529496492133	0.116352562783627	0.102709450800019	NA
Apis	Forager	0.00449956884600082	0.0143173886591864	0.00119650871005487	0.0120408189753195	0.0695714345838391	0.0645640586238601	NA
Apis	Nurse	0.0043808887737113	0.00935013563660602	0.142604209571728	0.378294944545441	0.305216387240314	0.237952204879129	NA
Apis	Peripheral	0.0043808887737113	0.00935013563660602	0.00179473003344385	0.0217429150169121	0.129664111281958	0.139467737806136	NA
Apis	Peripheral	0.0043808887737113	0.00935013563660602	0.0432937141739131	0.0702533952248752	0.171716129723424	0.178306682567317	NA
Apis	Nurse	0.0043808887737113	0.00935013563660602	0.00011659123998835	0.0120408189753195	0.274382087925097	0.222694048008665	NA
Apis	Nurse	0.0043808887737113	0.00935013563660602	0.016787436894895	0.0362960590793011	0.218705122555004	0.227548916103813	NA
Apis	Nurse	0.0043808887737113	0.00935013563660602	0.10582774694679	0.315231320275089	0.177338270583267	0.209516548893265	NA
Apis	Peripheral	0.0050539305033005	0.0156100437541561	0.00565455988909509	0.0362960590793011	0.199033143408328	0.182467998077443	NA
Apis	Nurse	0.0043808887737113	0.00935013563660602	0	0.00961529496492133	0.165508654003199	0.0624834008687969	NA
Apis	Nurse	0.0043808887737113	0.00935013563660602	0.0115981017817507	0.0654023472040789	0.112996056773169	0.125596686105715	NA
Apis	Peripheral	0.00459255452072609	0.0137796801311152	0.00840251337976083	0.0362960590793011	0.165455728495618	0.166516288621958	NA
Apis	Forager	0.00484698272394254	0.0158527903183024	0	0.00961529496492133	0.0736771590380882	0.0881448465145767	NA
Apis	Peripheral	0.0043808887737113	0.00935013563660602	0.0502883488546238	0.18182749970319	0.311799319666263	0.318404304741574	NA
Apis	Nurse	0.0043808887737113	0.00935013563660602	0.00437668539351201	0.0411471071000974	0.32137026630259	0.242807072974277	NA
Apis	Peripheral	0.0043808887737113	0.00935013563660602	0.0090480127756753	0.0459981551208937	0.178133035190249	0.157500105016684	NA
Apis	Nurse	0.0043808887737113	0.00935013563660602	0.113585247726758	0.215784835848765	0.23189719467522	0.215064969573434	NA
Apis	Nurse	0.0043808887737113	0.00935013563660602	0.0802514689635445	0.189104071734385	0.193706682025712	0.178306682567317	NA
Apis	Nurse	0.0043808887737113	0.00935013563660602	0.0858503502173544	0.317656844285487	0.25285614533971	0.231016679028918	NA
Apis	Peripheral	0.0043808887737113	0.00935013563660602	0.0153705446660052	0.0920831113184586	0.194234003431216	0.208822996308244	NA
Apis	Nurse	0.0043808887737113	0.00935013563660602	0.0318508599840062	0.176976451682394	0.260807947429594	0.28996864875571	NA
Apis	Forager	0.00481564840741286	0.0166287328364182	0	0.00961529496492133	0.119150062629715	0.0957739249498085	NA
Apis	Forager	0.00460783638741339	0.0156826012779542	9.53350154194031e-05	0.0120408189753195	0.142253140259355	0.150564579166474	NA
Apis	Forager	0.00451811893906826	0.0150937869548805	0	0.00961529496492133	0.0720946875229161	0.0742737948141552	NA
Apis	Forager	0.00590541301864468	0.0164398756012329	0	0.00961529496492133	0.0636531641713194	0.0576285327736494	NA
Apis	Nurse	0.0043808887737113	0.00935013563660602	0.0604257387731165	0.147870163557616	0.231196831960092	0.163742078281874	NA
Apis	Nurse	0.0043808887737113	0.00935013563660602	0.167650041075732	0.259444268035931	0.331071023190655	0.201193917873012	NA
Apis	Forager	0.0043808887737113	0.00935013563660602	0	0.00961529496492133	0.125973575306337	0.153338789506558	NA
Apis	Peripheral	0.0043808887737113	0.00935013563660602	0.0226105170247174	0.0702533952248752	0.289618617495783	0.269855623790099	NA
Apis	Forager	0.00450710128643868	0.0146326525178156	0	0.00961529496492133	0.0786496426095297	0.0624834008687969	NA
Apis	Forager	0.193128684387168	0.0405749487384322	0	0.00961529496492133	0.120764148232477	0.0534672172635229	NA
Apis	Nurse	0.0043808887737113	0.00935013563660602	0.000354763598846611	0.0120408189753195	0.234346986868065	0.249049046239466	NA
Apis	Forager	0.00536315598056598	0.0230541205266943	0.000137541960725184	0.0120408189753195	0.159439455670821	0.154032342091579	NA
Apis	Nurse	0.0043808887737113	0.00935013563660602	0.000499673499697367	0.0168918669961158	0.209809847455358	0.274710491885246	NA
Apis	Nurse	0.0043808887737113	0.00935013563660602	0.0955358130216939	0.266720840067126	0.375512963958756	0.352388381407607	NA
Apis	Forager	0.00462451298647212	0.0144484772699756	0	0.00961529496492133	0.0805009325274502	0.0749673473991763	NA
Apis	Nurse	0.0043808887737113	0.00935013563660602	0.0619874444614843	0.0751044432456715	0.29470240789474	0.298291279775963	NA
Apis	Peripheral	0.0043808887737113	0.00935013563660602	0.00108511477957986	0.0265939630377084	0.095109955650899	0.162354973111832	NA
Apis	Peripheral	0.0043808887737113	0.00935013563660602	0	0.00961529496492133	0.205738279196633	0.216452074743476	NA
Apis	Forager	0.0043808887737113	0.00935013563660602	0	0.00961529496492133	0.0528364876091275	0.0382090603930592	NA
Apis	Forager	0.00455730873316608	0.0167340423021456	0	0.00961529496492133	0.141592019778757	0.156806552431663	NA
Apis	Nurse	0.0043808887737113	0.00935013563660602	0.00412339499490271	0.0314450110585047	0.171179196500116	0.170677604132085	NA
Apis	Nurse	0.0043808887737113	0.00935013563660602	0.00174663109861605	0.0314450110585047	0.127650361820463	0.157500105016684	NA
Apis	Peripheral	0.0043808887737113	0.00935013563660602	0.000710942298905542	0.019317391006514	0.130255353312635	0.170677604132085	NA
Apis	Nurse	0.0043808887737113	0.00935013563660602	0.217434955663953	0.322507892306283	0.0559636803865711	0.0590156379436915	NA
Apis	Nurse	0.0043808887737113	0.00935013563660602	0.0292466341424718	0.0726789192352734	0.127823737901292	0.122128923180609	NA
Apis	Nurse	0.0043808887737113	0.00935013563660602	0.0774281196205989	0.104210731370449	0.251078774167385	0.170677604132085	NA
Apis	Nurse	0.0043808887737113	0.00935013563660602	0.0546473341893159	0.135742543505625	0.232875360671707	0.185935761002548	NA
Apis	Nurse	0.0043808887737113	0.00935013563660602	0.00639894029451745	0.0532747271520881	0.0965156331254751	0.119354712840525	NA
Apis	Nurse	0.0043808887737113	0.00935013563660602	0.0190657794716422	0.0629768231936808	0.100056881699899	0.108951424065209	NA
Apis	Nurse	0.0043808887737113	0.00935013563660602	0	0.00961529496492133	0.105843670518828	0.140854842976178	NA
Apis	Nurse	0.0043808887737113	0.00935013563660602	0.00262834058947943	0.0265939630377084	0.153672378063209	0.140854842976178	NA
Apis	Nurse	0.0043808887737113	0.00935013563660602	0.0281385021388915	0.0557002511624863	0.198800316710441	0.166516288621958	NA
Apis	Nurse	0.0043808887737113	0.00935013563660602	0.039230580106715	0.162423307620005	0.255816546194001	0.323952725421743	NA
Apis	Nurse	0.0043808887737113	0.00935013563660602	0.0128577579852675	0.0605512991832826	0.0892657569143354	0.0992416878749139	NA
Apis	Nurse	0.0043808887737113	0.00935013563660602	0.000866055764312502	0.0241684390273103	0.203611866480707	0.221306942838623	NA
Apis	Peripheral	0.0043808887737113	0.00935013563660602	0.00135467819244599	0.019317391006514	0.290131350046328	0.286500885830604	NA
Apis	Forager	0.0275839768820776	0.0498145284491566	0	0.00961529496492133	0.119954168390615	0.0458381388282911	NA
Apis	Nurse	0.0043808887737113	0.00935013563660602	0.000156070308296923	0.0144663429857176	0.137381467373299	0.162354973111832	NA
Apis	Forager	0.0043808887737113	0.00935013563660602	0.00150979217237101	0.0168918669961158	0.117559955054626	0.115193397330399	NA
Apis	Forager	0.0043808887737113	0.00935013563660602	0.000306282333635184	0.0120408189753195	0.111407700255433	0.0853706361744924	NA
Apis	Forager	0.0680923306505399	0.107930097306554	0	0.00961529496492133	0.101258953787935	0.0673382689639444	NA
Apis	Nurse	0.0043808887737113	0.00935013563660602	0.0343569140194059	0.0872320632976623	0.259511671368711	0.253903914334614	NA
Apis	Peripheral	0.0043808887737113	0.00935013563660602	0.000933727628127765	0.0217429150169121	0.258723595320165	0.19356483943778	NA
Apis	Peripheral	0.0043808887737113	0.00935013563660602	0.0139744111055381	0.0338705350689029	0.37120017769097	0.276791149640309	NA
Apis	Peripheral	0.0043808887737113	0.00935013563660602	0.0185941876463214	0.0993596833496531	0.362229546365338	0.36764653827807	NA
Apis	Forager	0.00497550495972233	0.0155719237393996	0	0.00961529496492133	0.214574798516865	0.197032602362886	NA
Apis	Nurse	0.0043808887737113	0.00935013563660602	0.0825983148944004	0.223061407879959	0.220466317575625	0.223387600593687	NA
Apis	Forager	0.0043808887737113	0.00935013563660602	0.000748271312699955	0.019317391006514	0.196450221632929	0.246274835899382	NA
Apis	Peripheral	0.0043808887737113	0.00935013563660602	0.109102114028835	0.164848831630403	0.294166907839097	0.224774705763729	NA
Apis	Nurse	0.0043808887737113	0.00935013563660602	0.0810570727134549	0.264295316056728	0.409984747411176	0.373194958958239	NA
Apis	Nurse	0.0043808887737113	0.00935013563660602	0.0222519175268624	0.0702533952248752	0.207775601394269	0.189403523927654	NA
Apis	Nurse	0.0043808887737113	0.00935013563660602	0.00546714432834103	0.0265939630377084	0.104204289879438	0.126983791275757	NA
Apis	Nurse	0.0043808887737113	0.00935013563660602	0.0891109044279783	0.145444639547218	0.225577379828185	0.215064969573434	NA
Apis	Forager	0.0043808887737113	0.00935013563660602	0	0.00961529496492133	0.0840840138982117	0.0604027431137337	NA
Apis	Nurse	0.0043808887737113	0.00935013563660602	0.0558216375569547	0.179401975692792	0.254028236144123	0.255291019504656	NA
Apis	Forager	0.016316131673222	0.064854512725662	0	0.00961529496492133	0.0759918684248029	0.0569349801886283	NA
Apis	Nurse	0.0043808887737113	0.00935013563660602	0.00170215179522458	0.0217429150169121	0.252952231813183	0.197032602362886	NA
Apis	Nurse	0.0043808887737113	0.00935013563660602	0.082145792624417	0.162423307620005	0.122341300428255	0.105483661140104	NA
Apis	Peripheral	0.0043808887737113	0.00935013563660602	0.000373577390568925	0.0144663429857176	0.174140674443939	0.199113260117949	NA
Apis	Nurse	0.0043808887737113	0.00935013563660602	0.0564909865186018	0.0702533952248752	0.19277846493606	0.116580502500441	NA
Apis	Nurse	0.0043808887737113	0.00935013563660602	0.00207764414228769	0.019317391006514	0.292462738261416	0.25112970399453	NA
Apis	Nurse	0.0043808887737113	0.00935013563660602	0.00574797307448804	0.0411471071000974	0.103357462125567	0.11588694991542	NA
Apis	Nurse	0.0043808887737113	0.00935013563660602	0.0360854775839982	0.0872320632976623	0.159274769272403	0.150564579166474	NA
Apis	Nurse	0.00458304096157115	0.0135805891862065	0.00878912449857322	0.0459981551208937	0.13008184756896	0.122128923180609	NA
Apis	Nurse	0.0043808887737113	0.00935013563660602	0.0181434335340032	0.0775299672560697	0.167699358856815	0.196339049777865	NA
Apis	Nurse	0.0043808887737113	0.00935013563660602	0.0278464583195456	0.0993596833496531	0.117338777936634	0.116580502500441	NA
Apis	Nurse	0.0043808887737113	0.00935013563660602	0.0179745235392497	0.0557002511624863	0.252026783691227	0.185935761002548	NA
Apis	Nurse	0.0043808887737113	0.00935013563660602	0.0183373359827617	0.0945086353288568	0.187551227386802	0.199113260117949	NA
Apis	Nurse	0.0043808887737113	0.00935013563660602	0.0100806851189507	0.0605512991832826	0.270391289406125	0.274710491885246	NA
Apis	Nurse	0.0043808887737113	0.00935013563660602	0.000590706541931633	0.0120408189753195	0.197603585128479	0.208129443723223	NA
Apis	Nurse	0.0043808887737113	0.00935013563660602	0.00112410534198347	0.0217429150169121	0.157741688195312	0.14848392141141	NA
Apis	Nurse	0.0043808887737113	0.00935013563660602	0.0064696718773848	0.0290194870481066	0.280480158880434	0.190790629097696	NA
Apis	Peripheral	0.0043808887737113	0.00935013563660602	0.0689739256900987	0.23518902793195	0.276224006011841	0.245581283314361	NA
Apis	Peripheral	0.0043808887737113	0.00935013563660602	0.012951802550895	0.0605512991832826	0.203031695136632	0.170677604132085	NA
Apis	Nurse	0.0043808887737113	0.00935013563660602	0.0331362414324086	0.172125403661598	0.144891461007561	0.167209841206979	NA
Apis	Nurse	0.0043808887737113	0.00935013563660602	0.0676168216415162	0.23518902793195	0.279394698648596	0.241419967804235	NA
Apis	Forager	0.00464414549540276	0.0148593282133786	0	0.00961529496492133	0.129245442008452	0.153338789506558	NA
Apis	Peripheral	0.0043808887737113	0.00935013563660602	0.0126478999505376	0.05084920314169	0.242398681036298	0.217839179913518	NA
Apis	Forager	0.00977064576261416	0.01588879284336	0	0.00961529496492133	0.0792742505663552	0.105483661140104	NA
Apis	Forager	0.0043808887737113	0.00935013563660602	0	0.00961529496492133	0.0729624316529175	0.0832899784194292	NA
Apis	Nurse	0.0043808887737113	0.00935013563660602	0.000874566747815532	0.0217429150169121	0.175594626003527	0.169984051547064	NA
Apis	Nurse	0.0043808887737113	0.00935013563660602	0.000229353040364965	0.0144663429857176	0.225897864525966	0.173451814472169	NA
Apis	Peripheral	0.0043808887737113	0.00935013563660602	0.0118878621970397	0.0435726311104955	0.141708867805688	0.160274315356769	NA
Apis	Nurse	0.0043808887737113	0.00935013563660602	0.0261975234981537	0.130891495484829	0.187698638010941	0.16096786794179	NA
Apis	Peripheral	0.0043808887737113	0.00935013563660602	0.000275165855554176	0.0144663429857176	0.147196144604886	0.178306682567317	NA
Apis	Peripheral	0.0043808887737113	0.00935013563660602	0.0103491544937938	0.0848065392872642	0.172063084796996	0.167903393792	NA
Apis	Nurse	0.0043808887737113	0.00935013563660602	0.00100164997361629	0.0265939630377084	0.170722953241556	0.158887210186726	NA
Apis	Forager	0.00723567314036941	0.0345047799461445	0	0.00961529496492133	0.0709039493005896	0.0555478750185861	NA
Apis	Peripheral	0.0043808887737113	0.00935013563660602	0.000415611748114668	0.0168918669961158	0.181589158368019	0.185242208417527	NA
Apis	Forager	0.0112017546953089	0.0410703039962933	0	0.00961529496492133	0.102498905089289	0.0784351103242816	NA
Apis	Forager	0.0043808887737113	0.00935013563660602	0	0.00961529496492133	0.0783022984112002	0.072193137059092	NA
Apis	Forager	0.0043808887737113	0.00935013563660602	0	0.00961529496492133	0.0413963084071042	0.0305799819578274	NA
Apis	Forager	0.0043808887737113	0.00935013563660602	0	0.00961529496492133	0.0648767803094156	0.0978545827048718	NA
Apis	Forager	0.00456824790149743	0.0132710137412863	0	0.00961529496492133	0.0848286217303869	0.0964674775348296	NA
Apis	Nurse	0.0043808887737113	0.00935013563660602	0.0306295534759583	0.0605512991832826	0.0985454467661044	0.104790108555083	NA
Apis	Forager	0.0043808887737113	0.00935013563660602	0	0.00961529496492133	0.0958050156312276	0.0825964258344081	NA
Apis	Peripheral	0.0043808887737113	0.00935013563660602	0.108047568536646	0.20850826381757	0.283800609405362	0.218532732498539	NA
Apis	Nurse	0.0043808887737113	0.00935013563660602	0.0610398238337462	0.244891123973543	0.252639023150745	0.229629573858876	NA
Apis	Peripheral	0.0043808887737113	0.00935013563660602	0.0512184700909044	0.189104071734385	0.220145444323599	0.262920097939888	NA
Apis	Forager	0.0043808887737113	0.00935013563660602	0	0.00961529496492133	0.0854319410891097	0.0624834008687969	NA
Apis	Peripheral	0.0043808887737113	0.00935013563660602	0.0209605228873744	0.0920831113184586	0.25189711201551	0.298291279775963	NA
Apis	Forager	0.0043808887737113	0.00935013563660602	0	0.00961529496492133	0.115182263788235	0.144322605901284	NA
Apis	Forager	0.00785507412672419	0.0267992227793831	0	0.00961529496492133	0.0594302057261605	0.054160769848544	NA
Apis	Nurse	0.0043808887737113	0.00935013563660602	0.113462617478977	0.240040075952746	0.314874938155108	0.230323126443897	NA
Apis	Peripheral	0.0043808887737113	0.00935013563660602	0.000358783237551714	0.0168918669961158	0.292476063213931	0.275404044470267	NA
Apis	Peripheral	0.0043808887737113	0.00935013563660602	0.00710399252657137	0.0362960590793011	0.158125178186628	0.188016418757612	NA
Apis	Nurse	0.0043808887737113	0.00935013563660602	0.000158126712079751	0.0120408189753195	0.227828553789844	0.145016158486305	NA
Apis	Forager	0.0725711374706298	0.570504781327771	0	0.00961529496492133	0.104318838525446	0.112419186990314	NA
Apis	Nurse	0.0043808887737113	0.00935013563660602	0.0013409853208371	0.019317391006514	0.259926511936342	0.207435891138202	NA
Apis	Peripheral	0.0043808887737113	0.00935013563660602	0.0840658324842678	0.227912455900755	0.246414167996106	0.21922628508356	NA
Apis	Nurse	0.0043808887737113	0.00935013563660602	0.00798653798034927	0.0387215830896992	0.224704706724796	0.198419707532928	NA
Apis	Peripheral	0.0043808887737113	0.00935013563660602	0.126269777567894	0.443784092826191	0.224953826733418	0.211597206648328	NA
Apis	Nurse	0.0043808887737113	0.00935013563660602	0.0250639369860284	0.106636255380848	0.124640198382778	0.146403263656347	NA
Apis	Forager	0.0043808887737113	0.00935013563660602	0.0011931839893213	0.019317391006514	0.141645482324718	0.181774445492422	NA
Apis	Forager	0.00484115044073816	0.0286139944514186	0	0.00961529496492133	0.265410089010639	0.149177473996431	NA
Apis	Nurse	0.0043808887737113	0.00935013563660602	0.0249733315451767	0.082381015276866	0.215970175567891	0.255984572089677	NA
Apis	Forager	0.0043808887737113	0.00935013563660602	0.000244801379006011	0.0120408189753195	0.196856878271667	0.123516028350652	NA
Apis	Nurse	0.0043808887737113	0.00935013563660602	0.041174181521515	0.0920831113184586	0.239012642080012	0.146403263656347	NA
Apis	Nurse	0.0043808887737113	0.00935013563660602	0.00642643921864599	0.0459981551208937	0.168635469097733	0.145709711071326	NA
Apis	Forager	0.0043808887737113	0.00935013563660602	0	0.00961529496492133	0.165265676670047	0.158193657601705	NA
Apis	Peripheral	0.0043808887737113	0.00935013563660602	0.0272942875836604	0.0775299672560697	0.0857489755896649	0.081902873249387	NA
Apis	Peripheral	0.0043808887737113	0.00935013563660602	0.00472605212273424	0.0387215830896992	0.36473503632155	0.293436411680815	NA
Apis	Nurse	0.0043808887737113	0.00935013563660602	0.056309152544508	0.121189399443237	0.0932676246587314	0.108257871480188	NA
Apis	Nurse	0.0043808887737113	0.00935013563660602	0.00312161710881799	0.0338705350689029	0.0738451801900369	0.0839835310044503	NA
Apis	Nurse	0.0043808887737113	0.00935013563660602	0.0454750665601596	0.118763875432838	0.07516977465989	0.0784351103242816	NA
Apis	Nurse	0.0043808887737113	0.00935013563660602	0.0405441649869194	0.11633835142244	0.210194636001444	0.208129443723223	NA
Apis	Nurse	0.0043808887737113	0.00935013563660602	0.0040553715102722	0.0217429150169121	0.167487309224442	0.163742078281874	NA
Apis	Nurse	0.0043808887737113	0.00935013563660602	0.0515853227974052	0.128465971474431	0.368270895872039	0.360017459842839	NA
Apis	Nurse	0.0043808887737113	0.00935013563660602	0	0.00961529496492133	0.121243957369182	0.120048265425546	NA
Apis	Nurse	0.0043808887737113	0.00935013563660602	0.127640030172227	0.140593591526422	0.0904183640779967	0.0610962956987548	NA
Apis	Nurse	0.0043808887737113	0.00935013563660602	0.0698550661011975	0.150295687568014	0.0723810498899737	0.120048265425546	NA
Apis	Forager	0.00467196904511726	0.0123958646500405	0	0.00961529496492133	0.118417294546351	0.189403523927654	NA
Apis	Nurse	0.00445294853167382	0.0123661352365435	0.00154379558896857	0.0265939630377084	0.297922575989147	0.247661941069424	NA
Apis	Peripheral	0.0043808887737113	0.00935013563660602	0.0327281597292825	0.0945086353288568	0.277941259376364	0.286500885830604	NA
Apis	Peripheral	0.0043808887737113	0.00935013563660602	0.00119701256194467	0.0144663429857176	0.179987101268867	0.163048525696853	NA
Apis	Nurse	0.0043808887737113	0.00935013563660602	0.0348118833752982	0.14301911553682	0.149025438216691	0.142935500731242	NA
Apis	Nurse	0.0043808887737113	0.00935013563660602	0.208500302451322	0.252167696004737	0.225581409483817	0.215758522158455	NA
Apis	Peripheral	0.0043808887737113	0.00935013563660602	0.0067643151390845	0.0362960590793011	0.29320749583696	0.237258652294108	NA
Apis	Peripheral	0.0043808887737113	0.00935013563660602	0.0565773114289552	0.186678547723987	0.183433526222904	0.224081153178708	NA
Apis	Nurse	0.0043808887737113	0.00935013563660602	0.0075676044972096	0.0484236791312918	0.126182500071056	0.122128923180609	NA
Apis	Nurse	0.0043808887737113	0.00935013563660602	0.0147558327714717	0.0702533952248752	0.313141712652571	0.310775226306342	NA
Apis	Forager	0.0043808887737113	0.00935013563660602	0.00131316660003079	0.0168918669961158	0.200641333620112	0.1415483955612	NA
Apis	Nurse	0.0043808887737113	0.00935013563660602	0.0120284545613702	0.0751044432456715	0.1349632570116	0.156112999846642	NA
Apis	Nurse	0.0043808887737113	0.00935013563660602	0	0.00961529496492133	0.0415775920071058	0.0312735345428485	NA
Apis	Peripheral	0.0043808887737113	0.00935013563660602	0.149408854897231	0.489869049023756	0.357287290686589	0.298291279775963	NA
Apis	Peripheral	0.0043808887737113	0.00935013563660602	0.000102775238362924	0.0120408189753195	0.11462767694355	0.138774185221115	NA
Apis	Nurse	0.0043808887737113	0.00935013563660602	0.00278479856341883	0.0290194870481066	0.139039948112201	0.140161290391157	NA
Apis	Nurse	0.0043808887737113	0.00935013563660602	0	0.00961529496492133	0.154258704905669	0.149871026581452	NA
Apis	Nurse	0.0043808887737113	0.00935013563660602	0.015847975920819	0.0557002511624863	0.180476664445099	0.167903393792	NA
Apis	Nurse	0.0043808887737113	0.00935013563660602	0.047002634413504	0.164848831630403	0.241491125958067	0.217839179913518	NA
Apis	Peripheral	0.0043808887737113	0.00935013563660602	0.0472716040955887	0.1696998796512	0.32838219965399	0.344759302972375	NA
Apis	Nurse	0.0043808887737113	0.00935013563660602	0.000474893202128796	0.019317391006514	0.263049143815721	0.271936281545162	NA
Apis	Nurse	0.0043808887737113	0.00935013563660602	0.0256514914878433	0.082381015276866	0.21877368816324	0.165129183451916	NA
Apis	Peripheral	0.0043808887737113	0.00935013563660602	0.00665145635310095	0.0314450110585047	0.389052464379114	0.355856144332712	NA
Apis	Forager	0.0043808887737113	0.00935013563660602	0	0.00961529496492133	0.137247937239312	0.0964674775348296	NA
Apis	Peripheral	0.00454446663842229	0.0127733415179219	0.000618434721568361	0.0168918669961158	0.38406766408144	0.2962106220209	NA
Apis	Nurse	0.0043808887737113	0.00935013563660602	0.015843128639373	0.0872320632976623	0.260131943039567	0.202581023043054	NA
Apis	Nurse	0.00446572040767805	0.0129006911941037	0	0.00961529496492133	0.191046932118102	0.197726154947907	NA
Apis	Nurse	0.0043808887737113	0.00935013563660602	0.00723358655465666	0.0532747271520881	0.272075010762757	0.240032862634192	NA
Apis	Nurse	0.0043808887737113	0.00935013563660602	0	0.00961529496492133	0.0760188281744308	0.0714995844740709	NA
Apis	Nurse	0.0043808887737113	0.00935013563660602	0.00462586938605759	0.0387215830896992	0.25178198336712	0.224081153178708	NA
Apis	Nurse	0.0043808887737113	0.00935013563660602	0.0475611640054744	0.1696998796512	0.0739657223776804	0.104096555970061	NA
Apis	Peripheral	0.0043808887737113	0.00935013563660602	0.0477225117398657	0.167274355640801	0.237519156899922	0.207435891138202	NA
Apis	Nurse	0.0043808887737113	0.00935013563660602	0.249015021039668	0.426805424753404	0.0723697949063554	0.0957739249498085	NA
Apis	Nurse	0.0043808887737113	0.00935013563660602	0.00174327466543084	0.0168918669961158	0.221702721420452	0.208129443723223	NA
Apis	Nurse	0.0043808887737113	0.00935013563660602	0.0166060884375395	0.104210731370449	0.294042771561072	0.248355493654445	NA
Apis	Nurse	0.0043808887737113	0.00935013563660602	0.0926339559437289	0.198806167775978	0.24292087098889	0.23864575746415	NA
Apis	Peripheral	0.0043808887737113	0.00935013563660602	0.00150339518327171	0.0241684390273103	0.141501316794347	0.18038734032238	NA
Apis	Nurse	0.0043808887737113	0.00935013563660602	0.00657907860587555	0.0532747271520881	0.1856324716245	0.155419447261621	NA
Apis	Nurse	0.0043808887737113	0.00935013563660602	0.103578673299373	0.266720840067126	0.321311099213106	0.308694568551279	NA
Apis	Peripheral	0.0043808887737113	0.00935013563660602	0.0291685936339418	0.126040447464033	0.384557571646597	0.428679165759925	NA
Apis	Peripheral	0.0043808887737113	0.00935013563660602	0.0222018142158973	0.0751044432456715	0.230409206969429	0.165822736036937	NA
Apis	Peripheral	0.0043808887737113	0.00935013563660602	0.0325893187465808	0.0920831113184586	0.302217382758513	0.236565099709087	NA
Apis	Nurse	0.0043808887737113	0.00935013563660602	0	0.00961529496492133	0.102795153505252	0.0943868197797664	NA
Apis	Nurse	0.0043808887737113	0.00935013563660602	0.00403420483298974	0.0338705350689029	0.342982246109008	0.355856144332712	NA
Apis	Nurse	0.0043808887737113	0.00935013563660602	0.043497074390542	0.082381015276866	0.253191020046594	0.244194178144319	NA
Apis	Nurse	0.0043808887737113	0.00935013563660602	0.0162077525800738	0.0484236791312918	0.118662332520534	0.114499844745378	NA
Apis	Nurse	0.0043808887737113	0.00935013563660602	0.0397496395876673	0.123614923453635	0.280814328417852	0.179000235152338	NA
Apis	Nurse	0.0043808887737113	0.00935013563660602	0.163404100994716	0.213359311838366	0.25387163272495	0.188709971342633	NA
Apis	Nurse	0.0043808887737113	0.00935013563660602	0.12398340943889	0.257018744025533	0.166090473107418	0.123516028350652	NA
Apis	Nurse	0.0043808887737113	0.00935013563660602	0.00597754157512531	0.0168918669961158	0.11452817364137	0.127677343860778	NA
Apis	Nurse	0.0043808887737113	0.00935013563660602	0.0820893909565477	0.203657215796774	0.317822908067679	0.226855363518792	NA
Apis	Peripheral	0.0043808887737113	0.00935013563660602	0.000460571459113782	0.0144663429857176	0.320201701168811	0.269162071205078	NA
Apis	Forager	0.0043808887737113	0.00935013563660602	0	0.00961529496492133	0.141777206989919	0.099935240459935	NA
Apis	Nurse	0.0043808887737113	0.00935013563660602	0.00250528639543312	0.0120408189753195	0.106599537122993	0.108257871480188	NA
Apis	Forager	0.0043808887737113	0.00935013563660602	0	0.00961529496492133	0.119510959829123	0.0610962956987548	NA
Apis	Forager	0.0043808887737113	0.00935013563660602	6.43061529143018e-05	0.0120408189753195	0.0934433552119642	0.104790108555083	NA
Apis	Peripheral	0.0043808887737113	0.00935013563660602	0.0575609058722553	0.162423307620005	0.268400079653161	0.219919837668581	NA
Apis	Nurse	0.0043808887737113	0.00935013563660602	0.00159634424267428	0.0120408189753195	0.181409983877692	0.128370896445799	NA
Apis	Nurse	0.0043808887737113	0.00935013563660602	0.0496589403312564	0.159997783609607	0.327618373802527	0.351001276237565	NA
Apis	Forager	0.00543873643985659	0.0314877907446649	0.000333281506858182	0.0120408189753195	0.16243030848326	0.0735802422291341	NA
Apis	Peripheral	0.0043808887737113	0.00935013563660602	0.0180631785402656	0.0872320632976623	0.204182321020666	0.213677864403391	NA
Apis	Forager	0.00476023559844438	0.0252273728627926	0	0.00961529496492133	0.0584708525782068	0.0513865595084597	NA
Apis	Nurse	0.0043808887737113	0.00935013563660602	0	0.00961529496492133	0.261203851465969	0.178306682567317	NA
Apis	Peripheral	0.0043808887737113	0.00935013563660602	0.000161348782966738	0.0144663429857176	0.215041728000636	0.179693787737359	NA
Apis	Nurse	0.0043808887737113	0.00935013563660602	0.0769249255719179	0.176976451682394	0.243247627875344	0.256678124674698	NA
Apis	Forager	0.0482074669875633	0.55285353849948	0	0.00961529496492133	0.0929250179967652	0.0375155078080382	NA
Apis	Forager	0.0043808887737113	0.00935013563660602	9.11836570848144e-05	0.0120408189753195	0.162473926512362	0.165822736036937	NA
Apis	Peripheral	0.0043808887737113	0.00935013563660602	0	0.00961529496492133	0.0908813787806956	0.111725634405293	NA
Apis	Nurse	0.0043808887737113	0.00935013563660602	0.0355878343166856	0.0993596833496531	0.273381246105986	0.176919577397274	NA
Apis	Nurse	0.0043808887737113	0.00935013563660602	0.00294517550118218	0.0484236791312918	0.345138989183998	0.289275096170689	NA
Apis	Nurse	0.0043808887737113	0.00935013563660602	0	0.00961529496492133	0.228166218175359	0.301759042701068	NA
Apis	Peripheral	0.0043808887737113	0.00935013563660602	0.010397607517	0.0726789192352734	0.34470701245692	0.266387860864993	NA
Apis	Forager	0.0043808887737113	0.00935013563660602	0	0.00961529496492133	0.247419522541982	0.0943868197797664	NA
Apis	Peripheral	0.0043808887737113	0.00935013563660602	0.000580559689455361	0.0120408189753195	0.159121851311298	0.167903393792	NA
Apis	Nurse	0.0043808887737113	0.00935013563660602	0.000208553174705615	0.0144663429857176	0.215073229548583	0.22546825834875	NA
Apis	Peripheral	0.0043808887737113	0.00935013563660602	0.0678385771080338	0.220635883869561	0.359770862848604	0.294823516850857	NA
Apis	Peripheral	0.0043808887737113	0.00935013563660602	0.0512744336174168	0.0799554912664679	0.247874312574323	0.207435891138202	NA
Apis	Peripheral	0.0043808887737113	0.00935013563660602	0.131529634475254	0.421954376732608	0.489479018083417	0.462663242425958	NA
Apis	Peripheral	0.0043808887737113	0.00935013563660602	0.000131189110528016	0.0120408189753195	0.354515393948374	0.294823516850857	NA
Apis	Nurse	0.0043808887737113	0.00935013563660602	0.00122794446038857	0.0290194870481066	0.396843318870406	0.471679426031232	NA
Apis	Forager	0.004439406869014	0.011799360516238	0.000368729820088826	0.0120408189753195	0.080087517452728	0.13530642229601	NA
Apis	Nurse	0.0043808887737113	0.00935013563660602	0.291398155156212	0.557783721314905	0.152808840850486	0.161661420526811	NA
Apis	Nurse	0.0043808887737113	0.00935013563660602	0.014238276618588	0.0678278712144771	0.149054871788586	0.130451554200862	NA
Apis	Nurse	0.0043808887737113	0.00935013563660602	0.053214368977666	0.193955119755181	0.0789450997204871	0.0687253741339866	NA
Apis	Nurse	0.0043808887737113	0.00935013563660602	0	0.00961529496492133	0.0678495900316579	0.0701124793040287	NA
Apis	Nurse	0.0043808887737113	0.00935013563660602	0.117931054504239	0.215784835848765	0.166888809034985	0.16096786794179	NA
Apis	Nurse	0.0043808887737113	0.00935013563660602	0.120021713216095	0.298252652202302	0.184342185397776	0.182467998077443	NA
Apis	Nurse	0.0043808887737113	0.00935013563660602	0.000286640419773151	0.0120408189753195	0.112064590927052	0.124209580935673	NA
Apis	Nurse	0.0043808887737113	0.00935013563660602	0.0314484435812181	0.0775299672560697	0.230264086019039	0.217839179913518	NA
Apis	Nurse	0.0043808887737113	0.00935013563660602	0.0328968436887324	0.130891495484829	0.253357961342258	0.200500365287991	NA
Apis	Nurse	0.0043808887737113	0.00935013563660602	0.0624964997603656	0.109061779391246	0.14165489063303	0.128370896445799	NA
Apis	Nurse	0.0043808887737113	0.00935013563660602	0	0.00961529496492133	0.112629154786161	0.108257871480188	NA
Apis	Nurse	0.0043808887737113	0.00935013563660602	0.0752283553530663	0.128465971474431	0.100963415521631	0.0992416878749139	NA
Apis	Nurse	0.0043808887737113	0.00935013563660602	0	0.00961529496492133	0.203146742092021	0.165129183451916	NA
Apis	Nurse	0.0043808887737113	0.00935013563660602	0.0044045155835483	0.0290194870481066	0.16234413504669	0.197032602362886	NA
Apis	Nurse	0.0043808887737113	0.00935013563660602	0.165165659213865	0.0605512991832826	0.317191216910554	0.234484441954024	NA
Apis	Nurse	0.0043808887737113	0.00935013563660602	0.00885838103746428	0.0387215830896992	0.0969883356562962	0.14848392141141	NA
Apis	Nurse	0.0043808887737113	0.00935013563660602	0.0617657768970942	0.18182749970319	0.250149134785589	0.223387600593687	NA
Apis	Nurse	0.0043808887737113	0.00935013563660602	0.0443282777665429	0.104210731370449	0.081970017930809	0.0957739249498085	NA
Apis	Nurse	0.0043808887737113	0.00935013563660602	0.181933178510403	0.179401975692792	0.101603266716449	0.0957739249498085	NA
Apis	Nurse	0.0043808887737113	0.00935013563660602	0.0185510627770401	0.11633835142244	0.118065486958863	0.10964497665023	NA
Apis	Nurse	0.0043808887737113	0.00935013563660602	0	0.00961529496492133	0.0777133520481636	0.072193137059092	NA
Apis	Peripheral	0.0043808887737113	0.00935013563660602	0.0562530432887073	0.150295687568014	0.23408968162966	0.24488773072934	NA
Apis	Peripheral	0.0043808887737113	0.00935013563660602	0.100885151111893	0.337061036368672	0.18763450319412	0.231710231613939	NA
Apis	Nurse	0.0043808887737113	0.00935013563660602	0.013370421927148	0.0799554912664679	0.36037958009903	0.353081933992628	NA
Apis	Peripheral	0.0043808887737113	0.00935013563660602	0.0118326251996223	0.0848065392872642	0.350798340748189	0.344065750387354	NA
Apis	Peripheral	0.0043808887737113	0.00935013563660602	0.000194124047094024	0.0168918669961158	0.136277456023791	0.18038734032238	NA
Apis	Peripheral	0.0043808887737113	0.00935013563660602	0.0177787868078773	0.0726789192352734	0.150243565412882	0.149871026581452	NA
Apis	Peripheral	0.0043808887737113	0.00935013563660602	0.0822780089725159	0.257018744025533	0.225621426702122	0.229629573858876	NA
Apis	Peripheral	0.0043808887737113	0.00935013563660602	0.0270621249168924	0.123614923453635	0.373351712407094	0.387759563243682	NA
Apis	Nurse	0.0043808887737113	0.00935013563660602	0.0483226849846533	0.155146735588811	0.263829285827501	0.249049046239466	NA
Apis	Forager	0.0043808887737113	0.00935013563660602	0	0.00961529496492133	0.0878840277843123	0.0902255042696399	NA
Apis	Nurse	0.0043808887737113	0.00935013563660602	0.000196374993914371	0.0144663429857176	0.23257370936015	0.179693787737359	NA
Apis	Peripheral	0.0043808887737113	0.00935013563660602	0.168345816142437	0.39284808860783	0.353303808763972	0.374582064128281	NA
Apis	Nurse	0.0043808887737113	0.00935013563660602	9.27211389578545e-05	0.0120408189753195	0.142727390963977	0.184548655832506	NA
Apis	Nurse	0.0043808887737113	0.00935013563660602	0.00399023116673138	0.0314450110585047	0.15339127054299	0.176226024812253	NA
Apis	Forager	0.0153883042331525	0.0836575500003785	0	0.00961529496492133	0.105366764253852	0.0943868197797664	NA
Apis	Peripheral	0.0043808887737113	0.00935013563660602	0.0208648159736581	0.0581257751728845	0.179233204166968	0.200500365287991	NA
Apis	Nurse	0.0043808887737113	0.00935013563660602	0.00405902032791953	0.0605512991832826	0.188079299025358	0.220613390253602	NA
Apis	Nurse	0.0043808887737113	0.00935013563660602	0.133649120078284	0.096934159339255	0.19698884333326	0.190790629097696	NA
Apis	Nurse	0.0043808887737113	0.00935013563660602	0.0720056108104291	0.249742171994339	0.144095735264347	0.211597206648328	NA
Apis	Peripheral	0.0043808887737113	0.00935013563660602	0.00221891641590549	0.0144663429857176	0.163851001655597	0.18662931358757	NA
Apis	Nurse	0.0043808887737113	0.00935013563660602	0.0133935729017775	0.0702533952248752	0.212794378604578	0.217145627328497	NA
Apis	Nurse	0.0043808887737113	0.00935013563660602	0.0158834953882458	0.0751044432456715	0.222427398103455	0.203274575628075	NA
Apis	Nurse	0.0043808887737113	0.00935013563660602	0.000293030209065393	0.0120408189753195	0.366720482174343	0.419662982154651	NA
Apis	Nurse	0.0043808887737113	0.00935013563660602	0.0262026236400403	0.096934159339255	0.14448530974067	0.200500365287991	NA
Apis	Nurse	0.0043808887737113	0.00935013563660602	0.080925870753625	0.259444268035931	0.190890538062934	0.147096816241368	NA
Apis	Nurse	0.0043808887737113	0.00935013563660602	0	0.00961529496492133	0.217020659352539	0.220613390253602	NA
Apis	Nurse	0.0043808887737113	0.00935013563660602	0.00740194167230563	0.0484236791312918	0.182309547375278	0.127677343860778	NA
Apis	Nurse	0.0043808887737113	0.00935013563660602	0.0422896368760928	0.0532747271520881	0.246781665708075	0.222000495423644	NA
Apis	Nurse	0.0043808887737113	0.00935013563660602	0.0160831082317762	0.0581257751728845	0.178777744900311	0.217839179913518	NA
Apis	Nurse	0.0043808887737113	0.00935013563660602	0	0.00961529496492133	0.152077895314721	0.10964497665023	NA
Apis	Peripheral	0.0043808887737113	0.00935013563660602	0.0581738295522583	0.252167696004737	0.153261040647969	0.157500105016684	NA
Apis	Nurse	0.0043808887737113	0.00935013563660602	0.0269370185054504	0.101785207360051	0.215672900618173	0.165822736036937	NA
Apis	Nurse	0.0043808887737113	0.00935013563660602	0.0340720428870313	0.106636255380848	0.182923932660903	0.156806552431663	NA
Apis	Nurse	0.0043808887737113	0.00935013563660602	0.00241718232117479	0.0338705350689029	0.171484409158864	0.155419447261621	NA
Apis	Nurse	0.0043808887737113	0.00935013563660602	0	0.00961529496492133	0.115541865438561	0.133225764540947	NA
Apis	Nurse	0.0043808887737113	0.00935013563660602	0.0215382357947175	0.104210731370449	0.155641155717129	0.197726154947907	NA
Apis	Forager	0.0043808887737113	0.00935013563660602	0.00115813374567248	0.0144663429857176	0.160089859114433	0.11588694991542	NA
Apis	Nurse	0.0043808887737113	0.00935013563660602	0.0703592948846589	0.215784835848765	0.113432073526465	0.140161290391157	NA
Apis	Nurse	0.0043808887737113	0.00935013563660602	0.00952112947538319	0.0605512991832826	0.083207716325097	0.105483661140104	NA
Apis	Peripheral	0.0043808887737113	0.00935013563660602	0.0303560681310119	0.0654023472040789	0.412583776724028	0.396775746848956	NA
Apis	Nurse	0.0043808887737113	0.00935013563660602	0.0171315376969449	0.0702533952248752	0.295869518552621	0.156806552431663	NA
Apis	Nurse	0.0043808887737113	0.00935013563660602	0.0473046392574065	0.0872320632976623	0.0644804898407039	0.072193137059092	NA
Apis	Nurse	0.0043808887737113	0.00935013563660602	0.00331402316474859	0.019317391006514	0.276898412411987	0.273323386715204	NA
Apis	Forager	0.0043808887737113	0.00935013563660602	0.0029001503338472	0.0217429150169121	0.258070882593486	0.269855623790099	NA
Apis	Nurse	0.0043808887737113	0.00935013563660602	0.00161844006615138	0.0217429150169121	0.205270830948441	0.253903914334614	NA
Apis	Nurse	0.0043808887737113	0.00935013563660602	0.000240697714561268	0.0168918669961158	0.5198962780731	0.817068613371728	NA
Apis	Forager	0.0141471041215377	0.0283620704689256	0	0.00961529496492133	0.0642986085116883	0.0520801120934808	NA
Apis	Peripheral	0.0043808887737113	0.00935013563660602	0	0.00961529496492133	0.184174937887715	0.165822736036937	NA
Apis	Nurse	0.0043808887737113	0.00935013563660602	0.0338641956507604	0.104210731370449	0.0806722070906536	0.0714995844740709	NA
Apis	Forager	0.00600412618212367	0.0319965405686605	0	0.00961529496492133	0.135397172966269	0.129758001615841	NA
Apis	Forager	0.0043808887737113	0.00935013563660602	0	0.00961529496492133	0.0535153779815639	0.0368219552230171	NA
Apis	Peripheral	0.0043808887737113	0.00935013563660602	0.0305198658777822	0.0799554912664679	0.217588316655958	0.206742338553181	NA
Apis	Peripheral	0.0043808887737113	0.00935013563660602	0.041655890022603	0.14301911553682	0.178607177068103	0.16096786794179	NA
Apis	Nurse	0.0043808887737113	0.00935013563660602	0.00174191363793758	0.019317391006514	0.232880277967864	0.278178254810352	NA
Apis	Peripheral	0.0043808887737113	0.00935013563660602	0.0174700469930695	0.0945086353288568	0.473397244461157	0.461969689840937	NA
Apis	Nurse	0.0043808887737113	0.00935013563660602	0.0034392673407665	0.019317391006514	0.0907940820081977	0.099935240459935	NA
Apis	Peripheral	0.0043808887737113	0.00935013563660602	0.00691908583074045	0.0387215830896992	0.386630680755123	0.359323907257817	NA
Apis	Forager	0.047328849189172	0.0857855541633749	0	0.00961529496492133	0.091699806889983	0.090919056854661	NA
Apis	Peripheral	0.0043808887737113	0.00935013563660602	0.0456712102059417	0.0799554912664679	0.188677045327941	0.166516288621958	NA
Apis	Forager	0.0548419154420092	0.0973502671404104	0	0.00961529496492133	0.0534993608755248	0.0333541922979117	NA
Apis	Forager	0.00449304729246634	0.0140444346081724	0	0.00961529496492133	0.123682549588679	0.0874512939295556	NA
Apis	Peripheral	0.0043808887737113	0.00935013563660602	0.0397071210064885	0.128465971474431	0.379798335416389	0.473760083786295	NA
Apis	Forager	0.0371756650154515	0.0825553270475611	0	0.00961529496492133	0.0686298697016803	0.0791286629093027	NA
Apis	Nurse	0.0043808887737113	0.00935013563660602	0.00459566966162383	0.0265939630377084	0.0855561001158479	0.0874512939295556	NA
Apis	Nurse	0.0043808887737113	0.00935013563660602	0.024465546064086	0.0702533952248752	0.100487087007684	0.106870766310146	NA
Apis	Nurse	0.0043808887737113	0.00935013563660602	0.154049355047887	0.225486931890357	0.092684239024065	0.0853706361744924	NA
Apis	Nurse	0.0043808887737113	0.00935013563660602	0.0160421453297212	0.0775299672560697	0.0933691170205669	0.0839835310044503	NA
Apis	Nurse	0.0043808887737113	0.00935013563660602	0.0219181142787811	0.126040447464033	0.0694743928929457	0.0763544525692184	NA
Apis	Nurse	0.0043808887737113	0.00935013563660602	0.118856282635401	0.201231691786376	0.0932887712504041	0.0825964258344081	NA
Apis	Nurse	0.0043808887737113	0.00935013563660602	0.023379618315748	0.109061779391246	0.132601843034899	0.108257871480188	NA
Apis	Nurse	0.0043808887737113	0.00935013563660602	0.0409304747699362	0.0872320632976623	0.128010105229944	0.145709711071326	NA
Apis	Peripheral	0.0043808887737113	0.00935013563660602	0.034426445481274	0.135742543505625	0.232095121082611	0.232403784198961	NA
Apis	Nurse	0.0043808887737113	0.00935013563660602	0.00127574769747572	0.0144663429857176	0.2982909802893	0.290662201340731	NA
Apis	Nurse	0.0043808887737113	0.00935013563660602	0.00083842796949023	0.0168918669961158	0.147904490826758	0.208822996308244	NA
Apis	Nurse	0.0043808887737113	0.00935013563660602	0.0107174510321703	0.0726789192352734	0.101356807122745	0.112419186990314	NA
Apis	Forager	0.00447835731096688	0.0134295979839847	0	0.00961529496492133	0.125373955592536	0.113806292160357	NA
Apis	Nurse	0.0043808887737113	0.00935013563660602	0.0133911575263048	0.0459981551208937	0.187916371675506	0.226855363518792	NA
Apis	Peripheral	0.0043808887737113	0.00935013563660602	0.000218692616188126	0.0144663429857176	0.170908367000683	0.176919577397274	NA
Apis	Forager	0.133408509059748	0.380463603126337	0	0.00961529496492133	0.112319504580911	0.0562414276036072	NA
Apis	Peripheral	0.0043808887737113	0.00935013563660602	0.0677785430162837	0.215784835848765	0.106431124180624	0.136693527466052	NA
Apis	Forager	0.0174097264851175	0.0932441156765716	0.00926215028716943	0.0144663429857176	0.164487326459026	0.090919056854661	NA
Apis	Nurse	0.0043808887737113	0.00935013563660602	0.0636307697482948	0.196380643765579	0.226387085404852	0.224081153178708	NA
Apis	Forager	0.0043808887737113	0.00935013563660602	0.0323990189199791	0.05084920314169	0.328366532889234	0.235871547124066	NA
Apis	Forager	0.0043808887737113	0.00935013563660602	0.000596141904404532	0.0120408189753195	0.201818486525127	0.182467998077443	NA
Apis	Nurse	0.0043808887737113	0.00935013563660602	0.00161985611607601	0.0217429150169121	0.230293867380262	0.161661420526811	NA
Apis	Nurse	0.0043808887737113	0.00935013563660602	0.00155131648018016	0.0265939630377084	0.257234424430118	0.220613390253602	NA
Apis	Nurse	0.0043808887737113	0.00935013563660602	0	0.00961529496492133	0.230402421074425	0.197726154947907	NA
Apis	Forager	0.00445603223584435	0.0124952010398104	0.00208334865602362	0.0217429150169121	0.123235336189799	0.140161290391157	NA
Apis	Peripheral	0.0043808887737113	0.00935013563660602	0.0357763855033084	0.147870163557616	0.440196606515717	0.4508728484806	NA
Apis	Peripheral	0.0043808887737113	0.00935013563660602	0.00464424040644754	0.0290194870481066	0.185525678235146	0.1415483955612	NA
Apis	Peripheral	0.0043808887737113	0.00935013563660602	0.00103775107375681	0.0168918669961158	0.215838736888497	0.197726154947907	NA
Apis	Nurse	0.0043808887737113	0.00935013563660602	0.00267585608484835	0.0290194870481066	0.106348152604361	0.117967607670483	NA
Apis	Nurse	0.0043808887737113	0.00935013563660602	0.0245432178266605	0.0775299672560697	0.232181295116539	0.207435891138202	NA
Apis	Nurse	0.0043808887737113	0.00935013563660602	0.00527440014438486	0.0338705350689029	0.148010776781754	0.165129183451916	NA
Apis	Nurse	0.0043808887737113	0.00935013563660602	0.00646894796764005	0.0290194870481066	0.100395109414572	0.107564318895167	NA
Apis	Nurse	0.0043808887737113	0.00935013563660602	0	0.00961529496492133	0.139783320423958	0.136693527466052	NA
Apis	Nurse	0.0043808887737113	0.00935013563660602	0.0439535243020845	0.152721211578413	0.144948412017438	0.138774185221115	NA
Apis	Nurse	0.0043808887737113	0.00935013563660602	0.00199606229992603	0.0217429150169121	0.155955865944875	0.140161290391157	NA
Apis	Forager	0.00576781301187713	0.00973868113487075	0.00689538763622948	0.0255242246854248	0.232438422142311	0.292793733048675	NA
Apis	Forager	0.00578822685850268	0.0154401235998366	0.0149051893963526	0.0400329353453405	0.325864200018504	0.262329645217021	NA
Apis	Forager	0.00576781301187713	0.00973868113487075	0.00673262940121293	0.0197207404214585	0.0598616042355257	0.10831675673477	NA
Apis	Forager	0.00576781301187713	0.00973868113487075	0.00673262940121293	0.0197207404214585	0.17424209835667	0.128626148622539	NA
Apis	Forager	0.00576781301187713	0.00973868113487075	0.00673262940121293	0.0197207404214585	0.11562519979564	0.141319518552395	NA
Apis	Nurse	0.00576781301187713	0.00973868113487075	0.0140598217545644	0.069050356665172	0.226244535318853	0.264022094541002	NA
Apis	Peripheral	0.00576781301187713	0.00973868113487075	0.0067874412800233	0.0226224825534417	0.235879849308495	0.272484341160906	NA
Apis	Peripheral	0.00576781301187713	0.00973868113487075	0.00735364128560674	0.0313277089493911	0.453594815169175	0.437498150249032	NA
Apis	Forager	0.00576781301187713	0.00973868113487075	0.00673262940121293	0.0197207404214585	0.101463524618387	0.0871611401850102	NA
Apis	Nurse	0.0376270662038911	0.0255247188866991	0.0221108938097934	0.112576488644919	0.348673810483584	0.321565371556348	NA
Apis	Nurse	0.00576781301187713	0.00973868113487075	0.127576209299074	0.190923526208464	0.0768965693875138	0.0778526689031159	NA
Apis	Peripheral	0.00576781301187713	0.00973868113487075	0.0196115887731828	0.0719520987971551	0.372979766118949	0.225095760089444	NA
Apis	Forager	0.00582750635666856	0.0180746448832154	0.00673262940121293	0.0197207404214585	0.127771479056363	0.221710861441482	NA
Apis	Forager	0.00576781301187713	0.00973868113487075	0.00673262940121293	0.0197207404214585	0.331962416889909	0.34610588675407	NA
Apis	Nurse	0.00576781301187713	0.00973868113487075	0.101023760879625	0.156102620624666	0.162928953749439	0.160782685778174	NA
Apis	Nurse	0.0115382192912653	0.171459691337811	0.00712066770599106	0.0313277089493911	0.36848757313219	0.410418961065339	NA
Apis	Nurse	0.00576781301187713	0.00973868113487075	0.2411744989681	0.434669865295048	0.432642464145946	0.253867398597117	NA
Apis	Forager	0.00576781301187713	0.00973868113487075	0.0168478643670372	0.0545416460052562	0.252305847413777	0.245405151977213	NA
Apis	Nurse	0.00576781301187713	0.00973868113487075	0.00761178211195659	0.0429346774773237	0.130903025137108	0.15232043915827	NA
Apis	Forager	0.00576781301187713	0.00973868113487075	0.00673262940121293	0.0197207404214585	0.157695744372159	0.117625228016664	NA
Apis	Nurse	0.00578636237438189	0.0149193864190137	0.00983285636687879	0.0719520987971551	0.32118307827638	0.371492626613781	NA
Apis	Peripheral	0.00576781301187713	0.00973868113487075	0.0112592306103545	0.0458364196093068	0.310084644044198	0.222557086103473	NA
Apis	Nurse	0.00576781301187713	0.00973868113487075	0.00673262940121293	0.0197207404214585	0.118204928885523	0.0964696114669045	NA
Apis	Nurse	0.00576781301187713	0.00973868113487075	0.0177283743140274	0.0835590673250877	0.469073331649003	0.203093918877694	NA
Apis	Nurse	0.00576781301187713	0.00973868113487075	0.0323100142073358	0.069050356665172	0.138977107888622	0.132011047270501	NA
Apis	Nurse	0.00576781301187713	0.00973868113487075	0.0106765955080921	0.0603451302692225	0.192888588988042	0.245405151977213	NA
Apis	Nurse	0.00576781301187713	0.00973868113487075	0.174333377817496	0.324403664279689	0.156252820701543	0.145550641862347	NA
Apis	Nurse	0.00579236162667229	0.0165949350010109	0.0446129410375209	0.153200878492683	0.332056767985327	0.328335168852271	NA
Apis	Nurse	0.00576781301187713	0.00973868113487075	0.00673262940121293	0.0197207404214585	0.120578476516401	0.165860033750117	NA
Apis	Nurse	0.00576781301187713	0.00973868113487075	0.00810323596429788	0.0255242246854248	0.329653764170183	0.319872922232368	NA
Apis	Nurse	0.00576781301187713	0.00973868113487075	0.0425781274696475	0.106773004380953	0.114962235631824	0.126087474636568	NA
Apis	Nurse	0.00576781301187713	0.00973868113487075	0.00690902980861116	0.0226224825534417	0.121578594769535	0.0880073648470006	NA
Apis	Nurse	0.00576781301187713	0.00973868113487075	0.0179163478981184	0.0632468724012057	0.0786226402421181	0.104085633424818	NA
Apis	Nurse	0.00576781301187713	0.00973868113487075	0.010818479969909	0.0313277089493911	0.169997743354744	0.181938302327934	NA
Apis	Nurse	0.00576781301187713	0.00973868113487075	0.0590417284927793	0.159004362756649	0.0930283665738416	0.127779923960549	NA
Apis	Nurse	0.00576781301187713	0.00973868113487075	0.00673262940121293	0.0197207404214585	0.120912668549565	0.0660055236352504	NA
Apis	Nurse	0.00576781301187713	0.00973868113487075	0.00960425273711047	0.0458364196093068	0.136645658667107	0.145550641862347	NA
Apis	Nurse	0.00576781301187713	0.00973868113487075	0.00673262940121293	0.0197207404214585	0.291932939362167	0.12947237328453	NA
Apis	Forager	0.00580581553067701	0.0203525148936747	0.00673262940121293	0.0197207404214585	0.172944688292369	0.142165743214386	NA
Apis	Forager	0.00576781301187713	0.00973868113487075	0.00673262940121293	0.0197207404214585	0.175205014053734	0.167552483074097	NA
Apis	Forager	0.00686711847535376	0.0136251142117731	0.00673262940121293	0.0197207404214585	0.0706341708453202	0.106624307410789	NA
Apis	Forager	0.00580139311493345	0.0144280233508458	0.00673262940121293	0.0197207404214585	0.0840084673491673	0.143011967876376	NA
Apis	Forager	0.00576781301187713	0.00973868113487075	0.00673262940121293	0.0197207404214585	0.0241783740649556	0	NA
Apis	Forager	0.00576781301187713	0.00973868113487075	0.00673262940121293	0.0197207404214585	0.113663718696673	0.241174028667261	NA
Apis	Forager	0.00576781301187713	0.00973868113487075	0.00673262940121293	0.0197207404214585	0.0848899346261026	0.0820837922130679	NA
Apis	Forager	0.00601474627931086	0.0327275840885739	0.00697257658494968	0.0255242246854248	0.33135594779826	0.360491706007906	NA
Apis	Nurse	0.00576781301187713	0.00973868113487075	0.0119404971875945	0.0516399038732731	0.205634596151699	0.198016570905751	NA
Apis	Forager	0.00576781301187713	0.00973868113487075	0.00673262940121293	0.0197207404214585	0.233436573905975	0.253867398597117	NA
Apis	Forager	0.00576781301187713	0.00973868113487075	0.00895819790322291	0.04873816174129	0.278223546328036	0.235250456033329	NA
Apis	Nurse	0.00576781301187713	0.00973868113487075	0.151858679605884	0.513016902858593	0.230828585416636	0.285177711090762	NA
Apis	Nurse	0.00576781301187713	0.00973868113487075	0.0149966665149202	0.0951660358530203	0.291773976023324	0.28263903710479	NA
Apis	Nurse	0.00576781301187713	0.00973868113487075	0.0230897468335505	0.124183457172852	0.280280150707135	0.286023935752752	NA
Apis	Nurse	0.00576781301187713	0.00973868113487075	0.046051396630865	0.164807847020616	0.214038230459181	0.283485261766781	NA
Apis	Nurse	0.00576781301187713	0.00973868113487075	0.00858095107499765	0.0429346774773237	0.233994457722647	0.220018412117502	NA
Apis	Nurse	0.00576781301187713	0.00973868113487075	0.00813873083765864	0.0313277089493911	0.196836489311011	0.0600819510013177	NA
Apis	Nurse	0.00576781301187713	0.00973868113487075	0.0437242146165486	0.167709589152599	0.1002369516544	0.119317677340645	NA
Apis	Nurse	0.00576781301187713	0.00973868113487075	0.0304689661411364	0.106773004380953	0.0730580454054595	0.084622466199039	NA
Apis	Nurse	0.00576781301187713	0.00973868113487075	0.00780540337121478	0.0313277089493911	0.0767181988468176	0.0761602195791351	NA
Apis	Nurse	0.00576781301187713	0.00973868113487075	0.00673262940121293	0.0197207404214585	0.0402871842816949	0.0101546959438847	NA
Apis	Nurse	0.0060646663341033	0.041626767993304	0.0908727139274717	0.225744431792262	0.074749661424238	0.0761602195791351	NA
Apis	Nurse	0.00576781301187713	0.00973868113487075	0.0252129494933773	0.10387126224897	0.102938957032247	0.0939309374809333	NA
Apis	Forager	0.00675135653162432	0.0596835400203806	0.00673262940121293	0.0197207404214585	0.111637165754898	0.168398707736088	NA
Apis	Forager	0.00582144336833363	0.0172279700797989	0.00673262940121293	0.0197207404214585	0.121025463361012	0.137934619904434	NA
Apis	Forager	0.00576781301187713	0.00973868113487075	0.00673262940121293	0.0197207404214585	0.276009124229059	0.311410675612464	NA
Apis	Forager	0.00576781301187713	0.00973868113487075	0.00737249666959024	0.0226224825534417	0.148940661231904	0.176014729694001	NA
Apis	Peripheral	0.00576781301187713	0.00973868113487075	0.00690642935555138	0.028425966817408	0.246167917854665	0.379108648571695	NA
Apis	Nurse	0.00576781301187713	0.00973868113487075	0.007533605602546	0.0313277089493911	0.12633228070718	0.0795451182270967	NA
Apis	Forager	0.00576781301187713	0.00973868113487075	0.00673262940121293	0.0197207404214585	0.0839267366991933	0.15147421449628	NA
Apis	Peripheral	0.00576781301187713	0.00973868113487075	0.00689066656237075	0.0255242246854248	0.313444822154424	0.30379465365455	NA
Apis	Peripheral	0.00576781301187713	0.00973868113487075	0.00890411713455059	0.0429346774773237	0.360243866439093	0.399418040459464	NA
Apis	Peripheral	0.00576781301187713	0.00973868113487075	0.0368059005618159	0.179316557680531	0.213310101055934	0.199709020229732	NA
Apis	Peripheral	0.00576781301187713	0.00973868113487075	0.00837084243480497	0.0458364196093068	0.122783182555194	0.19547789691978	NA
Apis	Forager	0.00581569522469219	0.0164252622204424	0.00673262940121293	0.0197207404214585	0.231451952366169	0.242020253329252	NA
Apis	Nurse	0.00576781301187713	0.00973868113487075	0.0157074137054852	0.0719520987971551	0.143537174093119	0.157397787130213	NA
Apis	Nurse	0.00576781301187713	0.00973868113487075	0.0181302506699714	0.109674746512936	0.102517350815087	0.138780844566424	NA
Apis	Nurse	0.00589437463166163	0.0198380417265916	0.0125654433266003	0.0603451302692225	0.251371535040017	0.293639957710665	NA
Apis	Nurse	0.00576781301187713	0.00973868113487075	0.0447765879178049	0.121281715040869	0.362112122302285	0.308872001626492	NA
Apis	Nurse	0.00576781301187713	0.00973868113487075	0.00960716974793865	0.0458364196093068	0.32214020931077	0.379954873233685	NA
Apis	Nurse	0.00576781301187713	0.00973868113487075	0.045705388938529	0.156102620624666	0.261458746694266	0.352875684049993	NA
Apis	Nurse	0.00576781301187713	0.00973868113487075	0.00673262940121293	0.0197207404214585	0.204697351475827	0.134549721256472	NA
Apis	Nurse	0.00576781301187713	0.00973868113487075	0.00673262940121293	0.0197207404214585	0.0955778518676959	0.112547880044722	NA
Apis	Nurse	0.00576781301187713	0.00973868113487075	0.00845834258728461	0.0400329353453405	0.112903572216807	0.0863149155230198	NA
Apis	Nurse	0.00576781301187713	0.00973868113487075	0.088709088221213	0.188021784076481	0.134095698084939	0.119317677340645	NA
Apis	Nurse	0.00576781301187713	0.00973868113487075	0.00823723257843251	0.0313277089493911	0.222232704755115	0.191246773609828	NA
Apis	Nurse	0.00576781301187713	0.00973868113487075	0.00995270339189743	0.0400329353453405	0.225092304901409	0.178553403679972	NA
Apis	Forager	0.00576781301187713	0.00973868113487075	0.00673262940121293	0.0197207404214585	0.0941872038621313	0.114240329368703	NA
Apis	Forager	0.00576781301187713	0.00973868113487075	0.00673262940121293	0.0197207404214585	0.0334410477169851	0.00169244932398076	NA
Apis	Forager	0.00591920030662585	0.0308793795727753	0.00996892485436025	0.028425966817408	0.293045422889145	0.313103124936444	NA
Apis	Forager	0.00576781301187713	0.00973868113487075	0.00685226434903183	0.0226224825534417	0.16793077253036	0.138780844566424	NA
Apis	Forager	0.00695355782742407	0.0695332844307371	0.00673262940121293	0.0197207404214585	0.177113361136061	0.313103124936444	NA
Apis	Forager	0.0293190381754692	0.0234279423659193	0.00682788404607185	0.0226224825534417	0.230013847121335	0.286870160414742	NA
Apis	Forager	0.00576781301187713	0.00973868113487075	0.0069362902587947	0.0226224825534417	0.141729868237773	0.185323200975895	NA
Apis	Peripheral	0.00576781301187713	0.00973868113487075	0.00869328355092551	0.0255242246854248	0.20684296962665	0.232711782047357	NA
Apis	Forager	0.00580684092181289	0.0151887902472842	0.00673262940121293	0.0197207404214585	0.279477321832574	0.294486182372656	NA
Apis	Nurse	0.00576781301187713	0.00973868113487075	0.00709653209560686	0.0313277089493911	0.110446911697648	0.148935540510309	NA
Apis	Forager	0.00576781301187713	0.00973868113487075	0.00673262940121293	0.0197207404214585	0.271596747290838	0.412957635051311	NA
Apis	Nurse	0.00576781301187713	0.00973868113487075	0.00915752844402569	0.0516399038732731	0.282177908577454	0.23948157934328	NA
Apis	Peripheral	0.00576781301187713	0.00973868113487075	0.0370914013359899	0.1502991363607	0.320566791708435	0.306333327640521	NA
Apis	Peripheral	0.00576781301187713	0.00973868113487075	0.15085677706926	0.637791814533868	0.214049151356445	0.319026697570377	NA
Apis	Nurse	0.00576781301187713	0.00973868113487075	0.00691501242821499	0.0255242246854248	0.35268675827957	0.214094839483569	NA
Apis	Forager	0.00576781301187713	0.00973868113487075	0.00673262940121293	0.0197207404214585	0.197720051025754	0.275023015146877	NA
Apis	Nurse	0.00576781301187713	0.00973868113487075	0.0100251537524945	0.0719520987971551	0.188152360446051	0.252174949273136	NA
Apis	Nurse	0.00576781301187713	0.00973868113487075	0.0312645137347168	0.135790425700784	0.191890895251741	0.228480658737405	NA
Apis	Nurse	0.00576781301187713	0.00973868113487075	0.0225905237605752	0.0748538409291383	0.19149143460041	0.253021173935127	NA
Apis	Forager	0.00576781301187713	0.00973868113487075	0.00673262940121293	0.0197207404214585	0.0404299943079825	0.00253867398597115	NA
Apis	Nurse	0.00576781301187713	0.00973868113487075	0.0167020810718059	0.121281715040869	0.315021768639365	0.301255979668579	NA
Apis	Nurse	0.00576781301187713	0.00973868113487075	0.110911123646135	0.20543223686838	0.225625672973312	0.134549721256472	NA
Apis	Nurse	0.00576781301187713	0.00973868113487075	0.0672743286897967	0.341814117071588	0.394107105292066	0.309718226288483	NA
Apis	Nurse	0.00576781301187713	0.00973868113487075	0.0123688257918425	0.04873816174129	0.106082580018176	0.121010126664626	NA
Apis	Nurse	0.00576781301187713	0.00973868113487075	0.00673262940121293	0.0197207404214585	0.127335497100728	0.114240329368703	NA
Apis	Nurse	0.00576781301187713	0.00973868113487075	0.00792124167536148	0.0371311932133574	0.0913402733503776	0.0795451182270967	NA
Apis	Nurse	0.00576781301187713	0.00973868113487075	0.00673262940121293	0.0197207404214585	0.0881267477605101	0.0668517482972408	NA
Apis	Nurse	0.00576781301187713	0.00973868113487075	0.00673262940121293	0.0197207404214585	0.119530234667932	0.0880073648470006	NA
Apis	Nurse	0.00576781301187713	0.00973868113487075	0.016911081539796	0.069050356665172	0.237318106720131	0.255559847921098	NA
Apis	Nurse	0.00576781301187713	0.00973868113487075	0.0159866002191121	0.0632468724012057	0.104910382261144	0.0812375675510775	NA
Apis	Forager	0.00581640225655854	0.0233093122877712	0.00673262940121293	0.0197207404214585	0.153704975709679	0.245405151977213	NA
Apis	Forager	0.00576781301187713	0.00973868113487075	0.00673262940121293	0.0197207404214585	0.103966493758901	0.0736215455931639	NA
Apis	Forager	0.00576781301187713	0.00973868113487075	0.00673262940121293	0.0197207404214585	0.0622205387486034	0.0558508276913658	NA
Apis	Forager	0.00576781301187713	0.00973868113487075	0.00682299580412386	0.0226224825534417	0.152040050466796	0.137088395242443	NA
Apis	Forager	0.0455415254301392	0.212346826650563	0.00673262940121293	0.0197207404214585	0.148122078401834	0.218325962793521	NA
Apis	Forager	0.00583321141353599	0.0158271175966211	0.00673262940121293	0.0197207404214585	0.149769756442712	0.132011047270501	NA
Apis	Forager	0.00576781301187713	0.00973868113487075	0.00673262940121293	0.0197207404214585	0.100875772125564	0.126933699298559	NA
Apis	Forager	0.0142589314654443	0.20537625392742	0.00673262940121293	0.0197207404214585	0.0831410285819041	0.144704417200357	NA
Apis	Forager	0.0123721566993215	0.123765180561256	0.00673262940121293	0.0197207404214585	0.184978947948614	0.229326883399396	NA
Apis	Forager	0.00576781301187713	0.00973868113487075	0.00971277842582201	0.028425966817408	0.318082482616459	0.294486182372656	NA
Apis	Forager	0.00576781301187713	0.00973868113487075	0.00751566641579541	0.0226224825534417	0.181644666067563	0.135395945918462	NA
Apis	Peripheral	0.00576781301187713	0.00973868113487075	0.00696549995528304	0.0226224825534417	0.100754933267863	0.15147421449628	NA
Apis	Forager	0.00583864813192185	0.0196305542551594	0.0116196372540335	0.0545416460052562	0.330631554388292	0.327488944190281	NA
Apis	Peripheral	0.00576781301187713	0.00973868113487075	0.0192933448996753	0.0603451302692225	0.453785532232906	0.319026697570377	NA
Apis	Nurse	0.00576781301187713	0.00973868113487075	0.0143172732132945	0.0951660358530203	0.287811902691545	0.319026697570377	NA
Apis	Nurse	0.00576781301187713	0.00973868113487075	0.138914226884544	0.280877532299942	0.307887494877815	0.228480658737405	NA
Apis	Nurse	0.00576781301187713	0.00973868113487075	0.0751330102867892	0.25186011098011	0.274354459916691	0.318180472908387	NA
Apis	Peripheral	0.00643341551326574	0.0192719146830312	0.0466002994790161	0.1502991363607	0.307771147251299	0.312256900274454	NA
Apis	Nurse	0.00576781301187713	0.00973868113487075	0.0292632002341776	0.0864608094570708	0.0716994123927216	0.0524659290434042	NA
Apis	Nurse	0.00576781301187713	0.00973868113487075	0.011380364166239	0.0603451302692225	0.276569040679615	0.256406072583088	NA
Apis	Nurse	0.00576781301187713	0.00973868113487075	0.00954712924223404	0.0545416460052562	0.137997523544279	0.19463167225779	NA
Apis	Nurse	0.00576781301187713	0.00973868113487075	0.0408532067284203	0.211235721132346	0.127582798328989	0.214094839483569	NA
Apis	Nurse	0.00576781301187713	0.00973868113487075	0.0101241026770971	0.0603451302692225	0.16161476964828	0.168398707736088	NA
Apis	Nurse	0.00576781301187713	0.00973868113487075	0.0309529219590013	0.106773004380953	0.182240945324313	0.198862795567742	NA
Apis	Forager	0.00663439353716198	0.104821812810854	0.00925882069189053	0.028425966817408	0.141060771825759	0.114240329368703	NA
Apis	Nurse	0.00576781301187713	0.00973868113487075	0.00673262940121293	0.0197207404214585	0.164871000739018	0.106624307410789	NA
Apis	Nurse	0.00576781301187713	0.00973868113487075	0.0290052625393938	0.0313277089493911	0.0413304797790048	0.0220018412117501	NA
Apis	Nurse	0.00576781301187713	0.00973868113487075	0.0751215164800457	0.161906104888633	0.121019418578028	0.102393184100837	NA
Apis	Nurse	0.00576781301187713	0.00973868113487075	0.0444540912752057	0.144495652096734	0.100155781292731	0.148089315848318	NA
Apis	Forager	0.00576781301187713	0.00973868113487075	0.00753676550210395	0.0342294510813742	0.657634203159257	0.505196123208263	NA
Apis	Forager	0.00578855770468271	0.0155325265895714	0.0104416640035405	0.0516399038732731	0.195386258002573	0.209017491511626	NA
Apis	Forager	0.00576781301187713	0.00973868113487075	0.00673262940121293	0.0197207404214585	0.205463748207114	0.101546959438847	NA
Apis	Forager	0.00576781301187713	0.00973868113487075	0.00673262940121293	0.0197207404214585	0.267338683101672	0.292793733048675	NA
Apis	Nurse	0.00576781301187713	0.00973868113487075	0.179507444293266	0.420161154635132	0.284847330192297	0.302102204330569	NA
Apis	Nurse	0.00576781301187713	0.00973868113487075	0.00832828599433377	0.0371311932133574	0.139916238730402	0.160782685778174	NA
Apis	Nurse	0.00576781301187713	0.00973868113487075	0.0711064711777553	0.176414815548548	0.27064123440039	0.264868319202992	NA
Apis	Nurse	0.00576781301187713	0.00973868113487075	0.0109120331844824	0.04873816174129	0.159114233150506	0.17262983104604	NA
Apis	Forager	0.00578928169174535	0.0157347310373044	0.00673262940121293	0.0197207404214585	0.0671763165237973	0.0981620607908853	NA
Apis	Peripheral	0.00640874745038331	0.0148532079725867	0.0908642171417882	0.190923526208464	0.21611281354331	0.170937381722059	NA
Apis	Peripheral	0.00576781301187713	0.00973868113487075	0.0240488026587738	0.089362551589054	0.198991657884188	0.202247694215703	NA
Apis	Nurse	0.00576781301187713	0.00973868113487075	0.00697321970326962	0.028425966817408	0.32882231450291	0.266560768526973	NA
Apis	Nurse	0.00576781301187713	0.00973868113487075	0.0138537912253054	0.069050356665172	0.291802612230253	0.277561689132848	NA
Apis	Nurse	0.00576781301187713	0.00973868113487075	0.132723175041689	0.263467079508043	0.238535178727417	0.159090236454193	NA
Apis	Nurse	0.00576781301187713	0.00973868113487075	0.00726566934903662	0.0226224825534417	0.263905354254473	0.21578728880755	NA
Apis	Nurse	0.00576781301187713	0.00973868113487075	0.0223073217572397	0.106773004380953	0.25151088252083	0.231019332723377	NA
Apis	Peripheral	0.00576781301187713	0.00973868113487075	0.0599987464355084	0.280877532299942	0.349582332368777	0.440883048896993	NA
Apis	Nurse	0.00576781301187713	0.00973868113487075	0.055426186048293	0.138692167832767	0.239550593320006	0.226788209413425	NA
Apis	Peripheral	0.00576781301187713	0.00973868113487075	0.00673262940121293	0.0197207404214585	0.128961444801477	0.220864636779492	NA
Apis	Nurse	0.00580866889146821	0.015444059722181	0.0904996510182916	0.338912374939604	0.14984563160726	0.161628910440165	NA
Apis	Nurse	0.00576781301187713	0.00973868113487075	0.0178323839514425	0.0661486145331888	0.158826019561767	0.212402390159588	NA
Apis	Nurse	0.00576781301187713	0.00973868113487075	0.1288649661163	0.347617601335554	0.190536245734844	0.300409755006589	NA
Apis	Nurse	0.00576781301187713	0.00973868113487075	0.0362994904808563	0.0922642937210371	0.145887151057742	0.175168505032011	NA
Apis	Nurse	0.00576781301187713	0.00973868113487075	0.109752311767389	0.36212631199547	0.164207905458395	0.192939222933809	NA
Apis	Nurse	0.00576781301187713	0.00973868113487075	0.0135285875530405	0.0661486145331888	0.13223313190758	0.126933699298559	NA
Apis	Nurse	0.00576781301187713	0.00973868113487075	0.00727653056683835	0.0255242246854248	0.0592821605452648	0.0753139949171447	NA
Apis	Forager	0.00576781301187713	0.00973868113487075	0.00673262940121293	0.0197207404214585	0.0753377074439975	0.0795451182270967	NA
Apis	Peripheral	0.00576781301187713	0.00973868113487075	0.00680722098101933	0.0226224825534417	0.176914914345916	0.180245853003953	NA
Apis	Forager	0.00658263987831395	0.0432056458631161	0.00673262940121293	0.0197207404214585	0.0599200928901588	0.0490810303954426	NA
Apis	Forager	0.00576781301187713	0.00973868113487075	0.00673262940121293	0.0197207404214585	0.0926277668698404	0.084622466199039	NA
Apis	Peripheral	0.00576781301187713	0.00973868113487075	0.0115082654821076	0.0458364196093068	0.255032486363556	0.21578728880755	NA
Apis	Forager	0.00602885255931495	0.0209550646333061	0.00673262940121293	0.0197207404214585	0.166801477863582	0.193785447595799	NA
Apis	Peripheral	0.0058256174709217	0.0205015978781434	0.00867982455388002	0.0371311932133574	0.121541257172547	0.128626148622539	NA
Apis	Forager	0.00586874437469881	0.0238333877473473	0.00673262940121293	0.0197207404214585	0.198252374166718	0.202247694215703	NA
Apis	Peripheral	0.00592075096961307	0.0239768431487134	0.00821874071487128	0.0255242246854248	0.453149050811296	0.328335168852271	NA
Apis	Forager	0.0061114493208315	0.052394317561236	0.00673262940121293	0.0197207404214585	0.0939288962872847	0.0592357263393273	NA
Apis	Nurse	0.00576781301187713	0.00973868113487075	0.0413027017265276	0.028425966817408	0.377773331417475	0.00846224661990389	NA
Apis	Forager	0.00576781301187713	0.00973868113487075	0.00673262940121293	0.0197207404214585	0.0978376358016692	0.0812375675510775	NA
Apis	Peripheral	0.00581218605208744	0.0159352187202486	0.00673262940121293	0.0197207404214585	0.202063158364364	0.155705337806232	NA
Apis	Nurse	0.00576781301187713	0.00973868113487075	0.00673262940121293	0.0197207404214585	0.129200332931255	0.0651592989732601	NA
Apis	Nurse	0.00576781301187713	0.00973868113487075	0.00832574044354548	0.04873816174129	0.262567238019711	0.288562609738723	NA
Apis	Peripheral	0.00576781301187713	0.00973868113487075	0.0101031339755515	0.0400329353453405	0.108520658336244	0.137088395242443	NA
Apis	Peripheral	0.00576781301187713	0.00973868113487075	0.0767882379689585	0.231547916056228	0.281194131805878	0.306333327640521	NA
Apis	Nurse	0.00578653271687635	0.0149669618686244	0.0264506963393833	0.0603451302692225	0.349906496978247	0.285177711090762	NA
Apis	Nurse	0.00576781301187713	0.00973868113487075	0.00955218826060561	0.04873816174129	0.319929053094882	0.335951190810185	NA
Apis	Nurse	0.00576781301187713	0.00973868113487075	0.0081065653506129	0.0371311932133574	0.408903794891129	0.492502753278407	NA
Apis	Nurse	0.00576781301187713	0.00973868113487075	0.00713315939198992	0.028425966817408	0.173400077581031	0.258944746569059	NA
Apis	Nurse	0.00576781301187713	0.00973868113487075	0.117149138160795	0.275074048035975	0.312731482245524	0.286023935752752	NA
Apis	Nurse	0.00576781301187713	0.00973868113487075	0.0125846794621048	0.0835590673250877	0.300572712242332	0.28263903710479	NA
Apis	Nurse	0.00576781301187713	0.00973868113487075	0.133271764922989	0.434669865295048	0.257570782296785	0.252174949273136	NA
Apis	Nurse	0.00576781301187713	0.00973868113487075	0.0701715805917369	0.135790425700784	0.306562157680277	0.218325962793521	NA
Apis	Nurse	0.005786546512887	0.0149708149964744	0.00818890974952278	0.0545416460052562	0.338591636036135	0.373185075937762	NA
Apis	Nurse	0.00576781301187713	0.00973868113487075	0.0225906109921855	0.0719520987971551	0.164044548775429	0.170937381722059	NA
Apis	Nurse	0.00578999784256099	0.0159347468768721	0.0858906352579937	0.173513073416565	0.25955002329627	0.2377891300193	NA
Apis	Nurse	0.00576781301187713	0.00973868113487075	0.00673262940121293	0.0197207404214585	0.0503677059412357	0.0296178631696637	NA
Apis	Nurse	0.00576781301187713	0.00973868113487075	0.00808409259151044	0.0400329353453405	0.0481144011312053	0.0617744003252985	NA
Apis	Nurse	0.00576781301187713	0.00973868113487075	0.0135762469143205	0.04873816174129	0.104192494588511	0.0676979729592312	NA
Apis	Nurse	0.00576781301187713	0.00973868113487075	0.0613579836843379	0.211235721132346	0.124006454830576	0.127779923960549	NA
Apis	Nurse	0.00576781301187713	0.00973868113487075	0.00771416703820033	0.028425966817408	0.0967644850513361	0.106624307410789	NA
Apis	Nurse	0.00576781301187713	0.00973868113487075	0.0110900234422299	0.0371311932133574	0.142961168933923	0.136242170580453	NA
Apis	Forager	0.00576781301187713	0.00973868113487075	0.00673262940121293	0.0197207404214585	0.0852258777164669	0.0609281756633081	NA
Apis	Forager	0.00579946240632579	0.0185781323568765	0.00673262940121293	0.0197207404214585	0.0707011836643125	0.0524659290434042	NA
Apis	Forager	0.00576781301187713	0.00973868113487075	0.00673262940121293	0.0197207404214585	0.0243514029601931	0	NA
Apis	Forager	0.00578762233437524	0.0152712843019572	0.00673262940121293	0.0197207404214585	0.0746294341484335	0.0643130743112697	NA
Apis	Forager	0.00579352747337262	0.0169205477092304	0.00673262940121293	0.0197207404214585	0.131812605956202	0.197170346243761	NA
Apis	Peripheral	0.00576781301187713	0.00973868113487075	0.00690676514393243	0.0255242246854248	0.133328171739449	0.17432228037002	NA
Apis	Forager	0.00576781301187713	0.00973868113487075	0.0104689866971487	0.0313277089493911	0.308061384778391	0.330027618176252	NA
Apis	Peripheral	0.00576781301187713	0.00973868113487075	0.00673262940121293	0.0197207404214585	0.241361072514315	0.241174028667261	NA
Apis	Forager	0.00576781301187713	0.00973868113487075	0.00673262940121293	0.0197207404214585	0.106586587084705	0.132011047270501	NA
Apis	Forager	0.00579660640577763	0.0177804716756753	0.00684454455705155	0.0226224825534417	0.204687519250481	0.181938302327934	NA
Apis	Nurse	0.00576781301187713	0.00973868113487075	0.0102234572194068	0.0255242246854248	0.340627089228915	0.0516197043814138	NA
Apis	Nurse	0.00576781301187713	0.00973868113487075	0.033910913615202	0.132888683568801	0.256741309977256	0.240327804005271	NA
Apis	Forager	0.00576781301187713	0.00973868113487075	0.00673262940121293	0.0197207404214585	0.176163675206631	0.179399628341963	NA
Apis	Forager	0.00576781301187713	0.00973868113487075	0.00673262940121293	0.0197207404214585	0.218188465293267	0.165860033750117	NA
Apis	Peripheral	0.00576781301187713	0.00973868113487075	0.00869394654552451	0.0400329353453405	0.225280956342439	0.209863716173617	NA
Apis	Peripheral	0.00576781301187713	0.00973868113487075	0.0110324390145437	0.04873816174129	0.34848574541553	0.208171266849636	NA
Apis	Peripheral	0.00578791098447304	0.00973868113487075	0.00837309674592987	0.0342294510813742	0.423279822347582	0.363876604655868	NA
Apis	Nurse	0.00576781301187713	0.00973868113487075	0.013263520303128	0.0748538409291383	0.252574884338788	0.307179552302512	NA
Apis	Nurse	0.00576781301187713	0.00973868113487075	0.0101016415244528	0.04873816174129	0.329343104344554	0.297024856358627	NA
Apis	Nurse	0.00576781301187713	0.00973868113487075	0.0612643848991198	0.202530494736397	0.232920053014597	0.266560768526973	NA
Apis	Nurse	0.00576781301187713	0.00973868113487075	0.00748605499170072	0.0255242246854248	0.13577173629537	0.154012888482251	NA
Apis	Nurse	0.00576781301187713	0.00973868113487075	0.108536185860453	0.356322827731503	0.243166561894023	0.275023015146877	NA
Apis	Nurse	0.00576781301187713	0.00973868113487075	0.0109905210079636	0.0458364196093068	0.39675827206459	0.337643640134166	NA
Apis	Nurse	0.00576781301187713	0.00973868113487075	0.0916380260818488	0.176414815548548	0.416054475516472	0.236096680695319	NA
Apis	Nurse	0.00576781301187713	0.00973868113487075	0.0976469064115374	0.304091469355807	0.181909621710364	0.219172187455511	NA
Apis	Nurse	0.00576781301187713	0.00973868113487075	0.0119046966281994	0.0632468724012057	0.0710812620436005	0.0609281756633081	NA
Apis	Nurse	0.00576781301187713	0.00973868113487075	0.0192373603858824	0.0835590673250877	0.0874689216733401	0.0913922634949622	NA
Apis	Nurse	0.00576781301187713	0.00973868113487075	0.00673262940121293	0.0197207404214585	0.135250789993849	0.132857271932491	NA
Apis	Nurse	0.00576781301187713	0.00973868113487075	0.165905930366654	0.275074048035975	0.164979200036831	0.191246773609828	NA
Apis	Nurse	0.00576781301187713	0.00973868113487075	0.00818086546604441	0.0371311932133574	0.0822515374731119	0.0990082854528757	NA
Apis	Nurse	0.00576781301187713	0.00973868113487075	0.00673262940121293	0.0197207404214585	0.078375734840137	0.0702366469452024	NA
Apis	Peripheral	0.00576781301187713	0.00973868113487075	0.00747727274164109	0.0313277089493911	0.264112941967637	0.203093918877694	NA
Apis	Nurse	0.00576781301187713	0.00973868113487075	0.00673262940121293	0.0197207404214585	0.342283464964821	0.196324121581771	NA
Apis	Forager	0.00762756425378237	0.0422021387188581	0.00673262940121293	0.0197207404214585	0.0619410202570096	0.0871611401850102	NA
Apis	Forager	0.0058049270053477	0.0201043560759529	0.00673262940121293	0.0197207404214585	0.203136874728348	0.126087474636568	NA
Apis	Forager	0.00576781301187713	0.00973868113487075	0.00673262940121293	0.0197207404214585	0.0343284732242144	0.0118471452678655	NA
Apis	Forager	0.00576781301187713	0.00973868113487075	0.00673262940121293	0.0197207404214585	0.120162378496445	0.17347605570803	NA
Apis	Peripheral	0.00579259258251752	0.0166594393292575	0.00904416754312143	0.0342294510813742	0.128870465879685	0.0981620607908853	NA
Apis	Peripheral	0.00576781301187713	0.00973868113487075	0.00837156743088824	0.04873816174129	0.125549491414812	0.163321359764145	NA
Apis	Forager	0.00731252294704157	0.0748596653666155	0.00673262940121293	0.0197207404214585	0.143432600852386	0.132011047270501	NA
Apis	Forager	0.00601613835944703	0.0166742318310859	0.00673262940121293	0.0197207404214585	0.248187912030103	0.204786368201674	NA
Apis	Forager	0.00576781301187713	0.00973868113487075	0.00673262940121293	0.0197207404214585	0.175094446296669	0.181092077665944	NA
Apis	Forager	0.00576781301187713	0.00973868113487075	0.0325617010403644	0.0661486145331888	0.279563020811613	0.262329645217021	NA
Apis	Forager	0.00640680682656116	0.0330169120297947	0.0186110185382975	0.0603451302692225	0.184599502805651	0.154859113144241	NA
Apis	Forager	0.00576781301187713	0.00973868113487075	0.00673262940121293	0.0197207404214585	0.251088505334647	0.266560768526973	NA
Apis	Forager	0.00576781301187713	0.00973868113487075	0.00673262940121293	0.0197207404214585	0.151918420744699	0.00846224661990389	NA
Apis	Nurse	0.00576781301187713	0.00973868113487075	0.00688700646484069	0.0255242246854248	0.291655543302646	0.21747973813153	NA
Apis	Nurse	0.00576781301187713	0.00973868113487075	0.0482165368471251	0.132888683568801	0.274466004808307	0.312256900274454	NA
Apis	Peripheral	0.00576781301187713	0.00973868113487075	0.010111907833619	0.0632468724012057	0.2752205559993	0.286023935752752	NA
Apis	Peripheral	0.00837442996885425	0.0815817351784345	0.00759913829728807	0.04873816174129	0.319984213781524	0.295332407034646	NA
Apis	Nurse	0.00576781301187713	0.00973868113487075	0.018371129315111	0.0632468724012057	0.282561102268655	0.198862795567742	NA
Apis	Peripheral	0.00576781301187713	0.00973868113487075	0.100178737376253	0.30699321148779	0.342547123096471	0.221710861441482	NA
Apis	Peripheral	0.00576781301187713	0.00973868113487075	0.0570866390965554	0.219940947528295	0.160831736325595	0.199709020229732	NA
Apis	Forager	0.00576781301187713	0.00973868113487075	0.0291835595113754	0.118379972908885	0.179320672385116	0.185323200975895	NA
Apis	Nurse	0.00576781301187713	0.00973868113487075	0.189392561413196	0.289582758695891	0.159058856864586	0.176860954355992	NA
Apis	Nurse	0.00576781301187713	0.00973868113487075	0.0125300744890759	0.0748538409291383	0.175316332009467	0.28094658778081	NA
Apis	Nurse	0.00576781301187713	0.00973868113487075	0.026797695326041	0.069050356665172	0.33668760683963	0.211556165497598	NA
Apis	Forager	0.00583819488192801	0.0162910667130263	0.00691500452013032	0.0255242246854248	0.347143710075837	0.355414358035964	NA
Apis	Nurse	0.00576781301187713	0.00973868113487075	0.0407996479950223	0.193825268340447	0.233348808631297	0.21663351346954	NA
Apis	Nurse	0.00576781301187713	0.00973868113487075	0.133525799507307	0.36212631199547	0.163060645965152	0.17347605570803	NA
Apis	Nurse	0.00576781301187713	0.00973868113487075	0.00673262940121293	0.0197207404214585	0.0664710248032195	0.0643130743112697	NA
Apis	Nurse	0.00576781301187713	0.00973868113487075	0.127101456018979	0.263467079508043	0.348750839566918	0.206478817525655	NA
Apis	Nurse	0.00576781301187713	0.00973868113487075	0.00673262940121293	0.0197207404214585	0.337828592856477	0.188708099623857	NA
Apis	Nurse	0.00576781301187713	0.00973868113487075	0.0122725434175273	0.0516399038732731	0.0439955687532523	0.0456961317474811	NA
Apis	Nurse	0.00576781301187713	0.00973868113487075	0.0761093378413194	0.19672701047243	0.102467130772411	0.166706258412107	NA
Apis	Forager	0.00580482762265927	0.020076599196493	0.00673262940121293	0.0197207404214585	0.102779412301251	0.0490810303954426	NA
Apis	Forager	0.00581038287209755	0.021628140933428	0.00673262940121293	0.0197207404214585	0.0931224023117213	0.0600819510013177	NA
Apis	Forager	0.00721912703173567	0.0487138450113015	0.00673262940121293	0.0197207404214585	0.0461352230084474	0.0473885810714618	NA
Apis	Forager	0.00578776172716711	0.0153102157193164	0.00673262940121293	0.0197207404214585	0.0464094803082633	0.0465423564094715	NA
Apis	Forager	0.00583403701232599	0.0189866277684684	0.00673262940121293	0.0197207404214585	0.0901978627053426	0.0930847128189429	NA
Apis	Forager	0.00576781301187713	0.00973868113487075	0.00825473319966644	0.028425966817408	0.0950046966602005	0.148089315848318	NA
Apis	Forager	0.00599766136987327	0.0389182333730213	0.00673262940121293	0.0197207404214585	0.204004480643694	0.299563530344598	NA
Apis	Nurse	0.00576781301187713	0.00973868113487075	0.0094904187963494	0.0371311932133574	0.217959046479603	0.140473293890405	NA
Apis	Forager	0.00578740337380867	0.0152101301698953	0.00673262940121293	0.0197207404214585	0.131923048536407	0.181092077665944	NA
Apis	Forager	0.00576781301187713	0.00973868113487075	0.00673262940121293	0.0197207404214585	0.0463642803320774	0.0296178631696637	NA
Apis	Forager	0.00576781301187713	0.00973868113487075	0.00716570492078377	0.0226224825534417	0.177018335824472	0.17262983104604	NA
Apis	Nurse	0.00576781301187713	0.00973868113487075	0.0126202616573196	0.0719520987971551	0.187781243138035	0.189554324285847	NA
Apis	Peripheral	0.00576781301187713	0.00973868113487075	0.00673262940121293	0.0197207404214585	0.278793385499332	0.205632592863665	NA
Apis	Forager	0.00576781301187713	0.00973868113487075	0.00673262940121293	0.0197207404214585	0.152373036880161	0.182784526989924	NA
Apis	Forager	0.0059421173118015	0.0306023756018953	0.0254120506038724	0.0342294510813742	0.244884611986415	0.220018412117502	NA
Apis	Peripheral	0.00576781301187713	0.00973868113487075	0.0410067687974991	0.118379972908885	0.311748583585766	0.244558927315223	NA
Apis	Peripheral	0.00576781301187713	0.00973868113487075	0.00750974659703271	0.028425966817408	0.237991202028914	0.242866477991242	NA
Apis	Nurse	0.00576781301187713	0.00973868113487075	0.0802737063783237	0.321501922147705	0.134482562693315	0.177707179017982	NA
Apis	Nurse	0.00576781301187713	0.00973868113487075	0.0291342390390637	0.0661486145331888	0.122473732630495	0.0482348057334522	NA
Apis	Nurse	0.00576781301187713	0.00973868113487075	0.343364019440777	0.568150003366273	0.417111955843229	0.189554324285847	NA
Apis	Nurse	0.00576781301187713	0.00973868113487075	0.0964506547721074	0.147397394228717	0.345459122728601	0.186169425637886	NA
Apis	Nurse	0.00576781301187713	0.00973868113487075	0.0166123696332041	0.0516399038732731	0.155218168191553	0.0313103124936444	NA
Apis	Nurse	0.00576781301187713	0.00973868113487075	0.0198609241999344	0.0313277089493911	0.289878318894238	0.0609281756633081	NA
Apis	Nurse	0.00576781301187713	0.00973868113487075	0.0177130001939468	0.0922642937210371	0.179214278856736	0.141319518552395	NA
Apis	Nurse	0.00576781301187713	0.00973868113487075	0.0129807725934368	0.069050356665172	0.205851423176196	0.243712702653232	NA
Apis	Nurse	0.00576781301187713	0.00973868113487075	0.0939636874666076	0.231547916056228	0.125405529449367	0.184476976313905	NA
Apis	Nurse	0.00576781301187713	0.00973868113487075	0.0228518701132458	0.115478230776902	0.133781977426692	0.142165743214386	NA
Apis	Nurse	0.00576781301187713	0.00973868113487075	0.0358978053041604	0.0719520987971551	0.387073303605591	0.178553403679972	NA
Apis	Nurse	0.00576781301187713	0.00973868113487075	0.00673262940121293	0.0197207404214585	0.0976640058336261	0.0973158361288949	NA
Apis	Nurse	0.00576781301187713	0.00973868113487075	0.0100424595929491	0.0429346774773237	0.0868835417569153	0.0896998141709814	NA
Apis	Nurse	0.00576781301187713	0.00973868113487075	0.0466853601045837	0.127085199304835	0.100862592994795	0.162475135102155	NA
Apis	Nurse	0.00576781301187713	0.00973868113487075	0.00724383958279476	0.0255242246854248	0.149636777577519	0.0660055236352504	NA
Apis	Forager	0.00576781301187713	0.00973868113487075	0.00673262940121293	0.0197207404214585	0.085952701615726	0.0990082854528757	NA
Apis	Nurse	0.00576781301187713	0.00973868113487075	0.00702867814028327	0.0226224825534417	0.326993947569207	0.0719290962691832	NA
Apis	Forager	0.00586528724147136	0.0233506113615065	0.00853224382862955	0.0313277089493911	0.217038871519012	0.158244011792203	NA
Apis	Nurse	0.00576781301187713	0.00973868113487075	0.00839887949730936	0.0342294510813742	0.0666666711854928	0.0448499070854907	NA
Apis	Forager	0.00576781301187713	0.00973868113487075	0.00673262940121293	0.0197207404214585	0.108159987073277	0.200555244891722	NA
Apis	Forager	0.00595907427468707	0.0364476376997467	0.00673262940121293	0.0197207404214585	0.158103934813691	0.132857271932491	NA
Apis	Forager	0.00576781301187713	0.00973868113487075	0.00673262940121293	0.0197207404214585	0.137994148571993	0.158244011792203	NA
Apis	Nurse	0.00576781301187713	0.00973868113487075	0.100360280385914	0.292484500827874	0.162270280968803	0.15147421449628	NA
Apis	Forager	0.00576781301187713	0.00973868113487075	0.00673262940121293	0.0197207404214585	0.183903140112428	0.0660055236352504	NA
Apis	Forager	0.00581672983719222	0.0234008032335887	0.00673262940121293	0.0197207404214585	0.151699343703859	0.113394104706712	NA
Apis	Nurse	0.00576781301187713	0.00973868113487075	0.0276667953804621	0.0603451302692225	0.125924579361391	0.15232043915827	NA
Apis	Nurse	0.00576781301187713	0.00973868113487075	0.146916058897494	0.350519343467537	0.227872688833428	0.19463167225779	NA
Apis	Nurse	0.00576781301187713	0.00973868113487075	0.00787268667768394	0.0429346774773237	0.274868907776775	0.267406993188963	NA
Apis	Forager	0.00578278270886014	0.00973868113487075	0.00795450881933574	0.0574433881372394	0.160379046762532	0.240327804005271	NA
Apis	Peripheral	0.00576781301187713	0.00973868113487075	0.0505427458764363	0.173513073416565	0.264340525488641	0.222557086103473	NA
Apis	Nurse	0.00576781301187713	0.00973868113487075	0.00702330319452155	0.0255242246854248	0.348014592527401	0.210709940835607	NA
Apis	Nurse	0.00576781301187713	0.00973868113487075	0.00673262940121293	0.0197207404214585	0.0354000493884267	0.0245405151977213	NA
Apis	Nurse	0.00576781301187713	0.00973868113487075	0.0201726655536889	0.0545416460052562	0.14371926667971	0.0634668496492793	NA
Apis	Nurse	0.00582304157824169	0.0251636277079492	0.0285568327584378	0.167709589152599	0.286742414001537	0.318180472908387	NA
Apis	Nurse	0.00895069073868649	0.0492477992247129	0.0369736310425688	0.069050356665172	0.153291122954887	0.0668517482972408	NA
Apis	Nurse	0.00576781301187713	0.00973868113487075	0.0698772080411312	0.292484500827874	0.301445366123017	0.331720067500233	NA
Apis	Nurse	0.00576781301187713	0.00973868113487075	0.178457649751304	0.263467079508043	0.165880269592489	0.167552483074097	NA
Apis	Nurse	0.00576781301187713	0.00973868113487075	0.043266842893121	0.141593909964751	0.0542220809125267	0.069390422283212	NA
Apis	Nurse	0.00576781301187713	0.00973868113487075	0.0251829040079316	0.1502991363607	0.171678525540966	0.220864636779492	NA
Apis	Nurse	0.00576781301187713	0.00973868113487075	0.00673262940121293	0.0197207404214585	0.0383679673427654	0.0186169425637886	NA
Apis	Nurse	0.00576781301187713	0.00973868113487075	0.0152929493472274	0.0748538409291383	0.127880065991146	0.144704417200357	NA
Apis	Nurse	0.00576781301187713	0.00973868113487075	0.00699627908658715	0.0255242246854248	0.0778769820567574	0.0795451182270967	NA
Apis	Nurse	0.00576781301187713	0.00973868113487075	0.0513721710068942	0.106773004380953	0.11620900107929	0.116779003354674	NA
Apis	Nurse	0.00576781301187713	0.00973868113487075	0.0104986027288831	0.0342294510813742	0.128549817542674	0.116779003354674	NA
Apis	Forager	0.00576781301187713	0.00973868113487075	0.00673262940121293	0.0197207404214585	0.0841453912240195	0.105778082748799	NA
Apis	Forager	0.00585093139420521	0.0252149306079938	0.00673262940121293	0.0197207404214585	0.132368920517437	0.0998545101148661	NA
Apis	Forager	0.00608230529937108	0.0463367909806143	0.00673262940121293	0.0197207404214585	0.125036599789844	0.101546959438847	NA
Apis	Forager	0.00580038818697687	0.0188366963215278	0.00673262940121293	0.0197207404214585	0.110358610292604	0.0922384881569525	NA
Apis	Forager	0.00591752403505214	0.0254186409311655	0.00673262940121293	0.0197207404214585	0.0913154153703949	0.0727753209311736	NA
Apis	Forager	0.00578689199308606	0.015067305163853	0.00673262940121293	0.0197207404214585	0.0954490418327478	0.242020253329252	NA
Apis	Forager	0.00576781301187713	0.00973868113487075	0.00673262940121293	0.0197207404214585	0.0586361550772663	0.0456961317474811	NA
Apis	Forager	0.00576781301187713	0.00973868113487075	0.00673262940121293	0.0197207404214585	0.198422644992234	0.105778082748799	NA
Apis	Forager	0.00581015372939393	0.0156514120688158	0.00673262940121293	0.0197207404214585	0.20493129050865	0.227634434075415	NA
Apis	Forager	0.0219614285140643	0.210148488433971	0.00673262940121293	0.0197207404214585	0.150126582494852	0.240327804005271	NA
Apis	Peripheral	0.00576781301187713	0.00973868113487075	0.00880989715457061	0.0516399038732731	0.300058048381628	0.357953032021935	NA
Apis	Forager	0.00576781301187713	0.00973868113487075	0.00673262940121293	0.0197207404214585	0.205873304644301	0.10747053207278	NA
Apis	Forager	0.00580516896798353	0.0149553078287795	0.00673262940121293	0.0197207404214585	0.258135663414083	0.296178631696637	NA
Apis	Forager	0.00579055055215155	0.0160891147423811	0.00814666228500147	0.0371311932133574	0.273049631286024	0.210709940835607	NA
Apis	Forager	0.00584452515422994	0.0240221190389396	0.0071301859331405	0.0255242246854248	0.416806319268796	0.286023935752752	NA
Apis	Peripheral	0.00576781301187713	0.00973868113487075	0.0463641209091701	0.135790425700784	0.241981163109278	0.267406993188963	NA
Apis	Peripheral	0.00576781301187713	0.00973868113487075	0.0143574524241591	0.0545416460052562	0.322688333983357	0.297871081020617	NA
Apis	Nurse	0.00576781301187713	0.00973868113487075	0.0141833686380928	0.0458364196093068	0.372734635610423	0.331720067500233	NA
Apis	Nurse	0.00576781301187713	0.00973868113487075	0.0224932567622328	0.109674746512936	0.23739780479444	0.288562609738723	NA
Apis	Nurse	0.00576781301187713	0.00973868113487075	0.00699029543853519	0.028425966817408	0.356376780814773	0.414650084375291	NA
Apis	Nurse	0.00576781301187713	0.00973868113487075	0.0166757047233964	0.0864608094570708	0.173694460280901	0.17262983104604	NA
Apis	Nurse	0.00576781301187713	0.00973868113487075	0.0164652175044013	0.0719520987971551	0.1479793523764	0.169244932398078	NA
Apis	Nurse	0.00576781301187713	0.00973868113487075	0.00816281603040372	0.04873816174129	0.281761231251733	0.292793733048675	NA
Apis	Nurse	0.00576781301187713	0.00973868113487075	0.00673262940121293	0.0197207404214585	0.375183609842784	0.132011047270501	NA
Apis	Nurse	0.00576781301187713	0.00973868113487075	0.0098189461953257	0.0458364196093068	0.0446864658045044	0.0355414358035964	NA
Apis	Nurse	0.00576781301187713	0.00973868113487075	0.0335963512972203	0.179316557680531	0.0683111588935961	0.0939309374809333	NA
Apis	Nurse	0.00576781301187713	0.00973868113487075	0.00673262940121293	0.0197207404214585	0.0819982475025973	0.0905460388329718	NA
Apis	Nurse	0.00576781301187713	0.00973868113487075	0.00673262940121293	0.0197207404214585	0.0978760906877331	0.100700734776856	NA
Apis	Nurse	0.00576781301187713	0.00973868113487075	0.0878862716904947	0.124183457172852	0.244296167102665	0.312256900274454	NA
Apis	Nurse	0.00576781301187713	0.00973868113487075	0.00793183675702357	0.0342294510813742	0.121891423054795	0.0947771621429237	NA
Apis	Forager	0.00579872619367334	0.0183725133886859	0.00673262940121293	0.0197207404214585	0.0736437239879884	0.054158378367385	NA
Apis	Forager	0.00576781301187713	0.00973868113487075	0.00673262940121293	0.0197207404214585	0.0459350978857032	0.0355414358035964	NA
Apis	Peripheral	0.00576781301187713	0.00973868113487075	0.00673262940121293	0.0197207404214585	0.0697422972278786	0.112547880044722	NA
Apis	Forager	0.00601450490317755	0.0285293977404242	0.00673262940121293	0.0197207404214585	0.234137314648148	0.198862795567742	NA
Apis	Forager	0.00576781301187713	0.00973868113487075	0.00682075568586771	0.0226224825534417	0.22180039272653	0.198016570905751	NA
Apis	Peripheral	0.00576781301187713	0.00973868113487075	0.00673262940121293	0.0197207404214585	0.25357249414884	0.0101546959438847	NA
Apis	Forager	0.00578345963026595	0.0141086705911196	0.0067934452168609	0.0226224825534417	0.218327240913287	0.291947508386685	NA
Apis	Forager	0.00582599739049086	0.0259891650887752	0.00673262940121293	0.0197207404214585	0.153840273051089	0.175168505032011	NA
Apis	Nurse	0.00576781301187713	0.00973868113487075	0.0129139352845624	0.0400329353453405	0.233017865030596	0.209017491511626	NA
Apis	Nurse	0.00745072327122236	0.0429727642755634	0.0124148783880626	0.0458364196093068	0.326409514750135	0.289408834400714	NA
Apis	Forager	0.00583201924747347	0.0216935783788632	0.0155503810709796	0.0632468724012057	0.3344665085985	0.320719146894358	NA
Apis	Nurse	0.00576781301187713	0.00973868113487075	0.0126061673102667	0.0719520987971551	0.402975081841178	0.287716385076733	NA
Apis	Forager	0.00578970774921814	0.0158537258652965	0.0171149782102464	0.089362551589054	0.443361776577279	0.41126518572733	NA
Apis	Nurse	0.00576781301187713	0.00973868113487075	0.0781605082317092	0.118379972908885	0.342876617333061	0.221710861441482	NA
Apis	Nurse	0.00576781301187713	0.00973868113487075	0.0572035638177636	0.170611331284582	0.201314872979773	0.116779003354674	NA
Apis	Nurse	0.00576781301187713	0.00973868113487075	0.0293885200807127	0.0719520987971551	0.27418641969801	0.199709020229732	NA
Apis	Nurse	0.00576781301187713	0.00973868113487075	0.0683165772140727	0.347617601335554	0.408218800369483	0.297871081020617	NA
Apis	Forager	0.00576781301187713	0.00973868113487075	0.00673262940121293	0.0197207404214585	0.178981511858989	0.084622466199039	NA
Apis	Forager	0.00576781301187713	0.00973868113487075	0.00673262940121293	0.0197207404214585	0.0686023701965347	0.0947771621429237	NA
Apis	Nurse	0.00576781301187713	0.00973868113487075	0.00961681486383336	0.0400329353453405	0.203608742601704	0.214094839483569	NA
Apis	Nurse	0.00576781301187713	0.00973868113487075	0.0808724310523664	0.225744431792262	0.115159175037614	0.170937381722059	NA
Apis	Nurse	0.00576781301187713	0.00973868113487075	0.00989657076564472	0.0429346774773237	0.06753513579165	0.034695211141606	NA
Apis	Nurse	0.00576781301187713	0.00973868113487075	0.0106917028133922	0.0429346774773237	0.0984870131952599	0.0761602195791351	NA
Apis	Nurse	0.00576781301187713	0.00973868113487075	0.00673262940121293	0.0197207404214585	0.0480036228830745	0.0304640878316541	NA
Apis	Nurse	0.00576781301187713	0.00973868113487075	0.0149426944557919	0.0603451302692225	0.179535007622623	0.141319518552395	NA
Apis	Nurse	0.00576781301187713	0.00973868113487075	0.00673262940121293	0.0197207404214585	0.0373733299275624	0.0287716385076733	NA
Apis	Nurse	0.00576781301187713	0.00973868113487075	0.0291117061647649	0.0806573251931045	0.0619875225954702	0.0566970523533561	NA
Apis	Forager	0.00576781301187713	0.00973868113487075	0.00673262940121293	0.0197207404214585	0.258557324693245	0.178553403679972	NA
Apis	Forager	0.00576781301187713	0.00973868113487075	0.00673262940121293	0.0197207404214585	0.237669285768732	0.136242170580453	NA
Apis	Forager	0.00576781301187713	0.00973868113487075	0.00673262940121293	0.0197207404214585	0.0930045014207751	0.034695211141606	NA
Apis	Forager	0.00576781301187713	0.00973868113487075	0.00673262940121293	0.0197207404214585	0.038167592952064	0.0177707179017982	NA
Apis	Forager	0.0845001613423261	0.175529478166018	0.00673262940121293	0.0197207404214585	0.118955833773809	0.159090236454193	NA
Apis	Peripheral	0.00576781301187713	0.00973868113487075	0.00673262940121293	0.0197207404214585	0.0900513231308633	0.131164822608511	NA
Apis	Forager	0.00576781301187713	0.00973868113487075	0.0122441680006184	0.0400329353453405	0.42760113417429	0.339336089458147	NA
Apis	Peripheral	0.00576781301187713	0.00973868113487075	0.0069626967523782	0.028425966817408	0.135817909296528	0.127779923960549	NA
Apis	Peripheral	0.00576781301187713	0.00973868113487075	0.00749989428969128	0.0371311932133574	0.15617420509997	0.210709940835607	NA
Apis	Forager	0.00576781301187713	0.00973868113487075	0.00673262940121293	0.0197207404214585	0.12328324920312	0.165860033750117	NA
Apis	Forager	0.00579159507013274	0.0163808412005342	0.00673262940121293	0.0197207404214585	0.279862634905955	0.3257964948663	NA
Apis	Nurse	0.00576781301187713	0.00973868113487075	0.0598800952998723	0.109674746512936	0.240997054499937	0.225941984751434	NA
Apis	Nurse	0.00576781301187713	0.00973868113487075	0.00673262940121293	0.0197207404214585	0.199554142058639	0.21747973813153	NA
Apis	Nurse	0.00578632067901456	0.0149077411988718	0.0184582362826214	0.0864608094570708	0.386835173825718	0.438344374911022	NA
Apis	Peripheral	0.00576781301187713	0.00973868113487075	0.102125438446904	0.46368728661488	0.205946482355383	0.163321359764145	NA
Apis	Peripheral	0.00576781301187713	0.00973868113487075	0.017777813285163	0.124183457172852	0.361844127119636	0.314795574260425	NA
Apis	Nurse	0.00576781301187713	0.00973868113487075	0.00993176875318711	0.0632468724012057	0.207976015167108	0.221710861441482	NA
Apis	Nurse	0.00582217905717406	0.0148000313218929	0.00814137485923062	0.0545416460052562	0.390772708234154	0.413803859713301	NA
Apis	Nurse	0.00576781301187713	0.00973868113487075	0.145653776479085	0.147397394228717	0.4887185558065	0.199709020229732	NA
Apis	Nurse	0.00576781301187713	0.00973868113487075	0.0176036621509647	0.0951660358530203	0.328299071471959	0.330027618176252	NA
Apis	Nurse	0.00576781301187713	0.00973868113487075	0.0243383787044098	0.141593909964751	0.175076852416713	0.181938302327934	NA
Apis	Nurse	0.0070246484704143	0.0359345932652646	0.00753466261281805	0.028425966817408	0.106342143151656	0.154012888482251	NA
Apis	Forager	0.00576781301187713	0.00973868113487075	0.00673262940121293	0.0197207404214585	0.230438744216744	0.206478817525655	NA
Apis	Nurse	0.00576781301187713	0.00973868113487075	0.00730524732188647	0.0313277089493911	0.200673788229092	0.17262983104604	NA
Apis	Nurse	0.00576781301187713	0.00973868113487075	0.0328900243523924	0.129986941436818	0.0594364949943408	0.110009206058751	NA
Apis	Nurse	0.00576781301187713	0.00973868113487075	0.335571676283247	0.690023172909565	0.175764461346215	0.250482499949156	NA
Apis	Nurse	0.00576781301187713	0.00973868113487075	0.0938333634268732	0.324403664279689	0.159970530370795	0.221710861441482	NA
Apis	Nurse	0.00576781301187713	0.00973868113487075	0.0108942289302186	0.0516399038732731	0.116196309597208	0.0930847128189429	NA
Apis	Nurse	0.00576781301187713	0.00973868113487075	0.432994671760813	0.687121430777582	0.233009430135407	0.188708099623857	NA
Apis	Nurse	0.00576781301187713	0.00973868113487075	0.0938034755716732	0.280877532299942	0.263343738575215	0.252174949273136	NA
Apis	Forager	0.00576781301187713	0.00973868113487075	0.00673262940121293	0.0197207404214585	0.1030292189307	0.110009206058751	NA
Apis	Forager	0.00576781301187713	0.00973868113487075	0.00673262940121293	0.0197207404214585	0.115634678192042	0.0939309374809333	NA
Apis	Forager	0.00576781301187713	0.00973868113487075	0.00673262940121293	0.0197207404214585	0.173830335260734	0.154012888482251	NA
Apis	Forager	0.00596981625066243	0.0184183843307306	0.00673262940121293	0.0197207404214585	0.126472330570774	0.153166663820261	NA
Apis	Forager	0.00576781301187713	0.00973868113487075	0.00673262940121293	0.0197207404214585	0.0630554935951186	0.0473885810714618	NA
Apis	Forager	0.00576781301187713	0.00973868113487075	0.00685940836398366	0.0226224825534417	0.294292197437623	0.363030379993877	NA
Apis	Forager	0.00629444792111369	0.0780283274639862	0.00680573449824236	0.0226224825534417	0.197187613845238	0.240327804005271	NA
Apis	Forager	0.00576781301187713	0.00973868113487075	0.00673262940121293	0.0197207404214585	0.0585898722928671	0.0516197043814138	NA
Apis	Peripheral	0.00700703747485156	0.0516909958608717	0.00897067360666989	0.0429346774773237	0.107129404654491	0.19547789691978	NA
Apis	Nurse	0.00576781301187713	0.00973868113487075	0.00673262940121293	0.0197207404214585	0.23334727389622	0.213248614821578	NA
Apis	Peripheral	0.00576781301187713	0.00973868113487075	0.00725469639241845	0.0226224825534417	0.0857066004784944	0.118471452678655	NA
Apis	Nurse	0.00578576614644292	0.0147528641876873	0.00931452130348793	0.0603451302692225	0.563706404037035	0.479809383348551	NA
Apis	Nurse	0.00602423180083927	0.0207565192419064	0.0323390576508653	0.121281715040869	0.360488820828496	0.34695211141606	NA
Apis	Nurse	0.00576781301187713	0.00973868113487075	0.0105639333877883	0.0255242246854248	0.143922303080962	0.0778526689031159	NA
Apis	Nurse	0.00576781301187713	0.00973868113487075	0.0106315533179499	0.04873816174129	0.131810810097438	0.189554324285847	NA
Apis	Forager	0.00588823789609928	0.0366457334444936	0.00682624371935233	0.0226224825534417	0.26583361088972	0.258944746569059	NA
Apis	Forager	0.00655458467702446	0.0247209362417679	0.0110417015831213	0.0545416460052562	0.176680685530899	0.214941064145559	NA
Apis	Nurse	0.00576781301187713	0.00973868113487075	0.00857342986553545	0.0458364196093068	0.191692688056684	0.23863535468129	NA
Apis	Nurse	0.00576781301187713	0.00973868113487075	0.0152511901537391	0.0719520987971551	0.259052102377872	0.275023015146877	NA
Apis	Forager	0.00582672136381503	0.0261913656994514	0.00673262940121293	0.0197207404214585	0.685701063549567	0.590664814069293	NA
Apis	Nurse	0.00576781301187713	0.00973868113487075	0.0156099443092358	0.089362551589054	0.347590571954959	0.318180472908387	NA
Apis	Nurse	0.00576781301187713	0.00973868113487075	0.0686290625520616	0.115478230776902	0.301694370744656	0.264022094541002	NA
Apis	Nurse	0.00576781301187713	0.00973868113487075	0.0241361605422131	0.141593909964751	0.297400834421375	0.538198885025888	NA
Apis	Nurse	0.00576781301187713	0.00973868113487075	0.024822425137156	0.069050356665172	0.242394696193525	0.178553403679972	NA
Apis	Nurse	0.00576781301187713	0.00973868113487075	0.00796107187691204	0.0342294510813742	0.324899872767416	0.225095760089444	NA
Apis	Peripheral	0.00576781301187713	0.00973868113487075	0.0374412411250125	0.208333979000363	0.127063987212666	0.185323200975895	NA
Apis	Nurse	0.00576781301187713	0.00973868113487075	0.0118757051476299	0.028425966817408	0.15554807088639	0.0482348057334522	NA
Apis	Nurse	0.00576781301187713	0.00973868113487075	0.0218298987945033	0.141593909964751	0.123740295132944	0.157397787130213	NA
Apis	Nurse	0.00576781301187713	0.00973868113487075	0.0144959687151324	0.0574433881372394	0.168012704069699	0.248790050625175	NA
Apis	Nurse	0.00576781301187713	0.00973868113487075	0.172148239489284	0.248958368848127	0.135484962845613	0.156551562468222	NA
Apis	Peripheral	0.00576781301187713	0.00973868113487075	0.00673262940121293	0.0197207404214585	0.156166179559002	0.0736215455931639	NA
Apis	Nurse	0.00576781301187713	0.00973868113487075	0.00673262940121293	0.0197207404214585	0.228811080031538	0.176860954355992	NA
Apis	Nurse	0.00576781301187713	0.00973868113487075	0.0091185945247222	0.0400329353453405	0.0787731542986091	0.0956233868049141	NA
Apis	Nurse	0.00576781301187713	0.00973868113487075	0.00673262940121293	0.0197207404214585	0.0903800865011716	0.0998545101148661	NA
Apis	Nurse	0.00576781301187713	0.00973868113487075	0.140665826870753	0.394045475447284	0.0928706650595668	0.150627989834289	NA
Apis	Peripheral	0.00576781301187713	0.00973868113487075	0.0101400315514615	0.028425966817408	0.223903932325302	0.154012888482251	NA
Apis	Forager	0.00576781301187713	0.00973868113487075	0.00673262940121293	0.0197207404214585	0.100358301859391	0.150627989834289	NA
Apis	Forager	0.00580731183638342	0.0207704224566917	0.00673262940121293	0.0197207404214585	0.0850296683150816	0.163321359764145	NA
Apis	Forager	0.00576781301187713	0.00973868113487075	0.00673262940121293	0.0197207404214585	0.337786725245941	0.0837762415370486	NA
Apis	Nurse	0.00576781301187713	0.00973868113487075	0.00888422740400333	0.0429346774773237	0.294805859178973	0.248790050625175	NA
Apis	Peripheral	0.0144752171003653	0.146689590984986	0.00679038407413191	0.0226224825534417	0.215020799945435	0.264022094541002	NA
Apis	Forager	0.00855906324442711	0.130075974328861	0.00680544233819488	0.0226224825534417	0.226464944743706	0.250482499949156	NA
Apis	Forager	0.0224882253580368	0.0370479939228324	0.00673262940121293	0.0197207404214585	0.161376355310642	0.205632592863665	NA
Apis	Nurse	0.00576781301187713	0.00973868113487075	0.00784193285316758	0.0342294510813742	0.352606087929755	0.23948157934328	NA
Apis	Forager	0.00576781301187713	0.00973868113487075	0.021581650582383	0.0835590673250877	0.323274688498426	0.257252297245079	NA
Apis	Peripheral	0.00580386573746275	0.0198079514885692	0.00771354623629854	0.0226224825534417	0.357838952322065	0.330027618176252	NA
Apis	Nurse	0.00576781301187713	0.00973868113487075	0.0450139347989634	0.182218299812515	0.134626794156269	0.199709020229732	NA
Apis	Nurse	0.00576781301187713	0.00973868113487075	0.0135495838277464	0.069050356665172	0.349876466275174	0.307179552302512	NA
Apis	Nurse	0.00576781301187713	0.00973868113487075	0.00761542236195373	0.0545416460052562	0.252458047220304	0.315641798922416	NA
Apis	Nurse	0.00590548960343187	0.0225560460656527	0.010924450685313	0.0661486145331888	0.174286166860246	0.182784526989924	NA
Apis	Nurse	0.00576781301187713	0.00973868113487075	0.0172000068180304	0.0371311932133574	0.203890082632933	0.0583895016773369	NA
Apis	Nurse	0.00576781301187713	0.00973868113487075	0.0102770528156679	0.0632468724012057	0.267889555776722	0.313103124936444	NA
Apis	Forager	0.00588311782343396	0.0189397712588411	0.00679665378918252	0.0226224825534417	0.105570172525083	0.178553403679972	NA
Apis	Nurse	0.00576781301187713	0.00973868113487075	0.150265363858478	0.167709589152599	0.144130991496865	0.154859113144241	NA
Apis	Nurse	0.00576781301187713	0.00973868113487075	0.0179270849087019	0.100969520116987	0.100793093159519	0.102393184100837	NA
Apis	Nurse	0.00576781301187713	0.00973868113487075	0.00922491697035197	0.0226224825534417	0.168829161040785	0.142165743214386	NA
Apis	Nurse	0.00576781301187713	0.00973868113487075	0.00673262940121293	0.0197207404214585	0.0951094304254227	0.0676979729592312	NA
Apis	Nurse	0.00576781301187713	0.00973868113487075	0.0254155608117703	0.127085199304835	0.0843603250698371	0.113394104706712	NA
Apis	Nurse	0.00576781301187713	0.00973868113487075	0.0112255368519153	0.0545416460052562	0.062733009462059	0.0516197043814138	NA
Apis	Nurse	0.00576781301187713	0.00973868113487075	0.00673262940121293	0.0197207404214585	0.168071251379197	0.187015650299876	NA
Apis	Forager	0.00576781301187713	0.00973868113487075	0.00673262940121293	0.0197207404214585	0.0974929844363295	0.0355414358035964	NA
Apis	Forager	0.00601081846764968	0.0182223935028407	0.00673262940121293	0.0197207404214585	0.11364479272116	0.12947237328453	NA
Apis	Forager	0.00576781301187713	0.00973868113487075	0.00991207164350576	0.0313277089493911	0.141824635971154	0.119317677340645	NA
Apis	Forager	0.00576781301187713	0.00973868113487075	0.00673262940121293	0.0197207404214585	0.142447567443484	0.170091157060068	NA
Apis	Forager	0.00583557793201116	0.0192018117337761	0.00673262940121293	0.0197207404214585	0.174718119999658	0.132011047270501	NA
Apis	Forager	0.00576781301187713	0.00973868113487075	0.00673262940121293	0.0197207404214585	0.0683368680253708	0.0304640878316541	NA
Apis	Forager	0.00583508505027203	0.028527283961418	0.00673262940121293	0.0197207404214585	0.0718583071759528	0.0820837922130679	NA
Apis	Forager	0.00576781301187713	0.00973868113487075	0.00673262940121293	0.0197207404214585	0.144026148948898	0.176014729694001	NA
Apis	Forager	0.00590935883120858	0.0255517781935064	0.00695269546891622	0.0255242246854248	0.215356595450772	0.261483420555031	NA
Apis	Forager	1	1	0.00673262940121293	0.0197207404214585	0.0445861501530672	0.0448499070854907	NA
Apis	Peripheral	0.00576781301187713	0.00973868113487075	0.00857124302084786	0.0429346774773237	0.427371285873828	0.342720988106108	NA
Apis	Forager	0.00576781301187713	0.00973868113487075	0.0103010580335286	0.0574433881372394	0.202551006041522	0.199709020229732	NA
Apis	Nurse	0.00576781301187713	0.00973868113487075	0.0115232636393034	0.04873816174129	0.135649534060969	0.191246773609828	NA
Apis	Nurse	0.00597458156837616	0.0313945524547309	0.00673262940121293	0.0197207404214585	0.349998218671478	0.258944746569059	NA
Apis	Nurse	0.00576781301187713	0.00973868113487075	0.00673262940121293	0.0197207404214585	0.0429589667902371	0.00423112330995193	NA
Apis	Nurse	0.00576781301187713	0.00973868113487075	0.0201250320461076	0.0864608094570708	0.193871663820553	0.171783606384049	NA
Apis	Nurse	0.00576781301187713	0.00973868113487075	0.0144410711302158	0.0806573251931045	0.186261952624906	0.227634434075415	NA
Apis	Nurse	0.00576781301187713	0.00973868113487075	0.124606588279073	0.304091469355807	0.339055310139206	0.273330565822896	NA
Apis	Nurse	0.00576781301187713	0.00973868113487075	0.0294141477136607	0.121281715040869	0.383946321731078	0.294486182372656	NA
Apis	Nurse	0.00576781301187713	0.00973868113487075	0.0547102907816765	0.188021784076481	0.265287856708849	0.214094839483569	NA
Apis	Nurse	0.00576781301187713	0.00973868113487075	0.0109916928164433	0.0748538409291383	0.164914410159451	0.262329645217021	NA
Apis	Nurse	0.00576781301187713	0.00973868113487075	0.00673262940121293	0.0197207404214585	0.149565003914838	0.100700734776856	NA
Apis	Nurse	0.00576781301187713	0.00973868113487075	0.0340570931173648	0.132888683568801	0.102497259225442	0.132857271932491	NA
Apis	Nurse	0.00576781301187713	0.00973868113487075	0.010777298869085	0.0574433881372394	0.131195638703853	0.139627069228414	NA
Apis	Nurse	0.00576781301187713	0.00973868113487075	0.0332472656086711	0.106773004380953	0.16615803300441	0.236942905357309	NA
Apis	Nurse	0.00576781301187713	0.00973868113487075	0.0973988582853783	0.211235721132346	0.173317325911824	0.170091157060068	NA
Apis	Nurse	0.00576781301187713	0.00973868113487075	0.00673262940121293	0.0197207404214585	0.110822301016622	0.0905460388329718	NA
Apis	Nurse	0.00576781301187713	0.00973868113487075	0.024125178412919	0.069050356665172	0.103293256796651	0.126933699298559	NA
Apis	Peripheral	0.00576781301187713	0.00973868113487075	0.00673262940121293	0.0197207404214585	0.139308126476617	0.196324121581771	NA
Apis	Forager	0.00579149662264296	0.01635334551542	0.00673262940121293	0.0197207404214585	0.142927666431097	0.15147421449628	NA
Apis	Forager	0.00576781301187713	0.00973868113487075	0.00673262940121293	0.0197207404214585	0.0289908259386633	0.0126933699298558	NA
Apis	Nurse	0.00578709548693668	0.0151241395519312	0.0068075771898863	0.0226224825534417	0.130084761667278	0.121856351326616	NA
Apis	Forager	0.00576781301187713	0.00973868113487075	0.00673262940121293	0.0197207404214585	0.103990434667864	0.170937381722059	NA
Apis	Forager	0.00576781301187713	0.00973868113487075	0.00673262940121293	0.0197207404214585	0.0417120085172049	0.00169244932398076	NA
Apis	Nurse	0.00576781301187713	0.00973868113487075	0.00673262940121293	0.0197207404214585	0.164569426001807	0.0304640878316541	NA
Apis	Forager	0.00576781301187713	0.00973868113487075	0.00673262940121293	0.0197207404214585	0.0861677248296246	0.126933699298559	NA
Apis	Forager	0.00580251662595904	0.0194311542215815	0.00673262940121293	0.0197207404214585	0.249891632234709	0.277561689132848	NA
Apis	Peripheral	0.00578911997434111	0.0156895645141698	0.00706389594559376	0.0255242246854248	0.145222696397206	0.162475135102155	NA
Apis	Forager	0.00581630334620487	0.0232816873280575	0.00692110330400153	0.0226224825534417	0.170587560160781	0.179399628341963	NA
Apis	Forager	0.00576781301187713	0.00973868113487075	0.00873720360464972	0.028425966817408	0.166241724546032	0.164167584426136	NA
Apis	Peripheral	0.00610215806343087	0.0221893744304309	0.00690590191725288	0.0255242246854248	0.165834394356009	0.175168505032011	NA
Apis	Forager	0.00582374901981781	0.0175499461268029	0.00673262940121293	0.0197207404214585	0.296554199925746	0.220018412117502	NA
Apis	Forager	0.00576781301187713	0.00973868113487075	0.00673262940121293	0.0197207404214585	0.122115871697923	0.0533121537053946	NA
Apis	Nurse	0.00576781301187713	0.00973868113487075	0.00884680557394758	0.0545416460052562	0.272485556618569	0.321565371556348	NA
Apis	Nurse	0.00576781301187713	0.00973868113487075	0.0433662109397176	0.185120041944498	0.110993622562757	0.146396866524338	NA
Apis	Peripheral	0.00576781301187713	0.00973868113487075	0.0070403814572182	0.0255242246854248	0.217749095457001	0.0896998141709814	NA
Apis	Forager	0.00578315794745312	0.0140244127228404	0.00810442356454972	0.028425966817408	0.339686978403977	0.377416199247714	NA
Apis	Nurse	0.00576781301187713	0.00973868113487075	0.0840784399130609	0.147397394228717	0.256606935198635	0.170091157060068	NA
Apis	Nurse	0.00576781301187713	0.00973868113487075	0.0237368258176219	0.0922642937210371	0.363804881950727	0.319026697570377	NA
Apis	Nurse	0.00583020205826631	0.0184510900442924	0.0115825473187724	0.0400329353453405	0.401895819006854	0.226788209413425	NA
Apis	Nurse	0.00576781301187713	0.00973868113487075	0.0555426821089718	0.121281715040869	0.338420146494879	0.236096680695319	NA
Apis	Nurse	0.00576781301187713	0.00973868113487075	0.0082931624364969	0.0458364196093068	0.14859641566382	0.23863535468129	NA
Apis	Nurse	0.00576781301187713	0.00973868113487075	0.0709743745476069	0.159004362756649	0.23689268648516	0.179399628341963	NA
Apis	Nurse	0.00576781301187713	0.00973868113487075	0.00680381566619848	0.0226224825534417	0.0888174692042612	0.104085633424818	NA
Apis	Nurse	0.00576781301187713	0.00973868113487075	0.0219393005113416	0.106773004380953	0.144102975294955	0.219172187455511	NA
Apis	Nurse	0.00576781301187713	0.00973868113487075	0.00705736200462787	0.028425966817408	0.135581556026165	0.155705337806232	NA
Apis	Nurse	0.00576781301187713	0.00973868113487075	0.0372196860128501	0.176414815548548	0.058234009460215	0.0456961317474811	NA
Apis	Nurse	0.00576781301187713	0.00973868113487075	0.00673262940121293	0.0197207404214585	0.166518712712123	0.147243091186328	NA
Apis	Nurse	0.00576781301187713	0.00973868113487075	0.0135544137182362	0.089362551589054	0.133280574886233	0.167552483074097	NA
Apis	Nurse	0.00596252344640701	0.0301316470007082	0.0188415450499199	0.0835590673250877	0.444998843566394	0.301255979668579	NA
Apis	Nurse	0.00576781301187713	0.00973868113487075	0.0273665005612517	0.121281715040869	0.0675446196423349	0.0880073648470006	NA
Apis	Nurse	0.00576781301187713	0.00973868113487075	0.0161599506111156	0.0661486145331888	0.0629430540589013	0.0473885810714618	NA
Apis	Nurse	0.00576781301187713	0.00973868113487075	0.0189381228081772	0.0748538409291383	0.106147687718573	0.0871611401850102	NA
Apis	Forager	0.00579360574992846	0.0169424097956679	0.00673262940121293	0.0197207404214585	0.0669452786044212	0.0550046030293754	NA
Apis	Forager	0.00576781301187713	0.00973868113487075	0.00673262940121293	0.0197207404214585	0.0538967559133923	0.019463167225779	NA
Apis	Nurse	0.00576781301187713	0.00973868113487075	0.0974192640004378	0.321501922147705	0.160392298647806	0.262329645217021	NA
Apis	Nurse	0.00576781301187713	0.00973868113487075	0.00673262940121293	0.0197207404214585	0.150438476701618	0.180245853003953	NA
Apis	Forager	0.00601056407691041	0.0549377807455031	0.00712576823725807	0.0255242246854248	0.17267653933523	0.229326883399396	NA
Apis	Forager	0.00576781301187713	0.00973868113487075	0.00673262940121293	0.0197207404214585	0.196215100154516	0.275869239808867	NA
Apis	Forager	0.00579029879624816	0.0160188011055274	0.0181818357457684	0.0835590673250877	0.452365806573089	0.358799256683926	NA
Apis	Peripheral	0.00578456289262042	0.0144168039357616	0.00692794144259377	0.028425966817408	0.158428590459248	0.163321359764145	NA
Apis	Forager	0.00594803346631248	0.0181277300879413	0.00673262940121293	0.0197207404214585	0.162070386201215	0.111701655382732	NA
Apis	Forager	0.00581803156177996	0.016751523403085	0.0103436664282843	0.0400329353453405	0.255160831603722	0.287716385076733	NA
Apis	Peripheral	0.00576781301187713	0.00973868113487075	0.10414018200405	0.144495652096734	0.412703006939759	0.264022094541002	NA
Apis	Nurse	0.00576781301187713	0.00973868113487075	0.00688258605416888	0.0255242246854248	0.263119959048376	0.255559847921098	NA
Apis	Peripheral	0.00576781301187713	0.00973868113487075	0.0804072232181529	0.225744431792262	0.269936606086884	0.280100363118819	NA
Apis	Peripheral	0.00576781301187713	0.00973868113487075	0.0150226655834083	0.0777555830611214	0.214530135929984	0.245405151977213	NA
Apis	Nurse	0.00576781301187713	0.00973868113487075	0.0161603692670081	0.0777555830611214	0.214725054071336	0.275869239808867	NA
Apis	Nurse	0.00576781301187713	0.00973868113487075	0.12826553464281	0.327305406411672	0.339788241829566	0.345259662092079	NA
Apis	Peripheral	0.00576781301187713	0.00973868113487075	0.0453011290702549	0.115478230776902	0.152017760068786	0.126087474636568	NA
Apis	Peripheral	0.00576781301187713	0.00973868113487075	0.109519784916677	0.30699321148779	0.301729502356611	0.312256900274454	NA
Apis	Nurse	0.00576781301187713	0.00973868113487075	0.0120786107420259	0.0458364196093068	0.166818600433027	0.163321359764145	NA
Apis	Nurse	0.00576781301187713	0.00973868113487075	0.0245097409037697	0.0951660358530203	0.30313859843852	0.2377891300193	NA
Apis	Nurse	0.00576781301187713	0.00973868113487075	0.0670988361754874	0.234449658188211	0.118681350908434	0.162475135102155	NA
Apis	Nurse	0.00576781301187713	0.00973868113487075	0.0953304295248927	0.144495652096734	0.150013552186418	0.126087474636568	NA
Apis	Nurse	0.00576781301187713	0.00973868113487075	0.132377620527318	0.159004362756649	0.0725800869227646	0.0651592989732601	NA
Apis	Nurse	0.00576781301187713	0.00973868113487075	0.0495446952844942	0.217039205396312	0.290311822420877	0.280100363118819	NA
Apis	Nurse	0.00576781301187713	0.00973868113487075	0.0907294066104119	0.301189727223823	0.187286619825183	0.210709940835607	NA
Apis	Nurse	0.00576781301187713	0.00973868113487075	0.0536740204168757	0.182218299812515	0.0609179228045146	0.0676979729592312	NA
Apis	Nurse	0.00576781301187713	0.00973868113487075	0.0614184215976836	0.109674746512936	0.12503774202794	0.0854686908610294	NA
Apis	Nurse	0.00576781301187713	0.00973868113487075	0.0235682465316664	0.0574433881372394	0.176698546435218	0.179399628341963	NA
Apis	Nurse	0.00576781301187713	0.00973868113487075	0.00759908052104092	0.0400329353453405	0.208842546683281	0.247097601301194	NA
Apis	Nurse	0.00576781301187713	0.00973868113487075	0.0740094705103306	0.176414815548548	0.128365900383942	0.186169425637886	NA
Apis	Nurse	0.00581880880473797	0.0168600626237353	0.0104986613032633	0.0719520987971551	0.441964457297901	0.412957635051311	NA
Apis	Nurse	0.00576781301187713	0.00973868113487075	0.0224619067747757	0.0632468724012057	0.366791542002982	0.403649163769416	NA
Apis	Forager	0.00579571549481268	0.0175316465668542	0.00673262940121293	0.0197207404214585	0.101049564390744	0.088853589508991	NA
Apis	Forager	0.00596061018981997	0.0342145371914349	0.0129319689641351	0.069050356665172	0.392374196246514	0.330873842838243	NA
Apis	Forager	0.00580697752978867	0.0152078670662792	0.00673262940121293	0.0197207404214585	0.151418580623081	0.197170346243761	NA
Apis	Forager	0.00597213097972939	0.0154451369520245	0.00673262940121293	0.0197207404214585	0.0931547665450274	0.0939309374809333	NA
Apis	Nurse	0.00576781301187713	0.00973868113487075	0.0164545001268681	0.0458364196093068	0.183912016212559	0.188708099623857	NA
Apis	Forager	0.00576781301187713	0.00973868113487075	0.00673262940121293	0.0197207404214585	0.202375627628539	0.210709940835607	NA
Apis	Forager	0.00576781301187713	0.00973868113487075	0.00673262940121293	0.0197207404214585	0.178525822408752	0.202247694215703	NA
Apis	Forager	0.00576781301187713	0.00973868113487075	0.00673262940121293	0.0197207404214585	0.202494594215205	0.161628910440165	NA
Apis	Forager	0.00576781301187713	0.00973868113487075	0.0175439515541951	0.0719520987971551	0.279825030941904	0.265714543864983	NA
Apis	Nurse	0.00576781301187713	0.00973868113487075	0.010750386810168	0.0400329353453405	0.266824149356241	0.252174949273136	NA
Apis	Peripheral	0.00576781301187713	0.00973868113487075	0.025575138186408	0.0980677779850034	0.271909001441901	0.235250456033329	NA
Apis	Forager	0.00579112361222346	0.0162491663528831	0.00673262940121293	0.0197207404214585	0.118749634317079	0.158244011792203	NA
Apis	Peripheral	0.00576781301187713	0.00973868113487075	0.0752711547027847	0.214137463264329	0.140055822930036	0.198862795567742	NA
Apis	Nurse	0.00576781301187713	0.00973868113487075	0.0141763479078532	0.0429346774773237	0.251414907361011	0.128626148622539	NA
Apis	Nurse	0.00576781301187713	0.00973868113487075	0.0073282363681788	0.0226224825534417	0.201448190647764	0.054158378367385	NA
Apis	Nurse	0.00576781301187713	0.00973868113487075	0.00891408769649905	0.0632468724012057	0.184472909056092	0.248790050625175	NA
Apis	Nurse	0.00576781301187713	0.00973868113487075	0.00673262940121293	0.0197207404214585	0.202629800695461	0.0397725591135483	NA
Apis	Nurse	0.00576781301187713	0.00973868113487075	0.00711320226711986	0.028425966817408	0.156229150925652	0.143858192538366	NA
Apis	Nurse	0.00589631901168953	0.0169168438571909	0.0757609795153322	0.156102620624666	0.315840724874371	0.272484341160906	NA
Apis	Nurse	0.00576781301187713	0.00973868113487075	0.140613566026904	0.159004362756649	0.128245959334158	0.121856351326616	NA
Apis	Nurse	0.00576781301187713	0.00973868113487075	0.0170244008420183	0.0864608094570708	0.238382706423169	0.30379465365455	NA
Apis	Nurse	0.00576781301187713	0.00973868113487075	0.00759889511846678	0.0255242246854248	0.0919937829619018	0.0330027618176252	NA
Apis	Nurse	0.00578739719468264	0.0152084043838556	0.086278527593863	0.367929796259436	0.226805656678347	0.230173108061386	NA
Apis	Nurse	0.00576781301187713	0.00973868113487075	0.0120326754600814	0.0458364196093068	0.327749728693659	0.297024856358627	NA
Apis	Nurse	0.00576781301187713	0.00973868113487075	0.0167453556484709	0.0313277089493911	0.215411703766125	0.054158378367385	NA
Apis	Nurse	0.00576781301187713	0.00973868113487075	0.0217088841604247	0.135790425700784	0.205946370010707	0.249636275287165	NA
Apis	Nurse	0.00576781301187713	0.00973868113487075	0.0087729914540938	0.0429346774773237	0.107965310087473	0.128626148622539	NA
Apis	Nurse	0.00576781301187713	0.00973868113487075	0.0580614725314321	0.124183457172852	0.156656440456801	0.144704417200357	NA
Apis	Nurse	0.00576781301187713	0.00973868113487075	0.00743353892750715	0.028425966817408	0.0868666632878856	0.105778082748799	NA
Apis	Nurse	0.00576781301187713	0.00973868113487075	0.0150370912949412	0.0719520987971551	0.310667019935734	0.273330565822896	NA
Apis	Nurse	0.00576781301187713	0.00973868113487075	0.00673262940121293	0.0197207404214585	0.107305295709333	0.132011047270501	NA
Apis	Nurse	0.00576781301187713	0.00973868113487075	0.0203475915066373	0.0719520987971551	0.246522026776649	0.177707179017982	NA
Apis	Nurse	0.00576781301187713	0.00973868113487075	0.0773129962928602	0.243154884584161	0.196968983289347	0.175168505032011	NA
Apis	Nurse	0.00576781301187713	0.00973868113487075	0.0103590805974786	0.0371311932133574	0.26090415118857	0.143011967876376	NA
Apis	Forager	0.00578203808655647	0.013711643523182	0.00673262940121293	0.0197207404214585	0.100852310188951	0.179399628341963	NA
Apis	Forager	0.00576781301187713	0.00973868113487075	0.00673262940121293	0.0197207404214585	0.0263477770831276	0.00676979729592311	NA
Apis	Nurse	0.00576781301187713	0.00973868113487075	0.0073638286408266	0.0400329353453405	0.381980069256405	0.321565371556348	NA
Apis	Forager	0.00576781301187713	0.00973868113487075	0.00673262940121293	0.0197207404214585	0.0615070890641491	0.0786988935651063	NA
Apis	Peripheral	0.00576781301187713	0.00973868113487075	0.00864059057133442	0.0371311932133574	0.20195339768846	0.198862795567742	NA
Apis	Forager	0.00576781301187713	0.00973868113487075	0.00673262940121293	0.0197207404214585	0.116630914898646	0.179399628341963	NA
Apis	Nurse	0.00576781301187713	0.00973868113487075	0.0320932346727115	0.100969520116987	0.081671744511868	0.0803913428890871	NA
Apis	Peripheral	0.00576781301187713	0.00973868113487075	0.0134634744170904	0.0342294510813742	0.282346642110076	0.264022094541002	NA
Apis	Forager	0.00576781301187713	0.00973868113487075	0.00711674231817453	0.0255242246854248	0.262786577287854	0.352875684049993	NA
Apis	Nurse	0.00576781301187713	0.00973868113487075	0.0421670199724221	0.10387126224897	0.0713818856995558	0.0770064442411255	NA
Apis	Forager	0.00576781301187713	0.00973868113487075	0.00673262940121293	0.0197207404214585	0.152305584365745	0.137088395242443	NA
Apis	Forager	0.0059366440446768	0.0164748681488322	0.00673262940121293	0.0197207404214585	0.114789971434419	0.158244011792203	NA
Apis	Forager	0.00578662467110356	0.0149926440315933	0.00687886501214397	0.0226224825534417	0.182761743044018	0.246251376639204	NA
Apis	Nurse	0.00576781301187713	0.00973868113487075	0.0299839872582225	0.138692167832767	0.25329780027257	0.269099442512944	NA
Apis	Nurse	0.00576781301187713	0.00973868113487075	0.00718366206660629	0.0255242246854248	0.22305203837121	0.266560768526973	NA
Apis	Peripheral	0.00578437603488255	0.0143646158958917	0.0133635354570671	0.0545416460052562	0.341902570997783	0.315641798922416	NA
Apis	Nurse	0.00580350223423655	0.0197064276176403	0.0113103266870992	0.0545416460052562	0.275723123297451	0.242020253329252	NA
Apis	Nurse	0.00576781301187713	0.00973868113487075	0.0149212687953024	0.089362551589054	0.370748627829051	0.357953032021935	NA
Apis	Peripheral	0.00576781301187713	0.00973868113487075	0.0100053246530094	0.0458364196093068	0.19100003181801	0.211556165497598	NA
Apis	Forager	0.00576781301187713	0.00973868113487075	0.00717014670118297	0.0226224825534417	0.1855808493638	0.264868319202992	NA
Apis	Nurse	0.00576781301187713	0.00973868113487075	0.0178186282558217	0.089362551589054	0.142440727548009	0.15232043915827	NA
Apis	Nurse	0.00576781301187713	0.00973868113487075	0.0680465009149188	0.283779274431925	0.237669599956263	0.302102204330569	NA
Apis	Forager	0.00578909794198734	0.0156834110341493	0.00755993940104501	0.0400329353453405	0.190992072203001	0.153166663820261	NA
Apis	Nurse	0.00576781301187713	0.00973868113487075	0.010612880415737	0.0255242246854248	0.156818226658437	0.0786988935651063	NA
Apis	Nurse	0.00576781301187713	0.00973868113487075	0.0206950503554198	0.0719520987971551	0.34715422473156	0.269099442512944	NA
Apis	Nurse	0.00596233505036494	0.0252611453153239	0.00781273649237636	0.0342294510813742	0.234070581477199	0.17262983104604	NA
Apis	Nurse	0.00580272937847224	0.0146146278116356	0.0112790529957194	0.0719520987971551	0.135760147158939	0.145550641862347	NA
Apis	Nurse	0.00576781301187713	0.00973868113487075	0.00673262940121293	0.0197207404214585	0.070259962978512	0.0406187837755387	NA
Apis	Nurse	0.00576781301187713	0.00973868113487075	0.01129489391238	0.0806573251931045	0.323295039398821	0.376569974585724	NA
Apis	Nurse	0.00576781301187713	0.00973868113487075	0.0158706303937716	0.0661486145331888	0.0818735125696414	0.0820837922130679	NA
Apis	Nurse	0.00576781301187713	0.00973868113487075	0.00673262940121293	0.0197207404214585	0.0822443266270102	0.111701655382732	NA
Apis	Nurse	0.00576781301187713	0.00973868113487075	0.00673262940121293	0.0197207404214585	0.113556084128983	0.0609281756633081	NA
Apis	Nurse	0.00576781301187713	0.00973868113487075	0.00673262940121293	0.0197207404214585	0.111036864313779	0.0609281756633081	NA
Apis	Nurse	0.00576781301187713	0.00973868113487075	0.0108144383021178	0.0371311932133574	0.250688175103222	0.192092998271819	NA
Apis	Nurse	0.00576781301187713	0.00973868113487075	0.0966718496440403	0.272172305903992	0.100885373735011	0.123548800650597	NA
Apis	Nurse	0.00576781301187713	0.00973868113487075	0.00673262940121293	0.0197207404214585	0.104051100110605	0.0905460388329718	NA
Apis	Nurse	0.00576781301187713	0.00973868113487075	0.0136772227732537	0.04873816174129	0.0483273116584108	0.0600819510013177	NA
Apis	Nurse	0.00576781301187713	0.00973868113487075	0.0449964148587224	0.109674746512936	0.305319807314972	0.189554324285847	NA
Apis	Forager	0.00576781301187713	0.00973868113487075	0.00673262940121293	0.0197207404214585	0.0284911250277759	0.00338489864796154	NA
Apis	Forager	0.00576781301187713	0.00973868113487075	0.0131681789526936	0.0719520987971551	0.137176325819734	0.208171266849636	NA
Apis	Forager	0.00580845734722441	0.0210903555037398	0.00673262940121293	0.0197207404214585	0.0361542532864967	0.0330027618176252	NA
Apis	Nurse	0.00576781301187713	0.00973868113487075	0.0368278599135035	0.0719520987971551	0.125641169796341	0.0964696114669045	NA
Apis	Peripheral	0.00576781301187713	0.00973868113487075	0.00680261494706557	0.0226224825534417	0.174099287388858	0.158244011792203	NA
Apis	Forager	0.00576781301187713	0.00973868113487075	0.00696369523179049	0.0255242246854248	0.107791695626483	0.103239408762828	NA
Apis	Forager	0.00587884382313625	0.0252437398786769	0.00673262940121293	0.0197207404214585	0.0708709134298921	0.0956233868049141	NA
Apis	Forager	0.00576781301187713	0.00973868113487075	0.00673262940121293	0.0197207404214585	0.142399343276677	0.231865557385367	NA
Apis	Forager	0.00576781301187713	0.00973868113487075	0.00673262940121293	0.0197207404214585	0.0988294333361842	0.0118471452678655	NA
Apis	Forager	0.00576781301187713	0.00973868113487075	0.0236396943578144	0.106773004380953	0.304561741551308	0.248790050625175	NA
Apis	Nurse	0.00576781301187713	0.00973868113487075	0.00673262940121293	0.0197207404214585	0.249027120845071	0.245405151977213	NA
Apis	Peripheral	0.00576781301187713	0.00973868113487075	0.00828297636546041	0.028425966817408	0.175957362339182	0.141319518552395	NA
Apis	Forager	0.012462820354412	0.021880681326989	0.00673262940121293	0.0197207404214585	0.170397889064169	0.142165743214386	NA
Apis	Forager	0.00578670593421339	0.0150153402413621	0.00761383334187339	0.0371311932133574	0.376986465166005	0.34779833607805	NA
Apis	Peripheral	0.00576781301187713	0.00973868113487075	0.0189491376571247	0.0864608094570708	0.415347583506004	0.400264265121455	NA
Apis	Peripheral	0.00576781301187713	0.00973868113487075	0.0162450356984113	0.0719520987971551	0.291033103469502	0.327488944190281	NA
Apis	Nurse	0.00576781301187713	0.00973868113487075	0.0134141160798368	0.069050356665172	0.219368017668012	0.186169425637886	NA
Apis	Peripheral	0.00576781301187713	0.00973868113487075	0.00680638905048022	0.0226224825534417	0.186312476147456	0.181938302327934	NA
Apis	Peripheral	0.00576781301187713	0.00973868113487075	0.00680061840755867	0.0226224825534417	0.142380157778679	0.167552483074097	NA
Apis	Nurse	0.00576781301187713	0.00973868113487075	0.056425254590006	0.263467079508043	0.21544283580586	0.236942905357309	NA
Apis	Nurse	0.00576781301187713	0.00973868113487075	0.0086379318795682	0.0226224825534417	0.376793572604493	0.0719290962691832	NA
Apis	Nurse	0.00576781301187713	0.00973868113487075	0.0229940142973734	0.089362551589054	0.241008793404843	0.214941064145559	NA
Apis	Nurse	0.00576781301187713	0.00973868113487075	0.0108427738511263	0.0342294510813742	0.317621091462184	0.136242170580453	NA
Apis	Nurse	0.00588418123280018	0.0162388447592305	0.00736585501796317	0.0255242246854248	0.41973385935402	0.319872922232368	NA
Apis	Nurse	0.00576781301187713	0.00973868113487075	0.0105711825909833	0.0574433881372394	0.403521404378983	0.269099442512944	NA
Apis	Nurse	0.00576781301187713	0.00973868113487075	0.00757754113530837	0.0429346774773237	0.327222244215488	0.344413437430089	NA
Apis	Nurse	0.00576781301187713	0.00973868113487075	0.0138645630459508	0.0806573251931045	0.268743406308171	0.298717305682608	NA
Apis	Nurse	0.00576781301187713	0.00973868113487075	0.00673262940121293	0.0197207404214585	0.12663685431682	0.088853589508991	NA
Apis	Nurse	0.00576781301187713	0.00973868113487075	0.00756794081898792	0.028425966817408	0.0635644950356993	0.0440036824235003	NA
Apis	Nurse	0.00576781301187713	0.00973868113487075	0.0398091203263968	0.159004362756649	0.0655023881353915	0.0905460388329718	NA
Apis	Nurse	0.00576781301187713	0.00973868113487075	0.00673262940121293	0.0197207404214585	0.0652425696041568	0.0533121537053946	NA
Apis	Nurse	0.00576781301187713	0.00973868113487075	0.0409729535719463	0.124183457172852	0.0950707790065609	0.118471452678655	NA
Apis	Nurse	0.00576781301187713	0.00973868113487075	0.0445708024311108	0.0864608094570708	0.0916337660223093	0.10916298139676	NA
Apis	Nurse	0.00637203388788899	0.0238015646272357	0.0172030543325434	0.089362551589054	0.244940393434366	0.2377891300193	NA
Apis	Forager	0.00576781301187713	0.00973868113487075	0.00673262940121293	0.0197207404214585	0.122848622655647	0.0253867398597117	NA
Apis	Nurse	0.00576781301187713	0.00973868113487075	0.0294248679287024	0.106773004380953	0.284024604365126	0.253021173935127	NA
Apis	Forager	0.00576781301187713	0.00973868113487075	0.00673262940121293	0.0197207404214585	0.0684822844776953	0.00592357263393271	NA
Apis	Forager	0.00576781301187713	0.00973868113487075	0.00673262940121293	0.0197207404214585	0.0324882443128071	0.00507734797194232	NA
Apis	Nurse	0.00576781301187713	0.00973868113487075	0.102206561111752	0.333108890675638	0.357736749338674	0.258944746569059	NA
Apis	Forager	0.00580790683484606	0.0153376412194383	0.00673262940121293	0.0197207404214585	0.0672675974763399	0.0177707179017982	NA
Apis	Forager	0.00576781301187713	0.00973868113487075	0.00682191120560512	0.0226224825534417	0.115257800796825	0.155705337806232	NA
Apis	Forager	0.00579112605144128	0.0162498476091074	0.00673262940121293	0.0197207404214585	0.184090887698105	0.287716385076733	NA
Apis	Forager	0.00602584607564184	0.040624453930568	0.00673262940121293	0.0197207404214585	0.207857672719995	0.133703496594482	NA
Apis	Nurse	0.00576781301187713	0.00973868113487075	0.0170484523210132	0.112576488644919	0.345797528907196	0.362184155331887	NA
Apis	Forager	0.00576781301187713	0.00973868113487075	0.00673262940121293	0.0197207404214585	0.138777468131523	0.15147421449628	NA
Apis	Forager	0.00580818311850448	0.0210137653687406	0.00688954132309455	0.0226224825534417	0.0937150958185169	0.0651592989732601	NA
Apis	Forager	0.00576781301187713	0.00973868113487075	0.00685614491141557	0.0226224825534417	0.0852490425612117	0.0880073648470006	NA
Apis	Forager	0.00582104575467464	0.0246062083520323	0.00673262940121293	0.0197207404214585	0.196150249445941	0.175168505032011	NA
Apis	Nurse	0.00576781301187713	0.00973868113487075	0.089825091218005	0.161906104888633	0.173462699161307	0.209863716173617	NA
Apis	Forager	0.00576781301187713	0.00973868113487075	0.00673262940121293	0.0197207404214585	0.0837583787422531	0.146396866524338	NA
Apis	Forager	0.00576781301187713	0.00973868113487075	0.00673262940121293	0.0197207404214585	0.442011358830545	0.440883048896993	NA
Apis	Nurse	0.00576781301187713	0.00973868113487075	0.00820109882560858	0.04873816174129	0.210869704242214	0.140473293890405	NA
Apis	Nurse	0.00576781301187713	0.00973868113487075	0.0354090759451255	0.127085199304835	0.214641699067129	0.228480658737405	NA
Apis	Nurse	0.00576781301187713	0.00973868113487075	0.00763689199053896	0.0342294510813742	0.279753432615583	0.280100363118819	NA
Apis	Nurse	0.00580905662013647	0.0212577281744368	0.0591530439503563	0.118379972908885	0.395369399680386	0.146396866524338	NA
Apis	Nurse	0.00576781301187713	0.00973868113487075	0.0812668932992242	0.283779274431925	0.227656987340683	0.299563530344598	NA
Apis	Nurse	0.00576781301187713	0.00973868113487075	0.0474958009844538	0.257663595244076	0.268091930218299	0.471347136728647	NA
Apis	Nurse	0.00576781301187713	0.00973868113487075	0.00989363584385254	0.0400329353453405	0.202014703597196	0.258944746569059	NA
Apis	Nurse	0.00576781301187713	0.00973868113487075	0.0192243174804674	0.0806573251931045	0.214016245681827	0.213248614821578	NA
Apis	Nurse	0.00576781301187713	0.00973868113487075	0.0551316771115033	0.141593909964751	0.216395743601056	0.21747973813153	NA
Apis	Nurse	0.00576781301187713	0.00973868113487075	0.0238463053430208	0.0661486145331888	0.197190788554272	0.165860033750117	NA
Apis	Nurse	0.00576781301187713	0.00973868113487075	0.00862794270342462	0.0342294510813742	0.21513753097631	0.251328724611146	NA
Apis	Nurse	0.00576781301187713	0.00973868113487075	0.0116275695250685	0.0632468724012057	0.380243943433309	0.270791891836925	NA
Apis	Nurse	0.00576781301187713	0.00973868113487075	0.0397843798462453	0.141593909964751	0.0892460822772596	0.111701655382732	NA
Apis	Nurse	0.00576781301187713	0.00973868113487075	0.0173421329657637	0.118379972908885	0.109973778484831	0.171783606384049	NA
Apis	Nurse	0.00576781301187713	0.00973868113487075	0.0498595017530545	0.0777555830611214	0.0619575743606502	0.0600819510013177	NA
Apis	Nurse	0.00576781301187713	0.00973868113487075	0.0125199372269457	0.0632468724012057	0.132758055535515	0.10831675673477	NA
Apis	Nurse	0.00576781301187713	0.00973868113487075	0.00764574304356131	0.0342294510813742	0.0827971436913281	0.0524659290434042	NA
Apis	Nurse	0.00576781301187713	0.00973868113487075	0.00673262940121293	0.0197207404214585	0.0354109977755532	0.015232043915827	NA
Apis	Nurse	0.00576781301187713	0.00973868113487075	0.0722972835939058	0.193825268340447	0.419513330528207	0.291947508386685	NA
Apis	Nurse	0.00576781301187713	0.00973868113487075	0.013510217300555	0.0748538409291383	0.16158325864483	0.177707179017982	NA
Apis	Forager	0.0316952240925721	0.762457113604919	0.00686522881572921	0.0226224825534417	0.269197816591252	0.161628910440165	NA
Apis	Forager	0.00576781301187713	0.00973868113487075	0.00681800651500028	0.0226224825534417	0.102989114812586	0.10747053207278	NA
Apis	Nurse	0.00576781301187713	0.00973868113487075	0.0247631506705181	0.0632468724012057	0.123505271717931	0.17262983104604	NA
Apis	Forager	0.0161821689797993	0.0174539482455028	0.00673262940121293	0.0197207404214585	0.233385767264653	0.187861874961867	NA
Apis	Forager	0.00576781301187713	0.00973868113487075	0.0068425671157217	0.0226224825534417	0.112009699191151	0.126933699298559	NA
Apis	Nurse	0.00576781301187713	0.00973868113487075	0.00673262940121293	0.0197207404214585	0.0934706679069946	0.0643130743112697	NA
Apis	Nurse	0.00576781301187713	0.00973868113487075	0.0072489012472458	0.0342294510813742	0.13526763304914	0.185323200975895	NA
Apis	Forager	0.00576781301187713	0.00973868113487075	0.00673262940121293	0.0197207404214585	0.0775923948591153	0.0947771621429237	NA
Apis	Nurse	0.00576781301187713	0.00973868113487075	0.00912324455878263	0.0458364196093068	0.0534130463477611	0.0685441976212216	NA
Apis	Nurse	0.00576781301187713	0.00973868113487075	0.0184505492323724	0.0574433881372394	0.334693431444204	0.277561689132848	NA
Apis	Forager	0.00576781301187713	0.00973868113487075	0.00673262940121293	0.0197207404214585	0.150997611822562	0.104085633424818	NA
Apis	Nurse	0.00576781301187713	0.00973868113487075	0.00673262940121293	0.0197207404214585	0.10496890840779	0.0947771621429237	NA
Apis	Forager	0.00576781301187713	0.00973868113487075	0.00673262940121293	0.0197207404214585	0.322813856689933	0.289408834400714	NA
Apis	Nurse	0.00576781301187713	0.00973868113487075	0.0088957552853821	0.0516399038732731	0.329635220051285	0.286870160414742	NA
Apis	Peripheral	0.00576781301187713	0.00973868113487075	0.00738645404797106	0.0429346774773237	0.286821628805936	0.318180472908387	NA
Apis	Nurse	0.00576781301187713	0.00973868113487075	0.0884070491920476	0.144495652096734	0.137428961466966	0.166706258412107	NA
Apis	Nurse	0.00576781301187713	0.00973868113487075	0.00829403253055655	0.0342294510813742	0.275948997810916	0.214941064145559	NA
Apis	Nurse	0.00576781301187713	0.00973868113487075	0.0122811175541032	0.0400329353453405	0.242114807425609	0.162475135102155	NA
Apis	Nurse	0.00576781301187713	0.00973868113487075	0.0282045452448493	0.0864608094570708	0.115550650685593	0.144704417200357	NA
Apis	Nurse	0.00576781301187713	0.00973868113487075	0.0202327317156764	0.0806573251931045	0.23394226341929	0.254713623259108	NA
Apis	Nurse	0.00576781301187713	0.00973868113487075	0.0518478826801302	0.100969520116987	0.295990608987413	0.245405151977213	NA
Apis	Nurse	0.00576781301187713	0.00973868113487075	0.0162322978884222	0.0429346774773237	0.309754243439459	0.0676979729592312	NA
Apis	Nurse	0.00576781301187713	0.00973868113487075	0.0298696894865459	0.112576488644919	0.310919448385362	0.328335168852271	NA
Apis	Nurse	0.00576781301187713	0.00973868113487075	0.00747189063248536	0.0400329353453405	0.290323486941854	0.319026697570377	NA
Apis	Nurse	0.00576781301187713	0.00973868113487075	0.0204385370426733	0.1502991363607	0.174053958188574	0.258944746569059	NA
Apis	Nurse	0.00576781301187713	0.00973868113487075	0.00673262940121293	0.0197207404214585	0.164601167371957	0.118471452678655	NA
Apis	Nurse	0.00576781301187713	0.00973868113487075	0.0197743468338221	0.106773004380953	0.0742279171672093	0.0803913428890871	NA
Apis	Nurse	0.00576781301187713	0.00973868113487075	0.0104254703915626	0.0342294510813742	0.117690828489801	0.13031859794652	NA
Apis	Nurse	0.00576781301187713	0.00973868113487075	0.00673262940121293	0.0197207404214585	0.116580852641287	0.121010126664626	NA
Apis	Nurse	0.00576781301187713	0.00973868113487075	0.00988346564616344	0.0342294510813742	0.150237666950752	0.139627069228414	NA
Apis	Nurse	0.00576781301187713	0.00973868113487075	0.00673262940121293	0.0197207404214585	0.0415621314713555	0.0321565371556348	NA
Apis	Forager	0.00700712880166295	0.0752231331331907	0.00673262940121293	0.0197207404214585	0.199116857468901	0.242020253329252	NA
Apis	Forager	0.00576781301187713	0.00973868113487075	0.00673262940121293	0.0197207404214585	0.097087827815206	0.118471452678655	NA
Apis	Nurse	0.00576781301187713	0.00973868113487075	0.0228806924812842	0.0661486145331888	0.178312501579444	0.181092077665944	NA
Apis	Forager	0.00576781301187713	0.00973868113487075	0.00673262940121293	0.0197207404214585	0.0732199201285371	0.0634668496492793	NA
Apis	Forager	0.00576781301187713	0.00973868113487075	0.00673262940121293	0.0197207404214585	0.142780121027385	0.110009206058751	NA
Apis	Forager	0.00576781301187713	0.00973868113487075	0.00673262940121293	0.0197207404214585	0.147020029512702	0.15232043915827	NA
Apis	Forager	0.00576781301187713	0.00973868113487075	0.00673262940121293	0.0197207404214585	0.163252127468412	0.223403310765463	NA
Apis	Forager	0.00579491505220423	0.0173080886278577	0.00673262940121293	0.0197207404214585	0.13547786671143	0.138780844566424	NA
Apis	Forager	0.00576781301187713	0.00973868113487075	0.00673262940121293	0.0197207404214585	0.2776467325922	0.253867398597117	NA
Apis	Forager	0.00576781301187713	0.00973868113487075	0.00673262940121293	0.0197207404214585	0.0749877009398112	0.0211556165497598	NA
Apis	Forager	0.00580783967565874	0.0153282626772777	0.00673262940121293	0.0197207404214585	0.161208038056093	0.269099442512944	NA
Apis	Forager	0.0058175351317053	0.0236257162751098	0.00673262940121293	0.0197207404214585	0.110265119476775	0.0786988935651063	NA
Apis	Peripheral	0.00576781301187713	0.00973868113487075	0.0300248468949898	0.0806573251931045	0.126652254006977	0.149781765172299	NA
Apis	Forager	0.00576781301187713	0.00973868113487075	0.0110722412733538	0.0545416460052562	0.12035467454443	0.102393184100837	NA
Apis	Peripheral	0.0057833416565993	0.0140757213834017	0.00890549117644502	0.0458364196093068	0.161630753851867	0.209017491511626	NA
Apis	Nurse	0.00576781301187713	0.00973868113487075	0.0113564845489714	0.0313277089493911	0.175952883156759	0.193785447595799	NA
Apis	Nurse	0.00576781301187713	0.00973868113487075	0.027504390051049	0.0777555830611214	0.196388363343444	0.10831675673477	NA
Apis	Peripheral	0.00576781301187713	0.00973868113487075	0.0154654009285619	0.0458364196093068	0.298328435630211	0.246251376639204	NA
Apis	Nurse	0.00576781301187713	0.00973868113487075	0.0716318576427743	0.222842689660279	0.365706383278749	0.321565371556348	NA
Apis	Nurse	0.00576781301187713	0.00973868113487075	0.0157622889858225	0.0400329353453405	0.284470299064601	0.291101283724694	NA
Apis	Nurse	0.00576781301187713	0.00973868113487075	0.0109458681738485	0.0429346774773237	0.2434536799249	0.0558508276913658	NA
Apis	Peripheral	0.00576781301187713	0.00973868113487075	0.0257949953864264	0.141593909964751	0.191463252308642	0.181938302327934	NA
Apis	Nurse	0.00576781301187713	0.00973868113487075	0.207595599710034	0.420161154635132	0.204477432251529	0.264868319202992	NA
Apis	Nurse	0.00576781301187713	0.00973868113487075	0.00791360627507449	0.04873816174129	0.25853205257827	0.280100363118819	NA
Apis	Nurse	0.00576781301187713	0.00973868113487075	0.0886838829379796	0.292484500827874	0.180751821124416	0.261483420555031	NA
Apis	Nurse	0.00576781301187713	0.00973868113487075	0.0252101874072358	0.0806573251931045	0.182360954165829	0.149781765172299	NA
Apis	Nurse	0.00576781301187713	0.00973868113487075	0.00701458220131658	0.0255242246854248	0.111133533468017	0.0558508276913658	NA
Apis	Nurse	0.00576781301187713	0.00973868113487075	0.00673262940121293	0.0197207404214585	0.0923412374270983	0.0609281756633081	NA
Apis	Nurse	0.00576781301187713	0.00973868113487075	0.0289317445562939	0.0603451302692225	0.116119005061018	0.0397725591135483	NA
Apis	Nurse	0.00576781301187713	0.00973868113487075	0.00673262940121293	0.0197207404214585	0.170854610387788	0.104085633424818	NA
Apis	Nurse	0.00576781301187713	0.00973868113487075	0.012788452577238	0.04873816174129	0.143270958980046	0.159936461116184	NA
Apis	Forager	0.0163211586215276	0.0555246931130313	0.00673262940121293	0.0197207404214585	0.094413156806006	0.104931858086808	NA
Apis	Forager	0.00590031970693267	0.022074740933558	0.00673262940121293	0.0197207404214585	0.156955508555835	0.0719290962691832	NA
Apis	Forager	0.00576781301187713	0.00973868113487075	0.00673262940121293	0.0197207404214585	0.144610678321312	0.212402390159588	NA
Apis	Forager	0.00601282635201498	0.0346224945148775	0.00673262940121293	0.0197207404214585	0.202396525099335	0.182784526989924	NA
Apis	Forager	0.00576781301187713	0.00973868113487075	0.00673262940121293	0.0197207404214585	0.106567473307807	0.104931858086808	NA
Apis	Forager	0.00576781301187713	0.00973868113487075	0.00673262940121293	0.0197207404214585	0.0669848524095245	0.0753139949171447	NA
Apis	Forager	0.00579052124223807	0.0160809286915887	0.00673262940121293	0.0197207404214585	0.121064720427237	0.139627069228414	NA
Apis	Forager	0.00655357831101301	0.0185170279622313	0.00673262940121293	0.0197207404214585	0.173357909971887	0.148935540510309	NA
Apis	Forager	0.00576781301187713	0.00973868113487075	0.00673262940121293	0.0197207404214585	0.193160172045213	0.275023015146877	NA
Apis	Forager	0.00583963303972676	0.0147533871347732	0.00861690917903596	0.0313277089493911	0.356760622015973	0.355414358035964	NA
Apis	Peripheral	0.00576781301187713	0.00973868113487075	0.0228812159739524	0.100969520116987	0.226120284357604	0.253021173935127	NA
Apis	Forager	0.00576781301187713	0.00973868113487075	0.00960098235996203	0.0545416460052562	0.30875727798567	0.39095579383956	NA
Apis	Peripheral	0.00576781301187713	0.00973868113487075	0.00806847380073042	0.0400329353453405	0.375842322501975	0.355414358035964	NA
Apis	Nurse	0.00576781301187713	0.00973868113487075	0.00683733593339743	0.0226224825534417	0.101623698858887	0.0939309374809333	NA
Apis	Nurse	0.00576781301187713	0.00973868113487075	0.0086935230050144	0.0429346774773237	0.301542956573366	0.211556165497598	NA
Apis	Nurse	0.00576781301187713	0.00973868113487075	0.0246534757064235	0.112576488644919	0.287538776853057	0.341028538782127	NA
Apis	Nurse	0.00576781301187713	0.00973868113487075	0.0987554311121499	0.420161154635132	0.167495151301009	0.190400548947838	NA
Apis	Nurse	0.00576781301187713	0.00973868113487075	0.0165031079442189	0.089362551589054	0.0794487340737188	0.0964696114669045	NA
Apis	Nurse	0.00576781301187713	0.00973868113487075	0.124076481277396	0.29828798509184	0.434830398082899	0.329181393514262	NA
Apis	Nurse	0.00576781301187713	0.00973868113487075	0.0218642016269751	0.089362551589054	0.193269314796199	0.165860033750117	NA
Apis	Nurse	0.00576781301187713	0.00973868113487075	0.00941641777743862	0.0429346774773237	0.192216279463401	0.190400548947838	NA
Apis	Nurse	0.00576781301187713	0.00973868113487075	0.0158445025131915	0.0806573251931045	0.143673288599707	0.164167584426136	NA
Apis	Nurse	0.00576781301187713	0.00973868113487075	0.00703182091673031	0.0255242246854248	0.188996577979046	0.143858192538366	NA
Apis	Nurse	0.00576781301187713	0.00973868113487075	0.00738346805893484	0.028425966817408	0.0533911512062596	0.0296178631696637	NA
Apis	Nurse	0.00576781301187713	0.00973868113487075	0.108154266212917	0.257663595244076	0.0556331514045745	0.0643130743112697	NA
Apis	Nurse	0.00576781301187713	0.00973868113487075	0.0405042033650783	0.112576488644919	0.0716449729815313	0.0812375675510775	NA
Apis	Nurse	0.00576781301187713	0.00973868113487075	0.01510332250687	0.0661486145331888	0.110209553764301	0.143011967876376	NA
Apis	Nurse	0.00576781301187713	0.00973868113487075	0.151601269570791	0.269270563772009	0.107667643916218	0.0896998141709814	NA
Apis	Forager	0.00576781301187713	0.00973868113487075	0.00673262940121293	0.0197207404214585	0.148512822270633	0.145550641862347	NA
Apis	Nurse	0.00576781301187713	0.00973868113487075	0.00673262940121293	0.0197207404214585	0.229842555693569	0.269099442512944	NA
Apis	Forager	0.00576781301187713	0.00973868113487075	0.00673262940121293	0.0197207404214585	0.0940084424661884	0.143858192538366	NA
Apis	Peripheral	0.00576781301187713	0.00973868113487075	0.00673262940121293	0.0197207404214585	0.183737919158813	0.184476976313905	NA
Apis	Forager	0.00576781301187713	0.00973868113487075	0.00673262940121293	0.0197207404214585	0.112716049455835	0.205632592863665	NA
Apis	Nurse	0.00576781301187713	0.00973868113487075	0.00685894278476116	0.0226224825534417	0.27069230973367	0.165013809088126	NA
Apis	Forager	0.00586162296466038	0.0149787719246733	0.00673262940121293	0.0197207404214585	0.0653870964750114	0.0566970523533561	NA
Apis	Forager	0.0115905652033355	0.0679925327346468	0.00673262940121293	0.0197207404214585	0.127751609139619	0.141319518552395	NA
Apis	Peripheral	0.00576781301187713	0.00973868113487075	0.00888055128325007	0.0400329353453405	0.102814892491876	0.0600819510013177	NA
Apis	Forager	0.00595326485703558	0.0356363731423484	0.00673262940121293	0.0197207404214585	0.194740034484581	0.170937381722059	NA
Apis	Peripheral	0.00576781301187713	0.00973868113487075	0.0307258054955014	0.0777555830611214	0.192452016627239	0.291947508386685	NA
Apis	Nurse	0.00576781301187713	0.00973868113487075	0.0233468180612482	0.115478230776902	0.272281191872081	0.292793733048675	NA
Apis	Forager	0.00579090488614502	0.0161880777116942	0.00673262940121293	0.0197207404214585	0.273649653938001	0.289408834400714	NA
Apis	Nurse	0.00576781301187713	0.00973868113487075	0.00694863655579404	0.028425966817408	0.208635358861336	0.244558927315223	NA
Apis	Nurse	0.00576781301187713	0.00973868113487075	0.00845604248128966	0.0458364196093068	0.247820593824455	0.261483420555031	NA
Apis	Nurse	0.00576781301187713	0.00973868113487075	0.0674206853151672	0.243154884584161	0.381525919678167	0.364722829317858	NA
Apis	Nurse	0.00576781301187713	0.00973868113487075	0.0075633098886868	0.0313277089493911	0.272304514570759	0.257252297245079	NA
Apis	Forager	0.00576781301187713	0.00973868113487075	0.00705323378210148	0.0226224825534417	0.101038232964201	0.19463167225779	NA
Apis	Forager	0.00576781301187713	0.00973868113487075	0.0176146693043863	0.0661486145331888	0.227203267005576	0.285177711090762	NA
Apis	Nurse	0.00576781301187713	0.00973868113487075	0.00794905794442618	0.0371311932133574	0.117877293728505	0.126933699298559	NA
Apis	Nurse	0.00576781301187713	0.00973868113487075	0.00905900734037413	0.0255242246854248	0.113095245130216	0.0566970523533561	NA
Apis	Nurse	0.00576781301187713	0.00973868113487075	0.054968779208318	0.159004362756649	0.36678021315844	0.335951190810185	NA
Apis	Nurse	0.00576781301187713	0.00973868113487075	0.0807555597892409	0.138692167832767	0.206083381402038	0.313949349598435	NA
Apis	Nurse	0.00576781301187713	0.00973868113487075	0.0308835140480063	0.147397394228717	0.218894545300453	0.156551562468222	NA
Apis	Nurse	0.00576781301187713	0.00973868113487075	0.0152906416570006	0.0777555830611214	0.0674024066973944	0.104931858086808	NA
Apis	Nurse	0.00576781301187713	0.00973868113487075	0.00673262940121293	0.0197207404214585	0.0606185539222747	0.0507734797194234	NA
Apis	Nurse	0.00576781301187713	0.00973868113487075	0.00673262940121293	0.0197207404214585	0.0899530210128009	0.0685441976212216	NA
Apis	Nurse	0.00576781301187713	0.00973868113487075	0.103882723329795	0.257663595244076	0.126249233688195	0.136242170580453	NA
Apis	Nurse	0.00576781301187713	0.00973868113487075	0.1144958674201	0.356322827731503	0.118397827940462	0.13031859794652	NA
Apis	Forager	0.00585955560906225	0.0148632923757809	0.00673262940121293	0.0197207404214585	0.08071918505308	0.110855430720741	NA
Apis	Forager	0.00576781301187713	0.00973868113487075	0.00673262940121293	0.0197207404214585	0.0521106278136244	0.0101546959438847	NA
Apis	Forager	0.00580773546482557	0.020888738873668	0.00673262940121293	0.0197207404214585	0.124623090301523	0.0998545101148661	NA
Apis	Forager	0.00594422527269694	0.0261622452255953	0.00673262940121293	0.0197207404214585	0.147504560578378	0.140473293890405	NA
Apis	Forager	0.00576781301187713	0.00973868113487075	0.00673262940121293	0.0197207404214585	0.113585465268171	0.132857271932491	NA
Apis	Forager	0.00579423036987611	0.0171168617134915	0.00673262940121293	0.0197207404214585	0.135427324536876	0.178553403679972	NA
Apis	Forager	0.006323735742602	0.0563182629599048	0.00680465538890802	0.0226224825534417	0.307863334107533	0.306333327640521	NA
Apis	Forager	0.00623617876547528	0.0242732623035738	0.00693490275169262	0.028425966817408	0.212074242966614	0.231865557385367	NA
Apis	Peripheral	0.00576781301187713	0.00973868113487075	0.0139528630243346	0.04873816174129	0.150491152900956	0.0643130743112697	NA
Apis	Forager	0.00578408842111117	0.0142842874110294	0.00970584101536934	0.0516399038732731	0.209127418690167	0.245405151977213	NA
Apis	Nurse	0.00576781301187713	0.00973868113487075	0.0144043330855405	0.0545416460052562	0.234035754724744	0.171783606384049	NA
Apis	Nurse	0.00576781301187713	0.00973868113487075	0.00673262940121293	0.0197207404214585	0.168075001037504	0.148935540510309	NA
Apis	Nurse	0.00576781301187713	0.00973868113487075	0.00768880760327918	0.0400329353453405	0.231356049098796	0.300409755006589	NA
Apis	Nurse	0.00576781301187713	0.00973868113487075	0.00751713465825989	0.0371311932133574	0.255303662060016	0.289408834400714	NA
Apis	Nurse	0.00576781301187713	0.00973868113487075	0.0231793137874753	0.138692167832767	0.335171724837182	0.342720988106108	NA
Apis	Nurse	0.00576781301187713	0.00973868113487075	0.0496933355656357	0.167709589152599	0.198487297950115	0.198016570905751	NA
Apis	Nurse	0.00576781301187713	0.00973868113487075	0.10966909692366	0.231547916056228	0.196437096305219	0.273330565822896	NA
Apis	Nurse	0.00576781301187713	0.00973868113487075	0.0135792240523308	0.0458364196093068	0.288892373434136	0.242866477991242	NA
Apis	Forager	0.00576781301187713	0.00973868113487075	0.00728227809918438	0.0371311932133574	0.17784809574982	0.225095760089444	NA
Apis	Nurse	0.00576781301187713	0.00973868113487075	0.0757060504803185	0.112576488644919	0.364449530032763	0.17347605570803	NA
Apis	Nurse	0.00576781301187713	0.00973868113487075	0.047679074998163	0.144495652096734	0.0817016469956175	0.13031859794652	NA
Apis	Nurse	0.00576781301187713	0.00973868113487075	0.00673262940121293	0.0197207404214585	0.118678307194736	0.0668517482972408	NA
Apis	Forager	0.0095531565035744	0.0885376552106987	0.00673262940121293	0.0197207404214585	0.141443616615925	0.148089315848318	NA
Apis	Nurse	0.00576781301187713	0.00973868113487075	0.00772194323372197	0.028425966817408	0.145197065139265	0.121010126664626	NA
Apis	Nurse	0.00576781301187713	0.00973868113487075	0.0682560312693675	0.153200878492683	0.230527296798259	0.221710861441482	NA
Apis	Nurse	0.00576781301187713	0.00973868113487075	0.00673262940121293	0.0197207404214585	0.128225094012608	0.176860954355992	NA
Apis	Nurse	0.00576781301187713	0.00973868113487075	0.103095948854872	0.1502991363607	0.196774587176569	0.146396866524338	NA
Apis	Forager	0.00576781301187713	0.00973868113487075	0.00673262940121293	0.0197207404214585	0.100431756002975	0.136242170580453	NA
Apis	Forager	0.00576781301187713	0.00973868113487075	0.00673262940121293	0.0197207404214585	0.0616277656392889	0.0575432770153465	NA
Apis	Forager	0.00580598539594767	0.0203999570580663	0.00673262940121293	0.0197207404214585	0.132464624400636	0.135395945918462	NA
Apis	Forager	0.00579124315746124	0.0162825544892625	0.00673262940121293	0.0197207404214585	0.166023851083619	0.196324121581771	NA
Apis	Forager	0.00576781301187713	0.00973868113487075	0.00673262940121293	0.0197207404214585	0.131694185999931	0.143858192538366	NA
Apis	Forager	0.00576781301187713	0.00973868113487075	0.00696911456356523	0.0226224825534417	0.245620646842727	0.199709020229732	NA
Apis	Nurse	0.00578964200456141	0.0158353638493286	0.00783562325614187	0.0371311932133574	0.381111909475641	0.254713623259108	NA
Apis	Nurse	0.00576781301187713	0.00973868113487075	0.164210256626713	0.356322827731503	0.258057502050908	0.169244932398078	NA
Apis	Nurse	0.00580665361378016	0.0151626333452695	0.0114880895925596	0.0632468724012057	0.263776770768364	0.343567212768098	NA
Apis	Forager	0.0057945296417482	0.0172004462231325	0.00683647251904181	0.0226224825534417	0.339426000786586	0.254713623259108	NA
Apis	Nurse	0.00576781301187713	0.00973868113487075	0.00673262940121293	0.0197207404214585	0.153977262987642	0.160782685778174	NA
Apis	Peripheral	0.00576781301187713	0.00973868113487075	0.00950633424757692	0.0603451302692225	0.305379455490324	0.295332407034646	NA
Apis	Nurse	0.00576781301187713	0.00973868113487075	0.00840159025999455	0.0429346774773237	0.205544110661485	0.233558006709348	NA
Apis	Nurse	0.00576781301187713	0.00973868113487075	0.0368425946437228	0.115478230776902	0.212777028418483	0.0947771621429237	NA
Apis	Nurse	0.00576781301187713	0.00973868113487075	0.342768550405498	0.394045475447284	0.288525932648025	0.236942905357309	NA
Apis	Nurse	0.00579420184061667	0.0171088936938317	0.0771975386477694	0.159004362756649	0.307491119041429	0.279254138456829	NA
Apis	Nurse	0.00576781301187713	0.00973868113487075	0.109001335785026	0.396947217579267	0.173977432293802	0.198016570905751	NA
Apis	Nurse	0.00576781301187713	0.00973868113487075	0.0172269673180031	0.089362551589054	0.276813465812705	0.288562609738723	NA
Apis	Nurse	0.00576781301187713	0.00973868113487075	0.0375454056113634	0.179316557680531	0.369350172894421	0.418034983023253	NA
Apis	Nurse	0.00576781301187713	0.00973868113487075	0.249279222417829	0.4085541861072	0.191997274819999	0.220864636779492	NA
Apis	Nurse	0.00576781301187713	0.00973868113487075	0.00917474329212068	0.0313277089493911	0.196685935717256	0.171783606384049	NA
Apis	Nurse	0.00576781301187713	0.00973868113487075	0.0111527508118198	0.0516399038732731	0.0967255990000237	0.10747053207278	NA
Apis	Nurse	0.00576781301187713	0.00973868113487075	0.00932558081617999	0.0516399038732731	0.131653506696698	0.13031859794652	NA
Apis	Nurse	0.00576781301187713	0.00973868113487075	0.018112059726005	0.121281715040869	0.193056922523447	0.147243091186328	NA
Apis	Nurse	0.00690812615681606	0.0472070773037001	0.00725406568769424	0.0255242246854248	0.18175927217328	0.154012888482251	NA
Apis	Forager	0.00576781301187713	0.00973868113487075	0.00673262940121293	0.0197207404214585	0.187358685256505	0.236942905357309	NA
Apis	Forager	0.00605344790916469	0.0396546059004917	0.00673262940121293	0.0197207404214585	0.123482087136479	0.0770064442411255	NA
Apis	Forager	0.00580588754313027	0.0150556542977975	0.00747257640318889	0.0226224825534417	0.216464704183065	0.242020253329252	NA
Apis	Forager	0.00582887387203176	0.0182656135503721	0.00839396359211195	0.0255242246854248	0.289006270327332	0.175168505032011	NA
Apis	Forager	0.00576781301187713	0.00973868113487075	0.00673262940121293	0.0197207404214585	0.083871342820057	0.0643130743112697	NA
Apis	Forager	0.00576781301187713	0.00973868113487075	0.00673262940121293	0.0197207404214585	0.0925731288474353	0.121010126664626	NA
Apis	Nurse	0.00576781301187713	0.00973868113487075	0.00757185749453517	0.0255242246854248	0.174441132247354	0.156551562468222	NA
Apis	Forager	0.0063896329497405	0.0345486661299145	0.00673262940121293	0.0197207404214585	0.150050101069937	0.269099442512944	NA
Apis	Forager	0.00576781301187713	0.00973868113487075	0.00673262940121293	0.0197207404214585	0.185717258948156	0.149781765172299	NA
Apis	Peripheral	0.00576781301187713	0.00973868113487075	0.0194317054287435	0.0806573251931045	0.159200821386185	0.220864636779492	NA
Apis	Nurse	0.00576781301187713	0.00973868113487075	0.0728156991461126	0.0719520987971551	0.239295015834307	0.0372338851275772	NA
Apis	Nurse	0.00576781301187713	0.00973868113487075	0.259393578853403	0.156102620624666	0.338396874651495	0.0660055236352504	NA
Apis	Nurse	0.00586439367229217	0.0164822543658904	0.0644493092644847	0.156102620624666	0.360856484296634	0.287716385076733	NA
Apis	Forager	0.00578750594648159	0.0152387779893812	0.00673262940121293	0.0197207404214585	0.254887407095785	0.254713623259108	NA
Apis	Nurse	0.00576781301187713	0.00973868113487075	0.00829771898760359	0.0255242246854248	0.123408854447508	0.10916298139676	NA
Apis	Nurse	0.00665133522743905	0.0689614371899663	0.0140129311530804	0.0835590673250877	0.25819067070586	0.25979097123105	NA
Apis	Nurse	0.00576781301187713	0.00973868113487075	0.00685647221904917	0.0226224825534417	0.140757208414396	0.0896998141709814	NA
Apis	Nurse	0.00576781301187713	0.00973868113487075	0.0133172928278378	0.0661486145331888	0.289607998573027	0.165860033750117	NA
Apis	Nurse	0.00576781301187713	0.00973868113487075	0.00705592974708281	0.0255242246854248	0.203915106442609	0.114240329368703	NA
Apis	Nurse	0.00576781301187713	0.00973868113487075	0.00977980474277819	0.0864608094570708	0.301572038024193	0.269945667174935	NA
Apis	Nurse	0.00576781301187713	0.00973868113487075	0.0203065397380338	0.115478230776902	0.31984211529439	0.263175869879011	NA
Apis	Nurse	0.00576781301187713	0.00973868113487075	0.0130655471244851	0.0603451302692225	0.261399138282273	0.34695211141606	NA
Apis	Nurse	0.00576781301187713	0.00973868113487075	0.198902920235286	0.338912374939604	0.189539414245844	0.223403310765463	NA
Apis	Nurse	0.00576781301187713	0.00973868113487075	0.149238199198325	0.269270563772009	0.0818260670746767	0.0710828716071928	NA
Apis	Nurse	0.00576781301187713	0.00973868113487075	0.0651942372296849	0.199628752604413	0.157351686575597	0.205632592863665	NA
Apis	Nurse	0.00576781301187713	0.00973868113487075	0.0103075700506214	0.0342294510813742	0.100648105380354	0.0719290962691832	NA
Apis	Nurse	0.00576781301187713	0.00973868113487075	0.00673262940121293	0.0197207404214585	0.0810920664799119	0.0710828716071928	NA
Apis	Nurse	0.00576781301187713	0.00973868113487075	0.0439455524685677	0.100969520116987	0.129399284906321	0.0922384881569525	NA
Apis	Nurse	0.00576781301187713	0.00973868113487075	0.00955466530207711	0.0545416460052562	0.0748342733573075	0.0964696114669045	NA
Apis	Forager	0.0061252718211111	0.0202477030480563	0.00673262940121293	0.0197207404214585	0.159801437635227	0.192092998271819	NA
Apis	Forager	0.00587632755313923	0.0299435752268291	0.00673262940121293	0.0197207404214585	0.149344811413965	0.0812375675510775	NA
Apis	Forager	0.00576781301187713	0.00973868113487075	0.00673262940121293	0.0197207404214585	0.293644406887189	0.379108648571695	NA
Apis	Peripheral	0.00576781301187713	0.00973868113487075	0.00673262940121293	0.0197207404214585	0.147752663754648	0.034695211141606	NA
Apis	Forager	0.00581507295876696	0.0229380488499426	0.00673262940121293	0.0197207404214585	0.193236454445594	0.258944746569059	NA
Apis	Peripheral	0.00581157567027464	0.0138128810891819	0.00673262940121293	0.0197207404214585	0.186340477148954	0.212402390159588	NA
Apis	Forager	0.00576781301187713	0.00973868113487075	0.00673262940121293	0.0197207404214585	0.161199855269874	0.219172187455511	NA
Apis	Forager	0.0060493568852447	0.0176020016780944	0.00673262940121293	0.0197207404214585	0.0735867765125406	0.104931858086808	NA
Apis	Forager	0.0058842685366956	0.0260012818749229	0.00673262940121293	0.0197207404214585	0.0602293327066634	0.0423112330995195	NA
Apis	Forager	0.00578217700382822	0.0137504421311482	0.00678845986021426	0.0226224825534417	0.122733169133904	0.154859113144241	NA
Apis	Forager	0.00581694877682448	0.0234619515188441	0.00673262940121293	0.0197207404214585	0.189141334754813	0.131164822608511	NA
Apis	Forager	0.00576781301187713	0.00973868113487075	0.00673262940121293	0.0197207404214585	0.132837784618975	0.118471452678655	NA
Apis	Forager	0.00576781301187713	0.00973868113487075	0.00673262940121293	0.0197207404214585	0.0949631323747612	0.0990082854528757	NA
Apis	Nurse	0.00576781301187713	0.00973868113487075	0.00673262940121293	0.0197207404214585	0.154818171335365	0.207325042187646	NA
Apis	Nurse	0.00576781301187713	0.00973868113487075	0.0573336813402151	0.141593909964751	0.230668876426902	0.252174949273136	NA
Apis	Forager	0.00576781301187713	0.00973868113487075	0.00708502765531458	0.0255242246854248	0.319014386416271	0.236096680695319	NA
Apis	Nurse	0.00576781301187713	0.00973868113487075	0.0451987174152244	0.118379972908885	0.348496603956905	0.210709940835607	NA
Apis	Nurse	0.00583213847100877	0.0157272291859205	0.0073993558323276	0.028425966817408	0.313285612476864	0.265714543864983	NA
Apis	Nurse	0.00578896008468297	0.0156449084675495	0.0099382410881928	0.0661486145331888	0.248152900007687	0.19463167225779	NA
Apis	Nurse	0.00576781301187713	0.00973868113487075	0.0110993075313491	0.0255242246854248	0.266537536046272	0.199709020229732	NA
Apis	Nurse	0.00579544011926898	0.0174547361321167	0.0240211303125718	0.089362551589054	0.37935831098091	0.296178631696637	NA
Apis	Nurse	0.005792629763726	0.0166698237768752	0.0297862363424904	0.0922642937210371	0.193249519155862	0.167552483074097	NA
Apis	Nurse	0.00576781301187713	0.00973868113487075	0.0133998022107566	0.0429346774773237	0.0413749924809603	0.0118471452678655	NA
Apis	Nurse	0.00576781301187713	0.00973868113487075	0.081253805466161	0.161906104888633	0.120861476374384	0.0414650084375291	NA
Apis	Nurse	0.00576781301187713	0.00973868113487075	0.0399349321116876	0.164807847020616	0.320412536155126	0.320719146894358	NA
Apis	Nurse	0.00576781301187713	0.00973868113487075	0.0302774806617063	0.127085199304835	0.130618077839296	0.13031859794652	NA
Apis	Nurse	0.00576781301187713	0.00973868113487075	0.126586773713737	0.292484500827874	0.189570794053328	0.158244011792203	NA
Apis	Nurse	0.00576781301187713	0.00973868113487075	0.0196771440430691	0.10387126224897	0.129091302653123	0.154012888482251	NA
Apis	Nurse	0.00576781301187713	0.00973868113487075	0.0710128453662035	0.167709589152599	0.163068020756283	0.17347605570803	NA
Apis	Nurse	0.00576781301187713	0.00973868113487075	0.00992141846292705	0.04873816174129	0.158323532501131	0.137934619904434	NA
Apis	Nurse	0.00576781301187713	0.00973868113487075	0.15488493805852	0.324403664279689	0.0872187308384946	0.132857271932491	NA
Apis	Nurse	0.00576781301187713	0.00973868113487075	0.00673262940121293	0.0197207404214585	0.0683568680583111	0.0566970523533561	NA
Apis	Nurse	0.00576781301187713	0.00973868113487075	0.0106361626471375	0.0516399038732731	0.241538158493931	0.263175869879011	NA
Apis	Forager	0.00576781301187713	0.00973868113487075	0.00673262940121293	0.0197207404214585	0.170967165835508	0.162475135102155	NA
Apis	Forager	0.00652180773202218	0.103332180459114	0.00673262940121293	0.0197207404214585	0.0751300975291178	0.0609281756633081	NA
Apis	Forager	0.00585011202827554	0.0327242122562595	0.00673262940121293	0.0197207404214585	0.0374762273192821	0.0169244932398078	NA
Apis	Peripheral	0.00576781301187713	0.00973868113487075	0.0751399288805683	0.0777555830611214	0.311759011798132	0.21747973813153	NA
Apis	Forager	0.00576781301187713	0.00973868113487075	0.00683344654680266	0.0226224825534417	0.064390964559457	0.0668517482972408	NA
Apis	Forager	0.00578987687668938	0.0159009619675483	0.00673262940121293	0.0197207404214585	0.1529246577756	0.138780844566424	NA
Apis	Forager	0.00576781301187713	0.00973868113487075	0.00829644707121351	0.0255242246854248	0.150451371675414	0.135395945918462	NA
Apis	Forager	0.00917993004459875	0.0559998494854245	0.00756957281457919	0.0313277089493911	0.139419169180444	0.298717305682608	NA
Apis	Forager	0.00576781301187713	0.00973868113487075	0.00673262940121293	0.0197207404214585	0.15434859996868	0.186169425637886	NA
Apis	Peripheral	0.00576781301187713	0.00973868113487075	0.0128643834861884	0.0603451302692225	0.209080650892342	0.181938302327934	NA
Apis	Forager	0.00584129359222928	0.0165795493105228	0.00673262940121293	0.0197207404214585	0.101829455010601	0.0896998141709814	NA
Apis	Peripheral	0.00576781301187713	0.00973868113487075	0.118359688964662	0.330207148543655	0.151451051048371	0.15232043915827	NA
Apis	Forager	0.00576781301187713	0.00973868113487075	0.00673262940121293	0.0197207404214585	0.139643350218391	0.0795451182270967	NA
Apis	Peripheral	0.00576781301187713	0.00973868113487075	0.00673262940121293	0.0197207404214585	0.0680311692278975	0.00507734797194232	NA
Apis	Forager	0.00576781301187713	0.00973868113487075	0.00673262940121293	0.0197207404214585	0.0339192062105261	0.0338489864796156	NA
Apis	Nurse	0.00576781301187713	0.00973868113487075	0.0088718585919552	0.0371311932133574	0.254527537498121	0.312256900274454	NA
Apis	Nurse	0.00576781301187713	0.00973868113487075	0.00726860302723051	0.0313277089493911	0.233891442416089	0.202247694215703	NA
Apis	Peripheral	0.00576781301187713	0.00973868113487075	0.031744754127639	0.0835590673250877	0.307837606238099	0.376569974585724	NA
Apis	Nurse	0.00576781301187713	0.00973868113487075	0.00673262940121293	0.0197207404214585	0.133399545515263	0.128626148622539	NA
Apis	Peripheral	0.00576781301187713	0.00973868113487075	0.00822007496737144	0.0429346774773237	0.372169197570103	0.341028538782127	NA
Apis	Forager	0.00576781301187713	0.00973868113487075	0.01154351815906	0.04873816174129	0.0685777870909937	0.0575432770153465	NA
Apis	Nurse	0.00576781301187713	0.00973868113487075	0.0112302256328825	0.0806573251931045	0.216600112574788	0.2377891300193	NA
Apis	Nurse	0.00576781301187713	0.00973868113487075	0.0212902444983776	0.0835590673250877	0.121929184079882	0.132857271932491	NA
Apis	Nurse	0.00576781301187713	0.00973868113487075	0.00806450053242896	0.0400329353453405	0.13272366590033	0.137088395242443	NA
Apis	Nurse	0.00576781301187713	0.00973868113487075	0.00732708192797551	0.0255242246854248	0.146031581859528	0.0380801097895676	NA
Apis	Nurse	0.00576781301187713	0.00973868113487075	0.0220501996032756	0.135790425700784	0.325520280639925	0.383339771881647	NA
Apis	Nurse	0.00581273630725931	0.0160120599021429	0.00856602823634074	0.0429346774773237	0.159992228142488	0.148935540510309	NA
Apis	Nurse	0.00576781301187713	0.00973868113487075	0.0136359445707379	0.0835590673250877	0.323185195293735	0.353721908711983	NA
Apis	Nurse	0.00576781301187713	0.00973868113487075	0.014845664554462	0.0835590673250877	0.171140698016719	0.229326883399396	NA
Apis	Nurse	0.00576781301187713	0.00973868113487075	0.00855543215486093	0.0371311932133574	0.306973748531129	0.222557086103473	NA
Apis	Nurse	0.00576781301187713	0.00973868113487075	0.00673262940121293	0.0197207404214585	0.0871843289185508	0.0592357263393273	NA
Apis	Nurse	0.00576781301187713	0.00973868113487075	0.0230138335393728	0.0951660358530203	0.182925691946227	0.192939222933809	NA
Apis	Nurse	0.00576781301187713	0.00973868113487075	0.0325592723345228	0.138692167832767	0.18243939524649	0.165013809088126	NA
Apis	Nurse	0.00576781301187713	0.00973868113487075	0.0287951589381655	0.112576488644919	0.235716659945155	0.242866477991242	NA
Apis	Nurse	0.00576781301187713	0.00973868113487075	0.0363130458409091	0.121281715040869	0.222620590572022	0.240327804005271	NA
Apis	Nurse	0.00576781301187713	0.00973868113487075	0.00697247819920913	0.0226224825534417	0.164118295788217	0.149781765172299	NA
Apis	Nurse	0.00576781301187713	0.00973868113487075	0.0512482860351999	0.199628752604413	0.355874214977831	0.363876604655868	NA
Apis	Forager	0.00576781301187713	0.00973868113487075	0.00673262940121293	0.0197207404214585	0.0793155511053297	0.0414650084375291	NA
Apis	Forager	0.00576781301187713	0.00973868113487075	0.00673262940121293	0.0197207404214585	0.205159597805975	0.201401469553713	NA
Apis	Nurse	0.00576781301187713	0.00973868113487075	0.0257299363967409	0.0574433881372394	0.159134918220991	0.123548800650597	NA
Apis	Forager	0.00580023426348148	0.0187937065818146	0.00673262940121293	0.0197207404214585	0.0549426303314466	0.0626206249872889	NA
Apis	Forager	0.00576781301187713	0.00973868113487075	0.00673262940121293	0.0197207404214585	0.219531403547554	0.222557086103473	NA
Apis	Forager	0.00584417304373856	0.0239565577316333	0.00673262940121293	0.0197207404214585	0.171839557449551	0.209017491511626	NA
Apis	Forager	0.00576781301187713	0.00973868113487075	0.00673262940121293	0.0197207404214585	0.195835212534422	0.137088395242443	NA
Apis	Peripheral	0.00576781301187713	0.00973868113487075	0.00720783514703977	0.0313277089493911	0.165758741008813	0.101546959438847	NA
Apis	Forager	0.00576781301187713	0.00973868113487075	0.00682964166240433	0.0226224825534417	0.211925944194556	0.19547789691978	NA
Apis	Forager	0.00576781301187713	0.00973868113487075	0.00689055975072064	0.0226224825534417	0.194715514794886	0.150627989834289	NA
Apis	Nurse	0.00576781301187713	0.00973868113487075	0.0502693145979359	0.248958368848127	0.240612571852644	0.273330565822896	NA
Apis	Peripheral	0.00576781301187713	0.00973868113487075	0.00673262940121293	0.0197207404214585	0.174118393146251	0.171783606384049	NA
Apis	Nurse	0.00576781301187713	0.00973868113487075	0.00699419449817781	0.0255242246854248	0.195586615200257	0.181938302327934	NA
Apis	Nurse	0.00576781301187713	0.00973868113487075	0.00846304796146354	0.0458364196093068	0.287986556471044	0.269099442512944	NA
Apis	Nurse	0.00603500883880666	0.024663860715785	0.0138639782550499	0.0951660358530203	0.28632505409863	0.293639957710665	NA
Apis	Nurse	0.00576781301187713	0.00973868113487075	0.0070097105154424	0.0255242246854248	0.185581090470051	0.149781765172299	NA
Apis	Nurse	0.00576781301187713	0.00973868113487075	0.0291359810159982	0.0661486145331888	0.104909419606822	0.0786988935651063	NA
Apis	Nurse	0.00576781301187713	0.00973868113487075	0.0216527651633714	0.0980677779850034	0.297165231810343	0.39010956917757	NA
Apis	Nurse	0.00576781301187713	0.00973868113487075	0.207875590652342	0.269270563772009	0.211558143779566	0.203940143539684	NA
Apis	Nurse	0.00576781301187713	0.00973868113487075	0.0429765791312641	0.1502991363607	0.258936732048395	0.286023935752752	NA
Apis	Nurse	0.00582966562698754	0.0270136775051459	0.0174709818756967	0.115478230776902	0.307247158105682	0.343567212768098	NA
Apis	Nurse	0.00576781301187713	0.00973868113487075	0.0169873575409859	0.0719520987971551	0.152227052458749	0.136242170580453	NA
Apis	Nurse	0.00576781301187713	0.00973868113487075	0.0357480894473681	0.0922642937210371	0.198861637489807	0.12947237328453	NA
Apis	Nurse	0.00576781301187713	0.00973868113487075	0.00930894687920531	0.04873816174129	0.190918316861147	0.202247694215703	NA
Apis	Nurse	0.00576781301187713	0.00973868113487075	0.0814530678875463	0.217039205396312	0.159826020936229	0.187015650299876	NA
Apis	Nurse	0.00576781301187713	0.00973868113487075	0.0786246267535369	0.292484500827874	0.187460638096248	0.269945667174935	NA
Apis	Nurse	0.00576781301187713	0.00973868113487075	0.00673262940121293	0.0197207404214585	0.0465375027290598	0.0448499070854907	NA
Apis	Nurse	0.00576781301187713	0.00973868113487075	0.00920479885282785	0.0458364196093068	0.217330547216857	0.220018412117502	NA
Apis	Nurse	0.00576781301187713	0.00973868113487075	0.01296818347269	0.0719520987971551	0.0984797421603396	0.125241249974578	NA
Apis	Nurse	0.00576781301187713	0.00973868113487075	0.00673262940121293	0.0197207404214585	0.112708706572245	0.103239408762828	NA
Apis	Nurse	0.00576781301187713	0.00973868113487075	0.0196439196696604	0.0980677779850034	0.12017770455174	0.160782685778174	NA
Apis	Nurse	0.00576781301187713	0.00973868113487075	0.0124653580552264	0.0951660358530203	0.462501533406403	0.420573657009224	NA
Apis	Forager	0.00576781301187713	0.00973868113487075	0.00673262940121293	0.0197207404214585	0.0371203811910665	0.00253867398597115	NA
Apis	Peripheral	0.00353625142498415	0.00822791819478768	0.0109248267606043	0.05965197859333	0.185792435509522	0.133286655824979	NA
Apis	Peripheral	0.00353625142498415	0.00822791819478768	0.0350150595641061	0.0908060956507076	0.348826408718729	0.345500450468625	NA
Apis	Nurse	0.00353625142498415	0.00822791819478768	0.0276788816354989	0.121960212708085	0.123527573695351	0.101254384935372	NA
Apis	Nurse	0.00353625142498415	0.00822791819478768	0.0242861531345174	0.184268446822841	0.151966866522777	0.237391536216202	NA
Apis	Nurse	0.00353625142498415	0.00822791819478768	0.0200389705980752	0.0752290371220188	0.151297958680106	0.13729068968618	NA
Apis	Nurse	0.00353625142498415	0.00822791819478768	0.0879747416453333	0.106383154179396	0.123527573695351	0.101254384935372	NA
Apis	Nurse	0.00353625142498415	0.00822791819478768	0.0409933861018854	0.137537271236774	0.127953887309284	0.105258418796573	NA
Apis	Nurse	0.00353625142498415	0.00822791819478768	0.0197174210215195	0.137537271236774	0.13562538437681	0.153306825130983	NA
Apis	Nurse	0.00353625142498415	0.00822791819478768	0.0195217675979286	0.0908060956507076	0.147417652735398	0.141294723547381	NA
Apis	Nurse	0.00353625142498415	0.00822791819478768	0.202019852297418	0.526963734453994	0.149864155539329	0.149302791269783	NA
Apis	Peripheral	0.00353625142498415	0.00822791819478768	0.0193525970850375	0.05965197859333	0.128349517489753	0.117270520380176	NA
Apis	Nurse	0.00353625142498415	0.00822791819478768	0.0121402144402894	0.0284978615359523	0.140654688967975	0.129282621963778	NA
Apis	Peripheral	0.00353625142498415	0.00822791819478768	0.0295046046539444	0.153114329765463	0.163415660955952	0.165318926714586	NA
Apis	Peripheral	0.00353625142498415	0.00822791819478768	0.0074698123494092	0.0129208030072635	0.169995681313549	0.149302791269783	NA
Apis	Nurse	0.00353625142498415	0.00822791819478768	0.0142497002169445	0.0440749200646412	0.123527573695351	0.101254384935372	NA
Apis	Nurse	0.00353625142498415	0.00822791819478768	0.017955452746733	0.0440749200646412	0.153272107770041	0.13729068968618	NA
Apis	Nurse	0.00353625142498415	0.00822791819478768	0.0312659585590134	0.0752290371220188	0.303437745569109	0.301456077995416	NA
Apis	Forager	0.00353625142498415	0.00822791819478768	0.00904021367524158	0.0440749200646412	0.156747181115146	0.133286655824979	NA
Apis	Nurse	0.00353625142498415	0.00822791819478768	0.00989998431522491	0.05965197859333	0.282190647973314	0.281435908689411	NA
Apis	Peripheral	0.00353625142498415	0.00822791819478768	0.0239777317237938	0.0284978615359523	0.134625821446597	0.13729068968618	NA
Apis	Nurse	0.00353625142498415	0.00822791819478768	0.025512455557308	0.0440749200646412	0.145683131271336	0.13729068968618	NA
Apis	Nurse	0.00385598318676726	0.0121172821510815	0.0085194400147817	0.05965197859333	0.214439838648963	0.417573059970241	NA
Apis	Peripheral	0.00353625142498415	0.00822791819478768	0.00891203419696436	0.0284978615359523	0.138263546306268	0.141294723547381	NA
Apis	Nurse	0.00392716610503428	0.0177384495107503	0.0553800401786867	0.0752290371220188	0.151748135543067	0.169322960575787	NA
Apis	Forager	0.00353625142498415	0.00822791819478768	0.0253961631504551	0.0284978615359523	0.152830634711822	0.121274554241377	NA
Apis	Peripheral	0.00353625142498415	0.00822791819478768	0.00880831203445404	0.0284978615359523	0.123527573695351	0.101254384935372	NA
Apis	Peripheral	0.00353625142498415	0.00822791819478768	0.0132346545576908	0.0284978615359523	0.123863090324004	0.113266486518975	NA
Apis	Peripheral	0.00353625142498415	0.00822791819478768	0.0074698123494092	0.0129208030072635	0.123527573695351	0.101254384935372	NA
Apis	Peripheral	0.00424420307315412	0.0168397671016189	0.0105686000395286	0.0440749200646412	0.151966473257038	0.197351197604193	NA
Apis	Forager	0.00353625142498415	0.00822791819478768	0.0074698123494092	0.0129208030072635	0.147705786308649	0.141294723547381	NA
Apis	Peripheral	0.00743003924404765	0.0193728176953699	0.0230095357346429	0.0752290371220188	0.143276954211628	0.157310858992184	NA
Apis	Forager	0.00404407796383167	0.0205827885725565	0.0074698123494092	0.0129208030072635	0.426456917000259	0.325480281162621	NA
Apis	Nurse	0.00353625142498415	0.00822791819478768	0.0486714539426072	0.0908060956507076	0.123527573695351	0.101254384935372	NA
Apis	Nurse	0.00353625142498415	0.00822791819478768	0.0186965431206792	0.153114329765463	0.159193213607211	0.209363299187796	NA
Apis	Nurse	0.00353625142498415	0.00822791819478768	0.0190818428757592	0.106383154179396	0.123527573695351	0.101254384935372	NA
Apis	Nurse	0.00353625142498415	0.00822791819478768	0.0484206228317299	0.215422563880218	0.211938327965745	0.217371366910197	NA
Apis	Nurse	0.00353625142498415	0.00822791819478768	0.0340512573664197	0.230999622408907	0.162277800342968	0.209363299187796	NA
Apis	Nurse	0.00353625142498415	0.00822791819478768	0.0074698123494092	0.0129208030072635	0.150125506360876	0.145298757408582	NA
Apis	Nurse	0.00835227489397902	0.0140863502718862	0.0264420837632302	0.106383154179396	0.161427472809073	0.173326994436988	NA
Apis	Peripheral	0.00353625142498415	0.00822791819478768	0.0074698123494092	0.0129208030072635	0.169354808575565	0.169322960575787	NA
Apis	Forager	0.00353625142498415	0.00822791819478768	0.0121910214842286	0.0284978615359523	0.123527573695351	0.101254384935372	NA
Apis	Nurse	0.00353625142498415	0.00822791819478768	0.04920188944558	0.05965197859333	0.123527573695351	0.101254384935372	NA
Apis	Peripheral	0.00353625142498415	0.00822791819478768	0.0074698123494092	0.0129208030072635	0.141887902117706	0.109262452657774	NA
Apis	Peripheral	0.00353625142498415	0.00822791819478768	0.0126630073516827	0.0440749200646412	0.209874379651308	0.27342784096701	NA
Apis	Peripheral	0.00353625142498415	0.00822791819478768	0.0074698123494092	0.0129208030072635	0.129093659111394	0.125278588102577	NA
Apis	Peripheral	0.00353625142498415	0.00822791819478768	0.0074698123494092	0.0129208030072635	0.296586681038998	0.261415739383407	NA
Apis	Peripheral	0.00353625142498415	0.00822791819478768	0.0074698123494092	0.0129208030072635	0.258582934289183	0.313468179579018	NA
Apis	Forager	0.00353625142498415	0.00822791819478768	0.0106689095379702	0.0440749200646412	0.150877775151285	0.13729068968618	NA
Apis	Peripheral	0.00353625142498415	0.00822791819478768	0.00872789631642106	0.0284978615359523	0.239194071166105	0.177331028298189	NA
Apis	Nurse	0.00353625142498415	0.00822791819478768	0.0210125084933746	0.0752290371220188	0.142174560664247	0.13729068968618	NA
Apis	Peripheral	0.00353625142498415	0.00822791819478768	0.00843892784679087	0.0284978615359523	0.123527573695351	0.101254384935372	NA
Apis	Nurse	0.00353625142498415	0.00822791819478768	0.0250569668554133	0.230999622408907	0.138756275348299	0.149302791269783	NA
Apis	Forager	0.00353625142498415	0.00822791819478768	0.0376583885515179	0.0908060956507076	0.254852216152379	0.197351197604193	NA
Apis	Nurse	0.00353625142498415	0.00822791819478768	0.00998563161469683	0.0284978615359523	0.219958639230263	0.129282621963778	NA
Apis	Peripheral	0.00353625142498415	0.00822791819478768	0.0074698123494092	0.0129208030072635	0.160325958377733	0.145298757408582	NA
Apis	Peripheral	0.00353625142498415	0.00822791819478768	0.0074698123494092	0.0129208030072635	0.184736887941288	0.189343129881791	NA
Apis	Nurse	0.00353625142498415	0.00822791819478768	0.0169643263792953	0.05965197859333	0.157444528036704	0.141294723547381	NA
Apis	Peripheral	0.00353625142498415	0.00822791819478768	0.0074698123494092	0.0129208030072635	0.131011905758255	0.133286655824979	NA
Apis	Nurse	0.00353625142498415	0.00822791819478768	0.0490689181273226	0.05965197859333	0.203122413410194	0.141294723547381	NA
Apis	Peripheral	0.00353625142498415	0.00822791819478768	0.0074698123494092	0.0129208030072635	0.260380279917423	0.169322960575787	NA
Apis	Forager	0.00353625142498415	0.00822791819478768	0.0074698123494092	0.0129208030072635	0.299820434379505	0.129282621963778	NA
Apis	Forager	0.00353625142498415	0.00822791819478768	0.0074698123494092	0.0129208030072635	0.193064320250814	0.265419773244608	NA
Apis	Forager	0.00353625142498415	0.00822791819478768	0.0430059441324355	0.121960212708085	0.828848793643307	0.529686008083865	NA
Apis	Nurse	0.00353625142498415	0.00822791819478768	0.0197266290433826	0.0908060956507076	0.126074951357599	0.129282621963778	NA
Apis	Nurse	0.00353625142498415	0.00822791819478768	0.0520550070013545	0.277730797994973	0.178410591590449	0.209363299187796	NA
Apis	Nurse	0.00353625142498415	0.00822791819478768	0.118950398398214	0.636003144154816	0.433647775858376	0.449605330859848	NA
Apis	Nurse	0.00353625142498415	0.00822791819478768	0.0105902368289259	0.0440749200646412	0.136865250121199	0.105258418796573	NA
Apis	Nurse	0.00353625142498415	0.00822791819478768	0.0329766599350865	0.137537271236774	0.126140404348599	0.101254384935372	NA
Apis	Nurse	0.00353625142498415	0.00822791819478768	0.0157722747835915	0.106383154179396	0.125034576897068	0.105258418796573	NA
Apis	Forager	0.00569053316888953	0.0606392627526123	0.00982719853754764	0.0284978615359523	0.214958526884267	0.189343129881791	NA
Apis	Nurse	0.00353625142498415	0.00822791819478768	0.0670063932602813	0.121960212708085	0.144290118374031	0.133286655824979	NA
Apis	Peripheral	0.00353625142498415	0.00822791819478768	0.0114928746667889	0.0908060956507076	0.200323774657382	0.197351197604193	NA
Apis	Nurse	0.00353625142498415	0.00822791819478768	0.0374453478043762	0.199845505351529	0.16167594861566	0.293448010273014	NA
Apis	Nurse	0.00566373758907818	0.0254810638899892	0.0579112063062228	0.153114329765463	0.127118981475578	0.117270520380176	NA
Apis	Nurse	0.00353625142498415	0.00822791819478768	0.0161998437142774	0.05965197859333	0.143584414319089	0.149302791269783	NA
Apis	Peripheral	0.00353625142498415	0.00822791819478768	0.00969392232465704	0.0440749200646412	0.130359176633979	0.117270520380176	NA
Apis	Peripheral	0.00353625142498415	0.00822791819478768	0.0424470453051564	0.0752290371220188	0.182631353754034	0.2293834684938	NA
Apis	Peripheral	0.00353625142498415	0.00822791819478768	0.0419479843548618	0.0908060956507076	0.271487377238051	0.197351197604193	NA
Apis	Forager	0.00353625142498415	0.00822791819478768	0.0074698123494092	0.0129208030072635	0.150500865837825	0.121274554241377	NA
Apis	Peripheral	0.00353625142498415	0.00822791819478768	0.0074698123494092	0.0129208030072635	0.123584395989904	0.105258418796573	NA
Apis	Peripheral	0.00353625142498415	0.00822791819478768	0.0074698123494092	0.0129208030072635	0.134654429590723	0.125278588102577	NA
Apis	Nurse	0.00353625142498415	0.00822791819478768	0.0332115580334413	0.153114329765463	0.221128612698022	0.369524653635831	NA
Apis	Peripheral	0.00353625142498415	0.00822791819478768	0.0081612231203195	0.0284978615359523	0.134706088035979	0.125278588102577	NA
Apis	Forager	0.017272239785919	0.0234179972265901	0.0074698123494092	0.0129208030072635	0.157331449352389	0.13729068968618	NA
Apis	Forager	0.00353625142498415	0.00822791819478768	0.0074698123494092	0.0129208030072635	0.139052989259828	0.113266486518975	NA
Apis	Forager	0.0159371978026964	0.0390137969043142	0.0080236940013441	0.0284978615359523	0.147468345164289	0.13729068968618	NA
Apis	Forager	0.00353625142498415	0.00822791819478768	0.0074698123494092	0.0129208030072635	0.174059771681262	0.113266486518975	NA
Apis	Peripheral	0.00353625142498415	0.00822791819478768	0.0074698123494092	0.0129208030072635	0.144166436859057	0.149302791269783	NA
Apis	Peripheral	0.00353625142498415	0.00822791819478768	0.00857529915011237	0.0284978615359523	0.126474184253549	0.121274554241377	NA
Apis	Peripheral	0.00353625142498415	0.00822791819478768	0.142085060599101	0.386770207695795	0.224223911838014	0.233387502355001	NA
Apis	Nurse	0.00353625142498415	0.00822791819478768	0.0115097344072526	0.0440749200646412	0.123527573695351	0.101254384935372	NA
Apis	Peripheral	0.00353625142498415	0.00822791819478768	0.0103128698361198	0.0440749200646412	0.328469369386912	0.341496416607424	NA
Apis	Peripheral	0.00353625142498415	0.00822791819478768	0.00830679502593909	0.0284978615359523	0.163916303479063	0.129282621963778	NA
Apis	Nurse	0.00353625142498415	0.00822791819478768	0.0128199793989856	0.106383154179396	0.196070658584025	0.345500450468625	NA
Apis	Forager	0.0125844237483542	0.0177988853810182	0.0074698123494092	0.0129208030072635	0.157742527496387	0.161314892853385	NA
Apis	Forager	0.00353625142498415	0.00822791819478768	0.0074698123494092	0.0129208030072635	0.238150041697191	0.269423807105809	NA
Apis	Nurse	0.00353625142498415	0.00822791819478768	0.0648930542159036	0.230999622408907	0.149344334417239	0.189343129881791	NA
Apis	Nurse	0.00353625142498415	0.00822791819478768	0.0709449535248104	0.308884915052351	0.130389043092587	0.145298757408582	NA
Apis	Nurse	0.00394211264592124	0.0181020826829622	0.0394468543615002	0.168691388294152	0.494129723736204	0.409564992247839	NA
Apis	Peripheral	0.00353625142498415	0.00822791819478768	0.0074698123494092	0.0129208030072635	0.212634603433995	0.145298757408582	NA
Apis	Nurse	0.00353625142498415	0.00822791819478768	0.0197569580739686	0.153114329765463	0.124236673214531	0.121274554241377	NA
Apis	Nurse	0.00353625142498415	0.00822791819478768	0.0962156523242095	0.293307856523662	0.377138732100331	0.357512552052228	NA
Apis	Nurse	0.00353625142498415	0.00822791819478768	0.0235721713098954	0.137537271236774	0.136828518635462	0.18133506215939	NA
Apis	Nurse	0.00353625142498415	0.00822791819478768	0.0192320524875866	0.0752290371220188	0.127696842383969	0.113266486518975	NA
Apis	Nurse	0.00353625142498415	0.00822791819478768	0.017546280862153	0.0908060956507076	0.123527573695351	0.101254384935372	NA
Apis	Nurse	0.00353625142498415	0.00822791819478768	0.0201389836349148	0.121960212708085	0.140972307491248	0.161314892853385	NA
Apis	Nurse	0.00353625142498415	0.00822791819478768	0.0647240653652626	0.293307856523662	0.136308239992485	0.13729068968618	NA
Apis	Nurse	0.00353625142498415	0.00822791819478768	0.121556934318806	0.262153739466285	0.138857252497603	0.145298757408582	NA
Apis	Nurse	0.00353625142498415	0.00822791819478768	0.0248002912802494	0.05965197859333	0.163557259052966	0.13729068968618	NA
Apis	Peripheral	0.00353625142498415	0.00822791819478768	0.0074698123494092	0.0129208030072635	0.291588489356774	0.173326994436988	NA
Apis	Nurse	0.00353625142498415	0.00822791819478768	0.0480207379649842	0.215422563880218	0.130186274947945	0.133286655824979	NA
Apis	Peripheral	0.00353625142498415	0.00822791819478768	0.0074698123494092	0.0129208030072635	0.134117400933704	0.121274554241377	NA
Apis	Nurse	0.00353625142498415	0.00822791819478768	0.0242716259677313	0.0440749200646412	0.12377201602289	0.105258418796573	NA
Apis	Nurse	0.00353625142498415	0.00822791819478768	0.033610862054513	0.121960212708085	0.207056389186688	0.197351197604193	NA
Apis	Nurse	0.00353625142498415	0.00822791819478768	0.0278640569264853	0.05965197859333	0.164582837389334	0.201355231465394	NA
Apis	Peripheral	0.00353625142498415	0.00822791819478768	0.0460109931831169	0.0440749200646412	0.202814678807329	0.153306825130983	NA
Apis	Peripheral	0.00353625142498415	0.00822791819478768	0.0074698123494092	0.0129208030072635	0.203564714657107	0.121274554241377	NA
Apis	Nurse	0.00353625142498415	0.00822791819478768	0.224876621878993	0.636003144154816	0.275460514737277	0.433589195415044	NA
Apis	Nurse	0.00353625142498415	0.00822791819478768	0.0823394604384391	0.199845505351529	0.145149939031262	0.193347163742992	NA
Apis	Forager	0.00353625142498415	0.00822791819478768	0.0074698123494092	0.0129208030072635	0.20049348207307	0.245399603938604	NA
Apis	Forager	0.0169432824154386	0.171317199048156	0.0074698123494092	0.0129208030072635	0.123527573695351	0.101254384935372	NA
Apis	Peripheral	0.00353625142498415	0.00822791819478768	0.0108882262219532	0.0440749200646412	0.190960119379067	0.261415739383407	NA
Apis	Peripheral	0.00353625142498415	0.00822791819478768	0.0222097645757647	0.0752290371220188	0.352880215589828	0.337492382746224	NA
Apis	Peripheral	0.00353625142498415	0.00822791819478768	0.00817902189365609	0.0284978615359523	0.124517144930979	0.105258418796573	NA
Apis	Peripheral	0.00353625142498415	0.00822791819478768	0.0106346135803124	0.05965197859333	0.1300353660122	0.113266486518975	NA
Apis	Nurse	0.00353625142498415	0.00822791819478768	0.0254849121653295	0.199845505351529	0.127977125498124	0.121274554241377	NA
Apis	Peripheral	0.00353625142498415	0.00822791819478768	0.0119954273574976	0.0440749200646412	0.242306516232844	0.217371366910197	NA
Apis	Peripheral	0.00353625142498415	0.00822791819478768	0.0074698123494092	0.0129208030072635	0.131794999970928	0.129282621963778	NA
Apis	Nurse	0.00353625142498415	0.00822791819478768	0.00910592617289507	0.05965197859333	0.231198903082737	0.369524653635831	NA
Apis	Nurse	0.00353625142498415	0.00822791819478768	0.0245959417031948	0.106383154179396	0.161591565949151	0.169322960575787	NA
Apis	Nurse	0.00353625142498415	0.00822791819478768	0.0074698123494092	0.0129208030072635	0.145704954728863	0.141294723547381	NA
Apis	Peripheral	0.00353625142498415	0.00822791819478768	0.0074698123494092	0.0129208030072635	0.206722353797429	0.165318926714586	NA
Apis	Nurse	0.00353625142498415	0.00822791819478768	0.0468206639597083	0.121960212708085	0.130082261099654	0.125278588102577	NA
Apis	Nurse	0.00353625142498415	0.00822791819478768	0.104764718845633	0.184268446822841	0.166239191601517	0.117270520380176	NA
Apis	Nurse	0.00353625142498415	0.00822791819478768	0.00814755647842026	0.0284978615359523	0.142096817208386	0.125278588102577	NA
Apis	Nurse	0.00353625142498415	0.00822791819478768	0.127368945463961	0.308884915052351	0.320926172865419	0.517673906500263	NA
Apis	Peripheral	0.00353625142498415	0.00822791819478768	0.00955136027946574	0.0284978615359523	0.216152968712129	0.377532721358232	NA
Apis	Peripheral	0.00353625142498415	0.00822791819478768	0.00846723445983176	0.0284978615359523	0.171264388607552	0.253407671661005	NA
Apis	Peripheral	0.00353625142498415	0.00822791819478768	0.0074698123494092	0.0129208030072635	0.123527573695351	0.101254384935372	NA
Apis	Peripheral	0.00353625142498415	0.00822791819478768	0.0370540992131326	0.05965197859333	0.123527573695351	0.101254384935372	NA
Apis	Forager	0.00353625142498415	0.00822791819478768	0.0074698123494092	0.0129208030072635	0.135936552651548	0.117270520380176	NA
Apis	Forager	0.00353625142498415	0.00822791819478768	0.0074698123494092	0.0129208030072635	0.298053659107221	0.241395570077403	NA
Apis	Peripheral	0.00353625142498415	0.00822791819478768	0.0205286485173639	0.0752290371220188	0.258657818200605	0.18133506215939	NA
Apis	Nurse	0.00353625142498415	0.00822791819478768	0.0319160552505961	0.0752290371220188	0.128615738059126	0.113266486518975	NA
Apis	Nurse	0.00353625142498415	0.00822791819478768	0.0681040984823987	0.32446197358104	0.127475665399878	0.133286655824979	NA
Apis	Nurse	0.00353625142498415	0.00822791819478768	0.0265658802362265	0.137537271236774	0.123527573695351	0.101254384935372	NA
Apis	Nurse	0.00353625142498415	0.00822791819478768	0.0339225705737144	0.137537271236774	0.16313351097386	0.125278588102577	NA
Apis	Nurse	0.00353625142498415	0.00822791819478768	0.160028334343314	0.246576680937596	0.125056370774201	0.125278588102577	NA
Apis	Nurse	0.00353625142498415	0.00822791819478768	0.033603026092328	0.184268446822841	0.139803146514084	0.153306825130983	NA
Apis	Nurse	0.00353625142498415	0.00822791819478768	0.0177441573303865	0.0284978615359523	0.132277663764591	0.121274554241377	NA
Apis	Nurse	0.00353625142498415	0.00822791819478768	0.0120606947823024	0.0440749200646412	0.140136925538459	0.105258418796573	NA
Apis	Peripheral	0.00353625142498415	0.00822791819478768	0.261391626726306	0.0908060956507076	0.230626751853345	0.129282621963778	NA
Apis	Peripheral	0.00353625142498415	0.00822791819478768	0.0214683291759223	0.05965197859333	0.134323668450318	0.133286655824979	NA
Apis	Nurse	0.00353625142498415	0.00822791819478768	0.0163470398261991	0.0440749200646412	0.158931112611898	0.129282621963778	NA
Apis	Nurse	0.00353625142498415	0.00822791819478768	0.0454136208991885	0.184268446822841	0.300114620696232	0.501657771055459	NA
Apis	Forager	0.00418421865211508	0.023992259929296	0.03157775731134	0.0908060956507076	0.266929672328221	0.233387502355001	NA
Apis	Nurse	0.00353625142498415	0.00822791819478768	0.0234563780036048	0.0752290371220188	0.185308007286569	0.18533909602059	NA
Apis	Peripheral	0.00353625142498415	0.00822791819478768	0.0167793837254682	0.0440749200646412	0.12824914122378	0.113266486518975	NA
Apis	Nurse	0.00353625142498415	0.00822791819478768	0.0454333093758569	0.215422563880218	0.146175114999105	0.177331028298189	NA
Apis	Peripheral	0.00353625142498415	0.00822791819478768	0.0074698123494092	0.0129208030072635	0.123527573695351	0.101254384935372	NA
Apis	Peripheral	0.00353625142498415	0.00822791819478768	0.0074698123494092	0.0129208030072635	0.132968729356849	0.141294723547381	NA
Apis	Nurse	0.00353625142498415	0.00822791819478768	0.0111440048199869	0.0284978615359523	0.387783511674597	0.36552061977463	NA
Apis	Forager	0.0168939380032591	0.147504231995036	0.0074698123494092	0.0129208030072635	0.423194670216059	0.389544822941835	NA
Apis	Peripheral	0.00353625142498415	0.00822791819478768	0.0074698123494092	0.0129208030072635	0.147960856941199	0.113266486518975	NA
Apis	Peripheral	0.00353625142498415	0.00822791819478768	0.0192024858494378	0.0752290371220188	0.241762115187602	0.157310858992184	NA
Apis	Nurse	0.00353625142498415	0.00822791819478768	0.0138225778580295	0.0440749200646412	0.273113262612284	0.189343129881791	NA
Apis	Peripheral	0.00353625142498415	0.00822791819478768	0.00889931589084049	0.0440749200646412	0.14070693862267	0.125278588102577	NA
Apis	Forager	0.00353625142498415	0.00822791819478768	0.0074698123494092	0.0129208030072635	0.135979596681624	0.121274554241377	NA
Apis	Peripheral	0.00353625142498415	0.00822791819478768	0.0074698123494092	0.0129208030072635	0.129122566125716	0.109262452657774	NA
Apis	Peripheral	0.00353625142498415	0.00822791819478768	0.00834692765584662	0.0284978615359523	0.194246307789598	0.201355231465394	NA
Apis	Peripheral	0.00353625142498415	0.00822791819478768	0.0103392688131187	0.0284978615359523	0.158783294477445	0.197351197604193	NA
Apis	Peripheral	0.00353625142498415	0.00822791819478768	0.00868100064327322	0.0440749200646412	0.175470183181285	0.161314892853385	NA
Apis	Peripheral	0.00353625142498415	0.00822791819478768	0.0135837742042495	0.0440749200646412	0.161516247274467	0.165318926714586	NA
Apis	Peripheral	0.00353625142498415	0.00822791819478768	0.010389392590295	0.0440749200646412	0.20685411894433	0.141294723547381	NA
Apis	Peripheral	0.00353625142498415	0.00822791819478768	0.0214882309794309	0.0752290371220188	0.229331016578794	0.269423807105809	NA
Apis	Peripheral	0.00353625142498415	0.00822791819478768	0.00875224575535313	0.0284978615359523	0.285033867698657	0.221375400771398	NA
Apis	Forager	0.00542526438760368	0.0213586730657913	0.0192818581703608	0.05965197859333	0.319581403589914	0.269423807105809	NA
Apis	Peripheral	0.00353625142498415	0.00822791819478768	0.0074698123494092	0.0129208030072635	0.132334079301381	0.13729068968618	NA
Apis	Peripheral	0.00353625142498415	0.00822791819478768	0.230027069280175	0.121960212708085	0.258604871501766	0.36552061977463	NA
Apis	Peripheral	0.00353625142498415	0.00822791819478768	0.0074698123494092	0.0129208030072635	0.326136470445319	0.197351197604193	NA
Apis	Peripheral	0.00353625142498415	0.00822791819478768	0.0074698123494092	0.0129208030072635	0.19092949802788	0.269423807105809	NA
Apis	Peripheral	0.00353625142498415	0.00822791819478768	0.0190369251277506	0.0284978615359523	0.132729929341512	0.121274554241377	NA
Apis	Nurse	0.00353625142498415	0.00822791819478768	0.00967407504933613	0.0284978615359523	0.309906559101318	0.177331028298189	NA
Apis	Forager	0.00353625142498415	0.00822791819478768	0.0074698123494092	0.0129208030072635	0.312693428064691	0.285439942550612	NA
Apis	Forager	0.00353625142498415	0.00822791819478768	0.0217879588225544	0.0284978615359523	0.468054690796235	0.213367333048997	NA
Apis	Forager	0.00353625142498415	0.00822791819478768	0.0662295054740665	0.0752290371220188	0.895585373244769	0.589746516001878	NA
Apis	Nurse	0.00353625142498415	0.00822791819478768	0.0363232264785193	0.106383154179396	0.153460927504772	0.189343129881791	NA
Apis	Nurse	0.00353625142498415	0.00822791819478768	0.0343160963939622	0.106383154179396	0.127849780423677	0.117270520380176	NA
Apis	Nurse	0.00353625142498415	0.00822791819478768	0.0211318851378666	0.121960212708085	0.126888478549478	0.13729068968618	NA
Apis	Nurse	0.00353625142498415	0.00822791819478768	0.0247155114498112	0.168691388294152	0.124722901560745	0.125278588102577	NA
Apis	Nurse	0.00353625142498415	0.00822791819478768	0.0209197584381955	0.0908060956507076	0.167746498260427	0.177331028298189	NA
Apis	Nurse	0.00353625142498415	0.00822791819478768	0.0588159363376763	0.215422563880218	0.128501367932676	0.117270520380176	NA
Apis	Nurse	0.00353625142498415	0.00822791819478768	0.057226329795668	0.184268446822841	0.124914491809177	0.113266486518975	NA
Apis	Peripheral	0.00353625142498415	0.00822791819478768	0.0381356198871362	0.137537271236774	0.160062473831208	0.161314892853385	NA
Apis	Peripheral	0.00353625142498415	0.00822791819478768	0.00916380905833835	0.0284978615359523	0.123527573695351	0.101254384935372	NA
Apis	Nurse	0.00353625142498415	0.00822791819478768	0.0325338823255925	0.0908060956507076	0.141177520196388	0.109262452657774	NA
Apis	Peripheral	0.00353625142498415	0.00822791819478768	0.041730515534093	0.106383154179396	0.174186136756492	0.13729068968618	NA
Apis	Peripheral	0.00353625142498415	0.00822791819478768	0.0132446498559601	0.05965197859333	0.128175732415152	0.109262452657774	NA
Apis	Peripheral	0.00353625142498415	0.00822791819478768	0.0074698123494092	0.0129208030072635	0.141849061592366	0.121274554241377	NA
Apis	Peripheral	0.00353625142498415	0.00822791819478768	0.0074698123494092	0.0129208030072635	0.135039760314166	0.113266486518975	NA
Apis	Forager	0.00353625142498415	0.00822791819478768	0.00915273872389457	0.0284978615359523	0.157092702459491	0.149302791269783	NA
Apis	Nurse	0.00353625142498415	0.00822791819478768	0.0307708729628186	0.0752290371220188	0.147436328011672	0.145298757408582	NA
Apis	Peripheral	0.00353625142498415	0.00822791819478768	0.00999486020712352	0.0440749200646412	0.133245598764637	0.117270520380176	NA
Apis	Peripheral	0.00353625142498415	0.00822791819478768	0.0492902724169486	0.0908060956507076	0.164962972241124	0.153306825130983	NA
Apis	Peripheral	0.00353625142498415	0.00822791819478768	0.0095606063527429	0.0284978615359523	0.139589985076313	0.129282621963778	NA
Apis	Forager	0.0166440083758238	0.0250119996708682	0.0104895068209868	0.0440749200646412	0.184130015230278	0.257411705522206	NA
Apis	Peripheral	0.00353625142498415	0.00822791819478768	0.0174846562294589	0.0284978615359523	0.176242905967147	0.18533909602059	NA
Apis	Peripheral	0.00353625142498415	0.00822791819478768	0.0074698123494092	0.0129208030072635	0.2184935926262	0.293448010273014	NA
Apis	Peripheral	0.00353625142498415	0.00822791819478768	0.0074698123494092	0.0129208030072635	0.138457712273313	0.117270520380176	NA
Apis	Nurse	0.00353625142498415	0.00822791819478768	0.00834812637903794	0.0440749200646412	0.143644506259193	0.18133506215939	NA
Apis	Peripheral	0.00353625142498415	0.00822791819478768	0.0113173163977161	0.0440749200646412	0.247248637614271	0.2293834684938	NA
Apis	Peripheral	0.00353625142498415	0.00822791819478768	0.0161887934207345	0.0908060956507076	0.413851460552038	0.301456077995416	NA
Apis	Nurse	0.00353625142498415	0.00822791819478768	0.0139408873248418	0.05965197859333	0.335082959144147	0.32147624730142	NA
Apis	Forager	0.0563304355092986	0.268171152224088	0.0074698123494092	0.0129208030072635	0.170213500743398	0.145298757408582	NA
Apis	Peripheral	0.00353625142498415	0.00822791819478768	0.00936975842668709	0.0752290371220188	0.196556405271352	0.221375400771398	NA
Apis	Forager	0.00555227485858057	0.0409263644754865	0.0074698123494092	0.0129208030072635	0.226977743590999	0.165318926714586	NA
Apis	Forager	0.00353625142498415	0.00822791819478768	0.0074698123494092	0.0129208030072635	0.196386134600478	0.213367333048997	NA
Apis	Forager	0.00504066740056408	0.032628460441249	0.014054818144645	0.0440749200646412	0.452237047401995	0.261415739383407	NA
Apis	Nurse	0.00353625142498415	0.00822791819478768	0.0215913687830516	0.0908060956507076	0.149088589278863	0.145298757408582	NA
Apis	Nurse	0.00353625142498415	0.00822791819478768	0.0074698123494092	0.0129208030072635	0.196601675989355	0.109262452657774	NA
Apis	Peripheral	0.00353625142498415	0.00822791819478768	0.0074698123494092	0.0129208030072635	0.16148771696504	0.121274554241377	NA
Apis	Peripheral	0.00434433004422373	0.0147811444325032	0.00923833996313904	0.0440749200646412	0.432253586168731	0.393548856803036	NA
Apis	Peripheral	0.00353625142498415	0.00822791819478768	0.0139754759872365	0.0752290371220188	0.150991720333806	0.129282621963778	NA
Apis	Forager	0.00353625142498415	0.00822791819478768	0.0248899472181077	0.05965197859333	0.752643161557251	0.850008716979935	NA
Apis	Forager	0.00353625142498415	0.00822791819478768	0.0074698123494092	0.0129208030072635	0.694294711695995	0.289443976411813	NA
Apis	Nurse	0.00353625142498415	0.00822791819478768	0.0264383396127109	0.0752290371220188	0.163033849874746	0.169322960575787	NA
Apis	Nurse	0.00353625142498415	0.00822791819478768	0.0302025735403936	0.32446197358104	0.12810878205902	0.141294723547381	NA
Apis	Peripheral	0.00353625142498415	0.00822791819478768	0.0125383242779263	0.05965197859333	0.255236088604196	0.249403637799804	NA
Apis	Nurse	0.00353625142498415	0.00822791819478768	0.0563709754488969	0.121960212708085	0.125105431997213	0.105258418796573	NA
Apis	Nurse	0.00353625142498415	0.00822791819478768	0.01429793522951	0.0440749200646412	0.1687169484582	0.157310858992184	NA
Apis	Nurse	0.00353625142498415	0.00822791819478768	0.0288825646862143	0.168691388294152	0.14072564048899	0.157310858992184	NA
Apis	Nurse	0.00353625142498415	0.00822791819478768	0.0260457129174893	0.0752290371220188	0.1369237951403	0.113266486518975	NA
Apis	Nurse	0.00353625142498415	0.00822791819478768	0.0286575071708398	0.0908060956507076	0.251870288513037	0.197351197604193	NA
Apis	Peripheral	0.00353625142498415	0.00822791819478768	0.00989993010177811	0.0284978615359523	0.156666999945372	0.13729068968618	NA
Apis	Peripheral	0.00353625142498415	0.00822791819478768	0.0074698123494092	0.0129208030072635	0.133746873452188	0.117270520380176	NA
Apis	Nurse	0.00353625142498415	0.00822791819478768	0.0412670454312027	0.153114329765463	0.190859745848776	0.2293834684938	NA
Apis	Peripheral	0.00353625142498415	0.00822791819478768	0.0074698123494092	0.0129208030072635	0.146811656707117	0.145298757408582	NA
Apis	Forager	0.00399504716230008	0.0193899222075657	0.0099800660276599	0.0440749200646412	0.206484769979982	0.341496416607424	NA
Apis	Peripheral	0.00353625142498415	0.00822791819478768	0.0266844277513916	0.0284978615359523	0.288277862579453	0.2293834684938	NA
Apis	Peripheral	0.00353625142498415	0.00822791819478768	0.033157264765483	0.0284978615359523	0.370487597147906	0.209363299187796	NA
Apis	Peripheral	0.00353625142498415	0.00822791819478768	0.00886207167940273	0.0284978615359523	0.197322275565107	0.209363299187796	NA
Apis	Peripheral	0.00353625142498415	0.00822791819478768	0.0141641478289157	0.0752290371220188	0.151836739684366	0.173326994436988	NA
Apis	Nurse	0.00353625142498415	0.00822791819478768	0.0184120795432063	0.05965197859333	0.195945281701002	0.161314892853385	NA
Apis	Peripheral	0.00353625142498415	0.00822791819478768	0.00865834363990366	0.0284978615359523	0.131549030767789	0.121274554241377	NA
Apis	Forager	0.00353625142498415	0.00822791819478768	0.00843000960601742	0.0284978615359523	0.282763625591856	0.237391536216202	NA
Apis	Peripheral	0.00353625142498415	0.00822791819478768	0.0074698123494092	0.0129208030072635	0.123527573695351	0.101254384935372	NA
Apis	Peripheral	0.00353625142498415	0.00822791819478768	0.0131885428633382	0.0440749200646412	0.157956514308326	0.129282621963778	NA
Apis	Peripheral	0.00353625142498415	0.00822791819478768	0.0074698123494092	0.0129208030072635	0.209136853856394	0.217371366910197	NA
Apis	Nurse	0.00353625142498415	0.00822791819478768	0.0863660202673843	0.0284978615359523	0.1464846706288	0.141294723547381	NA
Apis	Peripheral	0.00353625142498415	0.00822791819478768	0.0074698123494092	0.0129208030072635	0.227270598169727	0.205359265326595	NA
Apis	Peripheral	0.00353625142498415	0.00822791819478768	0.0208117007685672	0.0440749200646412	0.24297085556318	0.317472213440219	NA
Apis	Peripheral	0.00353625142498415	0.00822791819478768	0.00818455005103896	0.0284978615359523	0.145908883846823	0.13729068968618	NA
Apis	Peripheral	0.00353625142498415	0.00822791819478768	0.00911940436539577	0.0440749200646412	0.152378413443875	0.189343129881791	NA
Apis	Nurse	0.00353625142498415	0.00822791819478768	0.091690740809613	0.199845505351529	0.133035219305766	0.129282621963778	NA
Apis	Nurse	0.00353625142498415	0.00822791819478768	0.0236336652537255	0.137537271236774	0.387610120094279	0.409564992247839	NA
Apis	Nurse	0.00353625142498415	0.00822791819478768	0.185966271723724	0.386770207695795	0.148382353503756	0.113266486518975	NA
Apis	Nurse	0.00353625142498415	0.00822791819478768	0.00986682321400005	0.05965197859333	0.130865340489423	0.129282621963778	NA
Apis	Nurse	0.00353625142498415	0.00822791819478768	0.0448532488685074	0.230999622408907	0.167264770826671	0.193347163742992	NA
Apis	Nurse	0.00353625142498415	0.00822791819478768	0.0280087303885075	0.199845505351529	0.131878046802547	0.125278588102577	NA
Apis	Nurse	0.00353625142498415	0.00822791819478768	0.0817748292463406	0.417924324753173	0.129351813926195	0.169322960575787	NA
Apis	Nurse	0.00353625142498415	0.00822791819478768	0.00857894606117829	0.0284978615359523	0.127113654769849	0.105258418796573	NA
Apis	Nurse	0.00353625142498415	0.00822791819478768	0.030086917198531	0.137537271236774	0.145529709985044	0.13729068968618	NA
Apis	Nurse	0.00353625142498415	0.00822791819478768	0.0113826764050639	0.106383154179396	0.128379248520095	0.13729068968618	NA
Apis	Peripheral	0.00570659622852753	0.0214284535506673	0.0074698123494092	0.0129208030072635	0.193502214991227	0.189343129881791	NA
Apis	Nurse	0.00353625142498415	0.00822791819478768	0.0122494384460126	0.0284978615359523	0.124648716888422	0.109262452657774	NA
Apis	Nurse	0.00353625142498415	0.00822791819478768	0.0551736778558229	0.0908060956507076	0.130984101791899	0.141294723547381	NA
Apis	Peripheral	0.00353625142498415	0.00822791819478768	0.00888219009478616	0.0284978615359523	0.131751007558288	0.113266486518975	NA
Apis	Nurse	0.00353625142498415	0.00822791819478768	0.0411032807980452	0.230999622408907	0.263155476079419	0.237391536216202	NA
Apis	Nurse	0.00353625142498415	0.00822791819478768	0.00953601857401968	0.0284978615359523	0.127114581078245	0.117270520380176	NA
Apis	Nurse	0.00353625142498415	0.00822791819478768	0.00814117815242106	0.0284978615359523	0.133311421477167	0.149302791269783	NA
Apis	Nurse	0.00353625142498415	0.00822791819478768	0.0547400559831616	0.121960212708085	0.138905382610058	0.141294723547381	NA
Apis	Forager	0.00435824908900948	0.0282262322114388	0.0551430543025032	0.168691388294152	0.154353310304179	0.165318926714586	NA
Apis	Peripheral	0.00353625142498415	0.00822791819478768	0.0074698123494092	0.0129208030072635	0.158052157212001	0.149302791269783	NA
Apis	Peripheral	0.00353625142498415	0.00822791819478768	0.00825760240963432	0.0284978615359523	0.12462317581374	0.109262452657774	NA
Apis	Forager	0.00353625142498415	0.00822791819478768	0.0074698123494092	0.0129208030072635	0.142128537280177	0.197351197604193	NA
Apis	Peripheral	0.00353625142498415	0.00822791819478768	0.0160826398490881	0.0284978615359523	0.218101461304527	0.213367333048997	NA
Apis	Nurse	0.00353625142498415	0.00822791819478768	0.00830402604334392	0.0284978615359523	0.161995865522713	0.18533909602059	NA
Apis	Peripheral	0.00353625142498415	0.00822791819478768	0.0074698123494092	0.0129208030072635	0.132199075258898	0.125278588102577	NA
Apis	Peripheral	0.00353625142498415	0.00822791819478768	0.0074698123494092	0.0129208030072635	0.138464989056107	0.13729068968618	NA
Apis	Peripheral	0.00353625142498415	0.00822791819478768	0.00939893013163241	0.0284978615359523	0.163302913082476	0.153306825130983	NA
Apis	Nurse	0.00353625142498415	0.00822791819478768	0.0114723277215318	0.0440749200646412	0.125618800591681	0.109262452657774	NA
Apis	Peripheral	0.00353625142498415	0.00822791819478768	0.0074698123494092	0.0129208030072635	0.186460893548766	0.149302791269783	NA
Apis	Forager	0.00353625142498415	0.00822791819478768	0.00928958429197047	0.0440749200646412	0.243582760111478	0.41356902610904	NA
Apis	Forager	0.00353625142498415	0.00822791819478768	0.00873667507552379	0.0284978615359523	0.132956424627699	0.141294723547381	NA
Apis	Forager	0.00353625142498415	0.00822791819478768	0.0074698123494092	0.0129208030072635	0.14238212949796	0.205359265326595	NA
Apis	Peripheral	0.00353625142498415	0.00822791819478768	0.00804248401227859	0.0284978615359523	0.130853846237913	0.133286655824979	NA
Apis	Peripheral	0.00353625142498415	0.00822791819478768	0.00822236819305472	0.0284978615359523	0.279396171893259	0.225379434632599	NA
Apis	Nurse	0.00353625142498415	0.00822791819478768	0.0253258914539893	0.230999622408907	0.191891963082942	0.309464145717817	NA
Apis	Forager	0.00353625142498415	0.00822791819478768	0.0115154057999403	0.0440749200646412	0.209469124613971	0.281435908689411	NA
Apis	Forager	0.0655233434744683	0.18128615245611	0.00969378610183747	0.0284978615359523	0.204334719206705	0.173326994436988	NA
Apis	Peripheral	0.00353625142498415	0.00822791819478768	0.0074698123494092	0.0129208030072635	0.135433164737946	0.125278588102577	NA
Apis	Peripheral	0.00353625142498415	0.00822791819478768	0.0102567709762417	0.0440749200646412	0.497902495100816	0.741899802727511	NA
Apis	Peripheral	0.00353625142498415	0.00822791819478768	0.0074698123494092	0.0129208030072635	0.430156637960264	0.309464145717817	NA
Apis	Peripheral	0.00353625142498415	0.00822791819478768	0.0074698123494092	0.0129208030072635	0.255570675572681	0.201355231465394	NA
Apis	Nurse	0.00353625142498415	0.00822791819478768	0.0360222463033407	0.153114329765463	0.154923298218525	0.189343129881791	NA
Apis	Nurse	0.00353625142498415	0.00822791819478768	0.0288226211139026	0.0908060956507076	0.20631748271639	0.281435908689411	NA
Apis	Nurse	0.00353625142498415	0.00822791819478768	0.0243125418471288	0.0908060956507076	0.254517546929376	0.245399603938604	NA
Apis	Nurse	0.0038868314746553	0.0167571515833156	0.0496693912204985	0.184268446822841	0.172904042686005	0.157310858992184	NA
Apis	Nurse	0.00353625142498415	0.00822791819478768	0.0237428773669646	0.137537271236774	0.124046094831028	0.105258418796573	NA
Apis	Nurse	0.00353625142498415	0.00822791819478768	0.0349815360509707	0.168691388294152	0.136233680061967	0.141294723547381	NA
Apis	Nurse	0.00353625142498415	0.00822791819478768	0.0304667072583193	0.137537271236774	0.134902471071865	0.141294723547381	NA
Apis	Peripheral	0.00353625142498415	0.00822791819478768	0.0307268108114162	0.05965197859333	0.145101458551584	0.105258418796573	NA
Apis	Nurse	0.00353625142498415	0.00822791819478768	0.00959486762276885	0.0284978615359523	0.125008140651886	0.105258418796573	NA
Apis	Nurse	0.00353625142498415	0.00822791819478768	0.0103128141859185	0.0752290371220188	0.130352755768991	0.125278588102577	NA
Apis	Nurse	0.00353625142498415	0.00822791819478768	0.0117523377899253	0.05965197859333	0.130219433759167	0.129282621963778	NA
Apis	Peripheral	0.00353625142498415	0.00822791819478768	0.0152860784501677	0.0752290371220188	0.14662816535989	0.141294723547381	NA
Apis	Nurse	0.00353625142498415	0.00822791819478768	0.0249295421536073	0.05965197859333	0.14092897642486	0.157310858992184	NA
Apis	Nurse	0.00353625142498415	0.00822791819478768	0.0114808166194578	0.0440749200646412	0.157388047616415	0.145298757408582	NA
Apis	Peripheral	0.00353625142498415	0.00822791819478768	0.0074698123494092	0.0129208030072635	0.160091673677563	0.161314892853385	NA
Apis	Forager	0.00353625142498415	0.00822791819478768	0.0331895933958321	0.0908060956507076	0.211901199822476	0.305460111856617	NA
Apis	Peripheral	0.00353625142498415	0.00822791819478768	0.00789579068678085	0.0284978615359523	0.170178449742139	0.201355231465394	NA
Apis	Peripheral	0.00353625142498415	0.00822791819478768	0.0141747923985083	0.106383154179396	0.140822558415632	0.113266486518975	NA
Apis	Nurse	0.00353625142498415	0.00822791819478768	0.00795356960301826	0.0284978615359523	0.138708523234639	0.145298757408582	NA
Apis	Forager	0.0102821185960014	0.0587262724451973	0.0074698123494092	0.0129208030072635	0.285929706203894	0.349504484329826	NA
Apis	Forager	0.00353625142498415	0.00822791819478768	0.00881266809851779	0.0440749200646412	0.127565651622355	0.117270520380176	NA
Apis	Peripheral	0.00353625142498415	0.00822791819478768	0.0074698123494092	0.0129208030072635	0.174858530460029	0.177331028298189	NA
Apis	Nurse	0.00353625142498415	0.00822791819478768	0.0236563756730835	0.0752290371220188	0.204994712421523	0.2293834684938	NA
Apis	Nurse	0.00353625142498415	0.00822791819478768	0.0117399988789148	0.0284978615359523	0.301615095636817	0.253407671661005	NA
Apis	Forager	0.0219575702550979	0.0666849739677186	0.0074698123494092	0.0129208030072635	0.182390135529438	0.233387502355001	NA
Apis	Peripheral	0.00353625142498415	0.00822791819478768	0.0074698123494092	0.0129208030072635	0.151290506553723	0.157310858992184	NA
Apis	Forager	0.00353625142498415	0.00822791819478768	0.0109381428846334	0.0440749200646412	0.191097471674065	0.225379434632599	NA
Apis	Forager	0.00353625142498415	0.00822791819478768	0.0166661499686718	0.0908060956507076	0.350028987881628	0.261415739383407	NA
Apis	Peripheral	0.00353625142498415	0.00822791819478768	0.00789343504620552	0.0284978615359523	0.124849568442979	0.117270520380176	NA
Apis	Nurse	0.00353625142498415	0.00822791819478768	0.0101688995014122	0.0440749200646412	0.210360989368264	0.209363299187796	NA
Apis	Peripheral	0.00353625142498415	0.00822791819478768	0.0140829710225015	0.0908060956507076	0.146247555984845	0.133286655824979	NA
Apis	Peripheral	0.00353625142498415	0.00822791819478768	0.0159317486201437	0.0284978615359523	0.123527573695351	0.101254384935372	NA
Apis	Peripheral	0.00353625142498415	0.00822791819478768	0.00905828163747501	0.0284978615359523	0.157928069363143	0.117270520380176	NA
Apis	Forager	0.00353625142498415	0.00822791819478768	0.0259827869583762	0.0752290371220188	0.223580817596579	0.193347163742992	NA
Apis	Nurse	0.00353625142498415	0.00822791819478768	0.00830739353265095	0.0284978615359523	0.210193880676572	0.237391536216202	NA
Apis	Peripheral	0.00353625142498415	0.00822791819478768	0.0133923077752608	0.0752290371220188	0.163596609811294	0.18133506215939	NA
Apis	Forager	0.00484584183075314	0.0241583771936071	0.0074698123494092	0.0129208030072635	0.331044836831883	0.293448010273014	NA
Apis	Peripheral	0.00353625142498415	0.00822791819478768	0.0074698123494092	0.0129208030072635	0.146151835024441	0.129282621963778	NA
Apis	Forager	0.00353625142498415	0.00822791819478768	0.0074698123494092	0.0129208030072635	0.221538498600689	0.193347163742992	NA
Apis	Forager	0.00353625142498415	0.00822791819478768	0.0074698123494092	0.0129208030072635	0.183590241541464	0.193347163742992	NA
Apis	Forager	0.00353625142498415	0.00822791819478768	0.0074698123494092	0.0129208030072635	0.127836801114223	0.105258418796573	NA
Apis	Nurse	0.004388466176325	0.0220502269050723	0.0304729853631608	0.0752290371220188	0.428816391882414	0.397552890664237	NA
Apis	Nurse	0.00353625142498415	0.00822791819478768	0.060966948147612	0.277730797994973	0.180241094368041	0.257411705522206	NA
Apis	Nurse	0.00353625142498415	0.00822791819478768	0.0312975465895161	0.168691388294152	0.129457549881065	0.109262452657774	NA
Apis	Nurse	0.00353625142498415	0.00822791819478768	0.0539615709823686	0.32446197358104	0.139854496807311	0.209363299187796	NA
Apis	Nurse	0.00353625142498415	0.00822791819478768	0.0109596154334788	0.05965197859333	0.150347638356113	0.157310858992184	NA
[truncated: 9,172 more rows]
