# Supplementary material for: Two simple movement mechanisms for spatial division of labour in social insects
Source: Nat Commun. 2022 Nov 15;13:6985. doi: 10.1038/s41467-022-34706-7 (PMC9666475; doi:10.1038/s41467-022-34706-7)
Supplement: Supplementary file 5 — Source Data [file 41467_2022_34706_MOESM5_ESM.zip › source_data/Figure_S6/Manova_analysis_results.csv]

SPECIES	contrast	estimate	SE	df	t.ratio	p	Symbol
Apis	Forager-Nurse	-0.005296889	0.001040460	7559	-5.0909118	5.474208e-07	***
Apis	Forager-Peripheral	-0.008288149	0.001267466	7559	-6.5391496	1.976860e-10	***
Apis	Nurse-Peripheral	-0.002991260	0.001133836	7559	-2.6381767	8.352393e-03	**
Lasius	Forager-Intermediate	0.058356146	0.004031947	1828	14.4734393	2.990874e-44	***
Lasius	Forager-Nurse	0.026667424	0.003023940	1828	8.8187669	7.923387e-18	***
Lasius	Forager-Peripheral	0.029883256	0.003896961	1828	7.6683493	4.217934e-14	***
Lasius	Intermediate-Nurse	-0.031688722	0.003780682	1828	-8.3817477	2.052326e-16	***
Lasius	Intermediate-Peripheral	-0.028472890	0.004509506	1828	-6.3139709	4.086734e-10	***
Lasius	Nurse-Peripheral	0.003215832	0.003636380	1828	0.8843499	3.766236e-01	n.s.
Leptothorax	Forager-Intermediate	0.053225003	0.009502264	631	5.6012972	6.357248e-08	***
Leptothorax	Forager-Nurse	0.078421071	0.006207893	631	12.6324782	5.397070e-32	***
Leptothorax	Forager-Peripheral	-0.003061651	0.007530636	631	-0.4065594	6.844695e-01	n.s.
Leptothorax	Intermediate-Nurse	0.025196068	0.009914360	631	2.5413711	1.353609e-02	*
Leptothorax	Intermediate-Peripheral	-0.056286654	0.010791992	631	-5.2155946	3.731606e-07	***
Leptothorax	Nurse-Peripheral	-0.081482722	0.008044377	631	-10.1291525	5.738602e-22	***
Temnothorax	Forager-Intermediate	0.068242825	0.005494344	1138	12.4205591	5.229478e-33	***
Temnothorax	Forager-Nurse	0.103692707	0.003616852	1138	28.6693240	1.000352e-135	***
Temnothorax	Forager-Peripheral	0.072542387	0.005028535	1138	14.4261466	5.644947e-43	***
Temnothorax	Intermediate-Nurse	0.035449882	0.005455807	1138	6.4976423	1.826077e-10	***
Temnothorax	Intermediate-Peripheral	0.004299562	0.006478455	1138	0.6636709	5.070354e-01	n.s.
Temnothorax	Nurse-Peripheral	-0.031150320	0.004986399	1138	-6.2470567	7.078428e-10	***
