# Supplementary material for: Two simple movement mechanisms for spatial division of labour in social insects
Source: Nat Commun. 2022 Nov 15;13:6985. doi: 10.1038/s41467-022-34706-7 (PMC9666475; doi:10.1038/s41467-022-34706-7)
Supplement: Supplementary file 5 — Source Data [file 41467_2022_34706_MOESM5_ESM.zip › source_data/Figure_S7/Movement_characteristics_per_module.csv]

SPECIES	COLONY	Primary_module	Activity_probability_percolonymean	Speed_whileActive_BodyLengthPerSec_percolonymean	Absolute_turn_angle_whileActive_Radians_percolonymean
Apis	Apis.1	Nurse	0.815364774509107	0.151954730939638	1.40183184906538
Apis	Apis.12	Nurse	0.736087266214349	0.180940258288801	1.38669445848167
Apis	Apis.14	Nurse	0.739095938737115	0.111303586994894	1.38966844163861
Apis	Apis.15	Nurse	0.582000397894492	0.150127700004454	1.32833313285874
Apis	Apis.17	Nurse	0.692467523166254	0.174602754640503	1.34415771481129
Apis	Apis.18	Nurse	0.647569894612643	0.164434788104151	1.37672241834305
Apis	Apis.2	Nurse	0.775554683065013	0.134434019833079	1.37379127564233
Apis	Apis.5	Nurse	0.748030521329914	0.184370218993774	1.35121288089947
Apis	Apis.6	Nurse	0.836450619380966	0.15633726954209	1.3699916798782
Apis	Apis.9	Nurse	0.573718052622916	0.167362820397992	1.29951843005864
Lasius	Lasius.1	Nurse	0.202705994111426	0.162310961119087	1.01818879210286
Lasius	Lasius.10	Nurse	0.187935747087497	0.145431244198417	1.04740282702004
Lasius	Lasius.11	Nurse	0.161778019015398	0.132854084677019	1.02684621623948
Lasius	Lasius.12	Nurse	0.166394894815493	0.143810113452263	1.00366992860632
Lasius	Lasius.13	Nurse	0.182564146865622	0.1426533951956	1.09195951302465
Lasius	Lasius.14	Nurse	0.186430229384235	0.195104692584676	1.08588306759401
Lasius	Lasius.15	Nurse	0.218309436197809	0.158153713454901	1.08447894102494
Lasius	Lasius.16	Nurse	0.211588292780381	0.147457721773175	1.04121220044568
Lasius	Lasius.17	Nurse	0.206936054184788	0.147840043753293	1.05409229811443
Lasius	Lasius.19	Nurse	0.203479995047408	0.146035515358292	1.03428303194663
Lasius	Lasius.2	Nurse	0.244047937594898	0.162959298621265	1.01003717733209
Lasius	Lasius.20	Nurse	0.227956074690093	0.138303752043041	1.02119042641127
Lasius	Lasius.21	Nurse	0.263222319603872	0.173218537538167	1.05678941087859
Lasius	Lasius.22	Nurse	0.252096291067896	0.137685138890413	1.0499827168984
Lasius	Lasius.4	Nurse	0.175897614269457	0.143296049295201	1.0442426111034
Lasius	Lasius.5	Nurse	0.200352979637223	0.137957494433128	1.0648251808243
Lasius	Lasius.6	Nurse	0.204418795107694	0.15349897162444	1.03945205269255
Lasius	Lasius.7	Nurse	0.217695442133059	0.148106544492833	1.0329251885174
Lasius	Lasius.8	Nurse	0.238856601993528	0.195547805077704	1.01030692053753
Lasius	Lasius.9	Nurse	0.255313999250261	0.163900156866676	1.00795611079242
Leptothorax	Leptothorax.1	Nurse	0.154567539641704	0.122801789290754	0.770576840886861
Leptothorax	Leptothorax.11	Nurse	0.170173258013945	0.0987159371043414	0.897696378873843
Leptothorax	Leptothorax.12	Nurse	0.117098356786466	0.108045090995796	0.796791108100349
Leptothorax	Leptothorax.15	Nurse	0.229820592346684	0.12300936866209	0.875452673684972
Leptothorax	Leptothorax.17	Nurse	0.161090941339963	0.125442409212973	0.779064268199407
Leptothorax	Leptothorax.19	Nurse	0.189710247268015	0.146215956475882	0.795377678737532
Leptothorax	Leptothorax.20	Nurse	0.1178272361129	0.191219470956054	0.676650923928757
Leptothorax	Leptothorax.5	Nurse	0.197154164015441	0.0956168671237107	0.82643894165833
Leptothorax	Leptothorax.8	Nurse	0.148132510030318	0.0909187927284442	0.81438477210657
Leptothorax	Leptothorax.9	Nurse	0.171705260588322	0.147258311623758	0.763583806188587
Temnothorax	Temnothorax.1	Nurse	0.0811149614552704	0.0782104336109682	0.602325709501407
Temnothorax	Temnothorax.10	Nurse	0.203319342017819	0.117600658536306	0.724111803452004
Temnothorax	Temnothorax.11	Nurse	0.210377865081449	0.0749282638079806	0.567460558254744
Temnothorax	Temnothorax.2	Nurse	0.184050571057282	0.11788149707395	0.63369217971877
Temnothorax	Temnothorax.3	Nurse	0.128333682291449	0.0995348926390753	0.605915027807521
Temnothorax	Temnothorax.4	Nurse	0.169022995767217	0.118708101874022	0.593924450597477
Temnothorax	Temnothorax.5	Nurse	0.118994488375907	0.0796662606878877	0.670449347753146
Temnothorax	Temnothorax.7	Nurse	0.129094761949846	0.0736600095295249	0.664120180752424
Temnothorax	Temnothorax.8	Nurse	0.174763802537643	0.0729262802118652	0.692061240295713
Temnothorax	Temnothorax.9	Nurse	0.366110506461068	0.104164115229846	0.644851129934694
Lasius	Lasius.1	Intermediate	0.234276120131804	0.234312711016644	0.957980702875696
Lasius	Lasius.11	Intermediate	0.225233781241838	0.167356083906619	1.07517461226883
Lasius	Lasius.12	Intermediate	0.280524000128835	0.161202169568499	1.03637794862026
Lasius	Lasius.14	Intermediate	0.188733971826459	0.144740993230405	1.113339030589
Lasius	Lasius.15	Intermediate	0.373637124751487	0.188964375484503	1.0544690400875
Lasius	Lasius.16	Intermediate	0.168522658568391	0.119324373463208	1.04046569334237
Lasius	Lasius.17	Intermediate	0.233537398455744	0.180002040945084	1.09691838278678
Lasius	Lasius.19	Intermediate	0.314709912353316	0.164736679610855	1.10015872586066
Lasius	Lasius.2	Intermediate	0.216948710245056	0.219333324148957	0.967174264489152
Lasius	Lasius.21	Intermediate	0.279432384340999	0.161103412188664	1.09586087929657
Lasius	Lasius.22	Intermediate	0.217415288243364	0.149817858703724	1.07274592875761
Lasius	Lasius.4	Intermediate	0.211870496514995	0.142186366676769	1.06604093232675
Lasius	Lasius.5	Intermediate	0.216660348429787	0.134662549616102	1.04207418168598
Lasius	Lasius.7	Intermediate	0.195215142708208	0.122794248878057	1.0417263299897
Lasius	Lasius.8	Intermediate	0.241128634031838	0.200688712773546	1.00702814261248
Lasius	Lasius.9	Intermediate	0.277443744367729	0.166680275608805	1.04016287322607
Leptothorax	Leptothorax.1	Intermediate	0.127530631547204	0.105556059147211	0.759816859848224
Leptothorax	Leptothorax.11	Intermediate	0.369415402594729	0.161812748463025	0.860381892963118
Leptothorax	Leptothorax.12	Intermediate	0.119190668597663	0.126091129476348	0.760530163217902
Leptothorax	Leptothorax.15	Intermediate	0.258097713291688	0.127378985441482	0.830669579828775
Leptothorax	Leptothorax.17	Intermediate	0.176589543311944	0.121467974394529	0.751202330884299
Leptothorax	Leptothorax.19	Intermediate	0.138887012089735	0.145759620460701	0.741112736983201
Leptothorax	Leptothorax.20	Intermediate	0.173467305926757	0.168302354570218	0.603922417632035
Leptothorax	Leptothorax.5	Intermediate	0.233637579366514	0.111485541045206	0.76540412500933
Leptothorax	Leptothorax.9	Intermediate	0.181026168916688	0.147889070123078	0.744320056608601
Temnothorax	Temnothorax.1	Intermediate	0.156920611731989	0.0906898035064767	0.631297408950089
Temnothorax	Temnothorax.11	Intermediate	0.258167534807073	0.0879620173473755	0.612767772872644
Temnothorax	Temnothorax.2	Intermediate	0.214220877056045	0.149868898980459	0.641990963781123
Temnothorax	Temnothorax.4	Intermediate	0.190916306120248	0.159767475796208	0.561473983453546
Temnothorax	Temnothorax.5	Intermediate	0.26725600251192	0.0875443685216779	0.738698290210511
Temnothorax	Temnothorax.7	Intermediate	0.13829169892498	0.0806055142695018	0.633068678858789
Temnothorax	Temnothorax.8	Intermediate	0.26139705548597	0.0812940930321908	0.745925209651986
Temnothorax	Temnothorax.9	Intermediate	0.309708594167343	0.103797387255723	0.634159939860684
Apis	Apis.1	Peripheral	0.744322561290355	0.162042118351167	1.3584289296648
Apis	Apis.12	Peripheral	0.542242672699219	0.19869274568973	1.32420204797559
Apis	Apis.14	Peripheral	0.48114198415066	0.106653049132761	1.36457709650684
Apis	Apis.15	Peripheral	0.48223982681485	0.148046866325234	1.32439649126369
Apis	Apis.17	Peripheral	0.589940421571873	0.187186535631895	1.30006845241293
Apis	Apis.18	Peripheral	0.51439673497381	0.18738702562421	1.27331201479793
Apis	Apis.2	Peripheral	0.524237338409931	0.128778507809086	1.3414482249844
Apis	Apis.5	Peripheral	0.737611007001186	0.206449152048941	1.33273047387136
Apis	Apis.6	Peripheral	0.698662442454867	0.170385502142592	1.31815603613023
Apis	Apis.9	Peripheral	0.513335948722622	0.190941535688567	1.25010761302852
Lasius	Lasius.1	Peripheral	0.266472541345413	0.240068466923855	1.01120244994375
Lasius	Lasius.10	Peripheral	0.25273127801139	0.238806984186031	1.06138796014207
Lasius	Lasius.11	Peripheral	0.233308680844112	0.198707672171392	1.01556932938148
Lasius	Lasius.12	Peripheral	0.286952410472943	0.206132855922331	0.957621314159074
Lasius	Lasius.13	Peripheral	0.288119942003119	0.185395073924906	1.05865865633201
Lasius	Lasius.14	Peripheral	0.267917457579886	0.212947999134474	1.05365099949538
Lasius	Lasius.15	Peripheral	0.290404769656539	0.213943849202016	1.07500333043707
Lasius	Lasius.16	Peripheral	0.276381421081482	0.249546081256683	1.1016811644419
Lasius	Lasius.17	Peripheral	0.289917289423422	0.184589876996451	1.04898232302447
Lasius	Lasius.19	Peripheral	0.250410677599377	0.171071087358285	1.02718247140967
Lasius	Lasius.2	Peripheral	0.31040653506317	0.181788846413958	0.980676324307033
Lasius	Lasius.20	Peripheral	0.373945630250188	0.173851743050241	1.02212490248677
Lasius	Lasius.21	Peripheral	0.320992947803194	0.231374625667004	1.04842927915962
Lasius	Lasius.22	Peripheral	0.268856162650251	0.162454486851536	1.02266296895834
Lasius	Lasius.4	Peripheral	0.247750967676649	0.246412933916083	1.00722275611456
Lasius	Lasius.5	Peripheral	0.295179481584177	0.189151455325387	1.10339956302914
Lasius	Lasius.6	Peripheral	0.22924190678217	0.178885995384679	1.04385586242802
Lasius	Lasius.7	Peripheral	0.278875181660285	0.186722904445208	1.06739151155549
Lasius	Lasius.8	Peripheral	0.285408232544446	0.228387551604173	1.01241992585095
Lasius	Lasius.9	Peripheral	0.326291903421915	0.222242359243982	1.00109550778761
Leptothorax	Leptothorax.1	Peripheral	0.383669717556649	0.300830252259502	0.697895686548433
Leptothorax	Leptothorax.11	Peripheral	0.313522688622409	0.125219435167136	0.857576458815457
Leptothorax	Leptothorax.12	Peripheral	0.310635631663701	0.233707647961597	0.751379602317718
Leptothorax	Leptothorax.15	Peripheral	0.265964650339389	0.144281961288639	0.824793666970346
Leptothorax	Leptothorax.17	Peripheral	0.187861054677393	0.143433382631613	0.781061844630767
Leptothorax	Leptothorax.19	Peripheral	0.242993553129049	0.165029978001202	0.731461769770208
Leptothorax	Leptothorax.20	Peripheral	0.240020208544356	0.302953306343918	0.61414286844521
Leptothorax	Leptothorax.5	Peripheral	0.267433429483198	0.127720381963315	0.759551159132779
Leptothorax	Leptothorax.8	Peripheral	0.258684596764274	0.116002995197857	0.812574512629512
Leptothorax	Leptothorax.9	Peripheral	0.220399862193659	0.163928695830559	0.773211866623266
Temnothorax	Temnothorax.1	Peripheral	0.175131108537795	0.0971319890623973	0.640043130761436
Temnothorax	Temnothorax.10	Peripheral	0.259080118565589	0.133823382860281	0.753508996932261
Temnothorax	Temnothorax.11	Peripheral	0.26818844764159	0.092230426097715	0.602379971030624
Temnothorax	Temnothorax.2	Peripheral	0.254851780047173	0.153850813280132	0.673553313985491
Temnothorax	Temnothorax.3	Peripheral	0.17287257747724	0.112703778811777	0.604992750787245
Temnothorax	Temnothorax.4	Peripheral	0.176186845767476	0.127983352691687	0.604673211208621
Temnothorax	Temnothorax.5	Peripheral	0.200892828046099	0.120079473327103	0.715060735789025
Temnothorax	Temnothorax.7	Peripheral	0.207714314167009	0.0752750157775206	0.682684233272668
Temnothorax	Temnothorax.8	Peripheral	0.210010610119077	0.0876673026648832	0.738396228876092
Temnothorax	Temnothorax.9	Peripheral	0.340015304696341	0.106068593475197	0.681861431729453
Apis	Apis.1	Forager	0.600713004449508	0.145346313929393	1.3760743212732
Apis	Apis.12	Forager	0.361449293479426	0.197501967435499	1.36159566886296
Apis	Apis.14	Forager	0.578865132932371	0.119765470287952	1.39021224234101
Apis	Apis.15	Forager	0.377642329850034	0.161930559989763	1.31526242566016
Apis	Apis.17	Forager	0.608226088845501	0.20708543699251	1.3386505407969
Apis	Apis.18	Forager	0.558508089723855	0.176197363647135	1.29714891105569
Apis	Apis.2	Forager	0.77694093969225	0.14366832802205	1.37809453264649
Apis	Apis.5	Forager	0.612474649743735	0.212587280241624	1.36442259698117
Apis	Apis.6	Forager	0.770081609855362	0.178274057058775	1.36999906742685
Apis	Apis.9	Forager	0.656247245592294	0.20389497000363	1.29678303896974
Lasius	Lasius.1	Forager	0.306889459311477	0.255091683474705	1.02255014854704
Lasius	Lasius.10	Forager	0.286628665710379	0.21400327330038	1.08852972768242
Lasius	Lasius.11	Forager	0.284657456040357	0.244460354993983	1.031139548904
Lasius	Lasius.12	Forager	0.363756596747982	0.243064622367663	0.949256518311387
Lasius	Lasius.13	Forager	0.390978610332121	0.2889173573592	1.03638704798515
Lasius	Lasius.14	Forager	0.307965695439531	0.205941980160728	1.0948884613185
Lasius	Lasius.15	Forager	0.41064454090545	0.257179175404263	1.01676300595233
Lasius	Lasius.16	Forager	0.274326360747721	0.184141028981092	1.04970102659113
Lasius	Lasius.17	Forager	0.387779764007727	0.228364128250861	1.08486480456739
Lasius	Lasius.19	Forager	0.423747742531883	0.236839953573091	1.06360883385937
Lasius	Lasius.2	Forager	0.357192849679299	0.253252266968606	1.01761378061048
Lasius	Lasius.20	Forager	0.35353684745424	0.204325102219778	1.07845678598659
Lasius	Lasius.21	Forager	0.433465763015978	0.27380124481366	1.06604878925683
Lasius	Lasius.22	Forager	0.323760144711764	0.247243534375919	1.03415124751645
Lasius	Lasius.4	Forager	0.388656683460012	0.266887176501341	1.0604852109646
Lasius	Lasius.5	Forager	0.319963078373924	0.212113873471044	1.12475057645261
Lasius	Lasius.6	Forager	0.269861246962759	0.258461082113863	0.99793535604367
Lasius	Lasius.7	Forager	0.264541002591128	0.166047021235103	1.03288349786603
Lasius	Lasius.8	Forager	0.312479596712604	0.288250592518069	1.02124189090469
Lasius	Lasius.9	Forager	0.383545832958657	0.231577441767444	1.03691034229816
Leptothorax	Leptothorax.1	Forager	0.159125425427853	0.125596583736589	0.744400384817756
Leptothorax	Leptothorax.11	Forager	0.289203412587028	0.113985492968215	0.901363423758847
Leptothorax	Leptothorax.12	Forager	0.198909218654438	0.124063091771105	0.764764587415508
Leptothorax	Leptothorax.15	Forager	0.294544752279068	0.123385437280772	0.838852845313927
Leptothorax	Leptothorax.17	Forager	0.211152621595761	0.142135342011539	0.751532323125411
Leptothorax	Leptothorax.19	Forager	0.233759892708841	0.190673848939969	0.758780205404227
Leptothorax	Leptothorax.20	Forager	0.189674254884743	0.255942332167378	0.654902470945945
Leptothorax	Leptothorax.5	Forager	0.228503944000057	0.100161118237163	0.825472588324295
Leptothorax	Leptothorax.8	Forager	0.205209892514907	0.0956750157461133	0.837042346446379
Leptothorax	Leptothorax.9	Forager	0.183325262868535	0.153563893691283	0.734846566562053
Temnothorax	Temnothorax.1	Forager	0.173353861911769	0.123735654530618	0.685431574593562
Temnothorax	Temnothorax.10	Forager	0.242428520509717	0.159856087681016	0.778652003251157
Temnothorax	Temnothorax.11	Forager	0.259125127157716	0.113427533775586	0.632620559126091
Temnothorax	Temnothorax.2	Forager	0.169646216039788	0.147295942086005	0.66206565552527
Temnothorax	Temnothorax.3	Forager	0.168932120991226	0.133520982275137	0.624741395155348
Temnothorax	Temnothorax.4	Forager	0.193345691410424	0.164277067172844	0.589393802514956
Temnothorax	Temnothorax.5	Forager	0.188193523384607	0.10962422935619	0.774204821861023
Temnothorax	Temnothorax.7	Forager	0.131063934616531	0.0935457514337412	0.65770688544039
Temnothorax	Temnothorax.8	Forager	0.239779355483469	0.0982748257673077	0.774475855215967
Temnothorax	Temnothorax.9	Forager	0.291790017572794	0.10977224078294	0.723909049040602
