# Supplementary material for: Two simple movement mechanisms for spatial division of labour in social insects
Source: Nat Commun. 2022 Nov 15;13:6985. doi: 10.1038/s41467-022-34706-7 (PMC9666475; doi:10.1038/s41467-022-34706-7)
Supplement: Supplementary file 5 — Source Data [file 41467_2022_34706_MOESM5_ESM.zip › source_data/Figure_S8/Network_sizes.csv]

SPECIES	COLONY	Subsampled	N_Individuals	N_Sites
Apis	1	FALSE	717	39826
Apis	1	TRUE	52	3157
Apis	12	FALSE	1020	41100
Apis	12	TRUE	50	3182
Apis	14	FALSE	1246	40147
Apis	14	TRUE	91	3060
Apis	15	FALSE	1239	41387
Apis	15	TRUE	89	3212
Apis	17	FALSE	980	41171
Apis	17	TRUE	68	3189
Apis	18	FALSE	1028	40822
Apis	18	TRUE	41	3210
Apis	2	FALSE	729	40708
Apis	2	TRUE	66	3157
Apis	5	FALSE	616	40509
Apis	5	TRUE	58	3218
Apis	6	FALSE	675	40767
Apis	6	TRUE	52	3220
Apis	9	FALSE	1132	40578
Apis	9	TRUE	68	3196
Lasius	1	FALSE	29	5172
Lasius	1	TRUE	21	2980
Lasius	10	FALSE	139	5231
Lasius	10	TRUE	95	3019
Lasius	11	FALSE	126	5387
Lasius	11	TRUE	86	3091
Lasius	12	FALSE	58	5431
Lasius	12	TRUE	40	3143
Lasius	13	FALSE	78	5516
Lasius	13	TRUE	51	3141
Lasius	14	FALSE	36	5200
Lasius	14	TRUE	25	2998
Lasius	15	FALSE	42	5414
Lasius	15	TRUE	29	3090
Lasius	16	FALSE	114	5481
Lasius	16	TRUE	78	3121
Lasius	17	FALSE	124	5515
Lasius	17	TRUE	84	3178
Lasius	19	FALSE	128	5417
Lasius	19	TRUE	88	3117
Lasius	2	FALSE	58	5100
Lasius	2	TRUE	40	2916
Lasius	20	FALSE	115	5282
Lasius	20	TRUE	81	3038
Lasius	21	FALSE	84	5568
Lasius	21	TRUE	57	3201
Lasius	22	FALSE	86	5563
Lasius	22	TRUE	59	3193
Lasius	4	FALSE	62	5044
Lasius	4	TRUE	42	2906
Lasius	5	FALSE	111	5350
Lasius	5	TRUE	76	3091
Lasius	6	FALSE	102	5271
Lasius	6	TRUE	70	3041
Lasius	7	FALSE	135	5562
Lasius	7	TRUE	92	3197
Lasius	8	FALSE	104	5495
Lasius	8	TRUE	71	3173
Lasius	9	FALSE	128	5350
Lasius	9	TRUE	88	3082
Leptothorax	1	FALSE	63	3178
Leptothorax	1	TRUE	63	3195
Leptothorax	11	FALSE	68	3171
Leptothorax	11	TRUE	67	3154
Leptothorax	12	FALSE	50	3123
Leptothorax	12	TRUE	48	3108
Leptothorax	15	FALSE	94	3013
Leptothorax	15	TRUE	94	3008
Leptothorax	17	FALSE	81	3285
Leptothorax	17	TRUE	81	3298
Leptothorax	19	FALSE	59	3129
Leptothorax	19	TRUE	58	3142
Leptothorax	20	FALSE	22	3111
Leptothorax	20	TRUE	22	3134
Leptothorax	5	FALSE	84	3100
Leptothorax	5	TRUE	84	3105
Leptothorax	8	FALSE	54	3079
Leptothorax	8	TRUE	52	3064
Leptothorax	9	FALSE	66	3024
Leptothorax	9	TRUE	66	3035
Temnothorax	1	FALSE	136	6692
Temnothorax	1	TRUE	76	3025
Temnothorax	10	FALSE	134	6618
Temnothorax	10	TRUE	74	3025
Temnothorax	11	FALSE	88	6411
Temnothorax	11	TRUE	49	2906
Temnothorax	2	FALSE	93	6103
Temnothorax	2	TRUE	52	2755
Temnothorax	3	FALSE	135	6869
Temnothorax	3	TRUE	75	3089
Temnothorax	4	FALSE	78	6882
Temnothorax	4	TRUE	44	3112
Temnothorax	5	FALSE	126	7275
Temnothorax	5	TRUE	70	3274
Temnothorax	7	FALSE	76	7124
Temnothorax	7	TRUE	42	3199
Temnothorax	8	FALSE	191	6752
Temnothorax	8	TRUE	106	3063
Temnothorax	9	FALSE	85	6797
Temnothorax	9	TRUE	47	3082
