# Supplementary material for: Two simple movement mechanisms for spatial division of labour in social insects
Source: Nat Commun. 2022 Nov 15;13:6985. doi: 10.1038/s41467-022-34706-7 (PMC9666475; doi:10.1038/s41467-022-34706-7)
Supplement: Supplementary file 5 — Source Data [file 41467_2022_34706_MOESM5_ESM.zip › source_data/Figure_S8/Original_vs_resampled_networks.csv]

SPECIES	COLONY	Subsampled	N_Individuals	N_Sites	Proportion_of_Specialist_Workers	Proportion_of_NonOverlapping_Sites
Apis	1	FALSE	717	39826	0.594405594405594	0.51024456385276
Apis	1	TRUE	52	3157	0.6875	0.655052264808362
Apis	12	FALSE	1020	41100	0.552941176470588	0.193430656934307
Apis	12	TRUE	50	3182	0.74	0.460402262727844
Apis	14	FALSE	1246	40147	0.30016051364366	0.161855182205395
Apis	14	TRUE	91	3060	0.786516853932584	0.762091503267974
Apis	15	FALSE	1239	41387	0.539951573849879	0.300070070311934
Apis	15	TRUE	89	3212	0.876404494382023	0.849003735990037
Apis	17	FALSE	980	41171	0.875255623721881	0.636297393796604
Apis	17	TRUE	68	3189	0.184615384615385	0.244904358733145
Apis	18	FALSE	1028	40822	0.39766081871345	0.145901719660967
Apis	18	TRUE	41	3210	0.341463414634146	0.350778816199377
Apis	2	FALSE	729	40708	0.796982167352538	0.78439127444237
Apis	2	TRUE	66	3157	0.491803278688525	0.363953120050681
Apis	5	FALSE	616	40509	0.626427406199021	0.63284702164951
Apis	5	TRUE	58	3218	0.810344827586207	0.648228713486638
Apis	6	FALSE	675	40767	0.586666666666667	0.749993867588981
Apis	6	TRUE	52	3220	0.607843137254902	0.680124223602484
Apis	9	FALSE	1132	40578	0.93368700265252	0.740696929370595
Apis	9	TRUE	68	3196	0.397058823529412	0.138297872340426
Lasius	1	FALSE	29	5172	0.0689655172413793	0.0131477184841454
Lasius	1	TRUE	21	2980	0.19047619047619	0.0728187919463087
Lasius	10	FALSE	139	5231	0.0863309352517986	0.0288663735423437
Lasius	10	TRUE	95	3019	0.242105263157895	0.0639284531301756
Lasius	11	FALSE	126	5387	0.111111111111111	0.066270651568591
Lasius	11	TRUE	86	3091	0.0813953488372093	0.0372047880944678
Lasius	12	FALSE	58	5431	0.155172413793103	0.167924875713497
Lasius	12	TRUE	40	3143	0.025	0.209035952911231
Lasius	13	FALSE	78	5516	0	0.00271936185641769
Lasius	13	TRUE	51	3141	0.0196078431372549	0.00318369945877109
Lasius	14	FALSE	36	5200	0.0833333333333333	0.135769230769231
Lasius	14	TRUE	25	2998	0.12	0.156104069379586
Lasius	15	FALSE	42	5414	0.119047619047619	0.0472848171407462
Lasius	15	TRUE	29	3090	0.137931034482759	0.128802588996764
Lasius	16	FALSE	114	5481	0.175438596491228	0.147965699689838
Lasius	16	TRUE	78	3121	0.0256410256410256	0.0381288048702339
Lasius	17	FALSE	124	5515	0.153225806451613	0.0843155031731641
Lasius	17	TRUE	84	3178	0.107142857142857	0.066393958464443
Lasius	19	FALSE	128	5417	0.203125	0.11150083071811
Lasius	19	TRUE	88	3117	0.215909090909091	0.100417067693295
Lasius	2	FALSE	58	5100	0.206896551724138	0.0664705882352941
Lasius	2	TRUE	40	2916	0.425	0.115912208504801
Lasius	20	FALSE	115	5282	0.226086956521739	0.324119651647103
Lasius	20	TRUE	81	3038	0.469135802469136	0.360105332455563
Lasius	21	FALSE	84	5568	0	0.00305316091954023
Lasius	21	TRUE	57	3201	0.0175438596491228	0.0190565448297407
Lasius	22	FALSE	86	5563	0.0348837209302326	0.0772964227934568
Lasius	22	TRUE	59	3193	0.0508474576271186	0.0880050109614782
Lasius	4	FALSE	62	5044	0.17741935483871	0.105670103092784
Lasius	4	TRUE	42	2906	0.261904761904762	0.204060564349621
Lasius	5	FALSE	111	5350	0.369369369369369	0.192523364485981
Lasius	5	TRUE	76	3091	0.157894736842105	0.136848916208347
Lasius	6	FALSE	102	5271	0.607843137254902	0.436349838740277
Lasius	6	TRUE	70	3041	0.0428571428571429	0.0223610654390003
Lasius	7	FALSE	135	5562	0.133333333333333	0.14940668824164
Lasius	7	TRUE	92	3197	0.0543478260869565	0.0838285893024711
Lasius	8	FALSE	104	5495	0.125	0.0658780709736124
Lasius	8	TRUE	71	3173	0.140845070422535	0.0888748818153167
Lasius	9	FALSE	128	5350	0.21875	0.206728971962617
Lasius	9	TRUE	88	3082	0.170454545454545	0.152498377676833
Leptothorax	1	FALSE	63	3178	0.0634920634920635	0.0195091252359975
Leptothorax	1	TRUE	63	3195	0.0476190476190476	0.0128325508607199
Leptothorax	11	FALSE	68	3171	0.5	0.128350678019552
Leptothorax	11	TRUE	67	3154	0.462686567164179	0.0887761572606214
Leptothorax	12	FALSE	50	3123	0.18	0.015690041626641
Leptothorax	12	TRUE	48	3108	0.1875	0.0151222651222651
Leptothorax	15	FALSE	94	3013	0.0638297872340425	0.088615997344839
Leptothorax	15	TRUE	94	3008	0.0212765957446809	0.0182845744680851
Leptothorax	17	FALSE	81	3285	0.0123456790123457	0.00578386605783866
Leptothorax	17	TRUE	81	3298	0.0123456790123457	0.00697392359005458
Leptothorax	19	FALSE	59	3129	0.101694915254237	0.062320230105465
Leptothorax	19	TRUE	58	3142	0.413793103448276	0.0916613621896881
Leptothorax	20	FALSE	22	3111	0.0454545454545455	0.0196078431372549
Leptothorax	20	TRUE	22	3134	0	0.00478621569878749
Leptothorax	5	FALSE	84	3100	0.321428571428571	0.154838709677419
Leptothorax	5	TRUE	84	3105	0.369047619047619	0.164895330112721
Leptothorax	8	FALSE	54	3079	0.203703703703704	0.0620331276388438
Leptothorax	8	TRUE	52	3064	0.211538461538462	0.0531984334203655
Leptothorax	9	FALSE	66	3024	0.136363636363636	0.0588624338624339
Leptothorax	9	TRUE	66	3035	0.106060606060606	0.02833607907743
Temnothorax	1	FALSE	136	6692	0.154411764705882	0.126419605499103
Temnothorax	1	TRUE	76	3025	0.421052631578947	0.269421487603306
Temnothorax	10	FALSE	134	6618	0.194029850746269	0.102901178603808
Temnothorax	10	TRUE	74	3025	0.202702702702703	0.138842975206612
Temnothorax	11	FALSE	88	6411	0.0909090909090909	0.0413352051162065
Temnothorax	11	TRUE	49	2906	0.0204081632653061	0.0233998623537509
Temnothorax	2	FALSE	93	6103	0.612903225806452	0.339013599868917
Temnothorax	2	TRUE	52	2755	0.326923076923077	0.171687840290381
Temnothorax	3	FALSE	135	6869	0.281481481481481	0.315329742320571
Temnothorax	3	TRUE	75	3089	0.0533333333333333	0.0485594043379735
Temnothorax	4	FALSE	78	6882	0.0769230769230769	0.0393780877651845
Temnothorax	4	TRUE	44	3112	0.0909090909090909	0.0334190231362468
Temnothorax	5	FALSE	126	7275	0.333333333333333	0.305429553264605
Temnothorax	5	TRUE	70	3274	0.157142857142857	0.0864386072083079
Temnothorax	7	FALSE	76	7124	0.197368421052632	0.0369174620999438
Temnothorax	7	TRUE	42	3199	0.214285714285714	0.0512660206314473
Temnothorax	8	FALSE	191	6752	0.350785340314136	0.29946682464455
Temnothorax	8	TRUE	106	3063	0.19811320754717	0.149853085210578
Temnothorax	9	FALSE	85	6797	0.4	0.367956451375607
Temnothorax	9	TRUE	47	3082	0.425531914893617	0.331602855288774
