# Supplementary material for: Two simple movement mechanisms for spatial division of labour in social insects
Source: Nat Commun. 2022 Nov 15;13:6985. doi: 10.1038/s41467-022-34706-7 (PMC9666475; doi:10.1038/s41467-022-34706-7)
Supplement: Supplementary file 5 — Source Data [file 41467_2022_34706_MOESM5_ESM.zip › source_data/Table_1/colony_sizes.csv]

SPECIES	COLONY	N_Individuals_tracked	N_Individuals_total
Apis	1	642	3655
Apis	12	1019	3527
Apis	14	1233	6462
Apis	15	1235	6291
Apis	17	868	4851
Apis	18	1007	2867
Apis	2	680	4675
Apis	5	588	4127
Apis	6	629	3672
Apis	9	949	4812
Lasius	1	31	31
Lasius	10	139	139
Lasius	11	126	126
Lasius	12	58	58
Lasius	13	78	78
Lasius	14	36	36
Lasius	15	42	42
Lasius	16	114	114
Lasius	17	124	124
Lasius	19	129	129
Lasius	2	58	58
Lasius	20	119	119
Lasius	21	84	84
Lasius	22	86	86
Lasius	4	62	62
Lasius	5	111	111
Lasius	6	102	102
Lasius	7	135	135
Lasius	8	104	104
Lasius	9	129	129
Leptothorax	1	63	63
Leptothorax	11	67	67
Leptothorax	12	48	48
Leptothorax	15	94	94
Leptothorax	17	81	81
Leptothorax	19	58	58
Leptothorax	20	22	22
Leptothorax	5	84	84
Leptothorax	8	52	52
Leptothorax	9	66	66
Temnothorax	1	136	136
Temnothorax	10	134	134
Temnothorax	11	88	88
Temnothorax	2	93	93
Temnothorax	3	135	135
Temnothorax	4	78	78
Temnothorax	5	126	126
Temnothorax	7	76	76
Temnothorax	8	191	191
Temnothorax	9	85	85
