# Supplementary material for: Two simple movement mechanisms for spatial division of labour in social insects
Source: Nat Commun. 2022 Nov 15;13:6985. doi: 10.1038/s41467-022-34706-7 (PMC9666475; doi:10.1038/s41467-022-34706-7)
Supplement: Supplementary file 5 — Source Data [file 41467_2022_34706_MOESM5_ESM.zip › source_data/Table_1/Tracking_data_summary.csv]

SPECIES	COLONY	Tracked_Individual_ID	Number_trajectory_coordinates	Total_tracked_time_hours
Temnothorax	1	1	16922	2.35027777777778
Temnothorax	1	2	467984	64.9977777777778
Temnothorax	1	3	424491	58.9570833333333
Temnothorax	1	4	453198	62.9441666666667
Temnothorax	1	5	451804	62.7505555555556
Temnothorax	1	6	395358	54.9108333333333
Temnothorax	1	7	510562	70.9113888888889
Temnothorax	1	8	356839	49.5609722222222
Temnothorax	1	9	287713	39.9601388888889
Temnothorax	1	10	387631	53.8376388888889
Temnothorax	1	11	469464	65.2033333333333
Temnothorax	1	12	506561	70.3556944444444
Temnothorax	1	13	439012	60.9738888888889
Temnothorax	1	14	437027	60.6981944444444
Temnothorax	1	15	471808	65.5288888888889
Temnothorax	1	16	498223	69.1976388888889
Temnothorax	1	17	477198	66.2775
Temnothorax	1	18	477825	66.3645833333333
Temnothorax	1	19	402530	55.9069444444444
Temnothorax	1	20	513803	71.3615277777778
Temnothorax	1	21	494750	68.7152777777778
Temnothorax	1	22	444709	61.7651388888889
Temnothorax	1	23	476563	66.1893055555555
Temnothorax	1	24	476484	66.1783333333333
Temnothorax	1	25	478366	66.4397222222222
Temnothorax	1	26	495344	68.7977777777778
Temnothorax	1	27	443890	61.6513888888889
Temnothorax	1	28	276385	38.3868055555556
Temnothorax	1	29	466653	64.8129166666667
Temnothorax	1	30	287182	39.8863888888889
Temnothorax	1	31	373379	51.8581944444444
Temnothorax	1	32	458253	63.64625
Temnothorax	1	33	187136	25.9911111111111
Temnothorax	1	34	409852	56.9238888888889
Temnothorax	1	35	395798	54.9719444444444
Temnothorax	1	36	211654	29.3963888888889
Temnothorax	1	37	228127	31.6843055555556
Temnothorax	1	38	505745	70.2423611111111
Temnothorax	1	39	337798	46.9163888888889
Temnothorax	1	40	481804	66.9172222222222
Temnothorax	1	41	503728	69.9622222222222
Temnothorax	1	42	80756	11.2161111111111
Temnothorax	1	43	96685	13.4284722222222
Temnothorax	1	44	446447	62.0065277777778
Temnothorax	1	45	354636	49.255
Temnothorax	1	46	515428	71.5872222222222
Temnothorax	1	47	482183	66.9698611111111
Temnothorax	1	48	300352	41.7155555555556
Temnothorax	1	49	452333	62.8240277777778
Temnothorax	1	50	428513	59.5156944444444
Temnothorax	1	51	508422	70.6141666666667
Temnothorax	1	52	411507	57.15375
Temnothorax	1	53	460697	63.9856944444444
Temnothorax	1	54	7097	0.985694444444444
Temnothorax	1	55	497556	69.105
Temnothorax	1	56	405024	56.2533333333333
Temnothorax	1	57	249966	34.7175
Temnothorax	1	58	7458	1.03583333333333
Temnothorax	1	59	450403	62.5559722222222
Temnothorax	1	60	502083	69.73375
Temnothorax	1	61	473255	65.7298611111111
Temnothorax	1	62	436595	60.6381944444444
Temnothorax	1	63	463085	64.3173611111111
Temnothorax	1	64	451762	62.7447222222222
Temnothorax	1	65	449166	62.3841666666667
Temnothorax	1	66	471639	65.5054166666667
Temnothorax	1	67	454972	63.1905555555556
Temnothorax	1	68	266151	36.9654166666667
Temnothorax	1	69	440473	61.1768055555556
Temnothorax	1	70	498622	69.2530555555556
Temnothorax	1	71	443392	61.5822222222222
Temnothorax	1	72	455853	63.3129166666667
Temnothorax	1	73	476039	66.1165277777778
Temnothorax	1	74	502522	69.7947222222222
Temnothorax	1	75	509112	70.71
Temnothorax	1	76	486466	67.5647222222222
Temnothorax	1	77	448667	62.3148611111111
Temnothorax	1	78	507703	70.5143055555556
Temnothorax	1	79	434517	60.3495833333333
Temnothorax	1	80	504464	70.0644444444444
Temnothorax	1	81	361689	50.2345833333333
Temnothorax	1	82	467564	64.9394444444444
Temnothorax	1	83	367464	51.0366666666667
Temnothorax	1	84	479156	66.5494444444444
Temnothorax	1	85	411283	57.1226388888889
Temnothorax	1	86	356849	49.5623611111111
Temnothorax	1	87	390363	54.2170833333333
Temnothorax	1	88	453560	62.9944444444444
Temnothorax	1	89	442068	61.3983333333333
Temnothorax	1	90	405650	56.3402777777778
Temnothorax	1	91	372844	51.7838888888889
Temnothorax	1	92	490835	68.1715277777778
Temnothorax	1	93	463445	64.3673611111111
Temnothorax	1	94	474223	65.8643055555556
Temnothorax	1	95	502635	69.8104166666667
Temnothorax	1	96	359270	49.8986111111111
Temnothorax	1	97	447746	62.1869444444444
Temnothorax	1	98	428070	59.4541666666667
Temnothorax	1	99	358775	49.8298611111111
Temnothorax	1	100	472333	65.6018055555556
Temnothorax	1	101	482336	66.9911111111111
Temnothorax	1	102	467330	64.9069444444444
Temnothorax	1	103	473182	65.7197222222222
Temnothorax	1	104	492207	68.3620833333333
Temnothorax	1	105	450645	62.5895833333333
Temnothorax	1	106	489872	68.0377777777778
Temnothorax	1	107	339754	47.1880555555556
Temnothorax	1	108	503904	69.9866666666667
Temnothorax	1	109	472925	65.6840277777778
Temnothorax	1	110	378425	52.5590277777778
Temnothorax	1	111	406730	56.4902777777778
Temnothorax	1	112	433061	60.1473611111111
Temnothorax	1	113	228992	31.8044444444444
Temnothorax	1	114	473317	65.7384722222222
Temnothorax	1	115	485613	67.44625
Temnothorax	1	116	440084	61.1227777777778
Temnothorax	1	117	330675	45.9270833333333
Temnothorax	1	118	494865	68.73125
Temnothorax	1	119	245142	34.0475
Temnothorax	1	120	381925	53.0451388888889
Temnothorax	1	121	223104	30.9866666666667
Temnothorax	1	122	488912	67.9044444444445
Temnothorax	1	123	344877	47.8995833333333
Temnothorax	1	124	403951	56.1043055555556
Temnothorax	1	125	503748	69.965
Temnothorax	1	126	473598	65.7775
Temnothorax	1	127	463586	64.3869444444444
Temnothorax	1	128	455217	63.2245833333333
Temnothorax	1	129	271899	37.76375
Temnothorax	1	130	500601	69.5279166666667
Temnothorax	1	131	482676	67.0383333333333
Temnothorax	1	132	110055	15.2854166666667
Temnothorax	1	133	346819	48.1693055555556
Temnothorax	1	134	138290	19.2069444444444
Temnothorax	1	135	485310	67.4041666666667
Temnothorax	1	136	491343	68.2420833333333
Temnothorax	2	1	478150	66.4097222222222
Temnothorax	2	2	394495	54.7909722222222
Temnothorax	2	3	375818	52.1969444444444
Temnothorax	2	4	475449	66.0345833333333
Temnothorax	2	5	447964	62.2172222222222
Temnothorax	2	6	469609	65.2234722222222
Temnothorax	2	7	424765	58.9951388888889
Temnothorax	2	8	51391	7.13763888888889
Temnothorax	2	9	409287	56.8454166666667
Temnothorax	2	10	211237	29.3384722222222
Temnothorax	2	11	467873	64.9823611111111
Temnothorax	2	12	490152	68.0766666666667
Temnothorax	2	13	311657	43.2856944444444
Temnothorax	2	14	467011	64.8626388888889
Temnothorax	2	15	475019	65.9748611111111
Temnothorax	2	16	408443	56.7281944444444
Temnothorax	2	17	436664	60.6477777777778
Temnothorax	2	18	504247	70.0343055555556
Temnothorax	2	19	469356	65.1883333333333
Temnothorax	2	20	420062	58.3419444444444
Temnothorax	2	21	402805	55.9451388888889
Temnothorax	2	22	450674	62.5936111111111
Temnothorax	2	23	431258	59.8969444444444
Temnothorax	2	24	497001	69.0279166666667
Temnothorax	2	25	445879	61.9276388888889
Temnothorax	2	26	444089	61.6790277777778
Temnothorax	2	27	371888	51.6511111111111
Temnothorax	2	28	482015	66.9465277777778
Temnothorax	2	29	416066	57.7869444444444
Temnothorax	2	30	496080	68.9
Temnothorax	2	31	434383	60.3309722222222
Temnothorax	2	32	427676	59.3994444444444
Temnothorax	2	33	480098	66.6802777777778
Temnothorax	2	34	195110	27.0986111111111
Temnothorax	2	35	433890	60.2625
Temnothorax	2	36	409250	56.8402777777778
Temnothorax	2	37	338683	47.0393055555556
Temnothorax	2	38	502540	69.7972222222222
Temnothorax	2	39	494241	68.6445833333333
Temnothorax	2	40	516084	71.6783333333333
Temnothorax	2	41	505379	70.1915277777778
Temnothorax	2	42	506946	70.4091666666667
Temnothorax	2	43	486008	67.5011111111111
Temnothorax	2	44	440555	61.1881944444444
Temnothorax	2	45	499556	69.3827777777778
Temnothorax	2	46	512675	71.2048611111111
Temnothorax	2	47	384577	53.4134722222222
Temnothorax	2	48	445817	61.9190277777778
Temnothorax	2	49	373140	51.825
Temnothorax	2	50	452634	62.8658333333333
Temnothorax	2	51	397201	55.1668055555556
Temnothorax	2	52	500149	69.4651388888889
Temnothorax	2	53	424222	58.9197222222222
Temnothorax	2	54	492679	68.4276388888889
Temnothorax	2	55	249422	34.6419444444444
Temnothorax	2	56	402492	55.9016666666667
Temnothorax	2	57	420430	58.3930555555556
Temnothorax	2	58	443685	61.6229166666667
Temnothorax	2	59	425608	59.1122222222222
Temnothorax	2	60	342274	47.5380555555556
Temnothorax	2	61	317206	44.0563888888889
Temnothorax	2	62	493816	68.5855555555556
Temnothorax	2	63	505444	70.2005555555556
Temnothorax	2	64	404541	56.18625
Temnothorax	2	65	432495	60.06875
Temnothorax	2	66	481441	66.8668055555556
Temnothorax	2	67	387066	53.7591666666667
Temnothorax	2	68	265190	36.8319444444444
Temnothorax	2	69	315640	43.8388888888889
Temnothorax	2	70	9190	1.27638888888889
Temnothorax	2	71	432403	60.0559722222222
Temnothorax	2	72	402724	55.9338888888889
Temnothorax	2	73	516523	71.7393055555556
Temnothorax	2	74	456063	63.3420833333333
Temnothorax	2	75	407136	56.5466666666667
Temnothorax	2	76	369420	51.3083333333333
Temnothorax	2	77	405047	56.2565277777778
Temnothorax	2	78	427471	59.3709722222222
Temnothorax	2	79	267782	37.1919444444444
Temnothorax	2	80	242876	33.7327777777778
Temnothorax	2	81	484205	67.2506944444444
Temnothorax	2	82	401374	55.7463888888889
Temnothorax	2	83	477109	66.2651388888889
Temnothorax	2	84	441010	61.2513888888889
Temnothorax	2	85	437655	60.7854166666667
Temnothorax	2	86	475503	66.0420833333333
Temnothorax	2	87	206488	28.6788888888889
Temnothorax	2	88	253965	35.2729166666667
Temnothorax	2	89	466844	64.8394444444444
Temnothorax	2	90	457285	63.5118055555556
Temnothorax	2	91	489707	68.0148611111111
Temnothorax	2	92	405925	56.3784722222222
Temnothorax	2	93	395731	54.9626388888889
Temnothorax	3	1	458166	63.6341666666667
Temnothorax	3	2	484087	67.2343055555556
Temnothorax	3	3	356315	49.4881944444444
Temnothorax	3	4	505094	70.1519444444444
Temnothorax	3	5	507055	70.4243055555555
Temnothorax	3	6	459141	63.7695833333333
Temnothorax	3	7	470378	65.3302777777778
Temnothorax	3	8	479299	66.5693055555556
Temnothorax	3	9	473871	65.8154166666667
Temnothorax	3	10	502708	69.8205555555556
Temnothorax	3	11	483122	67.1002777777778
Temnothorax	3	12	479439	66.58875
Temnothorax	3	13	423717	58.8495833333333
Temnothorax	3	14	428174	59.4686111111111
Temnothorax	3	15	511256	71.0077777777778
Temnothorax	3	16	482928	67.0733333333333
Temnothorax	3	17	437266	60.7313888888889
Temnothorax	3	18	73119	10.1554166666667
Temnothorax	3	19	461214	64.0575
Temnothorax	3	20	480204	66.695
Temnothorax	3	21	452635	62.8659722222222
Temnothorax	3	22	323484	44.9283333333333
Temnothorax	3	23	508339	70.6026388888889
Temnothorax	3	24	494346	68.6591666666667
Temnothorax	3	25	427477	59.3718055555556
Temnothorax	3	26	280211	38.9181944444444
Temnothorax	3	27	269441	37.4223611111111
Temnothorax	3	28	480652	66.7572222222222
Temnothorax	3	29	411939	57.21375
Temnothorax	3	30	398730	55.3791666666667
Temnothorax	3	31	479496	66.5966666666667
Temnothorax	3	32	418242	58.0891666666667
Temnothorax	3	33	453026	62.9202777777778
Temnothorax	3	34	431147	59.8815277777778
Temnothorax	3	35	463788	64.415
Temnothorax	3	36	467331	64.9070833333333
Temnothorax	3	37	423890	58.8736111111111
Temnothorax	3	38	477417	66.3079166666667
Temnothorax	3	39	260724	36.2116666666667
Temnothorax	3	40	405777	56.3579166666667
Temnothorax	3	41	465073	64.5934722222222
Temnothorax	3	42	472512	65.6266666666667
Temnothorax	3	43	424683	58.98375
Temnothorax	3	44	472274	65.5936111111111
Temnothorax	3	45	338537	47.0190277777778
Temnothorax	3	46	490868	68.1761111111111
Temnothorax	3	47	460305	63.93125
Temnothorax	3	48	341810	47.4736111111111
Temnothorax	3	49	406690	56.4847222222222
Temnothorax	3	50	499740	69.4083333333333
Temnothorax	3	51	368076	51.1216666666667
Temnothorax	3	52	444258	61.7025
Temnothorax	3	53	461388	64.0816666666667
Temnothorax	3	54	501006	69.5841666666667
Temnothorax	3	55	503761	69.9668055555556
Temnothorax	3	56	451370	62.6902777777778
Temnothorax	3	57	500813	69.5573611111111
Temnothorax	3	58	347391	48.24875
Temnothorax	3	59	418594	58.1380555555556
Temnothorax	3	60	439661	61.0640277777778
Temnothorax	3	61	378209	52.5290277777778
Temnothorax	3	62	484931	67.3515277777778
Temnothorax	3	63	436812	60.6683333333333
Temnothorax	3	64	496690	68.9847222222222
Temnothorax	3	65	374050	51.9513888888889
Temnothorax	3	66	250742	34.8252777777778
Temnothorax	3	67	450402	62.5558333333333
Temnothorax	3	68	458588	63.6927777777778
Temnothorax	3	69	483883	67.2059722222222
Temnothorax	3	70	412469	57.2873611111111
Temnothorax	3	71	174816	24.28
Temnothorax	3	72	384442	53.3947222222222
Temnothorax	3	73	296732	41.2127777777778
Temnothorax	3	74	479282	66.5669444444444
Temnothorax	3	75	455631	63.2820833333333
Temnothorax	3	76	457269	63.5095833333333
Temnothorax	3	77	423344	58.7977777777778
Temnothorax	3	78	465268	64.6205555555556
Temnothorax	3	79	487577	67.7190277777778
Temnothorax	3	80	321985	44.7201388888889
Temnothorax	3	81	499991	69.4431944444444
Temnothorax	3	82	387259	53.7859722222222
Temnothorax	3	83	248389	34.4984722222222
Temnothorax	3	84	418712	58.1544444444444
Temnothorax	3	85	232913	32.3490277777778
Temnothorax	3	86	398592	55.36
Temnothorax	3	87	494866	68.7313888888889
Temnothorax	3	88	349974	48.6075
Temnothorax	3	89	451762	62.7447222222222
Temnothorax	3	90	370689	51.4845833333333
Temnothorax	3	91	438279	60.8720833333333
Temnothorax	3	92	389286	54.0675
Temnothorax	3	93	443367	61.57875
Temnothorax	3	94	430479	59.78875
Temnothorax	3	95	11416	1.58555555555556
Temnothorax	3	96	457743	63.5754166666667
Temnothorax	3	97	329113	45.7101388888889
Temnothorax	3	98	463686	64.4008333333333
Temnothorax	3	99	252596	35.0827777777778
Temnothorax	3	100	483925	67.2118055555556
Temnothorax	3	101	513299	71.2915277777778
Temnothorax	3	102	444546	61.7425
Temnothorax	3	103	437416	60.7522222222222
Temnothorax	3	104	457796	63.5827777777778
Temnothorax	3	105	473157	65.71625
Temnothorax	3	106	296972	41.2461111111111
Temnothorax	3	107	236196	32.805
Temnothorax	3	108	502546	69.7980555555555
Temnothorax	3	109	416502	57.8475
Temnothorax	3	110	382733	53.1573611111111
Temnothorax	3	111	514124	71.4061111111111
Temnothorax	3	112	407157	56.5495833333333
Temnothorax	3	113	391414	54.3630555555556
Temnothorax	3	114	401086	55.7063888888889
Temnothorax	3	115	475774	66.0797222222222
Temnothorax	3	116	101610	14.1125
Temnothorax	3	117	463995	64.44375
Temnothorax	3	118	123845	17.2006944444444
Temnothorax	3	119	471327	65.4620833333333
Temnothorax	3	120	387199	53.7776388888889
Temnothorax	3	121	305457	42.4245833333333
Temnothorax	3	122	459075	63.7604166666667
Temnothorax	3	123	437646	60.7841666666667
Temnothorax	3	124	475277	66.0106944444444
Temnothorax	3	125	330046	45.8397222222222
Temnothorax	3	126	443277	61.56625
Temnothorax	3	127	115793	16.0823611111111
Temnothorax	3	128	420639	58.4220833333333
Temnothorax	3	129	176312	24.4877777777778
Temnothorax	3	130	419884	58.3172222222222
Temnothorax	3	131	369112	51.2655555555556
Temnothorax	3	132	420302	58.3752777777778
Temnothorax	3	133	489045	67.9229166666667
Temnothorax	3	134	477941	66.3806944444444
Temnothorax	3	135	302496	42.0133333333333
Temnothorax	4	1	103356	14.355
Temnothorax	4	2	314522	43.6836111111111
Temnothorax	4	3	358521	49.7945833333333
Temnothorax	4	4	446262	61.9808333333333
Temnothorax	4	5	170180	23.6361111111111
Temnothorax	4	6	354907	49.2926388888889
Temnothorax	4	7	347280	48.2333333333333
Temnothorax	4	8	338621	47.0306944444444
Temnothorax	4	9	391844	54.4227777777778
Temnothorax	4	10	344712	47.8766666666667
Temnothorax	4	11	238622	33.1419444444444
Temnothorax	4	12	76079	10.5665277777778
Temnothorax	4	13	336769	46.7734722222222
Temnothorax	4	14	290896	40.4022222222222
Temnothorax	4	15	399109	55.4318055555556
Temnothorax	4	16	481672	66.8988888888889
Temnothorax	4	17	421755	58.5770833333333
Temnothorax	4	18	351007	48.7509722222222
Temnothorax	4	19	217974	30.2741666666667
Temnothorax	4	20	387570	53.8291666666667
Temnothorax	4	21	181967	25.2731944444444
Temnothorax	4	22	352909	49.0151388888889
Temnothorax	4	23	351225	48.78125
Temnothorax	4	24	33444	4.645
Temnothorax	4	25	423143	58.7698611111111
Temnothorax	4	26	189195	26.2770833333333
Temnothorax	4	27	334075	46.3993055555556
Temnothorax	4	28	327470	45.4819444444444
Temnothorax	4	29	429541	59.6584722222222
Temnothorax	4	30	293638	40.7830555555556
Temnothorax	4	31	202515	28.1270833333333
Temnothorax	4	32	292624	40.6422222222222
Temnothorax	4	33	361656	50.23
Temnothorax	4	34	432793	60.1101388888889
Temnothorax	4	35	373504	51.8755555555556
Temnothorax	4	36	285573	39.6629166666667
Temnothorax	4	37	347574	48.2741666666667
Temnothorax	4	38	400103	55.5698611111111
Temnothorax	4	39	242079	33.6220833333333
Temnothorax	4	40	370272	51.4266666666667
Temnothorax	4	41	295476	41.0383333333333
Temnothorax	4	42	457088	63.4844444444444
Temnothorax	4	43	422058	58.6191666666667
Temnothorax	4	44	226461	31.4529166666667
Temnothorax	4	45	356522	49.5169444444444
Temnothorax	4	46	173313	24.07125
Temnothorax	4	47	356240	49.4777777777778
Temnothorax	4	48	305275	42.3993055555556
Temnothorax	4	49	498140	69.1861111111111
Temnothorax	4	50	332619	46.1970833333333
Temnothorax	4	51	240753	33.4379166666667
Temnothorax	4	52	414881	57.6223611111111
Temnothorax	4	53	457601	63.5556944444444
Temnothorax	4	54	426560	59.2444444444444
Temnothorax	4	55	342505	47.5701388888889
Temnothorax	4	56	446561	62.0223611111111
Temnothorax	4	57	184210	25.5847222222222
Temnothorax	4	58	412051	57.2293055555556
Temnothorax	4	59	288902	40.1252777777778
Temnothorax	4	60	304017	42.2245833333333
Temnothorax	4	61	346427	48.1148611111111
Temnothorax	4	62	426350	59.2152777777778
Temnothorax	4	63	382437	53.11625
Temnothorax	4	64	330708	45.9316666666667
Temnothorax	4	65	381958	53.0497222222222
Temnothorax	4	66	478791	66.49875
Temnothorax	4	67	454603	63.1393055555556
Temnothorax	4	68	320563	44.5226388888889
Temnothorax	4	69	266548	37.0205555555556
Temnothorax	4	70	230376	31.9966666666667
Temnothorax	4	71	359456	49.9244444444444
Temnothorax	4	72	238640	33.1444444444444
Temnothorax	4	73	359108	49.8761111111111
Temnothorax	4	74	376088	52.2344444444444
Temnothorax	4	75	335109	46.5429166666667
Temnothorax	4	76	369604	51.3338888888889
Temnothorax	4	77	424885	59.0118055555556
Temnothorax	4	78	342664	47.5922222222222
Temnothorax	5	1	337502	46.8752777777778
Temnothorax	5	2	214120	29.7388888888889
Temnothorax	5	3	133207	18.5009722222222
Temnothorax	5	4	396067	55.0093055555556
Temnothorax	5	5	491547	68.2704166666667
Temnothorax	5	6	478433	66.4490277777778
Temnothorax	5	7	374722	52.0447222222222
Temnothorax	5	8	219423	30.4754166666667
Temnothorax	5	9	500660	69.5361111111111
Temnothorax	5	10	371270	51.5652777777778
Temnothorax	5	11	471387	65.4704166666667
Temnothorax	5	12	420290	58.3736111111111
Temnothorax	5	13	474211	65.8626388888889
Temnothorax	5	14	498206	69.1952777777778
Temnothorax	5	15	427199	59.3331944444444
Temnothorax	5	16	356645	49.5340277777778
Temnothorax	5	17	505062	70.1475
Temnothorax	5	18	468854	65.1186111111111
Temnothorax	5	19	421785	58.58125
Temnothorax	5	20	513822	71.3641666666667
Temnothorax	5	21	351255	48.7854166666667
Temnothorax	5	22	330171	45.8570833333333
Temnothorax	5	23	491596	68.2772222222222
Temnothorax	5	24	431027	59.8648611111111
Temnothorax	5	25	468990	65.1375
Temnothorax	5	26	345783	48.0254166666667
Temnothorax	5	27	426652	59.2572222222222
Temnothorax	5	28	450025	62.5034722222222
Temnothorax	5	29	487167	67.6620833333333
Temnothorax	5	30	489332	67.9627777777778
Temnothorax	5	31	410002	56.9447222222222
Temnothorax	5	32	408899	56.7915277777778
Temnothorax	5	33	138261	19.2029166666667
Temnothorax	5	34	431807	59.9731944444444
Temnothorax	5	35	454929	63.1845833333333
Temnothorax	5	36	428972	59.5794444444444
Temnothorax	5	37	400732	55.6572222222222
Temnothorax	5	38	321213	44.6129166666667
Temnothorax	5	39	423132	58.7683333333333
Temnothorax	5	40	386835	53.7270833333333
Temnothorax	5	41	487709	67.7373611111111
Temnothorax	5	42	145389	20.1929166666667
Temnothorax	5	43	81604	11.3338888888889
Temnothorax	5	44	366003	50.83375
Temnothorax	5	45	405689	56.3456944444444
Temnothorax	5	46	473019	65.6970833333333
Temnothorax	5	47	411367	57.1343055555556
Temnothorax	5	48	245027	34.0315277777778
Temnothorax	5	49	489852	68.035
Temnothorax	5	50	499991	69.4431944444444
Temnothorax	5	51	409888	56.9288888888889
Temnothorax	5	52	265858	36.9247222222222
Temnothorax	5	53	478110	66.4041666666667
Temnothorax	5	54	366214	50.8630555555556
Temnothorax	5	55	331296	46.0133333333333
Temnothorax	5	56	409115	56.8215277777778
Temnothorax	5	57	400858	55.6747222222222
Temnothorax	5	58	367706	51.0702777777778
Temnothorax	5	59	394143	54.7420833333333
Temnothorax	5	60	450764	62.6061111111111
Temnothorax	5	61	177285	24.6229166666667
Temnothorax	5	62	380373	52.8295833333333
Temnothorax	5	63	458007	63.6120833333333
Temnothorax	5	64	417739	58.0193055555556
Temnothorax	5	65	341452	47.4238888888889
Temnothorax	5	66	431582	59.9419444444444
Temnothorax	5	67	82490	11.4569444444444
Temnothorax	5	68	503580	69.9416666666667
Temnothorax	5	69	291840	40.5333333333333
Temnothorax	5	70	242200	33.6388888888889
Temnothorax	5	71	216771	30.1070833333333
Temnothorax	5	72	193721	26.9056944444444
Temnothorax	5	73	249969	34.7179166666667
Temnothorax	5	74	425446	59.0897222222222
Temnothorax	5	75	420621	58.4195833333333
Temnothorax	5	76	185169	25.7179166666667
Temnothorax	5	77	404077	56.1218055555556
Temnothorax	5	78	326137	45.2968055555556
Temnothorax	5	79	487986	67.7758333333333
Temnothorax	5	80	297906	41.3758333333333
Temnothorax	5	81	396548	55.0761111111111
Temnothorax	5	82	464064	64.4533333333333
Temnothorax	5	83	454071	63.0654166666667
Temnothorax	5	84	310326	43.1008333333333
Temnothorax	5	85	331451	46.0348611111111
Temnothorax	5	86	312144	43.3533333333333
Temnothorax	5	87	462233	64.1990277777778
Temnothorax	5	88	255676	35.5105555555556
Temnothorax	5	89	458784	63.72
Temnothorax	5	90	176207	24.4731944444444
Temnothorax	5	91	180948	25.1316666666667
Temnothorax	5	92	332986	46.2480555555556
Temnothorax	5	93	323179	44.8859722222222
Temnothorax	5	94	506916	70.405
Temnothorax	5	95	354861	49.28625
Temnothorax	5	96	459044	63.7561111111111
Temnothorax	5	97	397416	55.1966666666667
Temnothorax	5	98	448114	62.2380555555556
Temnothorax	5	99	490070	68.0652777777778
Temnothorax	5	100	252911	35.1265277777778
Temnothorax	5	101	369443	51.3115277777778
Temnothorax	5	102	390832	54.2822222222222
Temnothorax	5	103	381997	53.0551388888889
Temnothorax	5	104	83333	11.5740277777778
Temnothorax	5	105	136864	19.0088888888889
Temnothorax	5	106	257215	35.7243055555556
Temnothorax	5	107	458363	63.6615277777778
Temnothorax	5	108	450183	62.5254166666667
Temnothorax	5	109	282395	39.2215277777778
Temnothorax	5	110	358131	49.7404166666667
Temnothorax	5	111	302715	42.04375
Temnothorax	5	112	451306	62.6813888888889
Temnothorax	5	113	273449	37.9790277777778
Temnothorax	5	114	335011	46.5293055555556
Temnothorax	5	115	481883	66.9281944444444
Temnothorax	5	116	405970	56.3847222222222
Temnothorax	5	117	245619	34.11375
Temnothorax	5	118	479902	66.6530555555556
Temnothorax	5	119	222251	30.8681944444444
Temnothorax	5	120	175783	24.4143055555556
Temnothorax	5	121	388839	54.0054166666667
Temnothorax	5	122	259417	36.0301388888889
Temnothorax	5	123	492488	68.4011111111111
Temnothorax	5	124	128562	17.8558333333333
Temnothorax	5	125	401459	55.7581944444444
Temnothorax	5	126	331823	46.0865277777778
Temnothorax	7	1	169128	23.49
Temnothorax	7	2	404418	56.1691666666667
Temnothorax	7	3	449930	62.4902777777778
Temnothorax	7	4	494508	68.6816666666667
Temnothorax	7	5	161862	22.4808333333333
Temnothorax	7	6	404577	56.19125
Temnothorax	7	7	510745	70.9368055555556
Temnothorax	7	8	469567	65.2176388888889
Temnothorax	7	9	218390	30.3319444444444
Temnothorax	7	10	322961	44.8556944444444
Temnothorax	7	11	41180	5.71944444444444
Temnothorax	7	12	331381	46.0251388888889
Temnothorax	7	13	482840	67.0611111111111
Temnothorax	7	14	314798	43.7219444444444
Temnothorax	7	15	511852	71.0905555555556
Temnothorax	7	16	373346	51.8536111111111
Temnothorax	7	17	473799	65.8054166666667
Temnothorax	7	18	187351	26.0209722222222
Temnothorax	7	19	465410	64.6402777777778
Temnothorax	7	20	429148	59.6038888888889
Temnothorax	7	21	388654	53.9797222222222
Temnothorax	7	22	215106	29.8758333333333
Temnothorax	7	23	362810	50.3902777777778
Temnothorax	7	24	279188	38.7761111111111
Temnothorax	7	25	314687	43.7065277777778
Temnothorax	7	26	187336	26.0188888888889
Temnothorax	7	27	366599	50.9165277777778
Temnothorax	7	28	84350	11.7152777777778
Temnothorax	7	29	455000	63.1944444444444
Temnothorax	7	30	355592	49.3877777777778
Temnothorax	7	31	464633	64.5323611111111
Temnothorax	7	32	260443	36.1726388888889
Temnothorax	7	33	201443	27.9781944444444
Temnothorax	7	34	370019	51.3915277777778
Temnothorax	7	35	450737	62.6023611111111
Temnothorax	7	36	330864	45.9533333333333
Temnothorax	7	37	170237	23.6440277777778
Temnothorax	7	38	408463	56.7309722222222
Temnothorax	7	39	174294	24.2075
Temnothorax	7	40	485902	67.4863888888889
Temnothorax	7	41	490946	68.1869444444444
Temnothorax	7	42	156167	21.6898611111111
Temnothorax	7	43	511341	71.0195833333333
Temnothorax	7	44	20871	2.89875
Temnothorax	7	45	483383	67.1365277777778
Temnothorax	7	46	464515	64.5159722222222
Temnothorax	7	47	481008	66.8066666666667
Temnothorax	7	48	495347	68.7981944444444
Temnothorax	7	49	509294	70.7352777777778
Temnothorax	7	50	138100	19.1805555555556
Temnothorax	7	51	471824	65.5311111111111
Temnothorax	7	52	205159	28.4943055555556
Temnothorax	7	53	466233	64.7545833333333
Temnothorax	7	54	514919	71.5165277777778
Temnothorax	7	55	232886	32.3452777777778
Temnothorax	7	56	447926	62.2119444444444
Temnothorax	7	57	132792	18.4433333333333
Temnothorax	7	58	280786	38.9980555555556
Temnothorax	7	59	100184	13.9144444444444
Temnothorax	7	60	334824	46.5033333333333
Temnothorax	7	61	404414	56.1686111111111
Temnothorax	7	62	454437	63.11625
Temnothorax	7	63	68378	9.49694444444444
Temnothorax	7	64	284223	39.4754166666667
Temnothorax	7	65	165793	23.0268055555556
Temnothorax	7	66	502553	69.7990277777778
Temnothorax	7	67	468163	65.0226388888889
Temnothorax	7	68	201882	28.0391666666667
Temnothorax	7	69	467296	64.9022222222222
Temnothorax	7	70	255809	35.5290277777778
Temnothorax	7	71	423577	58.8301388888889
Temnothorax	7	72	114943	15.9643055555556
Temnothorax	7	73	480988	66.8038888888889
Temnothorax	7	74	381415	52.9743055555556
Temnothorax	7	75	105498	14.6525
Temnothorax	7	76	296872	41.2322222222222
Temnothorax	8	1	393243	54.6170833333333
Temnothorax	8	2	442405	61.4451388888889
Temnothorax	8	3	450904	62.6255555555556
Temnothorax	8	4	377257	52.3968055555556
Temnothorax	8	5	483738	67.1858333333333
Temnothorax	8	6	449823	62.4754166666667
Temnothorax	8	7	33901	4.70847222222222
Temnothorax	8	8	422952	58.7433333333333
Temnothorax	8	9	431781	59.9695833333333
Temnothorax	8	10	508180	70.5805555555555
Temnothorax	8	11	459933	63.8795833333333
Temnothorax	8	12	464953	64.5768055555556
Temnothorax	8	13	419712	58.2933333333333
Temnothorax	8	14	424176	58.9133333333333
Temnothorax	8	15	487619	67.7248611111111
Temnothorax	8	16	460256	63.9244444444444
Temnothorax	8	17	223957	31.1051388888889
Temnothorax	8	18	476710	66.2097222222222
Temnothorax	8	19	229691	31.9015277777778
Temnothorax	8	20	504098	70.0136111111111
Temnothorax	8	21	467716	64.9605555555556
Temnothorax	8	22	323486	44.9286111111111
Temnothorax	8	23	452698	62.8747222222222
Temnothorax	8	24	493274	68.5102777777778
Temnothorax	8	25	412012	57.2238888888889
Temnothorax	8	26	458919	63.73875
Temnothorax	8	27	459519	63.8220833333333
Temnothorax	8	28	486755	67.6048611111111
Temnothorax	8	29	477837	66.36625
Temnothorax	8	30	432511	60.0709722222222
Temnothorax	8	31	318335	44.2131944444444
Temnothorax	8	32	478600	66.4722222222222
Temnothorax	8	33	458763	63.7170833333333
Temnothorax	8	34	431277	59.8995833333333
Temnothorax	8	35	277988	38.6094444444444
Temnothorax	8	36	427107	59.3204166666667
Temnothorax	8	37	478655	66.4798611111111
Temnothorax	8	38	492906	68.4591666666667
Temnothorax	8	39	446275	61.9826388888889
Temnothorax	8	40	114346	15.8813888888889
Temnothorax	8	41	470362	65.3280555555556
Temnothorax	8	42	445033	61.8101388888889
Temnothorax	8	43	410531	57.0181944444444
Temnothorax	8	44	490809	68.1679166666667
Temnothorax	8	45	236280	32.8166666666667
Temnothorax	8	46	366152	50.8544444444444
Temnothorax	8	47	461204	64.0561111111111
Temnothorax	8	48	407011	56.5293055555556
Temnothorax	8	49	399224	55.4477777777778
Temnothorax	8	50	384997	53.4718055555556
Temnothorax	8	51	372101	51.6806944444444
Temnothorax	8	52	460473	63.9545833333333
Temnothorax	8	53	514134	71.4075
Temnothorax	8	54	459819	63.86375
Temnothorax	8	55	445362	61.8558333333333
Temnothorax	8	56	481699	66.9026388888889
Temnothorax	8	57	343544	47.7144444444444
Temnothorax	8	58	471282	65.4558333333333
Temnothorax	8	59	416666	57.8702777777778
Temnothorax	8	60	491331	68.2404166666667
Temnothorax	8	61	474599	65.9165277777778
Temnothorax	8	62	338094	46.9575
Temnothorax	8	63	396009	55.00125
Temnothorax	8	64	459129	63.7679166666667
Temnothorax	8	65	442069	61.3984722222222
Temnothorax	8	66	468974	65.1352777777778
Temnothorax	8	67	495942	68.8808333333333
Temnothorax	8	68	469735	65.2409722222222
Temnothorax	8	69	440804	61.2227777777778
Temnothorax	8	70	499748	69.4094444444444
Temnothorax	8	71	349964	48.6061111111111
Temnothorax	8	72	490288	68.0955555555555
Temnothorax	8	73	365138	50.7136111111111
Temnothorax	8	74	307192	42.6655555555556
Temnothorax	8	75	471837	65.5329166666667
Temnothorax	8	76	424425	58.9479166666667
Temnothorax	8	77	352143	48.90875
Temnothorax	8	78	450255	62.5354166666667
Temnothorax	8	79	393253	54.6184722222222
Temnothorax	8	80	236806	32.8897222222222
Temnothorax	8	81	436827	60.6704166666667
Temnothorax	8	82	484769	67.3290277777778
Temnothorax	8	83	511909	71.0984722222222
Temnothorax	8	84	399198	55.4441666666667
Temnothorax	8	85	394099	54.7359722222222
Temnothorax	8	86	480314	66.7102777777778
Temnothorax	8	87	475385	66.0256944444444
Temnothorax	8	88	405162	56.2725
Temnothorax	8	89	373701	51.9029166666667
Temnothorax	8	90	442995	61.5270833333333
Temnothorax	8	91	434973	60.4129166666667
Temnothorax	8	92	501213	69.6129166666667
Temnothorax	8	93	448246	62.2563888888889
Temnothorax	8	94	337806	46.9175
Temnothorax	8	95	389607	54.1120833333333
Temnothorax	8	96	314559	43.68875
Temnothorax	8	97	389673	54.12125
Temnothorax	8	98	451104	62.6533333333333
Temnothorax	8	99	488656	67.8688888888889
Temnothorax	8	100	442325	61.4340277777778
Temnothorax	8	101	401632	55.7822222222222
Temnothorax	8	102	425800	59.1388888888889
Temnothorax	8	103	429279	59.6220833333333
Temnothorax	8	104	465513	64.6545833333333
Temnothorax	8	105	443526	61.6008333333333
Temnothorax	8	106	513515	71.3215277777778
Temnothorax	8	107	509917	70.8218055555556
Temnothorax	8	108	139956	19.4383333333333
Temnothorax	8	109	442240	61.4222222222222
Temnothorax	8	110	367161	50.9945833333333
Temnothorax	8	111	504491	70.0681944444444
Temnothorax	8	112	461713	64.1268055555555
Temnothorax	8	113	462225	64.1979166666667
Temnothorax	8	114	490728	68.1566666666667
Temnothorax	8	115	364130	50.5736111111111
Temnothorax	8	116	436897	60.6801388888889
Temnothorax	8	117	506357	70.3273611111111
Temnothorax	8	118	463940	64.4361111111111
Temnothorax	8	119	433682	60.2336111111111
Temnothorax	8	120	323011	44.8626388888889
Temnothorax	8	121	248959	34.5776388888889
Temnothorax	8	122	473545	65.7701388888889
Temnothorax	8	123	416252	57.8127777777778
Temnothorax	8	124	407802	56.6391666666667
Temnothorax	8	125	284775	39.5520833333333
Temnothorax	8	126	438388	60.8872222222222
Temnothorax	8	127	458490	63.6791666666667
Temnothorax	8	128	370067	51.3981944444444
Temnothorax	8	129	471333	65.4629166666667
Temnothorax	8	130	390518	54.2386111111111
Temnothorax	8	131	451987	62.7759722222222
Temnothorax	8	132	439000	60.9722222222222
Temnothorax	8	133	349705	48.5701388888889
Temnothorax	8	134	254961	35.41125
Temnothorax	8	135	456760	63.4388888888889
Temnothorax	8	136	502856	69.8411111111111
Temnothorax	8	137	433617	60.2245833333333
Temnothorax	8	138	436880	60.6777777777778
Temnothorax	8	139	453939	63.0470833333333
Temnothorax	8	140	410964	57.0783333333333
Temnothorax	8	141	464221	64.4751388888889
Temnothorax	8	142	100551	13.9654166666667
Temnothorax	8	143	440875	61.2326388888889
Temnothorax	8	144	425576	59.1077777777778
Temnothorax	8	145	442015	61.3909722222222
Temnothorax	8	146	443806	61.6397222222222
Temnothorax	8	147	496157	68.9106944444444
Temnothorax	8	148	416220	57.8083333333333
Temnothorax	8	149	446520	62.0166666666667
Temnothorax	8	150	432374	60.0519444444444
Temnothorax	8	151	501901	69.7084722222222
Temnothorax	8	152	501754	69.6880555555556
Temnothorax	8	153	470348	65.3261111111111
Temnothorax	8	154	485443	67.4226388888889
Temnothorax	8	155	492718	68.4330555555556
Temnothorax	8	156	474073	65.8434722222222
Temnothorax	8	157	295424	41.0311111111111
Temnothorax	8	158	510749	70.9373611111111
Temnothorax	8	159	360527	50.0731944444444
Temnothorax	8	160	407723	56.6281944444444
Temnothorax	8	161	472914	65.6825
Temnothorax	8	162	408540	56.7416666666667
Temnothorax	8	163	440777	61.2190277777778
Temnothorax	8	164	470473	65.3434722222222
Temnothorax	8	165	319015	44.3076388888889
Temnothorax	8	166	489566	67.9952777777778
Temnothorax	8	167	381159	52.93875
Temnothorax	8	168	498898	69.2913888888889
Temnothorax	8	169	494127	68.62875
Temnothorax	8	170	444100	61.6805555555556
Temnothorax	8	171	505942	70.2697222222222
Temnothorax	8	172	263064	36.5366666666667
Temnothorax	8	173	512831	71.2265277777778
Temnothorax	8	174	444214	61.6963888888889
Temnothorax	8	175	277700	38.5694444444444
Temnothorax	8	176	517161	71.8279166666667
Temnothorax	8	177	512871	71.2320833333333
Temnothorax	8	178	369619	51.3359722222222
Temnothorax	8	179	426528	59.24
Temnothorax	8	180	377488	52.4288888888889
Temnothorax	8	181	425737	59.1301388888889
Temnothorax	8	182	472949	65.6873611111111
Temnothorax	8	183	426390	59.2208333333333
Temnothorax	8	184	341754	47.4658333333333
Temnothorax	8	185	472975	65.6909722222222
Temnothorax	8	186	425882	59.1502777777778
Temnothorax	8	187	501422	69.6419444444444
Temnothorax	8	188	517411	71.8626388888889
Temnothorax	8	189	449645	62.4506944444444
Temnothorax	8	190	422191	58.6376388888889
Temnothorax	8	191	461951	64.1598611111111
Temnothorax	9	1	370844	51.5061111111111
Temnothorax	9	2	435165	60.4395833333333
Temnothorax	9	3	441065	61.2590277777778
Temnothorax	9	4	320886	44.5675
Temnothorax	9	5	149920	20.8222222222222
Temnothorax	9	6	372862	51.7863888888889
Temnothorax	9	7	443005	61.5284722222222
Temnothorax	9	8	438815	60.9465277777778
Temnothorax	9	9	313027	43.4759722222222
Temnothorax	9	10	481105	66.8201388888889
Temnothorax	9	11	387343	53.7976388888889
Temnothorax	9	12	471329	65.4623611111111
Temnothorax	9	13	378589	52.5818055555556
Temnothorax	9	14	186552	25.91
Temnothorax	9	15	368294	51.1519444444444
Temnothorax	9	16	391040	54.3111111111111
Temnothorax	9	17	421344	58.52
Temnothorax	9	18	378950	52.6319444444444
Temnothorax	9	19	409819	56.9193055555556
Temnothorax	9	20	384639	53.4220833333333
Temnothorax	9	21	242825	33.7256944444444
Temnothorax	9	22	406021	56.3918055555556
Temnothorax	9	23	433046	60.1452777777778
Temnothorax	9	24	505072	70.1488888888889
Temnothorax	9	25	449930	62.4902777777778
Temnothorax	9	26	382127	53.0731944444444
Temnothorax	9	27	413526	57.4341666666667
Temnothorax	9	28	469200	65.1666666666667
Temnothorax	9	29	330617	45.9190277777778
Temnothorax	9	30	455921	63.3223611111111
Temnothorax	9	31	390753	54.27125
Temnothorax	9	32	490703	68.1531944444444
Temnothorax	9	33	410294	56.9852777777778
Temnothorax	9	34	349827	48.5870833333333
Temnothorax	9	35	413041	57.3668055555556
Temnothorax	9	36	449507	62.4315277777778
Temnothorax	9	37	409626	56.8925
Temnothorax	9	38	353557	49.1051388888889
Temnothorax	9	39	391388	54.3594444444444
Temnothorax	9	40	134436	18.6716666666667
Temnothorax	9	41	398116	55.2938888888889
Temnothorax	9	42	405369	56.30125
Temnothorax	9	43	329425	45.7534722222222
Temnothorax	9	44	369893	51.3740277777778
Temnothorax	9	45	212208	29.4733333333333
Temnothorax	9	46	449728	62.4622222222222
Temnothorax	9	47	429543	59.65875
Temnothorax	9	48	435928	60.5455555555556
Temnothorax	9	49	373129	51.8234722222222
Temnothorax	9	50	372242	51.7002777777778
Temnothorax	9	51	437855	60.8131944444444
Temnothorax	9	52	375871	52.2043055555556
Temnothorax	9	53	419803	58.3059722222222
Temnothorax	9	54	396286	55.0397222222222
Temnothorax	9	55	390822	54.2808333333333
Temnothorax	9	56	471340	65.4638888888889
Temnothorax	9	57	396481	55.0668055555556
Temnothorax	9	58	368867	51.2315277777778
Temnothorax	9	59	346249	48.0901388888889
Temnothorax	9	60	442015	61.3909722222222
Temnothorax	9	61	479318	66.5719444444444
Temnothorax	9	62	406875	56.5104166666667
Temnothorax	9	63	334303	46.4309722222222
Temnothorax	9	64	440611	61.1959722222222
Temnothorax	9	65	321821	44.6973611111111
Temnothorax	9	66	456118	63.3497222222222
Temnothorax	9	67	347021	48.1973611111111
Temnothorax	9	68	399510	55.4875
Temnothorax	9	69	393928	54.7122222222222
Temnothorax	9	70	417687	58.0120833333333
Temnothorax	9	71	350296	48.6522222222222
Temnothorax	9	72	453726	63.0175
Temnothorax	9	73	434304	60.32
Temnothorax	9	74	418573	58.1351388888889
Temnothorax	9	75	468223	65.0309722222222
Temnothorax	9	76	326918	45.4052777777778
Temnothorax	9	77	438735	60.9354166666667
Temnothorax	9	78	290933	40.4073611111111
Temnothorax	9	79	411138	57.1025
Temnothorax	9	80	428852	59.5627777777778
Temnothorax	9	81	457233	63.5045833333333
Temnothorax	9	82	322617	44.8079166666667
Temnothorax	9	83	417744	58.02
Temnothorax	9	84	455206	63.2230555555556
Temnothorax	9	85	496247	68.9231944444444
Temnothorax	10	1	436650	60.6458333333333
Temnothorax	10	2	392296	54.4855555555556
Temnothorax	10	3	417132	57.935
Temnothorax	10	4	460100	63.9027777777778
Temnothorax	10	5	411050	57.0902777777778
Temnothorax	10	6	456951	63.4654166666667
Temnothorax	10	7	436535	60.6298611111111
Temnothorax	10	8	477872	66.3711111111111
Temnothorax	10	9	454251	63.0904166666667
Temnothorax	10	10	275331	38.2404166666667
Temnothorax	10	11	476686	66.2063888888889
Temnothorax	10	12	205863	28.5920833333333
Temnothorax	10	13	414424	57.5588888888889
Temnothorax	10	14	416879	57.8998611111111
Temnothorax	10	15	426766	59.2730555555556
Temnothorax	10	16	378290	52.5402777777778
Temnothorax	10	17	446405	62.0006944444444
Temnothorax	10	18	429450	59.6458333333333
Temnothorax	10	19	468534	65.0741666666667
Temnothorax	10	20	445107	61.8204166666667
Temnothorax	10	21	485257	67.3968055555556
Temnothorax	10	22	424712	58.9877777777778
Temnothorax	10	23	415908	57.765
Temnothorax	10	24	431858	59.9802777777778
Temnothorax	10	25	376576	52.3022222222222
Temnothorax	10	26	408976	56.8022222222222
Temnothorax	10	27	444075	61.6770833333333
Temnothorax	10	28	463196	64.3327777777778
Temnothorax	10	29	427290	59.3458333333333
Temnothorax	10	30	269571	37.4404166666667
Temnothorax	10	31	449747	62.4648611111111
Temnothorax	10	32	305811	42.47375
Temnothorax	10	33	322167	44.7454166666667
Temnothorax	10	34	289434	40.1991666666667
Temnothorax	10	35	300801	41.7779166666667
Temnothorax	10	36	465675	64.6770833333333
Temnothorax	10	37	475715	66.0715277777778
Temnothorax	10	38	450115	62.5159722222222
Temnothorax	10	39	145847	20.2565277777778
Temnothorax	10	40	113880	15.8166666666667
Temnothorax	10	41	365466	50.7591666666667
Temnothorax	10	42	375368	52.1344444444444
Temnothorax	10	43	444946	61.7980555555556
Temnothorax	10	44	413663	57.4531944444444
Temnothorax	10	45	439177	60.9968055555556
Temnothorax	10	46	429747	59.6870833333333
Temnothorax	10	47	427555	59.3826388888889
Temnothorax	10	48	463826	64.4202777777778
Temnothorax	10	49	451138	62.6580555555556
Temnothorax	10	50	356125	49.4618055555556
Temnothorax	10	51	32387	4.49819444444444
Temnothorax	10	52	412002	57.2225
Temnothorax	10	53	288644	40.0894444444444
Temnothorax	10	54	402315	55.8770833333333
Temnothorax	10	55	461865	64.1479166666667
Temnothorax	10	56	457937	63.6023611111111
Temnothorax	10	57	468498	65.0691666666667
Temnothorax	10	58	475335	66.01875
Temnothorax	10	59	449316	62.405
Temnothorax	10	60	227373	31.5795833333333
Temnothorax	10	61	420862	58.4530555555556
Temnothorax	10	62	442607	61.4731944444444
Temnothorax	10	63	431282	59.9002777777778
Temnothorax	10	64	355336	49.3522222222222
Temnothorax	10	65	428804	59.5561111111111
Temnothorax	10	66	452947	62.9093055555556
Temnothorax	10	67	350984	48.7477777777778
Temnothorax	10	68	499178	69.3302777777778
Temnothorax	10	69	447740	62.1861111111111
Temnothorax	10	70	340666	47.3147222222222
Temnothorax	10	71	366295	50.8743055555556
Temnothorax	10	72	431449	59.9234722222222
Temnothorax	10	73	417871	58.0376388888889
Temnothorax	10	74	338344	46.9922222222222
Temnothorax	10	75	343393	47.6934722222222
Temnothorax	10	76	261657	36.34125
Temnothorax	10	77	78018	10.8358333333333
Temnothorax	10	78	451376	62.6911111111111
Temnothorax	10	79	498724	69.2672222222222
Temnothorax	10	80	452513	62.8490277777778
Temnothorax	10	81	436910	60.6819444444444
Temnothorax	10	82	374116	51.9605555555556
Temnothorax	10	83	436321	60.6001388888889
Temnothorax	10	84	428206	59.4730555555556
Temnothorax	10	85	428675	59.5381944444444
Temnothorax	10	86	379175	52.6631944444444
Temnothorax	10	87	458591	63.6931944444444
Temnothorax	10	88	267659	37.1748611111111
Temnothorax	10	89	357817	49.6968055555556
Temnothorax	10	90	432827	60.1148611111111
Temnothorax	10	91	459577	63.8301388888889
Temnothorax	10	92	416971	57.9126388888889
Temnothorax	10	93	469276	65.1772222222222
Temnothorax	10	94	453950	63.0486111111111
Temnothorax	10	95	438174	60.8575
Temnothorax	10	96	443867	61.6481944444444
Temnothorax	10	97	432986	60.1369444444444
Temnothorax	10	98	349533	48.54625
Temnothorax	10	99	394292	54.7627777777778
Temnothorax	10	100	486071	67.5098611111111
Temnothorax	10	101	483216	67.1133333333333
Temnothorax	10	102	354692	49.2627777777778
Temnothorax	10	103	428409	59.50125
Temnothorax	10	104	306872	42.6211111111111
Temnothorax	10	105	453442	62.9780555555556
Temnothorax	10	106	120366	16.7175
Temnothorax	10	107	443778	61.6358333333333
Temnothorax	10	108	291897	40.54125
Temnothorax	10	109	389889	54.15125
Temnothorax	10	110	513560	71.3277777777778
Temnothorax	10	111	464621	64.5306944444444
Temnothorax	10	112	466813	64.8351388888889
Temnothorax	10	113	451728	62.74
Temnothorax	10	114	349027	48.4759722222222
Temnothorax	10	115	414868	57.6205555555556
Temnothorax	10	116	496887	69.0120833333333
Temnothorax	10	117	475350	66.0208333333333
Temnothorax	10	118	46171	6.41263888888889
Temnothorax	10	119	323097	44.8745833333333
Temnothorax	10	120	125951	17.4931944444444
Temnothorax	10	121	469933	65.2684722222222
Temnothorax	10	122	467571	64.9404166666667
Temnothorax	10	123	469289	65.1790277777778
Temnothorax	10	124	451044	62.645
Temnothorax	10	125	143698	19.9580555555556
Temnothorax	10	126	382829	53.1706944444444
Temnothorax	10	127	172437	23.9495833333333
Temnothorax	10	128	471905	65.5423611111111
Temnothorax	10	129	488374	67.8297222222222
Temnothorax	10	130	385010	53.4736111111111
Temnothorax	10	131	454795	63.1659722222222
Temnothorax	10	132	399418	55.4747222222222
Temnothorax	10	133	321966	44.7175
Temnothorax	10	134	397725	55.2395833333333
Temnothorax	11	1	437741	60.7973611111111
Temnothorax	11	2	73155	10.1604166666667
Temnothorax	11	3	366103	50.8476388888889
Temnothorax	11	4	191591	26.6098611111111
Temnothorax	11	5	347969	48.3290277777778
Temnothorax	11	6	442287	61.42875
Temnothorax	11	7	435611	60.5015277777778
Temnothorax	11	8	300064	41.6755555555556
Temnothorax	11	9	208089	28.90125
Temnothorax	11	10	131257	18.2301388888889
Temnothorax	11	11	341769	47.4679166666667
Temnothorax	11	12	303155	42.1048611111111
Temnothorax	11	13	252919	35.1276388888889
Temnothorax	11	14	288027	40.00375
Temnothorax	11	15	373390	51.8597222222222
Temnothorax	11	16	395877	54.9829166666667
Temnothorax	11	17	388073	53.8990277777778
Temnothorax	11	18	445774	61.9130555555556
Temnothorax	11	19	384311	53.3765277777778
Temnothorax	11	20	261957	36.3829166666667
Temnothorax	11	21	452611	62.8626388888889
Temnothorax	11	22	377763	52.4670833333333
Temnothorax	11	23	329952	45.8266666666667
Temnothorax	11	24	255590	35.4986111111111
Temnothorax	11	25	209569	29.1068055555556
Temnothorax	11	26	280985	39.0256944444444
Temnothorax	11	27	396620	55.0861111111111
Temnothorax	11	28	357032	49.5877777777778
Temnothorax	11	29	477915	66.3770833333333
Temnothorax	11	30	362500	50.3472222222222
Temnothorax	11	31	226131	31.4070833333333
Temnothorax	11	32	78942	10.9641666666667
Temnothorax	11	33	369958	51.3830555555556
Temnothorax	11	34	314909	43.7373611111111
Temnothorax	11	35	446667	62.0370833333333
Temnothorax	11	36	403770	56.0791666666667
Temnothorax	11	37	378614	52.5852777777778
Temnothorax	11	38	261487	36.3176388888889
Temnothorax	11	39	473222	65.7252777777778
Temnothorax	11	40	443826	61.6425
Temnothorax	11	41	474318	65.8775
Temnothorax	11	42	209176	29.0522222222222
Temnothorax	11	43	490288	68.0955555555555
Temnothorax	11	44	490049	68.0623611111111
Temnothorax	11	45	209694	29.1241666666667
Temnothorax	11	46	107873	14.9823611111111
Temnothorax	11	47	226483	31.4559722222222
Temnothorax	11	48	294741	40.93625
Temnothorax	11	49	279510	38.8208333333333
Temnothorax	11	50	317150	44.0486111111111
Temnothorax	11	51	311855	43.3131944444444
Temnothorax	11	52	187473	26.0379166666667
Temnothorax	11	53	370133	51.4073611111111
Temnothorax	11	54	454197	63.0829166666667
Temnothorax	11	55	319586	44.3869444444444
Temnothorax	11	56	124168	17.2455555555556
Temnothorax	11	57	317074	44.0380555555556
Temnothorax	11	58	339937	47.2134722222222
Temnothorax	11	59	129303	17.95875
Temnothorax	11	60	272395	37.8326388888889
Temnothorax	11	61	424204	58.9172222222222
Temnothorax	11	62	26071	3.62097222222222
Temnothorax	11	63	378525	52.5729166666667
Temnothorax	11	64	262888	36.5122222222222
Temnothorax	11	65	215619	29.9470833333333
Temnothorax	11	66	463993	64.4434722222222
Temnothorax	11	67	395074	54.8713888888889
Temnothorax	11	68	234907	32.6259722222222
Temnothorax	11	69	270675	37.59375
Temnothorax	11	70	381423	52.9754166666667
Temnothorax	11	71	405233	56.2823611111111
Temnothorax	11	72	428399	59.4998611111111
Temnothorax	11	73	215607	29.9454166666667
Temnothorax	11	74	322198	44.7497222222222
Temnothorax	11	75	220838	30.6719444444444
Temnothorax	11	76	410060	56.9527777777778
Temnothorax	11	77	136545	18.9645833333333
Temnothorax	11	78	334213	46.4184722222222
Temnothorax	11	79	511708	71.0705555555556
Temnothorax	11	80	11931	1.65708333333333
Temnothorax	11	81	315074	43.7602777777778
Temnothorax	11	82	309972	43.0516666666667
Temnothorax	11	83	178582	24.8030555555556
Temnothorax	11	84	55630	7.72638888888889
Temnothorax	11	85	262960	36.5222222222222
Temnothorax	11	86	358633	49.8101388888889
Temnothorax	11	87	241333	33.5184722222222
Temnothorax	11	88	182120	25.2944444444444
Leptothorax	1	1	7554	1.04916666666667
Leptothorax	1	2	469868	65.2594444444444
Leptothorax	1	3	337521	46.8779166666667
Leptothorax	1	4	482705	67.0423611111111
Leptothorax	1	5	452871	62.89875
Leptothorax	1	6	466924	64.8505555555556
Leptothorax	1	7	452689	62.8734722222222
Leptothorax	1	8	402067	55.8426388888889
Leptothorax	1	9	412046	57.2286111111111
Leptothorax	1	10	483105	67.0979166666667
Leptothorax	1	11	449742	62.4641666666667
Leptothorax	1	12	423799	58.8609722222222
Leptothorax	1	13	458722	63.7113888888889
Leptothorax	1	14	455498	63.2636111111111
Leptothorax	1	15	452375	62.8298611111111
Leptothorax	1	16	385500	53.5416666666667
Leptothorax	1	17	466405	64.7784722222222
Leptothorax	1	18	348467	48.3981944444444
Leptothorax	1	19	386064	53.62
Leptothorax	1	20	395102	54.8752777777778
Leptothorax	1	21	350806	48.7230555555556
Leptothorax	1	22	406644	56.4783333333333
Leptothorax	1	23	404679	56.2054166666667
Leptothorax	1	24	155190	21.5541666666667
Leptothorax	1	25	454599	63.13875
Leptothorax	1	26	334438	46.4497222222222
Leptothorax	1	27	477607	66.3343055555556
Leptothorax	1	28	412973	57.3573611111111
Leptothorax	1	29	458324	63.6561111111111
Leptothorax	1	30	461312	64.0711111111111
Leptothorax	1	31	460159	63.9109722222222
Leptothorax	1	32	368058	51.1191666666667
Leptothorax	1	33	462434	64.2269444444444
Leptothorax	1	34	455029	63.1984722222222
Leptothorax	1	35	71916	9.98833333333333
Leptothorax	1	36	422727	58.7120833333333
Leptothorax	1	38	453972	63.0516666666667
Leptothorax	1	39	439050	60.9791666666667
Leptothorax	1	40	368233	51.1434722222222
Leptothorax	1	41	28834	4.00472222222222
Leptothorax	1	42	454882	63.1780555555556
Leptothorax	1	43	353149	49.0484722222222
Leptothorax	1	44	23876	3.31611111111111
Leptothorax	1	45	470998	65.4163888888889
Leptothorax	1	46	470557	65.3551388888889
Leptothorax	1	47	460280	63.9277777777778
Leptothorax	1	48	18872	2.62111111111111
Leptothorax	1	49	424971	59.02375
Leptothorax	1	50	417095	57.9298611111111
Leptothorax	1	51	421499	58.5415277777778
Leptothorax	1	52	464417	64.5023611111111
Leptothorax	1	53	447662	62.1752777777778
Leptothorax	1	54	463149	64.32625
Leptothorax	1	55	481306	66.8480555555556
Leptothorax	1	56	496391	68.9431944444444
Leptothorax	1	57	403522	56.0447222222222
Leptothorax	1	58	453360	62.9666666666667
Leptothorax	1	59	457133	63.4906944444444
Leptothorax	1	60	468307	65.0426388888889
Leptothorax	1	61	418826	58.1702777777778
Leptothorax	1	62	360407	50.0565277777778
Leptothorax	1	63	408389	56.7206944444444
Leptothorax	1	64	40172	5.57944444444444
Leptothorax	5	1	495076	68.7605555555556
Leptothorax	5	2	474439	65.8943055555556
Leptothorax	5	3	449011	62.3626388888889
Leptothorax	5	4	44590	6.19305555555556
Leptothorax	5	5	481084	66.8172222222222
Leptothorax	5	6	272329	37.8234722222222
Leptothorax	5	7	394291	54.7626388888889
Leptothorax	5	8	450759	62.6054166666667
Leptothorax	5	9	468016	65.0022222222222
Leptothorax	5	10	496674	68.9825
Leptothorax	5	11	492571	68.4126388888889
Leptothorax	5	12	416876	57.8994444444444
Leptothorax	5	13	406056	56.3966666666667
Leptothorax	5	14	209473	29.0934722222222
Leptothorax	5	15	447798	62.1941666666667
Leptothorax	5	16	142084	19.7338888888889
Leptothorax	5	17	492068	68.3427777777778
Leptothorax	5	18	499955	69.4381944444444
Leptothorax	5	19	146536	20.3522222222222
Leptothorax	5	20	467710	64.9597222222222
Leptothorax	5	21	384134	53.3519444444444
Leptothorax	5	22	479482	66.5947222222222
Leptothorax	5	23	366148	50.8538888888889
Leptothorax	5	24	113931	15.82375
Leptothorax	5	25	483459	67.1470833333333
Leptothorax	5	26	433887	60.2620833333333
Leptothorax	5	27	242901	33.73625
Leptothorax	5	28	407765	56.6340277777778
Leptothorax	5	29	425236	59.0605555555556
Leptothorax	5	30	473462	65.7586111111111
Leptothorax	5	31	473892	65.8183333333333
Leptothorax	5	32	470858	65.3969444444444
Leptothorax	5	33	449606	62.4452777777778
Leptothorax	5	34	489602	68.0002777777778
Leptothorax	5	35	428795	59.5548611111111
Leptothorax	5	36	408790	56.7763888888889
Leptothorax	5	37	446073	61.9545833333333
Leptothorax	5	38	492375	68.3854166666667
Leptothorax	5	39	390199	54.1943055555556
Leptothorax	5	40	410071	56.9543055555556
Leptothorax	5	41	435745	60.5201388888889
Leptothorax	5	42	389500	54.0972222222222
Leptothorax	5	43	490683	68.1504166666667
Leptothorax	5	44	502779	69.8304166666667
Leptothorax	5	45	109959	15.2720833333333
Leptothorax	5	46	428707	59.5426388888889
Leptothorax	5	47	414108	57.515
Leptothorax	5	48	208972	29.0238888888889
Leptothorax	5	49	59553	8.27125
Leptothorax	5	50	498431	69.2265277777778
Leptothorax	5	51	407782	56.6363888888889
Leptothorax	5	52	479732	66.6294444444444
Leptothorax	5	53	369241	51.2834722222222
Leptothorax	5	54	362623	50.3643055555556
Leptothorax	5	55	455661	63.28625
Leptothorax	5	56	370715	51.4881944444444
Leptothorax	5	57	440771	61.2181944444444
Leptothorax	5	58	276952	38.4655555555556
Leptothorax	5	59	363544	50.4922222222222
Leptothorax	5	60	470256	65.3133333333333
Leptothorax	5	61	175335	24.3520833333333
Leptothorax	5	62	474416	65.8911111111111
Leptothorax	5	63	481044	66.8116666666667
Leptothorax	5	64	414557	57.5773611111111
Leptothorax	5	65	459497	63.8190277777778
Leptothorax	5	66	383931	53.32375
Leptothorax	5	67	495528	68.8233333333333
Leptothorax	5	68	460070	63.8986111111111
Leptothorax	5	69	482187	66.9704166666667
Leptothorax	5	70	270876	37.6216666666667
Leptothorax	5	71	490905	68.18125
Leptothorax	5	72	485721	67.46125
Leptothorax	5	73	434748	60.3816666666667
Leptothorax	5	74	470810	65.3902777777778
Leptothorax	5	75	474421	65.8918055555555
Leptothorax	5	76	489298	67.9580555555556
Leptothorax	5	77	475828	66.0872222222222
Leptothorax	5	78	408438	56.7275
Leptothorax	5	79	399543	55.4920833333333
Leptothorax	5	80	409642	56.8947222222222
Leptothorax	5	81	489418	67.9747222222222
Leptothorax	5	82	197715	27.4604166666667
Leptothorax	5	83	443244	61.5616666666667
Leptothorax	5	84	483346	67.1313888888889
Leptothorax	8	1	115258	16.0080555555556
Leptothorax	8	2	243387	33.80375
Leptothorax	8	3	398509	55.3484722222222
Leptothorax	8	5	343995	47.7770833333333
Leptothorax	8	6	486522	67.5725
Leptothorax	8	7	59502	8.26416666666667
Leptothorax	8	8	65960	9.16111111111111
Leptothorax	8	9	363153	50.4379166666667
Leptothorax	8	10	248512	34.5155555555556
Leptothorax	8	11	397590	55.2208333333333
Leptothorax	8	12	506547	70.35375
Leptothorax	8	13	16880	2.34444444444444
Leptothorax	8	14	188749	26.2151388888889
Leptothorax	8	15	370923	51.5170833333333
Leptothorax	8	16	471741	65.5195833333333
Leptothorax	8	17	432931	60.1293055555556
Leptothorax	8	18	56957	7.91069444444444
Leptothorax	8	19	451273	62.6768055555556
Leptothorax	8	20	376740	52.325
Leptothorax	8	21	388844	54.0061111111111
Leptothorax	8	22	419397	58.2495833333333
Leptothorax	8	24	106682	14.8169444444444
Leptothorax	8	25	490523	68.1281944444444
Leptothorax	8	26	446147	61.9648611111111
Leptothorax	8	27	442701	61.48625
Leptothorax	8	28	317822	44.1419444444444
Leptothorax	8	29	11630	1.61527777777778
Leptothorax	8	30	250509	34.7929166666667
Leptothorax	8	31	369639	51.33875
Leptothorax	8	32	139619	19.3915277777778
Leptothorax	8	33	366268	50.8705555555556
Leptothorax	8	34	478049	66.3956944444444
Leptothorax	8	35	422831	58.7265277777778
Leptothorax	8	36	234010	32.5013888888889
Leptothorax	8	37	308456	42.8411111111111
Leptothorax	8	38	359338	49.9080555555556
Leptothorax	8	39	182287	25.3176388888889
Leptothorax	8	40	434245	60.3118055555556
Leptothorax	8	41	329162	45.7169444444444
Leptothorax	8	42	301855	41.9243055555556
Leptothorax	8	43	420805	58.4451388888889
Leptothorax	8	44	173347	24.0759722222222
Leptothorax	8	45	398648	55.3677777777778
Leptothorax	8	46	202744	28.1588888888889
Leptothorax	8	47	267994	37.2213888888889
Leptothorax	8	48	28641	3.97791666666667
Leptothorax	8	49	466273	64.7601388888889
Leptothorax	8	50	189880	26.3722222222222
Leptothorax	8	51	137397	19.0829166666667
Leptothorax	8	52	346859	48.1748611111111
Leptothorax	8	53	477136	66.2688888888889
Leptothorax	8	54	488418	67.8358333333333
Leptothorax	9	1	467481	64.9279166666667
Leptothorax	9	2	322748	44.8261111111111
Leptothorax	9	3	203445	28.25625
Leptothorax	9	4	472552	65.6322222222222
Leptothorax	9	5	472476	65.6216666666667
Leptothorax	9	6	292291	40.5959722222222
Leptothorax	9	7	472066	65.5647222222222
Leptothorax	9	8	342121	47.5168055555556
Leptothorax	9	9	324699	45.0970833333333
Leptothorax	9	10	421582	58.5530555555556
Leptothorax	9	11	423237	58.7829166666667
Leptothorax	9	12	312073	43.3434722222222
Leptothorax	9	13	477827	66.3648611111111
Leptothorax	9	14	482428	67.0038888888889
Leptothorax	9	15	330608	45.9177777777778
Leptothorax	9	16	475843	66.0893055555556
Leptothorax	9	17	349000	48.4722222222222
Leptothorax	9	18	450791	62.6098611111111
Leptothorax	9	19	335358	46.5775
Leptothorax	9	20	459549	63.82625
Leptothorax	9	21	492378	68.3858333333333
Leptothorax	9	22	454743	63.15875
Leptothorax	9	23	479890	66.6513888888889
Leptothorax	9	24	454206	63.0841666666667
Leptothorax	9	25	341684	47.4561111111111
Leptothorax	9	26	486581	67.5806944444444
Leptothorax	9	27	477793	66.3601388888889
Leptothorax	9	28	484586	67.3036111111111
Leptothorax	9	29	312523	43.4059722222222
Leptothorax	9	30	164343	22.8254166666667
Leptothorax	9	31	445191	61.8320833333333
Leptothorax	9	32	426142	59.1863888888889
Leptothorax	9	33	403705	56.0701388888889
Leptothorax	9	34	464891	64.5681944444444
Leptothorax	9	35	192670	26.7597222222222
Leptothorax	9	36	263791	36.6376388888889
Leptothorax	9	37	370201	51.4168055555556
Leptothorax	9	38	455067	63.20375
Leptothorax	9	39	290964	40.4116666666667
Leptothorax	9	40	325304	45.1811111111111
Leptothorax	9	41	471442	65.4780555555556
Leptothorax	9	42	144611	20.0848611111111
Leptothorax	9	43	374952	52.0766666666667
Leptothorax	9	44	255155	35.4381944444444
Leptothorax	9	45	409751	56.9098611111111
Leptothorax	9	46	445133	61.8240277777778
Leptothorax	9	47	471181	65.4418055555556
Leptothorax	9	48	462416	64.2244444444444
Leptothorax	9	49	347986	48.3313888888889
Leptothorax	9	50	451618	62.7247222222222
Leptothorax	9	51	424726	58.9897222222222
Leptothorax	9	52	474315	65.8770833333333
Leptothorax	9	53	414917	57.6273611111111
Leptothorax	9	54	453065	62.9256944444444
Leptothorax	9	55	309525	42.9895833333333
Leptothorax	9	56	476462	66.1752777777778
Leptothorax	9	57	471588	65.4983333333333
Leptothorax	9	58	311617	43.2801388888889
Leptothorax	9	59	302155	41.9659722222222
Leptothorax	9	60	317084	44.0394444444444
Leptothorax	9	61	473689	65.7901388888889
Leptothorax	9	62	397990	55.2763888888889
Leptothorax	9	63	69183	9.60875
Leptothorax	9	64	303058	42.0913888888889
Leptothorax	9	65	39530	5.49027777777778
Leptothorax	9	66	451187	62.6648611111111
Leptothorax	11	1	502876	69.8438888888889
Leptothorax	11	2	469246	65.1730555555555
Leptothorax	11	3	487872	67.76
Leptothorax	11	4	347347	48.2426388888889
Leptothorax	11	5	253894	35.2630555555556
Leptothorax	11	6	380179	52.8026388888889
Leptothorax	11	7	10949	1.52069444444444
Leptothorax	11	8	354900	49.2916666666667
Leptothorax	11	9	166651	23.1459722222222
Leptothorax	11	10	24878	3.45527777777778
Leptothorax	11	11	7534	1.04638888888889
Leptothorax	11	12	108545	15.0756944444444
Leptothorax	11	13	454812	63.1683333333333
Leptothorax	11	14	31337	4.35236111111111
Leptothorax	11	15	222104	30.8477777777778
Leptothorax	11	16	160526	22.2952777777778
Leptothorax	11	17	85133	11.8240277777778
Leptothorax	11	18	192878	26.7886111111111
Leptothorax	11	19	53401	7.41680555555556
Leptothorax	11	20	308856	42.8966666666667
Leptothorax	11	21	14867	2.06486111111111
Leptothorax	11	22	476408	66.1677777777778
Leptothorax	11	23	58605	8.13958333333333
Leptothorax	11	24	450311	62.5431944444444
Leptothorax	11	25	468073	65.0101388888889
Leptothorax	11	26	507490	70.4847222222222
Leptothorax	11	27	61508	8.54277777777778
Leptothorax	11	28	73826	10.2536111111111
Leptothorax	11	29	127728	17.74
Leptothorax	11	30	474929	65.9623611111111
Leptothorax	11	31	36926	5.12861111111111
Leptothorax	11	32	482917	67.0718055555556
Leptothorax	11	33	69899	9.70819444444444
Leptothorax	11	34	277997	38.6106944444444
Leptothorax	11	35	107514	14.9325
Leptothorax	11	36	145237	20.1718055555556
Leptothorax	11	37	495033	68.7545833333333
Leptothorax	11	38	95849	13.3123611111111
Leptothorax	11	39	27192	3.77666666666667
Leptothorax	11	40	205804	28.5838888888889
Leptothorax	11	41	92644	12.8672222222222
Leptothorax	11	42	340955	47.3548611111111
Leptothorax	11	43	274483	38.1226388888889
Leptothorax	11	44	176481	24.51125
Leptothorax	11	45	111841	15.5334722222222
Leptothorax	11	46	85760	11.9111111111111
Leptothorax	11	47	109349	15.1873611111111
Leptothorax	11	48	145683	20.23375
Leptothorax	11	49	158786	22.0536111111111
Leptothorax	11	50	273991	38.0543055555556
Leptothorax	11	51	171508	23.8205555555556
Leptothorax	11	52	467952	64.9933333333333
Leptothorax	11	53	108845	15.1173611111111
Leptothorax	11	54	63070	8.75972222222222
Leptothorax	11	55	9655	1.34097222222222
Leptothorax	11	56	74282	10.3169444444444
Leptothorax	11	57	59575	8.27430555555556
Leptothorax	11	58	95315	13.2381944444444
Leptothorax	11	59	10881	1.51125
Leptothorax	11	60	9399	1.30541666666667
Leptothorax	11	61	483959	67.2165277777778
Leptothorax	11	62	495163	68.7726388888889
Leptothorax	11	63	289752	40.2433333333333
Leptothorax	11	64	172489	23.9568055555556
Leptothorax	11	65	444916	61.7938888888889
Leptothorax	11	67	506754	70.3825
Leptothorax	11	68	242240	33.6444444444444
Leptothorax	12	1	24175	3.35763888888889
Leptothorax	12	2	145938	20.2691666666667
Leptothorax	12	3	163184	22.6644444444444
Leptothorax	12	4	188210	26.1402777777778
Leptothorax	12	5	25363	3.52263888888889
Leptothorax	12	6	504289	70.0401388888889
Leptothorax	12	7	8769	1.21791666666667
Leptothorax	12	8	485404	67.4172222222222
Leptothorax	12	9	63776	8.85777777777778
Leptothorax	12	10	157383	21.85875
Leptothorax	12	11	9701	1.34736111111111
Leptothorax	12	12	77875	10.8159722222222
Leptothorax	12	13	481270	66.8430555555556
Leptothorax	12	14	224689	31.2068055555556
Leptothorax	12	15	17144	2.38111111111111
Leptothorax	12	16	400018	55.5580555555556
Leptothorax	12	17	44144	6.13111111111111
Leptothorax	12	18	15119	2.09986111111111
Leptothorax	12	19	16881	2.34458333333333
Leptothorax	12	20	11005	1.52847222222222
Leptothorax	12	21	278735	38.7131944444444
Leptothorax	12	22	9746	1.35361111111111
Leptothorax	12	24	498885	69.2895833333333
Leptothorax	12	25	77698	10.7913888888889
Leptothorax	12	26	424179	58.91375
Leptothorax	12	27	480474	66.7325
Leptothorax	12	28	486185	67.5256944444444
Leptothorax	12	30	50321	6.98902777777778
Leptothorax	12	31	489308	67.9594444444444
Leptothorax	12	32	24978	3.46916666666667
Leptothorax	12	33	478806	66.5008333333333
Leptothorax	12	34	266941	37.0751388888889
Leptothorax	12	35	222854	30.9519444444444
Leptothorax	12	36	475807	66.0843055555556
Leptothorax	12	37	15956	2.21611111111111
Leptothorax	12	38	491940	68.325
Leptothorax	12	39	507039	70.4220833333333
Leptothorax	12	40	465392	64.6377777777778
Leptothorax	12	41	470238	65.3108333333333
Leptothorax	12	42	33444	4.645
Leptothorax	12	43	216150	30.0208333333333
Leptothorax	12	44	487201	67.6668055555556
Leptothorax	12	45	6175	0.857638888888889
Leptothorax	12	46	13713	1.90458333333333
Leptothorax	12	47	496200	68.9166666666667
Leptothorax	12	48	26967	3.74541666666667
Leptothorax	12	49	158469	22.0095833333333
Leptothorax	12	50	21013	2.91847222222222
Leptothorax	15	1	464875	64.5659722222222
Leptothorax	15	2	493516	68.5438888888889
Leptothorax	15	3	398603	55.3615277777778
Leptothorax	15	4	457525	63.5451388888889
Leptothorax	15	5	456014	63.3352777777778
Leptothorax	15	6	229400	31.8611111111111
Leptothorax	15	7	58797	8.16625
Leptothorax	15	8	387951	53.8820833333333
Leptothorax	15	9	452132	62.7961111111111
Leptothorax	15	10	464359	64.4943055555556
Leptothorax	15	11	450362	62.5502777777778
Leptothorax	15	12	362266	50.3147222222222
Leptothorax	15	13	418575	58.1354166666667
Leptothorax	15	14	88059	12.2304166666667
Leptothorax	15	15	444556	61.7438888888889
Leptothorax	15	16	467478	64.9275
Leptothorax	15	17	370775	51.4965277777778
Leptothorax	15	18	436307	60.5981944444444
Leptothorax	15	19	485708	67.4594444444444
Leptothorax	15	20	493769	68.5790277777778
Leptothorax	15	21	227417	31.5856944444444
Leptothorax	15	22	468615	65.0854166666667
Leptothorax	15	23	501787	69.6926388888889
Leptothorax	15	24	83941	11.6584722222222
Leptothorax	15	25	458988	63.7483333333333
Leptothorax	15	26	425580	59.1083333333333
Leptothorax	15	27	468053	65.0073611111111
Leptothorax	15	28	256041	35.56125
Leptothorax	15	29	484693	67.3184722222222
Leptothorax	15	30	482787	67.05375
Leptothorax	15	31	460397	63.9440277777778
Leptothorax	15	32	221004	30.695
Leptothorax	15	33	440710	61.2097222222222
Leptothorax	15	34	483320	67.1277777777778
Leptothorax	15	35	463494	64.3741666666667
Leptothorax	15	36	25454	3.53527777777778
Leptothorax	15	37	456720	63.4333333333333
Leptothorax	15	38	473362	65.7447222222222
Leptothorax	15	39	485683	67.4559722222222
Leptothorax	15	40	343315	47.6826388888889
Leptothorax	15	41	482317	66.9884722222222
Leptothorax	15	42	173625	24.1145833333333
Leptothorax	15	43	92723	12.8781944444444
Leptothorax	15	44	444140	61.6861111111111
Leptothorax	15	45	132974	18.4686111111111
Leptothorax	15	46	363952	50.5488888888889
Leptothorax	15	47	493906	68.5980555555556
Leptothorax	15	48	495064	68.7588888888889
Leptothorax	15	49	460340	63.9361111111111
Leptothorax	15	50	106617	14.8079166666667
Leptothorax	15	51	98241	13.6445833333333
Leptothorax	15	52	455917	63.3218055555556
Leptothorax	15	53	489282	67.9558333333333
Leptothorax	15	54	404891	56.2348611111111
Leptothorax	15	55	335309	46.5706944444444
Leptothorax	15	56	473364	65.745
Leptothorax	15	57	72573	10.0795833333333
Leptothorax	15	58	492984	68.47
Leptothorax	15	59	480819	66.7804166666667
Leptothorax	15	60	375813	52.19625
Leptothorax	15	61	471889	65.5401388888889
Leptothorax	15	62	477483	66.3170833333333
Leptothorax	15	63	485082	67.3725
Leptothorax	15	64	96042	13.3391666666667
Leptothorax	15	65	383678	53.2886111111111
Leptothorax	15	66	256806	35.6675
Leptothorax	15	67	444094	61.6797222222222
Leptothorax	15	68	467396	64.9161111111111
Leptothorax	15	69	471314	65.4602777777778
Leptothorax	15	70	351044	48.7561111111111
Leptothorax	15	71	474159	65.8554166666667
Leptothorax	15	72	309165	42.9395833333333
Leptothorax	15	73	418792	58.1655555555556
Leptothorax	15	74	322274	44.7602777777778
Leptothorax	15	75	38747	5.38152777777778
Leptothorax	15	76	459275	63.7881944444444
Leptothorax	15	77	495435	68.8104166666667
Leptothorax	15	78	451730	62.7402777777778
Leptothorax	15	79	179408	24.9177777777778
Leptothorax	15	80	456984	63.47
Leptothorax	15	81	442406	61.4452777777778
Leptothorax	15	82	477138	66.2691666666667
Leptothorax	15	83	478643	66.4781944444444
Leptothorax	15	84	350807	48.7231944444444
Leptothorax	15	85	88517	12.2940277777778
Leptothorax	15	86	425657	59.1190277777778
Leptothorax	15	87	364333	50.6018055555556
Leptothorax	15	88	6749	0.937361111111111
Leptothorax	15	89	452103	62.7920833333333
Leptothorax	15	90	482362	66.9947222222222
Leptothorax	15	91	467116	64.8772222222222
Leptothorax	15	92	479033	66.5323611111111
Leptothorax	15	93	482079	66.9554166666667
Leptothorax	15	94	18984	2.63666666666667
Leptothorax	17	1	473949	65.82625
Leptothorax	17	2	424623	58.9754166666667
Leptothorax	17	3	414094	57.5130555555556
Leptothorax	17	4	395842	54.9780555555556
Leptothorax	17	5	392538	54.5191666666667
Leptothorax	17	6	408805	56.7784722222222
Leptothorax	17	7	389447	54.0898611111111
Leptothorax	17	8	410678	57.0386111111111
Leptothorax	17	9	358889	49.8456944444444
Leptothorax	17	10	477586	66.3313888888889
Leptothorax	17	11	486533	67.5740277777778
Leptothorax	17	12	441496	61.3188888888889
Leptothorax	17	13	462891	64.2904166666667
Leptothorax	17	14	457416	63.53
Leptothorax	17	15	377459	52.4248611111111
Leptothorax	17	16	409938	56.9358333333333
Leptothorax	17	17	325753	45.2434722222222
Leptothorax	17	18	393398	54.6386111111111
Leptothorax	17	19	420841	58.4501388888889
Leptothorax	17	20	397977	55.2745833333333
Leptothorax	17	21	423075	58.7604166666667
Leptothorax	17	22	446100	61.9583333333333
Leptothorax	17	23	156283	21.7059722222222
Leptothorax	17	24	460814	64.0019444444444
Leptothorax	17	25	382714	53.1547222222222
Leptothorax	17	26	473328	65.74
Leptothorax	17	27	481396	66.8605555555555
Leptothorax	17	28	445298	61.8469444444444
Leptothorax	17	29	351424	48.8088888888889
Leptothorax	17	30	466056	64.73
Leptothorax	17	31	437965	60.8284722222222
Leptothorax	17	32	478400	66.4444444444444
Leptothorax	17	33	471174	65.4408333333333
Leptothorax	17	34	430104	59.7366666666667
Leptothorax	17	35	403203	56.0004166666667
Leptothorax	17	36	411078	57.0941666666667
Leptothorax	17	37	409943	56.9365277777778
Leptothorax	17	38	435383	60.4698611111111
Leptothorax	17	39	440107	61.1259722222222
Leptothorax	17	40	402351	55.8820833333333
Leptothorax	17	41	369337	51.2968055555556
Leptothorax	17	42	390545	54.2423611111111
Leptothorax	17	43	452857	62.8968055555556
Leptothorax	17	44	460897	64.0134722222222
Leptothorax	17	45	420957	58.46625
Leptothorax	17	46	446801	62.0556944444444
Leptothorax	17	47	446150	61.9652777777778
Leptothorax	17	48	450089	62.5123611111111
Leptothorax	17	49	265663	36.8976388888889
Leptothorax	17	50	444026	61.6702777777778
Leptothorax	17	51	411035	57.0881944444444
Leptothorax	17	52	157303	21.8476388888889
Leptothorax	17	53	456826	63.4480555555556
Leptothorax	17	54	449266	62.3980555555556
Leptothorax	17	55	335952	46.66
Leptothorax	17	56	436715	60.6548611111111
Leptothorax	17	57	464101	64.4584722222222
Leptothorax	17	58	430261	59.7584722222222
Leptothorax	17	59	343591	47.7209722222222
Leptothorax	17	60	372139	51.6859722222222
Leptothorax	17	61	434810	60.3902777777778
Leptothorax	17	62	473857	65.8134722222222
Leptothorax	17	63	429935	59.7131944444444
Leptothorax	17	64	452505	62.8479166666667
Leptothorax	17	65	425305	59.0701388888889
Leptothorax	17	66	385273	53.5101388888889
Leptothorax	17	67	406260	56.425
Leptothorax	17	68	329971	45.8293055555556
Leptothorax	17	69	430559	59.7998611111111
Leptothorax	17	70	450790	62.6097222222222
Leptothorax	17	71	377315	52.4048611111111
Leptothorax	17	72	452312	62.8211111111111
Leptothorax	17	73	352126	48.9063888888889
Leptothorax	17	74	436173	60.5795833333333
Leptothorax	17	75	412852	57.3405555555556
Leptothorax	17	76	418511	58.1265277777778
Leptothorax	17	77	408278	56.7052777777778
Leptothorax	17	78	406938	56.5191666666667
Leptothorax	17	79	393932	54.7127777777778
Leptothorax	17	80	358401	49.7779166666667
Leptothorax	17	81	424584	58.97
Leptothorax	19	1	493783	68.5809722222222
Leptothorax	19	2	490216	68.0855555555556
Leptothorax	19	3	177245	24.6173611111111
Leptothorax	19	4	336194	46.6936111111111
Leptothorax	19	5	56567	7.85652777777778
Leptothorax	19	6	43985	6.10902777777778
Leptothorax	19	7	46908	6.515
Leptothorax	19	8	43381	6.02513888888889
Leptothorax	19	10	43690	6.06805555555556
Leptothorax	19	11	51919	7.21097222222222
Leptothorax	19	12	83605	11.6118055555556
Leptothorax	19	13	59781	8.30291666666667
Leptothorax	19	14	53000	7.36111111111111
Leptothorax	19	15	23467	3.25930555555556
Leptothorax	19	16	74622	10.3641666666667
Leptothorax	19	17	97623	13.55875
Leptothorax	19	18	9295	1.29097222222222
Leptothorax	19	19	459629	63.8373611111111
Leptothorax	19	20	414842	57.6169444444444
Leptothorax	19	21	92382	12.8308333333333
Leptothorax	19	22	269606	37.4452777777778
Leptothorax	19	23	492035	68.3381944444444
Leptothorax	19	24	434707	60.3759722222222
Leptothorax	19	25	142311	19.7654166666667
Leptothorax	19	26	21847	3.03430555555556
Leptothorax	19	27	467084	64.8727777777778
Leptothorax	19	28	194918	27.0719444444444
Leptothorax	19	29	510625	70.9201388888889
Leptothorax	19	30	131201	18.2223611111111
Leptothorax	19	31	471205	65.4451388888889
Leptothorax	19	32	481314	66.8491666666667
Leptothorax	19	33	175356	24.355
Leptothorax	19	34	103165	14.3284722222222
Leptothorax	19	35	483508	67.1538888888889
Leptothorax	19	36	57388	7.97055555555556
Leptothorax	19	37	97303	13.5143055555556
Leptothorax	19	38	27672	3.84333333333333
Leptothorax	19	39	58136	8.07444444444444
Leptothorax	19	40	456717	63.4329166666667
Leptothorax	19	41	85063	11.8143055555556
Leptothorax	19	42	101553	14.1045833333333
Leptothorax	19	43	18601	2.58347222222222
Leptothorax	19	44	68334	9.49083333333333
Leptothorax	19	45	5736	0.796666666666667
Leptothorax	19	46	27283	3.78930555555556
Leptothorax	19	47	51271	7.12097222222222
Leptothorax	19	48	148241	20.5890277777778
Leptothorax	19	49	147625	20.5034722222222
Leptothorax	19	50	35692	4.95722222222222
Leptothorax	19	51	100064	13.8977777777778
Leptothorax	19	52	163296	22.68
Leptothorax	19	53	74679	10.3720833333333
Leptothorax	19	54	57768	8.02333333333333
Leptothorax	19	55	222104	30.8477777777778
Leptothorax	19	56	9975	1.38541666666667
Leptothorax	19	57	494403	68.6670833333333
Leptothorax	19	58	71903	9.98652777777778
Leptothorax	19	59	133596	18.555
Leptothorax	20	1	173492	24.0961111111111
Leptothorax	20	2	471595	65.4993055555556
Leptothorax	20	3	452597	62.8606944444444
Leptothorax	20	4	381429	52.97625
Leptothorax	20	5	412504	57.2922222222222
Leptothorax	20	6	199839	27.7554166666667
Leptothorax	20	7	467913	64.9879166666667
Leptothorax	20	8	176041	24.4501388888889
Leptothorax	20	9	437442	60.7558333333333
Leptothorax	20	10	423231	58.7820833333333
Leptothorax	20	11	153464	21.3144444444444
Leptothorax	20	12	114103	15.8476388888889
Leptothorax	20	13	97695	13.56875
Leptothorax	20	14	229409	31.8623611111111
Leptothorax	20	15	462304	64.2088888888889
Leptothorax	20	16	508855	70.6743055555555
Leptothorax	20	17	496743	68.9920833333333
Leptothorax	20	18	47065	6.53680555555556
Leptothorax	20	19	284424	39.5033333333333
Leptothorax	20	20	399131	55.4348611111111
Leptothorax	20	21	31732	4.40722222222222
Leptothorax	20	22	261662	36.3419444444444
Lasius	1	1	472367	65.6065277777778
Lasius	1	2	460625	63.9756944444444
Lasius	1	3	488994	67.9158333333333
Lasius	1	4	485560	67.4388888888889
Lasius	1	5	487393	67.6934722222222
Lasius	1	6	490903	68.1809722222222
Lasius	1	7	468583	65.0809722222222
Lasius	1	8	464413	64.5018055555555
Lasius	1	9	461706	64.1258333333333
Lasius	1	10	331328	46.0177777777778
Lasius	1	11	455658	63.2858333333333
Lasius	1	12	467034	64.8658333333333
Lasius	1	13	491813	68.3073611111111
Lasius	1	14	461337	64.0745833333333
Lasius	1	15	337580	46.8861111111111
Lasius	1	16	426067	59.1759722222222
Lasius	1	17	436151	60.5765277777778
Lasius	1	18	463665	64.3979166666667
Lasius	1	19	467338	64.9080555555555
Lasius	1	20	499981	69.4418055555556
Lasius	1	21	464716	64.5438888888889
Lasius	1	22	477787	66.3593055555556
Lasius	1	23	197639	27.4498611111111
Lasius	1	24	475764	66.0783333333333
Lasius	1	25	444834	61.7825
Lasius	1	26	478722	66.4891666666667
Lasius	1	27	462279	64.2054166666667
Lasius	1	28	498554	69.2436111111111
Lasius	1	29	471882	65.5391666666667
Lasius	1	30	440860	61.2305555555556
Lasius	1	31	431002	59.8613888888889
Lasius	2	1	483894	67.2075
Lasius	2	2	303831	42.19875
Lasius	2	3	473472	65.76
Lasius	2	4	491568	68.2733333333333
Lasius	2	5	462737	64.2690277777778
Lasius	2	6	70357	9.77180555555556
Lasius	2	7	443358	61.5775
Lasius	2	8	394179	54.7470833333333
Lasius	2	9	418255	58.0909722222222
Lasius	2	10	376440	52.2833333333333
Lasius	2	11	375547	52.1593055555556
Lasius	2	12	464655	64.5354166666667
Lasius	2	13	459078	63.7608333333333
Lasius	2	14	425813	59.1406944444444
Lasius	2	15	425958	59.1608333333333
Lasius	2	16	431626	59.9480555555556
Lasius	2	17	439003	60.9726388888889
Lasius	2	18	473751	65.79875
Lasius	2	19	439492	61.0405555555556
Lasius	2	20	443582	61.6086111111111
Lasius	2	21	392131	54.4626388888889
Lasius	2	22	412178	57.2469444444444
Lasius	2	23	424460	58.9527777777778
Lasius	2	24	474004	65.8338888888889
Lasius	2	25	502245	69.75625
Lasius	2	26	453739	63.0193055555556
Lasius	2	27	456324	63.3783333333333
Lasius	2	28	418967	58.1898611111111
Lasius	2	29	308110	42.7930555555556
Lasius	2	30	440980	61.2472222222222
Lasius	2	31	475410	66.0291666666667
Lasius	2	32	389925	54.15625
Lasius	2	33	272942	37.9086111111111
Lasius	2	34	496241	68.9223611111111
Lasius	2	35	382743	53.15875
Lasius	2	36	428394	59.4991666666667
Lasius	2	37	361978	50.2747222222222
Lasius	2	38	451129	62.6568055555556
Lasius	2	39	356455	49.5076388888889
Lasius	2	40	480876	66.7883333333333
Lasius	2	41	421154	58.4936111111111
Lasius	2	42	441910	61.3763888888889
Lasius	2	43	427262	59.3419444444444
Lasius	2	44	506332	70.3238888888889
Lasius	2	45	407704	56.6255555555556
Lasius	2	46	431174	59.8852777777778
Lasius	2	47	432222	60.0308333333333
Lasius	2	48	156216	21.6966666666667
Lasius	2	49	452141	62.7973611111111
Lasius	2	50	423597	58.8329166666667
Lasius	2	51	463276	64.3438888888889
Lasius	2	52	421966	58.6063888888889
Lasius	2	53	503370	69.9125
Lasius	2	54	355996	49.4438888888889
Lasius	2	55	435365	60.4673611111111
Lasius	2	56	470366	65.3286111111111
Lasius	2	57	458020	63.6138888888889
Lasius	2	58	394279	54.7609722222222
Lasius	4	1	91088	12.6511111111111
Lasius	4	2	505046	70.1452777777778
Lasius	4	3	470151	65.29875
Lasius	4	4	484812	67.335
Lasius	4	5	489724	68.0172222222222
Lasius	4	6	476543	66.1865277777778
Lasius	4	7	264392	36.7211111111111
Lasius	4	8	469103	65.1531944444444
Lasius	4	9	498890	69.2902777777778
Lasius	4	10	431956	59.9938888888889
Lasius	4	11	403534	56.0463888888889
Lasius	4	12	488954	67.9102777777778
Lasius	4	13	461898	64.1525
Lasius	4	14	466761	64.8279166666667
Lasius	4	15	453889	63.0401388888889
Lasius	4	16	473451	65.7570833333333
Lasius	4	17	502052	69.7294444444444
Lasius	4	18	504069	70.0095833333333
Lasius	4	19	489956	68.0494444444444
Lasius	4	20	469883	65.2615277777778
Lasius	4	21	417036	57.9216666666667
Lasius	4	22	487004	67.6394444444445
Lasius	4	23	491696	68.2911111111111
Lasius	4	24	495602	68.8336111111111
Lasius	4	25	436030	60.5597222222222
Lasius	4	26	450491	62.5681944444444
Lasius	4	27	433009	60.1401388888889
Lasius	4	28	435765	60.5229166666667
Lasius	4	29	466955	64.8548611111111
Lasius	4	30	478453	66.4518055555556
Lasius	4	31	446449	62.0068055555556
Lasius	4	32	488590	67.8597222222222
Lasius	4	33	460525	63.9618055555556
Lasius	4	34	464397	64.4995833333333
Lasius	4	35	491257	68.2301388888889
Lasius	4	36	430718	59.8219444444444
Lasius	4	37	460346	63.9369444444444
Lasius	4	38	491761	68.3001388888889
Lasius	4	39	453534	62.9908333333333
Lasius	4	40	480165	66.6895833333333
Lasius	4	41	498043	69.1726388888889
Lasius	4	42	446818	62.0580555555556
Lasius	4	43	499029	69.3095833333333
Lasius	4	44	492950	68.4652777777778
Lasius	4	45	498438	69.2275
Lasius	4	46	498658	69.2580555555556
Lasius	4	47	493731	68.57375
Lasius	4	48	469048	65.1455555555556
Lasius	4	49	497527	69.1009722222222
Lasius	4	50	465086	64.5952777777778
Lasius	4	51	476994	66.2491666666667
Lasius	4	52	465177	64.6079166666667
Lasius	4	53	492075	68.34375
Lasius	4	54	505278	70.1775
Lasius	4	55	416504	57.8477777777778
Lasius	4	56	503525	69.9340277777778
Lasius	4	57	448262	62.2586111111111
Lasius	4	58	482406	67.0008333333333
Lasius	4	59	392861	54.5640277777778
Lasius	4	60	498207	69.1954166666667
Lasius	4	61	506554	70.3547222222222
Lasius	4	62	441733	61.3518055555556
Lasius	5	1	500917	69.5718055555556
Lasius	5	2	492209	68.3623611111111
Lasius	5	3	424707	58.9870833333333
Lasius	5	4	484431	67.2820833333333
Lasius	5	5	501330	69.6291666666667
Lasius	5	6	498959	69.2998611111111
Lasius	5	7	484111	67.2376388888889
Lasius	5	8	463135	64.3243055555556
Lasius	5	9	472250	65.5902777777778
Lasius	5	10	502250	69.7569444444444
Lasius	5	11	488257	67.8134722222222
Lasius	5	12	504737	70.1023611111111
Lasius	5	13	483007	67.0843055555556
Lasius	5	14	486612	67.585
Lasius	5	15	495558	68.8275
Lasius	5	16	483261	67.1195833333333
Lasius	5	17	449528	62.4344444444444
Lasius	5	18	507110	70.4319444444444
Lasius	5	19	489866	68.0369444444444
Lasius	5	20	77969	10.8290277777778
Lasius	5	21	484537	67.2968055555556
Lasius	5	22	455401	63.2501388888889
Lasius	5	23	505458	70.2025
Lasius	5	24	463474	64.3713888888889
Lasius	5	25	467606	64.9452777777778
Lasius	5	26	480755	66.7715277777778
Lasius	5	27	478229	66.4206944444445
Lasius	5	28	495411	68.8070833333333
Lasius	5	29	505574	70.2186111111111
Lasius	5	30	477371	66.3015277777778
Lasius	5	31	498156	69.1883333333333
Lasius	5	32	474269	65.8706944444444
Lasius	5	33	464455	64.5076388888889
Lasius	5	34	474277	65.8718055555556
Lasius	5	35	439576	61.0522222222222
Lasius	5	36	503018	69.8636111111111
Lasius	5	37	482679	67.03875
Lasius	5	38	467992	64.9988888888889
Lasius	5	39	452147	62.7981944444444
Lasius	5	40	497363	69.0781944444444
Lasius	5	41	495335	68.7965277777778
Lasius	5	42	437364	60.745
Lasius	5	43	497090	69.0402777777778
Lasius	5	44	501364	69.6338888888889
Lasius	5	45	500947	69.5759722222222
Lasius	5	46	469302	65.1808333333333
Lasius	5	47	493075	68.4826388888889
Lasius	5	48	495097	68.7634722222222
Lasius	5	49	481004	66.8061111111111
Lasius	5	50	495649	68.8401388888889
Lasius	5	51	448673	62.3156944444444
Lasius	5	52	499995	69.44375
Lasius	5	53	446543	62.0198611111111
Lasius	5	54	488131	67.7959722222222
Lasius	5	55	498159	69.18875
Lasius	5	56	461315	64.0715277777778
Lasius	5	57	504927	70.12875
Lasius	5	58	462824	64.2811111111111
Lasius	5	59	482103	66.95875
Lasius	5	60	443003	61.5281944444444
Lasius	5	61	500147	69.4648611111111
Lasius	5	62	488240	67.8111111111111
Lasius	5	63	492706	68.4313888888889
Lasius	5	64	484310	67.2652777777778
Lasius	5	65	470662	65.3697222222222
Lasius	5	66	471083	65.4281944444444
Lasius	5	67	462819	64.2804166666667
Lasius	5	68	484132	67.2405555555556
Lasius	5	69	494214	68.6408333333333
Lasius	5	70	493444	68.5338888888889
Lasius	5	71	452469	62.8429166666667
[truncated: 10,495 more rows]
