# Supplementary material for: Two simple movement mechanisms for spatial division of labour in social insects
Source: Nat Commun. 2022 Nov 15;13:6985. doi: 10.1038/s41467-022-34706-7 (PMC9666475; doi:10.1038/s41467-022-34706-7)
Supplement: Supplementary file 5 — Source Data [file 41467_2022_34706_MOESM5_ESM.zip › source_data/Table_S1/Distribution_across_modules.csv]

SPECIES	COLONY	Primary_Module	Node_type	Proportion
Apis	1	Nurse	Individual	0.574616457461646
Apis	1	Intermediate	Individual	0
Apis	1	Peripheral	Individual	0.217573221757322
Apis	1	Forager	Individual	0.207810320781032
Apis	1	Nurse	Site	0.32177472003214
Apis	1	Intermediate	Site	0
Apis	1	Peripheral	Site	0.402551097273138
Apis	1	Forager	Site	0.275674182694722
Apis	12	Nurse	Individual	0.576470588235294
Apis	12	Intermediate	Individual	0
Apis	12	Peripheral	Individual	0.103921568627451
Apis	12	Forager	Individual	0.319607843137255
Apis	12	Nurse	Site	0.219586374695864
Apis	12	Intermediate	Site	0
Apis	12	Peripheral	Site	0.402189781021898
Apis	12	Forager	Site	0.378223844282238
Apis	14	Nurse	Individual	0.425361155698234
Apis	14	Intermediate	Individual	0
Apis	14	Peripheral	Individual	0.382825040128411
Apis	14	Forager	Individual	0.191813804173355
Apis	14	Nurse	Site	0.245746880215209
Apis	14	Intermediate	Site	0
Apis	14	Peripheral	Site	0.431912720751239
Apis	14	Forager	Site	0.322340399033552
Apis	15	Nurse	Individual	0.569007263922518
Apis	15	Intermediate	Individual	0
Apis	15	Peripheral	Individual	0.199354317998386
Apis	15	Forager	Individual	0.231638418079096
Apis	15	Nurse	Site	0.315799647232223
Apis	15	Intermediate	Site	0
Apis	15	Peripheral	Site	0.192838330876845
Apis	15	Forager	Site	0.491362021890932
Apis	17	Nurse	Individual	0.405102040816327
Apis	17	Intermediate	Individual	0
Apis	17	Peripheral	Individual	0.0704081632653061
Apis	17	Forager	Individual	0.524489795918367
Apis	17	Nurse	Site	0.496781715285031
Apis	17	Intermediate	Site	0
Apis	17	Peripheral	Site	0.230259163003085
Apis	17	Forager	Site	0.272959121711885
Apis	18	Nurse	Individual	0.490272373540856
Apis	18	Intermediate	Individual	0
Apis	18	Peripheral	Individual	0.207198443579767
Apis	18	Forager	Individual	0.302529182879377
Apis	18	Nurse	Site	0.242026358336191
Apis	18	Intermediate	Site	0
Apis	18	Peripheral	Site	0.475454411836755
Apis	18	Forager	Site	0.282519229827054
Apis	2	Nurse	Individual	0.567901234567901
Apis	2	Intermediate	Individual	0
Apis	2	Peripheral	Individual	0.294924554183813
Apis	2	Forager	Individual	0.137174211248285
Apis	2	Nurse	Site	0.279944973960892
Apis	2	Intermediate	Site	0
Apis	2	Peripheral	Site	0.548221479807409
Apis	2	Forager	Site	0.171833546231699
Apis	5	Nurse	Individual	0.543831168831169
Apis	5	Intermediate	Individual	0
Apis	5	Peripheral	Individual	0.202922077922078
Apis	5	Forager	Individual	0.253246753246753
Apis	5	Nurse	Site	0.296896985854995
Apis	5	Intermediate	Site	0
Apis	5	Peripheral	Site	0.430941272309857
Apis	5	Forager	Site	0.272161741835148
Apis	6	Nurse	Individual	0.401481481481481
Apis	6	Intermediate	Individual	0
Apis	6	Peripheral	Individual	0.395555555555556
Apis	6	Forager	Individual	0.202962962962963
Apis	6	Nurse	Site	0.248166409105404
Apis	6	Intermediate	Site	0
Apis	6	Peripheral	Site	0.603012240292393
Apis	6	Forager	Site	0.148821350602203
Apis	9	Nurse	Individual	0.469964664310954
Apis	9	Intermediate	Individual	0
Apis	9	Peripheral	Individual	0.0397526501766784
Apis	9	Forager	Individual	0.490282685512367
Apis	9	Nurse	Site	0.514663117945685
Apis	9	Intermediate	Site	0
Apis	9	Peripheral	Site	0.203484646852975
Apis	9	Forager	Site	0.281852235201341
Lasius	01	Forager	Individual	0.241379310344828
Lasius	01	Intermediate	Individual	0.0689655172413793
Lasius	01	Nurse	Individual	0.517241379310345
Lasius	01	Peripheral	Individual	0.172413793103448
Lasius	01	Forager	Site	0.263727764887858
Lasius	01	Intermediate	Site	0.0307424593967517
Lasius	01	Nurse	Site	0.117749419953596
Lasius	01	Peripheral	Site	0.587780355761794
Lasius	02	Forager	Individual	0.241379310344828
Lasius	02	Intermediate	Individual	0.189655172413793
Lasius	02	Nurse	Individual	0.482758620689655
Lasius	02	Peripheral	Individual	0.0862068965517241
Lasius	02	Forager	Site	0.286078431372549
Lasius	02	Intermediate	Site	0.498823529411765
Lasius	02	Nurse	Site	0.161764705882353
Lasius	02	Peripheral	Site	0.0533333333333333
Lasius	04	Forager	Individual	0.290322580645161
Lasius	04	Intermediate	Individual	0.129032258064516
Lasius	04	Nurse	Individual	0.435483870967742
Lasius	04	Peripheral	Individual	0.145161290322581
Lasius	04	Forager	Site	0.351308485329104
Lasius	04	Intermediate	Site	0.0477795400475813
Lasius	04	Nurse	Site	0.149088025376685
Lasius	04	Peripheral	Site	0.45182394924663
Lasius	05	Forager	Individual	0.288288288288288
Lasius	05	Intermediate	Individual	0.0810810810810811
Lasius	05	Nurse	Individual	0.441441441441441
Lasius	05	Peripheral	Individual	0.189189189189189
Lasius	05	Forager	Site	0.254018691588785
Lasius	05	Intermediate	Site	0.0353271028037383
Lasius	05	Nurse	Site	0.156635514018692
Lasius	05	Peripheral	Site	0.554018691588785
Lasius	06	Nurse	Individual	0.617647058823529
Lasius	06	Intermediate	Individual	0
Lasius	06	Peripheral	Individual	0.0490196078431373
Lasius	06	Forager	Individual	0.333333333333333
Lasius	06	Nurse	Site	0.2809713526845
Lasius	06	Intermediate	Site	0
Lasius	06	Peripheral	Site	0.0599506734964902
Lasius	06	Forager	Site	0.65907797381901
Lasius	07	Forager	Individual	0.288888888888889
Lasius	07	Intermediate	Individual	0.237037037037037
Lasius	07	Nurse	Individual	0.340740740740741
Lasius	07	Peripheral	Individual	0.133333333333333
Lasius	07	Forager	Site	0.270586120100683
Lasius	07	Intermediate	Site	0.108054656598346
Lasius	07	Nurse	Site	0.301150665228335
Lasius	07	Peripheral	Site	0.320208558072636
Lasius	08	Forager	Individual	0.25
Lasius	08	Intermediate	Individual	0.317307692307692
Lasius	08	Nurse	Individual	0.403846153846154
Lasius	08	Peripheral	Individual	0.0288461538461538
Lasius	08	Forager	Site	0.451865332120109
Lasius	08	Intermediate	Site	0.23803457688808
Lasius	08	Nurse	Site	0.269881710646042
Lasius	08	Peripheral	Site	0.0402183803457689
Lasius	09	Forager	Individual	0.2734375
Lasius	09	Intermediate	Individual	0.1953125
Lasius	09	Nurse	Individual	0.3125
Lasius	09	Peripheral	Individual	0.21875
Lasius	09	Forager	Site	0.271401869158878
Lasius	09	Intermediate	Site	0.118130841121495
Lasius	09	Nurse	Site	0.217757009345794
Lasius	09	Peripheral	Site	0.392710280373832
Lasius	10	Nurse	Individual	0.503597122302158
Lasius	10	Intermediate	Individual	0
Lasius	10	Peripheral	Individual	0.223021582733813
Lasius	10	Forager	Individual	0.273381294964029
Lasius	10	Nurse	Site	0.1569489581342
Lasius	10	Intermediate	Site	0
Lasius	10	Peripheral	Site	0.515197858917989
Lasius	10	Forager	Site	0.327853182947811
Lasius	11	Forager	Individual	0.23015873015873
Lasius	11	Intermediate	Individual	0.0634920634920635
Lasius	11	Nurse	Individual	0.5
Lasius	11	Peripheral	Individual	0.206349206349206
Lasius	11	Forager	Site	0.502320400965287
Lasius	11	Intermediate	Site	0.0289586040467793
Lasius	11	Nurse	Site	0.19547057731576
Lasius	11	Peripheral	Site	0.273250417672174
Lasius	12	Forager	Individual	0.206896551724138
Lasius	12	Intermediate	Individual	0.224137931034483
Lasius	12	Nurse	Individual	0.448275862068966
Lasius	12	Peripheral	Individual	0.120689655172414
Lasius	12	Forager	Site	0.523660467685509
Lasius	12	Intermediate	Site	0.0771496961885472
Lasius	12	Nurse	Site	0.116000736512613
Lasius	12	Peripheral	Site	0.283189099613331
Lasius	13	Nurse	Individual	0.474358974358974
Lasius	13	Intermediate	Individual	0
Lasius	13	Peripheral	Individual	0.282051282051282
Lasius	13	Forager	Individual	0.243589743589744
Lasius	13	Nurse	Site	0.120920957215373
Lasius	13	Intermediate	Site	0.000543872371283539
Lasius	13	Peripheral	Site	0.202139231327049
Lasius	13	Forager	Site	0.676395939086294
Lasius	14	Forager	Individual	0.222222222222222
Lasius	14	Intermediate	Individual	0.388888888888889
Lasius	14	Nurse	Individual	0.277777777777778
Lasius	14	Peripheral	Individual	0.111111111111111
Lasius	14	Forager	Site	0.504038461538462
Lasius	14	Intermediate	Site	0.0819230769230769
Lasius	14	Nurse	Site	0.303461538461538
Lasius	14	Peripheral	Site	0.110576923076923
Lasius	15	Forager	Individual	0.214285714285714
Lasius	15	Intermediate	Individual	0.142857142857143
Lasius	15	Nurse	Individual	0.452380952380952
Lasius	15	Peripheral	Individual	0.19047619047619
Lasius	15	Forager	Site	0.681935722201699
Lasius	15	Intermediate	Site	0.0495012929442187
Lasius	15	Nurse	Site	0.139083856667898
Lasius	15	Peripheral	Site	0.129479128186184
Lasius	16	Forager	Individual	0.271929824561404
Lasius	16	Intermediate	Individual	0.350877192982456
Lasius	16	Nurse	Individual	0.228070175438596
Lasius	16	Peripheral	Individual	0.149122807017544
Lasius	16	Forager	Site	0.243021346469622
Lasius	16	Intermediate	Site	0.11056376573618
Lasius	16	Nurse	Site	0.113118044152527
Lasius	16	Peripheral	Site	0.533296843641671
Lasius	17	Forager	Individual	0.274193548387097
Lasius	17	Intermediate	Individual	0.17741935483871
Lasius	17	Nurse	Individual	0.314516129032258
Lasius	17	Peripheral	Individual	0.233870967741935
Lasius	17	Forager	Site	0.492293744333636
Lasius	17	Intermediate	Site	0.071260199456029
Lasius	17	Nurse	Site	0.148866727107888
Lasius	17	Peripheral	Site	0.287579329102448
Lasius	19	Forager	Individual	0.28125
Lasius	19	Intermediate	Individual	0.0234375
Lasius	19	Nurse	Individual	0.5625
Lasius	19	Peripheral	Individual	0.1328125
Lasius	19	Forager	Site	0.588702233708695
Lasius	19	Intermediate	Site	0.0273213956064242
Lasius	19	Nurse	Site	0.298873915451357
Lasius	19	Peripheral	Site	0.0851024552335241
Lasius	20	Nurse	Individual	0.51304347826087
Lasius	20	Intermediate	Individual	0
Lasius	20	Peripheral	Individual	0.0608695652173913
Lasius	20	Forager	Individual	0.426086956521739
Lasius	20	Nurse	Site	0.234948882998864
Lasius	20	Intermediate	Site	0
Lasius	20	Peripheral	Site	0.0897387353275274
Lasius	20	Forager	Site	0.675312381673609
Lasius	21	Forager	Individual	0.178571428571429
Lasius	21	Intermediate	Individual	0.261904761904762
Lasius	21	Nurse	Individual	0.369047619047619
Lasius	21	Peripheral	Individual	0.19047619047619
Lasius	21	Forager	Site	0.376795977011494
Lasius	21	Intermediate	Site	0.109195402298851
Lasius	21	Nurse	Site	0.130208333333333
Lasius	21	Peripheral	Site	0.383800287356322
Lasius	22	Forager	Individual	0.267441860465116
Lasius	22	Intermediate	Individual	0.151162790697674
Lasius	22	Nurse	Individual	0.430232558139535
Lasius	22	Peripheral	Individual	0.151162790697674
Lasius	22	Forager	Site	0.631853316555815
Lasius	22	Intermediate	Site	0.0681287075319073
Lasius	22	Nurse	Site	0.145604889448139
Lasius	22	Peripheral	Site	0.154413086464138
Leptothorax	01	Forager	Individual	0.349206349206349
Leptothorax	01	Intermediate	Individual	0.222222222222222
Leptothorax	01	Nurse	Individual	0.301587301587302
Leptothorax	01	Peripheral	Individual	0.126984126984127
Leptothorax	01	Forager	Site	0.182504719949654
Leptothorax	01	Intermediate	Site	0.0837004405286344
Leptothorax	01	Nurse	Site	0.206419131529264
Leptothorax	01	Peripheral	Site	0.527375707992448
Leptothorax	05	Forager	Individual	0.380952380952381
Leptothorax	05	Intermediate	Individual	0.142857142857143
Leptothorax	05	Nurse	Individual	0.357142857142857
Leptothorax	05	Peripheral	Individual	0.119047619047619
Leptothorax	05	Forager	Site	0.142903225806452
Leptothorax	05	Intermediate	Site	0.123870967741935
Leptothorax	05	Nurse	Site	0.315806451612903
Leptothorax	05	Peripheral	Site	0.41741935483871
Leptothorax	08	Nurse	Individual	0.259259259259259
Leptothorax	08	Intermediate	Individual	0
Leptothorax	08	Peripheral	Individual	0.185185185185185
Leptothorax	08	Forager	Individual	0.555555555555556
Leptothorax	08	Nurse	Site	0.170185125040598
Leptothorax	08	Intermediate	Site	0.00032478077297824
Leptothorax	08	Peripheral	Site	0.684313088665151
Leptothorax	08	Forager	Site	0.145177005521273
Leptothorax	09	Forager	Individual	0.484848484848485
Leptothorax	09	Intermediate	Individual	0.121212121212121
Leptothorax	09	Nurse	Individual	0.303030303030303
Leptothorax	09	Peripheral	Individual	0.0909090909090909
Leptothorax	09	Forager	Site	0.250661375661376
Leptothorax	09	Intermediate	Site	0.068452380952381
Leptothorax	09	Nurse	Site	0.402116402116402
Leptothorax	09	Peripheral	Site	0.278769841269841
Leptothorax	11	Forager	Individual	0.676470588235294
Leptothorax	11	Intermediate	Individual	0.0735294117647059
Leptothorax	11	Nurse	Individual	0.176470588235294
Leptothorax	11	Peripheral	Individual	0.0735294117647059
Leptothorax	11	Forager	Site	0.389467045096184
Leptothorax	11	Intermediate	Site	0.21917376222012
Leptothorax	11	Nurse	Site	0.271207820876695
Leptothorax	11	Peripheral	Site	0.120151371807001
Leptothorax	12	Forager	Individual	0.36
Leptothorax	12	Intermediate	Individual	0.04
Leptothorax	12	Nurse	Individual	0.24
Leptothorax	12	Peripheral	Individual	0.36
Leptothorax	12	Forager	Site	0.0723663144412424
Leptothorax	12	Intermediate	Site	0.00768491834774256
Leptothorax	12	Nurse	Site	0.346141530579571
Leptothorax	12	Peripheral	Site	0.573807236631444
Leptothorax	15	Forager	Individual	0.425531914893617
Leptothorax	15	Intermediate	Individual	0.127659574468085
Leptothorax	15	Nurse	Individual	0.329787234042553
Leptothorax	15	Peripheral	Individual	0.117021276595745
Leptothorax	15	Forager	Site	0.248921340856289
Leptothorax	15	Intermediate	Site	0.102555592432791
Leptothorax	15	Nurse	Site	0.461666113508131
Leptothorax	15	Peripheral	Site	0.186856953202788
Leptothorax	17	Forager	Individual	0.283950617283951
Leptothorax	17	Intermediate	Individual	0.037037037037037
Leptothorax	17	Nurse	Individual	0.345679012345679
Leptothorax	17	Peripheral	Individual	0.333333333333333
Leptothorax	17	Forager	Site	0.302587519025875
Leptothorax	17	Intermediate	Site	0.0298325722983257
Leptothorax	17	Nurse	Site	0.299847792998478
Leptothorax	17	Peripheral	Site	0.367732115677321
Leptothorax	19	Forager	Individual	0.694915254237288
Leptothorax	19	Intermediate	Individual	0.0169491525423729
Leptothorax	19	Nurse	Individual	0.169491525423729
Leptothorax	19	Peripheral	Individual	0.11864406779661
Leptothorax	19	Forager	Site	0.398849472674976
Leptothorax	19	Intermediate	Site	0.0105465004793864
Leptothorax	19	Nurse	Site	0.30808565036753
Leptothorax	19	Peripheral	Site	0.282518376478108
Leptothorax	20	Forager	Individual	0.227272727272727
Leptothorax	20	Intermediate	Individual	0.0454545454545455
Leptothorax	20	Nurse	Individual	0.545454545454545
Leptothorax	20	Peripheral	Individual	0.181818181818182
Leptothorax	20	Forager	Site	0.194792671166827
Leptothorax	20	Intermediate	Site	0.00675024108003857
Leptothorax	20	Nurse	Site	0.1099324975892
Leptothorax	20	Peripheral	Site	0.688524590163934
Temnothorax	01	Forager	Individual	0.264705882352941
Temnothorax	01	Intermediate	Individual	0.242647058823529
Temnothorax	01	Nurse	Individual	0.323529411764706
Temnothorax	01	Peripheral	Individual	0.169117647058824
Temnothorax	01	Forager	Site	0.285116557083084
Temnothorax	01	Intermediate	Site	0.275254034668261
Temnothorax	01	Nurse	Site	0.259264793783622
Temnothorax	01	Peripheral	Site	0.180364614465033
Temnothorax	02	Forager	Individual	0.462365591397849
Temnothorax	02	Intermediate	Individual	0.0860215053763441
Temnothorax	02	Nurse	Individual	0.397849462365591
Temnothorax	02	Peripheral	Individual	0.0537634408602151
Temnothorax	02	Forager	Site	0.28510568572833
Temnothorax	02	Intermediate	Site	0.144682942815009
Temnothorax	02	Nurse	Site	0.417171882680649
Temnothorax	02	Peripheral	Site	0.153039488776012
Temnothorax	03	Nurse	Individual	0.437037037037037
Temnothorax	03	Intermediate	Individual	0
Temnothorax	03	Peripheral	Individual	0.17037037037037
Temnothorax	03	Forager	Individual	0.392592592592593
Temnothorax	03	Nurse	Site	0.38258844082108
Temnothorax	03	Intermediate	Site	0
Temnothorax	03	Peripheral	Site	0.166399767069442
Temnothorax	03	Forager	Site	0.451011792109477
Temnothorax	04	Forager	Individual	0.397435897435897
Temnothorax	04	Intermediate	Individual	0.0256410256410256
Temnothorax	04	Nurse	Individual	0.397435897435897
Temnothorax	04	Peripheral	Individual	0.179487179487179
Temnothorax	04	Forager	Site	0.476024411508282
Temnothorax	04	Intermediate	Site	0.0425748328974135
Temnothorax	04	Nurse	Site	0.336239465271723
Temnothorax	04	Peripheral	Site	0.145161290322581
Temnothorax	05	Forager	Individual	0.365079365079365
Temnothorax	05	Intermediate	Individual	0.126984126984127
Temnothorax	05	Nurse	Individual	0.388888888888889
Temnothorax	05	Peripheral	Individual	0.119047619047619
Temnothorax	05	Forager	Site	0.35106529209622
Temnothorax	05	Intermediate	Site	0.204536082474227
Temnothorax	05	Nurse	Site	0.318350515463918
Temnothorax	05	Peripheral	Site	0.126048109965636
Temnothorax	07	Forager	Individual	0.407894736842105
Temnothorax	07	Intermediate	Individual	0.197368421052632
Temnothorax	07	Nurse	Individual	0.289473684210526
Temnothorax	07	Peripheral	Individual	0.105263157894737
Temnothorax	07	Forager	Site	0.247754070746771
Temnothorax	07	Intermediate	Site	0.343206064008984
Temnothorax	07	Nurse	Site	0.263475575519371
Temnothorax	07	Peripheral	Site	0.145564289724874
Temnothorax	08	Forager	Individual	0.293193717277487
Temnothorax	08	Intermediate	Individual	0.136125654450262
Temnothorax	08	Nurse	Individual	0.413612565445026
Temnothorax	08	Peripheral	Individual	0.157068062827225
Temnothorax	08	Forager	Site	0.23281990521327
Temnothorax	08	Intermediate	Site	0.16039691943128
Temnothorax	08	Nurse	Site	0.399289099526066
Temnothorax	08	Peripheral	Site	0.207494075829384
Temnothorax	09	Forager	Individual	0.376470588235294
Temnothorax	09	Intermediate	Individual	0.141176470588235
Temnothorax	09	Nurse	Individual	0.364705882352941
Temnothorax	09	Peripheral	Individual	0.117647058823529
Temnothorax	09	Forager	Site	0.296307194350449
Temnothorax	09	Intermediate	Site	0.120347212005296
Temnothorax	09	Nurse	Site	0.410180962189201
Temnothorax	09	Peripheral	Site	0.173164631455054
Temnothorax	10	Nurse	Individual	0.455223880597015
Temnothorax	10	Intermediate	Individual	0
Temnothorax	10	Peripheral	Individual	0.134328358208955
Temnothorax	10	Forager	Individual	0.41044776119403
Temnothorax	10	Nurse	Site	0.401178603807797
Temnothorax	10	Intermediate	Site	0.00498640072529465
Temnothorax	10	Peripheral	Site	0.14143245693563
Temnothorax	10	Forager	Site	0.452402538531278
Temnothorax	11	Forager	Individual	0.420454545454545
Temnothorax	11	Intermediate	Individual	0.102272727272727
Temnothorax	11	Nurse	Individual	0.397727272727273
Temnothorax	11	Peripheral	Individual	0.0795454545454545
Temnothorax	11	Forager	Site	0.592419279363594
Temnothorax	11	Intermediate	Site	0.117766339104664
Temnothorax	11	Nurse	Site	0.236156605833723
Temnothorax	11	Peripheral	Site	0.053657775698019
